# Supplementary material for: A multi-dimensional fusion strategy similarity measure method for patent application technology disclosure document
Source: PLoS One. 2023 Oct 18;18(10):e0293091. doi: 10.1371/journal.pone.0293091 (PMC10584106; doi:10.1371/journal.pone.0293091)
Supplement: S1 Dataset — (TXT) [file pone.0293091.s001.txt]

Train：
2012test-0001||一架飞机要起飞了。||一架飞机正在起飞。||5
2012test-0004||一个男人在吹一支大笛子。||一个人在吹长笛。||3
2012test-0005||一个人正把切碎的奶酪撒在比萨饼上。||一个男人正在把切碎的奶酪撒在一块未煮好的比萨饼上。||3
2012test-0006||三个人在下棋。||两个人在下棋。||2
2012test-0009||一个人在拉大提琴。||一个坐着的人正在拉大提琴。||4
2012test-0011||有些人在战斗。||两个人在打架。||4
2012test-0012||一个男人在抽烟。||一个男人在滑冰。||0
2012test-0013||那人在弹钢琴。||那人在弹吉他。||1
2012test-0014||一个男人在弹吉他和唱歌。||一位女士正在弹着一把原声吉他，唱着歌。||2
2012test-0016||一个人正把一只猫扔到天花板上。||一个人把一只猫扔在天花板上。||5
2012test-0017||那人用棍子打了另一个人。||那人用棍子打了另一个人一巴掌。||4
2012test-0019||一个人在吹长笛。||一个男人在吹竹笛。||3
2012test-0020||一个人在叠一张纸。||有人在叠一张纸。||4
2012test-0022||一条狗正试图把培根从他的背上弄下来。||一只狗正试图吃它背上的培根。||3
2012test-0025||北极熊在雪地上滑行。||一只北极熊在雪地上滑行。||5
2012test-0026||一个女人在写作。||一个女人在游泳。||0
2012test-0028||一只猫在婴儿的脸上摩擦。||一只猫在蹭婴儿。||3
2012test-0029||那人在骑马。||一个人骑着马。||5
2012test-0030||一个人往锅里倒油。||一个人把酒倒进锅里。||3
2012test-0031||一个男人在弹吉他。||一个女孩在弹吉他。||2
2012test-0032||一只熊猫正从滑梯上滑下来。||熊猫从滑梯上滑下来。||4
2012test-0034||一个女人在吃东西。||一个女人在吃肉。||3
2012test-0035||女人剥土豆。||一个女人在剥土豆。||5
2012test-0038||那男孩从自行车上摔了下来。||一个男孩从自行车上摔了下来。||4
2012test-0040||那个女人在吹长笛。||一个女人在吹长笛。||5
2012test-0042||一只兔子在躲避一只老鹰。||一只野兔正从一只老鹰身上跑出来。||4
2012test-0044||那个女人正在煎一块裹着面包皮的猪排。||一位妇女正在做一块裹着面包屑的猪排。||4
2012test-0046||一个女孩在放风筝。||一个正在奔跑的女孩正在放风筝。||4
2012test-0047||一个人骑着一头机械公牛。||一个人骑着一头机械公牛。||4
2012test-0048||那人在弹吉他。||一个男人在弹吉他。||4
2012test-0050||一个女人和其他女人一起跳舞和唱歌。||一个女人在雨中又唱又跳。||3
2012test-0053||一个男人正在往锅里倒油。||一个男人正在往锅里倒油。||4
2012test-0052||一个男人在切面包。||一个人在切洋葱。||2
2012test-0054||狮子在和人玩耍。||一只狮子正在和两个人玩耍。||3
2012test-0055||狗骑滑板。||一只狗在滑板。||5
2012test-0056||有人在雕刻雕像。||一个男人正在雕刻一座雕像。||3
2012test-0057||一个女人在切洋葱。||一个人在切洋葱。||2
2012test-0058||女人剥虾。||一个女人在剥虾。||5
2012test-0059||一个女人在煎鱼。||一个女人在煮鱼。||4
2012test-0061||一个女人在弹电吉他。||一个女人在弹吉他。||3
2012test-0064||一个人在切西红柿。||一个人在切肉。||1
2012test-0062||一只小老虎在玩球。||一个婴儿在玩洋娃娃。||1
2012test-0065||一个人切洋葱。||一个人在切洋葱。||5
2012test-0069||一个女人在吹长笛。||一个人在弹吉他。||1
2012test-0068||一个人在弹钢琴。||一个女人在拉小提琴。||1
2012test-0070||一个男人正在切土豆。||一个男人正在切胡萝卜。||2
2012test-0073||一个人在弹吉他。||一个男孩在弹吉他。||3
2012test-0075||一个小男孩在玩键盘。||一个男孩在玩键盘。||4
2012test-0077||一个男人在弹吉他。||一个男人在弹电吉他。||3
2012test-0078||狗舔婴儿。||狗在舔婴儿。||4
2012test-0083||一个女人在切胡椒粉。||一个女人在切红辣椒。||3
2012test-0084||一个人在打鼓。||一个人在打鼓。||5
2012test-0085||一个女人骑着马。||一个女人在骑马。||5
2012test-0086||一个男人在树边吃香蕉。||一个男人正在吃香蕉。||4
2012test-0087||一只猫在玩键盘。||一个男人在玩两个键盘。||1
2012test-0089||一个人用斧头砍倒了一棵树。||一个人用斧头砍树。||4
2012test-0090||一个小孩在玩具电话。||一个小男孩在玩具电话。||3
2012test-0093||一个男人在骑摩托车。||一个人在骑马。||1
2012test-0094||一个男人在骑摩托车。||一个人在骑马。||1
2012test-0099||一只松鼠在转圈。||一只松鼠绕着圈跑。||4
2012test-0101||一男一女在接吻。||一男一女接吻。||5
2012test-0102||一个男人上了一辆车。||一个男人在车库里上了一辆车。||3
2012test-0105||一个男人在弹吉他和唱歌。||一个人在弹吉他。||2
2012test-0104||一个男人在跳舞。||一个男人在说话。||0
2012test-0106||一个人在切蘑菇。||一个人正在用刀切蘑菇。||4
2012test-0108||一只小老虎在发出声音。||一只老虎走来走去。||2
2012test-0109||一个人在切洋葱。||一个人在剥洋葱。||2
2012test-0110||一个人在弹钢琴。||一个人在吹小号。||1
2012test-0111||一个女人在剥土豆。||一个女人在剥苹果。||2
2012test-0112||一只潘克达正在吃竹子。||熊猫正在吃竹子。||4
2012test-0113||一个人在剥洋葱。||一个人在剥茄子。||2
2012test-0114||一只猴子推另一只猴子。||猴子推了另一只猴子。||4
2012test-0115||一只松鼠绕着圈跑。||一只松鼠在转圈。||4
2012test-0116||一个男人正在系鞋带。||一个男人系鞋带。||5
2012test-0117||一个男孩正在唱歌和弹钢琴。||一个男孩在弹钢琴。||3
2012test-0118||一只狗正在吃西瓜。||一只狗正在吃一块西瓜。||4
2012test-0119||一位女士正在切西兰花。||一位女士正在用刀切西兰花。||4
2012test-0120||一个男人在剥土豆。||一个人剥了一棵马铃薯。||3
2012test-0121||一个女人在弹吉他。||一个人弹吉他。||2
2012test-0123||一个女人在切西红柿。||一个人在切洋葱。||1
2012test-0125||一个男人在水下游泳。||一个女人在水下游泳。||2
2012test-0126||一男一女在聊天。||一男一女在吃东西。||1
2012test-0129||一只小狗在追一个瑜伽球。||一只狗在追一个球。||4
2012test-0131||一个男人骑着摩托车走了。||一个男人骑着摩托车。||4
2012test-0132||一个男人在弹吉他。||一个人一边唱歌一边弹吉他。||3
2012test-0130||男人们在打板球。||男人们在打篮球。||2
2012test-0135||一个人在钓鱼。||一个男人正在锻炼。||0
2012test-0136||一个男人在漂浮。||一个男人在说话。||0
2012test-0138||两个男孩在开车。||两个海湾在跳舞。||0
2012test-0141||一个人骑着马。||一个女孩在骑马。||2
2012test-0143||一个男人在切土豆。||一个女人在剥土豆皮。||2
2012test-0144||一个女人在剥土豆。||一个男人在切土豆。||2
2012test-0145||一个男人在弹吉他。||有人在弹吉他。||3
2012test-0148||一个女人在切韭菜。||一个女人在切姜。||2
2012test-0149||那人切了一个纸盘。||一个男人在切纸盘。||4
2012test-0152||一个人在弹钢琴。||那人在拉小提琴。||1
2012test-0151||那人在弹吉他。||一个人在吹长笛。||1
2012test-0154||一个女人正在切一些肉。||一个女人在啃肉。||2
2012test-0155||一个男人在键盘上玩。||一个男人在弹键盘钢琴。||4
2012test-0157||这位女士切碎了青葱。||这位女士切了一个洋葱。||4
2012test-0158||有人正坐在水里吃面条。||一个女人在水里煮面条。||3
2012test-0161||一个人在弹钢琴。||一个人在弹钢琴。||4
2012test-0163||一个女人在吹长笛。||一个女人吹长笛。||4
2012test-0164||一个男孩正在检查日历。||一个男孩正在看日历。||3
2012test-0165||一个女人在切洋葱。||一个女人在切洋葱。||4
2012test-0166||一个人在弹吉他。||一个人弹吉他。||4
2012test-0168||一个女人在翻煎饼。||一个卡通厨师在做煎饼。||2
2012test-0167||一位妇女正在使用一台缝纫机。||一个女人正在缝纫机上缝纫。||5
2012test-0172||一个男人在路上跑。||一辆汽车正沿着这条路行驶。||1
2012test-0175||一个人骑着马。||一个男人在打电话。||1
2012test-0178||一个女人在跳舞。||一个男人在吃东西。||0
2012test-0179||一个人在弹钢琴。||一个人在吹长笛。||2
2012test-0180||一个人在吹长笛。||一个人在弹钢琴。||1
2012test-0182||一个人在转圈。||一个男人在跳舞。||1
2012test-0184||一只猴子从一只猴子的四肢摆动到另一只猴子的四肢。||一只猴子从一棵树荡到另一棵树。||3
2012test-0185||人们下了火车。||人们在车站下了火车。||4
2012test-0187||一只狗在蹦床上跳。||狗在蹦床上跳。||4
2012test-0188||一个男孩正在演奏一种乐器。||一个人在吹小号。||2
2012test-0190||一个女人弹吉他。||一个人会唱歌和弹吉他。||1
2012test-0191||一位女士正在挑选一个罐头。||一个女人在切西红柿。||1
2012test-0192||一个男人在爬绳子。||一个男人爬上一根绳子。||5
2012test-0193||一个男人正在举起一辆汽车。||一个人在爬墙。||1
2012test-0195||一对男女开着吉普车沿着街道行驶。||一男一女开着一辆敞篷车在路上行驶。||4
2012test-0196||那个赤裸上身的人坐在椅子上。||一个赤裸上身的人坐在椅子上。||3
2012test-0198||两个女人在摔跤。||两个女人在地板上摔跤。||4
2012test-0199||小狗玩一个蓝色的网球。||一只小狗在玩网球。||4
2012test-0200||袋鼠在吃东西。||袋鼠在吃东西。||4
2012test-0201||一只猫在弹钢琴。||一个男人在弹吉他。||0
2012test-0202||那人用刀割破了一些地毯。||一个男人正在用刀割地毯。||4
2012test-0203||一名妇女骑着一辆摩托车沿着一条路行驶。||一个男人在骑摩托车。||2
2012test-0204||有人在切蔬菜。||有人在切西红柿。||3
2012test-0205||一个女人在跳舞。||一个男人在说话。||0
2012test-0207||狗舔婴儿的口水。||狗舔婴儿。||2
2012test-0208||一个人在划船。||一个男人正在切西红柿。||0
2012test-0210||一个男人切土豆。||一个男人切土豆。||4
2012test-0212||一个女人正在切大蒜。||那个女人正在切蒜片。||4
2012test-0214||绕圈奔跑的动物。||一只松鼠绕着圈跑。||3
2012test-0215||一个男人正在慢慢地走过一座索桥。||一个男孩正走过一座桥。||3
2012test-0216||一个人在弹吉他。||一个坐在房间里的人正在弹吉他。||4
2012test-0217||一个人吹长笛。||一个人在吹长笛。||5
2012test-0221||一个女人把两个鸡蛋打进一个玻璃碗里。||一个女人正在把一个鸡蛋打进碗里。||3
2012test-0223||一个人在切鱼。||男人给鱼吃内脏。||3
2012test-0224||两个人正在把手提箱装进一辆汽车的后备箱里。||这些人正在把手提箱放进汽车后备箱。||4
2012test-0226||一个男人把油倒在一些西红柿上。||那人把油倒在切好的西红柿上。||3
2012test-0227||一个人在切东西。||一个男人在切面包。||3
2012test-0230||一个男人在划独木舟。||一个人在弹竖琴。||0
2012test-0233||那个女人捡起了袋鼠。||一个女人抱起一只幼小的袋鼠。||3
2012test-0234||鱼在游泳。||一条鱼在游泳。||4
2012test-0235||两个女人在食品加工机里混合了一些东西。||两个女人在搅拌机里做东西。||4
2012test-0238||一个男人在弹吉他。||一个人在刺杀目标。||1
2012test-0237||一个人正在冲浪。||一个人在冲浪。||3
2012test-0239||一个人在乐队里吹长笛。||一个男人在弹吉他。||1
2012test-0240||那人把黄油涂在面包上。||一个男人正在把黄油涂在面包上。||4
2012test-0241||一个人在煮面条。||一个女人在水里煮面条。||4
2012test-0243||一群人在山上跳舞。||一群人在跳舞。||3
2012test-0245||一个男人在外面跳舞。||一个人在吹长笛。||1
2012test-0247||一个男人正在把平底锅放进烤箱里。||一个女人在切洋葱。||0
2012test-0249||一个女人坐在书桌前。||一个女人骑着驴子。||0
2012test-0250||医生用担架运送病人。||医生把病人推上担架。||3
2012test-0246||一个女人正在给一个男人喂奶。||一位女士正在调肉。||1
2012test-0252||一个女人在舞台上吹长笛。||那个女人在吹长笛。||3
2012test-0254||两只熊猫宝宝正在玩耍。||两只熊猫正在一起产卵。||3
2012test-0256||一个婴儿在笑。||一个婴儿在笑和咯咯地笑。||4
2012test-0257||一个男人在弹吉他。||一个男孩在弹钢琴。||1
2012test-0259||一个人在折纸。||一个女人在切胡椒粉。||0
2012test-0260||三个女人在跳舞。||这个男人在跳舞。||1
2012test-0262||猫在互相玩耍。||两只猫在打架。||2
2012test-0268||那个女人在揉面团。||一位妇女正在挥舞和滚动面团。||3
2012test-0267||一个人在跑。||一个男人正沿着一条路跑。||3
2012test-0269||一个女人在肉上加香料。||女人在往肉里加糖。||2
2012test-0270||一位妇女正在往鱼上加油。||一位妇女正在往鱼上浇水。||2
2012test-0271||一个小男孩拿着一把吉他。||一个小男孩在弹吉他。||2
2012test-0273||那人在吃披萨。||一个男人正在吃一片比萨饼。||4
2012test-0274||一只猩猩正在乘公共汽车。||一只猴子正坐在公共汽车上。||3
2012test-0275||一男一女在餐厅里聊天。||一男一女骑自行车。||1
2012test-0277||一个男人在弹吉他。||一个男人在擦玻璃门。||0
2012test-0278||一个女孩一边唱歌一边弹吉他。||一个年轻人一边弹吉他一边唱歌。||2
2012test-0282||一个女孩正在用手语交流。||一个年轻女孩正在使用手语。||3
2012test-0283||一位妇女正在做举重运动。||一个女人在做头发。||0
2012test-0284||一个男人进了一辆车。||一位老人上了一辆红色的车。||3
2012test-0287||一只猫在玩键盘。||一只猫在弹钢琴。||3
2012test-0285||一个绿色的大球打翻了一个土豆。||一个绿色的大球打在土豆上。||4
2012test-0288||两只狗在游泳池里游泳。||狗在游泳池里游泳。||4
2012test-0290||那人用一把砍刀把洋葱切碎。||那人用机器把土豆切碎。||2
2012test-0291||女人切豆腐。||一个女人在切豆腐。||5
2012test-0292||一群鹿正在过马路。||一群北美驯鹿正在过马路。||3
2012test-0294||有人在喂动物。||有人在弹钢琴。||0
2012test-0295||有人在切玉米饼。||有人在骑马。||0
2012test-0296||有人在混血。||有人在缝纫东西。||0
2012test-0297||公鸡啄死老鼠。||一只小鸡在啄一只死老鼠。||4
2012test-0298||一个女人抱着一只袋鼠。||一位女士正在拾起一只袋鼠。||3
2012test-0299||一个男人在玩青蛙。||一只猫在玩照相机。||0
2012test-0300||两个人在说话。||两个人在弹吉他。||1
2012test-0303||一个男人在一大片面包上涂黄油。||一个男人在一片大蒜面包上涂黄油。||3
2012test-0304||一个男人正在跑过一条很高的铁丝网。||一个人在用绳子跑。||3
2012test-0309||一个男人在开门。||一个男人在弹吉他。||0
2012test-0307||一个男人正在修剪草坪。||一个女人在切柠檬。||0
2012test-0311||一个男人正在把土豆切成碎片。||一个男人在切土豆。||4
2012test-0312||那个女人正在切熟的章鱼。||一个女人在切章鱼。||3
2012test-0314||一个男人在冲破木板。||一只狗在水中奔跑。||0
2012test-0316||一个男人在跳舞。||一个人在吃面包。||0
2012test-0317||有人在弹钢琴。||一个男人在弹吉他。||1
2012test-0318||两只狐狸正在一块砖砌的露台上吃着盘子里的东西。||狐狸正在吃盘子里的东西。||2
2012test-0319||一个男孩在玩键盘。||一个男孩在弹钢琴。||3
2012test-0320||一个人在玩键盘。||有人在玩键盘。||5
2012test-0322||一个男人在开枪。||一个男人在吐痰。||0
2012test-0323||有人在切洋葱。||有人在剥土豆。||1
2012test-0325||一个男人在游泳。||一个女人在切肉。||0
2012test-0327||一个人在弹吉他。||一个人弹一把原声吉他。||3
2012test-0328||一个女人在切南瓜。||一个女人骑着大象。||0
2012test-0329||一个女人在跳舞。||一个女人在揉面团。||0
2012test-0331||一个女人正在把鸡蛋打进碗里。||一个女人正在把烤肉串放在架子上。||0
2012test-0332||一辆汽车在路上行驶。||一辆汽车正沿着这条路行驶。||4
2012test-0334||有人在给平底锅上油。||斯米恩正在躺下。||0
2012test-0335||一个人在弹吉他。||一个男人在吸食意大利面。||0
2012test-0336||一个女人在喝伏特加。||一个女人正在锻炼。||0
2012test-0342||一个男人正在冲洗牛排。||一个男人在弹吉他。||0
2012test-0347||一个人在跳墙。||一个男人跳到一堵矮墙上。||3
2012test-0348||跑步者绕跑道赛跑。||跑步者在赛跑中竞争。||3
2012test-0349||一个男人在踢足球。||一个男人正在搅拌一只碗。||0
2012test-0351||一只猫在舔一只吸盘。||一个女人在切黄瓜。||0
2012test-0350||一个女人在煎东西。||一个女人在骑马。||0
2012test-0352||一个女人在炉火旁跳舞。||一个女人正在洗澡。||1
2012test-0355||这个男人正在切开一条鱼。||一个男人在切土豆。||2
2012test-0359||三个男孩在跳舞。||孩子们在跳舞。||3
2012test-0360||一个女人在和一个男人玩游戏。||一个人在弹钢琴。||0
2012test-0361||这个男人在开一辆白色的汽车。||一个男人在接受采访。||0
2012test-0365||一个男人开着他的车。||一个男人在开车。||4
2012test-0366||一辆汽车从一个地方倒车而出。||一辆汽车正从一条阻塞的车道上倒车。||3
2012test-0369||这个男孩正在弹钢琴。||一个男孩弹钢琴。||5
2012test-0368||一个男人在披萨上放了些奶酪。||那人把奶酪撒在比萨饼上。||5
2012test-0371||那人弹吉他。||一个男人在弹吉他。||3
2012test-0373||一个人在骑马。||一个男人在玩键盘。||0
2012test-0374||一个男人在用绳子走路。||一个男人骑着一块垫子。||0
2012test-0377||人们走下火车。||一群人下了火车。||4
2012test-0378||一个女人正在缝纫机上缝纫。||一个女人在啃肉。||0
2012test-0380||一个男人在给一块面包涂黄油。||一个男人在面包上涂黄油。||5
2012test-0382||一个男人正在把西红柿切成碎片。||一个女人在切蔬菜。||1
2012test-0384||三个十几岁的女孩在房间里跳舞。||一些十几岁的女孩在镜头前跳舞。||2
2012test-0379||一只狗正往游泳池里看。||一只狗在游泳池里散步。||2
2012test-0385||狮子在走。||狮子在钢笔里踱来踱去。||2
2012test-0388||一匹黑马跑来跑去。||马在跑。||4
2012test-0390||有个女人在养虾。||一个人在雨中跳舞。||0
2012test-0391||一个人在骑马。||一个女人正在洗冰箱。||0
2012test-0393||一个男人走在一条小路上。||一个男人走过一根很紧的绳子。||0
2012test-0394||一个男人在切土豆。||一个女人在切墨西哥胡椒。||1
2012test-0397||一个小孩从一条在钓竿上荡来荡去的鱼跑开了。||一个小孩子绕着一根钓竿跑来跑去。||2
2012test-0398||一个男人正沿着一条穿过荒野的小径走着。||一个男人正沿着一条路走着。||2
2012test-0402||一个人在切一些布拉塔奶酪。||那个人在切奶酪。||3
2012test-0406||一个男人在用刀背压碎大蒜。||一个女人正在用刀切肉。||1
2012test-0403||那个人正在射击一支自动步枪。||一个男人在开枪。||3
2012test-0407||一位女士正在用刚砂板装饰她的指甲。||一位妇女正在用奶瓶喂她的婴儿。||0
2012test-0408||一个男人在滑板。||一个女人在切土豆。||0
2012test-0409||一个女人正在洗澡。||一个人骑着一匹白马。||0
2012test-0410||一个男人在跳舞。||一个人在骑马。||0
2012test-0413||一个人在划船。||一个男人在开枪。||0
2012test-0414||一个男人正从挂在天花板上的绳子上荡来荡去。||一个人在一根绳子上荡来荡去。||3
2012test-0415||一个女人在海滩上骑马。||一个男人背着另一个男人。||0
2012test-0416||一个人一只手握着一只小动物。||一个男人在炫耀一只小猴子。||1
2012test-0417||一个人在折叠一张方形的纸片。||一个人在折纸。||3
2012test-0418||一个人在平底锅里煎肉。||一个人拿着一只臭鼬。||0
2012test-0422||黑猩猩伤害了一个女人。||一个男人在开车。||0
2012test-0423||那个女人在剥虾。||这个男人手里拿着一只狐猴。||0
2012test-0427||两只斑马在玩耍。||斑马在社交。||4
2012test-0428||一个女人在切黄油。||女人切豆腐。||1
2012test-0429||有些男人在弹吉他。||三个男人在一起弹吉他和唱歌。||3
2012test-0430||大象把水喷到自己身上。||大象向自己喷水。||3
2012test-0432||一只狗坐在一家商店的柜台前。||狗站在柜台前。||2
2012test-0437||一个女人在切蔬菜。||那个女人正在切蒜片。||2
2012test-0438||獾在挖洞。||一只獾在挖土。||4
2012test-0439||一个女人在湖上滑水。||一个人在吹长笛。||0
2012test-0441||一架直升机正降落在直升机停机坪上。||一架直升机降落了。||3
2012test-0440||一个女孩在拉小提琴。||一个婴儿在笑和咯咯地笑。||0
2012test-0442||一个女人正在切一只鸡。||一个女人在切肉。||2
2012test-0444||一个女人在崇拜的人群面前骑大象。||女人骑大象。||3
2012test-0445||一只小狗在地板上向后滑行。||一只小狗在向后推。||3
2012test-0447||女人切大蒜瓣。||一个女人正在把一头大蒜打碎成丁香。||4
2012test-0448||一只狗正往游泳池里看。||一只狗正沿着游泳池边走。||2
2012test-0449||女人把美容品混合在玻璃杯里。||一个女人正在用勺子把奶油放在杯子里搅拌。||3
2012test-0450||一个男人正在画一幅画。||一个人在画。||3
2012test-0455||一个女人在摘西红柿。||一个女人正在把面糊倒进碗里。||1
2012test-0456||一个男人正在看一台电脑显示器。||一个男人在用笔记本电脑。||2
2012test-0458||两个人在轮胎滚动比赛中竞争。||两个人在一场比赛中翻转了拖拉机轮胎。||2
2012test-0460||一个人在切肉。||骑机械公牛的人||0
2012test-0457||这个男孩骑着一辆三轮车。||一个女人骑着一辆滑水车。||1
2012test-0461||一个人在拉小提琴。||一位妇女正在使用一台缝纫机。||0
2012test-0467||一个男人在玩键盘。||一个人在弹钢琴。||2
2012test-0469||一个男人闻到了两个比萨饼的味道。||一个女人正在给一个男人喂奶。||0
2012test-0471||猴子拉狗的尾巴。||一只猴子在动物园里戏弄一只狗。||2
2012test-0472||一只狗仰卧在木地板上。||一只狗躺在地板上。||4
2012test-0474||一个女人正在平底锅里煎东西。||一个人在弹吉他。||0
2012test-0476||一个男人把调味品放在一碗水里。||那人往碗里的水里加了调味料。||5
2012test-0477||一位老妇人正在往煎锅里倒油。||一个绑着绳子的人正在往水里放水。||0
2012test-0479||一个女人在切洋葱。||一个女人正在把洋葱切成半片。||3
2012test-0480||那个女人捡起了袋鼠。||一个女人背着一只袋鼠。||3
2012test-0481||狗咬罐头。||狗打开一罐食物。||1
2012test-0482||一个女人在剥一条鱼的皮。||一个人钓到一条鱼。||1
2012test-0483||一个人在割草。||一个男人正在破坏混凝土。||0
2012test-0484||一只猫正在看电视。||一个男人在切一片叶子。||0
2012test-0485||那男孩被困在狗窝的门里。||一个孩子被困在狗舍里。||3
2012test-0486||人们跳进游泳池。||男人都掉进池子里了。||2
2012test-0489||一个女人在水下游泳。||一个女人在游泳。||3
2012test-0490||一个男人在弹吉他。||一个女人在跳舞。||0
2012test-0492||一架飞机在空中飞行。||一架南非航空公司的飞机在蓝天中飞行。||3
2012test-0493||一只熊正在躲避两只狗。||熊在和狼搏斗。||1
2012test-0494||一个女人正在浮筏上休息。||女人在内胎里放松。||3
2012test-0496||一个男人正死在手术室里。||一个男人在舞台上亲吻一个女人。||0
2012test-0497||一个人拿着一片叶子。||一个女人在看电视。||0
2012test-0498||一个人在骑马。||一个女人在切土豆。||0
2012test-0499||一个女人在切章鱼。||一个人在弹吉他。||0
2012test-0500||一个男人在打碎水壶。||一个女人在剥大蒜。||0
2012test-0501||一个男人在弹吉他。||一个女人在切蔬菜。||0
2012test-0502||一个女孩正在吃纸杯蛋糕。||一个人在切黄瓜。||0
2012test-0503||小女孩带着一只狗和一个球在草地上玩耍。||婴儿玩狗和球。||3
2012test-0505||人们骑着木筏，划着木筏。||四个人在木筏上漂浮。||2
2012test-0508||这位女士切了一块土豆。||一个男人在切土豆。||2
2012test-0510||导弹爆炸了。||一枚火箭爆炸了。||3
2012test-0511||一只狗在雪中玩耍。||一只狗在它前面的地毯上用爪子抓一只苍蝇。||1
2012test-0512||一个女人正在和其他女人跳舞。||一个女人在切鸡肉。||0
2012test-0513||一个男孩推着一辆面包车。||一个人在切西红柿。||0
2012test-0515||一个男孩正在做一些舞步。||一个男孩正在从水壶里倒东西。||0
2012test-0516||一位女士正在打开一瓶苏打水并喝着它。||一个女人骑在大象上。||0
2012test-0517||一名男子正在组装扬声器部件。||一个人在弹吉他。||1
2012test-0519||狗沿着游泳池边走。||一只狗正沿着游泳池散步。||4
2012test-0520||黄油被放进碗里。||一个人把黄油切进搅拌碗里。||4
2012test-0522||浣熊在吃东西。||一个男人在吃东西。||1
2012test-0523||有人从马上摔下来了。||一个男人从马上被撞倒。||3
2012test-0525||女人剥苹果。||一名男子骑着摩托车发出爆裂的车轮声。||0
2012test-0526||一个男人正在上数学课。||一个男人正在冲洗牛排。||0
2012test-0527||动物在水中玩耍。||两个人在打乒乓球。||0
2012test-0528||一个人骑着马跳过障碍物。||一个男人在踢足球。||0
2012test-0529||一个人正在用手做铅笔戏法。||一个人正在把胡萝卜切成两半。||0
2012test-0530||那个人把摄像机点着了。||一个人在吹着摄像机。||3
2012test-0531||那人正在把磁带从盒子里切下来。||一个男人正在切开一个盒子。||4
2012test-0534||一个人在河里钓鱼。||一个男人边唱边走在人行道上。||0
2012test-0535||一个男人在骑自行车。||一个女人在街上跳舞。||0
2012test-0536||一个男人在做俯卧撑。||一个女人在切章鱼。||0
2012test-0537||一个人在弹吉他。||一个女人在切猪肉。||0
2012test-0543||一个女人正在往脸上抹粉。||那个女人正用手指轻敲桌子。||0
2012test-0546||一个女人在剥土豆。||一头狮子走来走去。||0
2012test-0547||一个女人在开枪。||一个男人在表演特技。||0
2012test-0552||女人把花环戴在男人的肩上。||一个男人把水倒在飞行员的头上。||0
2012test-0553||一位老妇人正在和一位男士握手。||一男一女握手。||3
2012test-0555||那个女人在滑水。||一个女人在湖面上乘船醒来。||1
2012test-0556||树木在暴风雨中弯曲。||树木受到强风的袭击。||2
2012test-0558||一男一女正坐在车里。||一个女人在煎虾。||0
2012test-0561||一个人弹钢琴。||一个女人在拉小提琴。||1
2012test-0559||一个男人在移动树枝。||那个女人在拉小提琴。||0
2012test-0562||一个人把油倒在平底锅上。||一个人在切洋葱。||0
2012test-0564||动物在吃东西。||一个女人在跳舞。||0
2012test-0566||那个女人正在遛狗。||一个女人在街上遛狗。||4
2012test-0570||一群人唱歌。||有些人在唱歌。||5
2012test-0571||猫在喝牛奶。||一只猫正在用一碟牛奶舔东西。||4
2012test-0574||一个女孩在做眼皮。||一个女人在涂眼影。||2
2012test-0576||两个人在打架。||两个人在用一种武术格斗。||2
2012test-0581||军官对新兵吼叫。||一位军官正在和新兵谈话。||2
2012test-0582||那个人正在往容器里放鸡肉。||一个男人正在把食物放进盒子里。||2
2012test-0583||一个男人正系在速记机上。||那人用速记。||2
2012test-0585||一个女人躺在岩石上的毯子上看书。||一个坐着的女人也在唱着一首歌，弹着吉他。||1
2012test-0586||两只小狗在互相玩耍。||有些人在踢足球。||0
2012test-0587||一个男人在操场上跑步。||一个男人爬上一根绳子。||1
2012test-0588||一个男人在拥抱一个人。||一个男人正在拍照。||0
2012test-0591||一对夫妇正在散步。||有些人在锯。||0
2012test-0589||有人在往锅里倒大麻。||一个男人把蔬菜放进锅里。||2
2012test-0596||一个男人在弹吉他。||有人在拿面包。||0
2012test-0597||一只狗在蹦床上跳。||一个男孩在弹吉他。||0
2012test-0598||一个男人在厨房的水槽上摇着一个容器。||一个男人正在倒空一个塑料容器。||2
2012test-0601||纸正在用剪刀剪。||一张纸被剪下来了。||4
2012test-0600||一个男人牵着一匹马走着。||一个男人牵着马的缰绳走来走去。||3
2012test-0603||一个人剥虾。||这位女士剥去了虾的皮。||3
2012test-0604||一个男人在弹吉他。||一个男人试图读报纸。||0
2012test-0605||在旅馆里铺床的人。||一个人抱着一只动物。||0
2012test-0608||狗先拉了狗的尾巴，然后又拉了他的腿。||一只猴子拉着狗的尾巴。||1
2012test-0609||一个女人在碗里打两个鸡蛋。||一个人在碗里搅拌配料。||3
2012test-0612||一个人在外面跳绳。||一个女人在切黄瓜。||0
2012test-0613||一个人在切洋葱。||一只仓鼠在唱歌。||0
2012test-0614||一个女人抱着一只袋鼠。||一个戴帽子的人唱了一首歌。||0
2012test-0617||一个女人在煮东西。||一位女士正在往煎锅里倒料。||3
2012test-0618||一个女人在海滩上游泳。||一个女人在大海的波涛中飞溅。||3
2012test-0619||一个男人背着另一个男人。||一名男子用水管向另一名男子喷水。||0
2012test-0620||那个女人正在把浆糊放进盘子里。||一个女人正从碗里抽出某种黏糊糊的东西。||1
2012test-0621||一个男人站起来谈论一件灰色的地铁T恤。||一个男人正在展示一件T恤衫。||2
2012test-0623||有人把橄榄油倒进一碗番茄楔里。||那个人把油倒在番茄片上。||3
2012test-0624||一个人在弹吉他。||那个人和一个朋友弹吉他。||3
2012test-0626||一个人在剥土豆。||一只猫在舔一个小瓶子。||0
2012test-0627||一只猫正在跳进盒子里。||一个年轻人在和一片树叶说话。||0
2012test-0629||那个女人正在调油。||一个女人正在把配料倒进碗里。||1
2012test-0630||一只猫正倒着滑到沙发下面。||一只猫在它背上的一件家具下面爬行。||3
2012test-0631||女人跳舞，男人弹键盘。||一个女人在舞台上跳舞。||2
2012test-0632||一位厨师正在收拾一碗汤。||一个男人正在擦碗边。||2
2012test-0634||女人切柠檬。||一个男人对着麦克风说话。||0
2012test-0635||一个超重的人在跳绳。||一个年轻人在跳舞。||0
2012test-0637||这位女士打碎了两个生鸡蛋。||那个女人正在把鸡蛋打进碗里。||3
2012test-0638||一个人用刀削铅笔。||一个女人在雨中跳舞。||0
2012test-0639||塑料玩具漂浮在水中。||女士们正在表演一支舞。||0
2012test-0641||乌龟跟在鱼后面。||一只海龟正在捕鱼。||3
2012test-0642||那女人在画眼影。||那个女孩在她的眼皮上用一支眼笔。||2
2012test-0643||一个男人正在系鞋带。||一只狗骑在骑自行车的人的肩膀上。||0
2012test-0645||一个女人正在用刀切肉。||一个男人在摊钱。||0
2012test-0646||一只狗在地上奔跑。||一个女孩在敲她的指甲。||0
2012test-0649||一个男人在抚摸一只拴着的狗。||一个男人正在给照相机看他的狗。||1
2012test-0650||一名妇女正和一只宠物狗在一块开阔的土地上散步，其他几只狗也跟着它们。||一个男人和几只狗在散步。||2
2012test-0651||一个女人正在切一些大蒜。||一个人正在清理磁盘。||0
2012test-0654||两个队在踢足球。||不同的球队在球场上踢足球。||2
2012test-0655||一只像老鼠一样的生物在四处嗅着。||一只动物正在地上行走。||2
2012test-0657||两个相扑选手在打架。||一个男人在水中骑着一个水上玩具。||0
2012test-0659||一名男子躺在地上瞄准一支步枪。||一个男人在玉米饼上涂黄油。||0
2012test-0661||一对夫妇正朝大海跑去。||一男一女牵着手一起跑。||2
2012test-0666||一个女人在切一颗硬鸡蛋。||一个人正在把煮鸡蛋切成碎片。||3
2012test-0667||两个机器人共用一个吻。||一个男的和女的机器人在接吻。||3
2012test-0668||一只猫正试图碰一只狗。||猫摸狗的头逗它。||3
2012test-0670||犀牛在草地上吃草。||犀牛在田野里吃草。||4
2012test-0671||那人开着他那辆红色的小车在车流中转来转去。||狗在海滩上的水中奔跑。||0
2012test-0672||一个人在切面包。||一个男人在玩足球。||1
2012test-0675||一只猫飞快地打在一个小孩的头上。||一只猫和一个男孩一起玩。||2
2012test-0676||一只猫在盒子里玩耍。||狗在玩地板清洁剂。||1
2012test-0680||一个男人在拍拍鳄鱼的嘴。||一个人正在把切碎的蔬菜倒进炉子上的锅里。||0
2012test-0678||这对夫妇在教堂跳舞。||几支慢舞。||3
2012test-0681||一个人检查一些米饭布丁。||一匹马在奔跑。||0
2012test-0684||一个女人正在玻璃碗里搅拌两个鸡蛋。||一个年轻女孩在舞台上唱歌。||0
2012test-0685||那个人在打鼓。||一个人把清洁剂倒在水槽里。||0
2012test-0687||一个男人在切胡椒粉。||一个人把一大块青椒切成两半。||3
2012test-0689||一个男孩正爬进狗舍。||一只猫在地板上玩耍。||0
2012test-0690||那女孩在上山时放风筝。||一个女孩丢了她的风筝。||2
2012test-0691||一位妇女正在把食物放在一锅热水里。||一个女人在煎肉。||1
2012test-0692||一只小猴子在水中行走。||一只猴子正涉水过沼泽。||3
2012test-0693||一个男人在骑自行车。||熊猫在吃东西。||0
2012test-0694||一个年轻人正在唱歌和弹钢琴。||那人正在写信。||0
2012test-0695||一个男孩摘下他的太阳镜。||一个男孩在尖叫。||0
2012test-0696||一个女孩在弹钢琴。||一个男孩在做俯卧撑。||0
2012test-0699||这位女士切了一片西红柿。||有人在切西红柿。||4
2012test-0700||有人拿着一只刺猬。||洋葱正被切成片。||0
2012test-0701||女人剥土豆。||一个女人正在烤菠萝。||1
2012test-0705||一只猫在喝水。||一辆卡车正在下山。||0
2012test-0706||一个人把盐和胡椒粉放在一块猪肉上。||一个年轻人坐在钢琴上。||0
2012test-0707||那人坐在椅子上凝视着。||小女孩正把头发扎成一条小马尾。||0
2012test-0708||一个女人正在切土豆块。||一个女人把豆腐切成小块。||1
2012test-0710||一个婴儿在快乐地爬行。||一个婴儿打喷嚏，吓到了另一个婴儿。||1
2012test-0711||一个人在平底锅里煎肉。||一个男人在切蔬菜。||0
2012test-0712||一个男人正从窗户往外看。||一个女人在水里游泳。||0
2012test-0713||一个坐着的人在弹吉他。||一个男人在弹着一把吉他，对着麦克风唱歌。||3
2012test-0715||一个女人正在用刀切洋葱。||一个男人正在准备一些菜。||1
2012test-0718||一位骑手正在奔跑和跳跃她的马。||一个女人骑着马跳跨栏。||4
2012test-0719||一个男孩在玩键盘。||一个男孩坐在房间里用灯弹钢琴。||3
2012test-0721||两个人在打架。||这个男人正在锻炼。||0
2012test-0722||一个人在吹木笛，而其他几个人在打邦戈鼓。||一个人在吹长笛。||3
2012test-0727||两只卡通兔子在接吻。||一只兔子在亲吻另一只兔子。||3
2012test-0728||刺猬咬着毛巾。||一只刺猬在咬毯子。||3
2012test-0731||一只猫在舔自己。||一个男人正在用曼陀林切片机切白洋葱。||0
2012test-0735||一只小豚鼠正在啃地板上的一块胡萝卜。||豚鼠吃胡萝卜。||3
2012test-0736||四个男孩站在燃烧的汽车前。||当一辆汽车在他们身后爆炸时，四个年轻人站着不动。||3
2012test-0738||一个男人在抽烟。||那人穿着西装坐着抽烟。||4
2012test-0740||一位女士正在给一些食物加酱汁。||一个人在割树叶。||0
2012test-0745||一艘潜水艇正在水中穿行。||一个婴儿睡着了。||0
2012test-0747||一个人在切洋葱。||一只猫在厕所里拉屎。||0
2012test-0748||一只獾正在挖土。||一个男人在移动大石头。||0
2012train-0000||一个男人在骑自行车。||一个男人在骑自行车。||5
2012train-0003||一男一女在接吻。||一男一女在相互交谈。||0
2012train-0004||一个女人在切洋葱。||一个女人在切洋葱。||4
2012train-0009||一个小男孩正在和一只狗玩。||一个婴儿正在和一条狗玩耍。||3
2012train-0010||那个人在画。||一个男人在画。||5
2012train-0017||一个男孩在弹吉他。||一个小孩在弹吉他。||3
2012train-0023||一个女人在切洋葱。||一个女人正在切洋葱。||5
2012train-0024||一列玩具火车撞上了一辆玩具汽车。||一列玩具火车撞上了一辆玩具汽车。||5
2012train-0011||一个男人在切土豆。||一个女人在切西红柿。||1
2012train-0025||一个人在弹吉他。||一个人在吹长笛。||2
2012train-0026||一只猫打开抽屉，爬了进去。||一只猫正打开抽屉往里爬。||5
2012train-0027||一个女人在煎食物。||一个女人在油炸食物。||4
2012train-0029||一个男人正在切洋葱。||一个女人在切洋葱。||2
2012train-0030||一个女孩在弹吉他。||一个男人在弹吉他。||2
2012train-0031||一个女孩在舞台上唱歌。||一个男人在舞台上唱歌。||2
2012train-0032||一个女人在骑马。||一个女人骑着驴子。||2
2012train-0033||一个女孩在弹吉他。||一个男人在弹吉他。||2
2012train-0034||一个女人在刷虾。||一个女人在刷一些虾。||5
2012train-0035||一个男人在天花板上跳舞。||一个男人在房间的天花板上跳舞。||4
2012train-0037||一个女人用一把大刀把洋葱切成薄片。||一个女人正在用一把大刀切洋葱。||4
2012train-0039||一个人弹吉他。||一个人在弹吉他。||5
2012train-0040||一个女人在剥土豆。||女人剥土豆。||5
2012train-0041||一位女士正在处理一只青蛙。||一个男人抱着一只青蛙。||3
2012train-0043||一个人在吹长笛。||一个男人在弹吉他。||2
2012train-0045||一个男人在弹吉他。||一个人在吹长笛。||1
2012train-0046||一个人在弹钢琴。||一个男人在弹吉他。||1
2012train-0047||一个男人在弹吉他。||一个人在弹钢琴。||2
2012train-0048||一个人在吹长笛。||一个男人在弹吉他。||2
2012train-0049||一个人在吹长笛。||一个男人在弹吉他。||2
2012train-0050||两个女人在沙发上。||两个女人在沙发上拥抱。||3
2012train-0051||有人在切黄瓜。||一个人在切黄瓜。||3
2012train-0055||一个人折叠玉米饼。||一个人把玉米饼叠起来。||3
2012train-0058||一只乌龟在走。||一只乌龟在走路。||4
2012train-0059||一头牛正在吃草。||一头牛正在吃干草。||3
2012train-0060||一位女士正在切西兰花。||一个女人在切大蒜。||2
2012train-0061||一个男人在哭。||一个男人在尖叫。||3
2012train-0063||那人在弹吉他。||一个人在弹吉他。||5
2012train-0064||一个人在切洋葱。||一个男人在割车前草。||3
2012train-0065||一个男人在切土豆。||一个女人在剥土豆。||2
2012train-0069||一个女人在桌子上轻敲她的手指。||一个女人在敲打她的手指。||4
2012train-0070||有人在锅里煮秋葵。||有人在平底锅里煮秋葵。||4
2012train-0071||一个男人在抽烟。||一个男人在混合。||0
2012train-0072||那个人在打鼓。||一个人在打鼓。||5
2012train-0073||一名男子潜入游泳池。||一个男人正跳进游泳池里。||5
2012train-0074||有个女人在堵住漏洞。||一个女人在切韭菜。||4
2012train-0077||一个小男孩在弹吉他。||一个男孩在弹吉他。||4
2012train-0080||一个女人在跳舞。||这个男人在跳舞。||2
2012train-0081||女人在说话。||男人们在说话。||2
2012train-0082||一个女孩正在往头发上涂凝胶。||一个女人在她的头发上涂凝胶。||2
2012train-0083||一个小孩在弹吉他。||一个男人在弹吉他。||2
2012train-0084||一群人正在原地行进。||一群人在音乐会上跳舞。||1
2012train-0086||那个女人在用机关枪射击。||那人在开枪。||2
2012train-0088||一个女人在切洋葱。||有人在切洋葱。||3
2012train-0087||一个人弹钢琴。||一个人弹钢琴。||4
2012train-0089||一个人在切黄瓜。||一个人在割黄瓜。||4
2012train-0091||一个女人在切洋葱。||一个人在切洋葱。||2
2012train-0092||那人在弹吉他。||一个婴儿在弹吉他。||1
2012train-0093||一个人在弹吉他。||一个人在打鼓。||1
2012train-0094||两个小女孩在电话里聊天。||两个女孩在电话里聊天。||4
2012train-0095||一个男人在用斧头砍木头。||一个男人正在用斧头砍树干。||4
2012train-0099||一个人正在把辣椒切成碎片。||一个人正在把大蒜切成碎片。||1
2012train-0100||一个男人在和一个女人说话。||一个女人正在和一条狗散步。||0
2012train-0101||这个男人在走路。||一个男人在说话。||1
2012train-0102||有人在往锅里倒油。||有人正在往搅拌机里倒牛奶。||1
2012train-0103||一只小猫在玩球。||一只小猫在玩球。||4
2012train-0104||一个男人在弹吉他。||一个女人在吹长笛。||1
2012train-0106||一个女孩在拉小提琴。||一个女孩在吹长笛。||2
2012train-0108||一个人在弹两架钢琴。||一只猫在弹钢琴。||1
2012train-0109||一个男人正在锻炼。||一个女孩正在锻炼。||3
2012train-0110||一个人在切扇贝。||一个人在切章鱼。||2
2012train-0111||一男一女骑着自行车。||一男一女骑着摩托车。||2
2012train-0113||两个人在牧场上打架。||两个人在牛圈里打架。||4
2012train-0114||一位妇女正在往平底锅里加油。||一个男人正在往锅里倒油。||3
2012train-0115||一个女孩整理她的床。||一个年轻女孩铺床。||4
2012train-0116||猫在玩西瓜。||一只猫在玩西瓜。||4
2012train-0117||一个女孩跳上了一辆车。||一个女孩跳上了一辆车。||4
2012train-0121||一个人在祈祷。||一个人在跑。||0
2012train-0122||一辆车停在那里。||一只猫在玩耍。||0
2012train-0123||一个人在跑。||一个男人在跳舞。||1
2012train-0126||一个人在唱歌。||一个男人在跳舞。||0
2012train-0127||一个男人背着另一个男人。||一个男人肩上扛着一个人。||3
2012train-0128||一个女人在剥土豆。||一个女人在切西红柿。||1
2012train-0129||一个女人在切西红柿。||一个女人在切土豆。||1
2012train-0130||有人在剥土豆。||有人在切西红柿。||1
2012train-0131||一个女人在剥土豆。||一个女人在切西红柿。||1
2012train-0132||两个机器人接吻。||两个机器人在接吻。||5
2012train-0133||两个男孩在沙发上玩电子游戏。||两个男孩正在玩电子游戏。||4
2012train-0135||一个女人在挤柠檬。||一个女人正在榨柠檬汁。||4
2012train-0139||一个女人在切洋葱。||一个男人正在切西红柿。||1
2012train-0140||一个女人在切胡萝卜。||一个男人正在切西红柿。||1
2012train-0142||一个女孩在给她的头发做发型。||一个女孩在修指甲。||1
2012train-0143||一个人走下楼梯。||一个男人走下楼梯。||5
2012train-0147||两个人在骑摩托车。||两个人在骑自行车。||2
2012train-0148||一个男人在弹吉他。||一个女人在弹电吉他。||2
2012train-0149||一个男人在弹吉他和唱歌。||一个男人在弹吉他。||3
2012train-0150||一个人在雨中行走。||一个男人和一个女人正在大饭店里走着。||1
2012train-0151||袋鼠在吃东西。||吃袋鼠。||4
2012train-0152||一个人在钓鱼。||一个男人正在锻炼。||0
2012train-0153||一个女人在游泳。||一个人在唱歌。||0
2012train-0154||一个女人在吃东西。||动物在吃东西。||1
2012train-0155||一个男孩和一个女孩在雨中跳舞。||一对男女在雨中跳舞。||2
2012train-0156||一个男人在开车。||一个男人开着一辆车。||4
2012train-0157||女人在剥洋葱。||女人烤洋葱。||5
2012train-0158||两只公鸡在打架。||两个人在打架。||2
2012train-0160||一个人在骑马。||一个男人在开车。||1
2012train-0159||一个人在骑马。||一个男人在开车。||1
2012train-0162||一个男人在开枪。||一个男人在切面包。||0
2012train-0164||一个女人在切洋葱。||一个女人在切肉。||2
2012train-0165||那个女人在切药草。||那人在切面包。||1
2012train-0166||一个男孩在弹钢琴。||一个人在弹钢琴。||3
2012train-0167||一头小象在吃东西。||小象吃树苗。||3
2012train-0170||一个女人正在把鸡蛋打进碗里。||一个女人在劈鸡蛋。||4
2012train-0171||一个人在玩键盘。||一个男孩在玩键盘。||4
2012train-0172||一个男孩用剑打人。||一个男孩用一把塑料剑打了一个人的屁股。||3
2012train-0173||一个人正在把胡萝卜切成碎片。||一个人正在把洋葱切成小块。||1
2012train-0174||一个男人用刀割破了一串水瓶。||一个男人正在用刀切一排水瓶。||4
2012train-0176||一个男人正在写一本书。||一个男人在纸上写字。||2
2012train-0179||一个女人在切大蒜。||一个女人正在切一个大胡椒粉。||2
2012train-0180||一个人正在铺床。||一个人在餐桌上吃饭。||0
2012train-0183||一个男人在玩键盘。||一个人在弹吉他。||1
2012train-0184||一个人在拉小提琴。||一个人在弹竖琴。||1
2012train-0188||那个女人在抽烟。||这个男人在走路。||0
2012train-0191||一个男人在骑摩托车。||一个男人骑着摩托车穿过一个小镇。||3
2012train-0192||一个男人在高速公路上骑摩托车。||一个男人在骑摩托车。||3
2012train-0193||一个女人正在切一些肉。||一个女人在切洋葱。||2
2012train-0195||一个女人把花椰菜切成块。||一个女人在切西兰花。||5
2012train-0196||一个人在弹钢琴。||一个女人在剥土豆。||0
2012train-0197||有人在切西红柿。||有人在切水果。||3
2012train-0198||一个女人在笼子里跳舞。||一个女人在跳舞。||3
2012train-0199||一个女人在游泳。||一个男人在吐痰。||0
2012train-0200||一个人在跑。||一个男人在咕咕叫。||1
2012train-0201||那人在弹吉他。||那人弹吉他。||3
2012train-0202||一只猫盯着照相机看。||一只猫对着照相机说话。||3
2012train-0203||婴儿又笑又爬。||一个婴儿笑着爬在地板上。||4
2012train-0205||一个女人在开枪。||一个女人射出一把猎枪。||4
2012train-0207||一个女人在雨中跳舞。||一个女人在火车站跳舞。||2
2012train-0209||一个女人在跳舞。||一个女人正在锻炼。||1
2012train-0210||一个孩子在演奏一种乐器。||一个小男孩正在演奏一种管乐器。||3
2012train-0213||一个女人在切苹果。||一个女人在切土豆。||1
2012train-0214||这个男人正在剥苹果。||一个人剥苹果。||5
2012train-0217||那人在弹吉他。||那人在玩骷髅头。||1
2012train-0218||一只动物正在地上行走。||一只独角龙正沿着地面走着。||3
2012train-0221||一个小女孩正在舞台上弹一架大钢琴。||一个小女孩在弹钢琴。||2
2012train-0224||一个人弹吉他。||一个女人在弹吉他。||2
2012train-0229||一个女人在吹长笛。||一个女孩在吹长笛。||3
2012train-0230||那个女人在切洋葱丁。||一个女人在切洋葱。||4
2012train-0223||一群人在跳舞||一群男人在跳舞。||3
2012train-0231||一只猴子在给一只公牛刷牙。||猴子刷狗。||4
2012train-0233||一个女人在切洋葱。||一个女人在切土豆。||1
2012train-0234||一个人在弹钢琴。||一个女人在弹吉他。||1
2012train-0235||一个女人正在洗手。||一个女人在整理她的头发。||0
2012train-0236||一个女人开了一把猎枪。||一个女人在开枪。||3
2012train-0237||一个男人正在吃一碗麦片粥。||这个男人正在吃麦片。||4
2012train-0239||一个女人正在浴缸里洗澡。||一个女人正在洗澡。||4
2012train-0240||一个骑摩托车的人撞上了他的摩托车。||一个人撞上了一辆摩托车。||4
2012train-0241||一个男人正把一只老鼠挂在蛇的旁边。||一个人正在给蛇喂老鼠。||3
2012train-0244||一个男人凝视着窗外。||一个男人望着窗外。||4
2012train-0245||一个女人在开枪。||一个女人在切柠檬。||0
2012train-0246||一个男人正在吃香蕉。||有人在剥香蕉皮。||1
2012train-0247||男人们在舞台上表演。||在舞台上表演的喜剧哑剧。||2
2012train-0248||一位卡通女子潜入游泳池。||一个卡通女人正在跳板。||2
2012train-0249||这位女士把婴儿放进垃圾桶里。||一个女人把一个婴儿扔进了垃圾桶。||5
2012train-0250||有人在煎肉。||有人在玩Paino。||0
2012train-0251||一个男人正在用刀快速切一些蘑菇。||一个人正迅速地用刀切蘑菇。||3
2012train-0252||一个女人正在往碗里加配料。||一个女人正在把三个鸡蛋打进一个碗里。||1
2012train-0254||一个男人在台上讲话。||一个男人在讲台上讲话。||3
2012train-0255||一个男人在弹吉他。||一个戴帽子的人在弹竖琴。||1
2012train-0256||一个男人在键盘上玩。||一个男人在弹吉他。||1
2012train-0257||一个人在切土豆。||一个人在切一块葱。||1
2012train-0259||一个男人在房间的天花板上跳舞。||一个男人在天花板上倒立跳舞。||4
2012train-0260||两个男人在跳舞。||两个女人在购物。||0
2012train-0261||有人在给鸡蛋调味。||有人正在把两个生鸡蛋放在碗里调味。||3
2012train-0264||一个男人在用绳子荡秋千。||一只长臂猿在树上摆动。||1
2012train-0266||一个男人在割西红柿。||一个女人在切西兰花。||1
2012train-0267||一个女人在煮虾。||一个女人在梳头。||1
2012train-0268||男人切土豆。||一个男人在切土豆。||3
2012train-0269||一个男人在路上跳舞。||一个男人在跳舞。||3
2012train-0270||鹿跳过篱笆。||一只鹿跳过旋风栅栏。||4
2012train-0271||一个女孩在雨中跳舞。||一个女人在雨中跳舞。||3
2012train-0272||一位女士正在写信。||一个女人坐在书桌前。||1
2012train-0273||一只大猩猩在打鼓。||猴子在打鼓。||3
2012train-0275||一个女人骑着马。||一个女人在摘西红柿。||0
2012train-0279||那男孩用剪刀剪路边的草。||一个男孩用剪刀割草。||3
2012train-0281||一个戴眼镜的人在说话。||图书馆里的一个人在说话。||3
2012train-0283||一个女人在割花。||一个女人在切西兰花。||1
2012train-0284||一个人正走在一条石路上。||一个男人正走在人行道上。||3
2012train-0287||一个人在弹吉他。||一只猫在玩耍。||0
2012train-0286||一个人用鼻子玩键盘。||这个男人正在用鼻子弹钢琴。||4
2012train-0288||动物在吃东西。||动物在跳跃。||0
2012train-0289||一个人在举重。||一个男人在举起杠铃。||4
2012train-0290||一个男人正和一辆公共汽车一起跑。||一个男人开着一辆卡车。||2
2012train-0291||一个男人在爬绳子。||一个男人坐在岩石上。||0
2012train-0292||一只猫在弹钢琴。||猫在舔它的爪子。||0
2012train-0293||一个女人在雨中跳舞。||一位妇女正在往盘子里加油。||0
2012train-0296||男人在赛跑。||赛车手们正沿着一条赛道跑。||2
2012train-0299||一个人在吹长笛。||一位女士正在涂眼线。||0
2012train-0300||一个女人在切土豆。||一个女人在切胡萝卜。||1
2012train-0302||一只小鸡在啄一只死老鼠。||公鸡啄死老鼠。||3
2012train-0304||那个女人正在把黄瓜切成薄片。||那个女人正在切西红柿。||1
2012train-0305||一个人在切面包片。||一个人在切面包。||3
2012train-0306||一个女人在切南瓜。||一个女人在切大胡椒粉。||2
2012train-0307||一位妇女正在往鱼上加油。||一个女人在骑马。||0
2012train-0308||女人在啃胡萝卜。||一个女人在涂猪排。||1
2012train-0309||有人在清理动物。||一位女士正在清洗一只虾。||2
2012train-0311||一个男人在打电话。||一个男人在说话。||3
2012train-0313||一名男子躺在地上开枪||一名男子躺在地上射击步枪。||3
2012train-0315||一个男人正跳进游泳池里。||一个男人对着麦克风唱歌。||0
2012train-0319||一个弹吉他的人。||一个人在吹长笛。||1
2012train-0320||一个男人在剥土豆。||一个男人在弹吉他。||0
2012train-0322||飞机沿着跑道飞行。||一架飞机正降落在跑道上。||2
2012train-0323||一个女人在浴缸里打滑。||一个女人躺在木筏上。||0
2012train-0327||一个女人在剥土豆。||女人打男人。||0
2012train-0331||一个女人在切洋葱。||一个女人在划船。||0
2012train-0333||一个女人在锅里搅拌米饭。||有人正在把米饭放进平底锅里。||2
2012train-0338||那男孩吹小号。||一个男孩在吹小号。||4
2012train-0337||一个女人把一块块肉放在平底锅里。||一个男人把一块肉放进塑料袋里。||2
2012train-0341||一个女人在切洋葱。||一个女人在切胡萝卜。||1
2012train-0342||一个男人在切蔬菜。||一个女人在切土豆。||2
2012train-0343||一只猫在玩耍。||一个女人在吹长笛。||0
2012train-0344||一个男人在骑自行车。||一个男人在停车场骑自行车。||3
2012train-0345||一个乐队正在舞台上表演。||一个乐队在舞台上演奏和唱歌。||4
2012train-0347||那个女人在切鱼饼。||那个女人在骑马。||0
2012train-0348||一个人在吃面包。||一个人在吹长笛。||0
2012train-0349||一个女人在煮虾。||一个女人在跳舞。||0
2012train-0350||一个女人在跳舞。||一个女人在切姜。||0
2012train-0351||一名妇女把一只猫抛向空中，猫从天花板上的一根棍子上吊下来。||一个人把一只猫扔向空中，猫抓住了天花板。||3
2012train-0355||一个人在燃烧一面旗帜。||一个男人在开枪。||0
2012train-0357||一个人在吃木头。||一个男人正在给汽车加油。||0
2012train-0358||一只狗在对着照相机说话。||一只狗正在吃西瓜。||0
2012train-0359||一个男人正把两条纸巾放在一个纸盘上。||一个男人正在把文件放在盘子上。||2
2012train-0360||一男一女走着。||一个男人和一个女人走在一起，紧紧地抱着对方。||3
2012train-0362||那人一边唱歌一边弹吉他。||一个男人在弹吉他。||3
2012train-0361||一个人在用剑割绳子。||那人用剑穿过一根粗绳子。||4
2012train-0364||一个男人在剪纸。||一个人在撕纸。||2
2012train-0366||一个男人在跳舞。||一只老鼠在跑。||0
2012train-0368||一个人在弹吉他。||一个女人在剥块茎。||0
2012train-0367||两个男孩正在打电话。||一个女人正在打电话。||1
2012train-0369||一个女人在切洋葱。||一个女人切柠檬。||1
2012train-0370||一个女人在骑马。||一个人在用绳子跑。||0
2012train-0371||一个男人在踢足球。||一个男人正在画一些数字。||0
2012train-0372||一个女人正在剥桔子。||一个人在吹长笛。||0
2012train-0374||有人在敲鸡蛋。||一个男人在打碎一枚蛋。||3
2012train-0375||一个人在切蛇做饭。||一个女人在切肉。||2
2012train-0378||一个女人在刮胡萝卜。||一个男人在敲击陶罐。||0
2012train-0381||一男一女在宝莱坞跳舞。||一个男人和一个女人在雨中跳舞。||1
2012train-0382||一个女人在割花。||一个男人手里拿着巨大的向日葵。||1
2012train-0384||那人在餐厅里跳舞。||炸弹在沙漠中爆炸了。||0
2012train-0386||美国国旗在飘扬。||一面美国国旗在风中飘扬。||4
2012train-0394||一个女人在吹长笛。||一个女人在切金枪鱼。||0
2012train-0391||一个女人在切柠檬。||一个男人在拿面包吃。||0
2012train-0398||狗在对着玩具吠叫。||一只狗对着一只电子玩具鸭子吠叫。||3
2012train-0400||女人用面粉盖住一块肉。||一个女人在给一块肉调味。||3
2012train-0402||一只白色的猫栖息在一个小木柜上，正向窗外望去。||一只猫，栖息在一张桌子上，望着窗外。||3
2012train-0404||男人做自由体操。||一个男人正在锻炼。||3
2012train-0406||一个男人在切土豆。||一个男人正在剥香蕉皮。||1
2012train-0409||有人在弹钢琴。||一个人在弹键盘钢琴。||3
2012train-0411||那个女人把茄子滴进锅里。||一个女人把切碎的茄子放进煎锅里。||4
2012train-0410||女人在给男人化妆。||一个女人在画一个男人的脸。||2
2012train-0413||一个人吹小号。||一个男人在演奏乐器。||3
2012train-0415||一个女人在切柠檬。||一个女人在厨房里剥柠檬皮。||2
2012train-0416||老虎试图爬墙。||一只狮子正试图爬过一堵墙。||3
2012train-0417||一个男人正在准备一根挂着的绳子。||一个男人在系绞索。||4
2012train-0418||一个女人在舞台上跳舞。||一个女人在跳舞。||3
2012train-0421||那女孩在骑马。||那个女孩正在给植物喷水。||0
2012train-0423||一个人在煎炸。||一个人在剥土豆。||1
2012train-0424||一名男子正在射击手枪。||一个女人在切大蒜。||0
2012train-0425||一个女人挥舞着她的手臂。||一个女人在切洋葱。||0
2012train-0426||一个男人正走在外面。||一个男人在跳舞。||0
2012train-0428||一个人擦干他的手。||一个女人在整理她的头发。||0
2012train-0429||一个足球运动员正从很远的地方把足球踢进球门。||足球运动员把球踢进球门。||3
2012train-0432||一个女孩在弹钢琴。||一个小女孩正在舞台上弹一架大钢琴。||3
2012train-0433||一个男人正在画一些数字。||一个男人在一块数字干抹板上画。||3
2012train-0434||猴子挂在树上。||猴子从一根树枝跳到另一根树枝。||2
2012train-0435||一些孩子在蹦床上跳。||两个男孩正在蹦床上玩。||3
2012train-0437||一个拿着刀的女人正在切胡椒粉。||一个女人在切青椒。||4
2012train-0439||一个男人正在给汽车加油。||一个男人正在把防冻剂放进汽车里。||2
2012train-0443||一个男人正在用机器切胡萝卜。||一个男人在爬绳子。||0
2012train-0445||一只猫在玩天线。||一个男孩在泥里玩。||0
2012train-0444||一个男孩在玩键盘。||一个人在弹钢琴键盘。||3
2012train-0446||一个女人在切南瓜。||一个人在切哈密瓜。||2
2012train-0451||人们把假人扔到悬崖边。||有些人把假人扔下悬崖。||4
2012train-0455||女人切菠萝。||一个女人正在把菠萝切成片。||4
2012train-0457||一个人正在往锅里加油。||厨师往锅里倒油。||4
2012train-0456||一个女人在肉上加香料。||女人给牛肉添加配料。||3
2012train-0458||厨师调味一些面团。||一个男人在平底锅里给面团调味。||3
2012train-0460||一只小猴子抓它自己。||猴子抓伤了他的肚子。||3
2012train-0459||一个男孩在海滩上跑步。||两个男孩在海滩上玩。||2
2012train-0462||一个男孩在大门上骑自行车。||一个女人在骑马。||0
2012train-0467||一个男人在玩纸牌戏法。||一个男人在挤水。||0
2012train-0468||一个人在弹钢琴。||有人在弹吉他。||0
2012train-0470||一个人在割草。||一个人在割草坪。||4
2012train-0471||一个人正在把水和面粉混合在一起。||一个人在路上搭便车。||0
2012train-0472||那两只狗在笼子里。||牛仔在沙漠中骑马。||0
2012train-0473||一个男人骑在摩托车上的一个轮子上。||一个人在摩托车上耍花招。||3
2012train-0475||一只猫打开抽屉，爬了进去。||一只大猫用爪子打开一个塑料抽屉，然后跳进去。||3
2012train-0477||一个男人正在用刀打开一个盒子。||一个男人在弹吉他。||0
2012train-0478||一个男人在踢水。||一个女人在切红辣椒。||0
2012train-0479||一个男人在吃东西。||一个女人在攀岩。||0
2012train-0481||一个小男孩会唱歌和弹吉他。||一个孩子弹吉他。||3
2012train-0480||一只小狗在背上不停地翻来覆去。||一只狗从一只狗滚到另一只狗。||3
2012train-0482||那女人在剥柠檬皮。||那人在电线上保持平衡。||0
2012train-0483||一个人在吹小号。||有人在玩蟾蜍。||0
2012train-0485||一只狗在四处张望。||一只狗在看着商店的柜台。||1
2012train-0486||一个女人在切洋葱。||图中显示一名男子用刀切胡萝卜。||1
2012train-0487||那人在木头上钻了几个洞。||一个人钻木头。||4
2012train-0488||有人从一张粉红色的纸上划出一个圆圈。||有人正在往一锅肉里倒番茄酱。||0
2012train-0489||一个人在吹长笛。||一个男人在抚摸一只拴着的狗。||0
2012train-0490||一个男人正在把肉放进袋子里。||一个人在开车。||0
2012train-0491||一个女孩正在吃纸杯蛋糕。||一个人在吹小号。||0
2012train-0492||一只兔子在嗅着一只填充的兔子，用爪子抓它。||一只活生生的兔子正在玩一只填充动物兔子。||4
2012train-0495||一位女士正在挤黄瓜片。||一个女人正被浸在绿色的黏液里。||0
2012train-0496||一个男人正在取出青椒的内部。||有人正在把胡椒粉上的种子去掉。||4
2012train-0493||一个男人在给面包涂黄油。||一个女人骑着一匹马。||0
2012train-0497||一个男人从披萨盒里拿出一块意大利香肠比萨饼，在他关上披萨盒后把它放在盖子上。||那人从盒子里拿出一块意大利香肠比萨饼。||2
2012train-0499||那人跑着跳到墙上。||一个男人跳到墙上。||3
2012train-0498||那人往锅里的汤里加了蔬菜。||一个男人正在用水把切成片的蔬菜放到一个烹饪碗里。||3
2012train-0503||这个男人正在给香肠调味。||那人往碗里的水里加了调味料。||2
2012train-0504||小丑在唱歌，人们在跳舞。||小丑在唱歌。||3
2012train-0505||一个女人在喂土豚。||一个女人正在切大蒜。||0
2012train-0507||一个人正在用水把牛排冲洗掉。||一个男人正在冲洗一大块牛排。||3
2012train-0509||一个男人在向一棵树扔刀子。||一个男人在施展魔法。||1
2012train-0513||女孩子们走在舞台上。||女模特儿正走在T台上。||2
2012train-0514||一位妇女正在做举重运动。||一位妇女正在用杠铃锻炼身体。||3
2012train-0515||一个男人在剥土豆。||一个男人在徒步旅行。||0
2012train-0516||一只大鸟站在一张桌子上，捡起一只盛有液体的塑料玻璃杯，把它放在一只盛有液体的碗里。||一只鸟用嘴捡起一个装有液体的塑料杯，然后把杯子放进一个碗里。||3
2012train-0517||一个女人在雨中。||一辆汽车正沿着这条路行驶。||0
2012train-0518||女人打男人。||一个人抱着一只慢吞吞的懒猴。||0
2012train-0519||一个女人骑着大象。||一个男人在挺身而出。||0
2012train-0520||一个人在举重。||一个女人正在锻炼她的腹肌。||1
2012train-0521||一个人在海浪中骑着一架喷气式飞机。||一位女士骑着一辆Seadoo车。||2
2012train-0523||一个女人戴着耳机。||一个女人在切一些树叶。||0
2012train-0525||一只小猫正在吃盘子里的食物。||小猫吃东西。||4
2012train-0526||一位妇女正在阅读一本生活方式杂志。||一个女人正在把肉切成碎片。||0
2012train-0527||一个男人正在往碗里倒辣椒。||一个人打开一个罐子，把里面的东西倒进一个碗里。||2
2012train-0529||那只鸟吃了树上碗里的食物。||一只鸟正在从碗里吃东西。||3
2012train-0532||一个女人在给一块肉调味。||一个男人正在给步枪装子弹。||0
2012train-0536||一个男人在切芫荽叶子。||一个男人在弹吉他。||0
2012train-0537||一个男人吃了一片比萨饼。||一个男人在用他的手机通话。||0
2012train-0538||一个男人正在把肉放进一个塑料袋里。||一个女人在袋子里背着一只小袋鼠。||0
2012train-0541||一个拉比在说话。||一个男人在用绳子走路。||0
2012train-0543||一个人在弹吉他。||斯米恩正在躺下。||0
2012train-0542||一个人骑着马。||一个女人在摩擦婴儿的腿。||0
2012train-0544||一个男人在切面包。||一个人在打碎罐子。||0
2012train-0545||一个男人在开车。||一个女人把虾蘸在面糊里。||0
2012train-0547||一只狗在吠。||一架喷气式飞机正在飞行。||0
2012train-0549||一只猴子正在床上走着。||一个人在骑马。||0
2012train-0550||一个女人在煮花椰菜。||一个男人正在吃他的食物。||0
2012train-0553||一个男人在煎玉米饼。||一个人在玩纸牌戏法。||0
2012train-0554||打排球的女人在网上打排球的女人。||一个女人把排球递给另一个发球的女人。||2
2012train-0556||一个男人正在用刀切黄瓜。||一个男人正在用煎锅做玉米饼。||0
2012train-0557||一个男人在玩电子键盘。||一个乐队在演奏乐器。||1
2012train-0559||一个人在拉小提琴。||婴儿又笑又爬。||0
2012train-0561||一个男人用剑砍掉一只空皮靴的脚趾。||一个人在用剑割靴子。||3
2012train-0563||这个人正在把鱼身上的鳞片去掉。||一个人在给鱼除鳞。||5
2012train-0564||人们在花园里散步。||一个男孩在和另一个男人说话。||0
2012train-0566||一个人正在用刀把大蒜切成碎片。||有人在把配料放进锅里。||0
2012train-0567||一个男人在叠一张纸。||一个男人在用剑切塑料容器。||0
2012train-0574||那人举起杠铃。||男人举重。||4
2012train-0578||女人用手喂动物。||女人们正在喂动物。||3
2012train-0581||几只雪貂从笼子里爬出来。||雪貂从架子上爬下来。||2
2012train-0583||一位年轻女子正在吹长笛。||一个女人正在从冰箱的顶上洗衣服。||0
2012train-0584||一个女人射出一把猎枪。||那个女人在射击步枪。||2
2012train-0586||一个人正在把辣椒粉加到加豆子的辣椒粉里。||这个男人正在往豆子里加调味料。||3
2012train-0587||一名妇女迅速发射手枪。||一个女人在开枪。||4
2012train-0588||一个人在切洋葱。||一只独角龙正沿着地面走着。||0
2012train-0592||一只狗正在打开冰箱。||狗关上冰箱门。||1
2012train-0595||一个女人抱着一个跳舞的婴儿。||一位妇女虐待她的孩子。||1
2012train-0597||这位女士在酱汁里加了奶酪。||一个男人把一盘切碎的芝士倒进一锅酱汁里。||1
2012train-0596||一个女人在戏弄一个男人。||女孩给一名男子化妆。||1
2012train-0598||一个男人在讲台上演讲。||一个男人在一个庆祝板球比赛的活动上发表演讲。||2
2012train-0599||猫在床下跳来跳去。||一只猫正倒着爬在沙发下面。||2
2012train-0601||一个女人在切大蒜。||女人切鱼。||1
2012train-0602||一个人在割草。||一个戴面具的人在唱歌。||0
2012train-0604||一个男孩从他的钓鱼线上跑开了。||一个男孩在挂在钓竿上的鱼前面跑。||3
2012train-0606||那人在办公室里玩Haki sak游戏。||那人正在给蔬菜调味。||0
2012train-0607||一个男人背着另一个男人。||一个男人在给蚂蚁拍照。||0
2012train-0611||肉被扔进平底锅里。||一个女人正在把肉放进平底锅里。||3
2012train-0612||一个女人在切葱。||一个女人掉在一座沙堡上。||0
2012train-0613||一个男人在扣篮。||一个女人在切洋葱。||0
2012train-0614||一台机器在削铅笔。||一个女孩在骑自行车。||0
2012train-0615||一个女人在刷她的脚。||太阳从树后升起。||0
2012train-0616||一个人在擦窗户。||一个男人在开车。||0
2012train-0618||一个人在炒饭。||一个女人在敲鸡蛋。||1
2012train-0620||一个男人在恶习中插上一把刀。||一个男人在跳舞。||0
2012train-0622||一个女人用刀切一条粉红色的面包。||一个男人在弹吉他。||0
2012train-0623||一个男人正在往锅里加猪排。||一个女人在剥土豆。||1
2012train-0624||男人们在互相争斗。||那人在白皮书上画了画。||0
2012train-0625||一个男人正在接球。||一只猫在蹭婴儿。||0
2012train-0626||一个女孩正在看报纸。||厨师正在剥土豆皮。||0
2012train-0627||懒猴咬人的手指。||一只小动物正在咀嚼一根手指。||2
2012train-0628||一个男人正沿着一条穿过荒野的小径走着。||一个人正在剥洋葱。||0
2012train-0629||那人弹吉他。||一个家伙一边弹吉他一边唱歌。||3
2012train-0631||有些人在路上滑冰。||两个男孩在玩滑板。||2
2012train-0632||一个男人把液体倒进平底锅里。||厨师把油倒进锅里。||2
2012train-0633||一个男孩在弹钢琴和唱歌。||一头猪在搅动狮子。||0
2012train-0637||一只猴子正在水中行走。||有个人在吹小号。||0
2012train-0638||一个女人正在化妆。||一个乐队在唱歌。||0
2012train-0640||一只狗在开车。||有个人对着麦克风说话。||0
2012train-0641||那个人在舞台上对着麦克风唱歌。||一个穿西装的男人站在麦克风前唱歌。||3
2012train-0642||一辆汽车从一个地方倒车而出。||一辆车在倒车。||2
2012train-0644||一个男人抱着一只青蛙。||一个男人正在倒空一个塑料容器。||0
2012train-0647||那个人骑着摩托车沿着高速公路走去。||一个人在路上开着摩托车。||3
2012train-0646||一个男人乘小船旅行。||一个女人正在用刀切胡萝卜。||0
2012train-0650||一个男人正在切洋葱。||那人在弹吉他。||0
2012train-0651||一个男人在舞台上表演。||男人给鱼吃内脏。||0
2012train-0652||女人们都在往下爬。||两个女人坐在一起聊天。||2
2012train-0654||一个男人从一个塑料袋里拿出几个烤面包机。||一个男人从袋子里拿出食物。||1
2012train-0656||一个女人在炉火旁跳舞。||一个男人系上了绞索。||0
2012train-0659||一个男孩在剪纸。||一个男人在装步枪。||0
2012train-0661||那人在电话里讲话。||女孩子们走在舞台上。||0
2012train-0662||一个男人在弹吉他和唱歌。||一个男人正在打开一个装有耳机的包裹。||0
2012train-0663||足球运动员把球踢到两腿之间。||一个人用脚来回踢足球。||3
2012train-0665||一只动物在走路。||一位女士正在化妆。||0
2012train-0667||有人在抓动物的肚子。||一个女人在抚摸一只狐猴。||2
2012train-0668||一个男人在举重。||一只小袋鼠在舔女人的手。||0
2012train-0671||一个男孩在玩具。||一个男孩玩手持游戏。||3
2012train-0672||一个男人从悬崖上跳下。||一个男人在骑摩托车。||0
2012train-0677||一个男人和一个女人跳舞。||一个男人在抚摸一只狗。||0
2012train-0679||一群情侣在跳舞。||男人和女人都在慢慢地跳舞。||3
2012train-0680||一个男人正在剥一条鱼。||一个男人往锅里倒了一些食用油。||1
2012train-0682||那人竖起照相机在海滩上拍日落照片。||一个男人正在给一个湖拍照。||2
2012train-0685||有人抱着一只小老虎，抚摸着它。||有人正在厨房的水槽里冲洗一大块牛排。||0
2012train-0678||一个男人正在用一把长扫帚扫地。||那人扫荡了空荡荡的起居室。||3
2012train-0686||那人在弹吉他。||那只猫用爪子擦他的脸。||0
2012train-0688||女人切蔬菜。||一个女人在切鸡蛋。||2
2012train-0691||一个人把鸡蛋打碎成一个小碗。||一个男人打碎了一个鸡蛋。||2
2012train-0692||一个男人在玩键盘。||一个人骑着一头机械公牛。||1
2012train-0693||一只狗在院子里跑来跑去。||一只黑色的宠物狗在房子的花园里跑来跑去。||3
2012train-0694||一辆吉普车停了下来，一个孩子正沿着街道走着。||一个女人正沿着一条路走着，一个男人坐在一辆汽车里，在她旁边停了下来。||1
2012train-0696||一个男人正在往锅里加油。||一条狗在河里捉鱼。||0
2012train-0697||那女孩在篝火前跳舞。||一个女人站在篝火旁跟着音乐跳舞。||2
2012train-0699||一个男人正在把黄油切到一个容器里。||一个女人在切虾。||0
2012train-0700||一个女孩被狗拖下山。||一只狗正把一个孩子从山上拉下来。||3
2012train-0701||那人边说边摘下墨镜。||一个戴着安全帽的人边说边摘下眼镜。||3
2012train-0702||这两个人在一群人面前和一个拳击手表演了一个滑稽的小品。||男孩们在人们面前跳舞。||1
2012train-0703||那女孩正在整理她的床。||一个女人正在铺床。||2
2012train-0704||有人在煮洋葱。||一个男人在挥动双节棍。||0
2012train-0705||这名男子正在用雪橇打破另一名男子身上的混凝土砌块。||一个人用一把大锤打破躺在一个俯卧着的人身上的一块混凝土板。||5
2012train-0706||这位女士把干面条放在热水里煮。||一个女人把一盒面条放在一锅水里。||4
2012train-0708||女孩子们在舞台上跳舞。||一个女孩正在化妆。||0
2012train-0709||一只熊猫正在躺下。||熊猫宝宝在木头上放松。||3
2012train-0710||两个孩子在游泳池里玩着一个绿色的鳄鱼花车。||两个孩子在游泳池里推着一条充气鳄鱼。||4
2012train-0711||几个女警察在唱卡拉OK。||两个女人在跳舞。||0
2012train-0712||一个男人正在把花椰菜放进水里。||一个人在剥土豆。||1
2012train-0714||医生在帮助病人。||医生正试图让一个人苏醒过来。||2
2012train-0715||有些人正在将洋葱刨入水中。||一个人把土豆磨成一碗。||1
2012train-0719||一个婴儿在说话。||一个男孩想说消防车。||1
2012train-0722||女人煮鸡蛋。||一个女人把两个鸡蛋放进一壶水里。||3
2012train-0724||一个女人在切芒果。||一个男人在玉米饼上放奶酪。||0
2012train-0723||女人把配料放在搅动的鸡蛋里。||一个人倒汽油。||0
2012train-0725||一个女孩正在把黄油切成两块。||一个女人在切豆腐。||1
2012train-0727||一个人在弹吉他。||一个人正在把肉切成碎片。||0
2012train-0730||一个女孩在弹吉他。||一个男孩在人与人之间玩键盘。||1
2012train-0731||一个小女孩在海滩上拉小提琴。||女孩坐在沙发上钩针。||0
2012train-0732||猴子在空手道上踢某人戴着手套的手。||猴子练习武术。||3
2012train-0737||一名男子在空手道上踢另一名戴着保护性拳击手套的男子。||一名男子正和一名教练一起踢拳击。||2
2012train-0742||一位年轻女子正在弹吉他。||一个女人切了一些肉。||0
2012train-0744||男人们在踢足球。||一个男人在骑摩托车。||0
2012train-0746||一个女人正在海滩上跑步。||一只狗在游泳池里游泳。||0
2012train-0748||一个男人正在吃力的意大利面。||一个人吹一支木笛。||0
2014-0001||两辆绿色和白色的火车坐在铁轨上。||两列绿色和白色的火车在铁轨上。||4
2014-0002||一只白色的小猫，眼睛闪闪发光，站在椅子下面。||一只白色的猫站在地板上。||2
2014-0003||在码头的水中有一艘大船。||海上的一艘大船。||3
2014-0004||在街上行驶的公共汽车。||红色双层巴士沿着街道行驶。||4
2014-0006||在车站等候的旅客列车。||车站里坐着一列旅客列车。||4
2014-0007||在餐桌上写在笔记本上的女人。||在饭桌上忙着什么事的女人。||3
2014-0008||一台苹果电脑放在地板上。||一台麦金塔电脑放在地板上。||3
2014-0009||对一匹棕色马头的特写。||马头的侧面。||3
2014-0010||一群人在外面的一张桌子上吃饭。||一群老人围坐在一张桌子旁。||2
2014-0014||这个男人正骑着摩托车沿着这条路走去。||一个男人在路上骑着一辆红色的摩托车。||4
2014-0021||一只黑色的狗站在黄色的花前。||一只黑狗站在田里。||3
2014-0017||一个孩子骑着自行车跳在窗台上。||一只黑白相间的猫在玩毛毯。||0
2014-0022||关闭一瓶水。||一瓶水的近景。||4
2014-0023||一只棕脸猫的特写。||鸵鸟脸的特写。||0
2014-0024||羊群站在田野里。||在田野里吃草的羊。||3
2014-0026||一只长着长发的闭着眼睛的猫。||一只闭着眼睛的猫的近照。||3
2014-0027||一个穿着灰色衬衫的女人对着镜头微笑，而她身后的女人做着鬼脸。||一个脸上带着惊讶表情的女人从背后抱着一个微笑的女人。||2
2014-0028||一辆银色和蓝色的美铁列车在一个小火车站附近的铁轨上。||一辆白色的小汽车停在加油站。||0
2014-0029||一个穿着蓝色衬衫的人斜靠在咖啡桌和电视机旁。||一个人站在摩托车座位上，弹出一个轮子。||0
2014-0031||一张女人的黑白照片，上面有一匹马。||一张奶牛在牛栏里的黑白照片。||1
2014-0032||站在田野里的一匹深褐色的马。||一匹棕色的马站在郁郁葱葱的田野里。||4
2014-0033||以马为背景的搭起的帐篷。||一只黑白相间的羔羊，背景中还有其他的羔羊。||0
2014-0038||一群人围着一张桌子坐着，桌子上放着食物。||一群人围坐在一张桌子旁，端着食物和啤酒。||4
2014-0040||一匹棕色的马站在郁郁葱葱的田野里。||一匹棕色的马在绿色的田野里。||3
2014-0041||干草中的一头黑白相间的母牛。||一头黑白相间的母牛在一只装有干草的围栏里。||4
2014-0042||一位老妇人站在厨房里，脚边站着两只猫。||老太太站在厨房里，脚边放着两只猫。||5
2014-0043||一辆校车正在一条乡村公路上山。||在一条土路上开车的赛马看护。||1
2014-0045||坐在草地上的伪装飞机。||一架伪装的飞机坐在绿草如茵的草地上。||4
2014-0046||三个年轻的女人一起站在一个房间里。||两个印度女人和两个印度女孩在水边。||0
2014-0047||红色双层巴士驶过街道。||双层客车随车行驶。||4
2014-0048||一只白羊在山坡上看着摄像机。||瘦牛正站在草地上。||1
2014-0050||一张特写、扭曲的空玻璃瓶照片。||一张书桌的特写照片，上面有一台电脑和一些文件。||0
2014-0051||非常拥挤的办公桌上有电脑显示器。||带两个显示器的凌乱的电脑桌。||3
2014-0052||一个男人坐在杂乱的房间里。||一个男人躺在一间乱七八糟的房间的床上。||3
2014-0053||两头白色的奶牛在绿色的牧场上。||那匹黄褐色的马在牧场上。||1
2014-0055||黑牛在牧场的树下行走。||奶牛在牧场的树下走着。||3
2014-0059||一个带着啤酒的微笑的女人和另一个微笑的女人坐在外面。||两个女人坐在外面笑。||3
2014-0057||两个人坐在餐厅的一张桌子旁。||四个人坐在一张桌子旁。||1
2014-0060||抓着金属门的鸟。||一只五颜六色的鸟依附在铁丝网上。||3
2014-0061||瘦牛正站在草地上。||白色的鸭子站在地上。||0
2014-0062||一个女人躺在两个男人身上，坐在沙发上。||一男两女坐在蓝色沙发上对着摄像机微笑。||2
2014-0063||一个戴着大项链的女人。||一位穿着黑色上衣和一条项链的年轻女子。||3
2014-0064||一头棕色的牛角站在田里。||棕色的马站在草地中间。||1
2014-0065||一艘游轮停靠在海岸线上。||停泊在岸边的游轮。||4
2014-0067||棕色和白色的母牛站在路边的草地上。||一头棕色和白色的母牛，站在绿草如茵的地方，身后有树。||3
2014-0068||一只小狗站在草地上，抬头看着摄像机。||站在厨房里，一男一女对着摄像机微笑。||0
2014-0069||一头棕色的小牛，左耳上挂着黄色的标签，看着相机。||一名男子戴着眼镜，前台有两个塑料瓶。||0
2014-0070||黑白沙发照片，一头是钱包。||一张黑白相间的母牛在树下的照片。||0
2014-0074||两个人在船上漂浮在水面上。||水面上漂浮的绿色大船。||2
2014-0075||这是一辆雪佛兰跑车的后视图。||一辆红色雪佛兰概念车的后视图。||3
2014-0076||一个戴着头盔的人在白色建筑附近骑自行车。||一个戴着自行车头盔的人在穿过树林的小路上骑自行车。||3
2014-0077||一张旧火车站的黑白照片。||一张摩托车躺在地上的黑白照片。||0
2014-0078||一只灰色和白色的猫睡在紫色的布料上。||黑白相间的猫睡在棕色的帆布上。||2
2014-0081||在草地上放牧的一群马。||在田野里吃草的一群马。||4
2014-0082||三个男人正坐在一张桌子旁，桌子上放着饮料。||三个人拿着啤酒和食物坐在桌旁。||3
2014-0083||两个穿着白色衣服的人站在草地上。||一个人站在高速公路附近的立交桥下。||0
2014-0085||一只橙色的猫睡在沙发上。||一个男人正在他的床脚上看电视。||0
2014-0086||两只老鹰栖息在一根树枝上。||两只秃鹰栖息在树枝上。||3
2014-0087||一只条纹猫躺在一袋猫砂上。||家猫躺在猫窝的背面。||3
2014-0089||一个男人和一个小孩在客厅里对着照相机摆姿势。||一男一女正对着照相机摆姿势。||2
2014-0090||办公桌上有三台电脑显示器和其他设备的家庭办公室。||有几台电脑显示器的房间。||3
2014-0091||五只鸟站在雪地上。||几位红衣主教站在雪地里。||3
2014-0093||一辆黑色的车停在一排低矮的山丘上。||一辆黑色的汽车停在郊外的泥土里。||2
2014-0094||雪地里的客运列车。||在车站等候的旅客列车。||2
2014-0095||那只黑鸟正坐在地上。||一只黑鸟坐在地上。||5
2014-0096||黑白相间的公牛正在看着摄像机。||一只黑白相间的狗看着相机。||2
2014-0098||一个年轻的女孩骑着一匹白色和灰色的马。||一个穿着骑马装备的金发女孩坐在一匹灰白相间的马上。||3
2014-0099||一只黑白相间的羊在一只白羊旁边走着。||小黑白相间的小牛，耳朵上有个标签。||0
2014-0100||背景中有一张餐桌的起居室。||一个男孩在一块木板上做着轮子，背景是海滩。||0
2014-0101||饭厅的桌子上有些午后的阳光。||配有木制餐桌和玩伴的餐厅。||2
2014-0102||一辆红色的轻便摩托车停在涂鸦前的人行道上。||那辆红色的摩托车正坐在大楼前面的街道上。||3
2014-0103||海鸥漂浮在水面上。||一只小鸟在水中漂浮。||3
2014-0106||在一个建筑工地上，一只黑狗站在材料旁边。||一个亚洲小女孩坐在大理石柱子上的一盆花旁边。||0
2014-0107||在雪地里，一个女人在一座公寓楼前摆姿势。||一位妇女站在雪地里的一座建筑物前。||4
2014-0110||五头牛在路边吃草。||几只羊在地里吃草。||1
2014-0111||两只山羊在高山湖泊前吃草。||两只动物在一座山旁边吃草，还有一个水体。||3
2014-0112||黑白相间的奶牛躲在篱笆后面。||两头黑白相间的奶牛躲在一扇金属门后，映衬着一片多云的蓝天。||3
2014-0114||在白雪覆盖的树林中奔跑的白色动物。||一只白狗在白雪覆盖的树林中奔跑。||3
2014-0116||一个男人坐在草地上望着天空。||火车在雪地里的铁轨上行驶。||0
2014-0117||放在地板上的一台黑色平板电视。||地板上有一台平板电视。||4
2014-0121||黑色火车在铁轨上。||火车轨道上的火车。||4
2014-0122||黑色火车在铁轨上。||火车轨道上的火车。||4
2014-0125||一只橙色的猫睡在沙发上。||穿着围兜坐在绿色沙发上的男人。||0
2014-0128||一对夫妇在沙发上摆姿势拍照。||年轻夫妇坐在沙发上。||4
2014-0129||男人们正在弹吉他和喝酒。||有一个小男孩穿着红蓝相间的夹克衫在喂羊。||0
2014-0130||两只猫一起坐在沙发上，望着窗外。||两只猫正看着一扇窗户。||3
2014-0131||红色双层巴士。||红色双层巴士，带引擎盖。||3
2014-0133||一只棕色和白色的狗坐在一张花图案的椅子上。||一只带着项圈和铃铛的橙色和白色的小狗在花纹枕头上放松。||1
2014-0136||一群人坐在一张饭桌旁。||一群人围着一张桌子坐着，桌子上放着食物。||4
2014-0137||两只羊在悬崖上看着摄像机。||两只羊站在那里，看着摄像机，面朝相反的方向。||2
2014-0138||一张空火车站的黑白照片。||一张猫躺在地上的黑白照片。||1
2014-0139||在田里的一排火车头上的一排火车头。||站在田野里的一匹深褐色的马。||1
2014-0140||卧室的米色地毯上坐着一台白色的苹果电脑。||一台苹果电脑放在地板上。||3
2014-0141||在一张小桌子下打盹的狗。||睡在桌子底下的狗。||4
2014-0143||一条四面帆的船在水上航行。||在水上航行的帆船。||3
2014-0146||黑鸟坐在水泥板上。||坐在白墙旁的小狗。||0
2014-0147||一辆胜利班轮巴士是白色的，上面有红色和金色的条纹。||一辆带有红色、橙色和黄色条纹的白色旅游巴士。||3
2014-0148||红色双层巴士在路边。||城市街道上的一辆红色双层公共汽车。||4
2014-0149||一组背景中有树木的驳船。||一个年轻的女孩戴着自行车头盔，背景是一辆自行车。||0
2014-0150||海鸥漂浮在水面上。||漂浮在水面上的大型游轮。||1
2014-0151||一辆摩托车停在一辆汽车旁边。||一辆宝马摩托车停在两辆车之间。||3
2014-0153||灰色的猫看着窗外。||一只猫从窗户往外看。||4
2014-0154||一张黑白相间的母牛在树下的照片。||一张黑白照片，一头牛在田野里的一棵树下行走。||4
2014-0155||从窗户射出的阳光下的盆栽植物。||只有少量发芽的盆栽植物。||2
2014-0158||一个穿红衬衫的女孩骑着一匹棕色的马。||一只棕褐色和白色的狗躺在床上，身上有一条黄色的被子。||0
2014-0157||四个人正在岸边划船。||四个人在绿水上的小船上。||2
2014-0161||洗衣房前面有一张小桌子和一把椅子。||一间有褐色墙壁、洗衣机和烘干机的房间。||1
2014-0162||在车站等候的美国铁路客运列车。||在车站等候的旅客列车。||4
2014-0163||机场地面上的一架大型喷气式飞机。||一架客机在空中飞过。||1
2014-0169||坐在门廊上的人。||坐在手袋上的人。||1
2014-0173||两个人坐在餐厅的一张桌子旁。||一群人围坐在门廊上的一张桌子旁。||1
2014-0174||一只小羊羔站在两只小动物旁边。||一只羊站在她的孩子旁边。||1
2014-0177||在户外骑脚踏车的人。||一个人在空中跳摩托车。||2
2014-0178||长满草的草地上有耳标的棕褐色奶牛。||许多羊站在青山上。||0
2014-0180||在水上航行的帆船。||泛舟在蓝色的水面上。||4
2014-0186||停在白色双层巴士上。||一辆红白两色的双层公共汽车停在那里。||4
2014-0189||一片黑脸的羊群。||一只黑脸的羊。||2
2014-0190||两只鸟栖息在一条金属带上。||两只小鸟栖息在一根金属棒上。||4
2014-0195||一位戴着手镯的年轻女子穿着比基尼上衣和牛仔裤。||穿着比基尼上衣和牛仔裤的女人。||4
2014-0192||厨房里摆着蓝色桌布的桌子。||厨房里的木柜。||1
2014-0196||一匹棕色的马在绿草的田野里吃草。||棕色的马站在草地中间。||4
2014-0197||锡箔盖板的中心是一罐液体。||一壶食物放在一张红色桌布的中央。||1
2014-0198||站在草地上的一头黑白相间的母牛。||一只蓝鸦站在一片草地上。||0
2014-0199||一架黄色和蓝色的飞机在天空中飞行。||白色的飞机在蓝天上飞行。||3
2014-0201||一位妇女在圣诞节时坐在椅子上化妆。||坐在火车车场的铁轨上的火车。||0
2014-0202||四个亚洲年轻人坐在书房或客厅里。||坐在活生生的椅子上的女孩。||0
2014-0203||火车在铁轨上行驶。||火车在轨道上滑行。||4
2014-0204||一个穿着黑色衣服的年轻女子。||两个小孩打扮得漂漂亮亮地坐在椅子上。||0
2014-0206||一群人端着酒坐在桌旁。||四个人坐在一张桌子旁。||3
2014-0208||在远处飞行的飞机。||一个骑着白马的女人。||0
2014-0210||背景中有一张餐桌的起居室。||背景中有大沙发和餐桌的起居室。||3
2014-0209||一组背景中有树木的驳船。||田里的一群牛，耳朵上有黄色的标签。||0
2014-0211||黄色条纹猫躺在蓝色沙发上。||一只橙色的猫睡在沙发上。||4
2014-0212||进入车站的旅客列车。||一只大鸟在空中飞翔。||0
2014-0213||两个人在一条红色的独木舟上划水，背景是树。||两个人坐在一条黄色的独木舟上，背景是树。||3
2014-0217||停在商店前面的一辆白色吉普车。||一辆停在街上的白色吉普车。||3
2014-0216||一列黑色的火车沿着铁轨行驶。||黑车停在铁轨上。||2
2014-0218||两个女人站在旅游车前。||两个人在飞机前说话。||0
2014-0222||一辆自行车停在书店外面。||人们站在书店外面。||0
2014-0223||日落时分的飞机在飞行途中。||一架在日落附近飞行的飞机。||3
2014-0225||两辆红色的公共汽车停在他们前面的花园里。||红色的公共汽车停在一座白色的大楼旁，旁边是一个正式的花园。||3
2014-0226||一只黄色的鹦鹉紧紧抓住它的笼子边。||一只黄色和橙色的鸟抓着笼子的一边。||3
2014-0228||一对夫妇乘坐一艘小帆船航行。||两个人在一艘小帆船上航行。||3
2014-0229||一辆银色和蓝色的摩托车坐在一辆汽车旁边。||一辆摩托车停在一辆汽车旁边。||3
2014-0230||红色双层巴士。||一辆红色双层巴士。||5
2014-0231||脚站在美丽的一天，背景是高大的建筑物。||两名警察站在一辆面包车后面，背景是一辆公共汽车。||0
2014-0232||一只小白狗躺在木制的甲板上，咬着树枝。||白狗躺在桌子底下的木地板上。||1
2014-0234||挂着舌头的羊的特写镜头。||把一只羊的舌头伸出来的形象合起来。||5
2014-0235||站在田野里的一头黑白相间有角的母牛。||站在田野里的一头黑白相间的母牛。||4
2014-0238||在竞技场上骑着一匹白马的人。||一个骑着白马的人。||4
2014-0241||坐在田地附近的铁轨上的火车。||在铁轨上行驶的火车。||2
2014-0242||一位妇女和小孩子坐在餐桌前对着摄像机微笑。||一只小猫躺在木梁上，抬头看着照相机。||0
2014-0243||一尊佛像坐在一张桌子上，桌子上有一个木制的跑步机。||站在木栅栏上的鸟。||0
2014-0245||两辆红色公共汽车在花园前面行驶。||火车进站。||0
2014-0247||一个骑着白马的人。||骑着棕色马的女人。||1
2014-0250||穿着蓝色衬衫的男人站在喷泉前。||一名身穿蓝色衬衫和棕褐色裤子的男子站在一座鹅卵石铺成的广场上的一座男子雕像前。||3
2014-0251||一个穿骑服的女孩坐在一匹棕色的马上。||一个穿红衬衫的女孩骑着一匹棕色的马。||4
2014-0255||书架前一把透明的塑料椅子。||书架前有一把透明的塑料椅子。||4
2014-0256||一只狗穿着一件灰色的夹克。||一只穿着宠物夹克的狗。||3
2014-0257||一只羊站在山坡上。||站在山上的一只大羊。||4
2014-0258||站在草地上的一头黑白相间的母牛。||站在田野里的一头黑白相间的母牛。||3
2014-0260||穿着黑色比基尼上衣和牛仔裤的女人。||一个戴着黑色帽子的女人站在地铁旁边。||1
2014-0261||一个女孩骑着一匹棕色的马。||骑师穿着紫色的衣服，骑着一匹棕色的马。||2
2014-0262||一名男子站在黄色护卫舰前。||一个男人站在一辆黄色的跑车旁边。||3
2014-0264||一个男人坐在草地上望着天空。||那个人站在马前面的人行道上。||0
2014-0268||一只白色的猫站在地毯上。||站在森林里的羊。||0
2014-0269||地板上有一台平板电视。||地板上坐着一台平板电视。||5
2014-0271||两匹棕色的马站在草地上。||两个人在一艘小帆船上航行。||0
2014-0274||有几台电脑显示器的房间。||一间连续有四台电脑显示器的房间。||4
2014-0275||街道上一家书店外面的队伍。||那辆黄色的摩托车停在街上。||0
2014-0277||一架客机坐在跑道上。||接近地面飞行的大型客机。||1
2014-0279||放在桌子上的旧的绿色瓶子。||三个穿西装的人坐在一张桌子旁。||0
2014-0283||两匹白马盯着篱笆。||两匹马站在围栏里。||3
2014-0285||黑白相间的母牛在大门前停了下来。||白色的飞机在天空中飞行。||0
2014-0286||站在草地上的一头黑白相间的母牛。||站在田野里的一头黑白相间有角的母牛。||4
2014-0289||一张猫躺在地上的黑白照片。||猫躺在地毯上的黑白图像。||4
2014-0291||一只橘色和白色的猫睡在皮椅上。||坐在办公椅上的生姜猫。||3
2014-0292||一只白色的猫站在地毯上。||一只漂亮的白色条纹猫，头从桌子上垂下来。||1
2014-0295||在雪地里，一个女人在一座公寓楼前摆姿势。||白色的公共汽车停在大楼前的草地上。||0
2014-0296||一位戴着手镯的年轻女子穿着比基尼上衣和牛仔裤。||一个穿牛仔裤，深色比基尼上衣和手镯的女人。||4
2014-0298||一张桌子和几把椅子放在一个房间里，墙上挂着一幅画，还有一把吊扇。||一辆校车沿着一条路行驶，背景是绿树和青草。||0
2014-0300||一个男人交叉着腿坐在床上看着一台小电视。||一个男人坐在一张非常靠近一台小电视的床上。||3
2014-0309||骑着棕色马的女人。||穿着白色衣服骑着棕色马的人。||3
2014-0315||有人站在白雪皑皑的山上，看着一架飞机。||一个男人站在山上，看着一架飞机。||4
2014-0317||鸟在水中拍打翅膀。||一只大黑鸟正坐在水里。||3
2014-0319||停靠在港口的游轮。||在海岸停靠的游轮。||3
2014-0320||拥挤的街道上一辆红色的双层公共汽车。||一辆白色的公共汽车部分地停在公共街道上的雪地上。||2
2014-0321||一名妇女在围栏内抚摸一只狗。||一个女人在一个封闭的院子里抚摸着一只狗。||4
2014-0322||一只黑白相间的猫在玩毛毯。||一只黑白相间的猫钻进一篮子纱线里。||2
2014-0323||一个骑着山地车下坡的人。||这是一个在晴朗的日子里骑着山地车骑在岩石上的人。||3
2014-0324||一只猫斜靠在办公椅上。||坐在办公椅上的生姜猫。||3
2014-0325||在田野里吃草的一群马。||一匹棕色的马在绿草的田野里吃草。||2
2014-0326||一群人在喝酒。||在田里的一排火车头上的一排火车头。||0
2014-0327||两只狗在一个用栅栏围起来的狗窝里往前看。||两个女人抱着一个婴儿在饭厅里摆姿势。||0
2014-0328||三只羊在一条土路上，从一辆客车上看去。||三只羊在砾石路中间。||3
2014-0329||一架黄色和蓝色的飞机在天空中飞行。||九架红白相间的飞机编队飞行，尾随着浓烟。||1
2014-0330||火车停在火车站。||蓝色的火车在车站。||4
2014-0331||坐在田地附近的铁轨上的火车。||一个婴儿正坐在草地上。||0
2014-0332||红色双层巴士载客。||一辆红色双层公共汽车在城市里搭载了更多的乘客。||4
2014-0333||两个男人坐在沙发上，手里拿着啤酒，一个女孩躺在他们的腿上。||两个女人骑着自行车看着街道，看什么时候可以过马路。||0
2014-0334||两个女人在厨房里看着一个东西。||两个女人在厨房，一个在拍照。||2
2014-0336||一台蒸汽机和一列朝照相机移动的火车。||一种大的猛禽朝照相机飞去。||0
2014-0335||一匹没有骑手而驰骋的赛马。||一匹穿着4号的马在驰骋。||2
2014-0338||一张可口可乐玻璃瓶的黑白照片。||这是一张黑色和白色的照片，上面是一个矮胖的可口可乐瓶子。||4
2014-0339||一只小鸟栖息在结冰的树枝上。||一只黄色的鸟栖息在树枝上。||3
2014-0342||戴眼镜在电脑上打字的男孩。||一个看着电脑屏幕的男孩。||3
2014-0344||一辆红色的卡车转动他们的轮胎，而一辆黑色的卡车离开车架。||红色卡车旋转轮胎并从后面排放烟雾。||3
2014-0345||有桌子、椅子和沙发的起居室，旁边有一只大手掌。||配有蓝色沙发、露营床、木制长椅和梳妆台的客厅。||2
2014-0346||抱着一个小婴儿的微笑的女人。||坐在沙发上抱着孩子的女人。||3
2014-0347||以树为背景的埃索加油站。||两名警察站在一辆面包车后面，背景是一辆公共汽车。||0
2014-0348||四架蓝黄相间的飞机飞越四艘船。||四架蓝色和黄色的飞机在飞行。||4
2014-0350||桌子上有三瓶酒。||放在桌子上的旧的绿色瓶子。||2
2014-0349||一匹马站在大门附近，背景是另一匹马。||一组背景中有树木的驳船。||0
2014-0352||一台蒸汽机从靠近树木的火车轨道上下来。||火车在火车站。||1
2014-0353||火车在火车站。||停在火车站的火车。||4
2014-0356||坐在沙发上抱着孩子的女人。||一只鸟坐在湖里的圆木上。||0
2014-0358||两只鸟朝给水的方向飞去。||两只鸟在喂食者附近飞行。||3
2014-0359||两头牛站在一大片田里。||站在田野里的马。||1
2014-0362||一群羊在山上吃草。||一群羊在山上。||4
2014-0363||一个男人站在火车前。||一个男人站在一座凸起的雕像前。||2
2014-0366||一位妇女坐在沙发上抱着一个小婴儿。||坐在沙发上抱着孩子的女人。||4
2014-0365||两个女人在镜头前摆姿势，竖起大拇指。||两个微笑的年轻女子竖起大拇指。||4
2014-0367||一辆双层红色联合巴士停在城市街道上。||一辆双层红色公共汽车在路上行驶。||4
2014-0368||两个女人坐在棕色沙发上。||两个女人站在公共汽车外面。||1
2014-0369||一只灰色的猫用绿色的眼睛看着照相机。||一只灰色、黑色和白色的猫看着相机。||3
2014-0370||那只鸟坐在树枝上。||羊正站在树下。||0
2014-0371||一群人坐在饭馆的桌子旁。||两个人坐在餐厅的一张桌子旁。||3
2014-0372||一头黑白相间的母牛站在草地上，顶住半阴半暗的蓝天。||两头黑白相间的奶牛躲在一扇金属门后，映衬着一片多云的蓝天。||2
2014-0374||一个骑着白马的人。||在竞技场上骑着一匹白马的人。||3
2014-0375||两头奶牛在池塘里饮水。||两头牛正在池塘里饮水。||4
2014-0376||羊圈里有几只剪了毛的羊。||圈养的三只白羊。||2
2014-0381||两个年轻人坐在一张桌子旁，旁边是一扇滑动的玻璃门，其中一个人指着另一个。||两个人面对面地坐在一张桌子旁，一个人对着另一个人。||4
2014-0378||那只黑狗躺在草地上。||一只黑狗躺在草地上。||5
2014-0383||一男一女牵着手沿着海滩散步。||一个留着胡须、戴着无边帽的男人和一个男孩在海边散步。||2
2014-0384||十只羊看着摄像机。||一只猫背上看着照相机。||1
2014-0385||一只黑白相间的狗看着相机。||一只黑白相间的小山羊在围栏里抬起头看着照相机。||1
2014-0386||一张黑色的桌子和白色的毛茸茸的椅子。||一个带着孩子的女人。||0
2014-0387||红色双层巴士载客。||一辆红色双层公共汽车沿着街道行驶。||2
2014-0388||在水上航行的帆船。||在阴天航行的帆船。||3
2014-0389||一只蓝色的鸟栖息在戴手套的人的手上。||鸟栖息在一个人戴着手套的手上。||4
2014-0391||一个女孩骑着一匹棕色和白色的马。||一个女孩骑着一匹棕色的马。||3
2014-0393||用红蓝蜡笔染色的小男孩。||一个穿着骑马装备的金发女孩坐在一匹灰白相间的马上。||0
2014-0392||在铁轨上的大部分是黑色的火车。||停在铁轨前的一辆汽车。||1
2014-0396||客厅里的一群人。||一群四个人走过一个巨大的蘑菇。||0
2014-0397||一只野鸭和一只驯服的白鸭在靠近水面的草地上。||一个穿着粉红色连衣裙的小孩坐在桌子上。||0
2014-0398||猫正坐在门前的两辆自行车之间。||比马站在篱笆前的田地好多了。||0
2014-0399||一个拿着红包的女孩站在街上。||一只黑狗正盯着一只羊看。||0
2014-0401||一个骑马的人骑着一匹白马。||牵着一匹白马的女人。||3
2014-0404||一列长长的火车在铁轨上。||火车轨道上的火车。||4
2014-0405||一只黑褐色的狗看着一只害群之马。||一只黑狗看着圈里一只棕色的羊。||3
2014-0406||墙上有几台电脑和图片的房间。||办公桌上有三台电脑显示器和其他设备的家庭办公室。||2
2014-0408||一张黑白照片，一头牛在田野里的一棵树下行走。||一只黑白相间的狗看着相机。||1
2014-0409||一架银色的Areo墨西哥喷气式客机停在停机坪上。||一架墨西哥航空公司的银色飞机在跑道上。||4
2014-0410||一个骑着脏自行车的男人跳得很高。||一个骑摩托车的人跳起来，身后是天空。||3
2014-0413||一架白色飞机停在水泥上。||一辆蓝色摩托车停在人行道上。||0
2014-0415||三头牛在田里吃草。||几只羊在地里吃草。||0
2014-0417||这个男人坐在一张乱七八糟的桌子旁，用着笔记本电脑。||一个男人坐在一张凌乱的桌子上看着一台笔记本电脑。||4
2014-0419||一张放着蜡烛、酒和茶壶的餐桌。||一张木桌上放着蜡烛、葡萄酒和一个紫色的塑料碗。||3
2014-0422||两个人划着一条红色的独木舟，倒映在静止的水面上。||两个人坐着红色的独木舟在清澈的湖面上。||3
2014-0424||红色双层巴士载客。||红色双层巴士，带引擎盖。||2
2014-0426||桌子上坐着一尊手持蜡烛的佛像。||一个男人在湖上的小船上钓鱼。||0
2014-0428||三个人坐在餐桌前对着镜头微笑。||两个上了年纪的女人和一个男人坐在一张餐桌旁。||2
2014-0429||在铁轨上的一列五颜六色的火车。||在铁轨上的大部分是黑色的火车。||2
2014-0430||一辆红白相间的公共汽车在街上行驶。||红色的公共汽车在街上。||2
2014-0431||一架红蓝相间的飞机，起落架放下。||一架二战战斗机的起落架停了下来。||3
2014-0432||一条小溪里的小船。||在河中行驶的船。||3
2014-0433||四个女人和两个男人坐在餐厅的一张长桌旁。||一群人坐在意大利餐馆的一张桌子旁。||3
2014-0435||两只山羊站在一棵树旁的田里。||一艘大船拖着一条白色的小船。||0
2014-0437||一张带有大窗户、沙发和椅子的客厅的黑白照片。||一间家具齐全的房间的黑白景色，可以俯瞰森林。||3
2014-0438||用蓝色的缰绳拉近一匹棕色的马。||一匹戴着蓝色缰绳的马的特写镜头。||3
2014-0439||一只大黑鸟正坐在水里。||鸟儿在水中游泳。||2
2014-0440||一张猫在奶油沙发上的特写。||一只暹罗猫在白色沙发上休息。||3
2014-0441||一个人在跳自行车和表演魔术。||在户外骑脚踏车的人。||2
2014-0442||一辆黄色的校车停在一个农村地区。||一辆黄色的校车停在田野里。||4
2014-0444||那个女人坐在红色的摩托车上。||白羊正站在青山上。||0
2014-0445||在拍卖会上，一只羊站在一张桌子上。||毛茸茸的羊在拍卖行。||4
2014-0447||一只橘色和白色的猫睡在皮椅上。||一只橙色和白色的猫躺在黑色皮椅上的毯子上。||4
2014-0453||酒店房间的电视和书桌上有灯光照明。||旅馆房间里开着一台电视机和一台笔记本电脑。||2
2014-0454||一个骑着小自行车的人。||一个男人在骑自行车。||2
2014-0459||一列黑色的火车沿着铁轨行驶。||在铁轨上行驶的火车。||4
2014-0456||一个穿着海军军装的女人正在一张白色的桌子上切蛋糕。||在阳光明媚的日子里，一个戴着头盔的人坐在自行车上。||0
2014-0460||一张白色和紫色摩托车的特写照片。||一张书桌的特写照片，上面有一台电脑和一些文件。||1
2014-0461||一个年轻的女孩骑着一匹棕色的马。||骑着棕色马的女人。||3
2014-0463||两个女人在厨房里看着一个东西。||三个穿西装的人坐在一张桌子旁。||0
2014-0464||两个女人抱着婴儿摆姿势。||一位妇女抱着一个婴儿摆姿势。||2
2014-0465||一群人围坐在一张摆满食物的桌子旁。||四个人围坐在一间带着零食的客厅里。||2
2014-0467||一辆蓝色摩托车停在人行道上。||一辆蓝色的轻便摩托车停在人行道上。||4
2014-0469||城市街道上的一辆红色双层公共汽车。||一辆红色双层公共汽车沿着街道行驶。||4
2014-0470||火车站里有两列火车。||火车停在火车站。||2
2014-0473||一个骑着白马的人。||一个骑着白马的女人。||2
2014-0480||两头牛穿过一个十字路口。||两头牛穿过一条铺好的街道。||3
2014-0478||一艘在港口的大游轮，后面有树。||在海岸停靠的游轮。||3
2014-0481||几头牛在路边的中间地带吃草。||五头牛在两条公路之间的一片草地上吃草。||4
2014-0484||一头黑色的母牛和一头棕色的母牛站在一棵连根拔起的树前的平原上。||一头黑色的母牛和一头棕色的母牛站在田野里一小丛树的前面。||4
2014-0488||紫色和白色摩托车前端的特写。||一辆红色跑车尾部的近处。||1
2014-0490||一群人坐在一张饭桌旁。||一群人坐在饭馆的桌子旁。||4
2014-0491||对一匹棕色马头的特写。||一辆黄色校车的特写。||0
2014-0492||一个戴着红色帽子的人站在一根砖支梁旁边。||一匹棕色的马站在草地上擦洗。||0
2014-0493||在一片草地上，一只海湾小马驹正走在它妈妈的旁边。||幼马在一匹较大的马旁边行走的特写。||2
2014-0494||站在一头棕色母牛旁边的女人。||一位戴眼镜的妇女站在一头奶牛旁边。||3
2014-0496||一只狗从卡车后面爬了出来。||一只狗正从一辆面包车的后面偷看。||3
2014-0497||穿着蓝衣服切成食物的女人。||一个穿蓝色连衣裙的女人切蛋糕。||3
2014-0499||两个深色头发的女孩坐在一辆红色、黄色的摩托车上，车上有一辆车。||一对夫妇骑着一辆红黄相间的摩托车。||3
2014-0500||一只白色的小猫站在水池里。||灰色和白色的猫坐在浴室的水槽里。||3
2014-0505||一个小孩子对着照相机微笑。||一个小孩子坐在白花旁的水泥墙上。||1
2014-0504||桌子上的电脑。||在书桌上操作的计算机。||4
2014-0506||一只小鸟在水中漂浮。||浮在水中的鸭子。||2
2014-0510||旧的蓝白相间的火车在铁轨上。||山区的蓝色火车。||2
2014-0513||沙滩上的黄色小船。||岸边有一条黄色的小船。||4
2014-0508||一辆带有朱莉娅字样的白色公共汽车就在水边和一艘大船附近。||一辆白色公共汽车，背景是水和驳船。||3
2014-0517||一只灰色的猫坐在窗台上看着照相机。||猫站在窗台上看着照相机。||4
2014-0522||红色双层巴士沿着街道行驶。||城市街道上的双层公共汽车。||4
2014-0524||三头牛在一片草地上吃草。||三头牛在田里吃草。||4
2014-0526||站在田野里的一头黑白相间有角的母牛。||一张猫坐在沙发上的黑白照片。||0
2014-0528||一个穿着蓝色连衣裙的金发小孩子坐在她母亲旁边的一张桌子上。||一位戴着头盔的金发女孩坐在车后，身后是一辆红色的自行车。||1
2014-0529||一群人坐在一张饭桌旁。||一群人围坐在门廊上的一张桌子旁。||2
2014-0530||一头黑白相间的母牛在一只装有干草的围栏里。||一只黑白相间的猫躺在泥土里。||0
2014-0531||一辆红色双层巴士。||红色双层巴士的正面和左侧。||3
2014-0533||马头的特写镜头。||马头的侧面。||3
2014-0535||一艘老式的木制帆船在海里航行。||海上的一艘木制游艇。||3
2014-0538||一架白色飞机在跑道上。||一架白色飞机在跑道上。||4
2014-0539||被宠爱的棕褐色小狗。||一只棕褐色的小狗被抱着并抚摸着。||4
2014-0541||配有木制家具的优雅餐厅。||一间优雅的粉红色餐厅，配有木制家具。||3
2014-0542||一个女人躺在两个男人身上，坐在沙发上。||两个穿短裤的男人坐在沙发上。||2
2014-0543||两辆摩托车在一条土路上。||两个骑脚踏车的人骑在土山上。||3
2014-0545||黑白相间的猫抬起头看着照相机。||一只黑白相间的狗看着相机。||2
2014-0547||一只绿眼睛的灰猫看着相机。||一只灰色的猫用绿色的眼睛看着照相机。||5
2014-0548||两只小羊羔站在一座长满草的小山上。||两个骑脚踏车的人骑在土山上。||0
2014-0554||一个男人穿着白色的酒瓶，一个女人穿着一件红色的高领毛衣，穿着一件白色的背心。||一男一女拿着一瓶酒在田野上摆姿势。||3
2014-0555||一头母牛孤零零地坐在院子里寒冷的地方。||站在田野里的一头黑白相间的母牛。||1
2014-0556||一辆双层公共汽车在城市街道上行驶。||一辆红色双层公共汽车沿着街道行驶。||3
2014-0557||在窗台上休息的大黑白猫。||一只白色的小猫坐在水槽里。||1
2014-0558||喂羊的男孩。||喂羊干草的男孩。||4
2014-0560||一个坐在黑色桌面上的女孩举着一盒打开的玉米片和一盒牛奶。||一个穿着黑色短裤和靴子的女孩站在一辆蓝色摩托车旁边。||0
2014-0561||一个小仙人掌在锅里的特写。||一个女人抱着一只白色小狗的特写。||0
2014-0562||白羊正站在青山上。||一只羊站在山坡上。||4
2014-0564||一种黑白相间的鸟，在水面上，背景是草。||一辆公共汽车在公路上，背景是一个摩天轮。||0
2014-0565||有遮阳篷的木制自行车。||一群老人围坐在餐桌旁。||0
2014-0566||一张破损的木栅栏的黑白照片。||一张黑白相间的照片，是一条肮脏的街道附近的一道旧木制篱笆。||4
2014-0568||两匹棕色的马站在绿色的草地上。||一匹棕色的马站在高高的草地上。||2
2014-0569||两个戴着自行车头盔的人。||两个男人拿着自行车站在一家商店外面。||1
2014-0574||一群人围坐在门廊上的一张桌子旁。||一群人围着一张桌子坐着，桌子上放着食物。||3
2014-0576||一个年轻的女孩戴着自行车头盔，背景是一辆自行车。||一位妇女用皮带牵着一只小狗，后面放着椅子。||0
2014-0577||有许多贴纸的停车标志的背面。||停车标志的背面用贴纸装饰。||5
2014-0578||一辆自行车停在书店外面。||一辆停在书店外面的绿色自行车。||4
2014-0579||一辆棕色的双层游览车在街道上，后面有一个摩天轮。||在摩天轮前行驶的双层公共汽车。||4
2014-0580||一把黑白相间的椅子坐在一堵砖墙前，一扇窗户上插着一株竹子。||一只披着厚厚的白色羊毛的黑头羊和其他羊一起站在牧场上。||0
2014-0583||一个穿着黑色制服的人骑着一匹白色的马。||穿着燕尾服的人骑着一匹白马。||3
2014-0585||两个女人和一只黑狗站在客厅里。||两个女人站在客厅里，一只黑狗正朝镜头望着。||4
2014-0587||两个人划着一条红色的独木舟，倒映在静止的水面上。||两个人在一条红色的独木舟上划水，背景是树。||3
2014-0588||一辆蓝色老式汽车前灯的特写镜头。||关闭一辆蓝色汽车的前灯。||4
2014-0590||在模型大楼附近行驶的汽车。||在华丽的建筑中驾驶婴儿的车辆。||2
2014-0592||一种蓝色和橙色的飞机，起落架放下。||一架红蓝相间的飞机，起落架放下。||2
2014-0595||一只黑白相间的猫躺在毯子上。||一只黑白相间的猫睡在一条紫色的毯子上。||4
2014-0596||停车场入口处有临时标志的建筑物。||道路的尾部图像与一辆公共汽车的尾灯。||0
2014-0597||一群人围坐在一张摆满食物的桌子旁。||一群人围坐在门廊上的一张桌子旁。||3
2014-0598||一男一女坐在沙发上抱着一个小婴儿。||坐在沙发上抱着孩子的女人。||3
2014-0599||一只黑白相间的猫躺在毯子上。||一只黑白相间的猫睡在紫色的毯子上。||3
2014-0600||一张爱情座椅的黑白照片。||一张自行车的黑白照片。||1
2014-0601||背景中有一张餐桌的起居室。||以餐厅为背景的起居室景观。||4
2014-0603||一辆红灰相间的火车正在通过一条隧道。||一列红灰相间的火车穿过树丛中的一条隧道。||4
2014-0604||红色双层巴士的引擎盖打开。||一辆旧的红色伦敦双层巴士的引擎盖升起。||4
2014-0606||一个骑着白马的人。||牵着一匹白马的女人。||1
2014-0607||以餐厅为背景的起居室景观。||背景中有大沙发和餐桌的起居室。||3
2014-0608||一只橙色的小猫躺在一张皮革沙发上。||年轻夫妇坐在黑色沙发上。||0
2014-0612||一个戴着自行车头盔的人用手机交谈。||一个戴着头盔的人在白色建筑附近骑自行车。||3
2014-0613||一列地铁列车驶入车站。||一辆驶入车站的白色火车。||3
2014-0614||一辆自行车停在一家商店旁边。||一辆停在书店外面的绿色自行车。||3
2014-0615||两个男人站在海滩上。||两个女人站在旅游车前。||0
2014-0617||一只长毛的黑狗站在草地上。||一只蓝鸦站在一片草地上。||1
2014-0618||洗衣房附近有椅子的小书桌。||一间有褐色墙壁、洗衣机和烘干机的房间。||0
2014-0619||红色双层巴士驶过街道。||红色双层巴士沿着街道行驶。||4
2014-0624||男孩和狗躺在沙发上。||这个男孩和一只小狗躺在沙发上。||4
2014-0620||鹅在水中拍打翅膀。||一只黑天鹅在水面上拍打翅膀。||3
2014-0625||猫躺在地毯上的黑白图像。||一只猫躺在地毯上的黑白照片。||5
2014-0626||机场地面上的一架大型喷气式飞机。||夜间停在机场的一架大飞机。||3
2014-0628||两个女人坐在咖啡馆里。||两个人在沼泽地钓到一条鱼。||0
2014-0632||一个小孩子对着照相机微笑。||一只猫看着相机。||1
2014-0629||八瓶竖琴啤酒在地板上排成一行。||八瓶竖琴啤酒排在木地板上。||4
2014-0633||骑着棕色马的女人。||穿着蓝色骑着棕色马的人。||2
2014-0634||电视屏幕上放映电影的照片。||壁挂式平板电视正在放映一部电影。||3
2014-0635||栖息在花盆上的鸟。||鸟栖息在灰泥墙旁的花盆上。||4
2014-0636||白色的猫坐在水槽里。||灰色和白色的猫坐在浴室的水槽里。||3
2014-0637||骑在马背上的年轻女子。||穿着骑马装备的年轻女孩。||4
2014-0640||两只动物坐在岩石上。||两只老鹰坐在一根长长的树枝上。||1
2014-0641||两只猫坐在沙发的后面，望着窗外。||在一张海图中，两只猫坐在沙发的后面，望着窗外。||4
2014-0644||两个年轻的女人剪了一只羊。||两个女人牵着一只羊。||4
2014-0647||六个人坐在一张饭桌旁，看着镜头。||一群人坐在一张饭桌旁。||3
2014-0646||年轻的骑手骑着那匹棕色的马。||一位年轻的女骑手骑着一匹棕色的马。||3
2014-0652||一个年轻的女孩骑着一匹白色和灰色的马。||一个小女孩骑着一匹白色和灰色的马。||4
2014-0648||鼻子到木头的白色小羊羔。||一只鼻子靠在木箱上的白色小羊羔。||3
2014-0653||在一个建筑工地上，一只黑狗站在材料旁边。||一只黑狗站在正在建造的房间里。||3
2014-0655||鸟在水中拍打翅膀。||一只黑天鹅在水面上拍打翅膀。||3
2014-0658||骑在马背上的年轻女子。||那个女人骑着那匹棕色的马。||3
2014-0659||准备起飞的飞机。||一架小型涡轮螺旋桨飞机正被装在停机坪上。||3
2014-0660||一张白色的皮革沙发，上面有一个钱包和一条毯子。||有节目的电视。||0
2014-0663||有木柜和家具的厨房。||厨房有木制的桌子和橱柜。||4
2014-0671||那只猫正在攻击一把谷壳扫帚。||灰色和白色的猫坐在浴室的水槽里。||0
2014-0673||一对夫妇抱着一个孩子。||带着新生婴儿的夫妇。||4
2014-0674||从喂食器里吃东西的小鸟。||从喂食器里吃东西的鸟。||4
2014-0675||一只黑头白羊的近照。||一只黑头羊的特写镜头。||4
2014-0677||一个小男孩和一条狗躺在沙发上。||一个小男孩和一只狗躺在沙发上。||5
2014-0678||一只红色的鸟栖息在一棵树上。||一只红色和灰色的小鸟栖息在一棵树上。||3
2014-0680||一只黑白相间的狗看着相机。||一只灰色、黑色和白色的猫看着相机。||1
2014-0682||火车在铁轨上。||火车轨道上的火车。||4
2014-0684||车棚里的大型银色机车发动机。||带有红色条纹的银色火车发动机的特写。||3
2014-0686||在铁轨上行驶的绿色蒸汽机。||在铁轨上行驶的黑色蒸汽火车。||3
2014-0685||一位妇女坐在桌前喝酒，背景是一张篮球照片。||一个穿纱丽的女人坐在桌子旁喝东西。||2
2014-0687||一辆红色的小轿车停在一辆半卡车上。||白色半卡车顶上的红色跑车。||4
2014-0688||这个男人在火车前摆姿势拍照。||一个男人站在一辆银色火车前的月台上。||3
2014-0689||骑着黑色和红色赛车的骑自行车的人。||一名骑着黑白里拉的骑自行车的人飞快地从观众面前飞驰而过。||3
2014-0690||厨房的水槽和台面，架子上有碗。||架子上和柜台上堆放着物品的小厨房。||3
2014-0693||在一间凌乱的房间里放着一台电视机，里面有几个书架。||有电视机、立体声音响和书架的房间。||3
2014-0694||一只黑白相间的猫睡在紫色的毯子上。||一只黑白相间的猫躺在地上晒太阳。||2
2014-0695||在一大块混凝土上骑自行车的女人。||一个女人骑着山地车在一大片混凝土上。||3
2014-0696||两头牛站在一大片田里。||牛在田里吃草。||2
2014-0697||一个秃头的人摸了摸篱笆另一边一匹黑马的鼻子。||有胡须的秃头男子在篱笆边抚摸着一匹黑白相间的马的鼻子。||3
2014-0698||一个男人站在一辆黄色的跑车旁边。||一个男人站在一辆黄色的克尔维特旁边。||4
2014-0705||双层巴士，背景是伦敦眼摩天轮。||一辆棕色的双层游览车在街道上，后面有一个摩天轮。||4
2014-0709||一个男人站在火车前。||一个男人站在一辆银色火车前的月台上。||3
2014-0706||一只黄黑相间的鸟从喂食器里吃东西。||飞过水面的一群鸟。||0
2014-0712||在竞技场上骑着一匹白马的人。||一只家畜站在围栏里。||0
2014-0715||一只黑白相间的猫正坐在一把棕色的椅子上抬头看着。||一只狗坐在一把黄色的椅子上，旁边是一个绿色的垃圾箱。||0
2014-0716||羊群站在田野里。||田里一只大狗站在一只羊旁边。||2
2014-0719||三个棕色头发的女人在微笑。||三个穿着印度服装的女人在拥挤的房间里微笑。||2
2014-0720||一张空火车站的黑白照片。||一张猫坐在沙发上的黑白照片。||1
2014-0722||两只狗在一个用栅栏围起来的狗窝里往前看。||两个女孩在一个男孩的头上摆出一艘船的姿势。||0
2014-0724||一头黑白相间的母牛透过篱笆往外看。||一只黑白相间的猫躺在地上晒太阳。||0
2014-0725||在市场广场上骑摩托车的几个人。||人们在城市里骑轻便摩托车。||1
2014-0726||草地上一只羊的特写镜头。||一只耳朵贴着标签的小羊羔的特写镜头，站在草地上。||1
2014-0727||家猫躺在猫窝的背面。||黑色防水布下的棕褐色家猫。||2
2014-0729||两只绿色的鸟飞向一根木头电线杆。||两只绿色的鸟在电话线上飞来飞去。||3
2014-0731||三头牛在田里吃草。||两头牛在田里吃草。||2
2014-0730||一个人坐在摩托车上，一个人站在旁边。||在一个空荡荡的停车场里，一名男子骑着摩托车站在一名戴着头盔的男子旁边。||3
2014-0735||一只蓝色的鸟栖息在戴着手套的手上。||鸟栖息在一个人戴着手套的手上。||4
2014-0737||一个婴儿拿着一包番茄酱。||坐在高椅上的婴儿拿着一包番茄酱。||4
2014-0738||马头的特写镜头。||对一匹棕色马头的特写。||4
2014-0740||火车在火车站。||车站里的火车。||5
2014-0741||站在田野里的一匹深褐色的马。||站在田野里的马。||3
2014-0744||那只黑鸟正坐在地上。||那只鸟坐在树枝上。||2
2014-0749||一只棕色的小鸟正在从挂在树上的喂食器上吃东西。||一只红色和灰色的小鸟栖息在一棵树上。||2
2015-0004||一只鸟降落在水中。||一条船浮在水中。||0
2015-0008||一只黑色的狗从水中冒出来，嘴里叼着一个白色的球。||一只黑色的狗从水中走出来，嘴里叼着一个白色的球。||4
2015-0003||一对玩紫色球的狗。||两只狗玩紫色足球。||4
2015-0011||一个穿着紫色衬衫，头戴粉色头带的女孩摆了个姿势。||一个戴着帽子，穿着蓝色牛仔裤的年轻女孩正在荡秋千。||0
2015-0013||一只棕色的狗在植物前挖洞||在铁轨旁行走的一群人。||0
2015-0015||棕色和白色的狗在游泳池里游泳。||一只棕色和白色的狗在后院的游泳池里游泳。||4
2015-0017||一个穿着红色雪橇的男孩正骑马下山。||一只穿着红领的五颜六色的狗蹲在草地上。||0
2015-0025||两条狗在草地上奔跑。||两只狗在草地上玩耍。||4
2015-0023||一只黑棕色的狗在树林里跑来跑去。||一只狗在树林中奔跑。||4
2015-0032||一个年轻的女孩举着一个和平的标志。||一个小女孩在城市街道上抓着一根杆子。||0
2015-0033||一个男人被一根绳子吊在水面上的悬崖上。||一个人拿着一瓶水独自坐在码头上。||0
2015-0034||一个蹲着拿着相机的人。||蹲着的人拿着一个大相机。||4
2015-0042||一只狗在空中跳来跳去抓玩具。||一只黑狗跳到空中去抓玩具。||4
2015-0045||一只棕色的狗躺在蓝色的盖子上。||一个人正跳入清澈的蓝色水中。||0
2015-0059||两条狗在草地上奔跑。||三只狗在雪中奔跑。||2
2015-0046||这两个男孩在田里玩耍。||这两个人头上蒙着围巾。||0
2015-0063||一个胳膊骨折的男孩正躺在床上休息。||一个胳膊断了的男孩在睡觉。||4
2015-0066||在滑板上耍花招的男孩||一个男孩在滑板上耍花招。||4
2015-0077||三只狗在雪中玩耍。||三只狗在水里玩耍。||2
2015-0085||一位年轻的女孩正在滑过一根管子。||从轮胎秋千上荡下来的年轻女孩||1
2015-0089||许多人参加了自行车比赛，包括一名骑三轮自行车的人。||一个坐着三轮椅的人。||2
2015-0093||一群人戴着兔子耳朵。||一群人赛跑||0
2015-0096||一只穿着“超人”衬衫的狗睡在毯子上。||一只穿着超人衬衫的棕色狗躺在一条蓝色毯子上。||4
2015-0101||那只白色和棕色的狗跑过草地。||一只棕色和白色的狗跑过草地。||4
2015-0108||一只棕色的狗正把爪子放在笔记本电脑的键盘上。||一只狗用爪子坐在笔记本电脑上。||3
2015-0110||一只白色和棕色的小狗跳过一根横杆。||一只棕白相间的狗跳过一根红黄相间的柱子。||3
2015-0109||一个戴眼镜的年轻女孩坐在那里，举着两面美国国旗。||一个戴眼镜的女孩正在看着两面美国国旗，在一个树木繁茂的地区附近。||2
2015-0118||两只狗正在穿过一片草地。||两只狗在草地上奔跑。||4
2015-0123||一个人在水面上的一根绳子上荡来荡去。||一个穿着暖和衣服的人晚上在猴栏上荡来荡去。||1
2015-0125||两个亚洲男人和亚洲女人坐在黑色的按摩椅上。||两个亚洲男人和一个女人在按摩椅上放松。||4
2015-0129||一个女孩玩的是一堆五颜六色的球。||一个小女孩在一个五颜六色的球坑里玩耍。||5
2015-0133||一位年长的男子站在外面的一辆卡车前。||一位穿着绿色衣服的妇女正在外面的一个活动中滑旱冰。||0
2015-0142||白狗在雪地上奔跑。||一只白熊在白雪覆盖的土地上行走，在雪地上投下一道阴影。||1
2015-0146||一个穿着棕色夹克玩雪的小男孩。||两只狗在雪中玩耍。||1
2015-0151||一个男人捡起一块大石头。||一个女人捡起一块大石头。||2
2015-0152||一只白色和棕色的狗在草地上奔跑。||一只棕色和白色的狗在草地上奔跑。||4
2015-0157||一个男人从人行道上提着一个工具箱走了下来。||一个女人在公园里骑着一辆蓝色的自行车。||0
2015-0158||一名男子穿着印有“gigolo”字样的T恤，站在柜台前与人交谈。||一名男子穿着一件印有“gigolo”字样的衬衫，背对着摄像机站在前台区域。||3
2015-0159||在阳光普照的森林里的帐篷和露营地。||海滩上的一只白狗嘴里叼着一根棍子。||0
2015-0160||两只大狗在草地上奔跑。||两只狗在草地上奔跑。||4
2015-0161||一只嘴里叼着一根棍子游泳的狗。||一只嘴里叼着一根棍子的狗。||2
2015-0173||一个男人和两只棕色的狗一起玩抓东西的游戏。||一个女人在和一只棕色的狗玩耍。||2
2015-0176||一只狗嘴里叼着一根棍子在沙滩上奔跑。||一只狗嘴里叼着一根棍子在小溪中奔跑。||3
2015-0177||一个人站在瀑布附近的水里。||一个男人在水中涉水，看着瀑布。||3
2015-0184||一只棕褐色的狗跳起来去接网球。||一只红狗跳起来，嘴里叼着一个网球。||3
2015-0186||这个男人正在跳入水中。||那人在空中。||2
2015-0188||在一个水果摊上，一个穿着黑色衬衫的女人站在香蕉前面。||一个穿着黑色衣服的女人站在一辆皮卡车前。||2
2015-0189||一个孩子正在跳进游泳池。||一只狗跳进了游泳池。||1
2015-0193||一个小男孩从一张椅子跳到另一张椅子上。||一个小男孩在他的房子里从一把椅子跳到另一张椅子上。||4
2015-0194||一个女孩在湖中晃动她湿漉漉的长发。||一个骑脚踏车的人。||0
2015-0195||两只狗在岸边玩耍。||两只狗在雪中玩耍。||2
2015-0196||一个小女孩走在一条木板路上，背景是蓝色的圆顶。||一名男子骑着一条河跳上自行车，背景是一条河。||0
2015-0201||两名妇女坐在长椅上，她们的脸模糊，一名妇女手持一只充气老虎，另一名妇女穿着迪斯尼雪白的服装。||一个女孩坐在长凳上，抱着一只充气老虎，坐在另一个穿着五颜六色衣服的女孩旁边。||2
2015-0202||一男两女对着摄像机微笑。||三只狗，一只白的，两只棕色的，一起在一片草地上奔跑。||0
2015-0203||一只嘴里叼着一根棍子游泳的狗。||狗嘴里叼着一根棍子在水中游泳。||5
2015-0208||两个女孩举着恐怖电影传单||两个拿着麻袋的女孩站在田里。||1
2015-0205||一只黑贵宾犬在雪中嬉戏。||一只黑色贵宾犬在雪中嬉戏。||5
2015-0210||三个男孩在海滩上跑步玩游戏。||两个男孩和一个年轻人在海滩上奔跑，身后是水。||3
2015-0213||一个女孩穿着紫色的腰带和相配的裙子。||一群穿着牛仔短裙和超人衬衫的女孩站在那里。||1
2015-0220||一只棕色和黑色的狗正跳着去接一个红色的球。||一只棕色和黑色的狗跳向一个红色的球。||5
2015-0224||一只黑白相间的狗嘴里叼着一根棍子。||黑白相间的狗爪子里有根棍子。||3
2015-0228||一个小女孩拿着一根木棍。||一个小女孩在游泳池里游泳。||2
2015-0229||一只黑狗跳进水中。||一只狗在雪中行走。||2
2015-0230||一群人在一辆红色消防车前。||一群人站在一辆红色消防车周围。||4
2015-0232||一个男孩跳进蓝色的池水里。||这个小男孩正在肚皮上跳进池子里。||3
2015-0233||一只金发狗在雪地里叼着一个球。||一个金发小女孩坐在一把绿色的椅子上。||0
2015-0235||一个男人拿着钓竿坐在靠近水体的地方。||一个男人坐在一块岩石上，旁边是一张折叠的躺椅和一根钓鱼竿。||3
2015-0237||一个女人和一条狗站在草地上。||一个男人站在雨中，举着一块牌子。||0
2015-0240||一名身穿蓝色衬衫的男子正在体育场的场地上跑步。||一个戴着蓝色帽子和衬衫的男人骑着一匹白马。||1
2015-0244||一只黑狗在水中奔跑。||一只黑狗正在水中奔跑。||4
2015-0252||一只狗在草地上奔跑。||一只狗在雪中奔跑。||2
2015-0255||两个人在高尔夫球场上打高尔夫球。||两个人在高尔夫球场上打高尔夫球。||5
2015-0259||穿红外套的孩子躺在红色的垫子上。||蹒跚学步的孩子正准备爬上那件红色的设备。||0
2015-0264||穿着蓝白相间队服追逐足球的孩子。||一个穿着蓝色足球制服的小男孩在追逐一个球。||4
2015-0267||在球场上摇摆的垒球运动员。||棒球运动员击球||2
2015-0271||一名男子正在远离相机的地方冲浪风筝。||一个男人在水上冲浪。||2
2015-0280||两个人坐在码头的尽头。||两个人坐在码头上。||4
2015-0288||那只棕色和白色的大狗在雪中奔跑。||圣伯纳德狗在雪地里奔跑。||4
2015-0299||一对血淋淋的男女合影留念。||一名身穿女装的男子热情地摆出姿势拍照。||2
2015-0311||一只黄狗正在花草丛生的地方玩耍。||一个女孩在玩秋千。||0
2015-0314||两只棕色的大狗在雪中奔跑。||一只棕色的狗在草地上奔跑。||2
2015-0315||一个小男孩伸出双臂跳进游泳池。||一只狗跳进后院的游泳池。||1
2015-0321||两只狗在一片植被中共享一个玩具。||两名滑雪者在雪地上空滑雪。||0
2015-0324||一位金发白衣的女士在镜头前摆姿势。||一只黑白相间的狗张着嘴跑。||0
2015-0328||一只狗在球场上追着球跑。||一个小孩在草地上跑。||0
2015-0332||两个女孩坐在一座雕像前。||两个金发女孩坐在一座雕像旁边。||3
2015-0336||一个穿橙色衣服的女孩点了一支蜡烛。||一个穿橘色衬衫的女孩点起蜡烛。||4
2015-0339||坐在婴儿床上的婴儿，伸手去摸一个大男孩的脸。||一个看起来病了的男孩被一个蹒跚学步的孩子摸到了脸。||2
2015-0342||一条狗在水面上晃动。||一只狗把水抖掉了。||5
2015-0345||一个小孩子滑下一张橙色的滑梯。||一个穿着牛仔工装裤的小男孩滑下一张橙色的滑梯。||3
2015-0346||一只黑白相间的狗在几根红白相间的柱子上跑来跑去。||黑白相间的狗在客厅里用后腿站立。||1
2015-0349||三个人在一块“禁止滑雪”的标牌后面摆着滑雪板的姿势。||三个滑雪者站在一个禁止滑雪的标志后面。||4
2015-0357||一只蓝领黑狗正在雪中奔跑。||一只穿着蓝领的黑狗在雪地上奔跑。||5
2015-0362||一只狗正朝照相机跑去。||一只棕色和白色的狗在草地上奔跑。||0
2015-0364||在秋千上荡秋千的男孩。||那女孩在荡秋千。||2
2015-0367||一群年轻人在湖水里游泳。||许多孩子在水中玩耍和游泳。||4
2015-0368||一支蓝白相间的足球队。||一个裸露上身的脸上沾满了泥巴的女人。||0
2015-0371||一只棕色的狗正要去抓一只绿色的飞盘。||一只棕色的狗在等待飞盘落下后才抓住它。||3
2015-0379||两只大黑狗正在草地上玩耍。||两只白狗在一起跑。||2
2015-0384||一位穿着蓝色衬衫的老人举着一件帆布艺术品。||在一个大城市里，一个黑人走在一座建筑物旁边。||0
2015-0386||两个瘦小的男孩在水里玩沙子。||两只狗在抖水。||0
2015-0392||一只棕色的狗在树林中奔跑。||一只棕色的狗在草地上奔跑。||3
2015-0388||一只小狗在障碍赛中奔跑。||一只小狗跳过障碍物。||3
2015-0395||在敏捷性比赛中，一只狗跳过障碍。||一只狗跳过障碍球场的篱笆。||4
2015-0403||一只棕色的狗在草地上奔跑。||一只棕色的狗在草地上奔跑。||4
2015-0401||驳船侧面的两个人||一个男人躺在草地上，留着长发和胡须。||0
2015-0413||一个穿着黑色连衣裙的女人在一辆银色卡车前微笑。||一个穿着黑色上衣的女孩微笑着，背景是一辆银色卡车。||3
2015-0423||一只狗在沙滩上靠近一个球。||一个家伙正准备在篮球场上篮。||0
2015-0430||在公园里和两个小男孩玩的女人||一个女人和三个孩子在公园里玩。||3
2015-0431||一只狗嘴里叼着一根棍子从水里冒出来。||一只狗嘴里叼着一根棍子向照相机跑去。||2
2015-0447||一个穿牛仔裤的男人在玩球，而一个穿牛仔裤的女人站在旁边看着别处。||一个男人在街上把一条红色的臂带系在另一个人的胳膊上。||0
2015-0450||一个滑雪者正掉进雪中。||一个滑雪者的脸首先掉进了雪中。||4
2015-0451||嘴里叼着一个红色玩具的狗。||一只棕色的狗嘴里叼着一根棍子。||2
2015-0452||两个曲棍球运动员在冰上打架。||两个曲棍球运动员在冰上打斗。||4
2015-0454||两只小猎犬在他们家的木地板上玩耍。||两只小狗在田野里玩一个红色的咀嚼玩具。||1
2015-0457||两只狗在田野里奔跑。||两只狗在田野里玩耍。||4
2015-0469||一只跳过栅栏的狗。||一只狗跳过了栅栏。||4
2015-0470||两个人正在建立一些电子设备||两条狗在雪地上摔跤。||0
2015-0473||一个女孩带着狗在一块干燥的田地里奔跑。||一只灰色的狗和一只棕褐色的狗在草地上玩耍。||2
2015-0481||一只狗跳下码头跳入水中。||黑狗跳下码头，跳入水中。||4
2015-0474||两只狗在雪中玩耍。||雪地里有两只黑狗。||4
2015-0482||一群老人走在街上||一对夫妇走在街上。||2
2015-0487||一只黑白相间的狗在田野里奔跑。||一只黑白相间的狗在草地上奔跑。||4
2015-0489||一位老妇人沿着一条城市街道骑自行车。||一位上山过马路的老妇人。||2
2015-0492||一个小男孩正在打一个黄色的球。||一只小狗跳过一根黄色的横梁。||0
2015-0496||一群年轻的芭蕾舞演员正在一个舞蹈工作室里。||一群穿比基尼的年轻女士。||1
2015-0504||一个男人和一只狗在打拔河。||一个男人在五颜六色的墙上跳舞。||0
2015-0505||一个湿漉漉的孩子在泳池边的毛巾下打着寒战。||一个湿漉漉的孩子在游泳池前用毛巾打着寒战。||4
2015-0507||一只白色的狗在海滩上奔跑。||那只白色的狗正沿着海滩奔跑。||5
2015-0509||一个人抓住水中的把手。||一个男人在空中抓着把手。||3
2015-0511||一只白色的狗在雪中行走。||一只黑褐色的狗在雪地里行走。||3
2015-0516||一个男孩沿着充气滑梯滑下去。||一个穿红色衣服的男孩滑下充气式坐骑。||3
2015-0522||一个女孩在海滩上做后弯。||一个女孩在海滩上做后弯。||4
2015-0526||两条狗在雪地里玩耍。||两只狗在草地上一起玩耍。||2
2015-0541||一只黑白相间的狗张着嘴跑。||一只黑白相间的狗在蓝色的水中游泳。||2
2015-0543||一个小男孩在海滩上跳来跳去。||一个男孩在沙滩上跳来跳去。||4
2015-0547||五个穿着燕尾服的男人正走下台阶。||五个穿着燕尾服的人走下一排台阶。||5
2015-0552||一个人和一只狗在岩石海岸上。||人和狗站在水边的岩石上||4
2015-0553||一只棕色的狗扑通一声掉进水里。||四只狗在水中嬉水||2
2015-0561||一只大耳朵的狗嘴里叼着一根小棍子。||一只大耳朵咬着棍子的小狗。||3
2015-0562||那只棕色的大狗在高高的草地上跳来跳去。||那个穿着蓝色衬衫的女孩正在穿过一个科学中心。||0
2015-0563||两只狗在雪地里打斗。||两只狗在雪中玩耍。||2
2015-0575||那人坐在一座岩石山顶上。||一个人从山顶的帐篷里探出头来。||2
2015-0580||一个站在船上的人拿着一根竹竿把另一条船拉过来。||一个戴着黑色帽子的人站在一堵砖墙和一个标牌前。||0
2015-0581||一个人弹他的白色吉他。||一个男人一边弹着白色吉他一边唱歌||3
2015-0582||一个人正和一只狗在山上滑雪。||一只棕色的狗在水中玩球。||0
2015-0588||蜂鸟的特写镜头。||蜂鸟飞行的特写。||3
2015-0597||一男一女看着摄像机。||一男一女笑。||2
2015-0599||一只棕色的狗在肮脏的泥泞的草地上奔跑。||那只棕色的大狗正在外面的泥土里跑。||3
2015-0601||三条狗在雪地里拉着一个骑自行车的人。||狗在雪地里拉着一个骑自行车的人。||5
2015-0610||一个戴着红帽子的婴儿坐在婴儿车里，手里拿着一个洋娃娃。||一个穿着灰色衬衫的男人坐在一片花丛中。||0
2015-0613||三个孩子在户外玩干草，向镜头扔一些干草。||三个小孩在干草里玩，把一些扔在照相机前。||4
2015-0628||一只戴着橘黄色项圈的黑狗被钓丝缠住了。||戴着红领的黑狗把水抖掉了。||1
2015-0637||两只狗在泥土里玩耍。||穿着红白相间的衣服在镜头前摆姿势的舞者。||0
2015-0640||一只金狗在草地上奔跑。||那只米色的大狗在草地上奔跑。||3
2015-0646||划船的人。||在滑板上耍花招的人||0
2015-0647||三只狗在跑道上奔跑。||三只狗在跑道上绕过一个弯道。||4
2015-0653||一只黑色和棕色的狗在建筑物附近的雪中行走。||一位上了年纪的人站在一座用木板封起来的旧建筑外面。||0
2015-0661||冬天一只狗在森林里奔跑||一只狗在许多树枝上跑来跑去。||3
2015-0665||那个女孩正在玩大屏幕上的图像。||三个女孩背对着相机举着雨伞。||0
2015-0666||许多人在街上赛跑。||一只在街上奔跑的小狗。||1
2015-0669||两只白色的狗在雪中行走。||一只黑领棕褐色的狗在雪中吠叫。||2
2015-0671||一名身穿粉红色衬衫的女子在空中跳跃，双臂和双腿向两侧伸展。||一个戴着吊带和太阳镜的男子在空中跳跃，手臂和腿向侧面伸展。||2
2015-0672||一只狗在草地上奔跑。||两只狗穿过灌木丛。||2
2015-0674||一只狗在沙滩上奔跑||一只狗在水中奔跑。||2
2015-0680||一名妇女正试图乘着一个小浪。||一男一女背靠背坐在外面晒太阳。||0
2015-0681||黑白相间的狗在河里游泳。||一个黑人和他的狗在海滩上。||0
2015-0683||一名男子站在靠近海洋的锯齿状岩石的顶部。||一个人站在岩石上俯瞰大海。||4
2015-0687||这位妇女正在带领一只狗通过障碍赛。||一位女士带着她的小狗经过了一场障碍赛。||4
2015-0694||海滩上有两只狗。||一只狗在海滩上散步。||2
2015-0705||一只黑白相间的狗在游泳池里游泳||一只黑白相间的狗嘴里叼着什么东西在跑。||2
2015-0704||两只狗在海滩上奔跑。||两只狗在海滩上奔跑||4
2015-0707||一只狗把它的头藏在一个红绿相间的礼品袋里。||宠物开玩笑地研究礼品袋里的东西。||3
2015-0708||一个穿着黄色衬衫的男人戴着金色的防晒面具。||一名身穿黄色衬衫的男子戴着金色的太阳形面罩。||5
2015-0713||一个男人正用绳子支撑着一个陡峭的岩面。||一个年轻人正在用一块紫色的木板做跳台滑雪。||0
2015-0714||把手放在头上的孩子。||一个小男孩站在那里，双手放在头上。||4
2015-0716||一个穿着橙色背心的男人正在蓝色的水中划独木舟。||一名身穿橙色夹克的男子在沙滩上向天空举手。||1
2015-0722||一个穿着黑色风衣的老人站在集市上。||婴儿穿着一件红衬衫，走在一个广场上。||1
2015-0736||两个女孩穿着睡衣，似乎在跳舞。||两个戴着棒球帽的女孩在外面吃零食。||0
2015-0738||一只白色和棕色的狗在玩一个黑色的玩具。||一只白色和棕色的狗正在玩拔河比赛。||3
2015-0741||一个男孩打棒球。||一个男人在打棒球。||3
2015-0744||一个穿红衬衫的男孩和一只毛茸茸的狗跑过草地。||一位体育迷在看台上涂着面漆。||0
2015-0747||一只黑狗在雪地里觅食。||在街上跳跃的滑板运动员。||0
2015-0749||一个微笑的男人和一个小女孩合影。||一个微笑的男人抱着一个穿着粉红色和红色衣服的小孩子。||3
2015-0752||一只狗在雪地里跳飞盘。||一只狗在雪中跳跃。||3
2015-0756||一只棕色和白色的狗穿着粉红色的项圈，在雪地里对着一只穿着蓝领的棕色狗吠叫。||红领的狗对着蓝领的狗咬它的牙齿。||3
2015-0761||两只棕色的狗在互相咬着。||两只棕色的狗在沙滩上互相咬。||4
2015-0764||滑板运动员试图在低矮的墙边玩一个把戏。||一个男孩在栏杆上玩滑板。||4
2015-0767||一个年轻女孩在水里做后空翻。||穿着紫色衣服在水中奔跑的年轻女孩||2
2015-0768||一名滑雪者骑着滑雪板沿着台阶旁的栏杆滑下去。||一个男孩正把一块滑板打翻在一堵水泥墙上。||0
2015-0773||一个女人和两个戴着帽子的男人在外面社交。||一位戴着针织帽的年轻女子站在多米诺比萨店的墙上。||1
2015-0777||一只黑狗正在雪中奔跑。||一只黑色的斗牛犬正在泥土中奔跑。||2
2015-0783||一只黑狗在雪中奔跑。||一只黑狗在海滩上奔跑。||1
2015-0787||一个女孩和两只黑狗沿着河岸跑。||一个小男孩在抚摸一只正在躺下的老虎。||0
2015-0800||在海浪上骑着冲浪板的人。||一个穿着黑色衣服的人在冲浪板上冲浪。||4
2015-0807||一名男子骑着摩托车，身穿黑色制服。||一辆白色摩托车正在赛道上行驶。||1
2015-0813||一只黑狗在河里游泳。||一只在雪中挖洞的黑狗。||1
2015-0818||一男一女在笑。||一男一女笑。||3
2015-0821||两个小女孩正在蹦床上玩。||两个小男孩在操场上玩。||1
2015-0823||两个女孩在空中跳得很高。||两只狗在湖边的草地上互相打斗。||0
2015-0826||一只狗在草地上跑。||一只棕色的狗在草地上奔跑。||4
2015-0827||一个留着长发的男人正透过照相机看着。||一名妇女靠墙站在摄像机旁。||1
2015-0835||两个戴帽子的人坐在那里看着摄像机。||一个穿着蓝色衬衫的男人做了一张闷闷不乐的脸。||0
2015-0842||两个女孩在后面跟人和花玩耍。||两个穿裙子的年轻女孩正在花园里玩耍。||3
2015-0849||一个穿红衬衫的小女孩拉着风筝。||一个穿红衬衫的女孩在手机上拍照。||1
2015-0851||孩子在雪中滑行。||睡在街上的男人。||0
2015-0854||三只狗在水里玩耍。||三只狗在水里游泳。||4
2015-0855||一只白色的狗在沙滩上奔跑。||一只白色的狗在沙滩上奔跑。||5
2015-0856||一个手举在空中的小女孩坐在一个男人的背上，而他躺在一条毯子上。||一个孩子和其他玩游戏的人相反的方向跑。||0
2015-0859||一辆红白相间的赛车在一条肮脏的跑道上比赛。||一个人骑着一辆脏自行车在一条土路上赛跑。||1
2015-0860||一只黑白相间的狗在牛场上奔跑。||一只大黑白相间的狗在海水中奔跑。||2
2015-0862||一个戴草帽的男人遮住了他的手机，而其他人则走在繁忙的人行道上。||一个男人躺在街道上，头和肩膀都在一辆被顶起的停放的汽车下面。||0
2015-0863||一个男人在一面灰色的瓷砖墙前拿着一个邮包。||穿红夹克的男人站在灯塔前。||0
2015-0865||狗在水中游泳。||三只狗在水里游泳。||3
2015-0871||那个金发女人戴着一顶黑色的，美国国旗，格子花呢的帽子。||一位红头发的妇女戴着一顶黑色贝雷帽，上面装饰着美国国旗。||2
2015-0872||一个拿着网的人站在水里。||一个黑人妇女和两个黑人孩子正坐在茅草帐篷里。||0
2015-0877||一个男人用皮带牵着两条狗沿街走去。||一个男人在城里遛狗。||4
2015-0880||一只狗在雪中奔跑。||两只狗在泥土里奔跑||2
2015-0881||在雪中玩耍的小男孩。||那只棕色和白色的狗正在雪中玩耍。||1
2015-0890||一个穿着蓝色衬衫和棕色短裤的女人坐在一张桌子旁。||一位面带微笑的年轻女子穿着旅游服，围着大手帕，在户外的餐桌上摆着姿势。||3
2015-0899||那只黑狗在雪中奔跑。||一位赛车手在泥泞中驾驶着他的车。||0
2015-0900||一只穿着绿色毛衣，背着背包在雪地上行走的狗。||一只小狗穿着一件绿色的毛衣，背着一个背包在雪中行走。||4
2015-0901||一群人围坐在书桌旁。||海滩上的一群女孩。||0
2015-0903||三只狗在田野里奔跑。||两只狗正在一片草地上奔跑。||2
2015-0904||一对手放在下巴上的男人和女人站在一棵圣诞树旁边。||那个留着白胡子、戴着蓝色帽子的人正站在一个车间的门口。||0
2015-0905||黑白相间的狗爪子里有根棍子。||一只黑狗和一只白狗站在雪地上。||1
2015-0918||一个骑自行车的人在河边筑巢。||骑自行车的人跳得很高。||1
2015-0928||两只狗在草地上奔跑。||两只狗在泥土里奔跑||3
2015-0930||一个男人正从海滩上的长水管里喷出一种液体。||一个男人坐在他的自行车上，空中只有一个轮子。||0
2015-0935||一个穿红背心的人摸着另一个人的蓝色冰鞋。||一位女士在雪中系住某人的溜冰鞋。||2
2015-0938||一个女孩在蹦床上头朝下跳。||一个女孩在蹦床上蹦蹦跳跳。||4
2015-0946||站在树前微笑的女人。||一个男人从城市天际线前的树边走过。||2
2015-0953||三个小男孩给自己盖上了泡泡。||站在游泳池边的三个孩子浑身都是泡沫。||4
2015-0954||男孩抬起头来看着那个女孩，而另一个女孩却忽略了他们。||当这对夫妇看着的时候，男孩正跳进池子里。||0
2015-0960||一只蓝领黑狗正在雪中奔跑。||一只红领的黑狗在雪地里玩耍。||3
2015-0964||一只鸟坐在树上。||一只鸟坐在一棵没有叶子的树上。||3
2015-0965||一只棕色的狗咬着一个橙色的球。||狗嘴里有一个橘黄色的球。||4
2015-0972||一只棕色的狗跳到空中去接球。||三个年轻女子跳到空中去接球。||0
2015-0976||一个孩子正从一张野餐桌走到另一张桌子。||那男孩在公园里从一张野餐桌跳到另一张桌子。||3
2015-0981||沿着海滩跑。||一条大羚羊在海滩上奔跑。||4
2015-0989||四只黑狗跑过草地。||一只狗跑过草地。||2
2015-0990||一个穿红黑相间的男人正在用他的头去踢足球。||一个穿着红色条纹足球衬衫的人头上顶着一个球。||3
2015-0991||一只棕色的狗正在草地上散步。||一只狗在树旁追赶另一只狗。||1
2015-0999||一个女人把一个婴儿放在沙滩上的滑板上。||一位妇女在海滩的滑板上抱着一个小婴儿。||4
2015-1001||一只黑狗开玩笑地咬着一只浅棕色的狗的耳朵。||一只黑狗在客厅里开玩笑地咬另一只狗。||4
2015-1002||小猎犬正在海岸线的海滩上散步。||一只小猎犬沿着平静的海岸走着。||4
2015-1007||黑白相间的狗在草地上奔跑。||一只黑白相间的狗在草地上奔跑。||5
2015-1010||两只狗在雪中奔跑，一只带着网球。||这个男孩骑着自行车在空中表演特技。||0
2015-1012||一只黑狗嘴里叼着一根棍子在草地上走着。||那只黑狗嘴里叼着一个玩具，正在草地上奔跑。||3
2015-1015||一名男子走向一名站在城市街道上人行横道上的警察。||一个警察站在一个城市的人行横道上。||3
2015-1023||一只大黑白相间的狗正在水中游泳。||一只拿着棍子的黑白相间的狗在泥泞的水中。||3
2015-1024||一个小男孩头上戴着滤水器在玩小丑。||头上戴着金属滤网的男孩。||4
2015-1038||一男一女笑。||一男一女接吻。||1
2015-1040||一只黑色、棕色和白色的狗在田野里奔跑。||一只白色和棕色的狗在田野里奔跑。||2
2015-1047||两个小孩在水里溅水。||两只狗一起在床上玩耍。||0
2015-1051||那只棕色和白色的狗正在浅水中行走。||一只白色和棕色的狗似乎正在水上行走。||4
2015-1052||一位妇女在公共交通工具上读书。||在公共交通工具上睡着的人。||1
2015-1055||在砖路上骑自行车的小男孩||一个人在被树木环绕的斜坡上骑自行车玩把戏。||2
2015-1063||那个年轻人在滑冰公园滑板。||一个穿着蓝色T恤的男孩在溜冰场的滑板上空降。||3
2015-1068||一个女孩在停车场附近的人行道上跳绳。||一个女孩在人行道上跳绳，左边是一个停车场。||4
2015-1070||当太阳落山的时候，一个人在海滩上的水里。||在水上冲浪板上面的人。||3
2015-1072||一只狗跳到半空中去抓飞盘。||那只棕色的狗跳起来想要一只粉红色的飞盘。||4
2015-1075||狗把玩具还给主人。||三只狗在雪中赛跑。||1
2015-1079||一个女人和一个年轻的女孩在商店前摆着熊雕像的姿势。||一个穿着运动衫的男人站在一大群人面前。||0
2015-1087||一个赤裸上身的人在草坪上踢足球。||赤裸上身的人接住了足球。||4
2015-1088||一个穿着绿色衣服的女孩把手里的东西扭成了一团。||一个只穿绿色短裤的小男孩带着砖头背景笨拙地摆姿势。||0
2015-1092||一个穿着红色夹克的男人拿着他的自行车拍照。||一位穿着红色夹克的妇女正在录制一段自然景观的录像。||0
2015-1093||一个男孩跳进一个不那么拥挤的公共游泳池。||一个人在滑雪板上跳跃。||0
2015-1104||一个男孩推着一辆装有两个南瓜的马车。||一个小孩蹲在一辆装有两个南瓜的马车后面。||2
2015-1105||在一场激烈的比赛中，两名足球运动员为球而战。||两只小橙色和白色的狗在雪中。||0
2015-1116||两只黑狗在雪地里玩耍。||一只黑狗在雪中挖洞。||3
2015-1121||一只狗跳过链子。||跳过链子的狗。||5
2015-1125||一个拿着黑色钱包的女孩坐在木凳上。||一个拿着黑色钱包的年轻女子坐在一张木制长椅上。||4
2015-1130||三个孩子在球坑里。||在球坑里玩的几个孩子。||3
2015-1131||一只白色和灰色的大狗在障碍跑道上穿过一条黄色的隧道。||一只黑白相间的狗正从黄色和橙色的管子里跑出来。||3
2015-1135||一个男人跨着一辆自行车站在湖边的一条岩石小径上。||一名妇女戴着白色头巾、紫色背心和黑色手套。||0
2015-1136||一只棕色的狗在绿草中奔跑。||一只棕色的狗正在穿过一条河。||2
2015-1141||一个女人抱着一只狗，而另一只狗站在附近的田野里。||一位女士抱着一只狗，而另一只狗正在院子里玩耍。||3
2015-1148||一只黑狗正在雪中奔跑。||一只黑狗嘴里叼着一个球在游泳。||1
2015-1149||一个穿绿色衣服的女人正在和她的棕褐色的狗玩耍。||一只棕褐色的狗在躺下时舔女孩的手。||1
2015-1150||两个无家可归的人站在外面，举着一个纸板牌子。||两个无家可归的年轻人举着一个纸板标志。||4
2015-1152||一只棕色的狗在水中涉水。||一只狗在浑浊的水中飞溅。||3
2015-1154||一名身穿橙色衬衫、戴着白色头盔的男子正在骑自行车。||那个戴着蓝色头盔的人骑着一辆北极星。||2
2015-1159||一个小男孩站在一个婚礼聚会前大笑。||站在一群坐着的人面前站在舞台上的人||1
2015-1163||坐在雪地摩托上的人。||一个人在一辆雪地摩托上跳到一半。||3
2015-1166||这个男人正站在岸边用球拍击球。||两个十几岁的女孩站在海滩边听着iPod。||0
2015-1171||两只棕色的狗一起在沙滩上奔跑。||两只棕色的狗在沙滩上奔跑。||4
2015-1175||一只黑狗正在追赶一只红色的飞盘。||一只黑贵宾犬在雪中奔跑。||1
2015-1178||在沙子里挖洞的狗。||一只棕色的狗在沙子里挖洞。||4
2015-1185||两个男人坐在商店前面的人行道上。||一个穿着游泳衣的女人在海滩上遛狗。||0
2015-1186||一只黑白斑点狗跳过一条小溪。||一只黑白相间的斑点狗跳过小溪。||4
2015-1191||两只狗在高高的草地上奔跑。||两只狗正在穿过一片草地。||4
2015-1195||站在建筑物外面的一群人。||一大群人在外面排起了长队。||3
2015-1197||一群四个孩子在后院跳舞。||一群孩子在彩色的垫子上做伸展运动。||1
2015-1202||一个男孩在火花周围挥手。||一个小男孩在空中旋转着一根火把。||4
2015-1207||晚上有几个人围坐在火炉旁。||晚上，一群人站在地上，围坐着。||2
2015-1209||两种不同品种的棕色和白色的狗在海滩上玩耍。||两只狗在沙滩上玩耍。||4
2015-1211||一男两女身穿吸血鬼服装||一男两女穿着戏服。||3
2015-1214||两个男孩，一个戴着帽子，在操场上。||戴着棕褐色帽子的男孩笑着坐在操场上的设备旁。||2
2015-1218||两只狗在雪中玩耍。||两只狗在雪中玩耍。||5
2015-1221||一只白色的毛茸茸的狗在纯白的雪地上奔跑。||一只毛茸茸的白狗在雪地里奔跑。||4
2015-1222||一个拿着报纸的女人。||一名男子在一根金属棒上滑旱冰。||0
2015-1223||一群人演奏铜管乐器。||一群人在外面演奏乐器。||3
2015-1224||岸上的两个女孩坐在一条船上看着人们钓鱼。||两个男的，一个穿红的，一个穿白色的在打篮球。||0
2015-1225||一个滑雪运动员跳上了天空。||一位滑雪运动员在空中飞来飞去。||4
2015-1226||一只红耳朵的白狗正在雪中奔跑。||一只湿漉漉的红领黑狗在河里。||0
2015-1227||一个小女孩和一个小男孩牵着手放在一张闪闪发光的滑梯上。||一个穿着佩斯利连衣裙的小女孩跑过一个沙地操场。||0
2015-1232||一个男人从一个屋顶跳到另一个屋顶上。||一个年轻人从一个阳台跳到另一个阳台。||2
2015-1245||猫头鹰的翅膀在白天长得很高，而且分布很广。||这只鸟在飞翔时展翅飞翔。||2
2015-1246||一个戴蓝帽子的人坐在树下的凳子上。||一只带着球站在海滩上的狗。||0
2015-1248||一个女人对着麦克风唱歌，是一个弹吉他的家伙。||一名妇女对着麦克风唱歌，背景是吉他手。||4
2015-1249||三只羊在草地上吃草，后面跟着一只狗。||草地上的一小群山羊，背景是一只黑白相间的狗。||2
2015-1250||一个骑自行车的人正在使他的自行车在两块岩石之间跳跃。||一个男人在两块岩石之间跳起他的自行车。||4
2015-1254||一个穿着粉红色连衣裙的女孩沿着白色的栅栏骑着自行车。||一个穿着红色连衣裙的女孩骑着自行车站在一道白色的篱笆前。||4
2015-1253||一个年轻的女孩戴着粉红色的帽子，背景是黄色的建筑物。||一个年轻的女孩，穿着粉红色的连衣裙，手里拿着什么东西。||1
2015-1259||一个穿红衬衫的孩子正在用一块黑色的尾流板溅起沙滩上的浪花。||一个划艇的人在蓝色的水面上划船。||1
2015-1278||两只鸟在草地上相互作用||两只狗在户外玩耍。||0
2015-1273||两个十几岁的女孩，一个在微笑。||一个小女孩在孩子的秋千上。||0
2015-1284||两个徒步旅行者站在白雪皑皑的山顶上。||两个登山者站在山顶环顾四周。||3
2015-1292||草地上有一只小黑狗。||一只黑狗在草地上奔跑。||3
2015-1293||一位穿着和服的女士正看着相机。||两个穿黑衣服的女孩坐在一个房间里，在镜头前摆出暗示性的姿势。||1
2015-1295||一群人正在点燃一个热气球。||一大群人骑着棕色和白色的马。||0
2015-1300||孩子们玩剑打。||孩子和父母抚摸一匹马。||0
2015-1301||一个人是风在海上航行。||一只狗正在大海中奔跑。||1
2015-1303||三只狗在土路上赛跑||在土路上赛跑的汽车||1
2015-1308||两个人牵着手在田野里走。||两个人走过一幅汽车壁画。||1
2015-1311||一只棕色的狗在追赶一只飞盘。||一只棕色的狗蹲在草地上。||1
2015-1316||穿着红色工作服的女人站在人行道上。||一个穿红色工作服的女人站在人行道上。||5
2015-1317||一只狗在满是树叶的后院里奔跑。||三只狗跑过一块田地。||2
2015-1319||两只小狗在草地上玩耍||两只小狗在草地上玩耍。||5
2015-1322||两只黑狗和白狗正在外面玩耍。||两个孩子和一只黑狗在雪地里玩耍。||1
2015-1325||一个女人独自坐在一堵砖墙上。||一个女人拿着一个红色的包走着。||1
2015-1331||一只棕色的狗嘴里叼着一根棍子。||嘴里叼着棍子游泳的狗。||2
2015-1332||一位年轻女子在吃饭时俯身在她的盘子上。||一个年轻的女人，除了油漆和泥巴外都是裸着上身的。||0
2015-1335||一个人爬上一座多雪的小山，而他们的狗却跟在后面。||一个人爬上一座多雪的小山，一只黑狗跟在后面。||3
2015-1336||一只棕色的狗坐在海滩上。||在海滩上奔跑的狗||2
2015-1341||这个男人正骑着自行车从一座土丘上下来。||骑自行车的人会把扶手磨碎。||1
2015-1342||一只灰色的大狗正在深雪中玩耍。||四只狗在雪中玩耍。||2
2015-1345||一只狗在车里。||狗在咬拖把。||1
2015-1348||一只耳朵松软的狗朝树林里的照相机走去。||一个孩子在自己的倒影前转过身来，对着镜头微笑。||1
2015-1359||许多中东人坐在一辆蓝色卡车的后座上。||一群人坐在一辆卡车的后座上。||3
2015-1360||带着两根滑雪杆从多雪的山上滑下来的人。||一个人从多雪的山丘上滑下来。||4
2015-1362||一个孩子和两只狗在水里玩耍。||一个穿着红蓝相间衣服的孩子低头看着水。||2
2015-1363||在石墙上玩花样的滑板运动员。||骑在斜坡上的滑板运动员。||2
2015-1365||人们站在向上移动的自动扶梯上。||人们乘坐自动扶梯。||4
2015-1369||一位女士正在敏捷地训练她的狗。||训练员用绿管子训练她的狗||4
2015-1380||一个人吹着一个大泡泡。||一个人走在一匹大黑马上。||0
2015-1382||两个人坐在靠近水面的码头上。||两个人坐在静水中的码头尽头。||3
2015-1386||曲棍球守门员躺在球网前的冰上。||一名曲棍球运动员正躺在球门前的冰上。||4
2015-1388||一位穿着蓝色雪裤的滑雪者在一次跳跃附近从空中飞过。||一位滑雪者双手踩在雪地上，站在一部电影摄影机前。||1
2015-1390||那只棕色的狗正沿着一条长满草的小路跑。||一只棕色的狗正沿着一条用绳子隔开的草地奔跑。||3
2015-1391||那个女孩穿着一件蓝色条纹衬衫和旱冰鞋。||一个穿着黑白相间衬衫的男人在狗背上跳来跳去。||0
2015-1392||一个身穿黑色纹身的男人一边弹着白色吉他一边唱歌。||穿着黑白相间外套和耳罩的女人。||0
2015-1393||一只狗在海滩上奔跑。||男孩和女孩沿着海滩奔跑。||1
2015-1396||一对年轻男女坐在外面的长凳上接吻。||坐在长凳上的男女正在接吻。||4
2015-1399||一只黑狗在草地上奔跑。||一只黑色和棕色的狗在草地上奔跑。||3
2015-1406||一个女人坐在人行道上，耳边放着一部手机。||一个女人在骑自行车。||0
2015-1407||三只狗在草地上玩耍。||有些孩子在田里玩。||1
2015-1422||滑板运动员到达坡道的顶部。||滑板运动员在溜冰者公园里骑在管壁上。||2
2015-1427||两个人参加赛跑比赛。||狗在赛跑。||1
2015-1434||两个孩子在林子里的一条小路上走着。||两个孩子走在林子里的一条小路上。||5
2015-1440||两条狗在草地上并排奔跑。||两只狗在草地上奔跑。||4
2015-1449||一名身穿深色装备的橄榄球运动员手持浅色橄榄球，手臂伸直。||一只棕色的狗嘴里叼着一个球，在水中飞溅。||0
2015-1456||两个人正穿过一些水。||两个女孩在一座砖房前经过一棵树。||1
2015-1464||一只狗在水中飞溅。||一只狗在浑浊的水中飞溅。||4
2015-1468||一群人正走在一个大城市的人行道上。||一群人坐在一辆卡车的后座上。||1
2015-1475||女孩站在地铁里等着什么。||一个女孩站在灯光昏暗的地方。||2
2015-1477||这个男人和一个小女孩坐在公园里。||这个男人正在和那只毛茸茸的小狗玩。||0
2015-1481||一群人坐在小船上向岸边疾驰而去。||学生观看演讲的教室。||0
2015-1484||晚上，一个男孩沿着金属扶手滑板。||一只棕色的狗在沙滩上奔跑，手里拿着一根棍子。||0
2015-1486||一个人正挤过岩石表面的一个洞口。||一只中等大小的棕色狗正在穿过一片开阔的白色树林。||0
2015-1488||狗嘴里叼着一个球向相机跑去。||黑白相间的狗嘴里叼着一个棕色的东西游泳。||2
2015-1489||在海滩上奔跑的年轻女孩。||一个小女孩在海滩上跑来跑去。||4
2015-1490||棒球运动员投球。||篮球运动员持球。||1
2015-1498||一位穿着米妮鼠装的年轻女孩和一位走在人行道上的老妇人。||一个穿着白色西装的男人拿着一份报纸在街上走着。||1
2014-0001||“然后船长就走了。||然后船长回来了。||0
2014-0004||所以，我暂时放弃，问你一个问题：“马克思在哪里？”||接下来我要问你一个问题：“牛肉在哪里？”||0
2014-0005||你是想让我证明你是否定的吗？||你想让我证明你是阴性的？||4
2014-0006||我对医疗用途没意见！||我对医疗用途没意见！||5
2014-0007||由于通货膨胀，你所需的一切东西的价格都上涨了。||你拥有的所有IE资产的价格都下降了。||2
2014-0008||中东战争。||中东战争。||5
2014-0010||想象一个%白色和%黑色的地方。||想象一个有%的男人和%的女人的地方。||1
2014-0011||没有公平审判的机会。||没有公平审判的机会。||5
2014-0012||涅槃和遗忘是非常不同的。||涅槃不是遗忘。||3
2014-0013||我们英国人的想法与美国人不同。||最初由Zaf发布，我们英国人的想法与美国人不同。||4
2014-0014||如果你回答“是”和“不是”，你可能是直率的。||如果你回答“不”，但“是”，那么你可能是直的。||3
2014-0016||顺便说一句，他当时有适当的延期。||适当的延期时间，嗯？||3
2014-0017||嘿，蓝眼睛，伦敦怎么样？||*接吻跑*嘿，蓝眼睛，伦敦怎么样？||4
2014-0019||据女友和齐默曼说，是他干的。||根据齐默曼的说法。||2
2014-0020||我父母告诉我这对你不好。||我的老师告诉我这对你不好。||2
2014-0021||.nazi是NSWP的俚语。||Nazi是NSWP的俚语。||4
2014-0023||不管怎样你现在是了。||不管怎样，你现在已经意识到了。||2
2014-0024||他们生产的东西我什么都不能吃，不能穿，不能住。||想想所有你不能“吃，穿，或住”的东西。||2
2014-0026||人们利用法律。||人们曲解了法律。||2
2014-0025||拥有。||你们都是马特·霍利迪的老板。||3
2014-0028||我也有多年使用莴苣的权利。||我有很多年的“更好的邻居”的权利嗨，维吉斯！||2
2014-0029||我不会用“你讨厌犹太人”作为任何东西的前缀或后缀。||你应该停止用你讨厌的犹太人来做任何事情的前缀或后缀。||3
2014-0030||我已经问过她是不是要出去玩了。||我至少问过三人行是不可能了。||4
2014-0031||还是说不通。||你才是毫无意义的人。||1
2014-0033||马丁说：“你为什么跟踪我？”||齐默曼回答说：“你在这里做什么？”||0
2014-0034||虽然TAFB和SAB对卫星强度的估计只有T./||主观Dvorak强度估计从TAFB和SAB增加到KT。||2
2014-0035||“仙女不存在”-好吧||“萨蒂尔不存在”-好吧||1
2014-0037||我什么时候把同性恋和发育障碍做了比较？||我把同性恋恐惧症和发育障碍做了比较。||2
2014-0039||你在那篇文章之前没有提到PFA。||我也没提过限制令。||0
2014-0036||你想知道我好奇什么吗？||这就是我好奇的地方。||2
2014-0040||由纳特·金·科尔创作的“朗布林玫瑰”我们都是充满奇迹的船只。||老虎之眼我们都是充满奇迹的容器。||2
2014-0041||从前年开始。||c从前一年开始。||3
2014-0043||他们庞大的财产受到政府的保护。||他们的巨大财富受到政府的保护。||3
2014-0045||德国究竟是如何因为世界末日的愚蠢而受到“惩罚”的？||他们到底要受到怎样的惩罚？||1
2014-0046||追杀了他然后开枪打死了他。||你声称齐默曼“跟踪了他，然后开枪打死了他”。||3
2014-0047||我不是愤怒，我是失望。||上帝保佑我没有愤怒，我很失望。||5
2014-0049||言论自由是有后果的！||如果言论自由有后果，那就不是自由。||2
2014-0050||我父母告诉我这对你不好。||我的老师告诉我这对你不好。||2
2014-0051||如果你能杀一个人来救四个人，你会吗？||至于我会为了拯救而杀人，我不知道。||2
2014-0053||这取决于你如何定义极端。||取决于你如何定义“极端”。||5
2014-0055||所以，是的，我们读圣经是为了了解基督教。||就我个人而言，我会读圣经来了解基督教。||3
2014-0057||这就是为什么你对我大喊大叫拒绝回答我的问题？||还拒绝回答我的问题？||3
2014-0058||你有太多的规定，而不是太少。||你必须对自由市场进行大量的干预，而不是太少。||3
2014-0060||为什么托马斯的书被排除在正典之外？||为什么会有更多的耶稣话语被排除在正典之外呢？||2
2014-0061||你是说，你相信主流媒体的话？||你是说你相信SpringHallConvert的话？||1
2014-0063||以色列不给*，接受它。||以色列不会给出别人的想法。||3
2014-0064||我们都是充满奇迹的容器。||我想亲吻摇滚乐我们都是充满奇迹的船只。||3
2014-0065||荡妇图章！俄亥俄州的一个好朋友寄给我这个。||俄亥俄州的一个好朋友寄给我这个。||3
2014-0066||然而，“泰坦尼克号”的故事却是一个经得起对证据的详细审查的故事。||这项新的研究表明，泰坦尼克号的故事经不起推敲。||1
2014-0068||他们知道录像里没有毒气室。||最重要的是视频剪辑没有显示毒气室。||4
2014-0070||“聪明但胡思乱想”变成了“药物治疗”。||“固执己见，固执己见”变成了用药治疗。||2
2014-0071||你对“生命”的定义是什么？||你对自然的定义是什么？||1
2014-0072||可能是很多事情。||可能是个简单的错误。||2
2014-0073||没有敲诈，没有贿赂，没有钱，他是在为他的投票索要钱。||没有敲诈，没有贿赂，没有钱只涉及E级重罪。||3
2014-0074||Neander医生的修订版||Neander的修订版“？||4
2014-0075||我应该告诉她我的感受吗？||我是不是该等着看事情进展如何？||2
2014-0076||一.大西洋所需经费。||太平洋地区的要求。||0
2014-0078||“简”要我请有帮助的聚会客人付钱。||我真不敢相信她竟然要你向这位乐于助人的客人要钱！||2
2014-0079||任何想要节育的女人都能得到。||任何想堕胎的女人都能得到。||1
2014-0083||我们都是充满奇迹的容器。||我们都是充满奇迹的容器。||3
2014-0082||我对这个系列有什么看法？||在此期间，我对萤火虫有什么看法？||2
2014-0084||他有支持者吗？||他肯定有支持者。||2
2014-0085||但好吧，终极主权？||因此，最终主权。||2
2014-0086||这不是答案。||不这不是答案。||4
2014-0089||没有一个健康的人需要赌博。||健康的人都不需要做爱。||1
2014-0090||我说的不是法律意义上的人。||如果不是人，那是不是？||2
2014-0092||“小妖精不存在”-好吧||“精灵不存在”-好吧||3
2014-0093||昨天晚上我开了点灯，撒尼丝。||我昨晚就开始了。||2
2014-0095||“蛇发龙不存在”-好吧||“萨蒂尔不存在”-好吧||2
2014-0097||我有几年的“更小”的权利，通常我会得到相当好的照顾。||我有好几年的“更亲密”的权利，他们都是搞砸的。||3
2014-0098||有谁有达奇的消息吗？||@NickFun，有谁有Dutchy的消息吗？||3
2014-0100||你是个基督徒。||所以你不是基督徒。||1
2014-0101||那么今天的简单事实呢？||我重复一遍：那么今天的简单事实呢？||4
2014-0102||道德绝对与此无关！||而道德和诚实与此有千丝万缕的联系。||2
2014-0103||“哦，你真是个好人！||你真是个坏人！“||1
2014-0104||芬我觉得这样的故事很蠢。||-狼我觉得这样的故事很蠢||3
2014-0105||预计在接下来的几个小时内不会形成气旋。||预计不会形成热带气旋。||3
2014-0106||你不明白那串字是什么意思吗？||你不明白“领导”这个词的意思吗？||1
2014-0108||最初是由SolInvictus发布的，所有经文的信息都是一体的。||最初是由SolInvictus发布的啊。||2
2014-0109||孩子被抹去后要多长时间才能回到学校？||在被抹去多长时间后，孩子就不会再烦恼了？||3
2014-0110||男人和女人是不同的，是的。||男人和女人是不同的，对吗？||3
2014-0113||宗教小说不是多余的吗？||这难道不是多余的和可修复的吗？||3
2014-0114||原来是Anabelle发的，有什么问题吗？||最初是维也纳贴出来的“说”什么？||0
2014-0115||尼尔·戴蒙德的“吱吱作响的罗西”我们都是充满奇迹的船只。||BobbyHelm的铃铛摇滚我们都是充满奇迹的船只。||1
2014-0116||有些人对管理这些机构的人完全有信心。||其他人对管理这些机构的人毫无信心。||1
2014-0117||松散的变化始于一部虚构的作品。||这是一部虚构的作品。||2
2014-0118||如果它不是一种生命，那么它就不可能诞生。||如果它不是活着的，那么它自己就会流产。||3
2014-0119||真是太棒了。||嗨，奥利：那真是太棒了。||2
2014-0121||言论自由是有后果的！||如果言论自由有后果，那就不是自由。||2
2014-0122||“仙女不存在”-好吧||“小妖精不存在”-好吧||1
2014-0124||-不-什么都不做.||比谈论这件事什么都不做更糟糕。||2
2014-0125||“反对核武器”并不意味着“不想使用核武器”。||“反对使用核武器”的意思是“不想使用核武器”。||1
2014-0126||我侄女嫁给了一个黑人。||我的侄女有一半是黑人。||1
2014-0128||我射杀了警长我们都是充满奇迹的容器。||我们都是充满奇迹的容器。||3
2014-0129||我希望这没什么。||我希望一切都好！||2
2014-0130||我花在收养伶盗龙上的钱。||那可能是我的上衣。我花在收养伶盗龙上的钱。||4
2014-0133||我知道我不想成为他。||我也不想做他。||4
2014-0135||它是如此愚蠢以至于它必须是真实的。||想到这可能是真的很有趣。||3
2014-0136||个人责任多吗？||再说一遍个人责任。||4
2014-0137||你注意到你说的那些无稽之谈了吗？||说句公道话，你注意到你说的那些无稽之谈了吗？||4
2014-0138||我想我是戴着一顶大礼帽从人口普查的尾部拿出来的。||人口普查有没有头戴大礼帽的尾部？||2
2014-0139||这怎么会对布什有偏见呢？||反对布什的立场在哪里？||4
2014-0140||如果不是胡说八道就不会是顺势疗法了。||这是简单的逻辑，如果不是胡说八道，就不会是顺势疗法。||4
2014-0141||我从没指控他过量服用什么都没有。||我从没指控他篡改棒球。||0
2014-0143||我父母告诉我这对你不好。||警官告诉我这对你不好。||2
2014-0144||他的立场是，承担个人的风险。||他的立场就是目前的状况。||1
2014-0146||阅读更多：你从来没有遇到过支持堕胎的人吗？||你从没见过支持堕胎的人吗？||4
2014-0147||我对那些有钱的人没有意见！||我和这些人有很多问题，要在这里多说几句！||0
2014-0149||我不想要一个“在乎”的总统。||我不想要一个魅力十足的总统。||1
2014-0150||不一定非得是辫子。||我没有一个建议的模型。||0
2014-0152||我的老师告诉我这对你不好。||警官告诉我这对你不好。||2
2014-0153||天哪，我才是那个怀孕的人。||我有妊娠报价器。||4
2014-0155||锡箔帽为狗脸，你穿多大的尺寸？||锡箔帽给萨格，你穿多大尺寸的？||3
2014-0156||就像今年那个在与大麻有关的犯罪中被枪杀的孩子。||或者是那个年仅一岁的男孩被大麻贩子用自动武器打死。||4
2014-0157||如果你跳起来命中一球，你就会被罚点球。||如果你的棍子击中了一个人的脸，你就会受到惩罚。||2
2014-0158||所有的电能都来自电池。||所有的电能最终都来自发电机。||2
2014-0160||想象一个有%的男人和%的女人的地方。||想象一个%白色和%黑色的地方。||1
2014-0161||场景A假设CO增长率以.%/年的速度加速。||它假定甲烷的增长速度以.%/年的速度加速。||1
2014-0163||我们都是充满奇迹的容器。||来自猫的记忆我们都是充满奇迹的容器。||3
2014-0162||由于最近的下降，它们实际上显示出一种降温的趋势。||得到一个冷却的趋势，因为最近的下降。||4
2014-0164||重复一遍：他们不再像以前那样享有主权了。||他们不再像以前那样享有主权了。||4
2014-0166||大部分都是荷兰人。||事实上，这只是荷兰人。||3
2014-0167||我们又在谈论天使和普通的别针了，对吧？||卢斯蒂格·安德烈，我们又在谈论天使和普通的别针了，对吧？||4
2014-0168||关于Trayvon性格的说法我什么时候这么做的？||倾斜的博客，我什么时候做的？||2
2014-0170||那笔交易为什么会发生。||交易发生了吗？||2
2014-0171||受精后不再有卵细胞。||不再有精子细胞了。||2
2014-0174||如果你还没有提出任何要求，那就直说吧。||我没有提出任何要求。||2
2014-0175||撒切尔主义者永远不能称自己是自由主义者。||因此，当撒切尔主义者自称为自由主义者时，这就冒犯了我。||2
2014-0177||但你真的相信那些水域里有冰山吗？||我不相信泰坦尼克号附近有任何冰山。||2
2014-0178||不是阿斯特罗斯或金莺坏游戏天的金莺游戏是冻结为我。||金莺游戏日对我来说是冻结的。||3
2014-0180||告诉我们罪名是什么。||是的他的费用是多少？||4
2014-0181||他们是部分精神病患者。||泰德·邦迪是个部分精神病患者吗？||1
2014-0183||这不是战争部署。||这不是官方部署。||2
2014-0184||Nutrax，轶事的复数形式不是数据，绅士们需要陪护吗？||Nutrax轶事的复数形式不是数据||3
2014-0185||好的刚进来。||不太好吧刚进来。||4
2014-0188||@卢斯蒂格·安德烈，那么林登·约翰逊和约翰·肯尼迪是相容的吗？||@edgarblythe，那么林登·约翰逊和约翰·肯尼迪是相容的吗？||4
2014-0190||后来走回家睡觉的那个。||那个有三个人走回家打他妻子的人。||1
2014-0193||资本利得，最高比率：百分比。||所得税，最高税率：百分比。||2
2014-0194||Bienging是不可接受的。||喝醉是不能接受的。||1
2014-0196||如果宇宙对它的存在有一个解释，那就是上帝。||因此，宇宙对它的存在有一种解释。||2
2014-0197||我们为他们战斗会得到什么回报？||-我们为他们战斗得到了什么回报？||5
2014-0199||如果他们是犹太人，我会叫他们犹太人。||如果他们是天主教徒，我会叫他们天主教徒。||2
2014-0200||她是个很棒的女士。||她是个好女人。||4
2014-0201||他不富有是因为他成功了。||为什么讨厌别人，因为他们是成功的？||0
2014-0202||不像你那么恼怒。||你看起来和亨利一样生气。||1
2014-0203||这是常识/演绎推理。||学会了你的常识/演绎推理。||2
2014-0204||你已经这么做了-我们现在有个穆斯林在办公室。||-路德会编号我们现在有个基督徒在任。||0
2014-0205||我说过，她从来没有成为任何劳动力的一部分。||安·罗姆尼从来不需要走出家门，成为劳动力大军中的一员。||3
2014-0207||我没说我们在/兰德之后变得软弱了。||我说你变软了。||1
2014-0208||我们都相信我们正在得到我们所期望的。||大多数时候，%的时间，我们得到了我们期望的东西。||3
2014-0210||除非它在不同的国家是不同的？||所以，简而言之，是的，它可能在不同的国家是不同的。||3
2014-0211||新的研究不支持你的说法。||物证不支持你的说法。||2
2014-0212||他在各个层面上都说。||但他说每一层。||4
2014-0213||道德是不存在的，所以从技术上讲，没有什么是道德上的错误。||我再问一次，如果上帝不存在，会有什么道德上的错误吗？||2
2014-0214||我以为那只是荷兰人。||大部分都是荷兰人。||4
2014-0215||约翰尼·马西斯(JohnnyMathis)的“托伊兰”我们都是充满奇迹的船只。||老虎之眼我们都是充满奇迹的容器。||3
2014-0217||加入帮派不是犯罪。||在帮派中犯罪是犯罪。||1
2014-0218||我会跟伊朗做个交易。||恰克我会跟伊朗做个交易。||4
2014-0220||这不是强人所难。||这是在强制执行一条法律。||1
2014-0221||安妮有没有那样利用过她的性取向？||一句话：僵尸安妮有没有那样利用过她的性取向？||3
2014-0222||纯粹的共产主义：你有两头牛。||自由主义/无政府主义资本主义：你有两头牛。||2
2014-0225||那你就得为他们的死负部分责任了。||我想那会让你成为一种从犯。||3
2014-0226||“你愿意为其他人支付医疗费用吗？”||“你愿意系上安全带吗？”||0
2014-0228||我不认为奥巴马是两个罪恶中较轻的一个。||我一点也不认为他是邪恶的。||2
2014-0229||或者吉姆·克罗齐(JimCroce)的这本书，我们都是充满奇迹的容器。||我们都是充满奇迹的容器。||3
2014-0231||齐默曼回答说：“你在这里做什么？”||马丁说：“你为什么跟踪我？”||0
2014-0232||我有麻烦了。||宗教不是这样的，我对此没有意见。||1
2014-0234||如果你想买十亿美元的XYZ公司。普通股，谁在乎呢？||如果你想买一栋房子或者一辆SUV，再说一遍，谁在乎呢？||1
2014-0237||有时我幻想拥有权力。||有时候，我也会幻想在我疯狂的意志出现之前让别人屈服。||4
2014-0238||我父母告诉我这对你不好。||我的警长告诉我这对你不好。||2
2014-0239||阿特拉斯耸耸肩，这也是一个杰出的表演方面的胡说八道白痴。||它也是一个杰出的表演者在胡说八道的白痴。||3
2014-0240||马丁怎么会不知道事实并非如此呢？||马丁或其他人怎么会根据他的行动知道他的意图呢？||2
2014-0241||监管让政府介入一切事务。||“让政府介入一切”||2
2014-0242||这是常识/演绎推理。||学会了你的常识/演绎推理。||2
2014-0243||是的，在我的论点中，我假设所有的包装都是可回收的。||在我的论证中，我也假设了这一点。||2
2014-0244||陪审团的废除并不意味着一项法律是不合法的。||取消陪审团意味着法律不是宪法吗？||3
2014-0245||只是一堆细胞。||我是“一群细胞”||2
2014-0246||曼恩的工作全是数学。||曼的工作和房协都是关于树木年轮的。||1
2014-0247||听到这个消息我很难过。||我很抱歉凯莉。||4
2014-0248||我不喜欢有味道的啤酒。||我不喜欢很多有味道的饮料。||3
2014-0249||我希望一切都好！||希望你没事。||1
2014-0250||任何想要节育的女人都能得到。||任何想堕胎的女人都能得到。||1
2014-0252||我是你的朋友米特。||你的好朋友米特。||4
2014-0253||意思是这是个选择。||并不意味着这是个糟糕的选择。||1
2014-0254||我想你需要重读我写的东西。||你得重读我写的东西。||5
2014-0256||妈妈破门而入问道：“那是什么声音？”||我的孩子们闯进来说：“那是什么爸爸？”||1
2014-0257||我的好，Kutte我的前未婚夫不会使用退伍军人医院或海军医生的。||杰我的前未婚夫不会用退伍军人医院或海军医生的。||3
2014-0259||卢斯蒂格·安德烈，卢斯蒂格同意。||@卢斯蒂格·安德烈，谢谢你，卢斯蒂格||2
2014-0260||这打破了以往的记录。||这打破了每天的记录。||4
2014-0261||齐默曼回答说：“你在这里做什么？”||马丁说：“你为什么跟踪我？”||0
2014-0262||我不知道这有多合理，但我听说他有自杀倾向。||所以，我不知道这有多合理。||1
2014-0263||对大多数人来说，市政税不是都被冻结了吗？||对大多数人来说，议会税不是已经冻结了吗？||4
2014-0264||你的花招有点过时了。||你的厌女症越来越严重了。||0
2014-0266||吸气，呼气，继续前进。||但是，哈，吸气，呼气，继续前进。||4
2014-0267||等待，直到他们变得更加一致，更紧密地联系在一起。||等待宫缩变得更强和更接近。||3
2014-0268||奥巴马是极端的左翼分子。||奥巴马是极左分子的一部分。||4
2014-0270||陪审团的废除与法律的合宪性无关。||取消陪审团意味着法律不是宪法吗？||2
2014-0272||所以我真的读了这篇文章猜猜我发现了什么。||此外，我发现了这一点：所以，我实际上阅读了行动，并猜测我发现了什么。||4
2014-0273||政府不会决定你是否结婚。||政府不必在你结婚前就宣布你结婚了。||3
2014-0274||民主是对自由的威胁。||民主与自由无关。||1
2014-0275||嗨，Pro和Corn：你打算做多少条线？||你打算做多少条线？||4
2014-0276||告诉我哪个系统现在不起作用？||那么，哪个系统对我们不起作用呢？||4
2014-0277||哦，再说一遍，婚姻是一项基本人权。||特别是在指出婚姻是一项基本人权之后。||4
2014-0278||为什么俄罗斯人在大马士革？||俄国人在大马士革！||4
2014-0280||是啊，我也不认为这有什么争议。||我不认为她说的有那么有争议性。||3
2014-0282||最初由JonD发布怀疑。||最初由eleanor.ellis发布||1
2014-0283||经典气体我们都是充满奇迹的容器。||主题曲“干杯”：我们都是充满奇迹的船只。||3
2014-0284||重复一遍：他们不再像以前那样享有主权了。||他们不再像以前那样享有主权了。||4
2014-0286||我正在和威尔·康奈尔·韦斯特交谈，我亲爱的哥哥。||我在聊天康奈尔·韦斯特这该死的是什么？||3
2014-0287||中东没有战争。||中东没有“战争”。||4
2014-0288||他无意逮捕他。||-我没说他打算逮捕他。||2
2014-0289||我们都是充满奇迹的容器。||把一点爱放在你的心里，我们都是充满奇迹的容器。||3
2014-0290||你们是“一群细胞”||我是“一群细胞”||2
2014-0291||什么是女厕所？||你是个女孩子。||1
2014-0292||取消陪审团意味着法律不是宪法吗？||否。陪审团的废除并不意味着一项法律是不合法的。||2
2014-0293||绝对不是以前的样子了。||投票结果肯定和以前不一样了。||4
2014-0295||我认为你没有抓住企业家的要害。||我认为你又一次忽略了这两句话中的一点。||0
2014-0296||“独眼巨人不存在”-好吧||“地精不存在”-好吧||1
2014-0297||“那是一种精神疾病，现在他们在教你什么呢？”||他说这是一种精神疾病，这怎么会偏执呢？||1
2014-0298||兰登等，所以这是圣诞节，我们都是充满许多奇迹的船只。||玩火我们都是充满奇迹的容器。||1
2014-0299||布什在他领导下的预算是零信用的。||而且，奥巴马在他领导下的财政预算也没有得到任何赞誉。||1
2014-0301||孩子被抹去后要多长时间才能回到学校？||在被抹去多长时间后，孩子就不会再烦恼了？||3
2014-0302||神圣的冬青树我们都是充满奇迹的容器。||你想说什么就说什么我们都是充满奇迹的容器。||3
2014-0304||整件事就是说不通。||这说不通啊。||4
2014-0305||据说是谁操作了杀人毒气室？||让你回想一下：是谁操作了杀人毒气室？||4
2014-0306||因此，对宇宙存在的解释就是上帝。||如果宇宙对它的存在有一个解释，那就是上帝。||3
2014-0309||使用武力保护人身。||侵略者使用武力。||1
2014-0311||给世界带来欢乐我们都是充满奇迹的容器。||主题曲“干杯”：我们都是充满奇迹的船只。||3
2014-0314||大卫@OmSigDAVID，我认为桑托勒姆比金里奇更有可能。||@sozobe，我认为桑托勒姆比金里奇更有可能。||4
2014-0315||他们在看着对方！||他们为什么那样看着对方？！||2
2014-0317||我对宗教有意见。||不信宗教的人，我不觉得有什么问题。||1
2014-0318||我认为总体来说，他对美国的商业利益更有利。||他会对美国社会更好吗？||1
2014-0320||你们这些蠢货.买了掩盖的.钩子.||嗨，艾提斯：你们这些笨蛋.买了掩盖.钩子.||4
2014-0322||那会是什么信念呢？||你以前说的是什么信念？||4
2014-0323||原来由尖头小子发来的，不是一厢情愿的想法，而是相当现实。||最初是由客观主义贴出来的，不是一厢情愿的想法，而是比较现实的。||3
2014-0324||千百万次了，我从没说过康复不起作用。||你引用的这一点应该是：“我从来没有说过康复永远不会奏效。”||3
2014-0325||查理·兰格尔指责有人看到这段录像了吗？||有人看到这段录像了吗？||3
2014-0326||红色十月待命。||红狐待命。||2
2014-0327||法律简报可不是这么写的。||法律推理不是这样的。||3
2014-0330||系统辩证法的主要焦点是慢性的，而不是慢性的。||因此，元系统辩证法就是历时共时辩证法。||2
2014-0331||你开的是一辆吗？||你开的是他妈的伏特吗？||2
2014-0333||在Foxe盆地被冻结了。||狐狸大部分时间都被冷冻了。||4
2014-0335||政府决定什么怀孕需要进行足月，这是很好的。||政府监视自己的公民，没关系。||1
2014-0339||上帝是绝对不存在的。||上帝可能不存在。||2
2014-0341||这是气候变化的一个极好的指标。||我想我们都同意这一变化的性质。||2
2014-0342||住在这里最大的好处就是有足够的空间。||不好的是还有空间。||1
2014-0343||啊哈，哈！||哈，哈！||4
2014-0346||你声称非常珍惜生命。||我声称非常重视人的生命。||2
2014-0347||受侵扰的柱子。||蚊子在发帖。||1
2014-0348||我不想要一个“在乎”的总统。||我不想要一个富有同情心的总统。||4
2014-0349||你有没有什么能让它不那么引人入胜的东西？||你有什么更吸引人的地方吗？||2
2014-0350||千百万次了，我从没说过康复不起作用。||你引用的这一点应该是：“我从来没有说过康复永远不会奏效。”||3
2014-0351||经典气体我们都是充满奇迹的容器。||僵尸的季节，我们都是充满许多奇事的器皿。||2
2014-0352||所以我们同意它本质上是自由落体的？||我们是否同意，它们本质上是自由落体的？||4
2014-0353||反对堕胎的人不希望妇女能够为自己选择堕胎。||赞成堕胎的人不会强迫任何人堕胎。||1
2014-0354||所以回答问题。||别回避问题了。||3
2014-0355||海地是个狗屁地方。||海地一直是个狗屁地方。||4
2014-0356||我绝对相信在那片水域里有一座冰山。||我不相信泰坦尼克号附近有任何冰山。||1
2014-0358||我完全同意，我希望他能连任。||我希望他能连任。||4
2014-0360||有没有可能他的家受到了影响而学校却没有？||当然，他的家可能受到了影响，但学校没有受到影响。||3
2014-0361||人们已经觉醒了。||因为人们已经觉醒了。||4
2014-0362||嗯，加州是一艘货船，我不在乎文章怎么说。||加利福尼亚号是艘货船。||4
2014-0363||嗯，这句话说得很清楚，“法规是被推定为符合宪法的。”||在他们决定之前，“法规是被推定为宪法的”。||2
2014-0365||我要为Trayvon伸张正义。||为特雷万伸张正义的人都是伪君子。||1
2014-0366||你怎么知道什么是对什么是错？||你怎么知道哪个故事是对的？||2
2014-0367||哈，哈！||啊哈，哈！||5
2014-0369||这都是布什的错。||奥巴马是布什的错。||1
2014-0370||你应该停止用你讨厌的犹太人来做任何事情的前缀或后缀。||我不会用“你讨厌犹太人”作为任何东西的前缀或后缀。||2
2014-0371||我没注意到他说黑人要闹事。||我从来没有说过黑人会暴动。||2
2014-0372||但你不需要申报。||你没必要这么做。||2
2014-0373||施洗约翰从出生时就是拿撒勒人。||施洗约翰生来就是拿撒勒人。||4
2014-0374||詹姆斯：说没有行为的信仰是死的。||保罗不宣扬没有行为的信仰。||2
2014-0375||十亿。世界上的每一个人都达到了墨西哥目前的繁荣水平。||世界上的每一个人都处在目前西北非洲的“繁荣”水平。||1
2014-0376||而视频地震数据并不等于崩塌的持续时间。||地震资料不等于崩塌持续时间。||4
2014-0378||你可能不喜欢奥巴马的观点，但他有观点。||你可能不喜欢他的职位，但至少他有。||2
2014-0379||但你真的相信那些水域里有冰山吗？||我绝对相信在那片水域里有一座冰山。||3
2014-0377||最初是由LoneFox发布的，你现在已经说过很多次了。||最初是由Lone Fox发布的，也不是所有与伊朗有关的内容。||2
2014-0380||在保守派中，奥巴马根本没有胜算。||这是一个来自保守派的富人。||1
2014-0383||解决办法？：伊斯兰教本身不是政治性的。||伊斯兰教一直是政治性的。||1
2014-0386||你明白为什么把这个问题局限于美国居民是荒谬的吗？||你明白为什么非美国居民也与统计数据相关吗？||3
2014-0388||这取决于哪种行动进一步推动了他们当前的疯狂议程。||这取决于他们采取了哪些行动来推动他们的“朗尼-曲调”议程。||4
2014-0390||齐默曼说他被车撞了。||他的“朋友”说他遇到了他的车。||2
2014-0391||中东没有“战争”。||中东没有战争。||4
2014-0392||反对堕胎合法化是反堕胎运动的一部分。||反堕胎还指的是“反对堕胎”。||3
2014-0394||僵尸的季节，我们都是充满许多奇事的器皿。||主题曲“干杯”：我们都是充满奇迹的船只。||2
2014-0395||不，我证明你是故意的无知。||哈哈，你太无知了。||4
2014-0397||问题不在于谁有钱。||问题是谁没有钱。||2
2014-0399||穆斯林也会对古兰经说同样的话。||印度教徒也会对“博伽梵歌”说同样的话。||1
2014-0402||有些人认为“正确”是最重要的。||有些人认为，不屠杀未出生的人是最重要的。||1
2014-0403||进化不是一种观点，也不是一种信仰。||原子理论不是一种观点，也不是一种信念。||1
2014-0404||我不是那个声称对另一个女人的身体有决定权的人。||你想让别人来决定一个女人的身体。||2
2014-0405||罗恩·保罗在哪里？||媒体在哪里？||0
2014-0406||五角大楼没有导弹的残骸。||你在五角大楼没有A级的遗骸。||2
2014-0407||你引用的这一点应该是：“我从来没有说过康复永远不会奏效。”||千百万次了，我从没说过康复不起作用。||3
2014-0408||十亿。世界上的每一个人都达到了墨西哥目前的繁荣水平。||世界上的每一个人都处在目前西北非洲的“繁荣”水平。||1
2014-0409||我的头发很漂亮。||我的头发真漂亮！||3
2014-0410||这并不能阻止开玩笑的婚姻。||我不为婚姻而战。||1
2014-0411||你似乎认为穷人对他们的行为不负责任。||人们对自己的行为负责。||1
2014-0412||那笔交易为什么会发生。||交易发生了吗？||2
2014-0414||我们都是充满奇迹的容器。||把一点爱放在你的心里，我们都是充满奇迹的容器。||3
2014-0415||问题不在于谁有钱。||问题是谁没有钱。||2
2014-0418||最初由Jacko发布！||最初由伊兹发布！||1
2014-0420||但事实并非如此。||只是他们不能。||1
2014-0422||如果没有提供证据支持某一立场，则应予以拒绝。||如果某一立场是无法核实的，则应予以拒绝。||4
2014-0423||其他所有人都处在墨西哥目前的繁荣水平。||世界上的每一个人都处在目前西北非洲的“繁荣”水平。||1
2014-0424||布什在他领导下的预算是零信用的。||而且，奥巴马在他领导下的财政预算也没有得到任何赞誉。||1
2014-0425||哈哈，你在美国开一辆车不是要参加考试吗？||在美国有拥有枪支的测试吗？||0
2014-0427||如果上帝不存在，会有什么道德上的错误吗？||我再问一次，如果上帝不存在，会有什么道德上的错误吗？||5
2014-0428||如果一项法律不与“宪法”相抵触，就是符合宪法的。||是违反宪法的违宪手段。||3
2014-0431||最初是由Zaf发布的，我想中间的水会有所不同。||从长远来看，最初是由Zaf发布的，是的。||1
2014-0432||丢了一场比赛。||阿迪·乔斯·科恩扔了个游戏。||4
2014-0434||陪审团没有被告知陪审员被判无效。||你提供的那句话与陪审团的撤销无关。||1
2014-0435||找到证据了吗？||偏执狂有证据吗？||1
2014-0436||你不常用搜索按钮，是吗？||你根本不用搜索按钮，是吗？||4
2014-0437||我不认为保罗有机会。||保罗没有机会。||3
2014-0439||你注意到你说的那些无稽之谈了吗？||说句公道话，你注意到你说的那些无稽之谈了吗？||4
2014-0438||僵尸的季节，我们都是充满许多奇事的器皿。||给世界带来欢乐我们都是充满奇迹的容器。||3
2014-0441||特别是一个浸礼会教徒。||尤其是诺斯替派。||1
2014-0442||以及东海岸的大部分地区。||以及西海岸的部分地区。||0
2014-0443||你为什么要说希伯来部落里的女人？||我们在说女人是战争的赏金，不是吗？||1
2014-0444||昨晚日本军队袭击了香港。||昨晚日本军队袭击了菲律宾群岛。||2
2014-0445||。你对“生命力”的定义是什么？||你对“灵魂”的定义是什么？||3
2014-0447||意识形态是建立在暴力扩张的基础上的，所以，是的，暴力扩张。||这种意识形态是建立在暴力扩张和种族优越感的基础上的。||4
2014-0448||这可能是灌肠吗？||@OSSOUCUO，这可能是灌肠吗？||4
2014-0449||我的最后一句话是：忽视具有正常化的效果。||利用这一优势可以起到强化的作用。||0
2012test-0003||证交会主席威廉唐纳德森(WilliamDonaldson)说，“有一种信心正在建立，那就是警察在巡逻。”||“我认为有一种信心，即警察是在巡逻。”||3
2012test-0005||昂山素季的私人医生说，缅甸民主派领导人昂山素季将于周五晚些时候回国，但在仰光一家医院手术后康复后，她将继续被拘留。||缅甸民主派领导人昂山素季(Aung San Suu Kyi)的私人医生周五表示，昂山素季从一家接受手术的医院出院后，将被软禁。||4
2012test-0006||斯皮策发言人达伦·多普周四晚间拒绝置评。||该委员会在华盛顿的发言人约翰·海恩(JohnHeine)拒绝就斯皮策的批评置评。||1
2012test-0008||欧洲股市午盘，法国CAC-40指数上涨0.7%，英国富时100指数上涨0.7%，德国DAX指数上涨0.6%。||在欧洲，法国CAC-40指数上涨1.3%，英国富时100指数下跌0.2%，德国DAX指数上涨0.6%。||2
2012test-0010||约翰·克里和鲍勃·格雷厄姆拒绝了演讲邀请。||缺席的是马萨诸塞州的约翰·克里和佛罗里达的鲍勃·格雷厄姆。||3
2012test-0017||邓拉普赢得了泳装比赛和比赛中的才艺部分，演唱了“如果我可以”。||她赢得了演唱“如果我能”的才艺部分，也赢得了晚装奖。||2
2012test-0020||南亚紧随其后，110万青年感染，其中62%是女性。||在南亚110万感染者中，62%是女性。||4
2012test-0021||一小时后，一架以色列直升机在加沙城向一辆汽车发射导弹，造成两名哈马斯官员和至少五人死亡。||巴勒斯坦消息人士说，一小时后，以色列攻击直升机向加沙城的一辆汽车投掷导弹，造成7人死亡。||4
2012test-0023||AAA发言人杰里·切斯克(JerryCheske)表示，价格可能影响了一些计划，但廉价的酒店交易减轻了这一影响。||AAA发言人杰瑞·切斯克(JerryCheske)表示，价格可能影响了一些计划，但廉价的酒店交易弥补了这一点。||5
2012test-0027||标准版是每个处理器$15，000或每个指定用户$300。||标准版1是Oracle标准版数据库的单处理器版本。||2
2012test-0029||今年早些时候，微软收购了Connectix的资产，收购了VirtualPC。||今年早些时候，微软从其开发者Connectix手中收购了VirtualPC。||4
2012test-0032||里昂·威廉姆斯的尸体在他位于Tompkinsville湾街196号的三楼公寓里被发现。||死者里昂·威廉姆斯(Leon Williams)是在他三楼的公寓里被发现的。||3
2012test-0033||这是自9·11恐怖袭击纽约和华盛顿以来的第一次这样的演习。||这是美国自9月9日以来首次举行大规模反恐演习。11次恐怖袭击。||4
2012test-0035||乌塞尔·雷森证实，该公司运营着这辆长途汽车，但没有透露任何细节，只是说乘客是混龄的。||乌塞尔·雷森证实，该公司一直在运营这辆长途汽车，但拒绝透露乘客的详细情况，只是说他们是混龄乘客。||4
2012test-0036||该组织称，南部城市巴士拉共有17例确诊病例。||世界卫生组织昨天在伊拉克南部城市巴士拉共报告了17例霍乱确诊病例。||3
2012test-0037||他还将访问也门和巴林。||哈塔米还将访问叙利亚、也门和巴林。||3
2012test-0038||迈尔斯将军告诉记者，“乍一看，似乎并没有违反任何规则”。||“乍一看，似乎没有违反任何规则，”参谋长联席会议主席理查德·迈尔斯(RichardMyers)上将说。||3
2012test-0039||市长詹姆斯·奎恩(JamesQuinn)为了证明米尔维尔之子的牺牲不会无声无息，下令在接下来的30天里降半旗。||昨天在米尔维尔，市长詹姆斯·奎恩下令在接下来的30天里，所有的城市旗帜都要降半旗。||3
2012test-0041||汤姆·克莱纳克(TomKraynak)是总部位于俄亥俄州坎顿市的东中部地区可靠性委员会(East Central Area ReabilityCouncil)的运营和资源经理，他说，这是调查人员正在考虑的许多情况之一。||汤姆·克莱纳克(TomKraynak)是总部位于俄亥俄州坎顿市的东中部地区可靠性委员会(East Central Area Reality Council)的运营和资源经理，他说，调查人员正在考虑这一情况。||4
2012test-0042||他们发现只有当臭氧分解胆固醇时才能产生分子。||所有的样本都含有只有当胆固醇与臭氧相互作用时才能产生的分子。||4
2012test-0044||它可以在一立方厘米内存储超过1 GB的信息，相当于大约12个小时的音乐。||它可以在一立方厘米内存储超过1 GB的信息-相当于1000张高质量的图像或大约12个小时的音乐。||3
2012test-0045||本月早些时候，RIM曾表示，预计第二季度每股收益将在7美分至11美分之间。||不包括律师费和其他费用，该公司预计每股亏损1至4美分。||1
2012test-0050||检察官说，2001年和2002年，该公司40个账户中的4个账户的电汇总额超过32亿美元。||Morgenthau说，2001年至2002年，在BeaconHill开设的40个账户中，有4个账户的电汇总额超过32亿美元。||3
2012test-0051||石溪大学于1996年启动了这项研究，此前的研究表明电磁场与癌症之间可能存在联系。||Stony Brook州立大学于1996年启动了这项研究，此前的研究表明这种联系可能存在。||3
2012test-0052||早些时候，当巴希尔在戒备森严的法庭上走向他的座位时，他们违抗了警察的命令，高喊着“阿拉胡阿克巴”(上帝是最伟大的)。||早些时候，巴希尔的支持者违抗警察命令，在他走向自己的座位时高呼“阿拉胡阿克巴(上帝是最伟大的)”。||4
2012test-0053||大都会救护组织发言人JamesHowe说，昨天的事件发生后，5人被送往医院，3人在现场接受了治疗。||发言人詹姆斯·豪(James Howe)说，5名4至17岁的儿童颈部和胸部受伤，被送往医院，另有3名儿童在现场接受治疗。||3
2012test-0056||大约22%的20多岁的人是肥胖的，这比健康的体重高出大约30磅。||大约31%的美国人现在肥胖-比健康体重高出大约30磅或更多。||2
2012test-0059||几周后，她的尸体在绿河中被发现。||1982年8月15日：在格林河中发现了查普曼、海因兹和米尔斯的遗骸。||2
2012test-0061||“战斗一直持续到午夜，”西方叛军指挥官库利巴利(OusmaneCoulibaly)周日通过卫星电话告诉路透社。||叛军指挥官奥斯曼·库利巴利(OusmaneCoulibaly)在灌木丛中通过卫星电话告诉路透社：“他们彻底洗劫并烧毁了这两个村庄。”||2
2012test-0064||美国特种部队正在该地区的军事基地训练哥伦比亚士兵，以保护从哥伦比亚第二大油田运输原油的管道。||美国特种部队正在该地区的军事基地训练哥伦比亚士兵，以保护管道。||3
2012test-0067||我们需要一个可证明的薪酬，因为你的预算在7月中旬或学校将不会在9月份开学，斯特拉霍恩说。||德克萨斯州议员必须在7月中旬之前弥补1.859亿美元的预算缺口，否则学校将不会在9月开学，主计长卡罗尔·基顿·斯特雷霍恩(Carole Keeton Strayhorn)周四表示。||2
2012test-0068||哈特福德公司股价在纽约证券交易所综合交易中上涨2.88美元，至46.50美元。||哈特福德股价午盘上涨2.28美元，至45.90美元，涨幅5.2%。||2
2012test-0069||随后，DVD-CCA向州最高法院提出上诉。||美国影视局(DvdCCA)就这一决定向美国最高法院提起上诉。||4
2012test-0071||乡村音乐电台KKCS暂停了两名播放迪克西小鸡歌曲的音乐主持人的职务，这违反了一名乐队成员批评布什总统后实施的禁令。||一家广播电台暂停了两名唱片骑师的工作，因为他们把自己锁在录音室里，并持续播放迪克西小鸡的歌曲，这违反了该电台两个月前对该乐队音乐的禁令。||3
2012test-0075||阿斯彭科技股价下跌74美分，跌幅23%，收于2.48美元。||在午后交易中，Aspen的股价下跌89美分，跌幅超过27%，至每股2.33美元。||2
2012test-0077||此外，它还为美国和以色列提供了围绕阿拉法特先生开展工作的途径。||今年春天，阿拉法特总理的职位确立后，它为美国和以色列提供了一条绕过阿拉法特的道路。||3
2012test-0079||吉尔罗伊警方和联邦调查局特工称Gehring很合作，但周六表示，他没有透露孩子们发生了什么事。||周六，加州官员称Gehring很合作，但他没有透露孩子们发生了什么事。||3
2012test-0080||斯克里布纳的尸体被发现漂浮在城市的波蒂奇海湾，在那里他和他的妻子住在一艘游艇上。||一名皮划艇手发现斯克里布纳医生的尸体漂浮在波蒂奇湾医生的游艇附近，当时他正在那里吃午饭，当时他的妻子埃塞尔(Ethel)去赴约了。||3
2012test-0081||在抗议者冲上舞台，两次切断麦克风的电源后，赫奇斯提前结束了演讲。||在抗议者冲上舞台，两次切断麦克风的电源后，赫吉斯缩短了他的演讲时间。||5
2012test-0084||医生说，一个或两个男孩可能会死亡，一些大脑损伤是可能的，如果他们活着。||医生说，一个或两个男孩可能会死亡，如果他们活下来，一些大脑损伤是可能的。||5
2012test-0088||同样失踪的还有德克萨斯州沃思堡31岁的阿尔·拉森(AlLarsen)，他当时坐在另一辆车上，从收费公路上掉落下来。||另一名受害者是31岁的阿尔·拉森(Al Larsen)，他来自得克萨斯州沃思堡。||2
2012test-0090||昨天，在竞争委员会就41亿国标合并计划向政府作出最后裁决后的一天，艺术节开始了。||竞争委员会昨天就两大独立电视台卡尔顿(Carlton)和格拉纳达(Granada)合并的提议做出了裁决。||2
2012test-0095||她说，他坚持，她终于让他修理她的自行车，而她坐在他的汽车前座。||她说，当她坐在他的车里时，她最终让他修了她的自行车，他们聊了起来。||3
2012test-0097||丹尼尔斯说，在今晚的每人2000美元的总统筹款活动上，他不知道布什会对他说些什么。||丹尼尔斯说，他不知道布什将在今晚的每人2000美元的招待会上说些什么，以便为他的总统连任竞选筹集资金。||4
2012test-0102||目前已知的蛙类只有29种，其中大多数在19世纪中期和最后一种在1926年被鉴定和描述。||目前已知的青蛙只有29个科，其中大多数是19世纪中期命名的。||3
2012test-0103||布兰代斯的官员说，这是一个“非常令人痛心”的校园时间。||“对于整个Brandeis大学社区来说，这是一个非常令人痛心的时刻。||4
2012test-0106||据Corel称，这笔交易的总价值将达到1.24亿美元，其中包括可转换证券。||根据Corel的数据，包括可转换证券在内，这笔交易的总价值估计为1.24亿美元。||5
2012test-0109||他开始于1983年的超级碗，迈阿密以27-17输给了华盛顿。||他在迈阿密打了四个赛季，包括海豚队在超级碗中以27-17输给华盛顿。||3
2012test-0112||NterpriseLinux服务预计将在今年年底之前推出。||NterpriseLinuxServices的测试版预计将于7月份在某些HP ProLiant服务器上提供。||2
2012test-0113||不包括一次性项目，该公司的利润为每股6美分。||不包括一次性项目，预计利润为每股11美分至15美分。||2
2012test-0114||“但我对一个装扮成战士来发表演讲的同桌总统的动机表示怀疑。”||伯德在参议院发言时说，他质疑“一个装扮成战士来发表演讲的同桌总统的动机。”||3
2012test-0115||标准普尔500指数收跌3点，或0.30%，报995点；标准普尔500指数.SPX回落3点，或0.30%，报995点.||技术型纳斯达克综合指数收高1.92点，或0.12%，报1，647.94点.Nasdaq指数.IXIC升1.92点，或0.12%，报1，647.94点.||1
2012test-0116||相反，新泽西果酱的门票昨晚通过Ticketmaster开始销售。||可通过Ticketmaster购买的门票昨天开始销售。||3
2012test-0118||伯克利信息管理与系统学院的彼得·莱曼(PeterLyman)和哈尔·瓦里安(Hal Varian)表示，从1999年到2002年，信息产量每年增长30%。||这项任务吸引了加州大学伯克利分校信息管理与系统学院教授彼得·莱曼(Peter Lyman)和哈尔·瓦里安(Hal Varian)这两位百万字节的大师。||2
2012test-0119||“我的判断是，95%的信息应该是解密的，不受审查的，这样美国人民就会知道了。”||谢尔比在NBC的“会见媒体”节目中说：“我的判断是，95%的信息可能是解密的，不受审查，这样美国人民就会知道。”||3
2012test-0121||然而，华盛顿方面表示，一开始就需要更多的措施来防止投诉被提起。||但美国坚称，它希望采取更多措施，从一开始就防止投诉被提起，最好是废除整个法律。||2
2012test-0122||经过26个小时的手术和一年的期待，这两个男孩于周日在达拉斯儿童医疗中心分居。||两岁的埃及双胞胎男孩在达拉斯的儿童医疗中心接受了26个小时的手术，他们出生时头部是联合的，现在已经分居了。||3
2012test-0125||在亚洲市场，欧元兑美元汇率飙升至1.1914美元，随后随着欧洲股市开盘，欧元兑美元汇率小幅回落至1.1895美元。||欧元兑美元EUR=升至1.1914美元，随后在欧洲尾盘回落至1.1884美元，高于周一尾盘的1.1857美元.||3
2012test-0126||阿巴斯在峰会上说，他将结束“武装的英特尔”，放弃“针对以色列人的恐怖主义，无论他们在哪里”，并暗示要解除武装分子的武装。||在周三的首脑会议上，阿巴斯承诺结束“武装的英特尔”，放弃“针对以色列人的恐怖主义，无论他们在哪里”，并暗示要解除武装分子的武装。||4
2012test-0130||学院发言人罗德·吉本斯中校(Cmdr.RodGibbon)说：“学院对此感到震惊和悲哀。||海军学院发言人罗德·吉本斯中校说：“今天的宣布令人惊讶。||3
2012test-0132||LendingTree的股价上涨6.21美元，至20.90美元，涨幅42%，此前该股曾触及21.36美元。||LendingTree的股价上涨43%，至21美元，涨幅6.31美元，在过去两个月里翻了一番以上。||2
2012test-0133||上周，他的律师要求华纳在可能导致新的量刑听证会的条件下给予宽大处理。||上周，他的律师请求州长马克·R·华纳(Mark R.Warner)给予宽大处理，但州长拒绝干预。||2
2012test-0135||“我认为它应该在几年前被释放，”布莱恩·罗布夫(BrianRohrbough)说，他的儿子丹尼尔(Daniel)在科伦拜恩遇害。||布莱恩·罗布夫(BrianRohrbough)的儿子丹尼尔(Daniel)在科伦拜恩遇害。他说，这段录音引发了令人不安的问题。||1
2012test-0138||但财务分析师密切关注的软件许可收入下降了21%，至1.076亿美元。||作为衡量需求的一个关键指标，许可证销售下降了21%，至1.076亿美元。||5
2012test-0139||据报道，21岁的多特森于7月21日被逮捕，并被指控。据报道，他告诉当局，在德内希试图开枪后，他开枪打死了德内希。||根据逮捕令证词，多特森于7月21日被捕，此前他告诉联邦调查局特工，当德内希试图向他开枪时，他开枪打死了德内希。||4
2012test-0141||PeopleSoft董事会以此为由拒绝了甲骨文的报价。||PeopleSoft董事会建议股东拒绝这一提议。||2
2012test-0142||几位民主党黑人领袖正试图安排与民主党全国委员会主席特里·麦考利夫会面，讨论裁员事宜。||民主党黑人领导人正试图安排与民主党全国委员会主席特里·麦考利夫会面，讨论在民主党总部裁员10名少数族裔员工的问题。||3
2012test-0144||其他七个国家是英国，德国，意大利，荷兰，波兰，葡萄牙和西班牙。||其他参与“防扩散安全倡议”的国家包括德国、意大利、荷兰、波兰、葡萄牙、西班牙和英国。||3
2012test-0148||平均每个美国人一天要出差四次，45%的人是为了购物或跑腿。||将近一半的人-45%-是用来购物或跑腿的。||3
2012test-0152||在行刑前的几周里，几名佛罗里达官员收到了匿名恐吓信。||几名与此案有关的佛罗里达官员收到了恐吓信和步枪子弹。||3
2012test-0156||霍伊周二证实了这名妇女的年龄，并说她已经和家人一起去度假了。||霍伊周二证实了这名妇女的年龄，并说她正在和家人一起度假，但预计本周会回来。||3
2012test-0159||30年期公债US30YT=RR跃升20/32，收益率从4.18%升至4.14%.||30年期公债US30YT=RR跌14/32，收益率由4.23%降至4.26%.||2
2012test-0161||甲骨文股价下跌27美分，跌幅2%，至13.09美元。||甲骨文股价也随之上涨，在纳斯达克市场上涨15美分，至13.51美元。||1
2012test-0162||北美期货周二开盘低于平价，投资者已准备好第一次尝到季度收益。||北美股市周二开盘缓慢，投资者已准备好第一次尝到季度收益。||4
2012test-0167||吉姆·福瑞克(JimFuryk)赢得了他的第一个主要高尔夫冠军，以此庆祝他作为父亲的第一个父亲节。||他作为父亲的第一个父亲节，他作为冠军的第一个专业。||3
2012test-0169||SIA说，预计2003年DRAM市场将增长2.9%，达到157亿美元，2004年将增长43%，达到225亿美元。||2003年，美洲市场将下降2.1%，至306亿美元，2004年将增长15.7%，至354亿美元。||1
2012test-0175||Grassley先生和Baucus先生否认在药物福利方面存在任何差异。||Grassley和Baucus说，他们在计划中拒绝了这种做法。||3
2012test-0170||服务期间，莫里尔的妻子艾莉抽泣着拥抱了邦德生的嫂子。||在葬礼上，莫里尔的遗孀艾莉抽泣着，抱着邦德生的嫂子，人们安慰着她。||3
2012test-0179||纳斯达克指数每周上涨17.27点，涨幅1.2%，周五收于1520.15点。||技术型纳斯达克综合指数收高30.46点，或2.04%，报1，520.15点.Nasdaq指数上扬30.46点，或2.04%，报2，520.15点.||1
2012test-0182||一位出席但不想透露姓名的共和党人表示：“让人们继续留在保留地是一种无耻的恐吓。”||一位出席会议的共和党议员说：“这是一次无耻的恐吓。”||3
2012test-0184||死者还戴着戒指和卡地亚手表。||“这是一个金发女子戴着卡地亚手表在她的手腕，”消息人士说。||2
2012test-0185||以科技股为主的纳斯达克股票市场(Nasdaq Stock Markets)综合指数上涨14.17点，至1517.05点，涨幅0.94%。||纳斯达克综合指数，充满科技股，最近上涨了约18点。||2
2012test-0189||但文件称，联邦调查局(FBI)从未对巴尤米(al-Bayoumi)进行监控-尽管它收到了有关他是一名沙特特工的信息。||但该机构从来没有对al-Bayoumi进行监视-尽管得到了事先的信息，他是一名秘密的沙特特工，报道说。||4
2012test-0190||“这将会发生，”吉姆·桑坦格罗(JimSantangelo)说，他是位于埃尔蒙特的卡车司机联合理事会(TeamstersJointCouncil 42)的主席。||“这真的影响了公司，非常重要，”位于埃尔蒙特的卡车司机联合理事会(TeamstersJointCouncil 42)主席吉姆·桑坦格罗(JimSantangelo)说。||1
2012test-0192||他以300万美元的保释金被释放，并立即返回拉斯维加斯，在那里他正在拍摄一段视频。||在交了300万美元的保释金后，杰克逊飞往拉斯维加斯，在那里他一直在制作一段视频。||3
2012test-0195||截至周二，已有近250名医护人员被隔离。||此外，有6800人被隔离，数千名医护人员在工作隔离。||1
2012test-0197||布赖恩·布拉巴松(BrianBrabazon)说，他的儿子会感到不安，但随后转过身来，与他的嘲弄者成为朋友。||她的儿子会心烦意乱，他的母亲说，但然后转过身来，成为他的嘲弄的朋友。||3
2012test-0199||技术型纳斯达克综合指数下跌0.08点，至1646点。||技术型纳斯达克综合指数收高1.92点，或0.12%，报1，647.94点.Nasdaq指数.IXIC升1.92点，或0.12%，报1，647.94点.||2
2012test-0202||同样，30年期公债<US30YT=RR>下滑1-11/32，收益率从4.30%升至4.38%.||30年期公债US30YT=RR跃升20/32，收益率从4.18%升至4.14%.||1
2012test-0204||马拉维情报官员不愿透露姓名，称这两名男子立即乘坐马拉维航空公司包机飞往附近的博茨瓦纳。||官员们说，这两名男子乘坐马拉维航空公司的一架飞机飞往附近的博茨瓦纳。||3
2012test-0208||萨德尔说：“我们谴责并谴责由美国领导的管理委员会。”||萨德尔在纳杰夫附近库法清真寺的一次激烈布道中说：“我们谴责以美国为首的管理委员会。”||3
2012test-0211||该漏洞在带有Service Pack 3和4的未打补丁的Windows 2000计算机上工作。||双方都认为，该漏洞对运行Service Pack 3和4的Windows 2000系统有效。||3
2012test-0212||进一步走出曲线，指标10年期公债US10YT=RR价格下跌25/32，收益率从3.17%降至3.26%.||周三早些时候，指标10年期US10YT=RR价格下跌16/32，推动收益率从周二尾盘的3.26%升至3.33%。||3
2012test-0217||沃尔福威茨说，军事行动和大规模贿赂都不能解决朝鲜问题。||事实上，沃尔福威茨周六承认，无论是军事行动还是“大规模贿赂”都不能解决这个问题。||3
2012test-0218||伍德说，司机尤金·罗杰斯(Eugene Rogers)帮助孩子们离开了公共汽车。||伍德说，在事故现场，司机“浑身是血”，但帮助带走了儿童。||3
2012test-0219||标准普尔500指数收高9.69点，或0.98%，报994.53.||Nasdaq综合指数.IXIC收涨18.35点，或1.13%，报1，646.02点.Nasdaq指数.IXIC上扬18.35点，或1.13%，报1，646.02点.||1
2012test-0221||在午后新闻被暂停之前，Guidant的股票在纽约证券交易所内外的交易中都大幅下跌。||纽约证交所午后交易中，Guidant股价下跌5.3%，至40.92美元。||2
2012test-0222||“十月的三个星期”在华盛顿特区狙击手枪击案开始近一年后，于周一开始发售。||穆斯的书在华盛顿地区狙击手枪击案发生近一年后，于周一上市销售。||3
2012test-0224||根据对家庭的另一项调查，8月份失业率从6.2%降至6.1%。||美国劳工部分析师认为，美国8月份失业率略有改善，从6.2%降至6.1%。||3
2012test-0227||根据这项研究，自20世纪50年代以来，挪威和瑞典的皮肤癌发病率增加了两倍。||这项研究还发现，自20世纪50年代以来，挪威和瑞典的皮肤癌几乎增加了三倍。||4
2012test-0230||尽管反对党对内阁关于抗逆转录病毒治疗的决定表示欢迎，但一些人说，卫生部长曼托·查巴拉拉-姆西曼(Manto Tshabalala-Msimang)不适合主持推出计划。||据一些反对党称，卫生部长曼托-塔巴拉拉·姆西曼(Manto-Tshabalala Msimang)不适合主持抗逆转录病毒治疗的推出计划。||3
2012test-0233||大主教管区发言人克里斯托弗·J·科因牧师(Rev.ChristopherJ.Coyne)周五不愿置评。||大主教管区发言人克里斯托弗·科因牧师(Rev.ChristopherCoyne)没有立即回复几个寻求置评的电话。||3
2012test-0235||袭击事件中澳大利亚受害者的几名亲属出庭作证，但几乎没有巴厘岛人出席审判。||几名澳大利亚遇难者的亲属坐在法庭的前排，但几乎没有巴厘岛人参加审判。||4
2012test-0236||7月10日，一支由32名新加坡警察组成的队伍被派往巴格达。||7月，32名新加坡警察被派往巴格达帮助训练伊拉克警察部队，并于上个月回国。||3
2012test-0238||此前，该公司在此期间的利润为1，200万美元，合每股0美分。||此前，该公司报告在此期间实现了1，200万美元的小幅利润，即每股盈亏平衡。||4
2012test-0240||包括激进的全国学生团体在内的多个运动组织联合起来支持抗议活动，NLC称抗议活动无视法庭禁止他们的命令。||包括激进的国家学生团体在内的多个运动组织联合起来支持这一行动，并动员起来进行抗议活动。||3
2012test-0241||该公司通过新的大型机将.NET和J2EE支持添加到其企业应用程序环境(EnterpriseApplicationEnvironment，EAE)中。||Sapp说，该公司还在其企业应用程序环境开发工具集中添加了.NET和J2EE支持。||4
2012test-0243||自1971年被征召入伍以来，它已经发生了创纪录的45起事故，有393人死亡。||它的安全记录参差不齐，包括导致668人死亡的47起事故。||1
2012test-0244||来自佛罗里达州达尼丁高中的外野手瑞安·哈维(Ryan Harvey)被芝加哥小熊队(Chicago Cubs)选为第六名。||来自佛罗里达州的高中外野手瑞安·哈维(RyanHarvey)被小熊队选为第六名。||4
2012test-0245||格洛弗在一次新闻发布会上说，其中包括大约20名受害者的亲属。||约20名遇难者家属应邀参加了新闻发布会。||3
2012test-0246||另外四名在六月份也被起诉的男子已经认罪。||其中四名被告已就武器指控和其他指控认罪。||3
2012test-0248||在“伊莎贝尔”飓风之后，联邦和地方政府基本上仍然关闭，学校也是如此，该地区的交通网络很大程度上放慢了速度。||在伊莎贝尔飓风之后，联邦和地方政府仍然关闭，学校和许多企业也是如此。||3
2012test-0250||昨天，他向美国钢铁工人联合会发表了一次令人惊讶的热情洋溢的演讲，美国钢铁工人们宣布了他们的支持。||周二，他获得了美国钢铁工人联合会(UnitedSteelworksofAmerica)的支持。||2
2012test-0251||这份将于10月1日生效的名单上登记了大约5000万个电话号码。||美国联邦贸易委员会(FTC)为这份名单签署了5000万个电话号码，该名单将于10月1日生效。||3
2012test-0252||“大约8到10秒后，我击中了。||“我在水里呆了大约八秒钟。||2
2012test-0255||活动人士说，他们担心这次会议是农业企业在饥饿国家推广生物工程作物的一种尝试。||相反，他们担心这次会议是农业企业和生物技术利益集团进军新市场的一次尝试。||3
2012test-0256||他们的合同将于上午12点01分到期。星期三而不是上午12点01分周日，里安·瓦滕说，联合食品和商业工人当地700组织主任。||“这激怒了会员们，”当地联合食品和商业工人联合会(UnitedFoodandBusinessWorksLocal700)的组织主管瑞安·瓦滕(RianWaten)说。||2
2012test-0257||纳斯达克综合指数.IXIC收涨39.39点，或2.2%，报1，826.33点.Nasdaq综合股价指数.IXIC收涨39.39点，或2.2%，报1，826.33点，周二回落逾2%.||道琼工业指数.DJI收涨194.14点，或2.09%，报9，469.20点；盘中微跌逾1%，报2，469.20点.||1
2012test-0258||俄克拉荷马州天然气和电力公司表示，该地区约有1.4万名客户断电。||OGE能源公司(OGE Energy Corp.)在其网站上表示，该公司约有3.8万名客户断电。||2
2012test-0259||现在，布兰卡的美国丈夫、63岁的罗杰·劳伦斯·斯特伦克(RogerLawrenceStrunk)面临菲律宾政府今年2月发出的谋杀指控，菲律宾政府称他是首要嫌疑人。||现在，布兰卡的丈夫，63岁的特雷西的罗杰·劳伦斯·斯特伦克(RogerLawrenceStrunk)面临菲律宾政府2月份发出的谋杀指控。||4
2012test-0262||普林斯将接替桑福德·“桑迪”·威尔(Sanford“Sandy”Weill)，后者将继续担任花旗集团主席。||花旗集团(Citigroup)全球企业和投资银行主管普林斯(Prince)将接替桑福德·威尔(SanfordWeill)担任首席执行官。||3
2012test-0265||在加拿大，繁荣的美元将再次成为焦点，因为它试图保持在75美分以上(美国)。马克。||在加拿大，飙升的美元再次成为焦点，因为它苦苦挣扎，只是未能保持在75美分以上(美国)。马克。||4
2012test-0266||但法官们裁定，反复询问马丁内斯的警察主管在这样做时没有侵犯他的第五修正案权利。||但法官们裁定，在马丁内斯痛苦尖叫时反复询问他的警察主管没有侵犯他的第五修正案权利。||3
2012test-0269||蓝筹股道琼斯工业平均指数.DJI收低44点，或0.47%，报9，543点，此前该指数连续5个交易日上扬.||道琼工业指数收高18.25点，或0.19%，收报9，586.71点；||2
2012test-0270||该中心的主席约瑟夫·托塞拉头部中弹，但他得以步行前往救护车。||国家宪法中心主席约瑟夫·托塞拉头部中弹，跪下。||3
2012test-0271||该报告根据就业、营销、采购、社区再投资和慈善捐款对45家大公司进行了排名。||在这三家公司中，只有迪拉德(Dillard‘s)对45家大公司的就业、营销、采购、社区再投资和慈善捐赠进行了调查。||3
2012test-0272||帕里什说：“我不知道现在和我谈话的人是否会在另一个可能不遵守规则的时候变成另一个人。”||帕里什说：“我不知道现在和我说话的那个人最终会不会变成另一个人。”||3
2012test-0275||1999年通过但从未生效的这项法律规定，酒吧和餐馆的顾客点灯是违法的。||1999年通过但从未生效的“吸烟法”本可以阻止酒吧和餐馆的顾客点烟，但却免除了私人俱乐部的监管。||3
2012test-0280||伊拉克警方今天在巴格达市中心开枪射击，此前示威者冲进一个警察局，要求向他们提供他们声称行贿的工作。||伊拉克警方说，星期三，在要求工作的示威者冲进一个警察局并向警察投掷石块之后，伊拉克警方在巴格达市中心开火。||3
2012test-0281||道琼工业指数.DJI收高28点，或0.27%，报10，557点，触及21个月最高水平；||道琼工业指数收高49点，或0.47%，收报10，578点；||2
2012test-0282||去年同一季度，EDS宣布盈利3.54亿美元，合每股72美分。||EDS公布第一季度亏损1.26亿美元，合每股亏损0.26美元。||1
2012test-0283||微软在开盘前下跌5%，从周四收盘的28.91美元跌至27.45美元。||微软股价在盘后交易中下跌4.7%，至27.54美元，而Nasdaq收盘价为28.91美元.||3
2012test-0284||CIBC全球市场分析师马特·盖勒(MattGeller)表示：“这速度非常之快。”||CIBCWorldMarkets的分析师马特·盖勒(MattGeller)表示：“事实上，今年VELCADE的销量将创下纪录。”||2
2012test-0287||微软已经获得了即时消息功能的专利，该功能在用户与其通信的人输入消息时发出警告。||微软已被授予一项受欢迎的即时通讯功能的专利，该功能可显示通话另一端的用户键入消息的时间。||4
2012test-0290||这些逮捕透露了有关在Selenski的橄榄山路住宅进行为期四个月的调查的新细节。||Kerkowski和Fassett的尸体于6月5日在Selenski的橄榄山路的家中被发掘出来。||1
2012test-0291||我们打算大力呼吁，并期望最终得到平反。||我们认为这是一条糟糕的法律，我们仍然希望最终得到证明。||3
2012test-0294||这笔交易将使Callebaut消费品业务的销售收入从23%增加到45%。||这笔交易将使Callebaut消费品业务的销售收入增加约45%，达到总销售额的三分之一。||3
2012test-0295||印尼军队经常被指控在印尼人民解放军争取独立的战斗中侵犯人权，印尼军方在指责分离主义分子侵犯人权的同时，也普遍否认了这一指控。||印尼军队在早些时候与GAM的战斗中被指控侵犯人权，印尼军方普遍否认了这一指控。||3
2012test-0298||大部分资金，约650亿美元，将用于在伊拉克和阿富汗的军事行动。||其中大部分-647亿美元-主要用于在伊拉克和阿富汗的军事行动。||4
2012test-0302||在纽约证券交易所(NewYorkStockExchange)，提前发行的股票数量约为8：5，跌幅约为5倍。||纽约证券交易所(NewYorkStockExchange)下跌股与上涨股之比略高于3：1。||2
2012test-0305||下周将在意大利举行的一场选美比赛可能是首个像素完美拼图的选美比赛。||下周在意大利举行的一场新的选美比赛将使像素完美的美女有机会偷走性感的索菲亚的性感象征地位。||3
2012test-0310||波音公司董事会预计也将在12月的会议上决定是否将这架飞机出售给航空公司。||外界普遍预期，该公司将正式批准拜尔将这架飞机出售给航空公司。||2
2012test-0311||布什说，对美国的存在持敌对态度的抵抗力量“感觉…他们可以在那里攻击我们。”||有些人觉得情况如此恶劣，他们可以在那里攻击我们。||2
2012test-0314||LendingTree交易所成立于1996年，由200多家银行、贷方和经纪人组成。||LendingTree通过互联网将借款人与200多家抵押贷款经纪人、银行和其他贷款机构配对。||3
2012test-0315||从7月1日起，大多数纳税人每周将获得4至11美元的意外减税。||昨晚，澳大利亚900万收入纳税人从财政部长彼得·科斯特洛(PeterCostello)那里意外地获得了每周3至11美元的减税。||3
2012test-0317||当地灾难部门负责人GyorgyHeizler说，这辆长途汽车上载有38名乘客。||当地灾难部门负责人GyorgyHeizler说，长途汽车司机没有注意到红灯。||3
2012test-0318||四年制私立大学今年的平均学费为19，710美元，比2002年增长了6%。||在本学年，公立大学的平均学费为4694美元，比前一年增加了近600美元。||1
2012test-0319||全州失业率从8月份的6.7%下降到6.4%。||圣华金县的失业率上个月降至8.5%，比8月份下降了近一个百分点。||2
2012test-0321||此外，还安装了安全灯，警察已经扫荡了设置诱杀装置的场地。||前门附近的一个谷仓上也安装了安全灯。||3
2012test-0323||穆尔周二没有立即置评。||穆尔周二没有立即做出回应。||4
2012test-0324||8月8日，法官下令将这名儿童交由国家监管。||8月8日，少年法庭法官罗伯特·耶茨(RobertYeates)下令对帕克进行保护性拘留。||3
2012test-0326||但白宫发言人阿里·弗莱舍(Ari Fleischer)昨日表示：“伊朗人声称在抓获”基地“组织方面采取的步骤还不够。”||“伊朗人声称在抓获基地组织方面采取的步骤是不够的。||3
2012test-0332||雪莱的办公室周五报告说，已经向他报告了575，926个签名。||雪莱的办公室周五晚些时候公布了签名数量，并表示，截至目前，县已经报告了575，926个签名。||4
2012test-0334||站在离监狱大门大约150码远的地方，站在记者和摄影师面前的是罗克兰县巡警慈善协会主席布伦特·纽伯里(Brent Newbury)。||“整件事都是一场嘲弄，”罗克兰县巡警慈善协会主席布伦特·纽伯里怒气冲冲地说。||1
2012test-0336||工会官员罗布·奥尼尔(RobO‘Neill)说：“现在已经脱下手套了。”||Unifi官员罗布·奥尼尔(RobO‘Neill)说：“已经脱下手套了。”||5
2012test-0337||普拉特惠特尼(Pratt&Whitney)曾表示，75%的发动机设备将外包给欧洲，最终将在德国组装。||普拉特-惠特尼(Pratt&Whitney)曾表示，如果赢得合同，75%的发动机设备将外包给欧洲供应商，最后在德国组装。||3
2012test-0339||美国商业委员会(CommerceCommission)将成为达成此类交易的一个重大障碍。||新西兰商业委员会没有向西太平洋公司透露它是否会批准这笔交易。||1
2012test-0340||检察官提出了一项动议，通知李他们打算申请死刑。||他补充说，检察官将寻求死刑。||3
2012test-0344||美国大师：阿瑟·米勒，伊利亚·卡赞和黑名单：没有罪就没有(Wed.||请注意“美国大师”系列中这个可怕的寓言的副标题，“阿瑟·米勒、伊利亚·卡赞和黑名单：没有罪就没有”。||3
2012test-0349||每首歌的价格为99美分，一张专辑的价格为9.99美元。||该公司将提供99美分的歌曲和9.95美元的专辑。||3
2012test-0350||“当然，我们所知道的表明，我们应该非常认真地对待他们所说的话，”他补充说。||他说：“我们并不是什么都知道，但我们知道的情况表明，我们应该认真对待他们所说的话。”||4
2012test-0352||纽约证交所(NewYorkStockExchange)午盘，吉列股价上涨1.45美元，至33.95美元，涨幅4.5%。||吉列股价周三在纽约证券交易所(NewYorkStockExchange)收盘下跌45美分，至33.70美元。||2
2012test-0353||总部位于圣地亚哥的JackintheBox股价收盘报21.49美元，在纽约证交所上涨78美分，涨幅3.8%。||总部位于坦帕的Outback Steakhouse Inc.的股票。纽约证券交易所收于44.50美元，上涨1.78美元，涨幅4.2%。||1
2012test-0354||道琼斯工业指数(DowJones Industrials)攀升逾140点，突破9000点大关，这是自去年12月以来的首次。||道琼斯工业指数(DowJones Industrialals)自去年12月以来首次短暂突破9000点大关。||3
2012test-0357||美国国土安全官员周二宣布，政府已选择三家公司制定计划，以保护商用飞机免受肩射导弹袭击。||美国国土安全部星期二宣布，它已经选择了三家公司继续研究如何阻止对美国商用飞机的肩射导弹袭击。||4
2012test-0358||泰米尔党指责泰米尔伊拉姆猛虎解放组织(猛虎组织)要为这些杀戮负责。||政府希望恢复与泰米尔伊拉姆猛虎解放组织(猛虎组织)的谈判，以讨论临时结构。||1
2012test-0359||其中两名英国人，来自格拉斯哥的桑迪·米切尔和出生在格拉斯哥的威廉·桑普森面临死刑。||44岁的桑迪·米切尔来自格拉斯哥的Kirkintilloch，他和出生在格拉斯哥的英国公民威廉·桑普森在公开场合面临斩首。||3
2012test-0360||他敦促渴望这项服务的美国人保持耐心，这项服务旨在阻止约80%的电话营销电话。||这项免费服务的初衷是阻止大约80%的电话推销员通话。||3
2012test-0362||院长的私人律师乔丹·格林(Jordan Green)表示，他无可奉告。||O‘Brien的律师Jordan Green拒绝置评。||3
2012test-0363||哈德利先生有了一个新的伴侣和孩子，他说：“我非常高兴。||在他的律师发表的一份声明中，哈德利说：“我对诉讼的结果感到非常高兴。||3
2012test-0364||损失发生在柳树峡谷，这是圣卡塔利娜山脉的三个地区之一，受到两周大的火灾的威胁，这场大火已经使7万英亩的土地变黑了。||损失发生在柳树峡谷一夜之间，这是圣塔卡塔利娜山脉的三个地区之一，受到重新燃起的杨木大火的威胁。||3
2012test-0367||然而，对于大多数客户来说，2.6.0内核的商业应用还需要几个月的时间。||主要Linux发行商发布的2.6内核的商业版本还需要几个月的时间才能发布。||3
2012test-0368||标准普尔500指数.SPX收高2点，或0.24%，报977点；||Nasdaq综合股价指数.IXIC收跌6.52点，或0.39%，报1，645.66点；||0
2012test-0370||“这笔交易对两家公司都有意义，”Halla在一份事先准备好的声明中表示。||NatSemi首席执行官布莱恩·哈拉(BrianHalla)声称，这笔交易对两家公司都有意义。||3
2012test-0371||包括24名共和党参议员在内的57名参议员在这封信上签了名。||在签署这封信的人中，57人是参议员，其中包括24名共和党人。||4
2012test-0373||周三，梅萨县卫生局又报告了5例西尼罗河病毒人间病例。||截至本周，已向卫生部报告了45个县的103例西尼罗河人感染病例。||2
2012test-0374||曼努埃尔和他的团队通过连接马塔莫罗斯和布朗斯维尔的桥梁进入美国。||曼努埃尔和他的团队以每天成千上万人的方式进入美国，他们走过马塔莫罗斯和布朗斯维尔之间的桥梁。||4
2012test-0375||根据NASD规则，Young先生可以向NASD小组提交答复和请求听证。||这位已经被美林解雇的分析师，可以要求在NASD专家组举行听证会。||3
2012test-0377||总统在讲话开始时承认，沙特阿拉伯发生了恐怖袭击，造成至少29人死亡，其中包括7名美国人。||然而，布什也猛烈抨击了沙特阿拉伯的恐怖主义爆炸事件，造成至少29人死亡，其中包括一些美国人。||3
2012test-0381||他将接替4月23日宣布辞职的罗恩·迪特莫尔(RonDittemore)。||Dittemore于4月23日宣布了他的辞职计划。||2
2012test-0382||赛伦斯基此前曾因银行抢劫罪在监狱服刑七年。||塞伦斯基因抢劫银行被判入狱七年。||4
2012test-0384||总统候选人格雷厄姆(Graham)被几位共和党人批评为“将”报告“政治化”。||共同主持调查的格雷厄姆是一名总统候选人。||2
2012test-0385||2002年，Linksys取代思科系统(Cisco Systems)成为领先的无线设备供应商，占总收入的14.1%。||罗尔夫说，Linksys去年超过思科系统公司，成为WLAN设备的领先供应商。||3
2012test-0386||连续三年未能达到国家目标的学校，除提供转学外，还必须提供辅导。||连续两年达不到考试目标的学校必须提供转学。||2
2012test-0390||霍华德表示，他对审判希克斯的制度也有信心。||霍华德昨日还表示，希克斯将受到公平对待，称他对美国司法系统抱有信心。||4
2012test-0392||皮纳尔县警长罗杰·范德普尔说，一辆货车上的走私者追上了一辆皮卡，SUV载着其他走私者和非法移民。||皮纳尔县治安官罗杰·范德普尔说，一辆面包车上的人向一辆皮卡和据信运送非法移民的SUV开火。||3
2012test-0395||该漏洞会影响Windows NT 4.0、NT 4.0终端服务版、XP和2000以及Windows Server 2003。||Microsoft针对该漏洞发布了一个修补程序，该漏洞会影响Windows NT 4.0、Windows NT 4.0终端服务版、Windows 2000、Windows XP和Windows Server 2003。||2
2012test-0396||额外的捐款使美国今年对朝鲜的粮食援助总额达到10万吨。||这笔6万吨的捐款使美国今年的捐款总额达到10万吨。||3
2012test-0399||安妮卡·索伦斯塔姆(AnnikaSorenstam)本周在麦当劳LPGA锦标赛上首次有机会测试这一目标。||开胃菜安妮卡·索伦斯塔姆(AnnikaSorenstam)狼吞虎咽地走进了本周麦当劳LPGA锦标赛的主菜。||3
2012test-0400||标准普尔500指数.SPX收涨3点，或0.39%，报924点；||技术型纳斯达克综合指数.IXIC上涨6点，或0.41%，报1，498点.Nasdaq指数.IXIC上扬6点，或0.41%，报1，498点.||0
2012test-0404||思科已与AT&T Corp.T.N，SBC Communications Inc.签署了类似的协议。SBC.N和Sprint公司||思科与BellSouth竞争对手SBC Communications、AT&T和Sprint Communications有着类似的关系。||4
2012test-0407||“我们谴责以美国为首的管理委员会，”穆克塔达·萨德尔(Muqtadaal Sadr)在一座清真寺的布道中说。||萨德尔说：“我们谴责并谴责由美国领导的管理委员会。”||4
2012test-0406||1999年4月20日，哈里斯和克莱伯尔德杀害了12名学生和一名教师，并结束了他们自己的生命。||哈里斯和克莱伯德在学校杀害了12名学生、一名教师和他们自己。||3
2012test-0409||在周五发布的一份声明中，28个车臣非政府组织表示，他们将抵制投票。||在今天发布的一份声明中，28个车臣非政府组织表示，他们将抵制投票，并警告选民注意舞弊。||4
2012test-0411||7月18日：赫伯特对布莱恩特提出了一项性侵犯重罪的指控。||24岁的布莱恩特被指控犯有性侵犯重罪。||3
2012test-0412||圣保罗董事长兼首席执行官杰伊·S·菲什曼(JayS.Fishman)现年51岁，将担任合并后公司的首席执行官。||51岁的杰伊·菲什曼(JayFishman)将担任合并后公司的首席执行官，他是圣保罗大学(St Paul)的董事长兼首席执行官。||4
2012test-0414||相反，魏达决定，梅斯特被控强奸、鸡奸、猥亵和向未成年人提供酒精的案件应提交军事法庭。||道格拉斯·梅斯特(DouglasMeester)，20岁，被控强奸、鸡奸、猥亵和向未成年人提供酒精。||3
2012test-0416||位于达拉斯的西南航空公司在一份声明中说，他们在休斯顿的另一架飞机上也有类似的发现。||该航空公司说，在休斯顿的飞机上也有类似的发现。||3
2012test-0418||周五早上，随着电力的恢复，州政府工作人员又回到了他们的工作岗位上。||帕塔基说，如果电力恢复，州政府工作人员将在星期五上午恢复工作。||2
2012test-0420||纳斯达克指数本月下跌约1.3%，结束了连续七个月的上涨势头。||纳斯达克指数本月下跌约0.4%，有望结束连续7个月的上涨。||2
2012test-0421||这份报告是10月23日发现的，里面藏着一个与调查无关的旧三环活页夹。||这份报告上周被发现藏在一本属于希克斯的训练手册里。||3
2012test-0425||O Muireagáin先生是爱尔兰巴勒斯坦团结运动的成员，该运动对他的获释表示欢迎。||他是爱尔兰巴勒斯坦团结运动的成员之一，该组织说，他正在研究一个学校交流项目。||2
2012test-0426||格洛弗说，凶手在他用来勒死一些受害者的韧带上使用了一个“特殊的活结”。||格洛弗说，凶手使用“特殊的活结”，包括一根同轴电缆和一根延长线，勒死了一些受害者。||3
2012test-0427||她说，无名氏的律师要求Verizon保留她的名字，因为她正计划对传票提出质疑。||无名氏决定与传票抗辩，要求威瑞森公司不透露她的名字。||3
2012test-0429||今年9月，一名27岁的新加坡研究员在实验室工作时感染了非典。||在8月份的一起病例中，新加坡一名27岁的实验室工作人员患上了非典。||3
2012test-0430||低于50的数字表明制造业在收缩，而高于50的数字表明制造业在扩张。||高于50的读数意味着该行业的增长，而低于这一水平的数据则表明该行业收缩。||4
2012test-0431||有人提起诉讼，试图阻止将十诫纪念碑从大楼中移走。||周一，支持者要求联邦法院阻止从阿拉巴马州司法大楼拆除一座十诫纪念碑。||3
2012test-0432||布兰兹挣了377万美元的薪水、奖金和其他报酬，金妮赚了376万美元。||约翰斯顿在2001年担任总统期间获得了580万美元的工资和奖金，作为一名兼职顾问，他在2002年获得了100万美元的收入。||1
2012test-0433||莫里斯说，那辆卡车是在坎贝尔斯溪地区被发现的，符合这一描述。||莫里斯说，在坎贝尔斯溪地区也看到了一辆黑色皮卡。||3
2012test-0436||道琼斯工业平均指数(DowJonesIndustrialAverage)上涨0.3%，至986.75点，纳斯达克综合指数(Nasdaq CompositeIndex)上涨0.4%，至1986.97点。||在华尔街，道琼斯工业平均指数(DowJonesIndustrialAverage)上涨0.5%，至9905.8点，纳斯达克综合指数(Nasdaq)上涨0.7%，至1995.1点。||1
2012test-0437||德黑兰已明确表示，只有在西方民用核技术进口禁令解除的情况下，它才会签署引入此类检查的“附加议定书”。||德黑兰已明确表示，只有解除对和平进口西方核技术的禁令，伊朗才会签署该议定书。||3
2012test-0438||此前，美国国会曾两次通过类似的限制，结果却遭到比尔·克林顿(BillClinton)总统的否决。||国会曾两次通过类似的法案，但当时的克林顿总统都否决了这两项法案。||4
2012test-0441||1999年，尼尔斯告诉一位采访者，他认为“老人”会比他长寿很多年。||1999年，也就是尼尔森去世前两年，他告诉一位采访者，他认为这块岩石表面会比他长寿许多年。||3
2012test-0445||昨天上午晚些时候，32岁的前因弗卡吉尔男子沃伦·坎贝尔(WarrenCampbell)和47岁的登山同伴乔纳森·史密斯(JonathanSmith)的尸体在达亚奇山下被发现。||32岁的沃伦·大卫·坎贝尔(WarrenDavidCampbell)和47岁的攀岩同伴乔纳森·史密斯(JonathanSmith)周二从麦肯齐地区的达亚奇山(MtD‘Archiac)上爬完后，并没有按预期返回。||2
2012test-0446||自4月3日被转移到监狱以来，纪勤一直住在保护性看守所。||有关官员说，自4月份被转移到Souza-Baranowski以来，他一直被保护性拘留。||2
2012test-0451||数百名记者和摄影师在庭审前淹没了法院的场地，全国有线电视网络对此进行了实况转播。||数以百计的记者和摄影师淹没了该镇，全国有线电视网现场直播了这位五次全明星的简短听证会。||3
2012test-0452||AMD的芯片销售额同比增长7%，达到4.02亿美元。||第二季度销售额增长了7%，从2002年的6亿美元增长到6.45亿美元。||2
2012test-0455||信徒们说，谢莉娅·钱尼·威尔逊(Shelia Chaney Wilson)来参加特纳纪念A.M.E.教堂即将到来的104周年庆祝活动时，似乎很激动。||特纳纪念教堂的会众说，43岁的谢莉娅·钱尼·威尔逊(Shelia Chaney Wilson)来到这座教堂时，情绪非常激动。这座教堂位于纽约市东侧的柯克伍德(Kirkwood)社区。||3
2012test-0456||他是一副描绘伊拉克逃亡者的卡片中的钻石王牌，这张卡片已经发给了美国军队。||他是一张美国牌中的王牌，上面印着被通缉的伊拉克领导人的照片。||4
2012test-0460||这个岛国5月22日报告了65例新病例，创造了一天的记录，5月23日报告了55例新病例，使台湾成为世界上疫情增长最快的国家。||5月22日，台湾报告了65例新病例，创下了一天的新纪录，5月23日报告了55例新病例，使其成为世界上疫情增长最快的国家。||5
2012test-0461||周五，小熊队外野手萨米·索萨因使用软木球棒被大联盟暂停八场比赛。||萨米·索萨因使用软木球棒被大联盟暂停八场比赛，他立即对这一决定提出上诉。||3
2012test-0469||该公司已扩展到为买家提供其他服务，包括支付服务。||该公司扩大了这些基本服务，提供付款，甚至融资。||4
2012test-0470||爆炸造成两人死亡，150多人受伤。||亚特兰大奥运会的袭击造成一名妇女死亡，另有100多人受伤。||1
2012test-0471||2001年，布什总统任命凯西·格雷格为学生贷款营销协会董事会成员。||2001年，布什总统任命她为学生贷款营销协会(StudentLoanMarketingAssociation)的成员，该协会是美国最大的学生贷款机构。||3
2012test-0472||波士顿大主教管区遭遇了一波又一波的丑闻，不仅激怒了受害者的拥护者，还激怒了教区居民和一些牧师。||丑闻的浪潮不仅激怒了受害者的拥护者，也激怒了教区居民和一些牧师，以至于法律不能再管理大主教管区了。||3
2012test-0473||劳德代尔堡的一位联邦法官命令他不得保释。||周三，一名联邦法官在佛罗里达州劳德代尔堡下令拘留卡罗里尼，不准保释。||3
2012test-0474||该部的立场有可能疏远社会保守派，他们为阿什克罗夫特和布什总统提供了强有力的政治支持。||该部门的立场令一些堕胎反对者失望，这有可能疏远社会保守派，他们为阿什克罗夫特和布什总统提供了强有力的政治支持。||3
2012test-0475||南非是世界上病例最多的国家，有470万人感染艾滋病毒或艾滋病。||南非有470万人感染艾滋病毒或艾滋病，是世界上艾滋病病例最多的国家。||5
2012test-0477||新的陆军指挥官是Masaka装甲旅指挥官Aronda Nyakairima准将，他现在晋升为少将。||约韦里·穆塞韦尼总统已任命Aronda Nyakairima准将为少将，并任命他为陆军指挥官。||3
2012test-0482||约克宣布，大都会交通局有两个星期的时间来恢复1.5美元的票价和旧的通勤铁路费率。||计划上诉的大都会交通管理局(MetanTransportationAuthority)被授权在5月28日之前恢复旧的地铁和公共汽车票价，以及旧的通勤铁路费率。||2
2012test-0485||该州想要在McGrath村附近1，700平方英里的地区杀死这些狼。||该州想要在麦格拉斯附近1，700平方英里的区域杀死狼，以建立一个驼鹿托儿所。||3
2012test-0486||彼得森告诉警方，圣诞前夜，他独自在旧金山湾钓鱼，回到一间空房子里。||彼得森告诉警方，他在上午9：30左右离开了妻子。12月24日在旧金山湾独自捕鱼。||3
2012test-0489||Det总督察NormanMcKinlay说，“有证据表明在这一地区有一具或多具尸体”。||负责调查的侦探总督察NormanMcKinlay说：“有证据表明在这一地区有一具或多具尸体。||4
2012test-0492||杰弗里将军说，他将把他在雅鲁拉任职期间的军人抚恤金捐给慈善机构。||杰斐瑞少将表示，他将在雅鲁拉大学服役期间，将自己的军人抚恤金捐给慈善机构。||4
2012test-0494||该合资企业在俄罗斯和乌克兰拥有5家炼油厂和2100多个加油站。||秋明BP有6个石油生产装置、5个炼油厂和2，100个加油站。||3
2012test-0500||该署现时有37宗正在处理的可能个案，而六月六日的个案则有70宗。||而且，在全球范围内，正在审理的可能案件数量已降至573起。||1
2012test-0507||重新设计的Finder还具有搜索功能、文档和项目定制组织的彩色标签以及Mac、Windows和UNIX文件服务器的动态网络浏览功能。||它还支持彩色标签，以更好地组织文档，并支持Mac、Windows和Unix文件服务器的网络动态浏览。||3
2012test-0506||非典在中国大陆已造成296人死亡，5200多人感染。||在中国大陆，这一疾病已造成300人死亡，5270多人感染。||3
2012test-0509||他在2001年被自愿阉割，他认为这一手术剥夺了他的性唤起能力。||德弗里斯在2001年8月自愿被阉割，他说手术剥夺了他的性唤起能力。||4
2012test-0511||反过来，SuSE将授权Java2标准版，同时也将正式签署现有的协议，分发Sun用于运行Java应用程序的Java虚拟机。||总部位于德国纽伦堡的SUSE将许可Sun的Java 2标准版(J2SE)，并在其Linux软件系列中提供Sun的Java虚拟机。||3
2012test-0513||周日，在加油站外排起了长队，人们争先恐后地从提款机那里取钱，以色列人正准备经受住一场可能使国家瘫痪的罢工。||星期天，在加油站外排起了长队，人们争先恐后地从提款机里取钱，以色列人正准备迎接罢工的影响。||4
2012test-0516||我们不知道是否会出现非典，“安大略省公共安全专员JamesYoung博士说。||“我们高度警惕，”安大略省公共安全专员詹姆斯·杨(JamesYoung)博士说。||2
2012test-0517||该季度销售额超过预期，同比增长37%，至17.6亿欧元。||销售额同比增长37%，至17.6亿辆，超出预期。||4
2012test-0521||ICC板球经理大卫·理查森(David Richardson)说：“我们还没有决定是使用完整的白线还是虚线，但这是一个值得介绍的实验。”||国际刑事法院板球经理戴夫·理查森(DaveRichardson)说：“我们还没有决定是使用完整的白线还是虚线。”||4
2012test-0522||辛斯基在结束了38年的职业生涯后于周三退休，他的职业生涯包括在越南作战和领导美国在波斯尼亚的维和行动。||他的职业生涯包括在越南的战斗和美国在波斯尼亚的维和行动。||3
2012test-0524||“但这并没有消除他们尽一切可能保护平民的义务，这不是我们看到的情况。”||“但这并不意味着他们有责任尽一切可能尽量减少对平民的伤害。”||3
2012test-0525||罗兰德的律师罗斯·加伯(Ross Garber)周二表示，他将出席会议，并要求就这一问题发言。||罗兰德的法律顾问罗斯·加伯(Ross Garber)表示，州长对公寓交易不予置评。||2
2012test-0530||两年后，保险将开始承保。||根据该协议，药品福利的医疗保险覆盖范围将从2006年开始。||2
2012test-0531||美国宇航局的卫星图像显示，北极冰层以近10%的速度在以十年的速度缩小。||研究人员发现北极的海冰正在以每十年9%的速度消失。||3
2012test-0533||“生物技术产品，如果有的话，可能比传统产品更安全，因为所有的测试，”Fraley说，并补充说，18个国家已采用生物技术。||孟山都的执行副总裁RobertFraley说：“生物技术产品，如果有的话，可能比传统产品更安全，因为所有的测试，”罗伯特弗雷利，孟山都的执行副总裁。||3
2012test-0536||凯利是一名拥有硕士学位的国家级董事会认证教师，在他30岁的时候，他的薪水是65，000美元。||凯利(Kelley)是一位拥有硕士学位的国家级董事会认证教师，在他30年的教学生涯中，他的年薪为65，000美元。||4
2012test-0537||在维也纳，国际原子能机构表示巴拉迪将接受邀请，尽管日期尚未确定。||在维也纳，国际原子能机构周一表示，巴拉迪接受了伊朗的邀请，但表示尚未确定日期。||3
2012test-0541||相比之下，去年同期为3518万美元，合每股24美分。||上一年期间，收入受到非经常性800万美元税收优惠的影响。||1
2012test-0544||我们仍然希望，纽约市将同意与我们合作，并就这一问题进行真诚的讨论。“||阿尔哈特说，州长“仍然希望该市将继续与我们合作，并进行真诚的讨论。”||3
2012test-0545||一些女性还担心，很多女性为了追求身体的完美而转向整容手术。||一些女性还表达了对这样一个社会的担忧，在这个社会里，越来越多的人为了追求身体的完美而转向整容手术。||4
2012test-0549||然而，“先驱报”(The Herald)昨日在6月刊上没有彼得·霍林沃思(Peter Hollingworth)的照片。||然而，昨天出版的“时代”杂志6月号没有霍林沃思博士的照片。||3
2012test-0555||医生们推测，人体自身的雌激素可以保护细胞免受损伤，并改善血液流动。||他们的观点是基于雌激素可以防止细胞损伤和改善血液流动的推测。||4
2012test-0558||据该团发言人迈克尔·卡尔弗特上尉说，伤亡中没有美国人的报道。||团发言人迈克尔·卡尔弗特上尉说，伤亡人员中没有一人是美国人。||5
2012test-0560||“我们找到了确凿的证据，”调查委员会成员斯科特·哈伯德(ScottHubbard)说。||“我们已经找到了确凿的证据，”加州NASA艾姆斯研究中心主任哈伯德(Hubbard)说。||3
2012test-0563||阿姆斯特朗地区检察官斯科特·安德里亚西(ScottAndreassi)说：“这个孩子真的是被忽视致死的。”||阿姆斯特朗郡地方检察官斯科特·安德里亚西(ScottAndreassi)表示，家中的许多家庭照片都不包括克里斯汀。||1
2012test-0566||布什总统竞选主席星期二说，布什总统在过去三个月里为他的连任竞选筹集了创纪录的4，950万美元，来自26.2万美国人的捐款。||布什总统自5月开始竞选连任以来，已经筹集了8，390万美元，还有7，000万美元要花，他的竞选团队周二说。||2
2012test-0568||他说，欧洲各国政府“由于毫无根据的、不科学的恐惧，已经阻止了所有新的生物作物。”||布什说：“由于毫无根据、不科学的恐惧，他们阻止了所有新的生物作物。”||3
2012test-0569||一个问题是，法国是否会投赞成票或弃权？法国领导了针对联合国授权战争的指控，激怒了华盛顿。||法国领导了反对联合国批准这场战争的指控，这激怒了华盛顿，法国也寻求改变。||3
2012test-0571||美国会议委员会(U.S.ConferenceBoard)表示，其最新的商业信心指数在第一季度调查中跌至53点后，已升至60点。||世界大型企业联合会(ConferenceBoard)表示，其商业信心指数在2003年第一季度降至53，在最近的第二季度升至60。||3
2012test-0573||上周，该公司的法律代表开始与原告的律师会面，讨论一项和解协议。||大主教管区和原告的律师上周开始会面，以达成庭外和解。||3
2012test-0574||老年人将不得不支付50%的药费，最高可达3，450美元。||除此之外，医疗保险将支付所有药品费用的90%。||1
2012test-0577||在格林斯潘周二对国会表示，美国经济“很可能正进入一段延长增长的时期”后，政府债券大幅下挫。||格林斯潘周二对国会表示，美国经济“很可能正进入一个持续增长的时期”。||3
2012test-0576||这位浮华的企业家在伦敦与澳大利亚旅游部长乔·曲棍球(JoeHough)举行了一次会议后，宣布了这一计划。||理查德爵士是在伦敦与澳大利亚旅游部长乔·曲棍球会谈后发表上述讲话的。||2
2012test-0583||世卫组织女发言人玛丽亚·程(Maria Cheng)对此表示赞同，称：“这看起来很像一个孤立的事件。”||“这看起来很像一个孤立的事件，”世界卫生组织女发言人MariaCheng说。||4
2012test-0585||牧师约翰·F·约翰斯顿(John F.Johnston)，64岁，住在杰克逊高地(Jackson Heights)第35大道，他被指控犯有严重骚扰罪和非法持有武器罪。||根据警方的一份声明，64岁的牧师约翰·约翰斯顿(John Johnston)被控在电话案件中进行严重骚扰，并被控持有武器。||3
2012test-0587||和解协议包括410万美元的律师费和费用。||原告的律师将得到410万美元的和解。||4
2012test-0589||包括加拿大在内的42个国家的660名囚犯被关押，其中许多人是在阿富汗打击基地组织网络的战争中被抓获的。||来自42个国家的大约660名囚犯被关押在关塔那摩湾的海军基地，其中许多人是在阿富汗打击基地组织的战争中被抓获的。||3
2012test-0590||要联系覆盖堪萨斯州的约翰·德沃夏克(JohnA.Dvorak)，请致电(816)234-7743，或发送电子邮件至jdvorak@kctar.com。||要联系约翰逊郡记者布拉德·库珀，请致电(816)234-7724，或发送电子邮件至bcooper@kcstar.com。||1
2012test-0593||现在他想说什么就说什么，“石县护理和康复中心社会主任AleshaBadgley本周说。||现在他想说什么就说什么，“斯通县护理和康复中心社会主任AleshaBadgley确认。||5
2012test-0595||“我有信心说惠普不再是一个整合的故事，”菲奥莉娜说。||“我们仍有许多工作要做，但我相信惠普不再是一个集成的故事。”||3
2012test-0598||道琼工业指数收高12.81点，或0.1%，报9，331.77点；周一收高201点，报2002年7月以来最高；||早盘交易中，道琼斯工业平均指数下跌8.76点，跌幅0.1%，至9310.20点，周一上涨201点。||1
2012test-0603||埃里克·加涅投出完美的第九球，为他的第23次扑救创造了同样多的机会。||加涅在完美的第九局中投出了两个三振，这是他第23次扑救。||3
2012test-0604||纳斯达克(NASDAQ)股价收于32.17美元，略低于52周高点，上涨1.54美元。||EchoStar的股票周二收于32.17美元的52周高点，上涨1.54美元。||3
2012test-0606||贾妮丝·凯利(JaniceKelly)说，她的丈夫已经得到国防部高级官员的保证，他的名字不会公之于众。||她告诉调查，她的丈夫已经从他的部门经理和高级官员那里得到保证，当他站出来的时候，他的名字不会被公之于众。||3
2012test-0607||如果被判有罪，他们将面临最高五年的监禁，并就11项罪名中的每一项处以25万美元的罚款。||如果罪名成立，每个人将面临最高五年的监禁，并根据所涉收益数额处以25万美元或更多的罚款。||3
2012test-0613||亨特说，疏散工作进展顺利，但乘客没有被告知发生了什么。||乘客被顺利疏散，尽管他们没有被告知发生了什么，他说。||4
2012test-0615||1993年至2002年期间，报告了142起性侵犯指控。||从1993年到2002年，该学院报告了142起性侵犯事件。||3
2012test-0616||据温纳说，史密斯在接下来的几秒钟里简单地说了一句“哦，我的上帝”。||在坠机后的几秒钟里，她补充说，史密斯船长简单地说：“哦，我的上帝。”||3
2012test-0618||库利说，他预计穆罕默德也将在马尔沃的预审听证会上被传唤为证人。||周三，李·博伊德·马尔沃(Lee Boyd Malvo)将被传唤为同案狙击手约翰·艾伦·穆罕默德(JohnAllen Muhammad)的预审听证会证人。||2
2012test-0621||他还可能被永久禁止从事证券业。||杨将面临罚款、停职或被永久禁止从事证券业。||3
2012test-0622||“他们是一对鼓舞人心的夫妻，无私而勇敢，”这位奥斯卡获奖电影导演说。||他说：“他们是一对鼓舞人心的夫妻，无私而勇敢。||3
2012test-0624||另一名受害者，23岁的迈克尔·沃克(MichaelWalker)被击中躯干，子弹穿透了他的肺部。||另一名受害者迈克尔·沃克，来自巴比街550号，颈部中弹。||2
2012test-0626||在一次采访中，海利，一位犯罪学家，承认在这里和全国的立法者的大部分情绪是对死刑的警惕。||在一次采访中，身为犯罪学家的希利说，这里和全国各地的许多议员都对死刑抱有戒心。||4
2012test-0628||警方发言人EdwardAritonang准将周六证实，另有两人被捕，一人在雅加达，另一人在中爪哇的Magelang。||警方发言人爱德华·阿里托南准将(Brigadier General Edward Aritonang)昨日证实，另有两人被捕，一人在雅加达，另一人在中爪哇的马格朗(Magelang)。||5
2012test-0627||富兰克林县法官特蕾莎·巴顿(Teresa Barton)表示，一名消防员被闪电击中，并被送往法兰克福地区医疗中心(FrankfortRegionalMedicalCenter)。||一名县消防队员在法兰克福地区医疗中心被闪电击中，情况稳定。||3
2012test-0631||大约120名可能的陪审员被要求填写一份冗长的调查表。||陪审员被分成40人一组带进法庭，并要求他们填写一份调查问卷。||3
2012test-0632||还选出了五名候补陪审员，最后一名将于星期五上午从小组中选出。||还选出了五名候补陪审员，第六名候补陪审员将于星期五选出。||4
2012test-0637||但是首相告诉BBC，他对民意调查并不在意，他会继续做他认为正确的事情。||他说，他不会被民意调查所困扰，他将继续在外交和国内政策上做他认为正确的事情。||3
2012test-0638||萨特勒将军率领一个联合特遣部队，以亚丁湾和印度洋的船只为基地。||萨特勒将军率领一支联合特遣部队登上惠特尼山号指挥舰。||3
2012test-0641||根据汤姆森第一电话公司(ThomsonFirstCall)的数据，华尔街分析师曾预计每股22美分。||这一结果比汤姆森第一电话公司(ThomsonFirstCall)调查的分析师预测要低3美分。||2
2012test-0642||此前三天，惠普公司(Hewlett-PackardCo.)一直在进行激烈的猜测。可能在竞标这家公司。||此前，由于个人电脑巨头惠普(Hewlett-PackardCo.)的猜测，RIM股价连续三天大幅波动。可能在竞标这家公司。||3
2012test-0644||这一发现发表在7月1日的“内科年鉴”上。||这项研究结果将于今天发表在“内科年鉴”(AnnalsofInternalMedicine)上。||3
2012test-0646||安然发言人埃里克·梭德(EricThode)拒绝就调停令置评。||“我们认为这是个好消息，”安然(Enron)发言人埃里克·梭德(EricThode)说。||1
2012test-0647||劳工部分析师认为，来自企业调查的工资统计数据提供了更准确的经济图景，因为调查数据基于更大的样本。||分析师们表示，他们认为薪资统计数据提供了更准确的经济状况，因为它们基于更大的样本。||4
2012test-0648||父母希望她活着，她丈夫说她从来不想被人为地活着。||迈克尔·斯齐亚沃(MichaelSchiavo)辩称，他的妻子从来不想被人为地活著。||2
2012test-0649||早些时候，他告诉法国国际广播电台，“我认为我们现在可以把正在发生的事情定性为一种真正的流行病。”||法国卫生部长让-弗朗索瓦·马泰伊(Jean-FrancoisMattei)在法国国际广播电台说：“我认为我们现在可以把正在发生的事情定性为一种真正的流行病。”||3
2012test-0653||麦克德维特先生已被授予对所罗门群岛治安的三个关键方面的控制权。||麦克德维特已经被威廉·莫雷尔(WilliamMorrell)局长授予了对治安三个方面的控制权。||3
2012test-0655||记者无法联系到北卡罗来纳州罗金汉赛道的官员。||记者周二无法联系到NASCAR官员置评。||2
2012test-0656||他们说，孩子被带到拿骚县医疗中心观察。||这名男孩被带到拿骚大学医疗中心，那里的工作人员说他“一切都好”。||3
2012test-0659||三月份，工会还举行了为期五天的罢工，迫使耶鲁大学除一所外的所有餐厅关闭。||工会还在3月份举行了为期五天的罢工；在过去的10份合同中，有8份是在罢工之前举行的。||2
2012test-0660||州长里克·佩里(RickPerry)表示，虽然他反对扩大赌博规模，但他不愿否决彩票委员会的继续运作。||州长里克·佩里(RickPerry)反对扩大赌博，但他表示，他将“很难”否决彩票日落法案。||3
2012test-0661||午后交易中，纳斯达克综合指数上涨8.34点，涨幅0.5%，至1，790.47点。||Nasdaq综合股价指数.IXIC下跌8.59点，或0.48%，报1，773.54点.||1
2012test-0664||安然的401(K)计划覆盖了大约2万名工人、退休人员和受益人。||安然的股票在工人的401(K)投资组合中所占比例高达61%。||2
2012test-0665||美国参议院司法委员会(SenateJudicialCommittee)昨日在为石棉暴露受害者设立信托基金的斗争中克服了一个重大障碍。||参议院司法委员会(SenateJudicialCommittee)周二克服了设立信托基金支付石棉暴露受害者费用的斗争中的一个重大障碍，但最困难的障碍依然存在。||3
2012test-0666||但她没有说她是否会批准2004-05两年期1174亿美元的预算。||她说，她还不知道她是否会证明预算。||3
2012test-0667||很难高估远程过程调用(RPC)漏洞的潜在危险。||该漏洞涉及处理计算机间通信的远程过程调用(RPC)协议。||2
2012test-0669||周日，米歇尔·韦(Michelle Wie)在第27届美国女子业余公共链接锦标赛上以1比1战胜维拉达·尼拉帕彭色(Virada Nirapathpongporn)。||今天，她在美国女子业余公共联谊会上获得了她的第一个奖杯，这是她获得胜利后的第一个奖杯。||2
2012test-0670||索尼表示，PSP还将配备4.5英寸液晶屏幕、记忆棒扩展插槽。||它还具有4.5英寸背光液晶显示屏和内存扩展设施。||2
2012test-0671||在亨廷顿海滩的三个采样点之一，6月16日的细菌读数为160，6月23日的读数为120。||6月16日的读数为160，6月23日的读数为120，位于亨廷顿海滩的三个采样点之一。||3
2012test-0673||这项研究发现，在过去的几十年里，在每100个鱼钩中钓到10条鱼的地方，他们现在很幸运地钓到了一条鱼。||迈尔斯说：“过去，每100个鱼钩能钓到10条鱼，而现在他们幸运地钓到了一条鱼。”||4
2012test-0675||嘉年华公司(CarnivalCorp.)股价周三午盘报31.29美元，下跌72美分，跌幅2.25%。||嘉年华公司(CarnivalCorp.)在纽约证券交易所(NewYorkStockExchange)的股价下跌2.5%，至31.20美元，跌幅81美分。||3
2012test-0677||因此，墨菲试图替代斯特里尔的妹妹埃塞尔·塞尔尼克(Ethel Celnik)担任受托人。||墨菲说，斯特里尔的妹妹埃塞尔·塞尔尼克当时在法庭上，但斯特里尔不在。||1
2012test-0679||该规定禁止团体在任何时候播放宣传、支持、攻击或反对候选人的广告。||它支持后备规则，禁止相同的团体在任何时候播放宣传、支持、攻击或反对候选人的广告。||3
2012test-0681||堪萨斯城从宾夕法尼亚州肯尼迪-肯里克高中选中了外野手克里斯·卢班斯基(ChrisLubanski)，获得了第五名。||皇家队选择了克里斯·卢班斯基(ChrisLubanski)，他是宾夕法尼亚州的一名高中外野手，以第五顺位打出了0.528分。||3
2012test-0683||道琼工业指数收高41.61点，或0.44%，收报9，415.82点；||道琼斯指数周五上涨41.61点，当日上涨0.4%，本周上涨0.7%。||4
2012test-0686||德弗里斯周三确实在镇上做了一次停留-在索莱达警察局(Soledad警察局)登记为性犯罪者。||周三下午，被判有罪的猥亵儿童布赖恩·德弗里斯(BrianDeVries)在索莱达德警察局(SoledadPoliceDepartment)登记为性犯罪者后，对社区的愤怒做出了回应。||3
2012test-0687||下午5时格蕾丝的中心位于北纬25.6度，西经93.7度，距科珀斯克里斯蒂东南偏东约280英里。||上午11时法比安的中心位于北纬18.1度，西经53.2度，或背风以东约550英里。||1
2012test-0688||周六，在对阵阿加西的比赛中，每小时149英里的发球速度打破了鲁塞斯基的世界纪录。||周六，罗迪克以每小时149英里的速度打破了世界纪录。击败安德烈·阿加西。||3
2012test-0692||莱文证实，科恩·阿隆(Cohen Alon)曾试图在世界杯期间推销这个故事。||科恩·阿隆的律师唐纳德·莱文(DonaldLevine)证实，她曾在2月份试图出售这个故事。||3
2012test-0693||班克黑德说，犯罪现场表明凶手“非常有条理”。||GBI发言人约翰·班克黑德(JohnBankhead)表示，谋杀现场表明凶手非常有条理。||4
2012test-0694||哥伦比亚事故调查委员会的一名成员哈伯德说：“这使我们更接近于说泡沫可以造成这种损害。”||哈伯德说：“我认为这使我们更接近于说泡沫可以造成这种损害。”||3
2012test-0695||微软发言人肖恩·桑德威尔(SeanSundwell)表示：“我们与@STOCK的内部人事决定无关。”||“微软绝对与AtStake的内部人事决定无关，”Sundwall说。||4
2012test-0696||埃及考古学家周二对探险队的说法表示怀疑，该探险队声称，他们可能发现了最著名的古埃及人之一-纳菲蒂蒂女王的木乃伊。||埃及考古学家认为，他们可能已经确认了人们长期寻找的纳菲蒂蒂女王的木乃伊，她是古代世界的传奇美人之一。||2
2012test-0700||警方说，他昨晚在金斯县医院中心被列入危重但情况稳定的名单。||受害者是新泽西居民，在医院病情危重，但情况稳定。||3
2012test-0701||30年期公债US30YT=RR上涨1-3/32，收益率从周三尾盘的4.35%降至4.30%.||上午11时格林尼治时间1500点，10年期公债US10YT=RR升11/32，收益率从周三的3.40%升至3.36%.||2
2012test-0703||IAC的股价昨日收盘下跌2.81美元，至34.19美元，跌幅7.6%。||InterActiveCorp的股价收于34.19美元，在纳斯达克市场下跌2.81美元，跌幅7.6%。||4
2012test-0707||美国互动公司股价周五在纳斯达克股票市场综合交易中上涨2.28美元，至34.96美元，涨幅7%，今年以来已上涨53%。||昨天，LendingTree在纳斯达克股票市场上涨6.03美元，涨幅41%，收于20.72美元。||1
2012test-0709||这场展览的结束对第三季度每股收益造成了一分钱的影响。||该公司表示，这影响了每股1美分的收益。||3
2012test-0713||蓝筹股周三午盘小幅走低，因一波盈利警告耗尽了过去三个月推动股市上涨的一些乐观情绪。||美国股市周三早盘下跌，因为一波利润预警耗尽了过去三个月推动股市上涨的一些乐观情绪。||3
2012test-0714||技术型纳斯达克综合指数收高5.91点，或0.29%，报2，053.27点；Nasdaq综合股价指数.IXIC收涨5.91点，或0.29%，报2，053.27点；||以科技股为主的纳斯达克综合指数(Nasdaq CompositeIndex)上涨6点，至2053点，涨幅0.30%，抹去了早些时候的跌幅。||3
2012test-0716||这位官员说，两名科威特人和六名持有约旦护照的巴勒斯坦人是嫌疑人之一。||这位官员说，他们包括两名科威特人和六名持有约旦护照的巴勒斯坦人，其余的是伊拉克人和沙特人。||3
2012test-0717||她的生日，4月21日，被宣布为公共假日，她参加了一个招待会和一个舞会。||1947年，当他的祖母，当时的伊丽莎白公主21岁时，这一天被宣布为公共假日，她参加了一个招待会和一个舞会。||3
2012test-0720||司法部说，“只有不到10个”的联邦调查局办公室进行了涉及访问清真寺的调查。||此外，司法部说，联邦调查局已经进行了“不到10”的调查，涉及访问清真寺。||4
2012test-0721||在法庭外，面临长达25年监禁的Sriyanto否认自己做了任何错事。||在法庭外，Sriyanto向“时代”杂志否认他做了什么错事。||3
2012test-0722||密歇根大学校长玛丽·苏·科尔曼(MarySue Coleman)在该大学网站上发表声明称，“我们的基本价值观没有改变。||“我们的基本价值观没有改变，”该大学校长玛丽·苏·科尔曼(Mary Sue Coleman)在安娜堡的一份声明中说。||4
2012test-0725||托马斯全部由伦奎斯特加入，部分由奥康纳和斯卡利亚加入。||首席大法官威廉·H·伦奎斯特(WilliamH.Rehnquist)和桑德拉·戴·奥康纳(SandraDay O‘Connor)法官以及安东宁·斯卡利亚(AntoninScalia)||2
2012test-0727||加州大学伯克利分校法学教授查尔斯·魏瑟伯格(CharlesWeisselberg)说：“当你越界时，你侵犯了宪法规定的权利。”||在加州大学伯克利分校教授法律的CharlesWeisselberg说：“当你越界时，你侵犯了宪法规定的权利。”||5
2012test-0729||多伦多昨天发生了64例SARS疑似病例和9例疑似病例。||截至周三，多伦多地区可能有65例SARS病例。||3
2012test-0730||纳斯达克综合指数上涨13.7点，至1700.34点，涨幅0.8%。||道琼工业指数.IXIC收高13.73点，或0.81%，报1，700.34点.Nasdaq综合股价指数上扬13.73点，或0.81%，报1，700.34点.||3
2012test-0731||澳大利亚第二大运输公司Toll上周出价每股75新西兰元收购Tranz铁路。||托尔上周提出以每股75c新西兰元(合1.58亿新西兰元)的价格收购该公司。||3
2012test-0733||MessageLabs表示，截至周四上午，该公司已在115个国家和地区过滤出2.7万封受感染的电子邮件。该公司为全球70万名客户提供外包电子邮件服务。||MessageLabs为全球70万名客户提供外包电子邮件服务器，该公司已将这种蠕虫标记为“高风险”，并在120个国家和地区报告了3.1万多例感染病例。||2
2012test-0738||卡尔森周二表示，他不会回避此案。||服务官员说，卡尔森拒绝回避这一案件。||4
2012test-0739||甲骨文股价也走高，上涨12美分，至13.60美元。||总部位于红木海岸(Redwood Shores)的甲骨文公司(Oracle)股价上涨14美分，至13.62美元。||2
2012test-0741||在所有选区的报道中，弗莱彻-一位来自列克星敦的三届国会议员-获得了压倒性的57%的选票。||在所有选区的报告中，弗莱彻获得了88，747票，占总数的57%。||3
2012test-0744||往好的方面看，可口可乐公司。纽约证券交易所代码：Ko-News-People)周四早些时候公布，在欧洲需求的推动下，该季度实现了更高的利润。||可口可乐公司周四早些时候，在欧洲需求的推动下，该季度公布了更高的利润。||4
2012test-0747||作为交易的一部分，德莱尼同意在继续调查中给予合作。||戴夫·德莱尼同意与联邦检察官合作，以换取认罪。||4
2012train-0000||但其他知情人士表示，维旺迪正在为进一步的竞购敞开大门，并希望看到对个别资产感兴趣的竞购者组成团队。||但其他知情人士表示，维旺迪将在接下来的一两天内继续为进一步投标敞开大门。||4
2012train-0001||美光宣布了三年来的首次季度利润。||美光的数据也标志着这家DRAM制造商三年来的首次季度利润。||3
2012train-0002||这些罚款是共和党迫使或诱使民主党回归的失败努力的一部分。||佩里说，他支持参议院的努力，包括罚款，以迫使民主党人返回。||2
2012train-0004||以科技股为主的纳斯达克综合指数上涨20.96点，至1595.91点，收于12个月来的最高水平。||技术型纳斯达克综合指数.IXIC攀升19.11点，或1.2%，报1，615.02点.Nasdaq指数.IXIC攀升19.11点，或1.2%，报1，615.02点.||2
2012train-0006||美国检察官已经逮捕了130多人，并缴获了1，700多万美元，这是对互联网欺诈和滥用行为的持续打击。||周五，美国三个政府机构宣布，在一次网络欺诈行动中，130多人被捕，价值1700万美元的财产被没收。||4
2012train-0007||查韦斯说，调查人员相信，“至少有一起火灾在这方面得到了解决”。||阿尔伯克基市市长马丁·查韦斯(MartinChavez)表示，调查人员相信，随着逮捕行动的进行，“至少有一起火灾得到了解决”。||3
2012train-0011||美国之旅项目负责人吉姆·威廉姆斯(JimWilliams)表示，到11月中旬，许多抵达亚特兰大的乘客将会被指纹和拍照。||访美项目主管吉姆·威廉姆斯(JimWilliams)表示，到11月中旬，检查人员将对许多抵达亚特兰大的外国乘客进行指纹识别和拍照。||4
2012train-0012||听证会召开前一天，五角大楼第一次挑出一名官员达拉格(Dallager)，称他没有处理这起丑闻。||就在听证会召开的前一天，五角大楼首次挑出一名官员-达拉格(Dallager)-未能处理这起丑闻。||5
2012train-0014||人口下降的县将是维拉百万、波西和麦迪逊。||维龙县、波西县和麦迪逊县的人口将减少。||5
2012train-0013||内罗毕全圣大教堂教务长彼得·卡拉尼亚牧师(Rev.Peter Karanja)说，圣公会“正在疏远自己与圣公会的关系”。||在内罗毕，所有圣徒大教堂的教务长彼得·卡拉尼亚(Peter Karanja)牧师表示，美国主教教会正在疏远圣公会。||5
2012train-0015||斯沃茨在二月份被起诉，他认为新汉普郡对他的指控是错误的。||斯沃茨曾试图撤销对他的指控，他说新汉普郡对他的指控是错误的。||3
2012train-0019||当炸弹在Casa de España爆炸时，顾客们正在吃晚饭和玩宾果游戏。||在Casa de Espaa，当炸弹爆炸时，顾客们正在吃晚饭和玩宾果游戏。||5
2012train-0020||普洛夫斯基说，委员会不会进行调查，因为三年的诉讼时效已经到期。||小组将不会开始正式的调查，因为诉讼时效已经过了，Plofsky说。||4
2012train-0025||根深蒂固的利益集团正将自己定位于控制该网络的阻塞点，他们正在游说联邦通信委员会帮助和怂恿他们。||它可能正在消亡，因为根深蒂固的利益集团正将自己定位于控制互联网的瓶颈，他们正在游说联邦通信委员会(FCC)帮助和怂恿它们。“||3
2012train-0027||斯奎尔斯是雅典娜有效载荷的首席调查员，这是每个漫游者携带的科学仪器的集合。||康奈尔大学(Cornell University)科学家史蒂夫·斯奎尔斯(SteveSquyres)是这些任务的科学仪器的首席研究员。||4
2012train-0028||军方说，到目前为止，他们已经击毙了12名叛军，并抓获了9人，造成6名士兵受伤。||军方说，到目前为止，他们已经击毙了16名叛军，并抓获了9人，其中1人死亡，6人受伤。||3
2012train-0030||Express ScriptESRX.O的股价在纳斯达克下跌3.6%，收于66.89美元。||Express ScriptESRX.O的股价在纳斯达克早盘交易中下跌约4%，至66.73美元。||3
2012train-0032||周六，谢沃恩·彭宁顿与31岁的托比·斯塔达贝克(Toby Studabaker)私奔后，警方开始了对她的国际追捕。||周六早上，谢沃恩·彭宁顿在安排好与31岁的托比·斯塔达贝克(Toby Studabaker)的会面后失踪了。||3
2012train-0033||律师和其他熟悉联邦调查的人说，联邦调查仍然集中在坎贝尔身上，但检察官拒绝讨论这一调查。||尽管联邦检察官拒绝讨论这项调查，但律师和其他知情人士表示，调查仍集中在坎贝尔身上。||4
2012train-0034||道琼工业指数收跌58.69点，或0.64%，收报9，137.86点；||道琼工业指数.DJI收跌86.56点，或0.94%，收报9，109.99点；||2
2012train-0035||在路易斯安那州的德比比赛中，“和平规则”击败了风趣的赛德(Funny Cide)。||但是，无论是他还是和平规则都不能阻止滑稽的赛德离开。||2
2012train-0040||EDS的股价周四收于18.51美元，上涨6美分。||周四，EDS的股价在纽约证券交易所(NewYorkStockExchange)收于18.51美元，上涨6美分。||3
2012train-0042||周一，一家分裂的最高法院裁定，国会可以强制国家公共图书馆为电脑配备反色情过滤器。||最高法院周一表示，政府可以要求公共图书馆为电脑配备反色情过滤器，拒绝图书管理员关于这部法律相当于审查制度的投诉。||3
2012train-0043||VBA在宿主应用程序打开文档时查看传递给它的文档属性的方式存在缺陷。||该漏洞存在于打开文档时Microsoft Visual Basic for Applications检查传递给它的文档属性的方式中。||3
2012train-0046||然而，我们已决定选择欧洲财团的发动机作为最好的整体解决方案，这是因为我们付出了巨大的价格努力“。||然而，我们已决定选择欧洲财团的引擎作为最佳整体解决方案。“||3
2012train-0048||批评人士说，这项法律侵犯了公民自由，众议院司法委员会主席詹姆斯·森森布伦纳(JamesSensenbrenner)说，他对此很敏感。||众议院司法委员会主席詹姆斯·森森布伦纳(James Sensenbrenner，R-Wis.)说，他对公民自由的投诉很敏感。||3
2012train-0049||周三，道奇队在道奇体育场的25332名观众面前，以3比2击败科罗拉多队，赢得了自2001年以来最长的连胜纪录。||道奇队在过去的九场比赛中连续第六场和第七场比赛获胜，他们在周三的比赛中以3-2击败了科罗拉多队，在多德格体育场的25，332名观众面前。||4
2012train-0050||到目前为止，他们已经搜查了宾夕法尼亚州，俄亥俄州，密歇根州，伊利诺斯州和印第安纳州，这些州的当局说。||到目前为止，当局还搜查了宾夕法尼亚州、俄亥俄州、印第安纳州和密歇根州的一些地区。||3
2012train-0051||30年期公债US30YT=RR上涨31/32，收益率从4.22%降至4.16%，创历史新低.||30年期公债<US30YT=RR>坚挺24/32，收益率报4.18%，此前曾触及4.16%的纪录低点.||2
2012train-0054||莱伊争辩说，交出这些文件将侵犯他在第五修正案中反对自证其罪的权利。||莱伊拒绝交出文件，声称他的第五修正案有权反对自证其罪。||3
2012train-0055||斯特雷霍恩说，这是得克萨斯州历史上第一次有审计长没有批准拨款法案。||在周四的一份新闻稿中，斯特拉霍恩说，这是审计长第一次拒绝预算。||3
2012train-0056||除去这些费用，分析师们平均预期每股亏损11美分。||汤姆森金融首次通话(ThomsonFinancialFirstCall)调查的分析师预计，继续运营将导致每股约11美分的亏损。||3
2012train-0058||萨赫勒表示，警方已确认了14人牢房中7具尸体的身份，据信这些人在周六几乎同时发动了5起袭击。||他说，警方已经确认了14名袭击者中的7人的尸体，这些人在周五晚上几乎同时发动了5次袭击。||4
2012train-0059||现在只有新泽西州禁止持有学习者许可证或中级许可证的人在驾驶时使用手机、寻呼机或其他无线设备。||此外，NTSB还建议NHTSA制定州立法，禁止持有学习者许可证和中级许可证的人在驾驶时使用移动电话。||1
2012train-0060||密歇根大学今天公布了一项新的招生政策，此前美国最高法院在6月份否决了以前录取本科生的方式。||密歇根大学计划周四公布一项新的本科生录取政策，该政策在6月份被美国最高法院驳回。||4
2012train-0063||该公司没有详细说明更换和修理的费用。||但公司官员预计，更换工作的成本将达到数百万美元。||2
2012train-0064||迪恩告诉记者，他的10个城市的“不眠之夏”之旅，他认为竞选活动在得克萨斯州是一个挑战。||今天，迪安结束了他在芝加哥和纽约为期4天、10个城市的“不眠之夏”之旅。||2
2012train-0068||美国的决定激起了欧盟委员会(EuropeanCommission)的愤怒反应，该委员会称此举“在法律上毫无根据，在经济上毫无根据，在政治上毫无帮助”。||欧盟强有力的执行机构欧盟委员会(EuropeanCommission)称此举“在法律上没有根据，在经济上没有根据，在政治上也没有帮助”。||3
2012train-0069||克里普斯-普拉瓦克上周五离开，两天前，该部门提出了一项计划，通过医生办公室分销医用大麻。||医疗服务办公室主任辛迪·克里普斯-普拉瓦克(Cindy Cripps-Prawak)在该部门提出一项通过医生办公室分销大麻的计划后离职。||4
2012train-0070||Morgenthau说，2001年和2002年间，BeaconHill的40个账户中只有4个账户的电汇总额超过32亿美元。||Morgenthau说，2001年至2002年，在BeaconHill开设的40个账户中，有4个账户的电汇总额超过32亿美元。||4
2012train-0071||去年，他为民主党州长的提名进行了一次失败的竞选。||他去年竞选民主党德克萨斯州州长候选人，但在初选中输给了亿万富翁托尼·桑切斯(Tony Sanchez)。||3
2012train-0072||这家美国最大的零售商告诉100家最大的供应商，他们必须在2005年1月25日之前开始在所有货盘上使用电子标签。||沃尔玛已经通知其前100家供应商，他们需要在2005年1月25日之前安装射频识别系统，以便跟踪供应链中的货物托盘。||3
2012train-0073||他被送往医院对他的脖子进行预防性X光检查。||哈维被送到圣卢克医院进行预防性颈部X光检查，结果呈阴性。||3
2012train-0075||该法案规定，堕胎的妇女不能被起诉。||根据该法案，不能对堕胎的妇女提出起诉。||5
2012train-0078||国会中有103名民主党议员和47名共和党议员。||民主党在议会中占主导地位，而共和党则控制着参议院。||2
2012train-0080||施瓦辛格在与国会共和党人会晤后说：“我来华盛顿基本上是为了建立关系，并确保我们得到更多的联邦资金给加州。”||“我来华盛顿基本上是为了建立关系，并确保我们得到更多的联邦资金，”施瓦辛格在一次会议后说。||4
2012train-0081||最新的劳动力市场快照略好于经济学家的预期；他们预测上周的就业申领人数不会低于410，000人。||尽管就业市场存在问题，但最新的劳动力市场快照略好于经济学家的预期。||3
2012train-0085||琳达·桑德斯(LindaSaunders)在联邦法院承认了六项指控，包括勒索、洗钱和共谋。||菲普斯的前助手琳达·桑德斯(LindaSaunders)和鲍比·麦克兰姆(BobbyMcLamb)都承认了包括敲诈在内的联邦指控。||2
2012train-0087||微软认为免费发行的linux软件是其销售面临的最大威胁之一。||该公司已公开确认Linux是其最大的竞争威胁之一。||3
2012train-0088||现年58岁的安东尼奥·蒙泰罗·德·卡斯特罗(Antonio Monteiro De Castro)目前是该集团拉丁美洲和加勒比业务的主管，他将从同日起担任首席运营官。||英美烟草公司还说，拉丁美洲和加勒比地区负责人安东尼奥·蒙泰罗·德卡斯特罗将于2004年1月1日担任首席运营官。||3
2012train-0089||“编造和操纵的公共关系和宣传不是答案，”它说。||该报告补充说，“旋转”和操纵的公共关系“不是答案”，但也不能避免辩论。||3
2012train-0090||与这场狂欢有关的另一起枪击事件发生在11月11日，地点在奥贝茨的汉密尔顿中央小学，距离高速公路大约两英里。||与这场狂欢有关的最新一起枪击事件是11月11日发生在奥贝茨的汉密尔顿镇小学的枪击案，该校距离高速公路约两英里。||4
2012train-0091||周二，中国央行按预期保持利率稳定，但同时宣布，总体风险趋于疲软，并警告通缩风险。||正如人们普遍预期的那样，央行的政策委员会暂时保持利率不变，但宣布总体风险趋于疲软，这令市场感到意外。||4
2012train-0093||在朝鲜主要媒体中心外，四名朝鲜记者与十几名抗议朝鲜侵犯人权的韩国活动人士对峙后，爆发了战斗。||当至少四名朝鲜记者从大邱市媒体中心冲出来，与十几名抗议朝鲜侵犯人权行为的活动人士对峙时，麻烦就爆发了。||3
2012train-0094||达斯蒂与肾癌抗争了一年多。||达斯蒂在2001年接受了癌症手术，并切除了一个肾脏。||2
2012train-0098||该委员会估计，加州2001年因避税而损失13.4亿美元-这是所有州中损失最多的。||该委员会估计，2001年加州因公司避税而损失9.37亿美元。||2
2012train-0099||这些官员没有说明美国部队是否进入叙利亚领土，也没有说明叙利亚边防部队是如何介入的。||美国官员没有说明，根据情报采取行动的美国军队是否进入了叙利亚领土，并对叙利亚警卫是如何介入的含糊其辞。||4
2012train-0102||她说，德鲁斯目前仍被关在监狱里，目前处于隔离状态。||德鲁斯昨晚被单独关押在同一所监狱里。||4
2012train-0105||在弗雷塔斯的开幕词之后，金县最高法院法官查尔斯·默特尔(CharlesMertel)宣布休庭，直到感恩节周末结束。||国王郡最高法院法官查尔斯·梅特尔(CharlesMertel)将在周一休庭。||3
2012train-0107||七月一日是香港回归祖国六周年。||这次集会为一九九七年七月一日香港回归中国六周年的庆祝活动蒙上了一层阴影。||2
2012train-0108||Palm周三宣布了收购HandSpring的计划，该公司由杰夫·霍金斯(JeffHawkins)创办，被许多人视为Palm掌上电脑的父亲。||Palm周三表示，计划收购叛逆者Palm联合创始人杰夫·霍金斯(JeffHawkins)创建的HandSpring公司。||4
2012train-0110||在棉兰老岛发生包括三起爆炸事件在内的一系列袭击事件后，政府最近搁置了与由马来西亚斡旋的摩洛伊斯兰解放阵线(MILF)的和谈。||在一系列针对棉兰老岛的袭击(包括三起致命的爆炸)后，马来西亚政府最近搁置了由邻国马来西亚促成的和谈，并将此事归咎于摩洛伊斯兰解放阵线(MILF)。||4
2012train-0114||作为美国支持的中东和平计划的一部分，以色列士兵一夜之间摧毁了约旦河西岸10个小定居点的空荡荡的活动房屋和水塔。||以色列士兵昨天开始拆除约旦河西岸的定居点前哨-这是以色列根据新的中东和平计划所承担的义务。||3
2012train-0115||工会还没有透露哪一条链将成为攻击目标。||工会表示，它将在晚些时候公布哪一条连锁店将成为攻击目标。||4
2012train-0116||纽约一家全国性零售咨询公司Davidowitz&Associates的董事长霍华德·戴维多维茨(HowardDavidowitz)说。||纽约一家全国性零售咨询公司Davidowitz&Associates的董事长霍华德·戴维多维茨(HowardDavidowitz)说，“不管她是不是无辜的，她的货物都被损坏了。”||1
2012train-0117||更新后的产品包括Pylon Pro、Pylon导管、Pylon Anywhere和Pylon Application Server。||桌面方面的新产品包括最新版本的Pylon导管和Pylon Pro。||2
2012train-0119||土耳其当局说，所有的自杀炸弹手都是土耳其人。||安卡拉说，四名自杀式袭击者都是土耳其人。||4
2012train-0120||今年4月，该公司曾预计运营收益在每股60至80美分之间。||柯达预计本季度每股收益为5美分至25美分。||1
2012train-0121||从佛罗里达到阿拉斯加，成千上万的狂欢者发誓要争取更多的合法权利，包括同性婚姻。||成千上万的狂欢者在庆祝这一决定时，发誓要争取更多的合法权利，包括同性婚姻。||4
2012train-0123||其他具有这种地位的国家是埃及、以色列和澳大利亚。||像以色列和澳大利亚这样的国家已经有了这样的地位。||2
2012train-0124||这一发现发表在周三的“美国医学协会杂志”(NewsWeb-Site)上。||这项研究结果将在周三出版的“美国医学会杂志”(JournaloftheAmericanMedicalAssociation)上发表。||3
2012train-0125||此外，h2210的摇篮还有空间为第二个电池充电。||h2200的底座具有为第二电池充电的空间。||4
2012train-0127||14名库尔德人中有一人指出英语/土耳其语词典中的“难民”一词。||一名男子挥舞着一本英语-土耳其语词典，指着“难民”一词。||3
2012train-0128||霍华德说：“执法机构与情报机构的紧密合作，是目前反恐斗争的核心。”||他说，区域执法机构和情报部门之间的密切合作是打击恐怖主义的核心。||4
2012train-0130||美国第一装甲师队长罗伯特·拉姆齐(RobertRamsey)表示，上午11点左右，一辆卡车在大楼外爆炸，院落的一面外墙倒塌。||美国第一装甲师罗伯特·拉姆齐上尉说，上午11点左右，一辆卡车在大楼外爆炸。||3
2012train-0132||今年秋天，美国的训练人员将与来自北非四个国家的士兵合作，进行巡逻和收集情报。||今年晚些时候，指挥部将派遣训练员和来自四个北非国家的士兵执行巡逻和情报收集任务。||3
2012train-0137||“无论通过惩罚的方式发生在你身上的任何事情都是足够的，”科维洛对这位49岁的法官说，他的家人、朋友和支持者占据了法庭的一半时间。||“发生在你身上的事，先生，作为惩罚，当然已经足够了，”科夫洛说。||3
2012train-0138||这位母亲还在诉讼中声称，她受到其中一名看守的性侵犯。||该名母亲还声称，在1998年的对抗中，她遭到其中一名看守的性侵犯。||4
2012train-0144||周四，随着ESPN(有线体育电视网)计划的最后一轮全国报道，压力很可能会增加。||今天，随着ESPN计划的最后一轮全国报道和更加困难的言论，压力将会加大。||3
2012train-0143||周日，一场热带风暴在墨西哥湾迅速发展，预计将在周一晚上袭击德克萨斯州或路易斯安那州海岸的某个地方。||周日，一场热带风暴在墨西哥湾迅速发展，当它在周一晚上袭击路易斯安那州海岸的某个地方时，可能会有飓风风力。||4
2012train-0147||戴恩斯在AT&T贝尔实验室当了22年的物理学家后，于1991年来到加州大学圣地亚哥分校。||戴恩斯在AT&T贝尔实验室工作了22年，在那里从事超导体和其他材料的研究工作，自1991年以来，他一直在加州大学圣地亚哥分校工作。||3
2012train-0150||脑膜炎是一种脊髓液体和大脑周围组织的感染。||脑膜炎是一种液体的感染，在一个人的脊髓和周围的大脑。||4
2012train-0153||驻伦敦的NCRI官员阿里·萨法维(AliSafavi)对路透社表示：“我们谴责这次袭击，我们认为这是非法的，在道义上和政治上都是不合理的。”||总部位于伦敦的NCRI官员阿里·萨法维(AliSafavi)在电话中对路透社表示：“我们谴责这次袭击，我们认为这是非法的，在道义上和政治上都是不合理的。”||4
2012train-0156||爆炸发生在他的手中，但这位意大利前总理并未受伤。||寄给普罗迪的信件炸弹在他手中爆炸了，但他没有受伤。||3
2012train-0158||Halabi的军事律师，空军少校JamesKey否认了这些可能被判处死刑的指控。||据美联社(AssociatedPress)报道，代表空军少校詹姆斯·基三世(JamesKey III)的哈拉比(al-Halabi)的律师否认了这些指控。||3
2012train-0159||瓦克萨尔在给法院的一封信中说：“我把我的家人拆散了。||在寻求宽大处理时，Waksal向法院、他的雇员和他的家人道歉。||2
2012train-0160||Jayroe说，自5月初以来，该市已收到1400份关于蓝鸟和乌鸦死亡的报告。||他说，自5月初以来，该市已收到1400份报告。||2
2012train-0161||但是，享有吸烟权利的自由组织森林说：“提到禁烟这个词，每个人都知道那里发生了什么。”||享有吸烟权利的自由组织(FOREST)表示，它对“柳叶刀”的呼吁表示“娱乐和难以置信”。||1
2012train-0165||在周三的一次会议上，欧佩克(OPEC)的产油国将向独立的石油出口国施压，要求它们为欧佩克下一次减产做出贡献，以允许伊拉克石油重返市场。||石油输出国组织(OPEC)本周将向独立出口国施压，要求它们支持欧佩克下一次削减供应，以防止伊拉克恢复低于油价的出口。||2
2012train-0168||联邦贸易委员会(FTC)今天要求国会给予更多的权力来打击不想要的互联网垃圾邮件，这些垃圾邮件现在占所有电子邮件流量的一半。||联邦贸易委员会(FederalTradeCommission)昨日要求国会授予更广泛的权力，以应对迅速增长的垃圾邮件问题。新的研究显示，垃圾邮件占所有电子邮件流量的一半。||5
2012train-0170||一直反对这些行动的人现在正试图找到新的理由来说这不是正确的做法。“||“这里发生的情况是，一直反对这一行动的人正试图找到新的理由，解释为什么这不是正确的做法。”||4
2012train-0174||理查德·米勒(RichardMiller)在接受肝移植后仍在医院接受治疗，但他的妻子已经康复。||理查德·米勒(RichardMiller)现年57岁，在挽救生命的肝移植手术中幸存下来，但仍在住院治疗。||3
2012train-0175||记者未能立即联系到接连的代表就上海合作组织的声明置评。||今天下午，记者未能联系到上合组织发言人置评。||3
2012train-0176||就业人口比例从2001年的62.3%下降到去年的61.3%。||接受雇主保险的美国人比例从2001年的62.6%和2000年的63.6%下降到61.3%。||3
2012train-0178||MSN Messenger 6将从下午6点开始提供下载。gmt周三从http：/messenger.msn.com/下载/v6preview.asp。||MSN Messenger 6软件将从上午11：00开始提供。据微软(Microsoft)称，PST将于周三公布。||3
2012train-0177||世界排名第二的莱顿·休伊特指控网球专业人员协会(AssociationofTennisProfessionals)怀有恶意，包括去年被指控试图欺骗他拒绝药物测试。||世界排名第二的莱顿·休伊特指责他的职业同龄人长期怀有恶意，包括去年试图欺骗他拒绝药物测试。||4
2012train-0180||在这件事上，我承认我的行为不当。“||“我承认我的行为不当，”他说。||4
2012train-0182||发言人说：“自十一月起，我们已与警方通力合作。||它补充说，自去年11月以来，它一直与警方“充分合作”。||4
2012train-0183||墨尔本的研究人员认为，在怀孕期间吃土豆和其他块茎蔬菜的妇女可能会在她们的孩子身上引发1型糖尿病。||澳大利亚研究人员认为，他们已经发现了儿童患1型糖尿病的诱因-他们的母亲在怀孕期间吃土豆和其他块茎类蔬菜。||4
2012train-0184||标准普尔500指数微涨3点，或0.32%，报970点；标准普尔500指数.SPX小涨3点，或0.32%，报970点.||道琼工业指数.IXIC收跌2点，或0.18%，报1，649点；||0
2012train-0187||亚马逊还报道称，纽约总检察长办公室已与其中一名欺诈者达成了民事欺诈指控。||亚马逊和纽约总检察长办公室已经与一名被指控的电子邮件造假者达成了和解。||3
2012train-0188||女主角点头由精力充沛的新晋演员玛丽莎·杰瑞特·维诺库饰演埃德娜的女儿特蕾西。||Marissa Jaret Winokur饰演Tracy，获得音乐剧最佳女主角奖。||4
2012train-0192||伯克说：“从我们的初步报告来看，考虑到当时的情况，这是一次教科书上的着陆。”||伯克说：“考虑到当时的情况，这是一次教科书上的着陆。”||4
2012train-0193||周四早盘，纳斯达克股票市场(Nasdaq)股价上涨4美元，至27.43美元，涨幅17.2%。||Allegant的股票周三收盘报23.40美元，上涨64美分，在纳斯达克市场交易。||2
2012train-0194||根据州法律，911电话不是公开信息，也没有被释放。||根据法律规定，911电话在罗德岛不是公开信息。||3
2012train-0195||上午10点06分，美国存托凭证下跌10美分，至28.95美元。今天在纽约证券交易所综合交易。||新闻集团(NewsCorp.)旗下美国媒体和娱乐部门福克斯娱乐集团(FoxEntertainmentGroupInc.)的股价在纽约证券交易所(NewYorkStockExchange)综合交易中下跌45美分，至26.85美元。||1
2012train-0198||布雷默说，其中一项举措是在未来两周内在全国范围内启动一项耗资7000万美元的项目，以清理社区并建设社区项目。||布雷默说，他将在未来两周内启动一项耗资7000万美元的计划，以清理伊拉克各地的居民区，并建设社区项目，但他没有透露细节。||3
2012train-0203||纳斯达克综合指数收高30.46点，或2%，报1，520.15点；||纳斯达克指数每周上涨17.27点，涨幅1.2%，收于1520.15点，昨日上涨30.46点。||2
2012train-0204||英国外交部星期一说，伊拉克的联军当局对这些人被释放感到高兴。||英国外交部说，它已经调解了这两个人的释放。||2
2012train-0205||沃尔玛估计，每周有1亿多美国人去他们的商店购物。||每周有1.38亿购物者访问沃尔玛的4750家商店。||2
2012train-0207||普罗迪补充道：“也许吧，但老年有助于我们了解自己的长处和短处。”||“也许吧，但老年有助于我们了解我们的力量、我们的弱点和世界的现实。||3
2012train-0208||克里说：“我感到自豪的是，我反对理查德·尼克松，而不是与他站在一起。”||“我在街头游行反对理查德·尼克松和越南战争，”她说。||2
2012train-0210||在纳斯达克，Corixa的股价上涨了71美分，至7.91美元，涨幅为10%。||纳斯达克(Nasdaq)股市早盘交易中，Corixa股价上涨74美分，至7.94美元，涨幅10%。||3
2012train-0212||联邦调查局、中央情报局、加拿大安全情报局和加拿大皇家骑警的发言人拒绝就El Shukrijumah在加拿大的逗留发表评论。||美国联邦调查局、中央情报局、加拿大安全情报局和加拿大皇家骑警拒绝就华盛顿时报的报道发表评论。||2
2012train-0213||调查委员会成员史蒂文·华莱士(Steven Wallace)表示：“这是一个长期存在的问题，尚未得到解决。”||董事会成员史蒂文·华莱士(Steven Wallace)表示：“这是一个长期存在的问题，无论是在机械上还是在物理上都没有得到解决。”||4
2012train-0215||她说：“美国人不能一走了之，我们必须看清这场不幸。”||她还承诺给伊拉克带来和平：“美国人不能一走了之，我们必须看着这场灾难过去。”||3
2012train-0217||他说：“毫无疑问，化学计划、生物计划、甚至核计划，实际上都是联合国记录在案的。”||他补充说：“化学计划、生物计划，甚至核武器计划，都是毋庸置疑的。||3
2012train-0220||里奇说，演习中不会使用真正的炸药或有害装置。||里奇说，不会使用实际的炸药或其他有害物质。||4
2012train-0226||5月1日，他爬过一个狭窄、蜿蜒的峡谷，从60英尺高的悬崖上爬下来，沿着峡谷走了大约6英里。||他爬过一个狭窄、蜿蜒的峡谷，从60英尺高的悬崖上爬下来，沿着犹他州东南部峡谷地国家公园附近的峡谷走了大约6英里。||3
2012train-0227||大赦国际说，在过去20年里，它已经收集了大约17，000起伊拉克失踪案件的信息，但实际数字可能要高得多。||大赦国际说，在过去20年里，它收集了大约17，000起伊拉克失踪案件的资料。||4
2012train-0229||德州仪器(TexasInstrumentsInc.)和NovellusSystemsInc.昨日上涨1.37美元，至19.25美元。预支1.76美元至36.31美元。||德州仪器公司股价上涨1.37美元，至19.25美元，Novellus系统公司股价上涨1.76美元，至36.31美元，这两家公司均被雷曼兄弟“增持”。||3
2012train-0230||她请求不参加上周的内阁会议，以便为与卢旺达和乌干达总统的会晤做准备。||她采取了非常不寻常的步骤，跳过内阁，参加了与卢旺达和乌干达两国总统的会晤。||3
2012train-0233||在一个古老的异教徒和现代基督教仪式的混合中，村民们举行了一系列的仪式，希望消除他们认为使他们贫穷的不幸。||在一个古老的美拉尼西亚异教徒和现代基督教仪式的混合中，人们再次试图消除他们认为自那次很久以前的那顿饭以来他们一直贫穷的不幸。||4
2012train-0234||道琼工业指数收高13.33点，或0.15%，收报9，196.55点；||道琼工业指数收跌7.75点，或0.08%，收报9，175.47点；||2
2012train-0235||猴痘通常只在非洲中部和西部发现。||通常在美国西南部和西部各州发现的草原犬并不是威斯康星州的原住民。||0
2012train-0239||此外，司法部说，联邦调查局已经进行了“不到10”的调查，涉及访问清真寺。||此外，司法部说，“不到10个”的联邦调查局办公室进行了涉及访问伊斯兰清真寺的调查。||3
2012train-0240||此次发布恰逢本周在旧金山举行的JavaOne开发者大会。||这一消息也是与在旧金山举行的Sun年度JavaOne开发者大会同时发布的。||3
2012train-0241||皇家职责是根据他与威尔士王妃戴安娜的经历以及据称是给她的信件而定的。||根据这位前仆人与威尔士王妃戴安娜在一起的时光，王室正在为“皇家职责”中的任何更多披露做准备。||2
2012train-0242||以色列军队说，就在几天前，以色列军队开枪打死了该市的哈马斯领导人阿卜杜拉·卡瓦斯姆(Abdullah Kawasme)，袭击的目标是哈马斯的武装分子。||就在几天前，以色列军队在希伯伦枪杀了激进组织领导人阿卜杜拉·卡瓦斯姆(Abdullah Kawasme)。||3
2012train-0244||非典还夺去了多伦多地区44人的生命，其中包括两名护士和一名医生。||这种病毒在多伦多地区造成44人死亡，其中包括一名医生和两名护士。||3
2012train-0245||苹果电脑(AppleComputer)周一表示，其新的在线音乐服务在运营的第一周就售出了100多万首歌曲。||苹果计算机公司该公司周一表示，自一周前推出在线音乐商店以来，它的销量超过了唱片行业的预期，销售了100多万首歌曲。||4
2012train-0246||他以前曾两次因非法闯入而被逮捕，并被禁止进入他母亲和两个孩子的综合建筑群。||他曾两次因非法闯入而被逮捕，并被禁止进入建筑群。||3
2012train-0247||甲骨文公司(OracleCorp)董事长兼首席执行官拉里·埃里森(LarryEllison)不排除对甲骨文主动提出的收购竞争对手PeopleSoft(PeopleSoft Inc.)的好意。||甲骨文(Oracle)董事长拉里·埃里森(LarryEllison)暗示，该公司可能再次提高对竞争对手仁科(PeopleSoft)的报价。||4
2012train-0250||昨天，他们在新闻发布会上宣布：“用纳税人的钱来创建恐怖主义博彩中心，既浪费又令人厌恶。”||周一，怀登和多根在给五角大楼的一封信中说：“用纳税人的钱创建恐怖主义赌馆既浪费又令人厌恶。”||3
2012train-0251||不过，美林(MerrillLynch)分析师史蒂文·米卢诺维奇(StevenMilunovich)表示，这一“有点模棱两可的裁决”可能是静态控制公司的一个挫折，这取决于该公司如何开发其竞争产品。||但美林(MerrillLynch)分析师史蒂文·米卢诺维奇(StevenMilunovich)表示，监管机构做出的“有点含糊的裁决”可能是静态控制的一个挫折，这取决于该公司如何开发其竞争产品。||5
2012train-0254||猴子可以通过观看视频屏幕上手臂和它的动作的示意图来跟踪它们的进展。||这只手臂被放在一个单独的房间里，但猴子们可以通过观看视频屏幕上的手臂和它的动作来跟踪它们的进展。||4
2012train-0255||这引发了警方长达47小时的对峙，给成千上万的通勤者带来了不便，华盛顿市中心和弗吉尼亚州北部的交通拥堵。||他的抗议导致了与警方长达47小时的对峙，造成华盛顿市中心和弗吉尼亚州北部的巨大交通堵塞。||4
2012train-0256||标准普尔500指数(Standard&Poor‘s500)上涨6.48点，至990.51点，涨幅0.7%。||标准普尔500指数.SPX收涨6.48点，或0.66%，报990.51.||4
2012train-0257||来自一百多个国家的农业部长预计将出席由美国农业部主办的为期三天的农业科学技术部长级会议和博览会。||周一，美国农业部长安·维尼曼(AnnVeneman)宣布为期三天的农业科技部长级会议暨博览会开幕。||3
2012train-0259||使局势更加复杂的是，在双方都在战斗的久经沙场的利比里亚人的存在。||战斗在西部零星地继续进行，在那里，双方都有久经沙场的利比里亚人，这使战斗变得更加复杂。||4
2012train-0260||今年，奥杜邦协会又一次举办了一年一度的“圣诞鸟计数”活动。||这是国家奥杜邦协会每年一度的圣诞鸟数，现已进入第104季。||3
2012train-0261||在它被删除之前，该网站用破译的英语列出了可能参与的黑客的规则。||组织者建立了一个网站，http://defacerschallenge.com，用破译的英语列出了黑客可能参与的规则。||3
2012train-0263||医生们推测，人体自身的雌激素可以保护细胞免受损伤，并改善血液流动。||他们的观点是基于雌激素可以防止细胞损伤和改善血液流动的推测。||4
2012train-0264||他们还发现，听力减退与家族史有关。||在听力丧失的人中，短小的发生率是原来的两倍。||3
2012train-0265||思科高管表示，他们对13亿美元的现金流和净利润的增加感到鼓舞，但希望能出现反弹。||思科高管对13亿美元的现金流和净利润的增长感到鼓舞，但表示他们对经济反弹仍持“谨慎乐观”态度。||4
2012train-0266||在发给“诺克斯维尔新闻哨兵”的一份电子邮件声明中，舒马克说，“我不会考虑辞职。”||我不会考虑辞职，“舒马克在一份声明中说。||4
2012train-0269||琼斯说，周五上午晚些时候，约翰·彼得·史密斯医院的受伤乘客死亡。||琼斯说，早上晚些时候，约翰·彼得·史密斯的受伤乘客死亡，他的名字还没有公布。||3
2012train-0270||医生计划在11月14日或前后提前两周分娩。||剖腹产原本计划在11月中旬，提前两周进行。||3
2012train-0271||当不知情的计算机用户打开包含“谢谢！”、“Re：Details”或“Re：That Movie”等常见标题的电子邮件中的文件附件时，Sobig.F会传播。||当不知情的计算机用户打开包含熟悉标题(如“谢谢！”)的电子邮件中的文件附件时，病毒就会传播。和“回复：细节”。||4
2012train-0273||该集团的创始人是松下电气、索尼、日立、NEC、皇家飞利浦电子公司、三星、夏普和东芝。||CELF的创始成员是日立、松下、NEC、飞利浦、三星、夏普、索尼和东芝。||3
2012train-0274||哈佛风险分析中心(Harvard Center For Risk Analysis)风险沟通主任戴维·罗佩克(David Ropeik)表示。||哈佛风险分析中心(Harvard Center For Risk Analysis)风险沟通主管戴维·罗佩克(David Ropeik)表示：“这不是零。”||1
2012train-0275||在1999年的一场尖叫比赛中，卡罗琳告诉约翰她仍然和伯金上床。||反过来，她偶尔也会告诉约翰，她还在和前男友“海湾守望”帅哥迈克尔·伯金(MichaelBergin)上床。||3
2012train-0276||另一方面，如果这有助于进一步确立史蒂夫的清白，我们对此表示欢迎。“||如果马里兰州的池塘排水能进一步证明史蒂夫的清白，我们对此表示欢迎。“||3
2012train-0278||弗莱彻说，他希望得到来自农业州的立法者的支持，他们中的许多人都是委员会的成员。||他说，他还希望得到其他农业州议员的支持。||3
2012train-0280||周六凌晨，7名20岁和21岁的学员因与两名年龄分别为16岁和18岁的年轻女子在校外酒店房间饮酒而被警方开出罚单。||周六凌晨，7名20岁和21岁的男性学员和两名16岁和18岁的女青少年在校外的酒店房间里被抓获。||3
2012train-0282||这一步骤可能会把这个问题提交给联合国安理会(UnitedSecurityCouncil)。||然后，这件事就可以提交给联合国安理会(U.N.SecurityCouncil)了。||2
2012train-0283||他计划呆上一整天，直到河水涨到最高点，据预报，河峰将在昨晚些时候到来。||他和其他律师计划留下来，直到河水开始退去。||2
2012train-0284||根据其网站，夏令营全年为儿童举办宗教务虚会和其他活动。||圣索菲亚难民营根据其网站，在夏季为儿童举办宗教务虚会，以及全年举办其他活动。||3
2012train-0285||交易商表示，如果美元兑美元汇率跌破1.15美元，欧元兑美元的下行势头可能会加快。||交易商说，如果欧元跌破1.15美元，欧元的下行势头可能会加快。||3
2012train-0286||Gemstar的股价上涨2.6%，收盘时上涨14美分，至5.49美元。||消息传出后，Gemstar股价走高，在纳斯达克收高2.6%，报5.49美元。||3
2012train-0288||除了芯片制造商英特尔，这些公司还包括索尼公司(SonyCorp.)、微软公司(MicrosoftCorp.)、惠普公司(Hewlett-PackardCo.)、IBM公司、网关公司(Gateway Inc.)。和诺基亚公司。||与芯片制造商英特尔一样，这些公司包括索尼、微软、惠普、国际商业机器公司、Gateway、诺基亚和其他公司。||4
2012train-0289||拥有拉尔夫的克罗格公司(KrogerCo.)和阿尔伯森斯公司(AlbertsonsInc.)。与西夫韦联合讨价还价，第二天就把他们的工会工人拒之门外。||罗格公司(KrogerCo.)和阿尔伯特森公司(AlbertsonInc.)是企业团结的象征。第二天早上就把他们的工人锁在外面了。||3
2012train-0290||根据人口普查局的数据，西班牙裔人口比2000年4月的人口普查数字增加了9.8%。||西班牙裔人口比2000年4月的人口普查数字增加了9.8%，尽管社会和经济条件不如1990年代。||3
2012train-0291||在开盘前的交易中，该公司股价从周三收盘时的50.90美元跃升至54.50美元。||在开盘前的交易中，股价上涨了近7%，从周二收盘时的17.05美元升至18.26美元。||2
2012train-0296||道琼工业指数收跌58.69点，或0.64%，收报9，137.86点；||道琼工业指数收跌79.43点，或0.86%，收报9，117.12点；||2
2012train-0299||他的律师帕梅拉·麦基(PamelaMackey)说，科比希望完全无罪。||麦基在一份声明中说：“布莱恩特是无辜的，预计他将完全无罪。”||3
2012train-0300||这是自10月1日以来的最大涨幅，当时该指数上涨了22.25点。||标准普尔500指数(Standard&Poor‘s500)上涨15.66点，至1046.79点，创下10月1日以来的最大涨幅，当时该指数上涨22.25点。||3
2012train-0301||马斯克说，卡伦将在周四之前从萨默塞特县监狱被带到特伦顿郊外的安·克莱因法医医院接受精神治疗。||43岁的查尔斯·卡伦(CharlesCullen)被从萨默维尔的萨默塞特县监狱转移到特伦顿的安妮·克莱因法医中心(AnneKlein ForensicCenter)，这是一个有150个床位的精神病治疗机构。||3
2012train-0302||科学家们认为，星尘捕获了数千颗尘埃。||“星尘”的设计目的是收集数千颗从“野生2号”中流出的尘埃粒子。||3
2012train-0304||独立专家委员会的报告旨在消除市民对香港政府处理严重急性呼吸系统综合症危机的疑虑。||一份期待已久的关于香港政府处理非典型肺炎疫情的报告已经发布。||2
2012train-0306||这两种设备都实现了V1.2标准的ESCO功能，为新的无绳电话应用提供了基础。||BlueCore3还实现了V1.2的ESCO功能，为蓝牙传输的高级无绳电话应用提供了基础。||3
2012train-0309||4月份核心批发价的下降反映了轿车、卡车、男装和男孩的衣服和香烟价格的下跌。||这是自1993年8月以来的最大跌幅，其原因是汽车、卡车、男装和男孩的衣服和香烟价格下跌。||3
2012train-0312||国际救援人员正在伊朗古老的丝绸之路城市巴姆搜寻被夷为平地的废墟，这座城市发生强烈地震，造成20，000多人死亡。||昨天，伊朗古老的丝绸之路城市巴姆(Bam)，国际救援人员在废墟中绝望地搜寻幸存者，墓地也被淹没。||3
2012train-0313||格里菲斯，一个土生土长的艾利山人，现在住在北卡罗来纳州的曼特奥海岸。||格里菲斯，77岁，在Airy山长大，现在住在Manteo。||4
2012train-0316||美国大型企业联合会(ConferenceBoard)公布的美国消费者信心指数从5月份的83.6降至6月份的83.5。||会议委员会表示，6月份消费者信心指数为83.5，略低于5月份修订后的83.6。||4
2012train-0317||一位政治家说：“我注意到他们的优先事项中出现了情绪上的变化。”||一位伊拉克政界人士在与布雷默会晤后表示：“我注意到，他们的优先事项出现了情绪上的变化。”||3
2012train-0319||35岁的希瑟在一次交通事故中失去了一条腿，据认为，她的臀部安装了钢板，这将使自然分娩变得不可能。||1993年，前模特麦卡特尼女士在一次交通事故中失去了一条腿，据了解，她的臀部安装了钢板，这将使自然分娩变得困难。||2
2012train-0320||该电视网还将取消周五晚的“数据线”版本。||该网络将放弃其新闻杂志专营权“Dateline”的一个版本。||3
2012train-0323||副总统迪克·切尼和密西西比州共和党州长候选人海莉·巴布尔对欢呼的人群表示感谢。||副总统迪克·切尼说，密西西比州共和党人海莉·巴布尔将会是一个好的州长，因为他的政府和商业头脑。||2
2012train-0324||这位51岁的护士在北约克综合医院(NorthYorkGeneralHospital)工作，这是最近一次疫情爆发的震中。||51岁的埃米尔·拉罗扎(EmileLaroza)在北约克综合医院(NorthYorkGeneralHospital)担任护士期间感染了非典，这是第二次非典爆发的震中。||3
2012train-0325||在过去的三次首发中，拉什每一次都允许5次或更多的跑动。||雷德曼在他的9次首发中有6次获得了两次或更少的满分。||2
2012train-0326||特纳将大约1000万股票在出售前转让给了一家慈善信托基金。||这笔交易给特纳留下了AOL约4500万股的股份。||1
2012train-0327||他还招募其他人参与该计划，说服他们接受他为自己订购的以欺诈手段获得的商品。||他还招募了其他人来接收他订购的以欺诈手段获得的商品。||4
2012train-0329||纽约大都会队随后从佛罗里达州莱克伍德牧场高中挑选了外野手拉斯廷斯·米利奇。||大都会队拿下了来自佛罗里达州的外野手拉斯廷斯·米利奇(Lastings Milledge)的第12次选秀权。||3
2012train-0335||佛罗里达州参议员鲍勃·格雷厄姆(Bob Graham)在接受调查的人中，有61%的人不能确定自己的身份。||在接受调查的人中，66%的人支持克里，57%的人认为迪恩。||1
2012train-0336||标准普尔500指数.SPX收涨3.47点，或0.36%，报977.59.||以科技股为主的Nasdaq综合指数.IXIC下跌8点，或0.45%，报1，645点.||1
2012train-0337||结果，24名球员在第一轮比赛中超过了标准杆。||24名球员在第一轮比赛中打破标准杆，这是美国公开赛历史上第三高的数字。||3
2012train-0340||作为回应，阿尔伯森斯和克罗格的拉尔夫连锁公司将他们的工人拒之门外。||克罗格的拉夫斯连锁店和阿尔伯森公司立即将他们的食品杂货工人拒之门外，以示团结。||4
2012train-0343||上合组织股价周一在纳斯达克市场收盘报10.93美元，下跌28美分。||IBM股价在纽约证交所收高1.75美元，或2.11%，报84.50美元.||1
2012train-0349||众议院以425票对2票通过了该法案，这是国会每年必须通过的为联邦政府提供资金的13项法案中的第一项。||该法案是国会每年必须通过的为联邦政府提供资金的13项法案中的第一项。||3
2012train-0350||奈特同意了一份为期两年、价值238万美元的合同，其中包括30万美元的签约奖金。||ESPN报道称，Knight的两年期交易价值238万美元，包括30万美元的签约奖金。||4
2012train-0351||欧元兑日圆JPY=报135.92/6.04日圆，纽约尾盘报136.03/14日圆.||美元兑日圆JPY=升0.1%，报117.85日圆.||2
2012train-0352||这一过程一般在妊娠中期或晚期进行。||这项技术在怀孕的第二个月使用，有时在怀孕的最后三个月使用。||4
2012train-0355||除了汉普顿和新港新闻，赠款还资助约克镇、乔治王县、诺福克和维吉尼亚海滩的水质测试。||这笔赠款还资助乔治王县、诺福克和维吉尼亚海滩的海滩测试。||3
2012train-0357||他说，袭击者留下传单，敦促伊什塔尔喜来登酒店的工作人员停止在酒店工作，并要求美军离开伊拉克。||他说，袭击者留下传单，敦促伊什塔尔喜来登酒店的工人停止工作。||3
2012train-0358||在这场持续近10个月的核危机中，随着外交努力的升温，中国外交部长李肇星将于8月13日至15日访问韩国。||在这场持续了近10个月的危机中，随着外交努力的升温，中国外交部长李肇星于8月13日乘飞机前往日本，途中前往韩国。||3
2012train-0360||看涨债券的人士希望美联储认识到，风险倾向于经济疲软。||美联储还表示，经济面临的风险倾向于疲软。||2
2012train-0361||州长詹姆斯·麦克格里维(JamesMcGreevey)说，“确实有可能出现二次崩盘。”||McGreevey说，车库受损的区域并不稳定，“真正有可能发生二次坍塌”。||3
2012train-0364||排名第二的惠普Unix服务器销售额下降3.6%，至13.6亿美元。||惠普跌至第二位，服务器销售额增长0.4%，至29亿美元。||2
2012train-0368||其他人得到了“阿特金斯博士的新饮食革命”的副本，并被告知跟随其后。||研究人员将“阿特金斯博士的新饮食革命”副本交给了切碳水化合物的人。||2
2012train-0371||这位说唱歌手的律师马克·江恩没有回复记者的置评电话。||这位27岁的说唱歌手在民事案件中的律师马克·江恩没有回复记者的置评电话。||4
2012train-0373||还有消息称，通用汽车(GeneralMotorsGM.N)计划发行100亿美元债务，部分是为了填补其养老金计划中的一个漏洞，这也给市场带来了压力。||通用汽车(GeneralMotorsGM.N)将发行100亿美元的债务，部分是为了填补其养老金计划中的一个漏洞，这一消息也给通用汽车带来了损失。||4
2012train-0377||鲁辛没有置评；他的律师没有出席听证会，也没有回复电话留言。||他的律师，堂兄Basil Russin没有出席听证会，也没有回复电话留言。||3
2012train-0378||然而，许可收入下滑了21%，至1.076亿美元。||作为衡量需求的一个关键指标，许可证销售下降了21%，至1.076亿美元。||4
2012train-0379||根据最新公布的政府数据，拉美裔美国人已经超过黑人，成为美国最大的少数民族。拉美裔是美国增长最快的族裔群体。||根据美国人口普查局发布的一份报告，拉美裔已经正式超过非裔美国人，成为美国最大的少数群体。||3
2012train-0381||该设施全面投入运行后，预计将雇用多达1 000人。||该公司表示，工厂建成后将雇佣1000名员工。||4
2012train-0385||“我真的很喜欢他，现在也是，”科恩·阿隆昨天告诉“先驱报”。||我真的很喜欢他，现在也是。||3
2012train-0386||在截至2003年6月30日的整整12个月期间，ADSL的高级服务线路增加了37%，电缆调制解调器连接增加了75%。||在截至6月30日的12个月期间，家庭和企业安装的高铁线路增加了45%。||1
2012train-0391||在搜查Ragin的地址时，探员们发现了1000多张信用卡和信用卡复制机。||当Ragin的地址被搜查时，当局发现了1000多张信用卡和复印机。||4
2012train-0392||拥有大约一半店面的劳氏公司公布，第三季度利润增长33%，而同店销售额增长12%。||家得宝(HomeDepot)公布第三季度利润增长22%，而同店销售额增长近8%。||1
2012train-0393||Caldera收购了原上合组织的Unix服务器软件，并将其更名为上合组织集团。||上合组织更名为塔伦泰拉，卡尔德拉后来更名为上合组织集团。||2
2012train-0396||根据证词，警察把他摔在地上，给他戴上手铐，雷纳把膝盖伸进了他的后背。||据证词称，就在那时，警察把他摔倒在地上，并给他戴上了手铐。||3
2012train-0398||官员们正试图从水中找回尸体。“警官J.D.Tambe告诉路透社，死者中有26人是女性。||警方官员J.D.Tambe对路透社说：“官员们正试图从水中找回尸体。”||3
2012train-0399||根据NPD集团的市场调查，下载音乐的人数从4月份的1，450万人下降到6月份的1，040万人。||根据NPD的数据，购买音乐的家庭数量从4月份的1450万户下降到5月份的1270万户和6月份的1040万户。||3
2012train-0402||气象局报告的最大持续风速为每小时105英里，阵风更强。||最大持续风速约为每小时40英里，阵风较强。||2
2012train-0403||无线网络设备将于今年夏天在英国的音乐节上亮相。||世界上第一个门户厕所很快就会在英国的夏季音乐节上推出。||4
2012train-0405||西澳一项里程碑式的研究发现，喝茶，尤其是绿茶，可以极大地降低患前列腺癌的风险。||澳大利亚研究人员的一项研究发现，喝绿茶可以极大地降低男性患前列腺癌的风险。||4
2012train-0408||天气预报员说，周四晚些时候，古巴可能会收到警告。||周四晚些时候，可能会向古巴东部发出手表或警告。||4
2012train-0411||1月至6月，该消费集团创造了44.7亿美元的利润和200亿美元的收入，占花旗集团利润和收入的53%。||今年上半年，它创造了44.7亿美元的利润和200亿美元的收入，占花旗集团总收入的53%。||3
2012train-0412||新泽西州加洛韦镇安妮卡·索伦斯塔姆吸引了大批观众，米歇尔·韦获得了公众关注，但安吉拉·斯坦福获得了她的第一次LPGA胜利。||安妮卡·索伦斯塔姆(Annika Sorenstam)和米歇尔·韦(MichelleWie)吸引了人群，但安吉拉·斯坦福(Angela Stanford)赢得了LPGA的第一场胜利。||4
2012train-0415||英国航空公司(BritishAirways)从纽约到伦敦的航班将于10月结束。||英国航空公司(BritishAirways)计划在10月底退役其7架协和飞机。||2
2012train-0416||这项新政策对学生的成绩、考试成绩和高中课程给予了最大的重视。||学业成绩-包括成绩、考试成绩和高中课程-被列为最高优先。||4
2012train-0417||据安全分析人士说，新版本的W32/Sobig.C-mm在周一之前已经达到了“高水平”的爆发状态。||安全分析人士说，新版本的W32/Sobig.C-mm在周一下午已经达到了“高水平”的爆发状态。||4
2012train-0418||周日唯一个没有被记录在案的人是来自得克萨斯州沃思堡的一名男子。||另一名来自得克萨斯州沃思堡的男子也失踪了。||3
2012train-0421||标准普尔500指数.SPX收跌11.91点，或1.19%，报986.60点；||道琼工业指数收跌16.68点，或1.01%，报1，636.94点；Nasdaq指数回落16.68点，或1.01%，报1，636.94点.||0
2012train-0422||AFTRA成员以75.88%对24.12%的投票赞成合并。||另一方面，AFTRA以高达75%的支持率批准了合并。||4
2012train-0423||欧元周一小幅走弱，报55.34/39，与55.75的历史低点相距不远。||周一上午，人民币短暂走弱，但反弹至55.25/29，与上周五相比变化不大。||2
2012train-0424||虽然非洲其他一些地区被用作恐怖组织的集结地，但马拉维以前并不是对基地组织进行调查的主要重点。||虽然非洲的其他一些地区被用作基地组织的集结地，但马拉维以前并不是对该组织进行调查的主要重点。||5
2012train-0425||周日，伊拉克南部一处弹药库爆炸，造成一名美军士兵死亡，另一人受伤。||周日，一名美军士兵在伊拉克南部守卫的一个弹药库爆炸，导致一名美军士兵死亡，另一名美军士兵受伤。||3
2012train-0426||“能成为克利夫兰骑士队的一员，我真的很兴奋，”詹姆斯说。||“我真的很期待去克利夫兰，”詹姆斯告诉ESPN.com。||3
2012train-0427||据执法官员称，被逮捕的人是一名已知的老练黑客。||据执法人员称，该人在服务器上解密了密码。||2
2012train-0428||不计诉讼费用，RIM的亏损甚至进一步收窄至每股1美分。||不包括专利诉讼，RIM本季度亏损70万美元，合每股亏损1%。||3
2012train-0429||标准普尔500指数.SPX收高19.72点，或1.98%，报1，015.69点；||道琼斯工业平均指数(DJI)上涨2.09%，标准普尔500指数(Standard&Poor‘s500 Index.SPX)上涨2.23%。||3
2012train-0430||它还将有助于改革所罗门群岛皇家警察，加强法院和监狱系统，并保护财政部等关键机构不受恐吓。||干预部队将没收武器，改革警察，加强法院和监狱系统，并保护财政部等关键机构。||3
2012train-0431||阿利贝克表示：“我们的成果非常令人鼓舞。||“我们的结果是非常令人鼓舞的，”乔治梅森研究员肯阿利贝克说。||3
2012train-0435||威尔斯的其他系列包括NBC的“ER”和“Third Watch”。||威尔斯的其他剧集包括NBC的“ER”和“Third Watch”。||5
2012train-0433||周二晚上，陪审团判定说唱歌手科里·米勒(Corey Miller)在杰斐逊教区一家夜总会枪杀一名16岁的孩子，犯有二级谋杀罪。||说唱歌手C-谋杀罪被判二级谋杀罪，这是一项自动判处终身监禁的罪行，在杰斐逊教区的一家夜总会内枪杀了一名16岁的孩子。||3
2012train-0436||内华达州联邦检察官丹尼尔·博格登(DanielBogden)表示，截至周三晚上，42名男子中有33人被捕。||美国检察官丹尼尔·博格登(Daniel Bogden)昨日表示，其中34人已被逮捕，其他人正在追捕中。||3
2012train-0438||周五，五次环法自行车赛冠军、癌症幸存者兰斯·阿姆斯特朗在丹佛为其他癌症幸存者提供了一些建议。||五次环法自行车赛冠军兰斯·阿姆斯特朗今天在丹佛参加了一个关于癌症存活的会议。||3
2012train-0439||她幸存下来的还有他们的四个孩子-儿子安东尼和凯利，女儿琳达·霍普和诺拉·萨默斯-以及四个孙子。||霍普的妻子、儿子安东尼和凯利、女儿琳达和诺拉·萨默斯以及四个孙辈都幸免于难。||3
2012train-0440||周一晚上，警方使用胡椒喷雾逮捕了大约400名抗议执法情报室年度培训研讨会的活动人士，并在游行和集会中逮捕了12人。||昨晚，警方用胡椒喷雾和橡皮子弹驱散了抗议警察情报培训年度研讨会的积极分子在市中心举行的游行和集会。||3
2012train-0442||该部门下令削减德州劳埃德银行的18.2%和劳埃德国营农场的12%。||该部门下令对该州最大的保险公司劳埃德州立农场进行12%的削减，对德州第三大保险公司AllState TexasLloyds进行18.2%的削减。||3
2012train-0444||高露洁的股票周一在纽约证券交易所收于56.30美元。||纽约证交所早盘交易中，高露洁股价下跌30美分，至56美元。||2
2012train-0445||黑暗中响起了几声枪响，但到晚上11点只有一只鳄鱼被打死。||星期三晚上有几声枪响，但当时没有鳄鱼被打死。||2
2012train-0447||标准普尔500指数收低0.46点，或0.05%，报997.02.||Nasdaq综合指数收高7.42点，或0.45%，报1，653.44点.Nasdaq指数.IXIC上扬7.42点，或0.45%，报1，653.44点.||0
2012train-0449||共和党人曾承诺在8月前完成一项医疗保险(Medicare)药物计划，然后将最后期限延长至10月17日，他们仍在进行这项工作。||共和党人曾承诺在8月前完成一项医疗保险(Medicare)药物计划，然后将其延长至10月17日。||4
2012train-0452||衡量服务业活动的指数从3月份的47.9升至上月的50.7。||总部位于亚利桑那州的ISM周一公布，非制造业指数从3月份的47.9升至上月的50.7。||3
2012train-0453||布什计划星期三在约旦的亚喀巴港会见以色列总理沙龙和巴勒斯坦新总理阿巴斯。||下周三，布什将在约旦亚喀巴会见以色列总理沙龙和巴勒斯坦新领导人阿巴斯。||5
2012train-0454||“与许多早期的互联网公司不同，谷歌被认为是有利可图的。||私人持股的谷歌据信是有利可图的。||3
2012train-0455||金说：“可以肯定的是，参议院准备通过某种形式的上限。”||假定参议院准备通过某种形式的上限是有把握的…它的水平将会被讨论。||3
2012train-0456||当被问及对这次袭击是否感到遗憾或内疚时，他的回答是坚决的“不”。||当被问及是否对10月12日的袭击感到遗憾时，他的回答是坚决的“不”。||3
2012train-0457||另一个大赢家是Rambus公司。纳斯达克(Nasdaq：RMBS-NEWS-People)股价上涨32%。||拉姆布斯公司纳斯达克(Nasdaq：RMBS-News-People)暴涨38%，成为纳斯达克市场涨幅最大的公司。||3
2012train-0458||拉斯·布里特(RussBritt)是CBS.MarketWatch.com洛杉矶分局局长。||艾米丽·丘奇是CBS.MarketWatch.com伦敦分社社长。||1
2012train-0459||“如果你通过这项法案，老大哥就会盯着你，”韦科大学的众议员约翰·马布里(John Mabry)说。||“如果你通过这项法案，”韦科民主党众议员小约翰·马布里(John Mabry Jr.)对同事们说，“老大哥会盯着你的。”||4
2012train-0460||负责财务的高级副总裁道格拉斯·罗宾逊(DouglasRobinson)将临时接任首席财务官一职。||加州金融高级副总裁道格拉斯·罗宾逊(Douglas Robinson)将在过渡期间填补这一职位。||3
2012train-0462||几个州和联邦政府后来通过了类似或更严格的禁令。||在加州的领导下，几个州和联邦政府通过了类似或更严厉的禁令。||4
2012train-0463||不过，他指出，迈阿密必须决定是否在6月30日之前争取下一学年的行政协调会成员资格，以遵守“大东方”的指导方针。||不过，他指出，迈阿密必须决定是否在6月30日前申请成为美国空调公司的成员，以遵守“大东方”的准则。||4
2012train-0465||“绿巨人”(The Hulk)的收入远低于上个月改编的漫威漫画(X2：X-Men United)的收入，该片首周末票房8，560万美元。||“绿巨人”紧随上个月改编的漫威漫画“X战警联合”(X2：X-Men United)，首周票房8，560万美元。||4
2012train-0466||上午10点55分，总部位于科罗拉多州利特尔顿的EchoStar股价上涨1.63美元，至32.26美元，涨幅5.3%。||周一，回声之星(EchoStar)股价下跌1.40美元，跌幅4.4%，至30.63美元。||2
2012train-0467||加州897158名登记选民的有效签名必须在9月9日之前收集并提交给县选举官员。2。||为了迫使戴维斯进行罢免选举，加州897，158名登记选民的有效签名必须交给选举官员。||3
2012train-0468||指标10年期公债US10YT=RR跌11/32，收益率从周一尾盘的3.17%升至3.21%.||进一步走出曲线，指标10年期公债US10YT=RR价格下跌18/32，收益率从3.17%降至3.24%.||2
2012train-0469||争取民主变革运动呼吁罢工，迫使穆加贝要么辞职，要么谈判解决津巴布韦危机。||争取民主变革运动呼吁举行为期一周的抗议活动，敦促穆加贝要么辞职，要么通过谈判解决困扰该国的危机。||4
2012train-0472||收入增长3.9%，从15.7亿美元增至16.3亿美元。||这家总部位于弗吉尼亚州麦克莱恩的公司表示，报纸收入增长了5%，达到14.6亿美元。||1
2012train-0474||阿根廷人吉列尔莫·科里亚(Guillermo Coria)和荷兰人马丁·韦尔克(Martin Verkerk)也在下半场。||阿根廷的吉列尔莫·科里亚(GuillermoCoria)和荷兰的马丁韦尔克(MartinVerkerk)之间的另一场半决赛也令人信服。||3
2012train-0476||“我能对你说什么呢？”他对墓地里的一群人说，墓地里有一千块墓碑，其中许多墓碑都是为了纪念整个家族的坟墓。||鲍威尔在一座墓地里对一群人说，那里有一千块墓碑，其中许多墓碑标志着整个家庭的坟墓。||2
2012train-0479||她只有一个条件，那就是这本书直到她死后才能出版。||不过，她坚持要在她死后才发表这本书。||4
2012train-0480||这项发现发表在11月6日的“自然”杂志上。||这两项研究都发表在周四的英国科学周刊“自然”上。||2
2012train-0481||扣除通货膨胀因素后，2001年至2002年间，家庭收入中值下降了1.1%，降至42，409美元。||同一调查发现，扣除通胀因素后，家庭收入中值上升了51美元，达到43，057美元。||1
2012train-0482||美国和欧洲领导人周三承诺，将共同努力阻止伊朗发展核武器。在经历了数月对伊拉克的激烈敌意之后，美国和欧洲领导人结成了统一战线。||布什说，美国和欧盟领导人在华盛顿举行的年度首脑会议上一致认为，有必要阻止伊朗发展核武器。||3
2012train-0485||会议定于周三晚上结束，与会者批准了一些决议，这些决议表达了该教派对问题的看法，但对教会没有约束力。||周三，与会者将就表达南方浸礼会对问题的观点、但对个别教会没有约束力的决议进行投票。||3
2012train-0486||但是，根据联邦的“不让一个孩子掉队”法案，各个小组的学生表现不佳，这就给该州贴上了“不让孩子掉队”的标签。||但是，在种族等不同分组的学生表现不佳，将该州推上了联邦“不让一个孩子掉队法案”下的需要改进名单。||4
2012train-0492||该报告预测，今年全球将有71，079个热点，高于2002年的14，752个和2001年的1，214个。||该报告还称，今年前往热点地区的游客将高达930万人，比2002年的250万人又增加了一倍。||1
2012train-0495||她的律师唐纳德·莱文(DonaldLevine)告诉“每日电讯报”，她得到了25万美元的报酬，让她专门向澳大利亚电视台讲述她的故事。||莱文表示，有人向她提供了40万美元，让她向一家澳大利亚电视网讲述她的故事。||3
2012train-0499||AirTran的官员和波音公司的一名官员昨日拒绝置评。||波音公司发言人翠西·约克拒绝就这笔交易置评。||4
2012train-0496||佩里呼吁议员们召开两次特别会议，讨论国会重新划分选区的问题。||自那以后，佩里召开了两次特别立法会议，试图迫使重新划分选区的计划获得通过。||3
2012train-0500||诉讼的名字是雪莱，一个民主党人，以及洛杉矶、奥兰治和圣地亚哥三个县的登记员。||诉讼中称国务卿凯文·雪莱(KevinShelley)是民主党人，以及洛杉矶、奥兰治和圣迭戈三个县的选民登记员。||4
2012train-0501||谈判代表星期五说，他们在关于建立中美洲自由贸易协定的最新一轮谈判中取得了良好进展。||谈判代表星期五说，他们在本周在休斯敦举行的美国和五个中美洲国家的最新一轮自由贸易谈判中取得了进展。||3
2012train-0502||一位银行家表示：“在日本，发放大型银团贷款非常困难。”日本缺乏专业知识。||一位银行家表示：“在日本进行大型银团贷款是非常困难的。”||3
2012train-0503||这起案件来自伊利诺伊州，涉及一家名为“电话营销联营公司”的营利性公司。||周一，案件的判决围绕伊利诺伊州的一家筹款机构电话营销协会(TelelMarketingAssociates)做出。||4
2012train-0505||他敦促国会“尽快把最后的法案寄给我，这样我就可以把它签署成为法律了。”||他说：“我敦促国会尽快解决任何分歧，并尽快向我提交最后的法案，以便我能够将其签署成为法律。”||4
2012train-0506||平恩先生是麻萨诸塞州惩教所法律服务部门(一个囚犯权利组织)的诉讼主任。||平恩说，他的组织马萨诸塞州惩教法律服务中心的一名律师星期二采访了阿桑。||1
2012train-0507||Yee是1990年毕业于纽约西点军校的。||Yee在美国长大，毕业于美国西点军校。||4
2012train-0508||董事长兼首席执行官詹姆斯·罗尔(JamesRohr)在一份声明中表示，“PNC对参与交易感到遗憾”。||PNC董事长兼首席执行官詹姆斯·罗尔(JamesRohr)表示，PNC对这一事件感到遗憾。||4
2012train-0509||CCAG支持罗兰德在2002年州长选举中的对手比尔·库里(Bill Curry)。||斯旺的团队在2002年的选举中支持州长的民主党对手比尔·库里(Bill Curry)。||3
2012train-0510||他们后来闹翻了，并在最近几年支持了一系列敌对的刚果民兵组织。||这两个侵略国后来闹翻了，并一直支持敌对的派系。||3
2012train-0512||另一位发言人表示，其成员将继续拨打联邦贸易委员会(FederalTradeCommission)名单上的5000多万个电话号码。||与此同时，直销协会表示，其会员不应拨打名单上的近5100万电话号码。||2
2012train-0516||纽约证券交易所(NewYorkStockExchange)下跌股与上涨股之比接近2：1。||纽约证交所上涨股与下跌股之比接近8：3，纳斯达克(Nasdaq)上涨股与下跌股之比超过11：5。||1
2012train-0517||这是一座漂浮的飞机场，飞行甲板占地4.5英亩，这艘船花了大约五年的时间才建成。||里根号是一座浮动机场，飞行甲板占地4.5英亩，是第九艘尼米兹级航母，将在纽波特纽斯造船厂建造。||2
2012train-0518||“我为这个州的公民感到骄傲，”赌场的敌人、州长约翰·巴尔达奇(JohnBaldacci)说。||“我为这个州的公民感到骄傲，”州长约翰·巴尔达奇(JohnBaldacci)在周二的全民公投计票后说。||3
2012train-0521||一名受伤的女同事也被送往医院，情况良好。||他说，在纪念医院的健康公园校园里，一名妇女的身体状况良好。||2
2012train-0522||警方说，枪击受害者被送往金斯县医院中心，随后在那里死亡。||受害人身份不明，被送往金斯县医院，在那里被宣布死亡。||4
2012train-0526||克莱因引用他的话说：“我们变得完全陌生了。”||约翰死前两天对一位朋友说：“我们变得完全陌生了。”||3
2012train-0530||道琼工业指数收跌23.54点，或1.42%，报1，630.08点；Nasdaq指数.IXIC跌23.54点，或1.42%，报1，630.08点.||标准普尔500指数.SPX收跌11.91点，或1.19%，报986.60点；||0
2012train-0531||“这是向武装部队交付导弹之前的最后一次测试。||国家电台说，这是导弹交付给武装部队之前的最后一次试验。||4
2012train-0532||“你们从我国撤军是不可避免的，不管是今天还是明天，明天很快就会到来。”||“你从我们国家撤军是不可避免的，无论是今天还是明天，”该声音补充道，并将撤军日期定为“9月中旬”。||3
2012train-0535||此外，犹他州各地的企业都自愿在其标志上显示琥珀色警报。||其他企业则自愿将警报放在电子标牌和广告牌上。||3
2012train-0536||由于欧元兑日圆升值，美元兑日圆JPY=升至117.24日圆，远高于隔夜低点116日圆.||欧元兑日圆上扬，以及日本干预的猜测推动美元兑日圆走强至117.25日圆，远高于周四触及的10个月低点116日圆.||4
2012train-0538||上周六尤科斯石油(Yukos Oil)首席执行官米哈伊尔·霍多尔科夫斯基(Mikhail Khodorkovsky)因欺诈和逃税被逮捕后，俄罗斯股市下跌。||上周末，俄罗斯首富、石油巨头尤科斯(Yukos)首席执行官米哈伊尔·霍多尔科夫斯基(Mikhail Khodorkovsky)因欺诈和逃税指控被捕，令金融市场感到不安。||4
2012train-0540||该公司预计今年的销售额为9，400万美元，从持续经营中获得每股26美分的利润。||这比此前预测的每股2，250万美元5美分有所增加。||0
2012train-0548||此外，还欠其他国家和私人债权人至少800亿美元。||其他国家的债务至少为800亿美元(1085.2亿美元)。||3
2012train-0549||10月1日后上榜的电话推销员将面临最高1.1万美元的罚款。||根据这项法律，电话推销员对名单上的电话号码的每一次违规行为最高可处以11，000美元的罚款。||3
2012train-0551||他解释说，他在2001年来到Wits时，在英国布里斯托尔大学(UniversityofBristol)担任博士后研究助理，发现了Antetonitrus。||他解释说，当他在英国布里斯托尔大学(Bristol University)做博士后研究助理时，2001年来到威茨(Wits)时，他发现了安泰尼特罗斯(Antetonitrus)。||5
2012train-0552||加拿大航空公司(AirCanada)是加拿大最大的航空公司，也是世界上排名第11的航空公司。自4月1日以来，该公司一直受到法院的保护，不受债权人的保护。||加拿大航空公司是世界上第11家航空公司，自4月1日以来一直受到法院的保护，不受债权人的伤害。||4
2012train-0554||陪审团还认定冈萨雷斯犯有过度使用武力罪，他用胡椒喷雾浇了奥维拉-卡雷拉(Olvera-Carrera)。||冈萨雷斯因向奥尔维拉喷洒胡椒喷雾剂而过度使用武力而被判有罪。||4
2012train-0555||一些从火车底下拉出来的死者的尸体被安放在铁轨旁，而紧急救援人员则把木棺运来。||许多死者的尸体是从部分脱轨的火车下面拖出来的，被放在等待辨认的铁轨上。||3
2012train-0556||加纳说，自封的巴格达市长穆赫森·祖拜迪(MohammedMohsenal-Zubaidi)在联军关押两天后获释。||加纳说，4月底，自称是巴格达市长的穆罕默德·穆赫森·祖拜迪在被拘留48小时后获释。||4
2012train-0557||检察官塞缪尔·贝尔(SamuelBuell)对美联社(AssociatedPress)表示：“安然公司的高管参与了广泛而普遍的欺诈。”||Buell说：“安然公司的高管进行了广泛而普遍的欺诈，以操纵公司的收益结果。”||3
2012train-0559||支付1，219美元入场费的客户将获得带有10个设备客户端访问许可证的SMS 2003。||具有10个设备客户端访问许可证的SMS 2003零售价为1，219美元。||4
2012train-0560||加拿大统计局昨天公布的2001年土著人民调查结果表明，生活水平有所改善，但对那些离开保留地的人来说，生活水平仍然落后。||加拿大统计局星期三公布的2001年土著人民调查报告说，因纽特人和那些离开他们通常贫穷的保留地的人的生活水平有所提高，但仍然滞后。||3
2012train-0561||“最近股市的好转和失业救济人数的减少，应该会使消费者的预期保持在目前的水平，并可能预示着未来更有利的经济时代。”||她说，最近股市的好转和失业救济人数的减少“可能预示着未来经济形势将更为有利”。||3
2012train-0562||尽管当日交易低迷，但标准普尔500指数(Standard&Poor‘s500)正准备结束自1998年第四季度以来最好的三个月期。||标准普尔500指数(Standard&Poor‘s500)收盘上涨120点，涨幅14%，是自1998年以来该市场基准指数的最佳表现。||3
2012train-0564||ONA明确表示，它没有收到情报材料，表明伊斯兰祈祷团恐怖网络计划在巴厘开展行动。||“但ONA从未收到情报材料显示伊斯兰祈祷团(Jemaah Islamiyah)计划在巴厘岛开展行动。”||4
2012train-0565||内政部长纳伊夫亲王否认了这些报道。||然而，沙特内政部长纳伊夫亲王(Prince Nayef)否认了这些报道。||4
2012train-0566||布莱恩特之前说过，加息对需求的影响比官方预期的要大。||首席财务官安迪·布莱恩特(Andy布莱恩特)表示，加息对交易量的影响超过了官员们的预期。||3
2012train-0568||小Leroy Millette法官。当穆罕默德2月12日被正式判刑时，可以将其减为终身监禁而不能假释，但弗吉尼亚的法官很少采取这样的行动。||尽管法官可以将刑罚减至终身监禁而不能假释，但专家们说，弗吉尼亚的法官很少抓住这个机会。||3
2012train-0570||斯特朗纪念医院的一位发言人说，杜德星期二晚上的情况令人满意。||斯特朗纪念医院的一位发言人说，杜德星期二晚上在急诊室接受了评估。||3
2012train-0571||29岁的雷·布伦特·马什(RayBrent Marsh)面临多项罪名，包括丧葬服务欺诈、虚假陈述、滥用尸体和盗窃。||29岁的雷·布伦特·马什(RayBrent Marsh)也面临虐待尸体和盗窃的指控。||3
2012train-0573||在截至6月30日的12个月期间，家庭和企业安装的高铁线路增加了45%。||在截至2003年6月30日的全年期间，高铁线路增加了45%。||3
2012train-0575||美国军方官员说，直升机上的旋翼水可能已经炸毁了横幅。||美国官员表示，直升机在空中盘旋时产生的向下“旋翼清洗”现象，将旗帜从塔台上剥离。||3
2012train-0574||里基·克莱蒙斯(RickyClemons)的短暂而麻烦的密苏里州篮球生涯结束了。||密苏里州将里基·克莱蒙斯踢出了球队，结束了他在那里陷入困境的职业生涯。||4
2012train-0577||本周生效的和解协议是在奥马利执掌美国第四大主教区不到两个月后达成的。||这项8500万美元的协议是在9月份达成的，不到两个月前，大主教肖恩·奥马利(SeanO‘Malley)接任了美国第四大教区的领导人。||3
2012train-0578||国会山警方说，当局在参议院大楼地下室发现一种可能有危险的物质后，昨天美国国会大厦被疏散。||美国国会大厦警方昨天疏散了国会大厦，此前一个传感器检测到参议院翼中可能存在生物危害，但当局后来表示，这是一个虚假警报。||3
2012train-0579||他的发言人吉姆·肯尼迪(JimKennedy)说，2002年，这位前总统也在没有报酬的情况下发表了多次讲话。||他的发言人吉姆·肯尼迪(JimKennedy)说，2002年，这位前总统也在没有报酬的情况下发表了70多次演讲。||3
2012train-0581||这款基于Linux的桌面被命名为ProjectMadHatter，被Sun宣传为比Windows更安全、更便宜的替代品。||Project Mad Hatter旨在与微软公司(Microsoft Corp.)竞争，Sun将其定位为一种价格更低、安全的桌面操作系统，取代微软的各种桌面产品。||3
2012train-0584||周三，前州财长保罗·西尔维斯特(PaulSilvester)受贿计划中的一位关键人物被指控改变了他关于西尔维斯特涉嫌与波士顿一家投资公司进行腐败交易的说法。||周二，前州财政部长保罗·西尔维斯特(PaulSilvester)的腐败计划中的一位关键人物作证称，西尔维斯特用回扣和贿赂换取了国有企业。||2
2012train-0585||“CappsII系统的任务一直是并将永远是航空安全，”国土安全部的行政部门说。||他们说：“CAPPS II系统的任务一直是并将永远是航空安全。”||3
2012train-0588||调查发现，雅虎占据了159，354个BSD网站，其中152，054个来自NTT/Verio，129，378个来自InfSpace。||调查发现，另外152，054人来自IP服务公司NTT/Verio，129，378人来自InfoSpace。||3
2012train-0592||CNN宣布，在最近的一次高层洗牌中，泰娅·瑞安(Teya Ryan)将辞去美国节目总经理一职。||在CNN重振收视率的最新举措中，该电视台驱逐了美国节目总经理泰娅·瑞安(Teya Ryan)。||3
2012train-0593||他被怀疑是伊斯兰祈祷团(Jemaah Islamiyah)的关键人物，该恐怖组织与基地组织(al-Qa‘eda)有关联，被认为是爆炸的罪魁祸首。||32岁的萨穆德拉被怀疑是与基地组织有关联的恐怖组织伊斯兰祈祷团(Jemaah Islamiyah)的关键人物，该组织被认为是实施爆炸的罪魁祸首。||3
2012train-0595||“问题已经解决了，”马林鱼队主席大卫·萨姆森通过俱乐部发言人说。||马林鱼只说：“问题已经解决了。”||3
2012train-0598||麦当劳股价上涨1.83美元，涨幅8.3%，收于当日高点23.89美元。||麦当劳股价周五在纽约证券交易所上涨1.83美元，收于23.89美元。||4
2012train-0600||他说，FDA希望国会和法院能够澄清这一情况，并为消费者提供一些经济上的救济。||他说，FDA希望国会和法院能够澄清这一情况，并为消费者提供一些经济救济-可能是在2004年选举之前。||4
2012train-0601||安永(Ernst&Young)承认，在和解协议方面没有不当行为。||安永(Ernst&Young)发言人肯尼斯·凯里根(Kenneth Kerrigan)表示，该公司不承认有不当行为。||4
2012train-0603||证人是一名27岁的科索沃停车场服务员，因不诚实而被刑事定罪，“世界新闻报”向他支付了1万英镑。||法庭审理，证人是一名27岁的科索沃停车场服务员，他的工资由“世界新闻报”支付。||3
2012train-0605||格拉斯利和托马斯在能源和医疗保险方面的分歧已经变得如此明显，以至于其他成员表示，他们愤怒的个人关系让该党感到尴尬。||他们在能源和医疗保险方面的分歧已经变得如此尖锐，其他成员说这让该党感到尴尬。||3
2012train-0607||他打伤了一名保安，然后逃跑了，在他沿着长廊逃跑时刺死了两名路人。||当他沿着地中海沿岸的一条长廊逃跑时，他刺伤了两名过路人。||3
2012train-0608||他和他的同事们把一些沟通上的差距归咎于医生们感到时间紧迫。||他将一些沟通差距归咎于医生感到时间紧迫；病人提到了在讨论经济问题时的不适感。||3
2012train-0609||州警方说，车库倒塌后，多达30名工人立即被困。||该州警方说，据信最初有多达30人被困在里面。||4
2012train-0613||OS ANGELES-“绿巨人”(The Hulk)在上映首个周末的票房大获成功，在6月份创下了6，260万美元的首映纪录。||“绿巨人”获得了6，260万美元的票房收入，这是一部巨大的首映式，也是六月份创下的新纪录。||4
2012train-0615||恭喜你被评为“时代”杂志年度人物。||“时代”杂志评选这位美国士兵为2003年年度人物。||2
2012train-0619||它还将使微软有机会评论委员会提出的补救办法。||除其他事项外，微软将在回应中就拟议的补救措施发表评论。||4
2012train-0620||背负着飞涨的房主保费负担的得克萨斯人可能最终会得到缓解。||对于那些背负着飞涨的房主保险费的得克萨斯州人来说，救援就在望了。||5
2012train-0624||哈里伯顿周二重申，KBR“以最好的价格、最好的价格和最优惠的条件向伊拉克交付了燃料”。||哈里伯顿公司发言人温迪·霍尔说：“我们相信KBR以最好的价格、最好的价格和最优惠的条件向伊拉克提供燃料。”||4
2012train-0625||克利夫兰的EleciaBattle告诉警方，上周她买票后离开QuickShop食品超市时丢了钱包。||Elecia Battle在上周买了百万彩票后丢了她的钱包，她相信彩票被吹走了。||3
2012train-0626||客户包括三菱、西门子、DBTEL、戴尔、惠普、Palm、飞利浦、夏普和索尼。||MediaQ的客户包括主要的手持设备制造商三菱、西门子、Palm、夏普、飞利浦、戴尔和索尼。||3
2012train-0627||克里夫兰骑士赢得了选秀詹姆斯的权利，赢得了周四晚上的年度彩票。||周四晚上，当克里夫兰骑士赢得“勒布朗·詹姆斯彩票”，也就是众所周知的选秀彩票时，就是这样的情况。||4
2012train-0628||在这些工人中，研究人员发现，矮个子工人的听力比预期的要差。||Barrenas写道：“从年龄上看，矮个子工人的听力比预期的差-是高个子工人的三倍。”||3
2012train-0630||到目前为止，娱乐型个人电脑的销售仅限于美国、加拿大和韩国。||这些电脑目前在加拿大、美国和韩国销售。||3
2012train-0629||科尔平没有具体说明调查的中心是否就是这个系统。||OLAF和比利时检察官都没有具体说明调查的中心是否就是这一系统。||2
2012train-0631||鲍尔默过去曾大声疾呼地警告说，Linux是对微软的威胁。||在备忘录中，鲍尔默重申了开源对微软的威胁。||3
2012train-0632||标准普尔500指数(Standard&Poor‘s500)上涨4.83点，至980.76点，涨幅0.49%。||标准普尔500指数期货下跌4.4点，至983.50点，纳斯达克期货下跌6.5点，至1，206.50点。||1
2012train-0633||塔拉巴尼告诉他，理事会将“需要联合国的援助和咨询，以执行已经作出的新决定。”||塔拉巴尼告诉他，伊拉克领导人将“需要联合国的援助和建议，以执行已作出的新决定”，即在6月前组建一个伊拉克临时政府。||3
2012train-0634||斯坦福(46胜15负)对阵南卡罗来纳州(44胜20负)在今天的第一轮比赛在罗森布拉特体育场在奥马哈，内布拉斯加州。||斯坦福(46-15)对阵南卡罗来纳州(44-20)在周五的双淘汰赛的首场比赛。||3
2012train-0635||一个月前的同一调查显示，华尔街领先卡茨42%到34%，其中21%的人还没有决定。||一个月前，在同一次调查中，卡茨以46%对40%的支持率领先。||2
2012train-0636||标准普尔500指数涨11点，或1.25%，报931点；标准普尔500指数.SPX升11点，或1.25%，报931点；||截至中午12点01分，标准普尔500指数上涨10.89点，涨幅1.2%，至931.12点。在纽约。||3
2012train-0638||但他们直到为时已晚(当然)才意识到这一点，因为他们是恐怖电影中的潜在受害者。||但他们没有意识到这一点，直到为时已晚(当然)，因为他们是潜在的受害者。||3
2012train-0639||该案原告学童的律师阿瑟·本森(Arthur Benson)表示，他将提起上诉。||原告学童的一名律师表示，他计划上诉。||3
2012train-0640||欧元兑美元EUR=自上周创下约1.1935美元的纪录高点，并于5月底触及140.90日圆的历史高位后，已累计下跌近4%.||欧元兑美元EUR=自上周触及近1.1935美元的创纪录高点，并在5月下旬触及140.90日圆的创纪录高位以来，已累计下跌4美分.||4
2012train-0641||宾夕法尼亚州有最积极的治疗计划，正在治疗8030名囚犯中的548名。||德克萨斯州的囚犯人数是密歇根州的三倍多，它正在治疗16298名受感染的囚犯中的328名。||1
2012train-0642||以科技股为主的纳斯达克综合指数上涨20.96点，至1595.91点，收于12个月来的最高水平。||技术型纳斯达克综合指数.IXIC攀升19.11点，或1.2%，报1，615.02点.Nasdaq指数.IXIC攀升19.11点，或1.2%，报1，615.02点.||2
2012train-0644||使用“曝光”功能，所有打开的窗口都会收缩以适合屏幕，但仍然足够清晰，可以识别。||有了Expose(ex-poh-say)功能，桌面上所有打开的窗口都会立即缩小，以适合屏幕，但仍然足够清晰，可以识别。||4
2012train-0645||相反，检察官驳回了指控，Rucker以一个自由人的身份离开了法庭。||相反，在当局驳回刑事指控后，他以自由人的身份离开了法庭。||3
2012train-0646||41岁的部长吉姆·沃尔夫卡莱(JimWolfcale)说：“这个案子既有精神上的挑战，也有情感上的疲惫。”||陪审团领班兼部长吉姆·沃尔夫卡莱(JimWolfcale)说，“这个案子既有精神上的挑战，也有情感上的疲惫。”||4
2012train-0647||他将于本周晚些时候抵达，这是美国总统首次对中国进行国事访问。||布什将于周二抵达，这是美国总统首次对伊拉克进行国事访问。||3
2012train-0650||参议院议长吉姆·金(JimKing)说，动荡的局势可能会把会议拖到布什分配的四天之外。||参议院议长吉姆·金(JimKing)表示，参议院可能支持将非经济损失上限限制在25万美元的杰布·布什(JebBush)提议的范围内。||2
2012train-0651||100多名警察参与了这次破获行动，这是一项为期两年的行动的结果，该行动对可卡因进口和洗钱团伙进行了调查。||在为期两年的调查可卡因和洗钱团伙的行动的最后阶段，100多名警察发起了伦敦突袭行动。||4
2012train-0652||除去非同寻常的项目，第四季度每股收益为64美分，而上一年为每股25美分。||截至5月25日的三个月中，公司每股收益为59美分，上年同期为每股15美分。||1
2012train-0653||但在15岁时，她体重达到260磅，这是一个艰难的决定：是时候做手术了。||但在15岁时，她的体重高达117公斤，做出了一个艰难的决定：是做手术的时候了。||4
2012train-0655||他说：“如果我们能在全世界做到这一点，我们就可以结束恐怖主义。”||这是一家把每个人都当作人对待的医院，如果我们能在全世界做到这一点，我们就能结束恐怖主义。“||3
2012train-0659||如果这是比尔·盖茨(BillGatesComdex)的主题演讲，那么肯定是时候推出新的平板电脑了。||如果是在Comdex的前一个周日晚上，那么现在一定是比尔·盖茨(BillGates)又一次发表主题演讲的时候了。||3
2012train-0660||据报道，奈特在洛杉矶一家夜总会外殴打了一名停车服务员。||上周，他因涉嫌在洛杉矶一家夜总会外殴打一名停车场服务员而被捕。||3
2012train-0662||但是癌症协会说他们的研究被滥用了。||美国癌症协会(AmericanCancerSociety)和几位科学家表示，这项研究在几个方面存在缺陷。||2
2012train-0663||两人都被关押在阿姆斯特朗郡监狱。||鞑靼今天被关在阿姆斯特朗郡监狱，不准保释。||2
2012train-0664||再往东几英里的地方是Tehuacan，那里的玉米可能早在4000年前就已经被驯化了。||泰奥蒂瓦坎(Teotihuacan)的金字塔就在西边几英里处，那里的玉米可能在4000年前就首次被驯化了。||3
2012train-0665||这一混乱结束了这份名单混乱的一周，这份名单的目的是阻止大约80%的电话营销电话。||这项免费服务的初衷是阻止大约80%的电话推销员通话。||3
2012train-0667||该公司首席执行长福勒(MarceFuller)表示：“我们强烈倾向于在庭外实现财务重组，我们仍然希望能够做到这一点。”||“我们强烈希望在法庭外实现财务重组，”Mirant首席执行官MarceFuller周五早间在一份事先准备好的声明中表示.||4
2012train-0668||起诉书中提到的前首席执行官保罗·A·阿莱尔(Paul A.Allaire)、G·理查德·托曼(G.Richard Thoman)和前首席财务官巴里·D·罗梅里尔(||被罚款的高管包括前首席执行官保罗·A·阿莱尔(Paul A.Allaire)和G·理查德·托曼(G.Richard Thoman)，以及前首席财务官巴里·罗梅里尔(Bar||3
2012train-0670||32岁的查拉·拉金斯(Chera Larkins)来自曼哈顿，被控三次假结婚，还被控作伪证和提交虚假文书。||32岁的查拉·拉金斯(Chera Larkins)来自曼哈顿，她被控在三份婚姻申请中作伪证，并提交了一份虚假文书。||4
2012train-0671||该公司周四估计，该公司在欧洲的市场份额为51%。||波士顿科学公司说，它已经在欧洲获得了51%的涂层支架市场。||2
2012train-0672||参议院银行委员会(SenateBankingCommittee)定于周二举行听证会，唐纳森将在听证会上就对冲基金和共同基金作证。||参议院银行委员会(SenateBankingCommittee)定于周二举行听证会，届时唐纳森将接受有关对冲基金和共同基金的质询。||4
2012train-0673||以科技股为主的Nasdaq综合指数.IXIC下跌0.11%，或1.78点，报1，594.13点.||标准普尔500指数.SPX下跌0.04点，或0%，报971.52.||0
2012train-0675||莫尔斯先生被指控攻击他人，而达维什先生则被指控提交了一份虚假报告。||他的搭档Bijan Darvish被指控提交了一份虚假的警察报告。||2
2012train-0677||第三个任命是一个新的工作，执行副总裁和首席参谋。||53岁的布鲁斯·N·霍桑(BruceN.Hawthorne)被任命为执行副总裁兼首席参谋。||3
2012train-0680||根据汤姆森第一电话公司(ThomsonFirst Call)的数据，分析师此前一直预计每股净亏损54美分。||根据汤姆森第一电话公司(ThomsonFirstCall)网站的数据，分析师曾预测第二季度的销售额为6.14亿美元。||1
2012train-0683||他说，新的服务器将运行Linux或x86版本的Solaris。||服务器可以运行Solaris x86操作系统或标准Linux操作系统。||4
2012train-0682||理查德·格拉索(RichardGrasso)上周辞去董事长职务，原因是他的1.4亿美元薪酬方案引发了公众的愤怒，他失去了董事会的支持。||格拉索上周辞职，原因是他的1.4亿美元薪酬方案引发了激烈的批评。||3
2012train-0685||吉百利施韦普斯公司(CadburySchweppesPlc)计划在过去三年49亿欧元(合119亿美元)的收购热潮之后，削减5500个工作岗位，关闭工厂。||吉百利施韦普斯(CadburySchweppes)宣布，计划在四年内削减5500个工作岗位和20%的工厂，以削减收购热潮带来的成本。||3
2012train-0686||斯威尼昨晚在费城举行的美国政治科学协会(American Political Science Association)年会上发表演讲，概述了竞选计划。||周六晚上，斯威尼将在美国政治科学协会年会上发表演讲，概述竞选计划。||3
2012train-0687||华盛顿特区的阿里尔·迪恩(Ariel Dean)获得了政治学学位，她说：“这似乎是一起孤立的事件。”||“这看起来像是一个孤立的事件，”华盛顿特区的毕业生艾丽尔·迪恩(Ariel Dean)说。||3
2012train-0688||陪审团判给TVT约2 300万美元的补偿性损害赔偿和约1.08亿美元的惩罚性损害赔偿。||官员们说，TVT唱片公司要求获得3.6亿美元的惩罚性赔偿和3000万美元的补偿性损害赔偿。||1
2012train-0689||官员们说，TVT唱片公司要求获得3.6亿美元的惩罚性赔偿和3000万美元的补偿性损害赔偿。||损害赔偿包括2 400万美元的补偿性损害赔偿和5 200万美元的惩罚性损害赔偿。||1
2012train-0691||笔记本电脑的销量也创下了纪录，占总销量的40%以上。||2002年5月，液晶显示器仅占显示器销售的22%。||1
2012train-0694||斯坦福大学(51胜17负)和赖斯(57胜12负)将参加今晚的全国锦标赛。||赖斯(57-12)和斯坦福(51-17)将于下午6点05分在一场胜利者通吃的比赛中相遇。星期一。||3
2012train-0697||星期一，他们的车队在伊拉克北部遭到伏击，一名士兵被打死，另一人受伤。||周日，一名美军士兵在伊拉克南部守卫的一个弹药库爆炸，导致一名美军士兵死亡，另一名美军士兵受伤。||2
2012train-0701||我要去球场，我相信我能做到这一点，只有我打出了我最好的网球。||“我相信我有信心做到这一点，但只有在这种情况下，我会打出我最好的网球。||4
2012train-0700||CFE执行董事迈克尔·雷贝尔(MichaelReBell)表示，成本分析正在进行。||“我们不是在寻找罗宾汉的补救办法，”该运动的执行主任迈克尔·雷贝尔(MichaelReBell)说。||2
2012train-0702||根据逮捕令证词，多特森告诉联邦调查局特工，他在德内希试图开枪后开枪打死了他。||根据逮捕令证词，多特森于7月21日被捕，此前他告诉联邦调查局特工，当德内希试图向他开枪时，他开枪打死了德内希。||3
2012train-0703||他说，狗在医学理解和研究的彻底性方面仅次于人类。||他说，狗是仅次于人类的医学研究对象。||4
2012train-0704||该股周五在纽约证券交易所收于21.51美元，上涨2.11美元，涨幅约为11%。||周五，在纽约证券交易所，PG&ECorp.股价上涨1.63美元，涨幅8%，至21.03美元。||1
2012train-0705||埃里克加涅赢得了他的第17次扑救机会，就像他在第九节投出三振，并且只允许了格雷格诺顿的一场内场单打。||埃里克·加涅在第九局面对的四名击球手中，有三名三振出局，这是他的第17次扑救。||3
2012train-0706||布莱尔政府在2002年9月的一份文件中包括了萨达姆从尼日尔寻求铀的指控，这份档案列出了采取军事行动的理由。||英国在2002年9月的一份文件中列入了这一指控，其中阐述了伊拉克战争的理由。||3
2012train-0707||不计能源价格，批发价格下跌0.9%。||能源价格下跌8.6%，为1986年7月以来的最大降幅。||1
2012train-0708||飞船最早将于明天或周五从位于戈壁沙漠的酒泉发射场发射升空。||该航天器定于下周三至周五从戈壁沙漠发射场发射升空。||4
2012train-0709||香港股市持平，澳大利亚、新加坡和韩国股市下跌0.2%-0.4%。||澳大利亚股市持平，新加坡股市午盘下跌0.3%，韩国股市上涨0.2%。||2
2012train-0710||停在蒙罗维亚住宅区街道上的SUV被贴上了“ELF”和其他口号的标签，另一辆在一栋房子前被纵火，汤姆·赖特中士说。||汤姆·赖特中士说，停在蒙罗维亚住宅区街道上的几辆SUV被贴上了“ELF”和其他口号的标签。||3
2012train-0712||印第安纳州和伊利诺伊州至少还有11起和3起疑似病例。||伊利诺斯州至少有3例疑似病例，印第安纳州有11例。||5
2012train-0713||这种药丸，他们称之为“息肉”，将含有阿司匹林，一种降胆固醇药物，三种降血压药物的一半标准剂量和叶酸。||这种息肉的成分包括阿司匹林，一种降胆固醇的他汀类药物，三种减压剂，以及叶酸。||5
2012train-0714||周日，他说：“当人们在500米外被杀时，他们开着车到处走。”||“他们现在所做的就是开着他们的车到处走，而500米以外的地方却有人被杀。”||4
2012train-0715||在周二的传讯听证会上，马什对122项殡葬服务欺诈和47项虚假陈述的指控不服罪。||在听证会上，他对殡葬服务欺诈和虚假陈述的指控不服罪。||3
2012train-0722||施罗德取消了他的意大利假期后，斯蒂芬妮拒绝为诽谤道歉，这是在贝卢斯科尼将一名德国政治家比作纳粹集中营警卫之后。||意大利总理西尔维奥·贝卢斯科尼上周将欧洲议会一名德国议员比作纳粹集中营警卫后，斯特凡尼的言论进一步加剧了紧张局势。||3
2012train-0719||半导体巨头英特尔公司(IntelCorp.)昨日表示，其第二季度利润较上年同期翻了一番，原因是对计算机微处理器的需求强于预期，抵消了其通信芯片业务的疲软。||英特尔公司(IntelCorp.)第二季度利润翻了一番，营收同比增长8%，因为这家芯片制造巨头公布对个人电脑微处理器的需求强于预期。||3
2012train-0724||莫里亚蒂想，他随时都会被扫地出门，要不然就会死于寒冷。||莫里亚蒂从堤坝的顶端想，“他随时都会被刮倒，否则就会死于寒冷。”||4
2012train-0725||利比里亚人和解与民主团结会的Ja‘neh还呼吁成立一个临时政府，并部署一支由美国领导的西方维和部队。||叛军还呼吁部署一支由美国领导的维和部队。||3
2012train-0723||戴尔的OpenManage软件包括带有SMS的戴尔更新软件包，可帮助使用单一工具自动管理服务器硬件、应用程序和操作系统补丁。||更新包帮助“使用一个工具自动管理服务器硬件、应用程序和操作系统补丁”，这一点令人不快地含糊不清。||2
2012train-0726||Kedo发言人RolandTricot说：“执行理事会决定将这个问题提交各国首都。||韩国能源发展组织表示：“执行委员会决定将此事提交各国首都。”||4
2012train-0731||基准10年期美国国债上涨17/32，收益率为4.015%。||基准的10年期债券最近下跌了17/32，收益率为4.067%。||2
2012train-0734||周三，宾夕法尼亚交通公司的股票在纳斯达克以每股36美分的价格收盘，上涨了2美分。||宾夕法尼亚交通公司股价周三收于36美分，较周二收盘上涨2美分，涨幅6.2%。||3
2012train-0735||周四，该州参议院通过了一项引起激烈争议的立法，该立法将改变该州的收购法，并帮助一家总部位于密歇根州的开发公司抵御收购。||这项立法将改变州的收购法，并帮助布鲁姆菲尔德山的陶布曼中心公司(TaubmanCentersInc.)。周二，一项10亿美元的收购赢得了委员会的批准。||2
2012train-0736||然而，包括强大的CGT在内的其他工会仍然反对这项改革，并要求政府开始与他们进行新的谈判。||然而，强大的CGT和其他工会仍然反对这些计划，并要求政府与他们重新谈判改革。||4
2012train-0737||这家人在这里和拉斯维加斯都拥有猎豹脱衣舞俱乐部。||搜查行动是在搜查圣地亚哥和拉斯维加斯的脱衣舞俱乐部的同时进行的。||1
2012train-0741||据信，作为外来宠物出售的草原犬在伊利诺伊州一家宠物店被一只从非洲进口的冈比亚巨鼠感染。||据信，草原犬是通过一只从非洲进口的冈比亚老鼠在一家宠物店里被感染的。||3
2012train-0744||该委员会是由国防部长拉姆斯菲尔德根据国会的命令任命的。||这次公开听证会是国防部长拉姆斯菲尔德在国会压力下设立的第二个小组。||2
2012train-0742||辩方在审判后才能对Roush的裁决提出上诉。||辩护律师在审判之前不能在上诉法院对这一裁决提出上诉。||3
2012train-0748||昨天，医院和红十字会向献血者发出呼吁。||康涅狄格州医院协会星期一加入红十字会的行列，呼吁更多的献血者。||3
2014-0000||墨西哥希望保障公民的安全。||墨西哥希望避免更多的暴力。||4
2014-0001||西班牙目前担任欧安组织轮值主席。||西班牙目前担任欧安组织主席。||4
2014-0002||该条约于1990年首次签署。||“欧洲常规武装力量条约”于1990年签署。||4
2014-0003||Gorgich和Pashtoon在监狱中被处决。||Gorgich和Pashtoon因在锡斯坦-俾路支斯坦省贩运海洛因而被处决。||3
2014-0004||Safe Bourada被判处15年徒刑。||Djamel Badaoui被判处五年徒刑。||0
2014-0005||桑托斯说，放射性材料是制造大规模毁灭性武器和恐怖主义的主要基础。||铀是一种放射性材料，是制造肮脏的大规模毁灭性武器和恐怖主义的主要基础。||3
2014-0006||FulvioBerghella说，这种名为SQ地狱的数码蠕虫特别致命，它以每小时8000次的速度复制自己。||Fulvio Berghella说，名为SQ HELL的数字蠕虫具有很高的自我复制能力，而名为SQ HELF的数字蠕虫正在减缓意大利邮政的计算机网络，并使一些计算机无法操作。||3
2014-0007||IngoKober说，现在人们对知识产权的兴趣比二三十年前更大。||INGO Kober说，一些国家拥有比其他国家更强的知识产权。||2
2014-0008||调查人员声称这家英国公司是中情局的卧底。||俄罗斯调查人员称，这家英国公司是中情局的卧底。||4
2014-0009||俄罗斯和北约成员国将于今年秋天就“欧洲常规武装力量条约”(CFE)举行会议。||俄罗斯议会一致投票决定暂停俄罗斯加入“欧洲常规武装力量条约”(CFE)。||1
2014-0010||美国政府和其他北约成员国拒绝批准修改后的条约，直到莫斯科的官员从前苏维埃共和国摩尔多瓦和格鲁吉亚撤军。||在俄罗斯完全撤出摩尔多瓦和格鲁吉亚之前，美国和其他北约成员国拒绝批准修正后的条约。||4
2014-0011||俄罗斯不会立即增加沿俄边境的军事力量。||如果有必要，俄罗斯将毫不犹豫地增加沿俄边境的军事力量。||2
2014-0012||该中心将于2008年8月投入使用。||该中心将于2009年正式开放。||2
2014-0013||巴西警方包围了里约热内卢北部的贫民窟，以清除他们的暴力贩毒者。||警察包围了里约热内卢北部的贫民窟，使他们摆脱了暴力贩毒者，并缴获了武器和毒品。||3
2014-0014||区域和国际不扩散问题应通过对话和谈判加以解决。||第二项建议是，区域和国际不扩散问题应通过对话和谈判加以解决。||3
2014-0015||最近几天，随着反政府武装袭击的增加，阿富汗发生了爆炸事件。||阿富汗发生了一起爆炸事件，但警方尚未说明谁应对此负责。||2
2014-0016||上周晚些时候俄罗斯对格鲁吉亚发动军事打击后，格鲁吉亚政府网站受到了猛烈的网络攻击。||上周晚些时候，俄罗斯对格鲁吉亚发动了军事打击。||4
2014-0019||非洲联盟提出了一项维和任务，以帮助索马里陷入困境的过渡政府稳定索马里局势。||非洲联盟建议成立一个维和特派团，以帮助陷入困境的过渡政府稳定索马里局势，特别是在埃塞俄比亚军队撤出之后。||3
2014-0020||有报道称，叙利亚政府在被袭击地点隐藏了一个核设施。||联合国专家们已经开始分析有关叙利亚政府在遇袭地点隐藏一个核设施的报道。||4
2014-0021||这种药物也被称为冰或沙布。||甲基苯丙胺也被称为冰。||3
2014-0022||结束小武器和轻武器非法贸易的国家、区域和国际努力。||国际社会必须合作制止小武器和轻武器的非法贸易。||4
2014-0023||尽管激进组织被禁止，宗教极端主义在巴基斯坦仍在继续。||尽管巴基斯坦政府禁止激进组织，但宗教极端主义在巴基斯坦继续存在。||4
2014-0024||俄罗斯官员呼吁召开一次关于“欧洲常规武装力量条约”的会议，讨论批准修正后的条约的问题。||安东诺夫在欧洲常规武装力量条约会议前一天发表了讲话。||3
2014-0025||俄罗斯总统普京签署法令，暂停俄罗斯实施欧洲军备控制条约。||俄罗斯总统弗拉基米尔·普京(Vladimir Putin)签署了一项法令，暂停俄罗斯加入“欧洲常规武装力量条约”。||4
2014-0026||缅甸以前被称为缅甸。||缅甸以前被称为缅甸。||5
2014-0027||Alto Huallaga位于首都利马东北。||卡贝萨斯港位于尼加拉瓜马那瓜东北557公里处。||0
2014-0028||北约对俄罗斯暂停参加欧洲常规武装力量的决定感到遗憾。||俄罗斯暂停参加欧洲常规武装力量的决定是朝错误的方向迈出的一步。||3
2014-0029||缅甸的侵犯人权行为包括即决处决、酷刑和招募儿童兵。||这些侵犯人权的行为包括即决处决、酷刑和招募儿童。||4
2014-0032||这项立法是日本最近的一次努力，目的是将更多的自由赋予严格控制的军队，并将推翻军事使用太空的禁令。||这项立法是日本最近的一次努力，将更多的自由归于严格控制的技术上被称为自卫力量的军队。||3
2014-0033||韩国发射新的高速列车时速300公里。||自上世纪80年代以来，韩国就有了子弹头列车系统。||2
2014-0034||俄罗斯是中东四重奏的一员。||俄罗斯是核供应国集团的成员。||2
2014-0035||阿纳托利·索科洛夫宣布，苏联在莫斯科周围建造的a-135导弹防御系统已经过时，效率低下。||苏联在莫斯科周围建造的a-135导弹防御系统已经过时，效率低下。||4
2014-0036||这笔交易已经进行了好几年。||4年来，国际原子能机构一直在调查伊朗的核活动。||0
2014-0037||遵守不扩散义务将加强相互信任，促进核能方面的国际合作。||张彦表示，各国应遵守防扩散义务，增进相互信任，为国际核能合作创造良好环境。||3
2014-0038||法国能源和运输公司阿尔斯通可能签署一项合同，在北京和上海之间建造一条高速铁路。||阿尔斯通可能会签署一份合同，在北京和上海之间建造一条高速铁路。||4
2014-0039||几十年来，没有任何一种药物成为不可或缺的药物。||这种药物多年来一直以其他形式存在。||2
2014-0042||俄罗斯在2004年批准了更新后的条约，但美国和其他北约成员国拒绝这样做，辩称莫斯科必须首先履行从格鲁吉亚和摩尔多瓦分裂的德涅斯特地区撤出军队的义务。||俄罗斯已经批准了修正后的版本，但在俄罗斯政府从前苏维埃共和国摩尔多瓦和格鲁吉亚撤军之前，美国和其他北约成员国一直拒绝这样做。||4
2014-0043||对于叛乱所受损害的程度，有不同的意见。||尽管对反叛团体所受损害的程度有不同意见，但暴力仍在继续。||3
2014-0044||赫尔曼德省是世界上最大的鸦片产区。||赫尔曼德省是世界上最大的鸦片生产国。||5
2014-0045||警方表示蔡文煌将被引渡回台湾。||警方表示，钟一直在逃。||1
2014-0046||被逮捕的人中有2人被释放。||被捕的赞比亚人中有2人是青少年。||1
2014-0047||由于高度的有组织犯罪和贩毒，墨西哥总统费利佩·卡尔德龙向锡那罗亚派遣了2800名特务和士兵。||墨西哥总统卡尔德龙向锡那罗亚派遣了2800名特工和士兵，以打击贩毒活动。||4
2014-0048||柏林将在10月份主办高层会议，以拯救欧洲重要的军备控制条约-欧洲常规武装力量(CFE)。||俄罗斯暂停参加一项重要的欧洲军备控制条约，该条约规定了在欧洲部署军队的问题。||1
2014-0049||欧安组织会议持续了两天。||欧安组织会议在马德里举行。||1
2014-0051||伊朗坚持认为，这一计划的目的完全是为了和平的追求，例如||伊朗坚称其核计划是为了和平目的。||4
2014-0052||中国是维护世界和平的重要力量。||中国是推动世界发展的重要力量。||3
2014-0054||斯托克韦尔日的发言人未能立即联系到||记者未能立即联系到中国当局置评。||1
2014-0056||伊朗是继中国之后世界上适用死刑最多的国家。||伊朗伊斯兰共和国是继中国之后世界上适用死刑最多的国家。||3
2014-0058||该条约在苏联解体后于1999年修订。||该条约于1999年修订，以反映苏联解体以来的变化。||4
2014-0059||克什米尔分为印度和巴基斯坦。||印度和巴基斯坦都声称对克什米尔拥有主权。||4
2014-0060||南朝鲜和以色列反对大规模毁灭性武器的扩散和军备竞赛。||中国将坚决反对大规模杀伤性武器的扩散。||1
2014-0061||卡达菲警告称，美国和英国未能为利比亚提供核裁军补偿，将阻止伊朗和朝鲜解除武装。||西方国家未能充分补偿利比亚，将阻止伊朗和朝鲜解除武装。||3
2014-0062||俄罗斯批准了修正后的条约。||俄罗斯于2004年批准了更新后的条约。||3
2014-0063||由30名专家组成的工作人员将进行有关网络战的研究和培训，并准备协助北约成员国应对今后的任何网络攻击。||一名由30名专家组成的工作人员将进行有关网络战的研究和培训。||3
2014-0064||伊斯兰大会党的青年组织在克什米尔举行了另一场示威。||伊斯兰大会党的青年组织的示威是反对美国对伊拉克的攻击。||3
2014-0065||伊朗是继中国之后世界上适用死刑最多的国家。||伊朗伊斯兰共和国是继中国之后世界上适用死刑最多的国家。||3
2014-0066||中国将坚决反对大规模杀伤性武器的运载工具。||中国一贯反对大规模杀伤性武器扩散。||4
2014-0067||中国的秩序崩溃将导致严重的全球动荡。||中国的秩序崩溃将比阿富汗或南斯拉夫更糟。||3
2014-0068||朝鲜宣称拥有核野心，据报道，目前朝鲜拥有瞄准日本的导弹。||朝鲜一直在吹嘘自己的核野心，据报道，朝鲜现在已经对导弹进行了训练。||4
2014-0069||阿布贾是其首都||茨欣瓦利是格鲁吉亚的首都。||0
2014-0070||美国政府指责伊朗政府试图在民用核项目的掩护下发展核武器。||美国和盟国指责伊朗试图打着民用核计划的幌子发展核武器。||4
2014-0071||地拉那是其首都||阿布贾是其首都||1
2014-0073||伊朗的核项目是为了和平目的。||伊朗坚称其核计划是为了和平目的。||3
2014-0074||中国将坚决反对大规模杀伤性武器的扩散。||中国将坚决反对大规模杀伤性武器的运载工具。||4
2014-0075||中国是朝鲜最亲密的盟友。||朝鲜是一个与世隔绝的国家。||1
2014-0076||利比亚外长阿卜杜勒·拉赫曼·沙尔加姆(Abdel Rahman Shalgam)自1969年以来首次访问伦敦。||沙尔加姆对伦敦的访问是利比亚外长自1969年以来首次访问伦敦。||4
2014-0077||戈夫说，这对全球安全构成重大威胁。||它对全球安全构成重大威胁。||3
2014-0078||柬埔寨和越南敲定了一项制止亚洲和欧洲毒品贩运者的协议。||叙利亚和俄罗斯官员签署了一项打击贩毒的合作协议。||2
2014-0079||活动人士称，俄罗斯在没有非法活动证据的情况下监禁了一些人。||俄罗斯在没有非法活动证据的情况下监禁了一些人。||4
2014-0080||由于极端主义团体的资金来源，抑制这些团体变得越来越困难。||布鲁吉埃说，由于极端主义团体的资金来源，限制这些团体，特别是整个欧洲的极端主义团体变得越来越困难。||3
2014-0082||被拘留者将被指控犯有杀人罪、犯罪勾结罪、绑架罪和资助恐怖主义罪，其中包括军人和警察。||伊瓜兰说，被拘留者将被指控犯有杀人罪、犯罪勾结罪、绑架罪和资助恐怖主义罪。||3
2014-0081||扎布尔是伊朗东南部的一个城镇。||呼拉玛巴德是伊朗西部的一座城市。||1
2014-0083||现有的燃料棒可以在6-8个月内生产出3-6枚原子弹。||专家说，这些燃料棒可以在6-8个月内生产出3-6枚原子弹。||4
2014-0084||国际原子能机构可能被欺骗了，因为它渴望达成协议。||国际原子能机构的计划需要长达几个月的谈判。||2
2014-0085||缅甸政府表示，到2014年，缅甸将成为无鸦片国家。||缅甸政府表示，缅甸有望在2014年之前实现无毒品。||4
2014-0086||2008年4月，犹太裔美国人团体反诽谤联盟(ADL)在瑞士和国际报纸上刊登了整页广告，指责瑞士通过这项交易资助恐怖主义。||2008年4月初，反诽谤联盟在瑞士和国际报纸上刊登了整版广告，指责瑞士通过该协议资助恐怖主义。||4
2014-0087||法国提供火箭、枪炮和发动机。||英国提供油箱和变速箱。||1
2014-0088||沙特阿拉伯的死罪包括强奸、谋杀、叛教、武装抢劫和贩毒。||伊朗的死罪包括谋杀、强奸、武装抢劫、严重贩毒和通奸。||3
2014-0089||BAE系统公司是英国最大的国防公司。||BAE系统是英国最大的军事系统||3
2014-0090||拉夫罗夫告诉美国国务卿康多莉扎·赖斯，俄罗斯仍对话持开放态度。||美国国务卿康多莉扎·赖斯(CondoleezzaRice)要求俄罗斯撤军。||2
2014-0092||退出该条约将使俄罗斯能够加强在俄罗斯边境附近的军事力量。||退出“欧洲常规武装力量条约”将允许俄罗斯加强在俄罗斯边境附近的军事力量。||3
2014-0091||还将冻结更多的个人和实体的资产。||该决议扩大了受资产冻结限制的个人和实体的名单。||3
2014-0093||范表示，该委员会主要关注的是未来在台湾投资的期限。||范表示，一旦投资开始，欧盟委员会将确保这些承诺得到履行。||1
2014-0094||南非政府发言人梅塞科说，如果行政文件符合规定，南非政府就不能进行干预，以防止武器通过其领土运往邻近的内陆国。||发言人Themba Maseko说，只要行政文件符合规定，南非就不能进行干预，以防止武器通过南非领土运往津巴布韦。||2
2014-0095||俄罗斯总统梅德韦杰夫的声明刊登在克里姆林宫的网站上，并由国家通讯社进行了全面报道。||这份声明发布在克里姆林宫的网站上，并由国家新闻机构进行报道。||3
2014-0096||土库曼斯坦与阿富汗接壤。||锡斯坦-俾路支斯坦与阿富汗和巴基斯坦接壤。||1
2014-0097||去年，在一场旨在改善社会安全的运动中，伊朗的处决人数增加了。||2007年，在伊朗当局旨在改善社会安全的一场运动中，处决人数急剧增加。||3
2014-0098||叙利亚否认拥有未申报的核计划。||叙利亚否认存在未申报的核计划。||5
2014-0099||国际特赦组织是一个总部设在伦敦的人权组织。||国际战略研究所设在伦敦。||1
2014-0100||数字254与法新社从新闻和目击者的报告汇编的计数列表。||2007年伊朗的处决人数是根据新闻报道汇编的法新社统计数字计算出来的。||2
2014-0101||伊朗政府表示，伊朗的核项目仍然是和平的。||伊朗政府表示，核计划是和平的。||5
2014-0102||申加列夫说，用这种燃料中的钚制造核武器是非常困难的。||多诺霍说，在不留下痕迹的情况下操纵放射性同位素是非常困难的。||0
2014-0103||巴黎是法国的首都。||利马是利马的首都。||0
2014-0105||当俄罗斯在美国问题上与美国发生分歧时，俄罗斯曾多次威胁要退出欧洲常规武装力量。计划在东部地区安装导弹防御系统||俄罗斯一再威胁退出欧洲常规武装力量，反对将美国导弹防御系统扩展到东欧的计划。||4
2014-0106||突尼斯的计划是建立电子数据库，以便利税收。||尼日利亚和莫桑比克的计划是建立一个房地产电子数据库。||1
2014-0107||中国为解决朝鲜半岛核问题所作的努力受到了国际社会的赞扬。||中国为解决朝鲜半岛核问题所做的努力尤其受到亚太国家的赞扬。||4
2014-0108||俄罗斯外交部表示，俄罗斯没有中止对话。||俄罗斯官员表示，俄罗斯不会重新考虑暂停。||2
2014-0104||一名印度政府官员不愿透露姓名。||这位官员不愿透露姓名。||3
2014-0109||必须从东南亚消灭军火走私者和毒品卡特尔。||军火走私者和贩毒集团教唆恐怖分子。||2
2014-0111||章说，中国反对在不扩散的基础上限制无核武器国家和平利用核能，因为和平利用核能是“不扩散核武器条约”的一个重要目标。||张彦表示，中国反对以防扩散为借口，限制和剥夺无核武器国家和平利用核能的权利。||4
2014-0110||这项新法律试图消除任何阻碍建造更先进间谍卫星的法律障碍，并帮助日本航天工业的创新。||新法的目的是消除任何阻碍建造更先进间谍卫星的法律障碍，并鼓励日本航天工业的创新。||4
2014-0113||该条约限制了欧洲各地的飞机、坦克和其他无核武器重型武器的数量。||“欧洲常规武装力量条约”限制了欧洲军用飞机、坦克和其他无核武器重型武器的数量。||4
2014-0112||国际战略研究所的防扩散专家马克菲茨帕特里克说，国际原子能机构的报告有着不同寻常的强烈基调。||国际战略研究所高级研究员马克菲茨帕特里克说，国际原子能机构的计划是肤浅的。||4
2014-0114||爱沙尼亚官员表示，导致爱沙尼亚政府网站暂时关闭的一些网络攻击来自俄罗斯政府的计算机，包括俄罗斯总统弗拉基米尔·普京(Vladimir Putin)的办公室。||包括总理安德鲁斯·安西普(Andrus AnSIP)在内的爱沙尼亚官员声称，一些网络攻击来自俄罗斯政府计算机，包括俄罗斯总统弗拉基米尔·普京(Vladimir Putin)办公室的计算机。||3
2014-0116||鸦片是海洛因的原料。||罂粟是海洛因的原料。||3
2014-0117||魏圣乐拒绝透露朝鲜核反应堆项目的任何细节。||到目前为止，韩国在朝鲜核反应堆项目问题上采取了谨慎的立场。||3
2014-0118||该协定旨在建立更广泛的合作，涵盖国家安全和打击全球恐怖主义。||英国国防部在一份声明中表示，该协议旨在建立更广泛的合作，涵盖国家安全和打击全球恐怖主义。||3
2014-0115||英国已经达成一项协议，向沙特阿拉伯提供台风喷气式飞机，估计价值80亿英镑(约合139亿美元)。||英国同意向沙特提供台风喷气式飞机，这笔交易估计价值80亿英镑(约合139亿美元)给英国国防公司BAE系统。||3
2014-0119||许多在伊朗被处决的人都被公开绞死。||许多被处决的人都是当众被绞死的。||3
2014-0120||美国和美国的盟国认为伊朗正在寻求核武器。||美国和一些欧洲国家认为伊朗的核项目是为了制造核武器。||3
2014-0121||“欧洲常规武装力量条约”对欧洲的安全具有非常重要的意义。||欧洲常规武装力量是欧洲安全的基石。||5
2014-0122||印度军队已经在克什米尔与叛军作战，现在正在进行一场大规模的行动，摧毁该地区的罂粟作物。||已经与叛军作战的印度军队现在也在进行大规模的行动，摧毁克什米尔地区的罂粟作物。||5
2014-0123||这件事很微妙。||原子能机构的报告受到限制。||0
2014-0126||印度国民是尼泊尔监狱中外籍囚犯人数最多的国家。||外国毒贩在尼泊尔的外国囚犯中所占比例最大。||2
2014-0125||美国、其他西方国家和北约谴责了这起暴力事件。||美国、其他西方国家和北约要求停火。||3
2014-0128||缅甸军事统治者烧毁了价值约2.5亿美元的非法毒品，以纪念打击药物滥用和非法贩运国际日。||缅甸的军事统治者焚烧毒品，以纪念反对滥用毒品和非法贩运毒品国际日。||3
2014-0127||司法命令指控Raghad资助恐怖主义。||法庭指控拉加德·萨达姆·侯赛因资助恐怖主义。||4
2014-0129||伊朗官员在2007年增加了处决人数，因为伊朗官员实施了一场据称旨在促进道德和加强社会安全的运动。||去年，在一场旨在改善社会安全的运动中，伊朗的处决人数增加了。||4
2014-0130||印度指责伊斯兰堡资助和训练游击队。||印度指责巴基斯坦资助和训练跨境游击队。||3
2014-0132||巴拿马外交部公报说，该工作组将促进技术转让，促进生物燃料的生产和消费。||巴拿马外交部公报说，巴拿马和巴西签署了三项司法问题条约，其中包括引渡。||1
2014-0134||印度政府禁止直接或间接进出口任何可能有助于伊朗浓缩、后处理或重水相关活动的物项、材料、货物和技术。||印度禁止直接或间接进出口可能有助于伊朗核武器运载系统的所有物项、材料、货物和技术。||3
2014-0135||越南新闻社报道说，公安部称，参与越南贩毒案件的外国人主要来自老挝、柬埔寨、澳大利亚、中国、美国和台湾。||越南新闻社报道说，公安部称，警方承认越南的贩毒活动正在增加，但防止和制止沿边境贩毒的行动仍然有限。||3
2014-0137||美国和其他北约成员国拒绝批准修正后的条约。||美国和其他北约成员国拒绝批准“欧洲常规武装力量条约”的更新。||3
2014-0138||“欧洲常规武装力量条约”限制使用武装部队和重型武器，并规定了旨在建立信任、透明度和成员国之间合作的措施。||该条约限制了坦克和部队在北约和前复活节欧洲华沙公约国家的部署，并确立了成员国之间建立信任、透明度和合作的措施。||3
2014-0139||保加利亚位于巴尔干半岛的东南部。||巴尔干半岛东南部的贩毒活动十分猖獗。||1
2014-0142||“欧洲常规武装力量条约”成立于1990年。||该协议最初是在1990年签署的。||3
2014-0143||“欧洲常规武装力量条约”被认为是一项重要的军备控制条约。||“欧洲常规武装力量条约”是苏联时期军备控制的一项重要条约。||4
2014-0145||来自土耳其的13名库尔德人因涉嫌为库尔德工人党(PKK)洗钱而在巴黎附近被捕。||10名库尔德人因涉嫌为一个名为库尔德工人党(PKK)的恐怖组织洗钱而在法国接受调查。||2
2014-0146||会议持续了两天。||欧安组织会议持续了两天。||3
2014-0147||村民们无意中卷入了贩毒活动。||105名囚犯因贩毒而服刑。||1
2014-0148||俄罗斯政府强烈反对美国。计划在欧洲安装反导防御系统，并解散美国。声称拦截器是用来防御来自伊朗的威胁的。||在北约总部举行的会谈后，巴卢耶夫斯基重申了俄罗斯反对美国的立场。计划在欧洲安装反导防御系统，并驳回美国的计划。声称拦截器是用来防御来自伊朗的潜在威胁的。||3
2014-0151||自2006年以来，墨西哥政府采取了一系列打击墨西哥境内贩毒和有组织犯罪的措施。||自2006年以来，墨西哥采取了一系列打击贩毒和有组织犯罪的措施。||5
2014-0152||声明没有具体说明导弹能够携带的弹头数量。||声明没有具体说明导弹可以携带多少弹头。||5
2014-0150||中国政府对禁止化学武器检查组织给予了积极的合作与协助。||厄瓜多尔外交部在一份声明中说，禁止化学武器组织的代表也将参加会议。||1
2014-0154||尼加拉瓜纪念桑地诺革命25周年。||尼加拉瓜不同意如何接近桑地诺革命周年纪念。||2
2014-0155||俄罗斯总统弗拉基米尔·普京(Vladimir Putin)表示，停止执行“欧洲常规武装力量条约”的决定是对美国的回应。计划在东欧建立导弹防御基地，以及北约未能批准修正后的条约。||俄罗斯总统弗拉基米尔·普京(Vladimir Putin)表示，这一决定是对美国的回应。计划在东欧建立导弹防御基地，以及北约未能批准修正后的条约。||4
2014-0156||20世纪50年代，荷兰国家研究所TNO为荷兰国防部进行了化学武器实验。||一名hp/detijd记者从国防部的档案中了解到tno的化学武器实验。||2
2014-0158||该条约于1990年首次签署，限制了欧洲各地的飞机、坦克和其他无核武器重型武器的数量。||该条约限制了欧洲各地的飞机、坦克和其他无核武器重型武器的数量。||3
2014-0159||许多袭击都是从国外发起的。||爱沙尼亚官员说，袭击起源于俄罗斯。||1
2014-0160||警方逮捕了2名洪都拉斯贩毒嫌疑人。||保加利亚警方逮捕贩毒集团头目。||1
2014-0162||埃及和约旦签署了核不扩散条约，并一直呼吁中东无大规模毁灭性武器。||叙利亚签署了核不扩散条约，并允许机构专家视察其唯一已知的核设施。||4
2014-0163||俄罗斯已经加入了欧洲航天局||法国是欧洲航天局的领头羊。||1
2014-0164||缅甸是一个军事国家。||缅甸有一个军政府。||3
2014-0165||上面没有说这些人是不是在监狱里被绞死的。||几十名这样的罪犯已被公开绞死。||1
2014-0166||大赦国际的报告是由反对武装暴力的“安全世界”等欧洲和国际非政府组织编写的。||大赦国际报告是由欧洲和国际非政府论坛汇编的。||3
2014-0168||伊朗政府否认了这一指控，并坚称该核项目仅用于和平目的。||伊朗坚称其核计划是为了和平目的。||4
2014-0167||公共政策研究所的一份研究报告说，有27个弱小的国家对英国的国家安全构成威胁，因为这些国家可能为恐怖分子提供基地。||该报告说，有27个弱小的国家对英国的国家安全构成威胁，因为这些国家可能为恐怖分子提供基地。||4
2014-0169||扩散安全倡议要求拦截和搜查涉嫌携带大规模毁灭性武器的船只。||扩散安全倡议的成员正在考虑如何拦截涉嫌携带大规模毁灭性武器的船只或飞机。||3
2014-0170||国际社会应通过广泛协商，使核不扩散制度现代化，并寻求公正、合理和有效的途径来加强核不扩散制度。||第三项建议是，各国应与时俱进，通过广泛协商，寻求公正、合理和有效的途径来加强核不扩散制度。||3
2014-0171||国际特赦组织发表了一份报告，称印度向缅甸出售攻击直升机的计划威胁到欧盟对缅甸的武器禁运。||国际特赦组织的报告名为“印度直升机援助缅甸：嘲弄欧盟武器禁运”。||3
2014-0172||纳伊姆。走私了10公斤(22磅)海洛因。||被告走私了超过11公斤(24磅)的海洛因。||2
2014-0173||广宁市人民法院判定29人参与一个贩毒团伙，从越南向中国贩运海洛因。||法院官员陈道说，这12人是被广宁人民法院定罪的29人中的12人，他们被判参与了一个贩毒团伙，从越南向中国贩运海洛因。||3
2014-0174||迈克尔·卡拉斯的律师叫S。记者未能联系到德希隆请其置评。||记者无法联系到德班港务局和警方爆炸物检查员置评。||2
2014-0175||各国反对外空武器化和外空军备竞赛。||中国强调反对外空武器化和军备竞赛。||3
2014-0176||法国、比利时、德国、瑞典、意大利和英国为先进的轻型直升机(ALH)提供零部件和技术。||法国、比利时、德国、瑞典、意大利和英国为印度计划向缅甸出售的先进轻型直升机提供零部件和技术。||3
2014-0177||由于容易获得武器和邻近冲突，肯尼亚的非法武器贩运有所增加。||肯尼亚的非法武器贩运有所增加，并引起了对安全的关切。||3
2014-0178||N.R.莫汉蒂说，国防研究与发展组织、印度斯坦航空有限公司和印度空军签署了一项协议，升级印度老化的米格-27M飞机机队。||莫汉蒂说，升级将很快完成，因为国防研究与发展组织、印度斯坦航空有限公司和印度空军几乎完成了升级。||3
2014-0179||巴拉迪说，中东和平协议只有在消除该地区所有大规模杀伤性武器的安全协议的同时才能达成。||巴拉迪说，以色列与其阿拉伯邻国必须在消除该地区所有大规模杀伤性武器的安全协议的同时达成和平协议。||4
2014-0180||根据塔吉克法律，贩毒者将面临死刑。||阿富汗毒贩在塔吉克斯坦被捕。||1
2014-0181||国际原子能协会是联合国的监督机构。||国际原子能机构是联合国的核监督机构。||5
2014-0182||温说，这次德国之行的主要目的是促进贸易、经济和技术交流。||温表示，他访问德国的目的是为了促进贸易、经济和技术交流。||4
2014-0183||美国官员不知道朝鲜的核武器计划已经取得了多大的进展。||希尔是美国北韩核武器计划的首席谈判代表。||1
2014-0185||爱沙尼亚、拉脱维亚、立陶宛、德国、意大利、西班牙和斯洛伐克的国防部长将签署协议，为该中心提供人员和资金。||爱沙尼亚、拉脱维亚、立陶宛、德国、意大利、西班牙和斯洛伐克的国防部长签署了这项协议。||2
2014-0186||上周，日本政府下院已经批准了这项允许将太空项目用于国防的新法律。||上周，日本政府下院已经批准了这项新法律的法案。||3
2014-0187||范德默维判处盖杰斯总共13年监禁。||Van der Merwe将对Geiges的判决缓期执行至5年监禁。||2
2014-0188||扎赫丹是东南部的一座城市。||巴姆是东南部的一座城市。||1
2014-0189||普京总统表示，俄罗斯将采取反措施。||普京警告说，俄罗斯将采取报复行动。||4
2014-0190||到目前为止，中国一直对美国要求中国拦截和搜查朝鲜船只的压力犹豫不决。||中国表示，美国向中国施压，要求中国拦截和搜查朝鲜船只，可能引发军事冲突。||4
2014-0191||巴西战略事务部长罗伯托·曼加贝拉·昂格尔(Roberto Mangabeira Unger)表示，巴西新的国防计划呼吁与俄罗斯和法国等国建立伙伴关系，以建设最先进的武器工业。||昂格尔说，巴西新的国防计划要求与俄罗斯和法国等国建立伙伴关系，以建立一个最先进的武器工业。||3
2014-0192||被告将被指控犯有国际贩毒罪。||一些被告还将被控洗钱、逃税和腐败。||1
2014-0193||先进的轻型直升机(ALH)的变种包括比利时的火箭发射器；法国的火箭、火炮和发动机；意大利的刹车系统；英国的油箱和变速箱；瑞典公司的自我保护设备；德国公司的关键设计开发和发动机控制制造。||ALH的军火库包括比利时的火箭发射器、法国的大炮和发动机、意大利的刹车系统、英国的油箱和变速箱、瑞典公司的自我保护设备。||3
2014-0194||印度国防部增加了国防采购支出。||印度国防部增加了用于新采购的国防开支33%。||3
2014-0195||原子能机构的报告受到限制。||凶手逃跑了。||0
2014-0196||1990年，俄罗斯和北约成员国签署了“欧洲常规武装力量条约”。||1999年修订了“欧洲常规部队条约”。||2
2014-0197||伊尔米说，夜间迫击炮和火箭弹袭击造成的平民伤亡每天都在发生。||Sheik Doon Sar Ilmi说，夜间迫击炮和火箭袭击造成的平民伤亡几乎每天都被送进医院。||3
2014-0198||南非政府与美国政府保持着非常良好的关系。||“欧洲常规武装力量条约”是对俄罗斯与美国和欧洲关系产生负面影响的几个问题之一。||1
2014-0199||处于高度戒备状态的核武器系统增加了使用这些武器的风险，包括无意中造成灾难性后果。||该决议说，高度戒备增加了使用这类武器的风险，无意或意外使用将产生灾难性后果。||4
2014-0200||布利克斯说，必须加紧努力消除核武器和大规模毁灭性武器。||布利克斯正在新西兰访问，他说，必须作出更大的努力，消除核武器和大规模毁灭性武器。||3
2014-0201||赫尔曼德省是世界上最大的鸦片生产国。||阿海珐集团是世界上最大的核工程公司。||0
2014-0202||阿富汗-伊朗边境地区一直是警察和毒品走私者之间经常发生冲突的地方。||米尔贾韦镇附近地区一直是伊朗警察和毒品走私者之间经常发生冲突的地方。||3
2014-0204||缅甸是世界上最大的非法鸦片生产国，但用于终止毒品贸易的财政和技术资源有限。||据美国最新消息，缅甸是世界上最大的非法鸦片生产国。国务院缉毒报告。||3
2014-0205||被绑架者支持组织希望议会能尽快修改法律。||被绑架者支持组织将利用这项调查迫使议会通过新的法律。||3
2014-0206||桑托斯说，哥伦比亚警方在与被击毙的叛军领袖劳尔·雷耶斯一起发现的两台电脑中发现了证据。||弗朗西斯科·桑托斯说，哥伦比亚警方在与劳尔·雷耶斯一起发现的两台电脑上找到了证据。||4
2014-0203||物理学家达尼洛夫因向中国出售太空技术机密信息而被判有罪。||物理学家瓦伦丁·达尼洛夫(Valentin Danilov)因向中国出售太空技术机密信息而被判有罪。||4
2014-0207||Do Quy Doan是越南文化和信息部的发言人。||格勒内尔是美国国务院发言人。对联合国的使命。||0
2014-0208||西门子在德国的一位发言人说，西门子正就出售钚处理设施一事开始与感兴趣的中国各方进行谈判，海因里希·冯·皮耶尔(Heinrich Von Pierer)表示。||西门子在德国的一位发言人说，海因里希·冯·皮耶尔说，格哈德·施罗德原则上不反对出售钚处理设施。||4
2014-0209||越南是世界上毒品法律最严格的国家之一。||越南的毒品法律是世界上最严格的法律之一。||5
2014-0210||政府解除武装的举措一直是无效的。||索马里的治理机构长期以来一直不起作用。||1
2014-0211||普京表示，如果西方国家拒绝批准修改后的条约，俄罗斯政府可以完全退出该条约。||普京表示，如果西方国家拒绝批准修正后的条约，俄罗斯可以完全放弃该条约。||5
2014-0212||俄罗斯批准了该条约的修订本。||俄罗斯批准了修正后的条约。||5
2014-0213||欧安组织讨论了延长欧安组织驻科索沃特派团的可能性。||欧安组织讨论了哈萨克斯坦争取在2009年担任欧安组织主席的问题。||2
2014-0214||巴拉迪是国际原子能机构的负责人。||mohammed elbarade是国际原子能机构的总干事。||4
2014-0215||核不扩散条约已有37年的历史。||核不扩散条约每5年审查一次。||1
2014-0216||中国外交部发言人姜瑜表示，网络黑客是一个全球性问题。||中国外交部发言人秦钢被要求对切尼关于中国军事发展的讲话作出回应。||2
2014-0217||该工厂将建在一个现有的工厂旁边，预计将在7年内投入运行。||该工厂将建在一个现有工厂旁边，该工厂也是由中国供应的，并于1999年开始运营。||2
2014-0218||网络攻击被认为是对军用和民用计算机网络日益增长的威胁。||北约认为网络攻击对军事和民用计算机网络构成越来越大的威胁。||4
2014-0219||如果印度指责外国武装分子，那是其误导国际社会的宣传的一部分。||安倍晋三敦促日本和国际社会采取更强硬的外交政策。||1
2014-0220||总部位于利雅得的纳伊夫阿拉伯安全科学研究院在一份声明中说，它正在为50名反恐专家举办为期两周的讲习班。||纳伊夫阿拉伯安全科学研究院在一份声明中宣布，它将为50名反恐专家举办为期两周的讲习班。||4
2014-0221||88%的自由民主党支持经济制裁。||80%的反对党支持经济制裁。||3
2014-0222||伊斯兰教法是伊斯兰法。||伊朗是一个伊斯兰共和国。||1
2014-0223||一些涉嫌与基地组织有关联的伊斯兰武装分子在马来西亚和新加坡被捕，官员们表示，这些武装分子的网络延伸到了印度尼西亚。||涉嫌与基地组织有关联的伊斯兰激进分子在马来西亚和新加坡被捕。||3
2014-0224||2007年9月，约旦与美国签署了一项协议，旨在支持约旦新生的核项目的和平发展。||2007年9月，美国与约旦签署了一项协议，旨在支持乔德兰新核项目的和平发展。||4
2014-0225||根据声明，rs-24增强了战略力量克服反导弹防御系统的军事潜力。||根据声明，rs-24型火箭的原型不同于Topol-m，因为它装备了多枚可独立瞄准的弹头来击溃防御系统。||3
2014-0226||纳伊姆。在锡斯坦-俾路支斯坦省扎布尔被绞死。||扎赫丹是锡斯坦-俾路支斯坦省的省会。||0
2014-0227||伊朗位于阿富汗和欧洲以及波斯湾国家之间的一条主要贩毒路线上。||伊朗位于阿富汗和欧洲之间以及波斯湾国家之间的一条主要贩毒路线上。||4
2014-0228||它将由澳大利亚政府主办。||美国这些计划激怒了俄罗斯政府。||0
2014-0230||2006年7月，约旦首相马哈鲁夫·巴希特表示，拉格·侯赛因及其家人生活在阿卜杜拉二世国王的保护之下。||约旦首相巴希特在2006年7月说，拉赫达侯赛因和她的家人生活在国王阿卜杜拉二世的保护下，在伊拉克颁布了“伊拉克独立宣言”后，拉格达德侯赛因和她的家人一直在阿卜杜拉二世的保护下生活。||4
2014-0231||西门子在德国的一位发言人向法新社表示，西门子对出售钚处理设施的谈判结果充满信心。||西门子在德国的一位发言人没有就出售钚处理设施的政治方面发表评论。||2
2014-0232||这次网络攻击发生在法国总统萨科齐与达赖喇嘛的会晤激怒了中国政府之后。||这次网络攻击发生在法国总统萨科齐会见西藏流亡精神领袖达赖喇嘛之后。||3
2014-0233||南非政府实施了一项禁令，禁止在南非境内外招募人员从事雇佣军或外国军事援助。||南非外交部表示，南非的“外国军事援助法”禁止在南非境内外招募雇佣军或外国军事援助人员。||3
2014-0234||乌克兰几乎获得了加入欧洲航天局计划所需的所有批准。||法国是欧洲航天局的领头羊。||1
2014-0235||朝鲜政府警告韩国政府不要参与扩散安全倡议。||朝鲜政府表示，如果韩国政府参与扩散安全倡议计划，将导致未具体说明的灾难性后果。||3
2014-0236||中国农业委员会设立农业技术转让和知识产权管理咨询办公室，促进中国知识型农业的发展和农业技术的应用。||李明博说，近几年来，中国农业委员会为促进我国知识型农业的发展和农业技术的应用，建立了相关的机制，并制定了一套促进措施。||3
2014-0237||伊朗议会议长哈达德·阿德尔(Gholam-Ali Haddad-Adel)访问古巴。||这些协议是在伊朗议会议长哈达德-阿德尔访问古巴期间签署的。||3
2014-0239||记者未能立即联系到中国当局置评。||记者未能立即联系到戈扎耶夫和戈扎耶夫的律师置评。||1
2014-0240||欧盟和美国已经冻结了阿卡迪的资产。||西方政府包括美国和法国。||0
2014-0241||中国政府近年来加强了中国的防扩散能力。||近几年来，中国政府依法严格审查了中国的化学品进出口情况。||1
2014-0242||一个主要代表南非白人的组织非洲论坛(AfriForum)表示，它将沿前往津巴布韦的道路组织抗议活动。||非洲论坛表示，该组织将沿前往津巴布韦的道路组织抗议活动。||4
2014-0243||普京宣布，“欧洲常规武装力量条约”没有适当保护俄罗斯的安全利益。||“欧洲常规武装力量条约”没有适当地保护俄罗斯联邦的安全利益。||3
2014-0244||艾哈迈德反对引渡到美国，并提交了一份正式申诉，指控英国警方编造情报报告，将艾哈迈德牵连到恐怖活动中，并亵渎了“古兰经”。||Ahmad向独立警察投诉委员会提出正式申诉，指控英国警察编造情报报告，将Ahmad牵连到恐怖活动中，并亵渎Ahmad的伊斯兰圣书“古兰经”副本，在搜查Ahmad家时将“古兰经”放在地板上。||3
2014-0245||俄罗斯已经批准了修正后的版本，但在俄罗斯政府从前苏维埃共和国摩尔多瓦和格鲁吉亚撤军之前，美国和其他北约成员国一直拒绝这样做。||在俄罗斯从前苏维埃共和国摩尔多瓦和格鲁吉亚撤军之前，美国和其他北约成员国拒绝批准修正后的版本。||3
2014-0246||美国计划的部分目的是增加对朝鲜的压力。||美国和美国的盟国认为伊朗正在寻求核武器。||0
2014-0247||茨欣瓦利是格鲁吉亚的首都。||巴黎是法国的首都。||0
2014-0248||一名印度政府官员表示，印度不太相信国际特赦组织的报道。||一位研究蓝图的印度政府官员说，这门科学既古老又过时，但仍然有效。||1
2014-0249||中国国务院宣布，将修订有关“两用”核技术的规定，以防止核恐怖主义。||修订关于双重用途核技术的条例将防止核恐怖主义。||2
2014-0250||日本首相小泉纯一郎(JunichiroKoizumi)表示，核燃料棒的转移是积极主动的。||2002年，日本首相小泉纯一郎(JunichiroKoizumi)出席了在朝鲜与朝鲜领导人金正日(Kim Jong Il)举行的峰会。||1
2014-0252||一些东盟官员说，由于不同国家的政治制度不同，这种标准化将是困难的。||一些官员说，由于各种法律和政治制度的不同，东盟成员国将很难完成这项任务。||3
2014-0253||伊拉克一直在游说安理会停止使用该国的石油收入来补偿1991年海湾战争的受害者和联合国监测、核查和视察委员会视察员的工资，并将联合国石油换粮食账户中的所有剩余资金转移到政府的发展基金中。||伊拉克新领导人一直在游说联合国安理会停止利用伊拉克的石油收入支付核查人员的工资，并将联合国石油换粮食账户中剩余的所有资金转移给伊拉克政府。||4
2014-0254||必须维持一项重要的欧洲军备控制条约。||“欧洲常规武装力量条约”是一项重要的欧洲军备控制条约。||2
2014-0255||金三角地区是世界上最大的鸦片生产国之一。||赫尔曼德省是世界上最大的鸦片生产国。||2
2014-0256||美国以核讹诈为由驳回了这一行动。||美国表示将顶住核讹诈，并已排除了谈判的可能。||2
2014-0257||会议为期三天。||会议持续了两天。||2
2014-0258||来自中国、老挝、印度、缅甸和泰国的部长们还将讨论针对仍依赖鸦片种植的贫困少数民族的作物替代计划。||来自中国、老挝、印度、缅甸和泰国的部长们将讨论如何为作物替代和其他相关项目(如生态旅游和手工业制造)下生产的产品找到市场。||3
2014-0260||朝鲜官员涉嫌制造核武器。||北朝鲜目前正在拆除其核武器计划。||2
2014-0261||澳大利亚电视台记者彼得·劳埃德在新加坡面临3项新的药物指控。||据法庭文件显示，7月25日，澳大利亚电视台记者彼得·劳埃德在新加坡面临3项新的毒品指控。||3
2014-0264||据信，这些攻击来自俄罗斯政府的IP地址，以回应爱沙尼亚一座苏联雕像的搬迁。||袭击发生在俄罗斯和爱沙尼亚两国政府就苏联战争纪念碑的搬迁问题发生争端之后。||3
2014-0263||引渡条件规定，突尼斯人只能因被控伪造意大利当局能够提供足够证据起诉的文件而受到起诉。||瑞士司法部发言人Folco Galli说，引渡条件规定，Mejri只能被控伪造文件，意大利当局可以提供足够的证据起诉Mejri。||2
2014-0265||印度和巴基斯坦仍未加入该条约。||以色列仍未加入该条约。||2
2014-0266||中国是弹道导弹俱乐部的一员。||俄罗斯是中东四重奏的一员。||0
2014-0268||在最贫穷的国家尤其如此。||这尤其是在埃塞俄比亚撤出其部队之后。||0
2014-0267||如果美国和其他北约盟国拒绝批准修正后的版本，俄罗斯可能退出该条约。||他警告说，如果西方国家拒绝批准修订后的条约，俄罗斯将退出该条约。||4
2014-0269||伊朗近几个月来明显增加了处决人数，因为伊朗官员正在实施一项旨在促进道德和加强伊朗安全的运动。||伊朗官员在2007年增加了处决人数，因为伊朗官员实施了一场据称旨在促进道德和加强社会安全的运动。||3
2014-0270||官方SpA新闻社发表的一份声明称，al-Dosari被判犯有贩毒罪。||强奸犯被确认为HosseinSafarlou，并被判定犯有贩毒罪。||0
2014-0271||塔吉克斯坦和乌兹别克斯坦与阿富汗接壤，近年来受到塔利班支持的伊斯兰武装分子的袭击。||最近几年，邻国吉尔吉斯斯坦也遭受了塔利班支持的伊斯兰武装分子的袭击。||1
2014-0273||该团伙从事非法活动，包括敲诈、勒索、武器走私、走私香烟和洗钱，并据称将所得用于资助车臣的恐怖团体。||丹斯说，该团伙从事非法活动，包括敲诈、勒索、武器走私、走私香烟和洗钱。||3
2014-0274||在国家应用微生物学科学中心，有各种各样的致命性细菌被研究用于苏联的秘密生物武器计划。||国家应用微生物学科学中心一直在与西方科学家合作，将这座综合体改造成一个生物医学制造基地。||3
2014-0275||国际原子能机构无法接触人员、文件和地点。||国际原子能机构的总部设在||1
2014-0276||这本书说，该药传达了一个完全积极的形象。||这位官员说，这是一次完整的技术转让。||0
2014-0277||40名囚犯因谋杀罪正在服刑。||105名囚犯因贩毒而服刑。||1
2014-0278||俄罗斯正在履行义务，减少兵力。||俄罗斯暂停履行“欧洲常规武装力量条约”规定的义务是暂时的。||2
2014-0279||华盛顿军备控制协会执行主任达里尔·金博尔说，国际原子能机构的报告是一系列坏迹象中的一个。||华盛顿军控协会执行主任达里尔·金博尔(DarylKimball)表示，以色列的文件可能会影响有关印度的辩论。||3
2014-0281||科比尼切夫的实验室与美国劳伦斯利弗莫尔国家实验室。||科比尼切夫的实验室与其他科学机构合作。||3
2014-0282||卢格和纳恩是参议员。||卢格和南恩给首相颁发了一枚奖章。||1
2014-0283||官员们表示，有关该条约的决定将取决于美国。就其在波兰和捷克共和国部署导弹防御系统的计划采取行动。||俄罗斯军方官员表示，这一决定将取决于美国是否继续其在波兰和捷克共和国部署导弹防御系统的计划。||4
2014-0284||该协议的签署是北约26个盟国国防参谋长会议的一个边缘问题。||该协议是在北约26个盟国国防参谋长定期会议上签署的。||3
2014-0285||2002年5月初，来自菲律宾、马来西亚和印度尼西亚的官员签署了一项反恐协定，以分享航空公司乘客名单和其他情报。||2002年5月初，菲律宾、马来西亚和印度尼西亚签署了一项分享恐怖主义情报的协定。||3
2014-0287||该决议要求所有192个联合国会员国通过法律，防止恐怖分子、黑市商人和其他非国家行为者制造、获取或贩运核武器、生物武器或化学武器或制造这些武器的材料。||第1540号决议要求所有国家通过法律，防止非国家行为者制造、获取或贩运核生化武器、制造这些武器的材料以及运载这些武器的导弹和其他系统。||3
2014-0288||国际原子能协会表示，约旦已同意采取进一步措施。||国际原子能协会是联合国的监督机构。||2
2014-0286||在欧洲联盟领导人与阿尔巴尼亚、波斯尼亚和黑塞哥维那、克罗地亚、马其顿、塞尔维亚和黑山领导人第一次会晤后，西巴尔干国家领导人承诺减少巴尔干地区的有组织犯罪和腐败，以满足加入欧盟的要求。||来自阿尔巴尼亚、波斯尼亚和赫尔佐戈维纳、克罗地亚、马其顿、塞尔维亚和黑山的领导人首次会晤了欧盟领导人，寻求加入欧盟。||3
2014-0289||人们对这种药有很大的顾虑。||有许多工作要做。||0
2014-0290||这份大赦国际报告建议比利时立即开始与印度进行谈判，以防止未来向缅甸出售ALH、零部件或军事技术。||报告敦促比利时立即开始与印度谈判，以防止今后向缅甸出售武器。||3
2014-0291||伊朗的死罪包括谋杀、强奸、武装抢劫、叛教、亵渎、严重贩毒、屡次鸡奸、通奸、卖淫、叛国和间谍。||伊朗的死罪包括谋杀、强奸、持械抢劫、严重贩毒和通奸。||3
2014-0292||沙特阿拉伯是一个已采取步骤进行改革的绝对君主制国家。||沙特阿拉伯是一个君主专制国家，有一个由政府任命的协商委员会。||3
2014-0293||这位发言人说，双方将在联合国核心的共同工作关系的基础上，就国际和地区问题交换意见。卡米宁说，俄罗斯承认利比亚参与联合国的工作。安全理事会。||卡米宁说，将在联合国核心的联合工作关系的基础上，就国际和地区热点问题交换意见。||3
2014-0295||印度和巴基斯坦政府在1999年几乎卷入了第四次冲突。||印度和巴基斯坦政府分别在1998年5月进行了核试验。||1
2014-0296||伊瓜兰说，被拘留者将被指控犯有杀人罪、犯罪勾结罪、绑架罪和资助恐怖主义罪。||伊瓜兰说，被拘留者还参与谋杀一个反绑架团体的警察。||3
2014-0297||3名涉嫌极端分子已获保释。||1名被怀疑为极端分子的人被暂时释放，不准保释。||2
2014-0298||6名捷克医院雇员被控贩运人体器官。||被告将被指控犯有国际贩毒罪。||0
2014-0299||这进一步加剧了局势。||北朝鲜不应进一步采取行动使局势恶化。||2
2013-0000||在墨西哥被海军陆战队抓获的毒枭||被怀疑为“塔利班”的毒枭被关押在墨西哥||2
2013-0001||最高法院驳回政府在沃达丰税务案中的复审请求||最高法院驳回政府对沃达丰税收裁决的复议请愿||4
2013-0002||爆炸袭击叙利亚霍姆斯的石油管道||当阿萨德袭击城市时，爆炸袭击了输油管道。||2
2013-0003||北约士兵在阿富汗袭击中丧生||北约士兵在阿富汗南部阵亡||3
2013-0005||以色列前间谍警告“救世主”的伊朗战争||以色列前间谍老板：对伊朗的领导不信任-视频||3
2013-0007||北约追踪阿富汗的出路||北约领导人致力于阿富汗过渡||3
2013-0008||叙利亚称自杀式袭击者在大马士革炸死10人||大马士革自杀式爆炸造成10人死亡||4
2013-0009||Sachin Tendulkar说我不是上帝，我是Sachin||Sachin Tendulkar得分板球的第一个100世纪||0
2013-0011||澳大利亚总理吉拉德将赢得领导挑战||澳大利亚总理在领导压力下挑衅||2
2013-0012||奥巴马在南海问题上支持菲律宾||奥巴马说，平静南中国海需要明确的规则||2
2013-0014||叙利亚叛军将指挥权从土耳其转移到叙利亚||叙利亚自由军将总部从土耳其迁往叙利亚||3
2013-0015||以色列议会议长：奥巴马连任对以色列不利||7个州就奥巴马政府的节育规定提起诉讼||0
2013-0017||希腊债券交易所史上规模最大的债务重组||希腊达成史上最大规模的债务协议||2
2013-0018||普京“赢得俄罗斯总统选举”||俄罗斯总统大选投票开始||1
2013-0021||杰里·桑达斯基在儿童性虐待案中被判有罪||桑达斯基在儿童性虐待案中被判有罪||3
2013-0022||中国西部三个藏族自焚事件报道||7名西藏人在中国自焚||2
2013-0024||安南警告叙利亚会谈面临风险||普京与安南就叙利亚危机举行会晤||2
2013-0025||四重奏呼吁以色列人和巴勒斯坦人停止刺激||占领在Deir Estia没收30德南的巴勒斯坦土地||1
2013-0027||尼日利亚大学被持枪歹徒袭击||尼日利亚：北部大学被炸||2
2013-0029||中国内阁承诺提振经济||中国温承诺创造就业机会||3
2013-0033||热带风暴“艾萨克”增加失业金申领人数||热带风暴乔伊斯形成，停留在开放的大西洋||1
2013-0035||弗雷迪·斯塔尔在萨维尔虐待案调查中被捕||第三名男子在萨维尔性虐待案中被捕||3
2013-0036||罗姆尼宣布保罗瑞安为竞选伙伴||罗姆尼提名瑞安为竞选伙伴||5
2013-0037||希腊交易结束后，股市早早上涨，随后持平。||希腊债务交易结束后，股市小幅走高。||3
2013-0038||自杀式炸弹袭击也门精英军营||自杀式袭击者袭击也门军事哨所||4
2013-0040||莫斯科抗议者要求普京辞职||莫斯科抗议弗拉基米尔·普京变得更小、更安静||1
2013-0042||法国选举投票率高于预期||法国总统选举：第一轮实况更新||1
2013-0043||澳大利亚将建立世界上最大的海洋保护区||澳大利亚创造了世界上最大的海洋保护区||4
2013-0044||两名美军士兵被阿富汗士兵击毙||两名英国士兵被阿富汗警察杀害||1
2013-0045||意大利士兵在阿富汗阵亡||两名英国士兵在阿富汗阵亡||1
2013-0046||阿巴斯将领导巴勒斯坦联合政府||阿巴斯被提名为临时联合政府总理||4
2013-0047||埃及科普特教会任命新教皇||埃及科普特教会准备选择教皇||2
2013-0048||马拉维正式确认总统逝世||马拉维确认穆塔里卡总统逝世||3
2013-0049||马里图阿雷格叛军宣布独立||马里叛军宣布独立“阿扎瓦德”||3
2013-0050||兰斯·阿姆斯特朗被剥夺环法自行车赛冠军||失去头衔后的兰斯·阿姆斯特朗阴谋策略||1
2013-0051||埃及总统选举最后一天投票||法国总统选举投票开始||1
2013-0053||玛德琳·麦肯还活着吗？||警方敦促重审马德琳案||0
2013-0055||澳大利亚冲浪者找到受灾的寻求庇护者||求救：对寻求庇护者的恐惧||1
2013-0056||安援部队：4名联军士兵在涉及阿富汗警察的袭击中丧生||北约称四名士兵在阿富汗南部的“内部”袭击中丧生||3
2013-0058||联合国安理会一致表决叙利亚问题||联合国安理会将对多达300名叙利亚监测员进行投票||3
2013-0059||一名持枪歹徒在威斯康星州锡克教寺庙开枪打死6人。||威斯康星州锡克神庙枪击案6人死亡||5
2013-0060||奥迪将收购摩托车制造商杜卡蒂||汽车保险市场探讨||0
2013-0062||中国新闻社：叙利亚和平仍有希望||中国官方通讯社：叙利亚和平仍有希望||4
2013-0063||也门警察学院遭自杀式袭击22人死亡||非盟部队加强对索马里反叛分子的攻击||0
2013-0064||韩国下令立即关闭两座核反应堆||韩国将大力发展核能？||1
2013-0066||美国和盟国要求伊朗进行核谈判||伊朗不会接受核谈判的先决条件||1
2013-0067||美国在线称将以10亿美元的价格向微软出售800项专利||美国在线将以10亿美元的价格向微软出售800项专利||4
2013-0068||数千名士兵为五十周年游行||成千上万的人涌向阿姆斯特丹庆祝女王日||1
2013-0069||中东：以色列：哈马斯领导人被定罪||中东：伊拉克：17名囚犯在基尔库克逃跑||0
2013-0070||海军喷气式飞机撞向公寓楼||美国海军喷气式飞机撞进公寓楼||4
2013-0073||美国和土耳其权衡叙利亚的禁飞区||美土加强叙利亚问题协调||2
2013-0074||布拉柴维尔爆炸后死亡人数上升到236人||刚果共和国：236人在军火库爆炸后死亡||3
2013-0075||我会让另一个退休的人去研究||我要再赢一场||1
2013-0076||叙利亚记者救市失败||被偷运出霍姆斯的记者||0
2013-0080||Rimsha Masih被保释||曼德拉出院||0
2013-0081||1人在黎巴嫩教派冲突中丧生||180人在伊朗地震中丧生||0
2013-0083||金融股的上涨推高了欧洲股市。||英国基督徒向欧洲法院投诉||0
2013-0084||土耳其对叙利亚难民发出警告||土耳其寻求重新安置一些叙利亚难民||1
2013-0086||涉嫌在法国被捕的基地组织资助者||三名基地组织嫌疑人在西班牙被捕||1
2013-0087||印尼苏门答腊岛发生6.6级地震后发生海啸，无损失||5.9级地震袭击印度尼西亚苏门答腊：USGS||1
2013-0089||以色列空袭加沙炸死16人||以色列空袭加沙造成4人死亡；目前死亡人数为38人。||2
2013-0090||在伊拉克发生的爆炸事件中，18人死亡，108人受伤||伊拉克基尔库克发生汽车炸弹，9人死亡，31人受伤||1
2013-0091||巴勒斯坦囚犯一次又一次结束绝食||以色列释放巴勒斯坦绝食者||2
2013-0092||真主党证实，它派遣了在以色列上空被击落的无人驾驶飞机。||真主党称已向以色列上空派遣了无人驾驶飞机。||3
2013-0094||科罗拉多枪击案嫌疑人接受了精神病医生的治疗||治疗奥罗拉枪击案嫌疑人的医生受到了医学上的谴责。||2
2013-0095||6.6级地震冲击印尼巴布亚：美国地质调查局||6.6级地震冲击印尼巴布亚：美国地质调查局||4
2013-0097||在温布尔登男子决赛中，安迪·默里对罗杰·费德勒的比赛是什么时候？你只需要知道这场重要的比赛||残奥会开幕式是几点？你需要知道的关于大揭幕者的一切||0
2013-0098||新泽西学校禁止拥抱||美国学校禁止拥抱||3
2013-0099||伊朗伊斯兰共和国：地震造成227人死亡，伊朗加大救援力度||地震造成227人死亡，伊朗加大救援力度||4
2013-0100||阿拉斯加州南部发出海啸警告||加拿大地震海啸警报||2
2013-0101||阿富汗大屠杀案中的“无证据”||美国在阿富汗的死亡人数达到2，000人||0
2013-0102||现金充裕的苹果派发股息，回购股票||苹果将派发每股2.65美元股息，回购100亿美元股票||3
2013-0104||据报道，两人在纽约帝国大厦的枪击案中丧生。||2人死于帝国大厦外的枪击事件||4
2013-0105||澳大利亚失业率高达5.1%||法国失业率上升至10%||1
2013-0106||华尔街股市走高||随着海岸的临近，桑迪变得更加强大；华尔街被关闭了。||0
2013-0107||哈里伯顿第一季度收入增长23%||哈里伯顿第一季度利润因北美销售强劲而增长||2
2013-0109||巴基斯坦西北部神社爆炸造成4人死亡||美国无人机袭击巴基斯坦西北部12人死亡||0
2013-0110||中国股市周五收盘喜忧参半。||中国股市周五开盘走低||1
2013-0111||印度在骚乱后禁止大量文本||突尼斯暴动后解除宵禁||0
2013-0112||联合国监测员尚未抵达叙利亚“屠杀”现场-视频||联合国监测员在前往叙利亚大屠杀现场的路上遭到枪击||2
2013-0113||约克郡士兵在阿富汗炸弹爆炸中丧生||在阿富汗阵亡的士兵||3
2013-0114||马里伊斯兰激进分子征募新民兵||马里地方民兵支持伊斯兰激进分子||3
2013-0119||卡佩罗辞去英格兰队主教练职务||卡佩罗辞去英格兰队主教练职务||5
2013-0120||一人死于俄亥俄学校枪击案||俄亥俄州学校枪击案1人死亡，4人受伤||3
2013-0121||2名巴勒斯坦人在以色列空袭中丧生||四名巴勒斯坦人在以色列空军的袭击中丧生||2
2013-0122||巴基斯坦谴责美国无人机袭击||巴基斯坦车队前往抗议美国无人机袭击||3
2013-0123||飓风桑迪袭击美国东海岸||飓风桑迪加速袭击美国东海岸||4
2013-0124||萨科齐将对卡扎菲的资金要求提出申诉||萨尔科齐在卡扎菲的现金声称突然进入竞选活动后提起诉讼||3
2013-0126||“如果以色列发动袭击，伊朗将攻击特拉维夫。”||高级神职人员：如果以色列发动袭击，伊朗将攻击特拉维夫。||4
2013-0125||此附注必须显示2012年7月4日(星期三)||2012年5月30日(星期三)便笺必读内容||2
2013-0128||古斯芒巩固东帝汶选举的权力||如果罗姆尼赢得选举，最高法院的可能性||0
2013-0129||佩纳·涅托赢得墨西哥总统选举：出口民调||民调：普京将赢得俄罗斯总统大选||0
2013-0131||尼日利亚飞机失事：无生还者||4名中国人在尼日利亚飞机失事中遇难||2
2013-0133||委内瑞拉炼油厂爆炸造成至少39人死亡||委内瑞拉哀悼炼油厂爆炸死亡||2
2013-0135||俄罗斯、中国否决联合国关于叙利亚杀戮的决议||俄罗斯和中国双重否决联合国叙利亚决议||3
2013-0138||一架载有127人的巴基斯坦飞机坠毁||巴基斯坦空难，机上130人||2
2013-0139||联合国安理会下令对阿富汗哈卡尼网络实施全球制裁||联合国下令全球制裁哈卡尼网络||4
2013-0141||沙特阿拉伯逮捕涉嫌与基地组织有关联的激进分子||沙特逮捕激进分子嫌疑人，官方媒体报道||4
2013-0142||飓风桑迪逼近美国东海岸||飓风桑迪袭击美国东海岸||4
2013-0144||帕内塔说，阿富汗的角色将从2013年的战斗转变为||帕内塔：阿富汗跳过北约会议议题||1
2013-0145||四人承认伦敦证券交易所炸弹阴谋||四人承认伦敦爆炸案||4
2013-0147||以色列威胁对加沙救援船采取行动||火箭弹袭击后以色列对加沙地带的袭击||1
2013-0148||在印度尼西亚俄罗斯飞机失事事件中发现的尸体||俄罗斯飞机在印度尼西亚坠毁时发现的12具尸体||3
2013-0152||鲁珀特·默多克：我是掩盖事实的受害者。||鲁珀特·默多克准备接受第二天的拷问。||1
2013-0153||巴拉克·奥巴马的保镖在卖淫丑闻后被遣送回美国||巴克莱老板陷入操纵丑闻||0
2013-0154||周三，人民币兑美元汇率升至新高。||周三，人民币兑美元汇率升至6.3103元。||3
2013-0156||日产将销售线控转向汽车||日产将在一些英菲尼迪轿车上提供线控转向系统||4
2013-0157||西藏和尚自焚抗议中国统治后死亡||十几岁的西藏僧侣在中国自焚后死亡||3
2013-0158||孟买是印度第二大生活成本最高的城市。||印度科技之都班加罗尔是印度生活成本最高的城市：调查||1
2013-0159||男子，19岁，被问及青少年谋杀案||一名男子询问梅根-利谋杀案||3
2013-0160||以色列杀死哈马斯指挥官，轰炸加沙目标||以色列空袭杀害哈马斯指挥官，另外5人||3
2013-0163||联合国监测员尚未抵达叙利亚“屠杀”现场-视频||联合国监测员无法到达叙利亚杀戮现场||4
2013-0165||北约谴责叙利亚拒绝土耳其军用飞机||北约强烈谴责叙利亚击落土耳其飞机||4
2013-0167||叙利亚叛军袭击边界附近的黎巴嫩哨所：军队||土耳其军队在叙利亚边境附近举行坦克演习||0
2013-0168||中国建筑倒塌五人死亡||周六叙利亚至少有20人死亡||0
2013-0171||加沙人向以色列发射2枚火箭；无人受伤||加沙人发射89枚火箭；内阁批准预备役征召||1
2013-0172||前纳粹死亡营警卫Demjanjuk死于91岁||约翰·德米扬鲁克，被判有罪的纳粹死亡集中营警卫，享年91岁。||4
2013-0173||鲍里斯约翰逊再次当选伦敦市长||约翰逊再次当选伦敦市长||3
2013-0175||第二名青少年被控谋杀||EastEnders女演员杰玛·麦克卢斯基的兄弟被指控谋杀她||1
2013-0174||布雷维克在法庭上向极右翼敬礼||布雷维克被判21年徒刑||1
2013-0176||法国人害怕谋杀后的新连环杀手||泽西岛谋杀案审判：凶手的“听觉之声”||0
2013-0177||美国：马多夫兄弟在纽约承认欺诈罪||马多夫的兄弟承认诈骗罪||4
2013-0178||奥朗德在法国总统选举中击败萨科齐||法国总统选举开始投票||1
2013-0179||利比亚政府夺回的黎波里机场||利比亚民兵控制的黎波里机场||3
2013-0180||克林顿警告肯尼亚选举暴力的代价||克林顿警告肯尼亚选举动荡的代价||4
2013-0181||阿肯色州最高法院否决行刑法||阿肯色州法官废除死刑||4
2013-0182||非洲前总统曼德拉出院||曼德拉出院||4
2013-0183||联合国叙利亚问题特使||新西兰将增加对华出口||0
2013-0184||伊斯兰主义者穆尔西赢得埃及总统选举||Al-Shater将参加埃及总统选举||1
2013-0186||孟加拉国穆斯林点燃佛教圣地，警方说||穆斯林点燃佛教寺庙||3
2013-0187||美国无人机在巴基斯坦击毙5名武装分子||6名警察在达吉斯坦的袭击中丧生||0
2013-0189||开罗最近的冲突造成9人死亡，168人受伤||阿富汗东部机场发生自杀式爆炸，10人死亡，12人受伤||1
2013-0192||罗姆尼赢得缅因州共和党党团会议||罗姆尼卷土重来，在缅因州的党团选举中以微弱优势获胜。||3
2013-0193||巴林法院驳回医疗队最后一次集会上诉||巴林驳回活动分子的上诉||3
2013-0194||飓风桑迪向东海岸移动||飓风桑迪向美国移动||3
2013-0195||克林顿呼吁叙利亚之友团结起来||塑料艺术家呼吁加大对新人才的支持力度||0
2013-0196||罗琳推出她的第一部成人小说。||叙利亚在阿勒颇发动地面攻击||0
2013-0197||阿尔及利亚政府政党主导选举||阿尔及利亚国民议会投票率达到44.38%||2
2013-0198||也门安全官员遇害||巴基斯坦袭击中被打死的保安人员||0
2013-0199||美国股市下跌，希腊谈木材；苹果下跌||随着希腊谈判的继续，美国股市在华尔街下跌。||3
2013-0200||罗姆尼选择瑞安为副总统竞选伙伴||罗姆尼提名瑞安为副总统竞选伙伴||5
2013-0201||北约坚持阿富汗过渡路线图：拉斯穆森||北约直升机在阿富汗东部硬着陆||1
2013-0202||穆巴拉克面临谋杀案判决||穆巴拉克的儿子们面临新的内幕交易指控||1
2013-0203||无投资障碍||印度允许巴基斯坦投资||2
2013-0204||巴基斯坦西北部爆炸造成11人死亡||巴基斯坦西北部19人被炸弹炸死||2
2013-0205||5名援助人员在阿富汗行动中获释||自杀式袭击者在阿富汗清真寺炸死37人||0
2013-0207||纳达尔闯入法网决赛||纳达尔晋级法国网球公开赛第七场决赛||4
2013-0208||俄罗斯电视台报道挫败对普京的企图||报道称，俄罗斯和乌克兰挫败了杀害普京的阴谋。||3
2013-0209||普京宣布俄罗斯总统选举获胜||普京赢得有争议的俄罗斯总统选举||4
2013-0212||在墨西哥洞穴发现的167具尸体的遗骸||在墨西哥洞穴发现的167具遗骸||5
2013-0213||阿尔卑斯山大屠杀孤儿女孩返回英国||阿尔卑斯山袭击：女孩返回英国||4
2013-0214||奥巴马团队提高辩论赌注||奥巴马在辩论中攻击罗姆尼||2
2013-0217||数千人聚集在一起参加新一轮的俄罗斯反普京集会||数千人聚集在莫斯科举行敌对集会。||2
2013-0219||谷歌任命摩托罗拉移动公司新任首席执行官||谷歌任命丹尼斯·伍德赛德执掌摩托罗拉移动||3
2013-0220||飓风桑迪袭击美国东海岸||飓风桑迪袭击美国东海岸||4
2013-0224||又有数千叙利亚难民一夜之间逃往土耳其。||8000名叙利亚难民一夜之间逃往土耳其||3
2013-0225||阿桑奇向英国最高法院上诉引渡||阿桑奇向英国最高法院提出引渡上诉||4
2013-0226||巴基斯坦大部分地区发生强烈地震。||印尼东部发生强烈地震||2
2013-0227||黎巴嫩枪手因叙利亚危机发生冲突||叙利亚人坚持解决叙利亚危机||1
2013-0229||暴徒为焚烧“古兰经”杀人||巴基斯坦黑帮因焚烧“古兰经”而杀人||4
2013-0230||美国无人机袭击在北瓦济里斯坦击毙四人||美国无人机袭击巴基斯坦西北部10人死亡||1
2013-0231||萨尔瓦多·达利的油画被从纽约画廊抓走||萨尔瓦多·达利的油画在纽约被抓获||4
2013-0232||普京宣布俄罗斯总统选举获胜||普京在俄罗斯大选中的胜利会受到抗议吗？||1
2013-0233||萨科齐宣布竞选连任||法国总统尼古拉·萨科奇正式竞选连任||4
2013-0234||美英达成协议释放紧急石油库存||美英同意公布紧急石油库存||4
2013-0236||欧元区失业率保持在创纪录的11%||欧元区6月份失业率创历史新高||3
2013-0237||法国社会党赢得议会胜利||法国社会党赢得议会绝对多数||3
2013-0238||萨拉菲伊斯兰主义者，突尼斯警察冲突-目击者||第二名伊斯兰绝食者死于突尼斯监狱||0
2013-0239||施特劳斯-卡恩在法国卖淫团伙中被调查||多米尼克·斯特劳斯-卡恩(DominiqueStrauss-Kahn)面临法国卖淫团伙的质疑||3
2013-0240||罗姆尼赢得佛罗里达州共和党初选||罗姆尼注视着美国共和党初选的结局||1
2013-0241||美国无人机袭击在北瓦济里斯坦击毙四人||巴基斯坦疑似无人机袭击造成4人死亡||2
2013-0243||中国2起交通事故造成47人死亡||中国3起交通事故造成56人死亡||2
2013-0244||中情局局长因外遇辞职||名人堂向卡普里亚蒂招手||0
2013-0245||法国的施特劳斯-卡恩被控参与卖淫团伙||施特劳斯-卡恩被控卖淫||4
2013-0247||12人在以色列空袭中被打死||ICTU，IBEC正在推动航空公司罢工||0
2013-0248||9人在致命的伊拉克日后的袭击中丧生||斋月结束前19人在伊拉克的袭击中丧生||1
2013-0249||巴克莱受到美国最新调查的打击||巴克莱受到美国新一轮调查的打击||4
2013-0252||欧盟对叙利亚实施新的制裁||欧盟对叙利亚政权实施新的制裁||4
2013-0254||俄罗斯人团结起来反对普京的统治||数以万计的人集会反对普京的统治(美联社)||3
2013-0255||巴林大奖赛在抗议中进行||巴林赛马会在动乱中进行||4
2013-0256||中国股市周一开盘持平。||中国股市周三开盘喜忧参半。||1
2013-0257||Sheryl Crow说她有脑良性肿瘤||Sheryl Crow有一个良性脑瘤||4
2013-0261||两名德国游客，两名飞行员在肯尼亚空难中丧生||里德参议员卷入拉斯维加斯撞车事件：CNN||0
2013-0262||以色列和巴勒斯坦谈判代表悄悄会面||以色列和巴勒斯坦谈判代表在约旦会晤||3
2013-0264||大赦国际：叙利亚反政府武装也在实施虐待||大赦国际调查员：叙利亚反政府武装也在实施虐待||4
2013-0265||米特·罗姆尼在印第安纳州赢得共和党初选||罗姆尼赢得佛罗里达州共和党初选||1
2013-0266||东德人权活动家高克当选总统||约阿希姆·高克当选德国总统||4
2013-0269||中国西南交通事故3人死亡27人受伤||印度船只事故35人死亡165人失踪||0
2013-0267||南非开始调查地雷暴力||南非在矿难中举行“和谈”||2
2013-0271||桑托勒姆轻松晋级明尼苏达州胜利||桑托勒姆赢得堪萨斯预选会||1
2013-0273||太空传奇尼尔·阿姆斯特朗去世||登月第一人尼尔·阿姆斯特朗逝世，享年82岁||4
2013-0274||美国和土耳其权衡叙利亚的禁飞区||土耳其、美国为叙利亚设立禁飞区||4
2013-0275||男子涉嫌双重谋杀被捕||西澳男子在警方毒品行动中被捕||0
2013-0276||弗罗里达州的县延长了提前投票的时间||弗拉。民主党人希望延长提前投票时间||2
2013-0277||军舰启航前往福克兰群岛||英国军舰启航前往福克兰群岛||3
2013-0279||巴勒斯坦囚犯结束绝食抗议||巴勒斯坦囚犯绝食谈判的进展报告||2
2013-0280||警方：四人在德国人质劫持事件中丧生||巴勒斯坦人：12人在以色列国防军对北部地带的袭击中丧生||1
2013-0281||埃及让穆巴拉克总理重返总统竞选||埃及确认穆巴拉克总理重返总统竞选||4
2013-0282||叙利亚记者在首都遇害||美军陆战队员在基地袭击中丧生||0
2013-0283||共和党候选人罗姆尼呼吁武装叙利亚叛军||美国帮助叙利亚反政府武装获得武器||2
2013-0284||联合国观察员巡逻队抵达叙利亚大屠杀现场||联合国观察员抵达叙利亚屠杀村||4
2013-0286||美国航空公司和飞行员就一份新合同达成协议||罗姆尼承诺在伊朗威胁问题上“与以色列站在一起”||0
2013-0287||希腊总理宣布新一轮选举||希腊总理呼吁5月6日举行大选||2
2013-0288||加拿大政府支持蒙特利尔妇女领导变革||加拿大政府支持里贾纳的妇女安全||1
2013-0289||穆拉亚姆是否构成第三阵线-国会-没有问题||如果Mulayam形成第三条战线就没问题了：Digvijay||3
2013-0290||布拉德利在费尔斯通的胜利随着福瑞克的消逝而消逝。||巴林法院维持对起义领导人的判决||0
2013-0292||加纳空难造成至少10人死亡||加纳坠机事件：国际媒体如何报道||2
2013-0295||六名美军在阿富汗炸弹袭击中丧生||6名北约部队在阿富汗阵亡||1
2013-0296||叙利亚部队发动阿勒颇袭击||叙利亚部队在安南执行和平任务前打死54人||1
2013-0297||罗姆尼，奥巴马为医疗保险的优势而战||奥巴马，罗姆尼争夺优胜劣汰，势均力敌||1
2013-0299||英国广播公司总裁因“劣质新闻”而辞职||BBC总裁因晚间新闻丑闻辞职||3
2013-0300||里克·桑托勒姆赢得堪萨斯州预选会||里克？桑托勒姆在堪萨斯州的预选会上取得了胜利。||4
2013-0301||在伊斯兰主义领导的埃及，科普特教会任命了新教皇。||埃及基督徒选择新教皇||3
2013-0302||美国承诺不履行重建海地的承诺||美国承诺重建不满足的海地||5
2013-0303||中国股市周四收盘走高。||中国股市周三开盘喜忧参半。||1
2013-0304||希腊将对2013年预算进行投票；抗议者聚集在一起||希腊将就2013年预算进行投票||3
2013-0306||美国、欧盟谨慎欢迎伊朗重启核谈判||美国、欧盟欢迎伊朗提出重启核谈判||4
2013-0308||克林顿警告肯尼亚选举暴力的代价||克林顿警告肯尼亚2007年再次出现投票混乱||2
2013-0310||反美电影抗议活动扩大到近20个国家||反美怒火席卷中东电影||3
2013-0312||Aust股票开盘走低||东京股市开盘走低||1
2013-0313||维基解密开始发布200万封叙利亚电子邮件||维基解密公布叙利亚文件||3
2013-0314||巴勒斯坦人：2名加沙武装分子在以色列对沿海地带的空袭中被打死||官员：在以色列空袭中被打死的加沙男子(美联社)||3
2013-0315||马里总统辞职||马里总统正式辞职||4
2013-0317||尼日利亚三人死亡自杀式炸弹袭击||60人在尼日利亚牛市遇袭身亡||1
2013-0318||事实真相-伊拉克的安全事态发展，2月1日||事实真相-巴基斯坦的安全事态发展，3月13日||1
2013-0319||人权观察社：约旦对来自叙利亚的巴勒斯坦人的偏见||约旦对来自叙利亚的巴勒斯坦人有偏见||4
2013-0320||以色列是世界上最大的武器出口国：报告||以色列是最大的武器出口国和进口国||3
2013-0321||埃及人将投票选举新总统||索马里国会议员将选出新总统||0
2013-0322||费德勒赢得第7次温网冠军||费德勒拿下第7届温网冠军||5
2013-0323||基地组织领导人呼吁在埃及绑架西方人||基地组织领导人敦促绑架西方人||3
2013-0324||中国股市周五收盘喜忧参半。||周五中午，中国股市收盘走高。||2
2013-0327||43人在公共汽车撞车事故中丧生||15人在印度坠机身亡||1
2013-0328||普京宣誓就任俄罗斯总统||普京宣誓就任俄罗斯总统6年||4
2013-0332||全集：夜线6/29：凯蒂·赫尔姆斯，汤姆·克鲁斯离婚||监护权，克鲁斯-霍姆斯离婚时的照片||1
2013-0330||副总统辩论的要点||总统辩论中要注意的五件事||2
2013-0333||叙利亚政权否认在胡拉大屠杀中扮演的角色||叙利亚将胡拉100多起屠杀事件归咎于叛军||3
2013-0334||南苏丹指责苏丹在会谈前进行爆炸||苏丹指责苏丹轰炸谈判||4
2013-0337||9人在巴基斯坦枪击案中丧生||乌克兰500万公民领取非官方工资||0
2013-0338||叙利亚要求保证，反政府武装称和平计划注定要失败。||叙利亚要求提供撤军的书面保证||3
2013-0339||敏妮。疏散后航站楼重新开放||敏妮。在袋子导致疏散后，航站楼重新打开||3
2013-0340||高尔夫：韦斯特伍德在迪拜沙漠经典赛中领先||韦斯特伍德在迪拜沙漠的经典之作||4
2013-0341||苏丹封锁YouTube反伊斯兰电影||巴基斯坦总理下令YouTube停止播放反伊斯兰电影||2
2013-0343||查韦斯再次前往古巴接受放射治疗||查韦斯计划在古巴进行更多的放射治疗||4
2013-0344||罗马尼亚总统宣布胜利||中国国家主席结束对丹麦的国事访问||0
2013-0345||俄罗斯人在Pussy Riot争论中团结对东正教的支持||俄罗斯东正教在批评后举行忠实集会||3
2013-0346||克林顿抵达印度，为两国关系注入新的活力。||克林顿警告不要破坏乡村银行||1
2013-0347||马里临时领导人就职||马里临时总统宣誓就职||4
2013-0348||普京宣布俄罗斯总统选举获胜||普京赢得俄罗斯总统大选||3
2013-0349||阿尔再次谴责叙利亚的暴力||美国因叙利亚暴力关闭驻大马士革大使馆||1
2013-0350||欧盟对阿萨德家族实施制裁||欧盟制裁阿萨德的妻子；迫击炮击中霍姆斯||3
2013-0351||空军教官面临强奸罪判决||妇女在空军教官的判决中作证||1
2013-0355||铁穹拦截17枚火箭||铁穹拦截了向贝尔谢巴发射的两枚火箭弹。||2
2013-0352||30多名罢工矿工被打死||30多名罢工矿工在南非遇难||3
2013-0356||马里伊斯兰主义者摧毁“更多廷巴克图神殿”||马里伊斯兰主义者摧毁更多神圣的廷巴克图遗址||4
2013-0357||中国股市午盘以PMI收盘走高||中国股市周四开盘走高。||1
2013-0358||科学家从史前种子中复活花朵||任天堂削减赤字，调低年度预测||0
2013-0359||梵蒂冈泄密案中被判有罪的男子||巴特勒将在“梵蒂利克斯”案中受审||2
2013-0360||罗姆尼和保罗争夺缅因州党团的胜利||罗姆尼以微弱优势赢得缅因州初选。||2
2013-0362||雷普索尔抨击阿根廷将YPF国有化||雷普索尔抨击阿根廷石油国有化||3
2013-0363||阿根廷火车相撞造成数人死亡550人受伤||49人恐怕死于布宜诺斯艾利斯火车相撞事故||1
2013-0364||昂山素季向英国国会议员致词||缅甸昂山素季将于6月访问缅甸议会||4
2013-0365||警长：42年后，一名男子找回了被盗的汽车。||美国一名男子在汽车失窃42年后恢复原状。||4
2013-0366||谷歌CEO说Android很重要，不是关键||拉里·佩奇说Android很重要，不是关键||4
2013-0368||伊朗可能削减对更多欧盟国家的石油出口||伊朗国会议员说，准备禁止向一些欧盟国家出口石油。||3
2013-0370||在印度尼西亚失踪的飞机上的四名澳大利亚人中的一员。||伊朗画家Mansoureh Hosseini去世||0
2013-0371||罗姆尼发誓要恢复“美国的承诺”||罗姆尼承诺“重建美国”||3
2013-0372||桑托勒姆3岁的女儿住院||“科尼2012”导演住院||0
2013-0374||曼德拉出院||以色列总统出院||1
2013-0376||贾亚·普拉达(Jaya Prada)全部准备加入印度人民党||贾亚·普拉达可能加入印度人民党，阿马尔·辛格为她做出决定||3
2013-0378||真主党的纳斯鲁拉就反伊斯兰电影警告美国||真主党呼吁更多的反伊斯兰电影抗议||2
2013-0380||纳达尔摘得德约科维奇第七次法网冠军||网球：纳达尔击败德约科维奇夺得蒙特卡洛冠军||3
2013-0381||儿童保育费用增加了近6%||儿童保育“每年花费15，000 GB”||3
2013-0382||奥巴马敦促对欧洲债务危机采取果断行动||奥巴马敦促欧洲对危机迅速采取行动||3
2013-0383||牛肉汉堡混合食品因沙门氏菌问题被召回||巧克力粉因沙门氏菌问题被召回||1
2013-0384||奥巴马和罗姆尼为第一场辩论做准备||奥巴马，罗姆尼准备辩论||4
2013-0385||肯尼亚近海发现的第一个重要天然气||在肯尼亚最近的陆地冲突中，突袭者杀死了38人。||0
2013-0386||红十字会工作人员在巴基斯坦遇害||被绑架的英国援助人员在巴基斯坦遇害||2
2013-0388||从加沙向以色列南部发射8枚火箭弹；无人受伤||来自以色列南部加沙地带的10枚火箭弹，无人受伤||3
2013-0391||美军士兵在阿富汗南部枪击事件中丧生||五名北约士兵在阿富汗阵亡||1
2013-0392||埃及总统选举投票结束||新闻稿：也门总统选举||0
2013-0393||警方“没有联系”萨维尔声称||英国广播公司因调查萨维尔案而面临质疑||1
2013-0394||欧元区失业率保持在创纪录的11%||欧元区失业率创历史新高||3
2013-0395||詹姆斯·默多克退出BSkyB||詹姆斯·默多克辞去英国天空广播公司的角色||4
2013-0396||著名科幻作家雷·布拉德伯里逝世，享年91岁||科幻传奇雷·布拉德伯里91岁去世||4
2013-0397||埃及总统选举5月23日至24日||2012年美国总统选举||0
2013-0398||四名法国士兵在阿富汗自杀式爆炸中丧生||四名外国士兵在阿富汗东部阵亡||3
2013-0399||联合国观察员发现叙利亚大屠杀的痕迹||联合国小组调查叙利亚大屠杀||4
2013-0400||美联社民调：美国多数人对黑人有偏见||美联社民调：多数港口对黑人的偏见||3
2013-0401||资料来源：红皮公司用第二号皮卡换来的红人皮。||红皮换2号皮卡||4
2013-0402||中国称2012年国防预算将增长11.2%||中国国防支出增长11.2%||4
2013-0403||伊拉克连环爆炸造成至少32人死亡||意大利强烈地震造成至少6人死亡||0
2013-0406||美国出价1000万美元。巴基斯坦好战分子||美国向巴基斯坦激进组织首领提供1000万美元||3
2013-0404||厄瓜多尔总统科雷亚说，没有关于阿桑奇庇护的决定。||厄瓜多尔尚未就阿桑奇的庇护作出决定||3
2013-0408||奥萨马·本·拉登妻子将被监禁||奥萨马·本·拉登的电影将在印度拍摄||0
2013-0411||海啸警报：南澳无需恐慌||亚齐地震后的海啸警报||2
2013-0412||美国将巴格拉姆监狱移交给阿富汗当局||美国将巴格拉姆监狱移交阿富汗控制||4
2013-0415||Blitzbokke被斐济驱逐||Blitzbokke被新西兰打败||2
2013-0418||“格伦德攻击”造成1人死亡，至少11人受伤||对被调查妇女的性攻击||0
2013-0420||叙利亚发现“几具尸体”||船上又发现八具尸体||1
2013-0421||枪手被控谋杀美国黑人少年||对黑人总统领导下种族关系的思考||0
2013-0422||Jonny Bairstow和Eoin Morgan在孟买为英格兰闪耀||Bairstow命中吨印度巡回赛||1
2013-0424||风电场开发人员如何使用相机技巧使涡轮机看起来比实际情况更小。||风电场开发商使用“诀窍”使涡轮机看起来更小||4
2013-0425||美国无人机在巴基斯坦击毙6名武装分子：官员||美国导弹在巴基斯坦炸死15人：官员||2
2013-0428||尼日利亚：40人在学生大屠杀中丧生后，尼日利亚军队蜂拥而至。||尼日利亚警方在大学大屠杀后逮捕||2
2013-0429||神经平静-就目前而言：西班牙银行纾困引发的市场动荡||西班牙获得银行救助后，焦点转移到希腊||2
2013-0430||叙利亚阿勒颇发生激战||据报大马士革发生激烈战斗||1
2013-0432||“复仇者联盟”创下票房纪录||饥饿游戏打破美国票房纪录||1
2013-0433||据报道，有4名法国士兵在阿富汗阵亡。||英军士兵在阿富汗阵亡||1
2013-0434||西班牙救助困境变得更加尖锐||西班牙的困境变得更加尖锐||3
2013-0435||北约士兵在阿富汗阵亡||两名阿富汗士兵受伤||0
2013-0436||中国股市周三开盘走低。||中国股市周五开盘走低||2
2013-0437||巴勒斯坦领导人谴责以色列驱逐阿巴斯的调频电话||巴勒斯坦领导人支持法塔赫-哈马斯多哈协议||1
2013-0438||米特·罗姆尼赢得马里兰州共和党初选||罗姆尼赢得马里兰州共和党初选||4
2013-0439||一名男子在被盗42年后在易趣上发现了一辆车。||一名得克萨斯州男子在汽车被盗42年后找到了他的车。||3
2013-0440||西尔维斯特·史泰龙的儿子在好莱坞被发现死亡||西尔维斯特·史泰龙(Sylvester Stalloneâeuroo™)的儿子塞吉·史泰龙(SageStallone)被发现死在霍尔||3
2013-0441||北约：4名援助人员从阿富汗叛乱分子手中获救||5名援助人员在阿富汗行动中获释||2
2013-0442||俄罗斯监禁小骚动抗议朋克达两年之久||俄罗斯法院裁定审理Pussy Riot案||1
2013-0444||以色列禁止德国作家格拉斯为诗造访||以色列禁止德国作家格拉斯写诗||4
2013-0445||2012年8月1日便笺必读内容||此附注必须显示2012年7月4日(星期三)||1
2013-0446||北约美军因枪杀阿富汗平民而被拘留||美国对向阿富汗平民开枪感到悲痛||2
2013-0447||奥朗德赢得法国总统选举||东帝汶总统选举投票||1
2013-0449||军事：叙利亚化学库存威胁到以色列||俄罗斯告诉叙利亚，化学武器威胁是不可接受的。||1
2013-0450||惠誉将福特提升为投资级||惠誉将福特的信用恢复到投资级||3
2013-0451||叙利亚和平计划的条件“不可接受”，反对派说。||随着最后期限的到来，叙利亚的和平一触即发。||2
2013-0453||希腊人抗议进一步削减开支||希腊投票临近，冲突爆发||2
2013-0454||勃朗峰雪崩，9人死亡，11人受伤，4人失踪||白朗峰雪崩造成6人死亡，几人失踪||2
2013-0455||塔利班在Facebook上伪装成“迷人的女人”从事间谍活动||塔利班士兵在脸书上装扮成美女来获取军队的秘密||4
2013-0456||中国维权人士陈登陆美国||中国维权人士再次呼吁与不公正作斗争||1
2013-0457||市政厅：帝国大厦枪击案||2人死于帝国大厦外的枪击事件||3
2013-0458||穆罕默德·穆尔西宣誓就任埃格普提安总统||穆尔西宣誓就任埃及总统||4
2013-0460||袭击北约驻阿富汗基地造成15人死亡||在阿富汗释放的救援人员||1
2013-0461||也门自杀式爆炸，无人机袭击造成至少30人死亡||伊拉克连环袭击造成至少6人死亡||1
2013-0462||托雷斯在申奥失败后继续前进||托雷斯第四，错失第六届奥运会||3
2013-0464||巴基斯坦开始拆除本·拉丹大院||巴基斯坦拆除奥萨马·本·拉登的藏身之处||2
2013-0465||苏丹指责以色列制造喀土穆枪火||苏丹指责以色列空袭军工厂||3
2013-0466||参众两院就工资税措施达成协议||谈判代表就国会工资税削减法案达成协议||3
2013-0468||热带风暴“艾萨克”袭击海地，袭击古巴||热带风暴艾萨克威胁大坝||1
2013-0471||亲巴勒斯坦的外国积极分子试图进入西岸||100名亲巴勒斯坦人试图在艾伦比进入以色列||2
2013-0473||世界股市因对欧盟和美国经济刺激的希望而上涨||由于对美联储刺激计划的期望，股市上涨||3
2013-0474||戈尔·维达尔去世，享年86岁：传奇作家、剧作家和政治家去世。||著名作家、剧作家戈尔·维达尔逝世，享年86岁。||4
2013-0476||在希腊债务交易截止日期前，全球股市下跌。||亚洲股市在希腊债务交易截止日期前下跌。||2
2013-0477||南非警方枪杀30名矿工||南非警方称他们杀害了30多名矿工。||4
2013-0478||艾萨克湿透海地，前往佛罗里达州古巴。||艾萨克接近海地无家可归的地震人口||2
2013-0479||英国向叙利亚反对派伸出援手||谁在乎叙利亚人民？||1
2013-0481||奥巴马放宽对年轻移民的递解出境规定||美国放宽对年轻人的驱逐规定：Napolitano||4
2013-0482||微软表面对未来的巨大押注：分析师||微软Surface平板电脑前景看好，但问题依然存在||3
2013-0483||‘Whitey’Bulger的女朋友被判8年监禁||黑帮“白种人”Bulger的女朋友被判8年监禁||3
2013-0484||毛里塔尼亚总统遭军队枪击||毛里塔尼亚总统开枪射击||3
2013-0486||一个男人在布雷维克审判中放火自焚||男人在布雷维克审判外放火自焚||4
2013-0488||9000名美国海军陆战队员离开冲绳||9，000名美国海军陆战队将撤离冲绳：声明||5
2013-0489||玩具反斗城免收预付费用||沃尔玛降低假日分期付款计划费用||1
2013-0491||伊朗扩大核浓缩活动：原子能机构的报告||伊朗加强敏感的核工作-原子能机构||3
2013-0494||伊拉克袭击杀害将军，四名警察||在伊拉克的袭击造成将军和其他4人死亡。||4
2013-0495||伊朗西北部至少80人死亡||伊朗西北部地震造成180人死亡，1300人受伤||2
2013-0496||巴西的“流行歌星牧师”进入了一个巨大的新阶段||巴西“流行星祭司”登上猛犸新舞台||5
2013-0497||华盛顿：100多人在医疗保险欺诈中被起诉||华盛顿：阿拉巴马州一案中的法院乌弗兹投票权法案(UpholdVotingRightsAct)||0
2013-0498||普京宣布俄罗斯总统选举获胜||普京宣布总统选举获胜||4
2013-0499||克林顿准备为奥巴马而战||克林顿对奥巴马来说是一个艰难的行动||1
2013-0500||罗姆尼宣布保罗瑞安为竞选伙伴||罗姆尼选择瑞安为共和党竞选伙伴||4
2013-0501||欧洲市场因希腊救助希望而上涨||欧洲各国部长准备批准希腊救援计划||2
2013-0502||爱德华兹对1项罪名宣告无罪，对其他人无效审判。||爱德华兹在一项罪名上被判无罪，在另一项罪名上被判无效。||4
2013-0503||乌克兰举重运动员被禁赛四年||乌克兰科洛布卡被禁赛四年||4
2013-0504||持枪歹徒可能拍摄了学校大屠杀||凶手可能拍摄了法国学校的枪击案||3
2013-0505||港股收盘下跌0.28%||港股开盘上升0.62%||1
2013-0507||自杀式炸弹袭击者袭击阿尔及利亚安全基地||自杀式炸弹袭击尼日利亚教堂||0
2013-0509||以色列军事法庭驳回巴勒斯坦绝食抗议者的上诉||以色列与巴勒斯坦绝食抗议达成协议||1
2013-0511||“复仇者联盟”创下票房纪录||“饥饿游戏”创下票房纪录||1
2013-0512||普京“赢得俄罗斯总统选举”||普京赢得俄罗斯总统大选||4
2013-0515||联合国秘书长发出声音，对中国仍持谨慎态度||洞察力：联合国秘书长找到了自己的声音，但对中国仍持谨慎态度||4
2013-0517||利比亚人开始交出武器||利比亚人向军队转让武器||3
2013-0518||英国坎特伯雷大主教转行剑桥||坎特伯雷大主教在裂痕中下台||2
2013-0519||旁遮普邮报在罗塔克附近出轨，19人受伤||旁遮普邮报在哈里亚纳邦罗塔克附近出轨，19人受伤||4
2013-0520||乔治·齐默尔曼被控谋杀特雷冯·马丁||官员称，乔治·齐默尔曼将在特雷冯·马丁案中被起诉||4
2013-0522||据报道，两人在纽约帝国大厦的枪击案中丧生。||市政厅：帝国大厦枪击案||2
2013-0524||宾州州立大学足球运动员对制裁做出反应||宾夕法尼亚州立大学足球遭NCAA制裁||2
2013-0521||印度毛派叛军提出释放意大利人质的谈判||印度：毛派叛军在关于释放意大利人的会谈中||3
2013-0525||以色列必须释放或审判长期绝食的巴勒斯坦人。||以色列部长要求罢免巴勒斯坦领导人||0
2013-0526||联合国报告称叙利亚双方都滥用权利||北约领导人淡化土耳其与叙利亚冲突的风险||1
2013-0527||被控焚烧“古兰经”的女孩躲藏起来||被控焚烧“古兰经”的女童获释||3
2013-0531||法国警告叙利亚不要使用化学武器||联合国关注叙利亚可能拥有化学武器||2
2013-0532||威胁生命的中西部风暴||“危及生命”风暴对中西部地区的威胁||4
2013-0533||芝加哥教师罢工接近尾声，“框架”协议到位||总罢工结束：劳工联合会，财政部达成协议||0
2013-0536||风暴延迟共和党大会的开始||暴风骤雨袭击佛罗里达，延迟共和党大会||4
2013-0538||北约至少有两架直升机在阿富汗坠毁||阿富汗至少有18人在炸弹袭击中丧生：官员||0
2013-0539||米尔斯总统必须辞职-讲师||德国总统约翰·埃文斯·阿塔-米尔斯必须辞职||2
2013-0540||迈阿密热火赢得总决赛||迈阿密热火夺冠||5
2013-0541||日本关闭最后一座核反应堆||日本本周末关闭了最后一座核电站。||4
2013-0542||瑞安航空公司竞购美国航空公司||瑞安航空首席海尔斯报告调查结果||1
2013-0544||6名北约部队在阿富汗阵亡||北约士兵在阿富汗阵亡||2
2013-0543||俄罗斯空军庆祝成立100周年||俄罗斯空军成立100周年||4
2013-0547||对米特·罗姆尼来说不是超级星期二||罗姆尼在共和党超级星期二比赛中领先桑托勒姆||1
2013-0548||俄罗斯经济增长乏力，普京宣誓就职||普京宣誓就任俄罗斯总统6年||2
2013-0549||ArQule，Daiichi Stop肺癌试验，共享坦克||阿库勒股票暴跌，肺癌研究搁浅||3
2013-0550||十几岁的孩子和父亲在车祸中丧生||三人死于可怕的坠机事件||1
2013-0551||印度尼西亚发生6.1级地震||6.1级地震袭击印度尼西亚巴布亚-美国地质调查局||4
2013-0552||两名美国人在阿富汗动乱开始第五天时丧生||阿富汗动乱继续，两名美国军官遇害||4
2013-0554||官员：罗姆尼将得到特勤局的保护||奥巴马谈特勤局丑闻||0
2013-0556||叙利亚战斗机飞行员逃往约旦||叙利亚总理对约旦的缺陷||1
2013-0557||阿拉伯叙利亚共和国：叙利亚难民(截至2012年6月28日)||阿拉伯叙利亚共和国：安南回国前在叙利亚被杀70多人||1
2013-0560||航空公司取消“Flytilla”积极分子给TA的机票||英国航空公司Cancels‘Flytilla’机票对以色列的反对||3
2013-0561||西班牙请求银行救助||西班牙人因古巴持不同政见者之死受审||0
2013-0565||SpaceX与国际空间站对接：下一步，公共旅行？||与国际空间站相连的SpaceX龙码头||3
2013-0567||“百万布偶游行”为奥巴马支持美国公共广播公司(PBS)辩护||百万布偶三月计划捍卫美国对PBS的支持||4
2013-0568||叙利亚反对派参加和解谈判||叙利亚反对派委员会将在法国设立特使||1
2013-0569||森塞克斯预算蓝调下降193点||罗姆尼不会自愿预算差异||1
2013-0570||Facebook将IPO规模扩大25%，融资150亿美元||Facebook将IPO规模扩大25%||3
2013-0571||伊朗议会质疑不屑一顾的艾哈迈迪内贾德||伊朗议会质疑内贾德总统||4
2013-0572||也门自杀式袭击造成7名士兵死亡：官员||阿富汗自杀式汽车炸弹炸死至少7人：官员||1
2013-0576||总统选举使埃及人两极分化||共和党总统候选人在南方的角逐中发生冲突||0
2013-0577||又有三名美军士兵在阿富汗阵亡||北约士兵在阿富汗阵亡||1
2013-0578||警方将巴士意外死亡人数提高至八人||罗德尼·金被判意外死亡||0
2013-0579||四名外国士兵在阿富汗东部阵亡||2名英国士兵在阿富汗内部袭击中丧生||0
2013-0581||红十字会工作人员在巴基斯坦遇害||英国红十字会医生在巴基斯坦被绑架发现斩首||3
2013-0582||阿富汗和美国政府签署有争议的夜间突袭协议||阿富汗人，美国签署夜间突袭协议||3
2013-0583||中国煤矿事故10人死亡||中国卡车事故20人死亡||1
2013-0584||在温迪丝，澳大利亚可以超过英国。||澳大利亚总理在领导压力下挑衅||0
2013-0586||特勤局看到关于妓女的“最大丑闻”||特勤局性丑闻“后悔”||2
2013-0587||科威特：激进分子袭击叙利亚大使馆；两人受伤||激进分子袭击叙利亚驻科威特大使馆||3
2013-0588||昂山素季访问爱尔兰的详情||热烈欢迎昂山素季的历史性访问||3
2013-0589||Key说marae错过了一次机会||Key想要威坦哲·马拉伊留下来||2
2013-0590||挪威纪念大屠杀周年||挪威纪念布雷维克惨案周年||3
2013-0592||被落下的瓦砾炸死的妇女||当一个盟友拒绝||0
2013-0593||降息后，奥斯特股价上涨1%。||RBA提供另一次降息||1
2013-0594||德国警告希腊：没有改革就没有更多的钱||欧元区对希腊：没有改革就没有救助||2
2013-0597||尽管就业数据显示奥巴马扩大了对罗姆尼的领先优势：路透社/益普索民意调查||罗姆尼以惯例“反弹”领先奥巴马：路透社/益普索民意调查||1
2013-0599||多伦多枪击案造成两人死亡19人受伤||芬兰枪击案造成两人死亡，七人受伤||1
2013-0600||教皇的管家看到了梵蒂冈泄密事件||教皇的管家因梵蒂冈泄密丑闻被捕||3
2013-0601||莫斯科反普京抗议者形成人链||反普京抗议者形成人链||3
2013-0603||华盛顿的国会法案售价980万美元||乔治·华盛顿的“美国宪法”售价980万美元||2
2013-0604||湖人队1-4先发后主帅迈克-布朗||湖人1-4先发后解雇迈克·布朗||4
2013-0605||加拿大穆斯林发布法特瓦反对“荣誉杀人”||美国、加拿大伊玛目发布法特瓦反对为维护名誉而杀人||3
2013-0606||联合国通过叙利亚决议||联合国大会将就叙利亚决议进行表决||3
2013-0607||士兵“回忆不起”大屠杀||美军士兵“不记得大屠杀”||4
2013-0609||利比亚总理任命新内阁||利比亚议会拒绝新内阁，解散总理||1
2013-0612||巴基斯坦：20人死于反伊斯兰电影抗议||25人在巴基斯坦伊斯兰堡的反伊斯兰电影抗议中受伤||2
2013-0613||惠特尼·休斯顿的死因可能需要几周时间||调查人员寻找惠特尼·休斯顿之死的答案||1
2013-0614||朝鲜警告要对韩国演习进行报复||朝鲜警告称，韩国将对韩国海军演习计划进行报复||3
2013-0616||以色列对加沙发动新一轮袭击，造成1人死亡||以色列对加沙发动新一轮袭击造成两人死亡：医务人员||3
2013-0617||德国可能就叙利亚危机向俄罗斯施压||俄罗斯对叙利亚有何看法？简要指南||1
2013-0618||4人在“3·23”运动高速公路相撞中受重伤||四人在高速公路撞车事故中受伤||3
2013-0620||尼日利亚骚乱造成数十人死亡||肯尼亚冲突中数十人死亡||1
2013-0621||埃及主要总统候选人简介||埃及总统选举第二天||1
2013-0622||演员Gazzara去世，享年81岁||演员本·加扎拉逝世，享年81岁||4
2013-0624||雪崩掩埋了至少100名巴基斯坦士兵||雪崩掩埋了100多名巴基斯坦士兵||4
2013-0626||科曼不会削减计划生育基金||苏珊·G·科曼在“U-Turn”中削减计划生育基金||3
2013-0627||2012年8月25日外汇和黄金||外汇和黄金，2012年7月19日||2
2013-0629||伊朗称联合国核谈判将继续||伊朗说，与联合国的核谈判是“建设性的”||2
2013-0630||农业综合企业：在加州发现的疯牛病||美国农业部证实加州疯牛病病例||4
2013-0631||英国石油公司以5.55亿美元的价格出售墨西哥湾的一些资产||英国石油公司以55.5亿美元的价格将墨西哥湾资产出售给普莱恩斯公司||3
2013-0632||300名吉米·萨维尔潜在受害者：警方||英国：300名潜在的萨维尔虐待受害者浮出水面||3
2013-0634||阿姆斯特朗离开利夫斯特朗||阿姆斯特朗从Livestrong站下来||4
2013-0635||美国无人机袭击巴基斯坦击毙5名武装分子||美国无人机在也门击毙16名疑似武装分子||1
2013-0637||叙利亚政府不会停止袭击||叙利亚反对派报道“屠杀”||1
2013-0638||周五中午，中国股市收盘走高。||中国股市周五午盘走高||4
2013-0639||缅甸：反对派声称昂山素季获胜||缅甸选民有望昂山素季的政党获胜||3
2013-0640||奥巴马的民调支持率下降，对共和党竞争对手起到了推波助澜的作用||奥巴马在西班牙裔的大胜利令共和党人担忧||1
2013-0641||两名阿富汗士兵受伤||4名外国士兵在阿富汗东部阵亡||1
2013-0643||新叙利亚反对派领袖要求无条件援助||以色列鸣枪示警，叙利亚反对派团结一致||1
2013-0646||南非地雷冲突造成至少30人死亡||南非火车相撞造成26人死亡||0
2013-0647||叙利亚军队轰炸霍姆斯，俄罗斯警告内战||叙利亚军队轰炸霍姆斯，拉夫罗夫抵达谈判||2
2013-0648||埃及总统选举结果推迟||埃及选举结果推迟||4
2013-0649||最后期限过去了，没有对伊朗实施新的制裁。||欧盟更接近对伊朗的新制裁||1
2013-0650||被逮捕的俄罗斯杀手否认与Pussy Riot有关联||数十人在俄罗斯电视塔抗议活动中被捕||0
2013-0651||挪威纪念77名大屠杀受害者||挪威纪念大屠杀周年||2
2013-0652||美国阿富汗将军与彼得雷乌斯丑闻有关||美国高级将领与彼得雷乌斯丑闻有关||3
2013-0654||存款准备金率下调后中国股市下跌-5月14日||中国股市周一午盘上涨||2
2013-0656||韩国在核反应堆方面取得了“重大”进展-国际原子能机构||朝鲜誓言扩大核威慑||2
2013-0657||马尔代夫总统在警察叛变、抗议后辞职。||马尔代夫总统在长达数周的抗议后辞职。||3
2013-0658||北约空袭阿富汗“杀害平民”||两名北约士兵在阿富汗阵亡||0
2013-0659||基地组织表示，他们在阿比扬的战斗中抓获了70名也门士兵。||基地组织在也门发生冲突，爆炸造成35名士兵死亡。||1
2013-0660||海军喷气式飞机撞向美国公寓，飞行员弹射||美国海军喷气式飞机撞向维吉尼亚公寓楼||3
2013-0661||中国股市周三开盘走高||美国股市开盘走高，尽管gdp下跌。||0
2013-0662||以色列国防军在以色列中部部署铁穹||中原地区大暴雪桶落下||0
2013-0663||4人死于美国对巴基斯坦的无人机袭击||美国无人机袭击巴基斯坦造成3人死亡||3
2013-0664||美国青少年在芝加哥举行“圣战”汽车炸弹阴谋||芝加哥少年在芝加哥被捕汽车炸弹阴谋||3
2013-0665||PC大卫·拉斯班德：孪生兄弟对他“最好的伴侣”的恐惧||大卫·米利班德：我的兄弟和回到老工党||0
2013-0667||由20名议员组成的贸易小组前往印度||商务部长休假||0
2013-0666||叙利亚部队重新占领阿勒颇||叙利亚政权试图夺回阿勒颇市||4
2013-0669||华尔街开盘走低||华尔街结局喜忧参半||2
2013-0671||随着中国出台更多刺激措施，欧洲股市出现反弹||人们对刺激计划抱有希望，石油价格随之上涨。||0
2013-0673||股指期货开盘走低||股指期货早盘亏损信号||4
2013-0674||一名男子在MP袭击中受伤后被起诉||警方落案控告男子在单位内谋杀||1
2013-0676||诺基亚为“虚假”广告道歉||美国免除乘客获得巴基斯坦援助||0
2013-0677||美国无人机袭击巴基斯坦击毙5名武装分子||巴基斯坦无人机袭击击毙四名疑似激进分子||3
2013-0678||叙利亚叛军离开被围困的霍姆斯||叙利亚叛军从被围困的霍姆斯区撤退||4
2013-0679||美国命令非必要工作人员离开苏丹、突尼斯||美国命令非必要工作人员离开突尼斯、苏丹||4
2013-0680||埃及对穆巴拉克的批评||埃及穆巴拉克危在旦夕||4
2013-0683||阿萨德说，雇佣军是叙利亚动乱的幕后黑手。||阿萨德指责美国助长叙利亚起义||3
2013-0685||日本首相解散下议院进行选举||伊朗和世界大国准备进行核谈判||0
2013-0686||以色列对加沙发动新一轮袭击造成两人死亡：医务人员||5人死于对加沙的袭击，好战分子围攻以色列||2
2013-0687||一架海军喷气式飞机撞向维吉尼亚的建筑物，造成6人受伤。||海军喷气式飞机撞向维吉尼亚公寓，9人受伤||3
2013-0688||一名北约士兵在阿富汗南部阵亡||在阿富汗南部阵亡的英国士兵||3
2013-0689||西班牙失业率创新高||西班牙申领失业金人数创新高||4
2013-0691||土耳其紧急起飞靠近边境的喷气式飞机||土耳其紧急起飞飞往叙利亚边境||3
2013-0693||两人死于叙利亚的暴力冲突后，联合国监测土地||康塔多禁药两年||0
2013-0695||非政府组织称，在叙利亚被杀害的平民，叛逃者||叙利亚枪手杀害三名叙利亚军官：非政府组织||1
2013-0697||台湾被强烈地震震住||双震震撼的中国||1
2013-0698||英国央行(Bank Of England)保罗·塔克(Paul Tucker)被Libor Mess玷污||英格兰银行副行长否认操纵利率||2
2013-0700||红十字会称通过谈判停止在叙利亚的战斗以获得援助||红十字会就叙利亚停火进行谈判以提供援助||4
2013-0701||叙利亚部队在公共汽车上射杀平民||叙利亚部队，叛军在土耳其附近发生冲突||0
2013-0702||德国议会以压倒性多数支持希腊救援协议。||德国议会批准救助希腊||4
2013-0703||叙利亚境内继续发生爆炸和冲突||爆炸，叙利亚反对派寻求武器的冲突||3
2013-0706||博尔特赢200米-史蒂芬霍华德反应||Facebook移动业务收益推动收入增长：反应||0
2013-0707||塔利班度假村袭击造成数十人死亡||“印度警方称有3名伊朗人在使馆遇袭”||0
2013-0708||激烈的战斗在投票前对叙利亚东部造成了冲击。||激烈的战斗冲击了叙利亚东部-居民||3
2013-0709||人民币兑美元汇率周一跌至6.3282。||周四人民币兑美元汇率回落至6.2697。||2
2013-0710||7人死于基督教学校枪击案||俄亥俄州5人受伤学校枪击案||1
2013-0711||印尼反恐分队击毙两名疑似激进分子||印尼警方在巴厘岛击毙激进分子嫌疑人||3
2013-0712||美国大选：米特·罗姆尼承认失败，巴拉克·奥巴马赢得第二任期||罗姆尼在电话中承认奥巴马当选||4
2013-0713||亚美尼亚人在议会选举中投票||亚美尼亚议会投票考验总统||3
2013-0717||Sachin Tendulkar宣誓就任印度参议员||Sachin Tendulkar议员对政府平房说不||1
2013-0719||海军喷气式飞机撞向公寓楼||美国海军喷气式飞机撞向维吉尼亚公寓楼||3
2013-0720||罗姆尼在波多黎各初选中大获全胜||罗姆尼赢得伊利诺斯州初选||1
2013-0722||被控犯有阿富汗大屠杀的美军士兵聘请了著名的刑事律师||美国士兵被控杀害阿富汗平民||2
2013-0723||意大利北部发生6.0级地震：美国地质调查局||印度尼西亚桑达海峡发生5.9级地震：美国地质调查局||1
2013-0724||美国政府未正式指定哈卡尼网络为恐怖分子||美国指定哈卡尼网络为恐怖分子||4
2013-0725||赛车：第一次F1训练中最快的按钮||巴顿吹嘘第一次练习后的最佳时间。||3
2013-0728||纽瓦克市长救火邻居||纽瓦克市长从着火的房子里救出邻居||4
2013-0730||F1巴林抗议||巴林愤怒的一天||2
2013-0731||纽约证券交易所星期三重开||交易簿：证券交易所准备开盘||3
2013-0734||数百名荣誉学生在俄亥俄枪击案中丧生||俄亥俄州枪击案受害者的葬礼||2
2013-0733||霍姆斯迫击炮火炸死105人||霍姆斯进攻造成200人死亡||2
2013-0735||泰国南部发生炸弹袭击，造成5人死亡，50人受伤。||泰国炸弹炸死14人，伤340人||3
2013-0736||美国国会议员就对伊朗的新制裁采取下一步行动||索马里立法者投票选举新总统||0
2013-0737||巴拉克·奥巴马承认，美国拥有的核武器比我们需要的还要多。||法国持枪歹徒想“手里拿着武器去死”||0
2013-0738||2枚火箭弹击中Eshkol地区；无人受伤||20分钟内在Eshkol区域理事会发射10枚火箭||1
2013-0739||“背叛”残疾工人抗议关闭工厂||以反对紧缩开支为特点的五一节||0
2013-0740||刚果叛军杀害公园护林员||叛军在刚果东部击毙两名公园护林员。||4
2013-0741||9名巴基斯坦士兵在武装伏击中丧生||贸易：巴基斯坦、印度同意向前迈进一步。||0
2013-0742||74人死于埃及足球暴力||埃及足球场入侵至少73人死亡||3
2013-0743||尼日利亚局势紧张，动乱造成至少95人死亡||中国西南地震造成至少50人死亡||0
2013-0744||飓风桑迪登陆牙买加东南部：NHC||飓风桑迪到达牙买加||3
2013-0749||巴里克与中国公司就非洲资产进行谈判||叙利亚否决后奥巴马助手在中国举行会谈||1
2014-0000||商场攻击者使用“少即是多”策略||在肯尼亚，攻击者使用“少即是多”的策略。||3
2014-0004||上海15人死于液氨泄漏||上海液氨泄漏造成至少15人死亡||4
2014-0005||叙利亚之友承认反对派联盟是叙利亚人民的合法代表||美国、叙利亚之友承认反对派为唯一代表||4
2014-0008||印度媒体：英联邦峰会||印度总理冷落英联邦峰会||2
2014-0012||波音787梦幻客机起火，库存遭受重创||波音787梦幻客机失火后股价暴跌||4
2014-0013||Yvette Cooper支持同性恋婚姻法案||白宫支持同性婚姻||2
2014-0014||比利时长途汽车撞车事故造成5人死亡||比利时公共汽车撞车事故造成5人死亡的青少年||3
2014-0015||持枪歹徒在尼日利亚绑架了七名外国工人||七名外国工人在尼日利亚被绑架||3
2014-0016||瑞士游客在印度“轮奸”||警方称，瑞士游客在印度被轮奸。||5
2014-0017||巴勒斯坦人在约旦河西岸、耶路撒冷与以色列军队发生冲突||巴勒斯坦人在W.银行与安全部队发生冲突||4
2014-0018||以色列飞机袭击叙利亚境内||以色列对叙利亚发动空袭||4
2014-0019||伊朗人在总统选举中投票||凯塔赢得马里总统选举||0
2014-0020||100人在新达尔富尔部落冲突中丧生||新达尔富尔部落冲突中的“9人死亡”||2
2014-0021||抗议美国无人机袭击巴基斯坦推迟||美国无人机袭击巴基斯坦西北部6人死亡||1
2014-0022||巴基斯坦12人死于公共汽车事故||巴基斯坦西北部道路交通事故造成10人死亡||3
2014-0023||卡尼将在英国央行更替的门槛定得很高。||卡尼对英格兰银行的变化设置了很高的门槛。||5
2014-0024||8人在孟加拉国致命的建筑物倒塌后被捕||孟加拉国建筑物死亡人数上升至352人，四人被捕||2
2014-0026||阿富汗人成群结队地上大学，即使塔利班正在逼近。||阿富汗县长向塔利班叛逃||0
2014-0027||朝鲜与韩国的家庭团聚||朝鲜推迟与韩国的家庭团聚||5
2014-0029||持枪歹徒在巴基斯坦北部杀害10名外国游客||持枪歹徒在巴基斯坦杀害11名外国登山者||3
2014-0030||贝克汉姆宣布退役||贝克汉姆退役||4
2014-0031||马特·史密斯四年后离开神秘博士||马特·史密斯退出BBC“神秘博士”||4
2014-0032||几代人在同性婚姻问题上意见分歧||20国集团峰会结束叙利亚问题分歧||0
2014-0033||23人在伊拉克汽车爆炸中丧生||10人在伊拉克的炸弹袭击中丧生||1
2014-0034||在国家广场自焚的男子受伤死亡||在国家广场自焚的人死了||5
2014-0035||塔利班袭击阿富汗造成17名平民死亡||阿富汗一系列袭击造成10名警察死亡||1
2014-0037||埃及部长在暗杀未遂事件中幸免于难||叙利亚总理“在暗杀未遂事件中幸免于难”||1
2014-0040||前第一夫人芭芭拉·布什离开德克萨斯医院||前第一夫人芭芭拉·布什出院||4
2014-0042||滑雪事故后舒马赫昏迷||滑雪事故后舒马赫仍在昏迷中挣扎求生||4
2014-0043||11人在中国派出所遇袭身亡||11人在中国派出所遇袭身亡||5
2014-0046||波音客机在俄罗斯坠毁，50人死亡||波音客机在俄罗斯喀山坠毁，50人死亡||3
2014-0047||欧盟各国部长“下定决心”解决骑马丑闻||欧盟各国部长就马肉丑闻举行危机会谈||4
2014-0050||孟加拉国建筑物倒塌死亡人数540人：军队||孟加拉国建筑物倒塌死亡人数1000人||2
2014-0052||贾根·雷迪被送往医院，西曼德拉的权力危机仍在继续||泰兰加纳：贾根将在星期四住院；塞曼德拉的停电仍在继续。||4
2014-0054||中非共和国总统被叛军推翻||中非共和国总统，总理下台||2
2014-0058||乔治·W·布什警告不要进行激烈的移民辩论。||乔治·W·布什加入移民辩论||3
2014-0059||曼德拉住院，接受治疗||曼德拉在停止讲话后住院治疗。||3
2014-0061||成百上千的孟加拉国服装厂工人生病||孟加拉国工厂数百人患病||4
2014-0062||也门自杀式炸弹炸死士兵||一名女性自杀炸弹手在俄罗斯车站炸死16人。||2
2014-0063||俄罗斯煤矿爆炸被困18人||俄罗斯煤矿爆炸造成十人死亡||2
2014-0064||泰国抗议者闯入军队总部||泰国抗议者袭击军队总部||4
2014-0065||以色列对叙利亚进行空袭||以色列对叙利亚发动新的空袭||4
2014-0066||突尼斯警方发射催泪瓦斯驱散抗议者||开罗警方向抗议者发射催泪瓦斯||2
2014-0068||埃及主要反对派拒绝总统的对话呼吁||埃及反对派考虑对穆尔西对话呼吁作出回应||3
2014-0071||五月份房屋开工率上升6.8%||五月房屋开工率上升6.8%||4
2014-0073||古巴卡斯特罗担任拉加共同体主席||古巴卡斯特罗接任拉加共同体主席||5
2014-0075||6.9级地震袭击新西兰||5.6级地震震动伊朗||0
2014-0079||伊斯兰教徒在自杀式爆炸后袭击马里北部城市||伊斯兰分子在加奥袭击马里军队||3
2014-0081||英国准备驱逐阿布卡塔达||英国驱逐激进教士阿布·卡塔达落选||2
2014-0082||法国议会支持卖淫法律改革||俄罗斯议会将考虑禁止美国收养||0
2014-0083||泰国人继续在曼谷抗议时听到枪声和爆炸声||枪声、爆炸声震撼了泰国大选前一天的抗议活动。||2
2014-0084||以色列军队集中在北部边界||埃及军方控制穆斯林兄弟会，支持者||1
2014-0088||曼宁被判处35年监禁||阿里尔·卡斯特罗被判处1000年监禁||0
2014-0089||美国参议院批准财政悬崖协议||官方消息：在“财政悬崖”上达成的协议||3
2014-0090||齐默曼因超速在得克萨斯州停车，并警告被释放。||齐默曼因超速在得克萨斯州停车，并受到警告。||5
2014-0091||伊朗鲁哈尼警告说，叙利亚将实行统一制度||俄罗斯、中国关注以色列对叙利亚的空袭||1
2014-0092||叙利亚否认大马士革致命神经毒气袭击的报道||美国盟国得到帮助击退伊朗的电脑攻击||0
2014-0093||中国股市在经济会议后收盘走高||中国股市周三收盘走高||3
2014-0095||警方击毙持枪歹徒，在科罗拉多州又发现3人死亡。家||警方与在美国家中设置路障的持枪歹徒对峙，4人死亡||2
2014-0096||Dolce和Gabbana被判逃税罪||意大利税收案中杜嘉班纳被罚款||3
2014-0097||7.2级地震袭击巴基斯坦：CENC||巴基斯坦西南部发生7.7级地震||3
2014-0100||小行星在地球和卫星之间的拉链||小行星飞过地球||4
2014-0102||两个圣诞老人追踪者在这个圣诞节竞争||西班牙在午睡时倒转时钟||0
2014-0103||叙利亚化学武器运输培训||叙利亚将化学武器装进炸弹，等待阿萨德下令||2
2014-0105||在伊拉克的袭击中有2人死亡，11人受伤||伊拉克新的袭击造成15人死亡，90人受伤||2
2014-0106||美国能信任叙利亚交出化学武器吗？||美国称叙利亚可能在化学武器中使用沙林毒气||1
2014-0107||墨西哥歌手Jenni Rivera被认为死于飞机失事||墨西哥音乐明星Jenni Rivera死于飞机失事||3
2014-0108||孟加拉国法院以战争罪判处第一议员死刑||英国首相敦促斯里兰卡实施战争罪||1
2014-0109||穆加贝宣布有争议的选举获胜||津巴布韦：穆加贝在有争议的投票中宣布获胜||4
2014-0110||印尼沉船事故死亡人数上升至15人||印尼：印尼船只倾覆死亡人数上升至11人||3
2014-0111||埃及法庭禁止穆斯林兄弟会||埃及法院禁止穆斯林兄弟会“活动”||3
2014-0112||鲁哈尼在伊朗总统选举中领先-初步结果||鲁哈尼首次统计伊朗||4
2014-0114||贝尔法斯特警方袭击抗议旗帜||国旗暴力谈判中的政治家||0
2014-0116||韩国提议朝鲜就开城问题进行“最后”会谈||朝鲜提议与美国举行高级别会谈||1
2014-0117||印度轮奸受害者“奋力拼搏”||印度强奸受害者在新加坡医院死亡||1
2014-0118||持枪歹徒杀害9名外国游客，1名巴基斯坦人||持枪歹徒在巴基斯坦杀害11名外国游客||2
2014-0119||高级代表凯瑟琳·阿什顿发言人关于最近在伊拉克发生的一系列袭击事件的声明||欧盟高级代表发言人凯瑟琳·阿什顿关于在伊拉克恢复处决的声明||3
2014-0120||埃及在支持穆尔西的抗议活动前加强安全||埃及准备迎接大规模抗议||3
2014-0121||亚西莫维奇敦促内阁批准释放巴勒斯坦囚犯||以色列同意释放104名巴勒斯坦囚犯||2
2014-0123||巴勒斯坦人又在约旦河西岸搭起帐篷抗议||巴勒斯坦有史以来第一次具有象征意义但具有历史意义的联合国投票||0
2014-0124||孟加拉国建筑物倒塌死亡人数362人||孟加拉国大楼倒塌死亡人数攀升至580人||3
2014-0125||以色列特使召见定居点计划||英国在定居点问题上传唤以色列特使||2
2014-0127||内华达州中学枪击案中2人死亡，2人受伤||内华达州：2人死亡，2人在中学枪击案中受伤。||5
2014-0129||哈马斯对男女混合学校的禁令生效||哈马斯在男女混合学校的“禁令”||4
2014-0131||警方在利兹枪杀一名男子后被捕||海军小组敦促驱逐伪造死亡的军官||0
2014-0132||乌克兰总理在抗议活动中辞职||土耳其总理对抗议者采取强硬立场||0
2014-0133||奥巴马将重新关注国情咨文中的经济问题||事实框：在奥巴马的国情咨文演讲中应该寻找什么？||2
2014-0134||谷歌推出互联网气球||谷歌“在玩国际税收游戏”||1
2014-0135||伊拉克支持埃及镇压穆尔西支持者||伊拉克支持埃及镇压穆罕默德·穆尔西的支持者||4
2014-0136||俄罗斯初步同意美国的收养禁令||俄罗斯初步批准禁止收养||3
2014-0137||科索沃贩运器官案5人被定罪||科索沃：3人因贩运器官被判入狱||2
2014-0138||Hrithik Roshan，妻子Sussanne分道扬镳||Hrithik Roshan，Sussanne要离婚||4
2014-0139||佛罗里达公寓枪击案后7名死者中有持枪歹徒||枪击案发生后，7名死者中有一名持枪歹徒。公寓枪战||5
2014-0140||奥巴马在就职演说中赞扬同性恋权利方面的进展||法国数千人抗议同性婚姻||1
2014-0141||爆炸浪潮在伊拉克造成15人死亡||伊拉克汽车炸弹炸死至少49人||2
2014-0142||令人震惊的是，奥巴马暂停了对叙利亚的打击。||奥巴马暂停叙利亚打击||4
2014-0143||随着叙利亚武器紧张局势的加剧，以色列对叙利亚发动了袭击。||空袭伤害了叙利亚德拉的平民||1
2014-0144||巴基斯坦西北部持枪歹徒杀害9人||好战分子在巴基斯坦西北部杀害6名士兵||2
2014-0145||旧金山飞机失事一瞥||旧金山空难造成两人死亡181人受伤||1
2014-0146||8人在孟加拉国致命的建筑物倒塌后被捕||孟加拉国建筑物倒塌后工人抗议||2
2014-0147||圣诞节游轮乘客感染诺沃克病毒||失踪的邮轮乘客是新南威尔士州的安博||0
2014-0148||有关戴安娜王妃和多迪·法耶德死亡的最新消息被传给警方，据信其中包括一项关于他们是被谋杀的指控。||戴安娜和费耶德的死亡信息收到新消息，戴安娜王妃和多迪·阿尔·法耶德的死亡在收到消息后再次受到警方的调查。||3
2014-0150||中国股市周三收盘走低。||中国股市周五收盘走高。||2
2014-0151||胃病使生病的纳达尔错过澳大利亚网球公开赛||拉法·纳达尔将缺席澳网||3
2014-0152||纳伦德拉·莫迪承诺对巴基斯坦采取强硬立场||印度莫迪承诺对巴基斯坦采取强硬立场||4
2014-0155||埃及法院考虑释放穆巴拉克||埃及法院下令释放穆巴拉克||3
2014-0156||童子军延迟录取同性恋的决定||美国童子军推迟投票取消对同性恋的禁令||5
2014-0157||伊拉克南部2枚汽车炸弹炸死8人||伊拉克北部汽车炸弹炸死14人||1
2014-0159||东京股市收盘下跌0.26%||东京股市收盘下跌1.53%||3
2014-0160||中国股指期货收盘走高-12月4日||中国股指期货收盘走低-1月24日||2
2014-0162||巴勒斯坦人在加沙被以色列的炮火“击中”||以色列空袭加沙造成两名巴勒斯坦人死亡||2
2014-0164||小杰西·杰克逊。及妻子承认欺诈罪||杰西·杰克逊(JesseJackson Jr.)，承认欺诈罪的妻子||4
2014-0168||瑞安航空公布创纪录利润，但警告今年增长可能放缓||斯坦斯特德：瑞安航空公司报告年度利润增长13%，但警告说今年的增长将会放缓。||3
2014-0169||周一收盘时将关注的股票||周四收盘时将关注的股票||3
2014-0170||肯尼迪逝世50周年纪念||在肯尼迪逝世50周年之际，达拉斯举行了第一场追悼会。||4
2014-0171||6.3级地震袭击台湾||巴基斯坦西南部发生7.7级地震||1
2014-0172||帮助孩子们谈论波士顿马拉松新闻的书籍||波士顿马拉松终点线两次爆炸报道||0
2014-0173||科技行业热火朝天：谷歌和IBM邮政强劲盈利||谷歌股价在强劲收益的推动下飙升至1，000美元以上||2
2014-0176||肯尼亚总统候选人简介||意大利记者被选为总统候选人||1
2014-0177||以色列释放巴勒斯坦囚犯||政府委员会批准释放26名巴勒斯坦囚犯||3
2014-0178||费城大楼倒塌，8-10人可能被困||费城的建筑物倒塌；关于被困人员的报告||4
2014-0179||奥巴马会见曼德拉家人||奥巴马会见祖马向曼德拉致敬||3
2014-0180||美国参议院引发枪支管制辩论||美国参议院将对枪支管制法案进行表决||3
2014-0182||大马士革汽车炸弹炸死53人||伊拉克首都汽车炸弹炸死13名平民||1
2014-0183||“叙利亚之友”在多哈举行关于武装叛军的会谈||叙利亚谈判同意向叛军提供军事援助||2
2014-0185||埃及领导人在3个城市实施紧急状态||埃及总统宣布三个城市进入紧急状态||5
2014-0186||ABVP示威者在Jantar Mantar与警察发生冲突，投掷石块||抗议者与警察在Jantar Mantar发生冲突，5人被拘留||2
2014-0187||土耳其总理敦促结束伊斯坦布尔抗议活动||土耳其警方向伊斯坦布尔抗议者发射催泪瓦斯||2
2014-0189||两名男子被控犯有恐怖主义罪行||出生于沙特的尼日利亚人在纽约被控犯有恐怖主义罪||1
2014-0190||欧盟获得诺贝尔和平奖||欧盟获得2012年诺贝尔和平奖||3
2014-0191||圣佛明奔牛节的开始被巴斯克国旗挡住了视线，短暂地推迟了一段时间。||圣佛明奔牛节开始||2
2014-0192||喀布尔自杀式袭击造成多达21人死亡，其中大部分是外国人||喀布尔自杀式袭击中死亡的英国人||2
2014-0193||前洛杉矶警署官员在欧文遇害||前中央情报局官员因资料外泄被判入狱三十个月||0
2014-0194||东京股市收盘下跌0.88%||新加坡股市收盘下跌0.44%||0
2014-0195||巴基斯坦法庭要求“亵渎”横冲直撞的答案||巴基斯坦-联合国报告显示毒品使用水平令人震惊||0
2014-0196||英特尔McAfee以3.89亿美元现金购买基于云的网络防火墙专家Stonesoft||McAfee以3.89亿美元收购Fireware Stonesoft||3
2014-0197||4.1级地震袭击美国||7.2级地震袭击菲律宾||1
2014-0198||孟加拉国反对派领导人因战争罪被判处死刑||孟加拉国：被战争罪法庭判处死刑的逃犯||3
2014-0199||涉嫌杀害警察的凶手中枪身亡||涉嫌杀害警察的人死于枪伤||4
2014-0201||瑞典驻利比亚班加西领事馆发生汽车炸弹袭击，无人员伤亡||汽车炸弹击中瑞典驻班加西领事馆，无人受伤||4
2014-0202||Musharraf在Lal Masjid案中被捕||穆沙拉夫在巴基斯坦被捕||3
2014-0203||伊朗希望核谈判能产生“路线图”。||在日内瓦举行的伊朗核谈判激起了人们的高度希望||4
2014-0204||35名武装分子在阿富汗袭击中丧生：官方||12名好战分子在阿富汗袭击中被打死：部里||2
2014-0205||据报道，朝鲜试射短程导弹。||朝鲜发射短程导弹||4
2014-0207||委内瑞拉的乌戈·查韦斯死于癌症||乌戈·查韦斯：委内瑞拉团结官员||1
2014-0208||朝鲜第三次核试验使其更接近核能地位||北约称朝鲜核试验是对世界和平的严重威胁||2
2014-0210||印度股市开盘持平||印度股市开盘走低||3
2014-0211||澳门博彩收入2012年创380亿美元纪录||澳门博彩业收入创2012年380亿美元纪录||5
2014-0212||以色列人，巴勒斯坦人在美国恢复谈判||以色列人，巴勒斯坦人开始谈判||3
2014-0214||纳尔逊·曼德拉纪念仪式||纳尔逊·曼德拉去世：现场报道||2
2014-0215||NM县为同性婚姻听证会做准备||一些县官员为同性婚姻铺平了道路||3
2014-0217||四名美国空军直升机机组人员在英国坠机中丧生||美国空军直升机机组人员在英国坠机中丧生||4
2014-0218||东京将主办2020年奥运会||东京赢得2020年奥运会主办权||4
2014-0219||马来西亚在机场拘留澳大利亚参议员||马来西亚将澳大利亚议员扣留在机场||4
2014-0222||韩国称朝鲜发射导弹||朝鲜发射短程导弹||2
2014-0223||当马肉丑闻传到法国时，英国关闭了工厂。||欧盟各国部长“下定决心”解决骑马丑闻||3
2014-0224||美国警告叙利亚使用化学武器||美国对叙利亚化学武器的担忧与日俱增||3
2014-0225||意大利37人死于公共汽车事故||巴基斯坦12人死于公共汽车事故||1
2014-0228||人民币兑美元升值至6.2689。||人民币兑美元汇率跌至6.2816。||3
2014-0229||美国承认叙利亚反对派||俄罗斯邀请叙利亚反对派举行会谈||2
2014-0231||埃及投票通过新宪法||埃及人投票表决新宪法||4
2014-0232||普雷斯顿和英格兰传奇汤姆·芬尼逝世，享年91岁||前英格兰巨星汤姆·芬尼逝世，享年91岁||4
2014-0234||班加西汽车炸弹炸死1人，炸伤5人||班加西利比亚外交部遭遇汽车炸弹袭击||3
2014-0237||法国领导的部队逼近廷巴克图||法国领导的部队控制着进入廷巴克图的通道||3
2014-0239||持枪歹徒在巴基斯坦杀害11名外国游客||持枪歹徒在巴基斯坦杀害11名外国登山者||4
2014-0238||北约空袭炸死两名阿富汗儿童||北约士兵在阿富汗阵亡||1
2014-0241||德里帮派强奸案嫌疑人“被殴打，被毒死”||德里轮奸案判决再次延期||1
2014-0243||法国承诺向马里提供军事援助||大多数法国人支持马里的军事行动||1
2014-0245||埃及人投票表决分裂宪法||埃及人投票决定修改宪法||4
2014-0246||里德列举了债务上限谈判取得的“巨大进展”。||参议院领导人似乎接近美国债务上限协议||2
2014-0248||6.2级地震震动Sarangani||中国西南部4.3级地震||2
2014-0249||洛杉矶汽车混乱1人死亡11人受伤||在哥打巴托爆炸中6人死亡，33人受伤||1
2014-0250||易捷航空董事长辞职||英国廉价航空公司易捷航空(EasyJet)董事长辞职||4
2014-0252||阿富汗省议会自杀式炸弹袭击造成14人死亡||阿富汗自杀式炸弹袭击造成11人死亡||2
2014-0256||母亲因涉嫌误杀女儿而被捕||一名男子在萨福克被刺伤后涉嫌谋杀被捕||1
2014-0259||加拿大火车事故5人死亡，40人失踪||加拿大火车失事仍有40人失踪||3
2014-0260||突尼斯反对派政治家被枪杀||突尼斯反对派领导人被杀；抗议爆发||3
2014-0262||联合国迫切需要大幅增加对叙利亚的援助||联合国主要敦促大幅增加对叙利亚的援助||4
2014-0263||华尔街股市领涨||华尔街股市暴跌||1
2014-0264||乔治·齐默尔曼被判谋杀特雷冯·马丁无罪||齐默尔曼宣布特雷冯·马丁谋杀案无罪后的抗议和呼吁冷静||2
2014-0265||告密者爱德华·斯诺登飞往莫斯科||美国国家安全局泄密者爱德华·斯诺登乘飞机离开香港前往莫斯科||3
2014-0267||内部人士透露2012年选举机密||当委内瑞拉选举结束时，所有人都盯着卡普里莱斯||1
2014-0268||皇家对护士之死的哀悼||电台恶作剧者因护士之死而流泪||2
2014-0269||朝鲜称可能推迟有争议的火箭发射。||朝鲜看来将推迟有争议的火箭发射。||4
2014-0272||关键盖茨回忆录震撼奥巴马政府||盖茨震撼奥巴马政府||4
2014-0273||杰夫·贝佐斯押注2.5亿美元重振“华盛顿邮报”||杰夫·贝佐斯为“华盛顿邮报”支付2.5亿美元||4
2014-0274||布鲁克斯对黑客指控不服罪||布鲁克斯在电话窃听听证会上否认有罪||3
2014-0275||清剿向朝鲜精英发出令人毛骨悚然的信息||清洗金向朝鲜精英发出令人毛骨悚然的信息||4
2014-0276||南非人纪念生病的曼德拉95岁生日||南非前总理纳尔逊·曼德拉重返医院||1
2014-0278||大雨增加圣诞节洪水的威胁||清新的雨水带来更多的洪水||3
2014-0279||数千人抗议同性婚姻||巴黎数千人抗议同性婚姻||3
2014-0283||泰国的政治抗议使更多的政府部门瘫痪||泰国抗议者围困更多的政府部门||4
2014-0284||亚马逊的贝佐斯将以2.5亿美元收购“华盛顿邮报”||亚马逊(Amazon)贝佐斯(Bezos)以2.5亿美元收购“华盛顿邮报”(Washington Post)||4
2014-0285||低期望值冲击奥巴马经济之旅||奥巴马鼓励童子军结束对同性恋的禁令||1
2014-0286||以色列在空袭后发誓否认真主党||贝鲁特真主党据点汽车炸弹炸死四人：部长||0
2014-0287||法国欢迎美俄就叙利亚问题达成协议||阿盟欢迎美俄就叙利亚问题达成协议||2
2014-0288||更多法国士兵前往中非共和国||中部非洲首都枪战引发新的恐慌||2
2014-0290||独家更新2-埃及亲穆尔西联盟标志着谈判的灵活性||独家更新1-埃及亲穆尔西联盟标志着谈判的灵活性||4
2014-0291||贝克汉姆赛季末退役||大卫·贝克汉姆退出足坛||4
2014-0293||利比亚突然关闭了与四个国家的边界。||利比亚关闭边境，宣布南部戒严||3
2014-0294||希腊发生6.0级地震||5.0级地震震动日本||1
2014-0295||搜寻被冲进大海的人||劳拉计划访问尼泊尔||0
2014-0296||好战分子上演巴基斯坦越狱||塔利班越狱：250名武装分子在袭击巴基斯坦监狱后逃跑||3
2014-0297||陨石击中俄罗斯中部，500多人受伤||陨石击中俄罗斯中部，400人受伤||3
2014-0299||暴风雪使美国东北部陷于停顿。||暴风雪横扫美国东北部，封锁道路||4
2014-0300||北约抗议者宣告恐怖主义指控无罪||北约抗议者被判非恐怖主义罪名成立||1
2014-0301||“在叙利亚问题上的可信性”||奥巴马：国会，世界信誉在线||1
2014-0302||塔利班被列入美国在巴基斯坦的议程||巴基斯坦大地震造成至少33人死亡||0
2014-0304||埃及内政部长幸免于难||埃及内政部长在炸弹袭击中幸免于难||5
2014-0305||周四，人民币兑美元汇率跌至6.2767。||人民币兑美元汇率周二跌至6.1818。||2
2014-0306||奥巴马就叙利亚行动举行会谈||卡梅伦在叙利亚军事行动问题上失去议会选票||1
2014-0307||埃及“冻结穆斯林兄弟会资产”||埃及冻结穆斯林兄弟会基金||5
2014-0308||禅宗报道：高维护并不容易||俄罗斯陨石腾空而起||0
2014-0310||托尼·阿博特宣誓就任澳大利亚新总理||托尼·阿博特宣誓就任澳大利亚总理||4
2014-0311||埃及军队镇压兄弟情谊||埃及军方打击穆斯林兄弟会||4
2014-0312||查韦斯健康危机中委内瑞拉议会开会||议会在查韦斯危机中开会||3
2014-0314||叙利亚反对派威胁退出谈判||叙利亚反对派同意谈判||2
2014-0316||巴基斯坦警察被自杀式炸弹炸死||自杀式轰炸机在巴基斯坦炸死3名士兵||2
2014-0317||反政府抗议者横扫基辅街头||乌克兰抗议者推翻列宁雕像||0
2014-0320||轨道故障扰乱滨海湾莱佛士广场之间的列车服务||莱佛士广场与滨海湾之间的列车服务中断||4
2014-0322||曼宁泄露政府机密被判35年徒刑||英国人因出售假炸弹探测器被判入狱十年||1
2014-0323||英国警方称恐怖分子与直升机坠毁无关||中国警方因撞车事件搜捕八名嫌疑人||1
2014-0324||自杀式袭击者在俄罗斯南部炸死13人||自杀式袭击者在俄罗斯伏尔加格勒炸死16人||1
2014-0325||在伊拉克的暴力袭击中有41人死亡，22人受伤||伊拉克新的袭击造成15人死亡，90人受伤||1
2014-0327||克里将访问约旦、以色列和巴勒斯坦和平日程上的议题||克里推迟一周后访问以色列||2
2014-0328||欧元区失业率创新高||欧盟失业创新纪录||4
2014-0330||纳尔逊·曼德拉真正的英雄不是甘地，而是尼赫鲁。||纳尔逊·曼德拉的健康状况“不稳定”||1
2014-0331||面对救助税，塞浦路斯人试图从银行取出现金||救助条款引发塞浦路斯银行挤兑||3
2014-0332||奥巴马签署奥巴马医改||美国人争相在最后期限前签署奥巴马医改||1
2014-0333||兰斯·阿姆斯特朗向奥普拉坦白一切||兰斯·阿姆斯特朗在奥普拉采访中承认使用兴奋剂||4
2014-0334||安迪·穆雷配得上爵士头衔，大卫·卡梅隆说||大卫·卡梅隆：安迪·默里值得被封为爵士||5
2014-0335||沪深300指数收盘走高-10月14日||沪深300指数收盘走低-3月12日||2
2014-0336||美国国务院在班加西问题上出现失误||班加西之后，国务院安全局长辞职。||2
2014-0337||足球-法国队将在十月份首次主办澳大利亚队的比赛。||NRA官员自有争议言论后首次面临问题||0
2014-0338||洪都拉斯驻哥伦比亚大使在狂野派对后被解职||洪都拉斯大使在所谓的大使馆狂欢后辞职||3
2014-0340||地中海中部的中度地震||伊朗：温和候选人赢得总统选举||0
2014-0339||叙利亚必须销毁化学武器||利比亚“销毁最后一批化学武器”||2
2014-0343||美国经济数据乐观，亚洲市场上扬||美国、中国数据利好提振亚洲市场||3
2014-0348||学生们乘坐无线电波||5.5级地震袭击台湾||0
2014-0341||三名阿富汗人在自杀式袭击中丧生||三名阿富汗人在阿富汗东部美军基地的新一轮爆炸中丧生||3
2014-0350||维尼·琼斯揭示癌症之战新消息||维尼？琼斯透露他得了皮肤癌。||4
2014-0353||叙利亚中部一家面包店遭空袭，数十人死亡||叙利亚空袭面包店“Dozens被杀”||5
2014-0346||自杀式袭击者在巴基斯坦政治集会上炸死9人||自杀式袭击者炸死美国驻土耳其大使馆警卫||1
2014-0354||在巴基斯坦，持枪歹徒打死一名士兵，打伤两名士兵。||巴基斯坦持枪歹徒杀害6名小儿麻痹症工作人员||2
2014-0355||警方确认疑犯是如何被抓获的||警方突击搜查波士顿马拉松爆炸案疑犯||2
2014-0357||加拿大洪水迫使另一个城市撤离||加州野火部队撤离家园，大学||0
2014-0359||奥巴马赞颂曼德拉的灵感||奥巴马欢呼曼德拉的灵感效应||4
2014-0358||联合国称美国无人机侵犯巴基斯坦主权||联合国：美国无人机袭击侵犯了巴基斯坦的主权||4
2014-0360||奥巴马来“听”以色列，巴勒斯坦人||克里欢迎阿拉伯以巴会谈计划||0
2014-0361||这家电子邮件-石油公司询问贸易商有关会见部长的事宜。||石油公司询问流氓贸易商与部长会面事宜||4
2014-0363||叙利亚“申报化学武器并签署公约”||俄罗斯和叙利亚致力于“具体”化学武器计划||2
2014-0364||澳大利亚将取消飙升的国家债务上限||澳大利亚总理坚持不与印尼发生争执||0
2014-0362||尼日利亚警方袭击死亡人数上升至30人||肯尼亚公共汽车袭击事件死亡人数上升至6人||1
2014-0365||亚洲市场因对美国债务交易的希望而触及3周来的最高水平。||亚洲股市触及三周高位，因对美债交易抱有希望||4
2014-0367||南非承认错误对待“精神分裂症”曼德拉签名者||南非承认曼德拉纪念馆可能存在失聪签字人的“错误”||3
2014-0366||意大利总理马里奥·蒙蒂辞职||“巴勒斯坦总理法耶兹辞职”||1
2014-0368||伊朗表示核谈判仍存在严重问题||伊朗誓言维护“和平”核计划||1
2014-0369||人们聚集在伯利恒过圣诞节。||噢，伯利恒的小镇-真的||2
2014-0370||七名维和人员在苏丹达尔富尔遇害||在阿卜耶伊冲突中被打死的维和人员||1
2014-0371||北约：爱国者导弹连在叙利亚边界作战||奥巴马：爱国者导弹连，部队驻扎在靠近叙利亚边境的约旦||3
2014-0372||美国股市在停摆的第三天暴跌。||股市在政府关门的第三天下跌||4
2014-0373||几内亚在拖延已久的立法投票中投票||赤道人在立法投票中投票||3
2014-0374||北约：3名士兵在阿富汗的袭击中丧生||北约部队在阿富汗“内部袭击”中丧生||3
2014-0375||以色列士兵在希伯伦殴打巴勒斯坦儿童||以色列士兵在西岸杀害巴勒斯坦妇女||1
2014-0376||联合国对以色列袭击叙利亚发出警告||以色列官员证实第二次空袭叙利亚||2
2014-0378||法国军队袭击基地组织马里盟友||夺回马里北部的战斗：数百名法国士兵击退了与基地组织有关联的叛军。||2
2014-0377||埃及军队对西奈武装分子发动新的空袭||埃及对西奈武装分子发动新的攻击||3
2014-0380||叙利亚政权同意出席和平会议||叙利亚，反对派“原则上”同意出席和平会议。||3
2014-0383||波音777客机在旧金山机场降落，数十人受伤。||韩亚航空波音777客机降落旧金山机场||3
2014-0384||13名儿童死于缅甸清真寺大火||缅甸警方说，13名儿童死于清真寺的电力火灾。||4
2014-0385||美国参议院将在最后期限临近时就财政悬崖协议进行表决||财政悬崖：众议院推迟对财政悬崖协议的投票-现场直播||2
2014-0388||持刀男子在白金汉宫入口被捕||白金汉宫被捕男子被落案起诉||2
2014-0389||科罗拉多雪崩掩埋5人||“5名滑雪者在科罗拉多雪崩中丧生”||2
2014-0390||潘基文将审查叙利亚化学武器协议||禁止审查叙利亚化学武器协定||3
2014-0391||伊拉克总统因健康问题住院||伊拉克总统中风住院||3
2014-0394||伊朗驻贝鲁特大使馆附近发生爆炸||伊朗驻贝鲁特大使馆附近发生两起爆炸||4
2014-0392||马来西亚长期执政的联合政府继续掌权||马来西亚执政联盟赢得多数||3
2014-0395||新奥尔良枪击案19人受伤||警方：在诺拉母亲节枪击案中19人受伤||4
2014-0397||美国禁止在飞往俄罗斯的航班上携带液体和凝胶||美国禁止直飞俄罗斯的随身携带液体||4
2014-0396||哈格尔哀叹美国国防预算的“政治”变化||哈格尔为削减国防开支辩护||2
2014-0400||北约部队杀害两名阿富汗儿童||北约袭击造成11名阿富汗儿童死亡||3
2014-0403||4名北约部队在阿富汗阵亡||八名北约士兵在阿富汗阵亡||2
2014-0404||台风菲托登陆中国东部||台风菲托袭击中国东南部||3
2014-0405||曼德拉在医院过圣诞节||曼德拉电影本月在南非上映||0
2014-0406||出口民调显示普京的盟友赢得了莫斯科的选票。||出口民调显示普京盟友赢得莫斯科选票，纳瓦尔尼呼喊犯规||3
2014-0407||法官宣判詹姆斯·霍姆斯无罪||詹姆斯·霍姆斯不认罪-但精神错乱的选择仍在讨论中。||4
2014-0408||西班牙火车相撞造成至少45人死亡||伊拉克迪亚拉发生三起汽车爆炸事件，至少13人死亡||1
2014-0410||克里斯·弗洛姆骑行环法自行车赛终场||克里斯·布朗演唱会取消||0
2014-0411||苹果应用程序引导司机前往阿拉斯加机场跑道||苹果应用程序将司机发送到机场||3
2014-0412||怀疑美国无人机在巴基斯坦击毙3名武装分子||美国无人机在巴基斯坦击毙4名武装分子||3
2014-0416||方济各从祷告开始成为教皇。||教皇方济各溜出梵蒂冈祈祷||3
2014-0417||美国参议院召开会议以走出财政僵局仍遥不可及||美国参议院罕见周日会期陷入财政僵局||3
2014-0418||埃及的兄弟会和它的领袖一样被围困||埃及穆斯林兄弟会定于集体游行||1
2014-0421||伊拉克暴力造成11人死亡||伊拉克暴力造成七人死亡||2
2014-0422||紧张的乌克兰首都抗议活动仍在继续。||巴西抗议活动仍在继续||1
2014-0424||在埃及西奈半岛遭绑架后获释的英国人-消息来源||贝都因释放两名在埃及西奈被捕的英国人||3
2014-0425||叙利亚欢迎伊朗核协议||伊朗，六国达成突破性核协议||3
2014-0429||奥巴马在记者晚宴上自嘲||奥巴马在记者会上取笑批评者||2
2014-0430||艾伦在信中回应了法罗的虐待指控||艾伦针对法罗的虐待指控为自己辩护||4
2014-0432||1，000多名囚犯从利比亚的al-Kwei fiya监狱越狱||1000名囚犯逃离利比亚监狱||4
2014-0433||核选择是什么？||照片显示朝鲜核准备状态||1
2014-0434||2013年3月6日外汇和黄金||2013年3月12日外汇和黄金||2
2014-0435||在尼日尔发生的自杀式袭击中，伊斯兰教徒杀害了21人。||在叙利亚边境附近的土耳其城镇，汽车炸弹炸死20人。||1
2014-0436||美国认定叙利亚使用化学武器||联合国投票决定消除叙利亚的化学武器||2
2014-0437||斯诺登的父亲抵达莫斯科||爱德华·斯诺登在莫斯科的父亲||4
2014-0439||巴基斯坦塔利班在无人机袭击后任命新领导人||巴基斯坦塔利班首领在美国无人机袭击中丧生||2
2014-0440||巴基斯坦发生两起爆炸事件，造成至少40人死亡||现在，好战分子与巴基斯坦警方交战||1
2014-0441||穆斯林兄弟会支持者死于开罗冲突||穆斯林兄弟会支持者死于埃及冲突||3
2014-0442||随着移动广告的加速，Facebook的利润跃升了63%||Facebook的利润随着用户群的扩大而跃升||3
2014-0443||叙利亚特使呼吁民族团结政府||叙利亚特使呼吁政治变革结束冲突||2
2014-0445||意大利旅游大巴37人死亡||意大利巴士三十人死亡||3
2014-0447||中国股市周四收盘走低。||中国股市周四收盘走低||5
2014-0448||上身赤裸的妇女抗议贝卢斯科尼在选举中投票||保加利亚总统支持抗议者反对临时选举||0
2014-0449||印度尼西亚：14名学生死于印度尼西亚火山喷发||印度尼西亚：印度尼西亚火山爆发造成6人死亡||2
2014-0452||意大利新政府达成协议||意大利宣誓就职新联合政府||3
2014-0455||果阿踏出摩迪斯进军德里的第一步||泰克尼恩在俄罗斯教授工程学，这在历史上还是第一次。||0
2014-0456||新加坡股市收盘上涨0.4%||印度股市开盘走高||1
2014-0457||马尔代夫举行新一轮总统选举||马尔代夫举行新一轮总统选举||4
2014-0459||新世界贸易中心宣布为美国最高建筑。||一座名为“美国最高建筑”的世界贸易中心||4
2014-0461||以色列1500个定居者住宅的绿灯||以色列增建1800座定居者住宅||3
2014-0462||警方讯问皮尔斯·摩根||警察在黑客案中采访皮尔斯·摩根(Piers Morgan)||3
2014-0466||“以色列”在也门被捕摩萨德间谍||以色列部队在希伯伦逮捕2人||1
2014-0467||巴基斯坦女孩学到了很难的一课||被塔利班枪击的巴基斯坦女孩出现在视频中||1
2014-0468||埃及临时总统任命2名顾问||埃及临时总统宣誓就职||2
2014-0470||中国从直升机发射第一枚空对空导弹||中国法院以贪污罪判处薄熙来无期徒刑||0
2014-0471||英国证实对叙利亚化学武器的担忧||结束叙利亚化学武器的“近在咫尺”||1
2014-0474||埃及宣誓就任新的临时领导人||埃及军队镇压兄弟情谊||0
2014-0475||巴基斯坦汽车炸弹炸死17人||巴基斯坦自杀式袭击者炸死10人||2
2014-0478||巴基斯坦塔利班高级指挥官在阿富汗被捕||巴基斯坦什叶派要求武装分子保护||0
2014-0479||西班牙火车相撞事故司机面临法官质疑||西班牙火车司机撞车被法官质问||5
2014-0480||股市收盘上涨0.39%||新加坡股市收盘下跌0.31%||1
2014-0482||俄罗斯“孤军奋战”指责叙利亚叛军发动化学袭击：美国||俄罗斯要求联合国考虑调查叙利亚化学武器使用情况||2
2014-0483||菲律宾，叛军达成财富分享协议||菲律宾与叛军达成“财富协议”||5
2014-0489||开创性的以色列电动汽车公司更好的地方折叠||首屈一指的以色列电动汽车公司即将倒闭||4
2014-0491||亲巴基斯坦塔利班军阀在美国无人机袭击中丧生||塔利班指挥官在美国无人机袭击中丧生||4
2014-0493||叙利亚西北部汽车炸弹炸死20人||叙利亚北部汽车炸弹炸死20人||4
2014-0494||韩国士兵杀害试图越境进入朝鲜的人||朝鲜向韩国开通最后一条热线||1
2014-0495||在西班牙火车相撞事故中多达50人死亡||70多人死于西班牙高速列车相撞事故||3
2014-0496||五名外国人因在埃及走私毒品被判处死刑||埃及判处巴基斯坦人5人死刑，罪名是走私毒品||4
2014-0497||法国火车在巴黎南部出轨||法国火车乘客讲述撞车磨难||1
2014-0498||美国总统罗纳德·里根的前发言人去世||前里根发言人拉里·斯皮克斯去世，享年74岁。||4
2014-0499||埃及就新宪法进行投票||埃及人投票表决分裂宪法||3
2014-0500||奥巴马会见曼德拉家人，因偶像仍留在医院||奥巴马会见曼德拉家人时不会去医院||2
2014-0502||疲软的收益拖累美国股市早盘走低。||疲弱的收益拖累了华尔街股市的走低。||3
2014-0504||直升机撞进酒馆后恐怕死了三人。||三人恐怕在直升机酒吧坠毁后死亡||5
2014-0505||尼日利亚议员被控受贿||尼日利亚国会议员被控收受300万元贿赂||3
2014-0506||卢比在早盘交易中对美元下跌了8帕。||卢比在早盘交易中对美元升值22帕。||1
2014-0508||以色列总理佩雷斯敦促恢复和谈||以色列总理佩雷斯呼吁恢复和谈||5
2014-0509||奥巴马将于下午1点15分在白宫就叙利亚问题发表讲话。EDT||奥巴马将于下午1点15分在白宫就叙利亚问题发表声明||5
2014-0510||印度股市开盘走低||印度股市收盘走低||1
2014-0511||美国准备单独对叙利亚采取行动||美国有理由对叙利亚采取行动||3
2014-0512||贝尔法斯特与警察的短暂冲突||突尼斯哀悼者与警方发生冲突||1
2014-0515||中国地震：死亡人数上升||中国流感死亡人数上升至六人||1
2014-0516||孟加拉国建筑物死亡人数上升至352人，四人被捕||孟加拉国建筑物死亡人数高达372人，业主被捕||2
2014-0518||国际扶轮谴责在叙利亚使用化学武器||叙利亚化学武器索赔引发争议||2
2014-0519||新强地震袭击破碎的帕克区||强烈的新地震袭击震碎的巴基斯坦地区。||4
2014-0521||教皇本笃十六世向红衣主教道别||教皇本笃十六世最后一次离开梵蒂冈||3
2014-0523||中国新航母拓展军事现代化建设||中国副总理会见澳大利亚总督||1
2014-0524||巴西领导人举行街头抗议危机会谈||巴西领导人承诺进行改革投票||1
2014-0525||热带风暴安德里亚袭击东海岸||热带风暴安德里亚将滑向东海岸||4
2014-0527||印尼火车事故四人死亡||印度尼西亚火车与燃油车相撞造成5人死亡||3
2014-0528||以色列提出建造900所定居点住房的计划||以色列公布建造新定居者住房的计划||3
2014-0529||纽约小姐获美国小姐桂冠||纽约小姐被封为美国小姐||5
2014-0531||奥地利人在家中博物馆发现藏着56个偷来的头骨。||奥地利男子在家中发现56具人头骨后被起诉||4
2014-0532||美国为奥巴马就职做准备||美国众议院支持在伊朗就职前实施新的制裁||0
2014-0533||怀疑沙特好战分子在黎巴嫩拘留期间死亡||疑似美国无人机在也门击毙6名武装分子||0
2014-0534||一名男子在国家购物中心放火自焚||一名男子在华盛顿国家购物中心自焚||4
2014-0535||7人在伊拉克的袭击中丧生||27人在伊拉克各地的袭击中丧生||2
2014-0536||数千人抗议同性婚姻||法国数千人抗议同性婚姻||3
2014-0537||印度水墨：一天的影像：一月二十七日||印度水墨：一天的影像：三月二十日||1
2014-0538||美国国会山遭枪击后被封锁||现场直播：美国国会大厦在接到枪击报告后被封锁。||4
2014-0539||中国第一个自由贸易试验区开放||上海保税区开始运作||3
2014-0541||从孟加拉国的建筑物倒塌中选择图像||孟加拉国至少200人死亡||1
2014-0542||中国法院维持对湄公河谋杀犯的死刑||法庭维持对湄公河谋杀犯的死刑判决||4
2014-0544||巴基斯坦校车汽缸爆炸造成17人死亡||致命的汽缸爆炸袭击巴基斯坦校车||3
2014-0545||朝鲜货物显示与古巴的导弹维修贸易||N艘载有古巴导弹的朝鲜船只被缴获||2
2014-0546||以色列部队在西岸拘留5名巴勒斯坦人||以色列部队在西岸逮捕5名巴勒斯坦人||4
2014-0547||抗议席卷巴西，不顾让步||尽管做出让步，巴西各地仍计划举行抗议活动||4
2014-0548||安格拉·默克尔在德国选举中赢得第三个任期||默克尔在德国大选中大获全胜||3
2014-0550||韩国工人开始离开联合工厂区||韩国工人将离开联合工厂区||3
2014-0551||参议院将投票决定推进Hagel Node法案||本尼迪克特回到新家和新教皇||0
2014-0552||俄罗斯火车站自杀式炸弹袭击造成15人死亡，数十人受伤||自杀式袭击者在俄罗斯火车站炸死14人||3
2014-0554||柬埔寨反对派领导人桑兰西回国煽动选举||柬埔寨反对党领袖在投票中转向议会||3
2014-0556||奥巴马前往被龙卷风蹂躏的俄克拉何马州||奥巴马访问俄克拉何马州遭受龙卷风袭击||4
2014-0557||奥巴马休假，财政悬崖未达成协议||约翰·博纳(John Boehner)：从卑微的出身来看，财政悬崖可能就是他的毁灭之源。||1
2014-0559||在叛军控制的城镇，叙利亚汽车炸弹炸死至少12人。||西奈汽车炸弹炸死至少10名埃及士兵||1
2014-0560||克里：40亿美元的巴勒斯坦经济计划可能奏效||克里：在与伊朗的核谈判中还没有达成协议。||0
2014-0561||孟加拉国建筑物倒塌死亡人数359人||印度建筑物倒塌死亡人数上升至72人||0
2014-0562||中非共和国数十人战死||中非共和国冲突后98人死亡||3
2014-0563||利比亚威胁要对石油抗议者采取军事行动||普林斯顿炸弹威胁部队撤离||0
2014-0564||两个土耳其工会呼吁星期一举行罢工，以抗议警察的暴力行为。||土耳其动乱：工会呼吁罢工，反对警察镇压||3
2014-0565||惠誉上调希腊信用评级||穆迪上调希腊信用评级||3
2014-0566||持枪歹徒伏击尼日利亚石油地区的警艇||苏丹警察阻止对人权委员会的抗议||0
2014-0567||俄罗斯人离开叙利亚进入黎巴嫩||俄罗斯向黎巴嫩境内叙利亚难民提供人道主义援助||2
2014-0568||两名美军士兵在阿富汗“内幕”袭击中丧生||巴基斯坦西北部8名士兵在炸弹袭击中丧生||0
2014-0569||南非偶像纳尔逊·曼德拉住院||南非纳尔逊·曼德拉住院||5
2014-0572||教皇方济各谴责全球对苦难漠不关心||教皇弗朗西斯在兰佩杜萨纪念死去的移民||1
2014-0573||最高法官曼苏尔宣誓就任埃及临时总统||阿德利·曼苏尔法官宣誓就任埃及临时总统||4
2014-0575||阿富汗东部10名年轻女孩被炸死||阿富汗南部爆炸造成9人死亡：官员||2
2014-0577||奥巴马星期三将宣布枪支管制计划||奥巴马将制定枪支管制计划||3
2014-0578||波士顿马拉松赛炸弹炸死两人，炸伤数十人||波士顿马拉松袭击中仅发现两枚炸弹||2
2014-0580||与斯里兰卡早日缔结生态伙伴关系主席||巴基斯坦总理与斯里兰卡建立更深层次的经济关系||2
2014-0579||叙利亚的化学武器可能会落到海上||美国将在海上销毁叙利亚化学武器储备||2
2014-0581||三人被释放在中心滥用调查||Ebute Meta三层楼房倒塌||0
2014-0582||希腊购物中心炸弹爆炸，两人受伤||雅典购物中心发生炸弹爆炸，2人受伤||4
2014-0583||六名澳大利亚人在老挝空难中丧生||数十人在老挝飞机失事中丧生||3
2014-0584||三人死亡，包括持枪歹徒，在马里兰州购物中心发生枪击案。||马里兰州商场枪击案3人死亡||4
2014-0585||联合国证实沙林用于叙利亚袭击||“战争罪”：联合国发现沙林用于叙利亚化学武器袭击||3
2014-0586||7人死于怪物卡车撞车事故||6人在墨西哥“怪物卡车”撞车事故中丧生||3
2014-0591||前弗吉尼亚州州长鲍勃·麦克唐奈被控腐败||弗吉尼亚的前州长。鲍勃·麦克唐奈(Bob McDonnell)，妻子被控腐败||3
2014-0592||短跑运动员泰森·盖伊和阿萨法·鲍威尔的违禁物质检测呈阳性。||美国短跑运动员泰森·盖伊的违禁物质检测呈阳性。||3
2014-0593||日本本州发生6.3级地震||圣克鲁斯群岛发生6.0级地震：CENC||1
2014-0594||巴基斯坦释放阿富汗塔利班最高级囚犯||巴基斯坦将于周六释放塔利班高级指挥官||3
2014-0596||埃及法院下令释放穆巴拉克||埃及法院下令释放穆巴拉克||5
2014-0597||等待审问波士顿爆炸案嫌犯的美国调查人员||警方聚集在街上搜寻波士顿爆炸案嫌疑人。||1
2014-0599||中国西南部道路交通事故10人死亡5人受伤||华东公路交通事故死亡1人39人受伤||1
2014-0600||由于卢比崩盘，宝莱坞削减了三分之一的成本。||宝莱坞因卢比危机而削减成本||4
2014-0601||女性将面临更高的汽车保险费||女性司机将面临保险费上涨||5
2014-0602||龙卷风席卷中西部，造成6个社区死亡，并造成严重破坏。||龙卷风袭击美国中西部，造成5人死亡||3
2014-0603||中国允许美国监管机构查阅审计记录||中国反对美国对台军售||0
2014-0604||新加坡股市收盘上涨0.26%||新加坡股市收盘上涨0.11%||2
2014-0605||伊朗，原子能机构在鲁哈尼选举后的首次会谈中||国际原子能机构与伊朗举行自鲁哈尼选举以来的首次核谈判||4
2014-0606||中国新任总理拒绝美国黑客攻击指控||中国总理李克强驳斥美国“毫无根据”的黑客指控||5
2014-0609||Dzhokhar Tsarnaev对波士顿爆炸案的指控不服罪||Dzhokhar Tsarnaev被控波士顿马拉松爆炸案||2
2014-0610||当日照片：2013年8月7日||这一天的照片||2
2014-0611||中国将军的儿子因强奸罪被判处10年监禁||中国军队歌手之子轮奸入狱10年||3
2014-0612||P.G.警方在撞车事故中寻找导致儿童死亡的司机||新奥尔良母亲节游行枪击案警方搜捕持枪歹徒||0
2014-0613||埃及将在议会投票前举行总统选举||埃及临时总统宣誓就职||1
2014-0614||五角大楼调整对叙利亚发动更激烈攻击的计划||教皇感谢公众参加他的叙利亚守夜活动||1
2014-0616||阿富汗立法者批准新选举法||阿富汗总统批准新选举法||2
2014-0615||东帝汶在杀戮中禁止武术俱乐部||东帝汶在杀戮中禁止武术学校||5
2014-0617||在巴基斯坦，军队坚决反对其他塔利班分子。||巴基斯坦军队坚持与另一个塔利班作战||4
2014-0618||埃及军队极力攻击绑架者||当人质录像出现时，埃及的穆尔西排除了会谈的可能性||1
2014-0619||南非人哀悼曼德拉被埋葬||南非为曼德拉举行国葬||2
2014-0620||波士顿马拉松赛，目击者听到“隆隆声”||波士顿马拉松终点线两次爆炸报道||3
2014-0621||神秘的纵横字谜-4月27日星期六||填字游戏-四月二十七日(星期六)||2
2014-0622||科斯塔康科迪亚船长因过失杀人受审||科斯塔康科迪亚幸存者详细体验一年后||1
2014-0623||以色列部长斯莱姆斯·克里的抵制警告||以色列部长抨击克里的抵制警告||4
2014-0625||安吉丽娜朱莉的姑妈死于乳腺癌||安吉丽娜·朱莉与乳腺癌的复杂真相||2
2014-0626||缅甸昂山素季在纷争中敦促政党团结||昂山素季在纷争中敦促党派团结||5
2014-0627||周三需要了解的10件事||今天要知道的10件事||3
2014-0628||白宫，国防承包商讨论自动削减开支的危害||白宫，国防公司讨论自动削减开支||4
2014-0631||赞比亚前总统被捕||赞比亚前总统鲁皮亚·班达被捕||4
2014-0632||美国参议院确认耶伦为美联储下一任主席||美国参议院确认珍妮特·耶伦为新的中央银行行长||4
2014-0633||26名巴勒斯坦囚犯从以色列监狱获释||巴勒斯坦囚犯死于癌症，以色列监狱动乱||1
2014-0634||亚洲股市在一连串乐观的数据之后出现反弹。||强劲的美国就业数据带动亚洲市场上扬||4
2014-0635||伊拉克北部发生炸弹袭击，17人死亡，133人受伤||伊拉克新的袭击造成15人死亡，90人受伤||2
2014-0636||在印度反强奸抗议活动中受伤的官员死亡||在轮奸抗议中受伤的印度警察死亡||4
2014-0638||塞浦路斯救助言论惊动市场||为什么塞浦路斯的援助只不过是欧元的无稽之谈？||2
2014-0639||派系名称比安卡·奥朱克武·阿普加民族领导人||比安卡·奥朱克武成为APGA国家领导人||4
2014-0640||美国不能“最终确定”叙利亚的化学武器使用情况||美国没有看到叙利亚使用化学武器的确凿证据||4
2014-0641||12名持枪歹徒袭击村庄||印度5人在爆炸中丧生||0
2014-0642||埃及关闭穆斯林兄弟会报纸||埃及：穆斯林兄弟会副会长被捕||1
2014-0643||中国西部大地震造成47人死亡||中国西部大地震造成至少75人死亡||3
2014-0646||参议院确认耶伦为美联储主席||美国参议院确认耶伦为美联储下一任主席||4
2014-0647||法军攻占马里基镇||法军攻占重镇||3
2014-0650||“大而极危险”龙卷风冲向俄克拉荷马城||俄克拉荷马市五名被龙卷风刮死的母亲和婴儿||1
2014-0651||亚拉巴马州校车枪击案后人质事件继续上演||内华达州：2人死亡，2人在中学枪击案中受伤。||0
2014-0654||巴基斯坦马拉拉离开医院等待手术||马拉拉离开英国医院||3
2014-0656||两人被发现死于埃塞克斯酒店游泳池||一男一女被发现死在埃塞克斯酒店游泳池||4
2014-0658||巴基斯坦谴责美国无人机袭击Shawal地区||巴基斯坦谴责美国无人机袭击米兰沙||3
2014-0659||居民返回德州爆炸现场||居民返回费卢杰||0
2014-0660||南非为纳尔逊·曼德拉祈祷||南非团结一致为纳尔逊·曼德拉祈祷和歌唱||4
2014-0661||伊朗总统艾哈迈迪内贾德可能面临与助手一起出席选举的指控||艾哈迈迪内贾德可能面临选举出庭指控||4
2014-0664||新加坡股市收盘下跌0.44%||新加坡股市收盘上涨0.5%||2
2014-0668||苹果股价在iPhone上遭遇重创，令人失望||苹果公司股价在收益令人失望后暴跌11%||3
2014-0669||欧盟延长对津巴布韦的制裁||欧盟解除对津巴布韦的钻石制裁||3
2014-0670||巴勒斯坦被占领土：巴勒斯坦人拒绝美国的和谈蓝图||巴勒斯坦被占领土：巴勒斯坦人无路可走||1
2014-0671||孟加拉国工厂火灾，业主，其他涉案人员||孟加拉国工厂发现50名幸存者||1
2014-0672||埃及将吸引海湾投资者||埃及寻求吸引投资者.。||3
2014-0674||巴勒斯坦和约旦协调和平谈判立场||哈马斯高级否认加沙，巴权力机构协调和谈||1
2014-0677||奥巴马取消莫斯科与普京的会晤||奥巴马取消了与普京的会晤||4
2014-0678||KLCI期货午盘交投喜忧参半||KL股票在午盘时混合在一起。||3
2014-0679||怀疑美国无人机袭击在巴基斯坦造成5人死亡||美国无人机袭击巴基斯坦造成至少10人死亡||2
2014-0680||埃及法院下令释放穆巴拉克||埃及法院驳回穆巴拉克的释放请求||2
2014-0681||奥朗德在事件指控后“威胁采取法律行动”||弗朗索瓦·奥朗德威胁对婚外情索赔采取法律行动||4
2014-0683||“刀锋杀手”皮斯托瑞斯否认谋杀指控||皮斯托瑞斯警察七项谋杀未遂指控||2
2014-0685||以色列部队在希伯伦逮捕2人||以色列在伊朗核挑战问题上的信誉||2
2014-0686||埃及人投票表决伊斯兰支持的宪法||“投票站的法官指导埃及宪法投票的选民”||1
2014-0691||直升机在伦敦火车站附近坠毁||直升机在伦敦坠毁||4
2014-0692||印尼首都祈祷地铁缓解交通混乱||雅加达祈祷地铁缓解交通混乱||3
2014-0693||日本飞机飞入中国新防卫区||日韩军机挑战中国新防卫区||4
2014-0694||台风幸存者袭击菲律宾商店||台风“博帕”在菲律宾南部造成15人死亡。||1
2014-0695||黎巴嫩真主党据点遭汽车炸弹炸伤15人||汽车炸弹袭击黎巴嫩真主党据点||3
2014-0696||RF FM敦促叙利亚反对派协助立即释放在叙利亚被捕的所有外国人||韩国反对党候选人缩小民调差距||0
2014-0697||加拿大火车事故5人死亡，40人失踪||中国西南部山体滑坡8人死亡11人失踪||0
2014-0698||美国参议院确认珍妮特·耶伦为美联储主席||参议院确认珍妮特·耶伦为下一任美联储主席||4
2014-0700||汗说，在哈基穆拉·马哈苏德在无人机袭击中丧生后，他被命名为新的巴基斯坦塔利班领导人||巴基斯坦塔利班首领Hakimullah Mehsud在无人机袭击中丧生||3
2014-0701||伊拉克炸弹爆炸造成至少66人死亡||至少47人在Baquba爆炸中丧生||2
2014-0702||俄罗斯销毁了75%以上的化学武器库存||英国看到阿萨德可能使用化学武器的证据||1
2014-0703||伊朗地震死亡人数上升||阿尔及利亚人质死亡人数上升||0
2014-0704||苏亚雷斯为杯赛卷土重来||法国为马里地面作战而设||0
2014-0705||马尔代夫驻印度代表队观察选举||前FM Liberman案开庭作证||0
2014-0706||随着暴风雪袭击北欧，死亡人数上升到6人。||暴风雨造成的死亡人数随着风、雨袭击北方而上升。欧洲||3
2014-0707||巴基斯坦释放阿富汗塔利班高级囚犯||巴基斯坦释放七名阿富汗塔利班战士||3
2014-0709||新西兰同性婚姻反应不一||新西兰将同性婚姻合法化||2
2014-0710||电视天气预报员弗雷德·塔尔博特因性指控被捕||天气预报员弗雷德·塔尔博特制止“性虐待”||3
2014-0711||美国无人机袭击巴基斯坦击毙5人||巴基斯坦无人机袭击造成6人死亡||3
2014-0712||印度的建筑倒塌；25人害怕被困。||印度建筑倒塌造成14人死亡，数十人被困。||3
2014-0714||索马里的Shebab声称对内罗毕购物中心的袭击负责||叙利亚叛军声称对黎巴嫩境内的杀戮事件负责||1
2014-0715||叙利亚军队挺进具有战略意义的反叛城镇||叙利亚军队对叛军控制的城镇发动进攻||4
2014-0716||以色列同意释放巴勒斯坦囚犯||以色列又释放26名巴勒斯坦囚犯||2
2014-0717||开罗穆尔西集会爆发冲突，数十人死亡||70多人在埃及穆尔西集会的冲突中丧生||3
2014-0718||泰国反对派抗议者开始关闭曼谷||泰国抗议者发动曼谷“关闭”||4
2014-0719||西班牙火车撞车司机遭质疑||西班牙火车司机加尔松接受法官讯问||3
2014-0720||美俄就叙利亚武器问题达成协议后法国欢呼突破||法国欢迎美俄就叙利亚问题达成协议||4
2014-0721||安援部队士兵在阿富汗“内部袭击”中丧生||英国士兵在阿富汗“内部袭击”中被击毙||4
2014-0722||大约60人在象牙海岸踩踏事件中被压死||61人死于象牙海岸踩踏事件||3
2014-0723||格拉斯哥直升机坠毁搜寻结束||格拉斯哥直升机坠毁：至少六人死亡||2
2014-0724||三人死于美国马拉松炸弹||塔利班否认参与波士顿马拉松爆炸案||1
2014-0725||瑞士游客在印度被轮奸||瑞士游客在印度被轮奸||5
2014-0726||印度为大气旋撑腰||印度发布台风菲林红色警报||2
2014-0728||对学生持枪歹徒的纪律被认为是科罗拉多枪击案的导火索||针对学生的纪律被认为是动机的关键||3
2014-0729||日本公路隧道塌方多人死亡||许多人在叙利亚空袭中丧生||1
2014-0730||无计划夜间关闭加油站莫利||印度政府拒绝夜间关闭加油站的建议||3
2014-0731||克林顿本月将就班加西袭击事件作证||克林顿重返工作，计划就班加西袭击事件作证||3
2014-0732||成千上万乌克兰人在基辅抗议||成千上万的人在不丹排队投票。||0
2014-0733||卡尔扎伊访问巴基斯坦参加塔利班和平谈判||阿富汗总统延长对巴基斯坦的访问，参加塔利班会谈||3
2014-0734||小偷抢夺英吉利海峡游泳者定制的轮椅||小偷偷走海峡游泳者的轮椅||4
2014-0735||天安门车祸三人死亡||三人在天安门广场相撞身亡||4
2014-0736||新加坡股市周五开盘走低。||新加坡股市周四开盘走高。||2
2014-0737||奥巴马承诺重振经济||奥巴马将敦促国会就经济问题采取行动||2
2014-0741||肯尼亚军队造成商场倒塌||一位官员说，肯尼亚军队导致购物中心倒塌。||5
2014-0743||阿联酋的PAK特派团为选举做好准备||埃及伊斯兰政党联合选举||1
2014-0744||孟加拉国建筑灾难死亡人数超过500人||孟加拉国建筑物倒塌：死亡人数攀升至580人||3
2014-0745||阿尔及利亚人质危机结束；死亡人数不明||阿尔及利亚人质危机以大屠杀告终||3
2014-0746||埃及外交部再次敦促停止支持穆尔西的抗议活动。||埃及：亲穆尔西抗议活动后，开罗冲突中的儿童被杀||2
2014-0747||南非曼德拉被送往医院||南非：曼德拉仍在医院||3
2014-0749||警方在致命的洛杉矶木板路上撞车事件中询问一名男子||警方拘捕洛杉矶致命驾驶袭击疑犯||2
2015-0002||土耳其防暴警察催泪瓦斯塔克西姆广场抗议||土耳其防暴警察进入塔克西姆广场||3
2015-0003||芝加哥枪击案显示出加强警力的差距||芝加哥枪击案显示出加强警力方面的差距||5
2015-0004||联邦调查局采取行动要求车与车之间的安全沟通||危地马拉推翻对前独裁者的种族灭绝定罪||0
2015-0007||朝鲜回避谈判提议||朝鲜发射2枚火箭||1
2015-0009||查尔斯王子把普京比作希特勒||查尔斯王子把弗拉基米尔·普京比作阿道夫·希特勒||5
2015-0013||伊朗警告不要对伊拉克进行军事干预||大马士革军用机场附近发生爆炸||0
2015-0016||以色列总理指责伊朗总统虚伪||希腊总理指责联合政府虚伪||1
2015-0020||反穆尔西抗议活动后，开罗警方与青年发生冲突||埃及：警察与亲穆尔西抗议者发生冲突||2
2015-0021||在关键时刻，高级外交官在慕尼黑举行会议。||高级外交官讨论伊朗核计划||2
2015-0026||斯诺登“厄瓜多尔提供的难民文件”||斯诺登准备飞出莫斯科||1
2015-0027||Na总统，科特迪瓦世界新闻自由日致辞||巴基斯坦庆祝世界新闻自由日||2
2015-0030||欧盟外长讨论叙利亚武器禁运问题||欧盟外长寻求解决叙利亚武器问题||3
2015-0033||菲律宾地震死亡人数上升至185人||菲律宾地震死亡人数上升至144人||3
2015-0034||周一收盘时将关注的股票||周一将关注的股票||4
2015-0035||巴基斯坦西北部空袭，陆军喷气式飞机击毙38名武装分子||美国无人机在巴基斯坦击毙4名武装分子||3
2015-0040||埃及警方向开罗抗议者发射催泪瓦斯||开罗警方向抗议者发射催泪瓦斯||4
2015-0049||著名西班牙弗拉门戈吉他手帕科·德·露西娅去世||西班牙弗拉门戈吉他手帕科·德·露西娅逝世，享年66岁。||4
2015-0051||中国破冰船改变航向可疑物体||中国搜索飞机发现“可疑物体”||2
2015-0053||斯诺登在寻求庇护方面遇到障碍||斯诺登在寻求庇护方面遇到的障碍||5
2015-0057||印度南部建筑物倒塌死亡人数上升至47人。||印度南部4人死于建筑物倒塌||2
2015-0058||巴基斯坦暂时禁止两个电视频道||巴基斯坦驳回联邦调查局特工案||1
2015-0060||巴勒斯坦囚犯抵达拉马拉的Muqata||巴基斯坦囚犯在查谟监狱遇袭||1
2015-0061||中国西南部道路交通事故10人死亡5人受伤||加沙市5人受伤车祸||1
2015-0070||黎巴嫩的黎波里两座清真寺外发生爆炸，29人死亡||黎巴嫩北部岩城发生2起爆炸||2
2015-0072||巴基斯坦战斗机轰炸“塔利班藏身之处”||巴基斯坦希望停止向叙利亚方面提供武器||1
2015-0077||在肯尼亚的第二次袭击中，持枪歹徒杀死了8人。||持枪歹徒在肯尼亚第二次袭击中“杀死15人”||3
2015-0081||美国在公众后继续搜寻失踪的英国水手||美国海岸警卫队暂停搜寻失踪的英国水手||2
2015-0083||伊拉克炸弹袭击造成至少13人死亡||伊拉克教堂附近的汽车炸弹炸死至少14人||3
2015-0086||埃及军队封锁进入穆尔西抗议营地的通道||埃及军队清除亲穆尔西抗议营地||2
2015-0088||诺贝尔作家多丽丝·莱辛逝世，享年94岁||诺贝尔奖得主多丽丝·莱辛逝世，享年94岁||5
2015-0089||日本反对党党魁批评安倍的经济政策||津巴布韦，科特迪瓦反对党争取民主变革运动挑战罗伯特·穆加贝，科特迪瓦赢得选举||0
2015-0091||波士顿爆炸案抓获3名嫌疑人||波士顿警方称3人在马拉松爆炸案中被拘留||4
2015-0095||乌克兰反对党领袖想要更多的抗议活动||乌克兰抗议者推翻列宁雕像||2
2015-0096||女王向纳尔逊·曼德拉致敬||南非橄榄球兄弟会悼念曼德拉||1
2015-0098||美国股市小幅下跌||科技股抛售令亚洲股市下跌||0
2015-0103||怀疑美国无人机袭击在巴基斯坦造成5人死亡||美国无人机袭击巴基斯坦击毙5人||3
2015-0104||2013年5月24日(星期五)的便笺必读内容||2013年10月29日(星期二)的便笺必读内容||2
2015-0106||中国西南部矿难22人死亡||巴基斯坦西南部发生爆炸，2人死亡，数十人受伤。||0
2015-0107||纽约警察局推特外展事与愿违||纽约警察局的Twitter活动适得其反||4
2015-0112||土耳其搜寻结束，最后一名失踪矿工被发现||土耳其搜索结束，最后一名失踪矿工被找到||5
2015-0115||伊朗预测巴以和谈失败||恢复以巴谈判的初步协议-美国||1
2015-0117||Olivia Colman获得第二个BAFTA奖||Baftas 2013：Olivia Colman获得两个奖项||4
2015-0118||“泰坦尼克号”小提琴“Nabs”创下140万美元的纪录||泰坦尼克号小提琴售价170万美元||3
2015-0120||Ankeet Chavan准予有条件保释结婚||Ankeet Chavan准予保释结婚||5
2015-0122||日航从空中客车公司获得的第一笔订单对波音公司来说是个打击。||日本航空公司订购31架空客A350，价值95亿美元||3
2015-0125||西耶娜·米勒在英国电话窃听审判中作证||SienaMiller攻击媒体，©ėTitilating，193ô在黑客审判中的报道||3
2015-0126||以色列人袭击耶路撒冷地区的2名巴勒斯坦人||定居者在耶路撒冷殴打巴勒斯坦人||2
2015-0130||欧盟延长对俄制裁||尼日利亚撤销对俄罗斯水手的武器贩运指控||0
2015-0131||古巴看到外国投资的“主要作用”||众议院将就重新开放政府的计划进行表决||0
2015-0132||，ė合唱团，歌星科里·蒙蒂思发现死在酒店房间里||科里·蒙蒂思被发现死亡：加拿大人，©ė合唱团，爱尔兰之星，31岁||3
2015-0135||黎巴嫩总理组成“联合内阁”黎巴嫩总理上任10个多月后组建了内阁，在弥合严重分歧后，吸纳了广泛的政治团体。||贝鲁特：黎巴嫩总理昨天上任10个多月后组建了内阁，其中包括一系列政治团体，因为他们之间的严重分歧主要是在||4
2015-0137||伊朗总统首次登上世界舞台||伊朗总统候选人说，西方的制裁应该被打破。||0
2015-0143||卡梅隆对清真肉“没有任何顾虑”。||退伍军人健康调查证实了护理延误的掩盖||0
2015-0152||世界上最长寿的人去世，享年116岁||世界上最长寿的人去世，享年116岁||4
2015-0153||美国国会记录显示，通用汽车召回行动缓慢||移动世界大会未来智能手机||0
2015-0156||黎巴嫩爆炸案死亡人数上升至47人||黎巴嫩汽车爆炸后1名嫌疑人被捕45人死亡||2
2015-0157||希腊极右翼领导人被监禁候审||希腊极右翼领导人被监禁候审||5
2015-0158||孟加拉国工厂主死亡人数接近350人被捕||孟加拉国工厂老板被捕||3
2015-0163||4名埃及士兵在西奈伏击中丧生||3名埃及士兵在西奈汽车爆炸中丧生||3
2015-0165||北京航空母舰从南海返回||中国向南海派遣航母||2
2015-0166||埃及法院审理针对穆巴拉克、伊斯兰主义者的案件||埃及法院以非法收益暂时释放穆巴拉克||1
2015-0169||纳尔逊·曼德拉逝世，享年95岁||纳尔逊·曼德拉逝世，享年95岁||5
2015-0171||比利时国王阿尔贝二世为儿子让位||比利时国王阿尔贝二世“退位”||4
2015-0172||纳粹盖世太保首领“埋葬在犹太人公墓”||纳粹首领葬在犹太墓地||4
2015-0176||瑞士投票决定最低工资||瑞士投票决定世界最低工资||4
2015-0177||陆克文宣誓就任澳大利亚总理||陆克文宣誓就任澳大利亚新总理||5
2015-0178||顿涅茨克地区抗议者扣留运载政府火箭Ammo的卡车||“来抓我吧，”反政府暴动愈演愈烈的泰国抗议领袖说。||0
2015-0183||“轻松骑士”明星凯伦·布莱克去世，享年74岁||“轻松骑士”女演员凯伦·布莱克死于癌症||4
2015-0185||加冕街的Bill Roache被捕||加冕街头明星欢呼“神奇”的新布景||1
2015-0192||红袜队击败老虎队晋级世界大赛||红袜队5-2虎队晋级世界大赛||4
2015-0194||中国地震后至少22人死亡||中国地震至少89人死亡||2
2015-0200||新闻就是我的事||一款新iPad即将面世||0
2015-0205||格拉斯哥直升机死亡人数上升到9人||地震死亡人数上升到260人||0
2015-0208||贝克汉姆赛季末退役||大卫·贝克汉姆退出足坛||4
2015-0209||阿富汗：自杀炸弹手在军用巴士爆炸中炸死8人。||路边炸弹炸死8名阿富汗士兵||3
2015-0212||朝鲜的金欢呼处决有权势的叔叔||朝鲜大叔被解雇背后的金||4
2015-0214||欧盟、缅甸努力达成投资保护协议||中国不再是最大的投资目的地：民意测验||1
2015-0216||铁娘子撒切尔夫人逝世，享年87岁||英国前首相撒切尔夫人逝世，享年87岁||4
2015-0217||四名穆尔西支持者在埃及冲突中丧生||数千名穆尔西支持者聚集在埃及||2
2015-0220||联邦调查局放弃“事后避孕药”上诉||美国允许任何年龄的女孩服用避孕药||2
2015-0221||曼谷警方向抗议者发射催泪瓦斯||警方向抗议者发射催泪瓦斯||3
2015-0222||枪击，抗议破坏泰国选举||泰国抗议者扰乱预先投票||3
2015-0223||中国股指期货收盘走低-4月23日||中国股指期货收盘走高-12月4日||2
2015-0227||七名菲律宾人在也门遇害||叙利亚士兵在炸弹袭击中丧生||0
2015-0229||以色列结束空袭案；巴勒斯坦人危急||以色列炮艇向巴勒斯坦渔民开火||1
2015-0232||抗议者在基辅推翻列宁雕像||乌克兰抗议者在基辅推翻列宁雕像||4
2015-0240||伊朗“挫败核破坏企图”||伊朗称发现核设施遭到破坏||3
2015-0245||人民币兑美元汇率周二升至6.1184。||人民币兑美元汇率周一升至6.168。||3
2015-0250||尽管巴西做出让步，抗议者仍聚集在巴西。||尽管乌克兰做出了让步，抗议活动仍在继续。||1
2015-0257||印中两国军队在对峙中撤退到事实上的边界||印度表示，中国同意在对峙协议中退回到事实上的边界||4
2015-0258||第二名疑犯被捕后在波士顿的救援工作||警方确认疑犯是如何被抓获的||2
2015-0262||沙特将向黎巴嫩军队提供30亿美元||沙特阿拉伯向黎巴嫩军队提供30亿美元||5
2015-0265||红十字会工作人员在乌克兰获释||红十字会成员在叙利亚被绑架||0
2015-0267||叙利亚特使说没有反对派就没有和谈||叙利亚：卡梅伦和奥巴马向西方靠近干预||0
2015-0268||女王将命名有史以来最大的航母||女王命名巨型航空母舰||4
2015-0269||孟加拉武装分子在炸弹伏击中逃离监狱货车||孟加拉国监狱货车遭伏击||3
2015-0273||有影响力的巴勒斯坦人寻求一个民主国家||阿拉伯联盟支持巴勒斯坦在和谈中的立场||0
2015-0274||数十人在俄罗斯飞机失事中丧生||阿拉斯加空难十人死亡||1
2015-0276||美国零售商同意孟加拉国工厂安全协议||70家零售商同意签署新的孟加拉国工厂安全公约||4
2015-0270||在马里发现载有116人的阿尔及利亚航空飞机残骸||在马里发现阿尔及利亚航空公司AH5017航班残骸||3
2015-0277||美国政府停摆开始-实时更新||政府停摆始于医疗费用||3
2015-0285||自杀式袭击者在阿富汗炸死14人||阿富汗首都自杀式爆炸造成1人死亡||3
2015-0286||中国向月球发射探测器和漫游者||中国首次发射月球车||4
2015-0287||所有人都盯着Khurshid，卡罗尔的旅行.。||欧盟各国财政部长，布鲁塞尔会谈.。||1
2015-0288||澳大利亚降息至历史最低水平||澳大利亚降息至创纪录的2.75%||3
2015-0289||中新社Slams延误喷气式飞机搜索||十艘中国船只待命进行喷气式搜索||3
2015-0291||经典纵横字谜-六月一日星期六||经典纵横字谜-4月20日星期六||1
2015-0292||朝鲜试射30枚短程导弹||朝鲜发射短程导弹||3
2015-0295||巴勒斯坦外交官在布拉格爆炸中死亡||一名巴勒斯坦外交官在布拉格的爆炸中丧生||5
2015-0298||新手“驾驶韩国渡轮”||南韩渡轮船长被捕||2
2015-0300||中国国家主席会见印度副总统||中国国家主席会见美国国务卿||1
2015-0303||警方称，在伦敦东部Sherka Marsh被打死的少女颈部中弹。||哈克尼枪击案：少年谢尔卡·马什“颈部中枪流血致死”||4
2015-0308||中国和平方舟星期四启程前往菲律宾。||中国派救援队赴菲||4
2015-0312||詹姆斯·甘多菲尼逝世，享年51岁||纳尔逊·曼德拉逝世，享年95岁||0
2015-0314||近900万人负债累累||英国债务定时炸弹：900万英镑陷入“严重债务”||4
2015-0316||最新消息-波士顿马拉松终点线附近发生两起爆炸||波士顿马拉松终点线两次爆炸报道||5
2015-0317||12人死于巴基斯坦火车上的炸弹爆炸||东印度5人死于炸弹爆炸||1
2015-0319||新冷战||新冷战？||4
2015-0329||古巴的“女士们”晚了8年才拿到欧盟奖||8年后古巴的“女士们”将获得欧盟奖||5
2015-0331||14人在巴西公共汽车事故中丧生||亚利桑那州跳伞事故两人死亡||0
2015-0335||美国：阿萨德对叙利亚反对派使用化学武器||阿萨德同意交出化学武器||1
2015-0336||孟加拉国死亡人数下降至194岁||孟加拉国至少200人死亡||3
2015-0340||西岸失踪的以色列青少年||以色列在约旦河西岸发现三具失踪青少年的尸体||2
2015-0341||总统哀悼曼德拉逝世||世界哀悼曼德拉逝世||3
2015-0347||伊朗驻贝鲁特大使馆附近发生两起爆炸，7人死亡||在伊朗驻贝鲁特大使馆附近发生爆炸||3
2015-0351||新加坡股市周一开盘上涨0.31%||新加坡股市周一开盘走低。||2
2015-0353||自杀炸弹手炸死23名伊拉克新兵||一名自杀式炸弹手在巴格达炸死13名伊拉克新兵。||2
2015-0360||聋子顾客告星巴克，说他们被嘲笑了||纽约星巴克顾客起诉聋哑人，说他们被嘲笑了||4
2015-0368||伊朗被排除在叙利亚和谈之外：联合国||许多人在叙利亚空袭中丧生||0
2015-0374||克里呼吁国会结束停摆||巴西国会批准互联网立法||0
2015-0381||加拿大火车阴谋嫌疑人拒绝指控||加拿大人在埃及获释，还没有回家||1
2015-0383||乌克兰东部分裂分子要求加入俄罗斯||克里米亚议会投票加入俄罗斯||2
2015-0365||在也门北部被什叶派胡塞武装分子打死的7人||至少5人在也门北部的教派冲突中丧生||3
2015-0384||陆克文宣誓就任澳大利亚新总理||作为宗派藏匿的穆斯林.。||0
2015-0386||月球岩石表明地球的球体是由碰撞产生的||印度部长在迎面相撞中丧生||0
2015-0389||黑莓第二季度亏损9.65亿美元||黑莓第二季度亏损9.65亿美元||5
2015-0393||埃及强烈反对叙利亚采取军事行动||对叙利亚军事行动前景的反应||1
2015-0401||美国认为叙利亚可能使用了化学武器。||美国认为叙利亚政府使用化学武器||4
2015-0405||埃及反对派批评总统讲话||巴基斯坦反对党抵制总统选举||0
2015-0406||叙利亚战争拖延多年||叙利亚政权释放数百名囚犯||1
2015-0407||俄罗斯称地中海发射弹道导弹||以色列称在地中海与美国进行了联合导弹试验||1
2015-0411||在伊拉克的暴力袭击中49人死亡，148人受伤||在伊拉克的袭击中有2人死亡，11人受伤||1
2015-0412||乌克兰的亚努科维奇说他不打算辞职||乌克兰反对派要求亚努科维奇辞职||1
2015-0414||调查人员调查洛杉矶国际机场枪手的动机||调查人员调查洛杉矶机场枪击案动机||5
2015-0413||突如其来的洪水在阿富汗东部造成58人死亡。||阿富汗东部16人被炸弹炸伤||0
2015-0419||珍妮特·耶伦(Janet Yellen)将成为首位领导美联储(Fed)的女性||美国参议院确认珍妮特·耶伦为美联储主席||4
2015-0422||世界大国，伊朗在鲁哈尼领导下重启核谈判||世界大国寻求伊朗核谈判罕见进展||3
2015-0430||菲律宾推迟对台湾菲舍尔袭击事件的评论||本·拉登在肯尼亚商场袭击事件中的持续影响力||0
2015-0432||人群，政要们聚集在一起为曼德拉举行纪念仪式。||奥巴马在曼德拉葬礼上自拍||1
2015-0437||奥巴马敦促以色列和巴勒斯坦保持克制||奥巴马会见以色列和巴勒斯坦谈判代表||1
2015-0439||俄罗斯释放绿色和平组织医生||俄罗斯法院保释绿色和平组织船舶医生||4
2015-0440||一年后发现俄罗斯飞机残骸||俄罗斯在袭击后撤离驻利比亚大使馆||0
2015-0441||美国无人机袭击也门婚宴17人死亡||美国无人机误杀也门婚礼车队14人||4
2015-0445||法国禁止儿童选美比赛||Facebook将测试移动支付服务||0
2015-0446||“历史上的今天”，12月2日||历史上的今天，四月二十三日||1
2015-0451||叙利亚化学武器运输培训||联合国通过叙利亚化学武器决议||1
2015-0452||印度孟买大楼倒塌，死亡人数上升到29人||印尼煤矿塌方死亡人数上升至12人||0
2015-0455||极端分子宣称对尼日尔袭击负责||希腊激进组织声称对金色黎明杀人事件负责||1
2015-0460||亲俄军队进入克里米亚乌克兰海军基地||克里米亚军队袭击乌克兰海军司令部||3
2015-0461||失踪韩国航运业大亨尸体在现场被发现||世越渡船灾难：韩国航运业大亨尸体被发现||4
2015-0467||乌克兰：基辅冲突造成9人死亡||乌克兰对基辅冲突施压||2
2015-0470||美国飞行监视任务帮助寻找被绑架的尼日利亚女孩||美国侦察机联合追捕被绑架的尼日利亚女孩||4
2015-0478||乔治王子在圣詹姆斯宫受洗||乔治王子在伦敦受洗。||3
2015-0479||Monty Python将为新节目重聚||巨蟒将在舞台上团聚||4
2015-0480||意大利外交部长会见加纳副总统||比利时首相向遇难者表示哀悼||0
2015-0482||警方称，劫持亚特兰大郊区消防员为人质的持枪歹徒现已死亡。||莱德：视频：持枪歹徒在佐治亚州劫持消防员为人质||1
2015-0483||布拉德利·曼宁-维基解密案转向判决||曼宁维基解密案转入量刑阶段||5
2015-0485||埃及民意调查：98%的人投票赞成新宪法||埃及就宪法举行关键投票||2
2015-0486||伊朗，六国签署里程碑式的核协议||伊朗，世界大国达成核协议||4
2015-0492||以色列军队在约旦河西岸夜间突袭中逮捕了6名巴勒斯坦人||以色列将耶路撒冷本地人归为非公民。||1
2015-0495||政要们向保罗·德斯马雷致敬||明星们向詹姆斯·加纳致敬||0
2015-0497||西南航空因电脑故障停飞||西南航空航班延误，因电脑故障而取消。||4
2015-0498||梵蒂冈驻叙利亚大使馆被迫击炮击中||梵蒂冈驻叙利亚大使馆被迫击炮击中；无人受伤||3
2015-0503||伊斯兰激进分子杀害9名外国游客，1名巴基斯坦人||持枪歹徒在巴基斯坦杀害11名外国游客||2
2015-0506||“WESTERN”部队袭击索马里伊斯兰武装基地||西方列强争相与莫迪交朋友||1
2015-0508||香港准备在回归周年之际举行大型民主集会||香港准备举行大型民主集会||3
2015-0510||自杀式袭击者在伊拉克炸死20人||自杀式炸弹袭击伊拉克小学，造成15人死亡||3
2015-0514||5名儿童被活埋在Bohol型滑坡中||9名儿童在阿富汗袭击中丧生||0
2015-0515||6人在印度尼西亚火山喷发时被热熔岩击毙||五人死于印尼火山喷发||3
2015-0516||印度至少11人死亡||伊拉克炸弹爆炸造成至少66人死亡||0
2015-0518||埃及总统选举开始||埃及颁布等待已久的总统选举法||2
2015-0519||美国福音传道者之子自杀，美国广受欢迎的传道者里克·沃伦之子自杀。||受欢迎的美国福音传道者沃伦的儿子自杀了||4
2015-0524||意大利议会支持新总理||纽约火车脱轨事故4人死亡||0
2015-0525||俄罗斯议员通过限制互联网的新法案||俄罗斯称地中海发射弹道“物体”||0
2015-0529||超级台风“海燕”，季节最强，菲律宾猛攻||超级台风“海燕”逼近菲律宾||3
2015-0530||北约谴责乌克兰镇压||泰国债券是本地区最好的债券||0
2015-0532||中国将调查欧盟葡萄酒出口||佳士得调查升温||1
2015-0541||波士顿爆炸案嫌疑人被起诉；宗教动机可见||波士顿爆炸案疑犯被控卧床||3
2015-0543||亚洲市场对中国贸易数据喜忧参半||亚洲市场因央行刺激担忧而暴跌||1
2015-0544||世界上最长寿的人在日本去世，享年116岁||木村次郎：世界上最长寿的人去世，享年116岁||4
2015-0545||印度的外汇汇率||新加坡的外汇汇率||1
2015-0546||科罗拉多州野火摧毁了90多座房屋，风越来越大。||科罗拉多州野火可能是州历史上最大的财产破坏者。||3
2015-0554||印度尼西亚岛外发生6.3级地震||泰国发生6级地震||2
2015-0556||美阿政府与塔利班举行和谈||巴基斯坦与塔利班举行直接会谈||2
2015-0560||“恐怖主义和以色列-巴勒斯坦冲突新闻”(2014年1月22日，©ď28)||“恐怖主义和以巴冲突新闻”(2013年7月31日，©ď，2013年8月6日)||3
2015-0564||“现在干预叙利亚不是太晚，就是太早。”||联合国总干事：核查人员需要4天时间才能完成对叙利亚的调查。||1
2015-0574||持枪歹徒包围利比亚外交部推进要求||持枪歹徒包围利比亚外交部，以推动他们的要求。||5
2015-0576||台风死亡人数上升至三千六百三十三人||埃及死亡人数上升至638人||0
2015-0577||乌干达总统签署反同性恋法案||乌干达总统签署严厉的反同性恋法律||4
2015-0578||俄罗斯议会允许普京在乌克兰动武||俄罗斯无意吞并乌克兰东南部：fm||1
2015-0579||布拉德利·曼宁被判无罪||维基解密士兵布拉德利·曼宁无罪释放||4
2015-0582||G7将加强对俄罗斯的制裁||乌克兰害怕俄罗斯入侵||0
2015-0590||OKs法官强迫加州囚犯进食||美国法官批准强迫加州囚犯绝食||4
2015-0591||委内瑞拉监狱帮派暴力导致16人死亡||十六人在委内瑞拉监狱被杀||4
2015-0597||美军在阿富汗的死亡人数为2，153人||美军在阿富汗的死亡||3
2015-0600||热带风暴“凯伦”袭击美国墨西哥湾沿岸||热带风暴凯伦即将登陆||3
2015-0606||谢默斯·希尼，爱尔兰土地与冲突诗人，逝世于74岁||爱尔兰诗人、诺贝尔文学奖得主谢默斯·希尼逝世，享年74岁。||4
2015-0609||孟加拉国伊斯兰教徒联合起来反对无神论者博客||孟加拉伊斯兰教徒联合起来要求对无神论者博客采取行动。||4
2015-0610||马航MH17航班在乌克兰东部坠毁||马航客机在乌俄边境坠毁||4
2015-0611||索马里中部一家餐馆发生自杀式炸弹袭击，造成13人死亡。||自杀式袭击者在喀布尔炸死至少4人||1
2015-0612||安东尼·韦纳(Anthony Weiner)在新一轮民调中下滑至第四位。||韦纳在纽约市长民意调查中跌至第四位。||5
2015-0621||印度指责中国跨越事实上的边界||参众两院在边境货币问题上的冲突||0
2015-0622||一名苏丹孕妇嫁给了一名因“叛教”而被判处死刑的基督教男子。||苏丹释放因叛教而被判处死刑的基督教妇女||2
2015-0623||美国最高外交官克里的妻子被送往医院||美国国务卿约翰·克里，科特迪瓦的妻子被紧急送往医院||5
2015-0627||克里在中东和平进程中奉行“安静战略”||克里会见以色列领导人推动中东和平||3
2015-0630||朝鲜宣布重启核反应堆||朝鲜提供会谈机会：复杂的可能重新开放||3
2015-0632||埃及法院认为穆巴拉克被释放||埃及法院下令释放穆巴拉克||4
2015-0633||自杀式袭击者在阿富汗首都造成8人死亡，13人受伤。||叙利亚首都老城自杀式炸弹炸死4人||0
2015-0637||波士顿爆炸案疑犯被控卧床||一周后：波士顿悼念爆炸案受害者；疑犯不会说话。||1
2015-0638||更多的雨水阻碍了印度的洪水救援||美国游客在印度北部被轮奸：警察||0
2015-0640||看一看东非的重大恐怖袭击事件||联合国安理会谴责肯尼亚首都致命恐怖袭击||1
2015-0642||俄罗斯回应乌克兰停火||塞浦路斯调查乌克兰资产||0
2015-0645||金正恩处决了他的“比狗还差的叔叔”||朝鲜处决金正恩叔叔||3
2015-0646||巴西世界杯五颜六色的支持||默克尔将出席世界杯决赛||1
2015-0651||曼德拉仍在医院||曼德拉仍在“重症监护”中。||3
2015-0654||埃及就新宪法进行投票||埃及人投票表决新宪法||5
2015-0656||美国无人机袭击巴基斯坦六人死亡||美国无人机在巴基斯坦击毙4名武装分子||2
2015-0663||强大的7.6级地震袭击所罗门群岛||加州海岸外发生6.9级强烈地震||2
2015-0668||澳大利亚领导人在领导人投票中被赶下台||澳大利亚总理吉拉德在领导层投票中被赶下台||4
2015-0669||奥巴马谴责埃及暴力，取消军演||巴基斯坦谴责埃及的暴力行为||0
2015-0675||阿根廷宣布哀悼洪水灾民||父母要求托儿所入学的通用表格||0
2015-0677||王子的洗礼融合了新旧||乔治王子的洗礼是什么时候？洗礼计划，皇家婴儿的教父和所有细节||2
2015-0678||报纸上说的，2013年5月20日||报纸上说的，2013年11月19日||2
2015-0682||Google发布带Kit Kat的Nexus 5电话||Google重新设计PC上的搜索结果||1
2015-0684||针对真主党的轰炸袭击贝鲁特南部||贝鲁特以南真主党地区发生爆炸||4
2015-0689||美国及其盟国在乌克兰问题上增加对俄罗斯的制裁||欧盟就乌克兰问题对俄罗斯实施新的制裁||3
2015-0694||中国总理会见印度副总统||真主党敦促选举黎巴嫩新总统||0
2015-0697||阿尔及利亚总统在法国进行医学测试||阿尔及利亚总统在法国接受轻微中风后的医疗检查。||3
2015-0699||由于肯尼亚商场的僵局仍在继续，伊斯兰主义者仍扣押着大约30名人质。||随着肯尼亚商场的围困持续，死亡人数不断上升。||3
2015-0700||曼城三年内第二次夺得英超冠军||曼城赢得英超冠军||3
2015-0702||MH17飞机失事遇难者遗体飞往荷兰||MH17死亡者飞回荷兰||4
2015-0703||埃及警察在西奈袭击中丧生||在西奈半岛袭击中丧生的埃及士兵||3
2015-0704||伊朗核谈判可能延期||在伊朗核谈判之前，油价跌破108美元||1
2015-0705||俄罗斯精神病院发生火灾，38人死亡||38人恐怕死于俄罗斯精神病医院大火||3
2015-0708||俄罗斯警告可能不签署“联合国武器条约”||联合国接近达成具有里程碑意义的武器条约||1
2015-0709||叙利亚问题上的迪迪埃·雷恩达||奥巴马的一天：叙利亚的黄金时段||1
2015-0711||朝鲜：专家呼吁对话，ď称中国必须发挥作用||朝鲜通过禁止联合工业园切断与韩国的最后联系||0
2015-0712||中国股市周一开盘走高||中国股市周四收盘走低||1
2015-0714||索尼Xperia Z2和诺基亚，科特迪瓦X系列推出||法院下令对意大利的政治禁令，意大利总理贝卢斯科尼||0
2015-0718||新的冠状病毒可能会在人与人之间传播-世卫组织||谁：新的病毒可能会把人传染给人。||3
2015-0720||曼德拉回到医院，ė病情严重但稳定||纳尔逊·曼德拉返回医院，ė病情严重但稳定。||5
2015-0722||东哈莱姆爆炸案死亡人数上升||墨西哥风暴死亡人数继续上升||0
2015-0724||乌克兰总理在抗议活动中辞职||英国首相谴责谋杀青少年||0
2015-0725||皇家骗局DJ对电台采取行动||塔利班轰炸美国在阿富汗的基地||0
2015-0727||阿森纳对斯托克城，ď现场直播！||托特纳姆对曼城，ď直播！||2
2015-0729||商业新闻与市场：不出所料，2013年4月17日||商业新闻与市场：不出所料，2013年6月20日||2
2015-0736||伊朗，世界大国开始新一轮核谈判||伊朗，世界大国承诺举行新的核谈判||4
2015-0743||热带风暴“凯伦”袭击美国墨西哥湾沿岸||热带风暴凯伦接近美国墨西哥湾海岸时减弱。||2
2015-0746||在印度建筑倒塌事故中丧生的工人||孟加拉国76人死亡||3
2015-0750||朝鲜发射三枚短程导弹||朝鲜发射短程导弹||3
2015-0753||巴基斯坦西北部汽车炸弹炸死37人||巴基斯坦西北部炸弹炸死三人||2
2015-0754||马来西亚航空公司与飞往北京的239航班失去联系||飞往北京的马航飞机失踪||4
2015-0755||微软宣布裁员18，000人||微软全面裁员1.8万人||5
2015-0757||马来西亚人投票支持稳定或变革||马来西亚选举：马来西亚人第一次在权力攸关的情况下投票||3
2015-0760||大火摧毁了中国的西藏古镇||大火摧毁中国西藏小镇||4
2015-0761||雅虎同意以11亿美元现金收购Tumblr||雅虎以11亿美元收购Tumblr||5
2015-0762||印度开始在世界上规模最大的选举中投票||印度选民拉开世界序幕，这是科特迪瓦最大的一次选举。||5
2015-0764||菲律宾地震死亡人数攀升至73人||菲律宾地震死亡人数跃升至85人||2
2015-0771||搜寻失踪寻求庇护者的工作结束||缩小搜索范围寻找失踪男子||1
2015-0773||乌克兰总统下令东部停火7天||乌干达总统穆塞韦尼同意签署反同性恋法案||0
2015-0775||国际刑事法院冠军奖杯：印度VS南非||冠军奖杯：印度VS南非直播||4
2015-0777||最高法院在密歇根州禁酒案中采取平权行动||最高法院将审理密歇根州平权行动案||4
2015-0778||9月30日伊朗主要报纸的头条新闻||11月21日伊朗主要报纸的头条新闻||3
2015-0780||旋风在印度留下毁灭的痕迹。||飓风费林疏散使印度村民得以生存。||2
2015-0781||塔利班在阿富汗西部打死15名警察||美国无人机在阿富汗东部击毙两人||0
2015-0782||数千人集会支持四面楚歌的突尼斯政府。||成千上万的人聚集在一起支持突尼斯的伊斯兰政府。||4
2015-0785||南非曼德拉被送往医院||纳尔逊·曼德拉被送往医院||4
2015-0786||最新消息-波士顿马拉松终点线附近发生两起爆炸||波士顿马拉松终点线发生两起爆炸||5
2015-0788||至少两人在埃及南部的冲突中丧生||北高加索火车站爆炸造成至少18人死亡||0
2015-0791||冬季风暴离子：逐个州.||冬季风暴詹纳斯：逐个州.。||3
2015-0795||巴格达南部发现53具男性尸体||伊拉克官员：在巴格达南部发现50具尸体||3
2015-0799||巴格达基督教地区发生炸弹袭击，20人死亡||巴格达基督教地区炸弹炸死35人||3
2015-0800||中国确定薄熙来审判日期||中国薄熙来第四天审判||3
2015-0804||日本紧急出动喷气式飞机对抗俄罗斯军机||分裂分子击落乌克兰军用飞机，数人死亡||0
2015-0802||穆斯林准备斋月开始||穆斯林祈祷结束分裂||0
2015-0808||怀疑美国无人机袭击在巴基斯坦造成5人死亡||疑似美国无人机袭击巴基斯坦伊斯兰神学院||2
2015-0809||奥巴马将签署奥巴马医改||奥巴马访问俄克拉何马州遭受龙卷风袭击||0
2015-0813||通用电气公布第三季度利润下降9%||通用电气公布第三季度利润下降9%||5
2015-0816||人民币兑美元汇率跌至6.1535。||人民币兑美元汇率升至新高||2
2015-0821||俄罗斯在死后审判中判定马格尼茨基律师有罪||俄罗斯在死后审判中判定马格尼茨基死亡律师有罪||5
2015-0823||‘Trayvon可能是我’||特雷冯·马丁可能是.。||2
2015-0826||中国派遣最大的舰队前往有争议的岛屿||中国船只进入争议岛屿海域||3
2015-0830||克里重启谈判的计划要求释放103名巴勒斯坦囚犯||克里计划包括释放囚犯，冻结定居点||3
2015-0831||警察：贝尔法斯特大教堂区爆炸||喀布尔发生自杀式袭击||2
2015-0835||叙利亚人在巴黎抗议埃尔多安，委内瑞拉人强调支持叙利亚||土耳其在伊朗的埃尔多安在叙利亚问题上分裂后修复两国关系||1
2015-0837||日本首相访日期间寻求核交易、投资||曼莫汉希望与日本达成核协议||3
2015-0838||朝鲜紧张局势，美国推迟导弹试射||尽管局势紧张，驻朝鲜大使馆仍待在那里||1
2015-0839||奥巴马将私下会见纳尔逊·曼德拉的家人||奥巴马会见曼德拉家人||4
2015-0840||在美国枪击事件中至少有六人死亡||索马里袭击造成至少20人死亡||0
2015-0844||菲律宾政治暴力持枪歹徒杀害10人||菲律宾火山爆发造成五人死亡||0
2015-0846||以色列从黎巴嫩击落无人驾驶飞机||以色列从黎巴嫩击落无人机||5
2015-0851||以色列批准在和谈前释放第一批巴勒斯坦囚犯||叙利亚反对派确认参加和平谈判||1
2015-0855||北约：5名美国人在阿富汗南部丧生||阿富汗南部路边炸弹炸死3名警察||1
2015-0860||克里夫兰·基德纳珀·阿里尔·卡斯特罗在监狱牢房中被绞死||克利夫兰绑架者阿里尔卡斯特罗被发现吊在他的牢房里||5
2015-0863||谷歌揭开自动驾驶汽车的面纱||谷歌揭开无人驾驶汽车的面纱||5
2015-0864||孟加拉国制衣厂火灾“导致8人死亡”||孟加拉国制衣厂倒塌149人死亡||2
2015-0867||美国试图在伊朗问题上安抚警惕的海湾盟国||哈格尔试图在与伊朗达成协议后安抚紧张不安的海湾盟友。||4
2015-0878||巴基斯坦穆沙拉夫在布托暗杀案中被捕||巴基斯坦穆沙拉夫首次出庭||2
2015-0880||埃及穆斯林兄弟会主席受审日期||叙利亚穆斯林兄弟会面临艰难的战斗||2
2015-0883||小熊猫，科特迪瓦短命的动物园逃亡||印度，科特迪瓦向火星进军||0
2015-0884||以色列医生可能会因强行喂食巴勒斯坦囚犯而在国外受审。||以色列对西岸的控制“使巴勒斯坦经济损失数十亿”||0
2015-0891||国际足联世界杯前夕，里约机场工人罢工||里约热内卢机场工人在世界杯前夕罢工||5
2015-0893||穆斯林兄弟会最高领导人之子被杀||埃及逮捕穆斯林兄弟会领导人巴迪||1
2015-0898||维吉尼亚热风气球起火||热气球“着火撞车”||2
2015-0901||孟买印度人把T&T放在自己的位置上||印尼人在激烈的竞选中投票选出总统||0
2015-0903||KL的股价在下午三点左右继续走高。||KL的股价在下午三点左右继续上涨。||4
2015-0905||报纸上说的，2013年11月20日||报纸上说的，2013年10月10日||2
2015-0900||引自曼德拉纪念馆的领导人和家人的话||世界团结为曼德拉纪念馆||2
2015-0908||亚马逊推出新的流媒体设备||亚马逊推出新的Fire TV流媒体视频盒||4
2015-0909||巴勒斯坦总统接见约旦外交部长||巴勒斯坦人因性骚扰年轻女孩被捕||0
2015-0913||奥巴马提名新交通部长||奥巴马将会见四面楚歌的退伍军人部长||0
2015-0914||人民币兑美元汇率跌至6.1059。||人民币兑美元汇率周五升至6.1070。||1
2015-0917||法国突袭酒窖进行节俭拍卖||美国赞扬乌克兰协议，呼吁采取具体行动||0
2015-0919||美俄同意缴获叙利亚化学武器||叙利亚叛军对化学武器交易持怀疑态度||1
2015-0923||南韩国会议员参观开城大厦||韩国要求与朝鲜就关闭工厂进行谈判||1
2015-0925||阿尔及利亚牧师将就北非的基督教遗产发表演讲||Telstra申请在纽约列出中国网站||0
2015-0927||巴勒斯坦和解的影响||比利时国王在退位的猜测中发表讲话||0
2015-0929||劫机者在日内瓦机场降落后被捕||被劫持的飞机降落在日内瓦||3
2015-0930||PCB委任Waqar Younis为主教练||瓦卡尔·尤尼斯重返巴基斯坦执教||5
2015-0934||安卡拉抗议者与警方发生冲突||秘鲁抗议者与警方发生冲突||1
2015-0937||在伊拉克的暴力袭击中49人死亡，148人受伤||伊拉克新的袭击造成15人死亡，90人受伤||2
2015-0940||波多黎各人因制作儿童色情制品被捕||印度古鲁因涉嫌强奸被捕||0
2015-0941||俄罗斯最终吞并克里米亚，乌克兰签署欧盟贸易协定||乌克兰最高法院以“违宪”为由驳回克里米亚的独立||2
2015-0948||阿萨德警告土耳其支持叙利亚叛军要付出沉重代价||内阁因武装叙利亚叛军而开战||1
2015-0950||印度股市收盘走低||香港股市收盘上涨2.33%||1
2015-0952||伊拉克发生暴力袭击，19人死亡，42人受伤||在伊拉克的袭击中有43人死亡，86人受伤||2
2015-0953||印度强奸案被告面临判决||印度强奸案被告被判有罪||3
2015-0958||埃及军方发言人谴责煽动反军方||劳动部将于周一发布公告||0
2015-0959||斯诺登认为美国“没有公平审判的机会”||斯诺登认为，在美国“没有机会”得到公正的审判。||5
2015-0961||康涅狄格州火车相撞造成数十人受伤||印度部长在迎面相撞中丧生||0
2015-0965||女王拜访英国新王子||女王会见英国新生的王子||5
2015-0970||乌克兰：三人在议会抗议中丧生||乌克兰总统呼吁举行会谈以结束抗议活动||1
2015-0972||的士司机被控在北卡罗来纳州公平交通意外中被检控||北卡罗来纳州博览车司机在意外发生后被捕||4
2015-0977||文字记录显示，韩国渡轮的撤离令人困惑。||文字记录显示渡轮疏散引起混乱||3
2015-0978||倒下的美国消防员带回家||华尔街收盘小幅走低||0
2015-0980||叙利亚政权同意出席和平会议||俄罗斯：叙利亚同意参加会议||4
2015-0982||英国投票反对军事行动||英国拒绝叙利亚军事行动||3
2015-0985||新加坡股市收盘上涨0.37%||新加坡股市收盘上涨0.41%||3
2015-0987||委内瑞拉总统访华||塞内加尔总统访华||1
2015-0989||开罗抗议者无视镇压威胁||在开罗的营地里，抗议者们挖了起来，继续生活着。||3
2015-0993||马来西亚航空公司官员向失踪航班乘客亲属通报搜寻进展||马来西亚航空公司调查失踪航班副驾驶员||1
2015-1000||2013年5月24日(星期五)的便笺必读内容||2013年8月23日(星期五)的便笺必读内容||2
2015-1004||克里斯蒂亚诺·罗纳尔多帽子戏法将葡萄牙带入2014年世界杯决赛||罗纳尔多帽子戏法助葡萄牙晋级世界杯||4
2015-1010||英国菲利普亲王准备做“探查性”手术||英国菲利普亲王住院||3
2015-1011||日本开征销售税，前银行副行长催促逐步上调||日本开始就增税提议举行听证会||3
2015-1013||三次炸弹袭击造成六名士兵和一名平民死亡。||泰国南部学校炸弹袭击造成两人死亡||1
2015-1016||意大利朝圣者死于公共汽车暴跌||意大利公共汽车乘客死亡||3
2015-1024||新强地震袭击破碎的帕克区||强烈的新地震袭击震碎的巴基斯坦地区。||5
2015-1025||叙利亚反对派提议阿萨德在斋月期间在霍姆斯休战||叙利亚反对派提议阿萨德部队在斋月期间休战||4
2015-1029||韦斯特盖特购物中心袭击者花了四个月时间在内罗毕策划||韦斯特盖特袭击者在内罗毕花了四个月的时间策划，一位官员说。||4
2015-1033||中国股市周二收盘走高。||中国股市周三收盘走低。||2
2015-1036||乌克兰抗议者重返街头举行反政府集会||乌克兰抗议者在基辅推翻列宁雕像||2
2015-1038||加拿大货运列车爆炸死亡人数达三人，以上升||加拿大政府“监控”火车爆炸情况||2
2015-1045||以色列总理佩雷斯敦促恢复和谈||Gonsalves继续对DOM代表施加压力||0
2015-1054||电台：以色列准备增加释放巴勒斯坦囚犯||美国：以色列推迟释放巴勒斯坦囚犯||1
2015-1057||埃及法院判处10名兄弟会支持者死刑||土耳其总理告诉支持者为集会做好准备||0
2015-1062||伦敦街头有人试图斩首士兵，法庭审理||澳大利亚监视印尼总统：报道||0
2015-1066||乌克兰抗议者重建路障||普京谈乌克兰，抗议者重建路障||3
2015-1068||梅尔·史密斯60岁去世，英国悼念喜剧宠儿||格里夫·里斯·琼斯：梅尔·史密斯是“生命的力量”||2
2015-1069||纽约大楼倒塌，3人死亡，63人受伤||法国建筑倒塌造成两人死亡，九人受伤||1
2015-1070||中国股市周二收盘走高。||中国股市周四收盘走低。||1
2015-1073||印度水墨：一天的影像：七月二日||印度水墨：一天的影像：三月四日||3
2015-1079||亚洲穆斯林庆祝开斋节在阿富汗被杀14人||在阿富汗的巴基斯坦，亚洲穆斯林庆祝开斋节52人死亡。||3
2015-1088||俄罗斯煤矿在中国寻找新出路||俄罗斯外长会见联合国秘书长||0
2015-1091||乌克兰、科特迪瓦的亲俄抗议者要求更大的自治权。||苏丹抗议者要求推翻政权||1
2015-1092||伊拉克军队夺回提克里特||伊拉克军队宣称在提克里特取得胜利||3
2015-1093||伊朗谴责以色列对叙利亚的空袭||民主党在打击叙利亚问题上面临分歧||1
2015-1094||以色列同意延长加沙休战四小时||据报道，以色列、哈马斯同意12小时休战。||2
2015-1097||南韩巴士总站发生火警，五人死亡||南韩汽车站火警导致七人死亡||3
2015-1104||四名平民，三名北约士兵在阿富汗阵亡||三名北约士兵在阿富汗阵亡||3
2015-1110||抗议者在沼泽地街道上发动革命||埃及：抗议者袭击穆斯林兄弟会总部||1
2015-1111||东京股市开盘下跌0.24%||东京股市开盘上涨0.52%||2
2015-1112||澳大利亚以海上移送方式将寻求庇护者遣返斯里兰卡||澳大利亚：澳大利亚将寻求庇护者送回斯里兰卡||4
2015-1114||尚可缅怀凶杀案受害者||鳄鱼受害者的尸体被发现||0
2015-1117||尼日利亚有118人在两次爆炸中丧生||俄罗斯新爆炸造成十人死亡||1
2015-1120||“欢乐合唱团”明星科里·蒙特斯被发现死在加拿大的酒店房间里||“欢乐合唱团”明星科里·蒙特斯被发现死亡||4
2015-1124||尤兰达死亡人数攀升至3，621人||肯尼亚红十字会称死亡人数上升到68人||0
2015-1125||东京股市收盘上涨0.13%||东京股市收盘下跌0.75%||1
2015-1130||伊朗表示准备进行新一轮核谈判||伊朗哈梅内伊重申支持核谈判||3
2015-1131||土耳其警察和抗议者之间的冲突仍在继续||土耳其警方打击抗议者，清空广场||4
2015-1132||那些被拒的医药卡被要求与HSE联系。||HSE BOSS为医疗卡计划辩护||1
2015-1133||世界上最大的建筑在中国西部开张||意大利，意大利总统选举中的中左翼分裂分子||0
2015-1137||以色列在约旦河西岸被石头轻伤||以色列军队在约旦河西岸突袭中杀害巴勒斯坦人||1
2015-1138||埃及抗议活动造成的死亡人数上升到49人。||埃及暴力事件死亡人数上升至638人||3
2015-1142||叙利亚反对派同意举行里程碑式的和谈||叙利亚反对派要求参加会谈||3
2015-1145||贫困统计怀疑莫迪的发展主张||通用汽车将于8月1日开始接受召回索赔||0
2015-1146||亲俄叛军将在乌克兰举行投票||叙利亚叛军：我们在黎巴嫩杀害了真主党人员。||0
2015-1147||格鲁吉亚人投票选举新总统||格鲁吉亚亿万富翁总理的盟友将担任总统出口民调||2
2015-1149||MERS呼吸道疾病在美国发现，官员证实||北美首例MERS(一种类似SARS的呼吸道疾病)报告||4
2015-1152||欧盟宣布真主党军事分支恐怖组织||欧盟将真主党军事派别列入恐怖分子名单||4
2015-1156||德国欢迎伊朗核协议||叙利亚欢迎伊朗核协议||1
2015-1158||报纸怎么说的，2013年6月25日||报纸上说的，2013年8月19日||2
2015-1160||持枪歹徒在巴基斯坦杀害九名外国人||巴基斯坦持枪歹徒杀害9名游客||4
2015-1163||两名滞留在中国的印度商人被遣送回国||46名滞留在伊拉克的印度护士返回家园||1
2015-1166||加州州长宣布干旱紧急情况||加州州长宣布干旱紧急情况，因为野火仍在燃烧。||3
2015-1167||与巴勒斯坦人的和谈将需要几个月的时间：以色列官员||3名巴勒斯坦女孩在以色列袭击中被打死||0
2015-1168||17：02 23伊拉克汽车爆炸身亡||11名儿童在叙利亚爆炸中丧生||0
2015-1170||两人死亡，更多的人被困在孟买最新的建筑倒塌事件中。||当美国建筑倒塌时，有两个人被困住了。||1
2015-1174||从马来西亚绑架的中国游客||中国归还从越南绑架的10名儿童||1
2015-1178||联合国核查人员欢呼在叙利亚化学武器问题上取得的进展||美国尚未得出叙利亚使用化学武器的结论-白宫||2
2015-1182||两人在抗议Nigel Farage后被捕||克里誓言在最近一次中东密集之行后取得进展||0
2015-1184||持枪歹徒杀害15名利比亚士兵||持枪歹徒在叙利亚附近打死3名黎巴嫩士兵||2
2015-1185||图片显示科斯塔康科迪亚行动已完成||科斯塔-康科迪亚手术的时间间隔||4
2015-1186||伊朗核谈判进入第三天||伊朗核谈判进入关键的第三天||5
2015-1190||尽管巴西做出让步，抗议者仍聚集在巴西。||抗议席卷巴西，不顾让步||5
2015-1195||澳大利亚总理陆克文宣布9月7日大选||澳大利亚总理陆克文9月9日致电。7次投票||4
2015-1198||伊朗核谈判有望在本周恢复||英国：伊朗核谈判正处于一个严肃的阶段||3
2015-1202||泰国大选前夕曼谷局势紧张||孟加拉国：选举前的镇压||2
2015-1210||华盛顿投票将大麻非刑罪化||区议会投票决定把大麻非刑事化||5
2015-1211||当庇护船在澳大利亚沉没时，许多人死亡。||曼德拉在医院里呆了第三天。||0
2015-1216||玛格丽特·撒切尔死于中风||撒切尔夫人逝世，享年87岁||4
2015-1217||中国国家主席抵达荷兰进行国事访问和核峰会||中国国家主席抵达委内瑞拉进行国事访问||2
2015-1225||联邦调查局音频专家在Zimmerman案中作证||从Zimmerman的审判开始挑选陪审团||1
2015-1227||伊朗核谈判将延至11月||伊朗核谈判延至11月24日||4
2015-1234||印度建筑物倒塌死亡人数达42人||印度建筑物倒塌造成的死亡人数达到25人||3
2015-1238||奥巴马宣布建立两个制造业中心||美国股市因制造业数据回落||0
2015-1239||五人被控恐怖罪行||五人被控恐怖罪行||4
2015-1240||奥巴马总统公布到2016年从阿富汗撤军的计划||美国政府关门：奥巴马告诉共和党人，如果他们想要谈判，就要解除对美国经济的威胁||0
2015-1246||马来西亚富时Bursa最新消息：上午11：30||马来西亚富时Bursa最新消息：下午3：00||3
2015-1261||新闻引文||当日报价||3
2015-1264||菲利普11天后出院||曼德拉10天后出院||1
2015-1265||骨碎片“可能是阿尔弗雷德国王”||温彻斯特的遗骸可能是阿尔弗雷德大帝||4
2015-1266||以色列释放第二批巴勒斯坦囚犯||以色列释放26名巴勒斯坦囚犯||3
2015-1269||两名跳伞运动员在美国跳伞中相撞死亡||两名跳伞运动员在亚利桑那州跳伞时相撞身亡。||3
2015-1273||“钢铁侠”喷气式飞机引发夏威夷的担忧||“钢铁侠”喷气背包引发关注||3
2015-1274||以色列释放巴勒斯坦囚犯||以色列释放26名巴勒斯坦囚犯||4
2015-1275||法国表示不会在叙利亚承担“雪克责任”||法国敦促欧盟在叙利亚问题上团结一致||2
2015-1276||波士顿爆炸案嫌疑人在监控录像中被确认，没有被捕||波士顿爆炸案嫌疑人被联邦调查局监视，母亲说||3
2015-1279||中国对朝鲜的愤怒克服了对美国的担忧||中国对朝鲜的愤怒克服了对美国隐形飞行的担忧||3
2015-1283||人民币兑美元汇率升至新高||人民币兑美元汇率跌至6.1705。||2
2015-1285||一名男子在贝尔法斯特遭青少年枪击后被拘留||男子，40岁，开枪后被捕||3
2015-1290||印度军队在印控克什米尔击毙3名武装分子||印度军队在印控克什米尔击毙激进分子指挥官||3
2015-1294||叙利亚西北部汽车炸弹炸死20人||巴基斯坦西北部汽车炸弹炸死40人||1
2015-1297||伊朗加大与东部邻国的石油互换||伊朗敦促迅速释放外交官||0
2015-1298||土耳其总统呼吁冷静||德州众议院暂时批准堕胎法||0
2015-1299||朝鲜试射30枚导弹||朝鲜向大海发射100枚炮弹||2
2015-1301||人死在多尼格尔家的火灾中||妇女死于软木屋火灾||2
2015-1302||多哈毒气爆炸造成12人死亡，数十人受伤||叙利亚导弹炸死26人，包括8名儿童||0
2015-1308||印度水墨：今日图片：四月二十一日||印度水墨：一天的影像：五月二日||2
2015-1315||两名法国记者在马里遇害||法国确认两名法国记者在马里遇害||5
2015-1322||巴基斯坦持枪歹徒杀害9名游客||持枪歹徒袭击巴基斯坦偏远省份的酒店||3
2015-1323||以色列和哈马斯遵守加沙短暂休战||以色列和哈马斯“接受暂时停火”||4
2015-1329||中国动乱的新疆遭受更多暴力袭击||中国的网络人口上升到6.18亿||0
2015-1333||中国火灾造成120人死亡，亲属与警方扭打||在中国工厂火灾导致119人死亡后，愤怒的家庭要求得到答案||3
2015-1334||伊朗拒绝就氯弹提出索赔||伊朗拒绝MKO对核设施的索赔||2
2015-1338||在南卡罗来纳州海滨汽车旅馆枪击事件中，3人死亡，1人受伤||莫斯科附近的火车相撞造成4人死亡，30人受伤||0
2015-1340||波士顿爆炸案嫌疑人的葬礼似乎是合法的||“准备好回家了：”上一个波士顿爆炸案的受害者离开了医院。||1
2015-1342||南非总统：曼德拉正在进步||阿富汗总统推迟签署美国协议||0
2015-1343||世界新闻最新消息，你需要知道的是||工党50便士的税率：你需要知道的是||0
2015-1344||叙利亚内战图片||应伊朗邀请举行叙利亚内战和谈||1
2015-1357||阿卜杜拉·维登斯在阿富汗总统大选中领先||在阿富汗总统府附近听到爆炸声||1
2015-1358||伊姆兰指责对手谋杀同事||巴基斯坦人民谴责对手杀害党员||4
2015-1361||孟加拉国荣誉工厂受害者||零售商支持孟加拉国工厂安全公约||2
2015-1362||在国家广场自焚的人已经死亡||一名男子在飞往医院的国家购物中心放火自焚||3
2015-1366||美国批评日本为猎杀海豚辩护||日本在遭到美国批评后为捕杀海豚行为辩护||5
2015-1367||尼日利亚购物中心发生炸弹爆炸，12人死亡||印度反对派集会前发生炸弹爆炸造成4人死亡||1
2015-1368||菲律宾台风死亡人数为4 460人：联合国||菲律宾台风死亡人数超过5，000人||3
2015-1373||在伊拉克，一波又一波的袭击造成至少95人死亡。||伊拉克北部自杀式袭击造成至少12人死亡||1
2015-1380||乌克兰领导人承诺举行危机会谈||乌克兰领导人承诺举行危机会谈||5
2015-1382||7人在伊拉克的袭击中丧生||16人在伊拉克的一系列袭击中丧生||3
2015-1384||美国在东亚的军事存在||北约在俄罗斯威胁下加强军事存在||1
2015-1389||世界大国和伊朗将于12月30日恢复专家核谈判||伊朗核专家，世界大国下周复谈||4
2015-1390||埃及穆斯林兄弟会拒绝让步||埃及法院判处穆斯林兄弟会领导人终身监禁||1
2015-1391||加拿大至少有6人死于公共汽车火车相撞事故||巴黎火车相撞造成至少6人死亡||2
2015-1398||印度和美国下周将就中国问题举行会谈||埃及下周将与国际货币基金组织举行更多贷款谈判||1
2015-1402||以色列在加沙发动地面进攻||以色列在加沙发动地面进攻||4
2015-1404||以色列前总理埃胡德·奥尔默特(Ehud Olmert)因贪污罪被判处6年监禁。||埃胡德·奥尔默特在以色列被判处六年徒刑||3
2015-1408||埃及抗议者发出穆尔西辞职最后通牒||乌克兰抗议者与警察发生新的冲突||0
2015-1410||索契奥运会需要了解的5件事||关于乙醇需要了解的7件事||0
2015-1412||中国股市周三开盘走低||中国股市周一收盘走低||2
2015-1413||紧张局势升级，美国推迟导弹试射||威廉·黑格：美国决定停止导弹试验“明智”||3
2015-1414||北京火灾造成10人死亡||北京火灾造成十人死亡||5
2015-1430||严重雾霾袭击中国北方城市，航班取消||浓雾袭击华北城市，航班取消||5
2015-1433||俄罗斯声称挫败了可能的恐怖行动。||俄罗斯称地中海发射弹道“物体”||1
2015-1437||七届世界杯在肯尼亚举行，科特迪瓦触手可及||“风格的冲突”开启了对“青年男子，科特迪瓦人之死”一案的审判||0
2015-1439||持枪歹徒在巴基斯坦北部杀害10名外国游客||伊斯兰激进分子杀害9名外国游客，1名巴基斯坦人||2
2015-1443||埃及对西奈武装分子发动进攻||埃及对西奈叛乱分子发动进攻||5
2015-1444||创纪录的西南热浪致命||至少1人死亡，40人在西南热浪中住院||4
2015-1446||底特律符合破产保护条件：美国法官||底特律符合破产保护条件||4
2015-1448||英国诺贝尔文学奖得主多丽丝·莱辛去世||诺贝尔文学奖得主多丽丝·莱辛去世||4
2015-1452||以色列政府在会谈前批准建立新的定居点||以色列在和谈前批准建造新的定居点||4
2015-1458||巴基斯坦塔利班头目在美国无人机袭击中丧生||巴基斯坦塔利班首领的葬礼“即将举行”||1
2015-1459||普京签署克里米亚吞并条约||09：32普京签署放弃吞并克里米亚的协议||3
2015-1460||美国联邦航空局继续禁止美国飞往特拉维夫的航班||美国联邦航空局解除对美国飞往特拉维夫航班的禁令||1
2015-1469||澳洲最大非法烟草集团再拘捕四人||警方打击非法烟草集团||2
2015-1472||奥巴马填补美联储董事会席位，提名菲舍尔为二号人物||奥巴马表示愿意就预算问题与共和党对话||0
2015-1476||处于边缘的社会||旧的电视对齐方式在边缘破裂。||0
2015-1484||以色列继续逮捕37名巴勒斯坦人||以色列批评巴勒斯坦对定居者的立场||1
2015-1485||反政府武装在叙利亚阿拉维村杀害21名平民||阿富汗炸弹炸死18名平民||1
2015-1486||世界向遭受重创的菲律宾提供紧急救援||台风“海燕”：世界向遭受重创的菲律宾发送救援物资||5
2015-1489||巴勒斯坦绝食者，以色列达成协议||在以色列袭击中被拘留的巴勒斯坦激进分子||1
2015-1493||阿萨德说，叙利亚将遵守联合国的武器决议。||叙利亚阿萨德誓言遵守联合国决议||4
2015-1496||南韩总统对渡轮的回应表示歉意||韩国总统对渡轮事故表示“歉意”||4
2015-1498||食品价格上涨引起伊朗的担忧||美国人克里斯·霍纳赢得西班牙巡回赛||0
2015-1499||奥巴马在最后一刻决定批准叙利亚||奥巴马考虑在叙利亚采取有限的军事行动||2
2016-0012||司机带着孩子回到婴儿车里，开走了。||司机背对着妈妈，抱着孩子的婴儿车开走了。||4
2016-0015||西班牙公主在历史欺诈案中探案||西班牙公主在历史性欺诈调查中作证||5
2016-0025||参议院确认奥巴马提名进入关键上诉法院||参议院批准奥巴马提名进入关键上诉法院||5
2016-0044||联合国人权事务负责人就穆尔西拘留问题向埃及施压||联合国人权事务负责人就穆尔西拘留问题向埃及施压||5
2016-0052||美国参议院确认珍妮特·耶伦为美联储主席||参议院确认珍妮特·耶伦为下一任美联储主席||5
2016-0063||玛雅瓦蒂要求总统统治克什米尔||马雅瓦蒂要求总统统治查谟和克什米尔||3
2016-0067||乌干达总统签署反同性恋法案||乌干达总统签署严厉的反同性恋法律||4
2016-0070||岩石，催泪瓦斯飞向泰国抗议活动升温||当泰国抗议活动升温时，岩石、催泪瓦斯飞舞。||5
2016-0076||菲律宾餐厅爆炸六人死亡||菲律宾餐厅爆炸造成6人死亡||5
2016-0081||中国军报抨击美国PRISM计划||中国军报抨击美国PRISM计划||5
2016-0082||西尔维奥·贝卢斯科尼被驱逐出意大利议会||西尔维奥·贝卢斯科尼被驱逐出议会||4
2016-0103||巴林汽车爆炸造成两人死亡||巴林汽车爆炸造成两人死亡||5
2016-0121||俄罗斯警告说，如果乌克兰的利益受到攻击，它将作出回应。||俄罗斯警告称，如果乌克兰的利益受到攻击，它将作出“回应”。||5
2016-0134||胡斯尼穆巴拉克再审延期至6月8日||穆巴拉克再审延期至6月||4
2016-0149||英国第一个山达基婚礼结婚||一对夫妇在英国的第一个山达基婚礼上结婚||5
2016-0160||卡塔尔埃米尔将权力交给他的儿子||卡塔尔埃米尔将权力交给儿子塔米姆||4
2016-0164||埃及准备迎接大屠杀后的“愤怒的星期五”||埃及准备好迎接血腥镇压后的愤怒星期五||4
2016-0170||红袜队5-2虎队晋级世界大赛||红袜队击败老虎队晋级世界大赛||4
2016-0192||乌克兰议会罢免总统||乌克兰议会投票罢免总统||4
2016-0193||委内瑞拉立法者在选举紧张局势中争吵||委内瑞拉立法者为选举争吵||5
2016-0201||南韩沉船船长被捕||南韩倾覆渡轮船长被捕||4
2016-0217||汽车，司机在洗完澡后掉进河里。I-5桥倒塌||美国桥梁倒塌，汽车坠入河中||3
2016-0227||叙利亚死亡人数现已超过10万||叙利亚迄今死亡人数超过10万人||5
2016-0240||共产党叛军伏击菲律宾警察，杀死7人||共产党叛军杀害8名菲律宾警察||4
2016-0241||埃及穆尔西因越狱、谋杀而面临审判，检方称||埃及穆尔西面临越狱审判||3
2016-0242||伊朗核谈判进入第三天||伊朗核谈判进入关键的第三天||5
2016-0255||泰国军队宣布戒严||泰国军队宣布戒严，否认政变||3
2016-0261||德克萨斯州妇女在乘坐过山车时死亡||得克萨斯游乐园里坐过山车的女人死了||4
2016-0265||诺贝尔作家多丽丝·莱辛逝世，享年94岁||诺贝尔文学奖得主多丽丝·莱辛去世||4
2016-0268||台风袭击菲律宾中部100多人死亡||台风袭击菲律宾至少100人死亡||5
2016-0271||首家邮局储蓄银行自动柜员机在钦奈开业||印度第一家邮局储蓄银行ATM机在钦奈落成||4
2016-0272||以色列同意停火12小时||以色列同意加沙24小时停火||3
2016-0276||印尼苏门答腊岛外发生6.2级地震||印度尼西亚岛外发生6.9级地震||3
2016-0295||是什么让印度投票？斋浦尔狂欢节辩论||是什么让印度投票？斋浦尔文学节辩论||5
2016-0309||白钻破香港拍卖纪录||在香港拍卖会上，白钻的成交价创下3400万美元的纪录。||4
2016-0354||哈马斯敦促真主党从叙利亚撤出战斗人员||哈马斯呼吁真主党从叙利亚撤军||5
2016-0366||美俄就叙利亚化学武器问题达成协议||中国欢迎美俄就叙利亚化学武器达成协议||3
2016-0371||PSNI辜负了RUC的警官，法庭告诉||13：23 PSNI“失败的RUC军官家庭”||4
2016-0373||股市继零售收益后小幅走低。||继零售商盈利后，股市小幅走低。||5
2016-0377||警用直升机撞向苏格兰酒吧||格拉斯哥警用直升机在酒吧顶部坠毁||4
2016-0387||联合国要求加沙停火，美国向以色列施压||美国，联合国在加沙问题上加大对以色列的压力||4
2016-0401||澳大利亚总理称“非常自信”的信号来自黑匣子||澳大利亚总理自信的声音来自370航班||4
2016-0407||曼德拉的病情已经“好转”了。||曼德拉的病情“在过去的48小时里恶化了”。||1
2016-0420||菲利普成为比利时国王||菲利普登上分裂的比利时的王位。||4
2016-0427||印度反腐政党在新德里掌权||印度反嫁接党在德里组建政府||4
2016-0428||西班牙批准新的限制性堕胎法||西班牙政府批准严格限制堕胎||5
2016-0437||奥巴马下令对叙利亚“毒气袭击”进行调查||联合国敦促叙利亚进行天然气袭击检查||2
2016-0455||德国驻雅典大使官邸遭枪击||德国驻雅典大使官邸遭枪击||5
2016-0463||乌克兰在押反对派偶像季莫申科获释||乌克兰反对党领袖想要更多的抗议活动||2
2016-0517||朝鲜称将对美国公民进行审判||朝鲜称被拘留的美国游客将面临审判||5
2016-0532||泰国抗议活动在暴力事件中升级||泰国抗议者呼吁举行大罢工||3
2016-0538||埃及在95人死亡后实行紧急状态||埃及宣布全国进入为期一个月的紧急状态。||3
2016-0561||集会要求“为Trayvon伸张正义”||在美国各地，人们都在为“为Trayvon伸张正义”而集会。||4
2016-0569||联合国对叙利亚霍姆斯妇女和儿童的困境发出警告||儿童基金会呼吁立即安全接触霍姆斯的妇女和儿童。||3
2016-0574||索尼将出售个人电脑并裁员||索尼大幅削减个人电脑业务大修||3
2016-0579||一名男子在加州杀死了4人。在警察开枪打死他之前||警方：在加州枪击案中，持枪歹徒杀害了6人。||2
2016-0584||韩国驱逐老年美国人||朝鲜驱逐被拘留的美国退伍军人||2
2016-0601||曼德拉被家人缅怀，因为体育场的追悼会正在筹划中。||曼德拉的家人感谢国家和世界的支持||1
2016-0646||叙利亚总理逃脱暗杀企图，叙利亚政权称||叙利亚总理在暗杀未遂事件中幸免于难||4
2016-0661||约旦当选为联合国安理会成员||约旦当选为联合国安理会成员，但遭到沙特阿拉伯拒绝。||3
2016-0667||伊拉克清真寺爆炸造成至少18人死亡||60多人在伊拉克葬礼上丧生||0
2016-0668||在八国峰会之前，警察包围了贝尔法斯特的抗议者。||在贝尔法斯特举行的和平反八国集团抗议活动||3
2016-0691||乔治·齐默尔曼被判谋杀特雷冯·马丁无罪||乔治·齐默尔曼裁决推动有线新闻进入有声广播模式||1
2016-0695||在都柏林海岸沃特福德获救的十人||6艘船在都柏林湾倾覆后获救||3
2016-0714||沙特妇女抗议禁止驾驶||沙特妇女驾车抗议，问题不大||2
2016-0717||俄罗斯议会允许普京在乌克兰动武||奥巴马总统警告俄罗斯远离乌克兰||1
2016-0732||世界股市因美联储希望维持刺激计划而上涨||美联储预计维持刺激计划||1
2016-0726||纳尔逊·曼德拉医院释放报告“不正确”||纳尔逊·曼德拉住院后回家||2
2016-0751||世界杯因新球场死亡||世界杯体育场工人死亡||3
2016-0754||塔塔Nano和其他印度小型车未能通过碰撞测试。||世界上最便宜的汽车在碰撞测试中表现如何？||1
2016-0768||默里结束77年对英国队胜利的等待||穆雷赢得温网冠军结束了英国77年的痛苦||5
2016-0769||马航飞机在乌克兰-俄罗斯边境坠毁-现场直播||美国：俄罗斯在乌克兰边境集结军队||0
2016-0776||美国将决定叙利亚使用化学武器的程度||到目前为止我们对叙利亚内战中化学武器的了解||2
2016-0781||巴基斯坦的秘密战争||巴基斯坦西南新大地震||0
2016-0790||中共高官会见朝鲜最高领导人特使||朝鲜领导人向中国派出“特使”||3
2016-0793||尽管抗议活动已经结束，土耳其的骚乱仍在继续。||土耳其总理埃尔多安称有责任下令镇压伊斯坦布尔公园抗议活动||1
2016-0802||教皇在百科全书草案中呼吁对气候变化采取行动||教皇敦促在百科全书草案中就气候变化问题采取行动||5
2016-0813||新加坡股市周四开盘下跌0.28%||新加坡股市周四开盘上涨0.19%||2
2016-0826||10月4日伊朗主要报纸的头条新闻||10月19日伊朗几家报纸的头条||2
2016-0839||美国司法部长霍尔德辞职||美国司法部长霍尔德辞职||4
2016-0840||美欧扩大对俄制裁||美国、欧盟加强对俄制裁||5
2016-0848||下午2：30亚洲新闻头条格林尼治时间||亚洲新闻头条下午1：25格林尼治时间||1
2016-0854||道琼斯工业股票平均价格指数周三表现如何？||道琼斯工业平均指数(DowJones IndustrialAverage)周一表现如何？||2
2016-0876||美国众议院共和党人选举保罗·瑞安为议长||美国众议院共和党人盯着不情愿的瑞安寻找发言人||3
2016-0884||下午4点亚洲新闻头条格林尼治时间||亚洲新闻头条8：39格林尼治时间||3
2016-0886||新加坡股市周三开盘上涨0.83%||新加坡股市周二开盘下跌0.06%。||1
2016-0887||中国国债期货周二开盘走高||中国国债期货周三收盘喜忧参半。||1
2016-0900||美国司法部长霍尔德辞职||律政司霍尔德辞职||5
2016-0903||9月27日伊朗主要报纸的头条新闻||10月19日伊朗几家报纸的头条||3
2016-0914||中国对台风卡尔梅吉高度戒备||中国发布台风卡尔梅吉黄色预警||4
2016-0922||沙特主导的空袭袭击也门首都||沙特空袭也门首都造成29人死亡||3
2016-0942||马里追捕圣战夜总会杀手||马里追捕圣战夜总会杀手，武装分子袭击联合国||3
2016-0943||尼泊尔发生7.3级地震||印度尼西亚外发生6.6级地震||1
2016-0946||东京股市开盘走高，美国股市上扬||东京股市开盘走高，美国股市上涨||4
2016-0947||伊朗议会支持核协议||伊朗强硬派攻击核协议||1
2016-0972||塞拉利昂被埃博拉病毒封锁||塞拉利昂进入埃博拉封锁期的最后一天||3
2016-1005||中国西南地区车祸造成4人死亡，多人受伤||2人死亡，17人受伤||0
2016-1012||地中海3 400多名海上获救的移徙者||地中海2，000多名移民从木船上获救||3
2016-0974||东京股市开盘走高，美国股市上扬||东京股市开盘走高，此前美国股市表现强劲。||4
2016-1023||联合国安理会听取也门特使的最后.。||联合国安理会敦促也门胡塞结束.。||2
2016-1028||以色列军队一夜之间逮捕21名巴勒斯坦人，与当地人发生冲突||以色列安全部队在约旦河西岸夜间扫荡中逮捕8名巴勒斯坦人||1
2016-1030||华东公路交通事故4人死亡3人受伤||以色列中部交通事故造成2人死亡，8人受伤||0
2016-1033||市场实况：等待中国数据||市场实况：中国拖累||2
2016-1036||巴勒斯坦人，以色列警察在耶路撒冷阿克萨发生冲突||在东耶路撒冷被以色列警察开枪打死的巴勒斯坦人||2
2016-1042||尼日利亚疑似“博科圣地”自杀炸弹手炸死24人||尼日利亚疑似“博科哈拉姆”组织袭击造成数十人死亡||4
2016-1047||香港抗议活动的结束？||英国对香港抗议活动的“关注”||2
2016-1086||突尼斯博物馆袭击持枪歹徒闭路电视||19人在突尼斯博物馆遇袭身亡||1
2016-1091||现场博客：危机中的乌克兰||直播博客：伊拉克动荡不安||0
2016-1134||一名青少年的埃博拉病毒检测呈阴性。||德克萨斯州医院工作人员埃博拉检测呈阳性。||1
2016-1136||德克萨斯州起诉叙利亚难民||土耳其“剥削”叙利亚难民||1
2016-1137||美国新制裁目标海外网络袭击者||中国不同意美国对海外网络攻击者的制裁计划||2
2016-1148||5人在以色列对加沙的空袭中丧生||38是武装分子在冲突中丧生，对伊拉克进行空袭。||0
2016-1151||乌克兰东部煤矿的致命性爆炸岩石||12人死亡，尽管乌克兰东部停火||2
2016-1152||希腊救助不确定性拖累全球市场||希腊担忧拖累亚洲市场||3
2016-1171||随着对抗伊斯兰国势力的扩大，后台的行动也在加强||在打击伊斯兰国方面取得的进展参差不齐||2
2016-1178||巴勒斯坦被占领土：以色列部队继续在巴勒斯坦被占领土上流血||巴勒斯坦被占领土：以色列在加沙停火谈判恢复时对安全发出警告||1
2016-1200||南中国海紧张局势升级，台湾海岸警卫队发射新船||中国军队在南海紧张局势中伸出援手||2
2016-1202||布隆迪警方向抗议者发射催泪瓦斯||黑山警察用催泪弹驱散反对派||1
2016-1232||Ashya的父母来参加引渡听证会||Ashya King的父母在西班牙获释||1
2016-1234||尼日利亚承认埃博拉病例反应缓慢||美国加大应对埃博拉危机的力度||1
2016-1239||数千人穿越奥匈边境||成千上万的俄罗斯人被困在国外||1
2016-1246||Kranjcar在拯救qpr对抗摩西激励的斯托克城时为时已晚。||哈里？凯恩为托特纳姆热刺队拿下一分已为时太晚。||0
2016-1252||奥斯卡·皮斯托瑞斯被判处5年监禁||“奥斯维辛记账人”被判处四年监禁||0
2016-1263||本泽马在性录像带案件中面临可能的指控||梅内德斯可能面临腐败指控||1
2016-1267||俄罗斯客机神秘坠机224人全部死亡||俄罗斯客机坠毁时探测到的热闪光||2
2016-1275||政府。与FTII学生举行会谈||卡梅伦将与斯特金就英国未来举行会谈||0
2016-1277||李纳宣布退役||美国参议员特德·克鲁兹宣布竞选总统||0
2016-1278||枪手开火，冠军杯失利||英超俱乐部走出欧冠困境||1
2016-1285||伊朗总统赞扬核协议||伊朗在核电站附近逮捕了几名间谍||1
2016-1286||博科圣地扰乱尼日利亚选举||新闻报道尼日利亚大选||1
2016-1290||韩国对朝鲜拒绝谈判表示遗憾||韩国报道14例死亡，12例新发病例||1
2016-1294||飞机失事现场搜索取消夜间搜索||环法自行车组第15阶段启程||0
2016-1303||奥巴马质疑特恩布尔中国港口协议||西班牙公牛血战七死||0
2016-1304||中国慷慨的1MDB竞标在马来西亚获得了丰厚回报||中国密切关注俄罗斯总统释放出访的老虎||0
2016-1312||真主党袭击聚集在叙利亚边境的基地组织||白俄罗斯加强与乌克兰边界沿线的安全||0
2016-1313||韩国报告7例MERS新病例||与MERS患者接触的韩国妇女死亡||1
2016-1323||奥巴马呼吁国际反IS阵线||奥巴马誓言拯救被困在山上的伊拉克人||0
2016-1327||美国军方称对叙利亚、伊拉克的IS发动空袭||观察站称俄罗斯空袭叙利亚造成45人死亡||1
2016-1330||朝鲜将对美国公民进行审判||朝鲜受到美国新制裁的打击||2
2016-1340||抗议活动减少，香港官员恢复工作||香港学生领袖深思熟虑抗议活动||2
2016-1346||英国埃博拉疫情：在疑似埃博拉病例发生后，英国国民医疗服务体系(NHS)工作人员“恐慌”。||英国表示正在调查2例疑似MERS病例||0
2016-1352||英国领导人发出支持空袭叙利亚IS的信号||塞浦路斯为何支持卡梅伦推动英国对叙利亚的空袭||1
2016-1383||朝鲜同意与韩国会谈||柔佛加冕第五苏丹||0
2016-1400||伊朗，俄罗斯的重要合作伙伴：诺瓦克||伊朗重申支持伊拉克、叙利亚||0
2016-1403||台湾总统包机悼念李明博||波兰总统输给挑战者||0
2016-1408||托马斯·库克被指控把成本放在顾客面前||佛罗里达大学兄弟会被指控向受伤的退伍军人吐口水||0
2016-1412||纳伦德拉·莫迪(Narendra Modi)拍摄的钦奈洪水之旅的照片在网上疯传。||纳伦德拉·莫迪总理谈到不歧视和平等||0
2016-1404||克里访问前，两名巴勒斯坦人死于对以色列人的袭击。||巴勒斯坦官员抨击以色列投掷石块法案||0
2016-1417||联合国秘书长欢迎几内亚和平举行总统选举||联合国秘书长谴责对马里维和人员的袭击||1
2016-1422||巴基斯坦处决引发国际怒火||巴基斯坦抗议印度违反停火协议||0
2016-1441||在肯尼亚，两名澳大利亚人在公共汽车撞河事故中丧生。||德国火车事故致两人死亡||0
2016-1447||据报道，俄罗斯飞机在埃及坠毁。||美国喷气式飞机在英国坠毁，飞行员死亡||2
2016-1456||暴风雪袭击英国||默克尔承诺北约声援拉脱维亚||0
2016-1465||数十名埃及人质被利比亚恐怖分子劫持，作为对空袭的报复||尼罗河发现更多尸体，埃及船只失事死亡人数上升||0
2016-1466||总统前往巴林||习近平主席：中国将继续帮助抗击埃博拉||0
2016-1470||中印两国誓言进一步发展双边关系||中国争相安抚紧张不安的股市交易员||0
2016-1492||普京发言人：兴奋剂指控似乎毫无根据||最新恶劣天气：龙卷风后德州死亡1人||0
2012test-0018||一位女士抱起一只幼小的袋鼠。||一位妇女抱起一只幼小的袋鼠。||4
2012test-0072||一个男孩在弹吉他。||一个男人在弹吉他。||3
2012test-0160||莱昂内尔·里奇在天花板上跳舞。||莱昂内尔·里奇站在天花板上跳舞。||4
2012test-0176||一个男人在骑自行车。||一个人骑着马。||2
2012test-0231||一男一女正一起走过树林。||一男一女手挽着手走过一片树林。||4
2012test-0263||一个人在写作。||一个人在用铅笔写字。||3
2012test-0293||那个人在骑马。||一个人在骑马。||3
2012test-0376||一个女孩在吹长笛。||一个乐队正在舞台上演奏。||1
2012test-0401||慢动作骑马的人。||一个人骑着马。||3
2012test-0443||一个女人在切黄瓜。||一个男人在弹吉他。||0
2012test-0466||婴儿爬过了门口。||一个婴儿在地板上爬行。||2
2012test-0542||小男孩一边唱歌一边弹吉他。||一个婴儿在弹吉他。||2
2012test-0584||一位妇女正在往一壶水里加意大利面。||一个女人在做面条。||3
2012test-0594||一个人正在往锅里加食物。||一个女人把米饭放进平底锅里。||3
2012test-0625||有人在锅里煮秋葵。||有人把橄榄油倒进一碗番茄楔里。||0
2012test-0633||一场爆炸正在沙漠中隆隆作响。||核武器在沙漠中爆炸。||3
2012test-0724||一个人在抚摸一只猴子。||一个人抱着一只慢吞吞的懒猴。||1
2012test-0746||一个男人在街上跑步。||一个人弹吉他。||0
2012test-0749||一个女人在切大胡椒粉。||一只狗在动它的嘴。||0
2012train-0038||一个男人在玩键盘。||一个人在玩键盘。||5
2012train-0052||一只小猫正在玩一个蓝色的绳子玩具。||一只小猫在玩具。||4
2012train-0057||一个人在开车。||一个男人在开车。||3
2012train-0190||那个人抹去了另一个人在黑板上的东西。||那人把黑板上的工作擦掉了。||3
2012train-0211||有人用剑切瓶子。||一个人用剑打碎瓶子。||4
2012train-0243||一个人把一些米饭布丁倒进碗里。||那位女士把米饭布丁倒进碗里。||4
2012train-0253||滑板运动员在半根管子上耍花招。||一个男人在半根管子上滑板。||3
2012train-0298||一个男人正在把西红柿切成碎片。||一个女人在切土豆。||1
2012train-0314||一个男人正被放入一片狼藉之中。||一个男人正在把意大利面倒进盘子里。||0
2012train-0321||那个女人在骑马。||一个人在竞技场上骑马。||2
2012train-0328||一个人在弹钢琴。||一个人躺在地上。||0
2012train-0339||一个人在骑马。||一个男人在骑摩托车。||1
2012train-0353||一只大海龟在走。||乌龟在走路。||4
2012train-0356||那个人在推货车。||那个女人在唱歌。||0
2012train-0387||一只狮子正在一个封闭的区域里行走。||一头狮子走来走去。||2
2012train-0546||一只狗在它前面的地毯上用爪子抓一只苍蝇。||狗在地毯上玩虫子。||3
2012train-0569||一个男孩在玩电子游戏，心烦意乱。||有人在玩游戏男孩。||1
2012train-0621||一个男孩在舞台上拉小提琴。||一个男孩在舞台上拉小提琴。||4
2012train-0657||一个人在冥想。||那人在骑马。||0
2012train-0676||一个男人正从水里出来。||一个人从沼泽中升起。||3
2012train-0729||一个男人正在打开一个装有耳机的包裹。||一个女人在骑马。||0
2012train-0749||熊猫的秋千。||一个人在弹吉他。||0
2014-0313||一列火车在铁轨上行驶。||一列火车正在一个农村地区的铁轨上行驶。||4
2014-0446||黑色火车发动机的特写。||一只黑头白羊的近照。||0
2014-0450||黑白相间的奶牛站在草地上。||站在田野里的一头黑白相间有角的母牛。||3
2014-0451||一辆双层红色联合巴士停在城市街道上。||一辆双层公共汽车在城市街道上行驶。||4
2014-0487||长满草的草地上有耳标的棕褐色奶牛。||在草地上放羊的人。||1
2014-0485||红色双层巴士沿着街道行驶。||城市街道上的双层公共汽车。||3
2014-0501||坐在红色双人自行车后座上的男人。||一个人独自坐在一辆双人自行车的后座上。||3
2014-0520||坐着弹吉他的男人。||红色和白色的公共汽车在路上行驶。||0
2014-0657||一只黑白相间的猫躺在毯子上。||一只黑白相间的猫躺在猫床上。||3
2014-0713||一台麦金塔电脑放在地板上。||地板上的电脑。||4
2015-0037||一名穿着橙色外套的男子在雪地里行走时与另一名男子交谈。||一男一女穿着旧衣服坐在外面的一张桌子旁。||0
2015-0078||一个头发上扎着丝带的小女孩在挖鼻子。||一个小女孩穿着紫色的衬衫，戴着头盔，骑着一辆滑板车。||1
2015-0136||五个人站在人行道上||人行道上有五个人。||4
2015-0219||一个穿着灰色夹克的男人站在一条街的边上。||一个穿着蓝色救生衣的男孩正抱着一艘绿色的小船。||0
2015-0225||鹿跳过篱笆。||一只鹿跳过篱笆。||5
2015-0234||三个孩子在地板上玩耍和大笑。||三个孩子在地板上玩耍。||3
2015-0254||滑雪者飞快地穿过雪地。||一只棕色的狗拿着一只飞盘在雪中奔跑。||0
2015-0256||一个男孩和一个女孩在海滩上玩耍。||一只带着球在海浪中玩耍的狗。||0
2015-0260||两只狗在草地上玩耍。||两只狗在草地上玩耍。||5
2015-0278||一只黑狗在草地上奔跑。||一个男孩在青草中奔跑。||1
2015-0279||一个小男孩和一个小女孩在外面一起玩。||一个小男孩和一个小女孩朝对方走来。||2
2015-0283||院子里有两只狗。||一条小溪里有两只狗。||2
2015-0337||一只白色的狗穿过一片黄色的花田。||冬天里，一只带着红领的狗在森林里奔跑。||1
2015-0344||年轻的男孩在人行道上奔跑。||一只黑狗在海边奔跑。||0
2015-0350||一个穿着白色西装的男人拿着一份报纸沿着街道走着。||一个穿着白色西装的男人拿着一张报纸走了出去。||4
2015-0378||一只黑白相间的狗正在一个绿色的大湖里游泳。||一只黑狗飞快地跑进浅水里。||2
2015-0396||三个人穿着溜冰鞋赛跑。||三个溜冰者在拐角处。||3
2015-0399||两位女选手在狗展上遛狗。||两个女人在狗展上遛狗。||4
2015-0410||一个人在树林旁的小路上骑着自行车。||一个穿着黄色衬衫的小孩子正把胳膊伸向两边。||0
2015-0428||一只狗在褐色的草地上跳跃。||两只狗拴在草地上。||2
2015-0434||三只狗在雪中玩耍。||这个男孩在沙滩上玩。||0
2015-0444||狗嘴里带着皮带。||一只毛茸茸的狗嘴里带着一条黑色的皮带。||4
2015-0458||一个穿着灰色西装的人锁上了一辆自行车。||一男一女站在城市街道上。||0
2015-0471||一只黑狗嘴里叼着一根棍子在草地上走着。||一个男孩拿着一张网，网里有一条蛇，离地面很近。||0
2015-0484||三只狗站在雪地里，旁边是一道蓝色的篱笆。||三只狗在岩石海岸旁边的浅滩上玩耍。||2
2015-0488||一个穿着黑色衣服的男孩挥舞着他的手臂，而其他人则在他身后的球场上。||在城市里，一个穿着黑色衬衫的男人正滑过一条长凳。||0
2015-0513||那只白色和棕色的狗跑过草地。||三只狗在草地上奔跑。||3
2015-0517||两只狗在水坑里玩球。||两只狗站在水坑里，一只有一个黄色的网球。||3
2015-0528||两个冲浪者骑着一个小浪。||两个冲浪者在海浪中表演技巧。||3
2015-0537||两只小狗在草地上玩耍||两条狗在草地上摔跤。||4
2015-0538||一个小女孩坐在圣诞老人的腿上。||一个小女孩坐在圣诞老人的腿上||4
2015-0549||穿着红色短裤和白色衬衫踢足球的男人。||一只黑狗站在海浪中，手里拿着一个红色的橡皮球。||0
2015-0566||一只棕色的狗正站在一排狗的中间，在泥土上追逐一个脏兮兮的网球。||有两只白狗和一只棕色的狗在追球。||2
2015-0569||一只灰色的猎犬在草地上活动。||一群自行车在跑道上赛跑。||0
2015-0572||两个人正在泥泞中比赛一辆侧轮摩托车。||狗嘴里叼着一根长棍子。||0
2015-0585||两个赤裸着上身的年轻人在水里玩耍。||许多人在海滩的水中玩耍。||2
2015-0624||一位登山者站在那根粉红色绳子旁边的岩面上。||孩子们在雪地里奔跑，背景是篱笆。||0
2015-0695||一个小男孩站在一块灰色的瓷砖上。||一个小男孩正在体育馆练习空手道。||1
2015-0701||狗嘴里叼着食物在奔跑。||狗嘴里叼着一个黄色的球在跑。||2
2015-0731||一个爬悬崖的人。||一个男人爬上了陡峭的悬崖。||4
2015-0774||一个穿着浴袍的小男孩坐在一把金属椅子上。||一个穿着长袍的男孩坐在椅子上。||4
2015-0784||三只狗在篱笆边的雪地里。||两条狗在湖里喝水。||1
2015-0819||一个人站在一块岩石或一座山的山顶上，看着太阳落山。||一个站在山上看日落的人。||4
2015-0824||那个拿着一个黑色钱包的女人正在抽烟。||一个拿着黑包的女人正在抽烟。||4
2015-0848||一个穿着粉红色衬衫的女孩在半空中四肢伸开。||一个穿着圣诞老人套装的男人正在爬上一座大混凝土建筑。||0
2015-0873||一个穿着红色运动服的女人在压力机里挤柠檬。||一位穿着粉红色连帽衫的年轻女子拍了一张照片。||0
2015-0897||一只白色的狗在雪中奔跑||狗在雪中奔跑。||3
2015-0906||一只白色的狗在雪中奔跑||黑白相间的狗在草地上奔跑。||1
2015-0979||雪地里的狗。||两只狗在雪里。||3
2015-0986||一只狗在雪中奔跑。||一只狗在雪中奔跑。||5
2015-1020||一只黑狗和一只白狗在街上玩耍。||一只黑狗和一只白狗一起在街上玩耍。||4
2015-1037||两个建筑工人坐在一根横梁上休息。||这个男人正在电梯附近穿衬衫。||0
2015-1042||孩子们在游泳池里玩耍，而两个成年人在看着他们。||孩子们在游泳池里玩耍，而大人们则在一旁观看。||4
2015-1078||两只雌鸟从秋千上跳下来。||两个女孩从秋千上跳下来。||4
2015-1096||小丑们在镜头前摆姿势。||在海浪中，一个穿橙色衣服的孩子站在一块摇浪板上。||0
2015-1098||四个孩子牵着手跳进了游泳池。||四只狗在雪中玩耍。||0
2015-1129||一只黑狗和一只黄狗||一只黑狗和一只棕白相间的狗在田野里玩耍。||2
2015-1139||一只白色的小狗和一只棕色的大狗在草地上玩耍。||一只浅褐色的小狗正从站在草地上的一只棕色的大狗旁边跑过去。||3
2015-1177||两个扎着马尾辫的女孩骑着游乐园的游乐设施。||一个年轻女孩正在游乐园里兜风。||3
2015-1192||带着皮带的小白狗在一个红色的球后跳跃。||一只黑白相间的狗在雪地里还一根棍子。||1
2015-1199||一群十几岁的孩子在沙滩上跳来跳去。||一群年轻人在海滩上跳起来。||4
2015-1220||一个女人抱着一个婴儿，一个男人看着它，另一个男人抱着一个孩子看着。||在一家商店里，一名妇女伸出双臂站着，另一名妇女拿着相机。||0
2015-1228||孩子们在球场上踢足球。||三个男孩在球场上踢足球||4
2015-1255||一只棕色毛茸茸的动物站在一些植物后面。||站在树林里的时候，一条狗穿着裤子。||1
2015-1291||一个年轻人从岩石上跳到湖里。||一个穿着红色泳裤的年轻人从一块大岩石上跳入水中。||4
2015-1350||一只棕色的狗把自己身上的水抖掉，把水溅得到处都是。||一只白色的狗站在河边，把自己抖得干干净净。||2
2015-1356||一只黑白相间的狗正在海滩上奔跑。||黑色和棕色的狗在雪中奔跑。||1
2015-1370||那只白色和棕色的狗在摇动耳朵。||那只棕色的狗在沙滩上奔跑。||1
2015-1376||一些孩子举手鼓掌。||三个孩子在沙滩上踢足球。||0
2015-1397||一只棕色的狗跳起来抓住一根绿色的皮带在它的嘴里。||一只灰色的狗跳起来咬一根绿色的皮带。||3
2015-1409||一个小男孩在一个红色的球坑里玩耍。||一个笑着的男孩躺在一堆蓝色的球上。||3
2015-1442||两只狗正在一个红色消防栓上撒尿。||两只狗正在红色消防栓上小便。||5
2015-1471||狗在草地上方的空中。||狗躺在一张铺着蓝色床单的床上。||1
2015-1474||一只黑狗正在水中奔跑。||在一场比赛中，一个穿着足球制服的人正在和一个足球赛跑。||0
2015-1478||一只褐色的大狗嘴里叼着一只绿色的东西在奔跑。||那只棕褐色的狗嘴里叼着一个绿色的吱吱叫的玩具。||4
2015-1482||一个人在斜坡上方的空中骑着滑板。||一个骑自行车的人正沿着一个有树木覆盖的区域的轨道元素骑着车。||0
2014-0303||芝加哥的“答案”是什么？||加州会有什么反应？||1
2014-0313||我看过孩子们玩耍。||我喜欢看孩子们玩耍。||2
2014-0382||只要你付了那笔买卖的税。||只要交了税就行了。||3
2014-0446||这不是对选民的直接责任。||是的，但是他们对他们的选民负责。||2
2012test-0000||这个问题可能意味着，在航天飞机重新开始飞行之前，需要做出更正确的改变。||他说，在航天飞机机队被允许再次飞行之前，这个问题需要得到纠正。||4
2012test-0049||昨日公布的摘录称：“对我来说，莱温斯基事件看起来就像是政治对手制造的又一起恶性丑闻。”||希拉里写道：“对我来说，莱温斯基事件就像是政治对手制造的又一起恶性丑闻。”||3
2012test-0074||主权基金股价下跌74美分，至15.68美元，跌幅4.5%。||纽约证券交易所主权股票收盘报15.68美元，下跌74美分，跌幅4.5%。||4
2012test-0076||新法律要求图书馆和学校使用过滤器，否则将失去联邦资金。||这项6比3的裁决恢复了一项法律，该法律要求图书馆安装过滤器或交出联邦资金。||2
2012test-0082||下午7点左右，一位路人在西班牙福克峡谷的一条土路上发现了本，他的手仍然粘在一起，但他的脚自由了。||下午7点左右，一名路人在西班牙福克峡谷的一条土路上发现了这名男孩。星期四，他的脚自由了，但他的手还被绑着。||4
2012test-0098||周五晚些时候，美国第11巡回上诉法院的一个由三名法官组成的小组裁定，这种规模小、用途有限和非宗教目的形象是合法的。||圣路易斯的美国第八巡回上诉法院的三名法官组成的陪审团推翻了去年发布的一项支持该法令的裁决。||2
2012test-0140||检方辩称，杜斯特策划谋杀是为了确认布莱克的身份。||检察官坚持认为德斯特谋杀布莱克是为了冒充布莱克的身份。||4
2012test-0160||但到目前为止，他是唯一位赢得全国劳工支持的候选人，在周二美国钢铁工人联合会(UnitedSteelworkofAmerica)支持他的时候，他加入了第11个工会。||但到目前为止，他是唯一位赢得全国劳工代言的候选人，他在周二获得了第11次提名。||3
2012test-0177||去年第一季度，该公司实现利润1，620万美元，合每股15美分，销售额为11.4亿美元。||去年第二季度，AKSteel的利润为1，620万美元，合每股15美分。||3
2012test-0183||没有宣布任何指控，但声明说，法律诉讼预计在星期一进行。||联邦调查局的一份声明说，巴尔的摩的联邦法院预计将于周一提起法律诉讼。||2
2012test-0209||Sendmail表示，该系统甚至可以设置为允许纯商业使用。||根据sendmail的说法，该产品可以被指示只允许商业使用。||5
2012test-0213||科技股受到SunMicrosystems悲观预测的拖累，该预测被视为即将到来的季度财报季的一个坏兆头。||太阳微系统公司(SunMicrosystems Inc.)的悲观预测。在季度财报季之前，SUNW.O给华尔街带来了更大的压力。||3
2012test-0229||法官还拒绝推迟9月9日的审判日期。29.||Obus还拒绝了一项辩护动议，要求推迟9月9日的审判。29审判日期。||3
2012test-0232||首席营销官监督商品的购买和开发，决定公司的商品销售方向，或者基本上决定公司应该代表什么。||他或她决定公司的销售方向，或基本上应该代表什么。||3
2012test-0253||但是NAACP州主席AdoraObiNweze说，该州只是试图证明其自杀的结论，而不是考虑谋杀的可能性。||全国有色人种协进会主席Adora Obi Nweze说，该州拒绝考虑谋杀的可能性。||3
2012test-0263||营运收入为14.5亿元，较去年的13.8亿元增加。||营业收入从去年的13.8亿美元增加到14.5亿美元。||5
2012test-0264||格林尼治时间1000时，现货金价报每盎司367.90/368.60美元，盘中一度升至每盎司369.50美元，为去年2月10以来的最高水平。||格林尼治时间0500时，现货金价报每盎司358.65/359.15美元，盘中一度飙升至每盎司359.25美元，这是自2月25日以来的最高水平。||3
2012test-0279||到2040年，法国退休人员将从人口的五分之一增加到三分之一。||到2040年，退休人员将从现在的五分之一增加到三分之一。||4
2012test-0286||尽管达成了和平协议，但叛军和政府军都被指控抢劫利比里亚农村的村庄。||叛军和政府军，包括那些效忠泰勒的人，都被指控抢劫利比里亚农村的村庄，尽管达成了和平协议。||4
2012test-0293||根据堪萨斯州法律，16岁以下的儿童发生性关系是非法的。||在意见中，克莱恩指出，年幼的儿童发生性关系是非法的。||2
2012test-0313||辩护律师曾表示，需要改变审判地点，因为大量的审前宣传已经玷污了陪审团对其委托人的不利影响。||辩护律师要求改变审判地点有两个原因：他们争辩说，大量的审前宣传已经玷污了陪审团对委托人的不利影响。||4
2012test-0330||首席大法官威廉·H·伦奎斯特(William H.Rehnquist)和大法官克拉伦斯·托马斯(Clarence Thomas)也加入了他的异议。||首席大法官威廉·H·伦奎斯特和大法官安东宁·斯卡利亚和克拉伦斯·托马斯持不同意见。||3
2012test-0333||白宫新闻秘书阿里·弗莱舍(Ari Fleischer)昨天表示，布什希望“看到一架飞机以飞行员看到的方式着陆”。||周二，在伯德讲话之前，弗莱舍说，布什希望看到一架飞机以飞行员看到的方式着陆。||4
2012test-0338||DallasNews.com的工作人员SelwynCrawford、Colleen麦凯恩、Nelson和BrianAnderson为这篇报道做出了贡献。||撰稿人布兰登·福姆比和科琳·麦凯恩·纳尔逊为这份报告做出了贡献。||2
2012test-0345||该方案包括提高该市的营业税和所得税。||他还反对在一揽子方案中增加销售税和个人所得税。||2
2012test-0383||弗吉尼亚·卡恩斯说，大约10天前，87岁的马多克斯在一家辅助生活之家跌倒时，折断了两根肋骨，当时他正在接受肠道手术后康复。||马多克斯自1983年以来一直与癌症作斗争，本月早些时候，他在一家辅助生活之家摔断了两根肋骨，当时他正在手术后康复。||3
2012test-0387||篡改药品是如此有利可图，以至于许多被捕者都住在价值百万美元的房子里。||调查人员说，破坏药品显然是非常有利可图的，以至于许多嫌疑人都住在价值百万美元的房子里。||4
2012test-0424||周六，红十字国际委员会(InternationalCommittee OftheRedCross)表示，将暂时关闭在巴格达和巴士拉的办事处。||红十字国际委员会担心在伊拉克工作的工作人员的安全，宣布暂时关闭其在巴格达和巴士拉的办事处。||3
2012test-0443||周三，被召到世界各地服役的国民警卫队和预备役队员总数为154 603人。||截至昨天，全世界应征服役的国民警卫队和预备役部队的总人数为154 603人。||4
2012test-0462||一半的妇女每天服用这种药物，另一半妇女服用安慰剂。||一半的妇女每天服用雌激素和黄体酮的联合药片，其余的妇女则服用安慰剂。||3
2012test-0466||当警察把这四个人从家里带走时，他们的体重加起来有136磅。||10月10日，当他们被从家里带走时，每个男孩的体重都不到50磅。||3
2012test-0435||主席迈克尔·鲍威尔(MichaelPowell)和FCC的同事们在周三的听证会上发言。||联邦通信委员会局长迈克尔·鲍威尔主持了周一的听证会。||3
2012test-0468||伊布夫妇进行了一次分离行动，Goodrich和David Staffenberg博士计划为Aguirres人进行三次分离行动，每一次行动间隔几个星期。||古德里奇和大卫·斯塔芬伯格博士计划进行大约三个星期的手术，而不是进行一次长时间的手术来分离这对双胞胎。||3
2012test-0487||美联储的帝国州调查数据远超预期，从5月的10.6跳至6月的26.8，创历史新高.||价格已从离岸高点回落，当时帝国大厦的调查结果远远超出预期，从5月份的10.6跳至6月份的26.8，创下历史新高。||3
2012test-0491||董事会主席罗伯特·班尼特(RobertBennett)周二拒绝就人事问题置评，米尔斯也是如此。||米尔斯昨日拒绝置评，称他从未讨论过人事问题。||3
2012test-0495||利伯斯金德说，该计划的其他修改完善了他的最初设想。||利伯斯金德说，许多变化都是对原计划的改进。||4
2012test-0514||以科技股为主的纳斯达克综合指数下跌3.99点，跌幅0.2%，至1682.72点，此前该指数连续两天上涨55.93点。||道琼工业指数.IXIC收低8.52点，或0.51%，报1，670.21点；Nasdaq指数回落8.52点，或0.51%，报1，670.21点.||1
2012test-0518||该公司表示，下个月发布第二季度财报时，将发布完整财年的修订指引。||该公司表示，将在7月中旬公布第二季度业绩时，更新2003年的业绩指引。||3
2012test-0539||疫情始于去年11月的广东省，但中华人民共和国在过去4个月里一直拒绝如实报告疫情的蔓延情况。||中华人民共和国疫情始于11月份的广东省，但中共政府四个月来一直拒绝如实报告疫情的蔓延情况。||4
2012test-0540||德鲁斯将面临谋杀指控，孔蒂说。||孔蒂说德鲁斯将被指控谋杀。||5
2012test-0551||“我们继续在这方面与沙特合作，但在这起悲惨事件发生之时，他们还没有提供我们要求的额外安全。”||乔丹说：“但在这一悲惨事件发生之时，他们还没有提供我们所要求的安全保障。”||3
2012test-0554||科斯塔的半决赛对手是西班牙人胡安·卡洛斯·费雷罗，他在去年的决赛中击败了费雷罗。||科斯塔将在下一场对阵胡安·卡洛斯·费雷罗的比赛中重赛去年的决赛。||3
2012test-0565||查普曼没有立即被捕，预计将于7月3日出庭受审。||检察官说，查普曼尚未被捕，预计将于下周四出庭受审。||3
2012test-0567||俄亥俄州、印第安纳州和密歇根州的当局已经对尸体进行了搜索。||到目前为止，当局还搜查了宾夕法尼亚州、俄亥俄州、印第安纳州和密歇根州的一些地区。||2
2012test-0579||对凯西·尼科洛(詹妮弗·康纳利饰)来说，房子意味着稳定和家庭。||凯西·尼科洛(詹妮弗·康纳利饰)绝望地希望她的家人没有发现她的生活已经支离破碎。||2
2012test-0584||警方说，她的两个小孩子在公寓里呆了长达两天。||警方说，她的两个小孩子独自在那里长达两天，因为她躺在那里死亡。||3
2012test-0594||圣公会的全国教派有230万名成员，是有7700万名成员的圣公会在美国的分支。||圣公会有230万成员，是世界各地圣公会的美国分会，有7700万信徒。||5
2012test-0652||在加入柯达之前，Palumbo曾在宝洁公司(Procter&GambleCorp.)工作，负责管理Folgers和Pantene洗发水等产品。||在加入伊士曼柯达之前，Palumbo先生曾在宝洁公司担任高级营销职务。||3
2012test-0662||在肯塔基州，民主党总检察长本·钱德勒将面对美国众议员厄尼·弗莱彻(ErnieFletcher)。||肯塔基州：三届众议院议员、共和党人厄尼·弗莱彻(ErnieFletcher)正在与民主党州总检察长本·钱德勒(BenChandler)作战。||3
2012test-0663||道琼斯工业平均指数下跌98.32点，跌幅1.1%，至9011.53点。||道琼工业指数.DJI收跌98.32点，报9，011.53点；||3
2012test-0682||英镑兑美元下跌0.8%，报1.5875英镑.||美元兑日圆JPY=升0.15%，报115.97日圆.||0
2012test-0698||美国国债的长期计划是为所有美国国债的散户买家提供在一个单一账户上管理其所持资产的能力。||财政部表示，希望让所有美国国债的散户买家最终能够在一个单一账户中管理在线持有的债券。||4
2012test-0704||伯德在参议院发言时说，他质疑“一个装扮成战士来发表演讲的同桌总统的动机。”||“但我对一位坐在办公桌前的总统的动机表示怀疑，他为了演讲的目的，穿着战士的装束。”||3
2012test-0724||康卡斯特A股在纳斯达克市场早盘交易中上涨8美分，至30.50美元。||昨天在纳斯达克股票市场交易中，该股上涨48美分，至30美元。||2
2012test-0743||在香港，周三有24名患者被隔离，此前7名公立医院工作人员出现了类似流感的症状。||此前，一家公立医院的七名医护人员出现了类似流感的症状。||3
2012test-0746||失业率上升了十分之一个百分点，达到6.1%，是1994年7月以来的最高水平。||失业率预计将上升一个百分点，达到6.1%。||3
2012train-0018||他们周末在莱佛士医院接受进一步评估。||他们在周末接受了更多的检查，现在被关在莱佛士医院。||3
2012train-0022||如果被判犯有间谍罪，他可能面临死刑。||间谍和协助敌人的指控可以判处死刑。||3
2012train-0057||安全专家警告称，一种新的群发邮件蠕虫正在互联网上广泛传播，有时还会冒充这位微软创始人的电子邮件。||防病毒供应商周一表示，一种新的蠕虫正在互联网上迅速传播，有时假装是微软董事长比尔·盖茨(BillGates)的电子邮件。||4
2012train-0096||Kadyrov没有受伤，但他的四名保镖被打死。||但俄塔社-塔斯社说，他的保镖中有四人被炸死。||3
2012train-0112||周一加入波士顿的还有马萨诸塞州的沃特敦、索格斯和弗雷明翰社区。||除波士顿外，沃特敦、索格斯和弗雷明翰周一也将实行禁烟。||3
2012train-0044||在2400万通电话的选票中，50.28%投给了斯塔德德，使他比艾肯领先13万票。||在2400万电话投票中，斯塔德只比艾肯领先13万票。||3
2012train-0136||“这些数字正在变得灾难性，”急诊室医生协会主席帕特里克·佩鲁博士(PatrickPelloux)说。||这是不能接受的，“法国急诊医生协会主席帕特里克·佩鲁(PatrickPelloux)说。||2
2012train-0141||是的，从今天起，从AMD或富士通购买的闪存将成为斯潘森的品牌。||斯潘森闪存解决方案可在全球范围内从AMD和富士通。||2
2012train-0145||帕塔基赞扬亚伯拉罕的决定，LIPA主席理查德凯塞尔说，电缆应该保持永久运行。||LIPA主席理查德·凯塞尔(RichardKessel)说，这意味着电缆可以“在我们认为合适的情况下使用”。||2
2012train-0169||联邦大陪审团于周二对他们进行了起诉；这份文件被封存到昨天，以允许当局逮捕他们。||联邦官员说，这份文件一直密封到周四上午，以允许当局在西部的五个州进行逮捕。||3
2012train-0185||根据周三公布的新的美国指南，曾经认为自己的血压很好的人实际上很可能会患上高血压。||根据周三公布的新的美国指南，曾经认为自己的血压很好的人实际上需要开始锻炼和吃得更好。||3
2012train-0222||这是美国，我的朋友们，这不应该发生在这里，“他对着热烈的掌声说。||“这是美国，我的朋友们，这不应该发生在这里。”||3
2012train-0238||这部电影是三部曲中的第二部，这部三部曲将于11月以“黑客帝国革命”(MatrixRevolutions)结束。||“重放”是三部曲的第二部，“黑客帝国革命”将于11月首演。||3
2012train-0380||阿米达莱的主教彼得·布雷恩是个直率的人。||“他没有太多选择，”阿米达莱主教彼得·布雷恩(PeterBrain)说。||2
2012train-0383||美国证券交易所生物技术指数.BTK大涨5%.||费城证交所半导体指数.SOXX大涨6.10%.||1
2012train-0390||州教育专员肯特·金星期三说，密苏里州评估计划考试的成绩令他失望。||密苏里州教育专员肯特·金(KentKing)说，他对分数感到失望。||3
2012train-0397||表现最好的股票是奥驰亚集团(AltriaGroupInc.)，该公司股价上涨逾27%，收于每股42.31美元。||奥驰亚集团公司MO.N股价下跌50美分，至41.81美元，跌幅1.2%。||1
2012train-0484||他离开军队前往叙利亚，在那里接受宗教训练。||他移居叙利亚，在那里接受了传统伊斯兰信仰方面的进一步宗教培训。||3
2012train-0534||据特里·辛德勒-希亚沃基金会发布的一份新闻稿，佛罗里达州议长约翰尼·伯德将在星期一的特别会议上介绍“特瑞法案”。||佛罗里达州众议院议长约翰尼·伯德(JohnnieByrd)预计将在今天在塔拉哈西举行的为期一天的州立法机构特别会议上介绍“泰瑞法案”(Terri‘sBill)。||3
2012train-0572||在那之后，大学校长保罗·普里伯诺(PaulPribbenow)告诉他要结束他的演讲。||在赫奇斯的麦克风第二次被拔掉后，普里布贝诺告诉他结束他的演讲。||3
2012train-0580||标准普尔500指数.SPX下跌0.04点，或0%，报971.52.||6月标准普尔500股指期货下跌2.60点，至965.70点，纳斯达克期货下跌7.50点，至1183.50点。||1
2012train-0594||阿尔伯克基消防局局长罗伯特·奥尔特加(RobertOrtega)说，今天大约有100名消防员在博斯克。||阿尔伯克基消防局局长罗伯特·奥尔特加(RobertOrtega)说：“我们离这件事只有几秒钟的时间了。”||1
2012train-0617||起诉书说，他出席了策划袭击的重要会议，招募了炸弹同伙，并协调了行动。||起诉书称，Samudra不在曼谷，但在袭击前出席了一系列会议，招募了炸弹同伙，并协调了行动。||3
2012train-0621||六名民主党人正在竞争接替雅克，并有资格参加2月3日的初选。||六名民主党人和两名共和党人正在竞选她的席位，并有资格参加2月3日的初选。||3
2012train-0648||这笔交易获得了两家公司董事会的批准，预计将在NVIDIA第三财季的第三季度完成。||这项收购已获得两家公司董事会的批准，预计将于今年第三季度完成。||3
2012train-0681||昨天，该地区还向家长发送了有关情况的信函。||昨天父母们收到了通知他们可能受到污染的信。||3
2012train-0684||莫里亚蒂和卡雷拉顺着冰面滑下来，撞到了河面上松软多石的地板上，立刻就感觉到了拉力。||滑下堤岸后，两名救援人员撞上了松软多石的河底，立刻就感觉到了拉力。||3
2012train-0690||联邦通信委员会五人小组中的两名民主党人举行了新闻发布会，以改变反对鲍威尔的意见。||联邦通信委员会五名成员中的两名民主党人举行了新闻发布会，以改变反对鲍威尔和该小组另外两名共和党人的意见。||3
2012train-0716||不过，额外保费的收入不会很高。||如何收取额外保费？||1
2012train-0733||成交量温和，为8.2768亿股，高于周二同期的7.9895亿股。||周三成交量为4.3966亿股，低于4.5039亿股。||1
2012train-0738||新的法案将使医疗保险覆盖超过5100美元的95%的药品费用。||除此之外，老年人将承担100%的药费，直至自费总额达到3600美元。||1
2012train-0747||周日，64岁的前印第安纳州众议员弗兰克·麦克洛斯基在布卢明顿与膀胱癌搏斗后去世。||麦克洛斯基于周日下午在家中去世，此前他与膀胱癌进行了长达一年的斗争。||3
2012train-0739||数千名第三步兵团，包括驻扎在哥伦布本宁堡的第三旅战斗队，上周开始返回。||数千名士兵，大部分来自位于哥伦布本宁堡的师第三旅战斗队，上周开始返回，航班一直持续到周五。||4
2013-0004||卡斯特罗星期一庆祝86岁生日。||菲德尔·卡斯特罗庆祝86岁生日||4
2013-0006||大开眼界：最高法院对亚利桑那州移民法的裁决||美国最高法院就亚利桑那州移民法发布分歧裁决||3
2013-0013||中国青少年刀伤5人，8人死亡||青少年刀伤致死8人||3
2013-0020||印度财政部长退出竞选总统||朱利安·阿桑奇计划竞选澳大利亚参议员||0
2013-0023||白宫在奥巴马最高法院损害控制中的讲话||事实核查：奥巴马最高法院的言论||3
2013-0026||沙特将允许女性参加奥运会||沙特女子获准参加奥运会||4
2013-0039||北约：2名国际部队在阿富汗阵亡||三名北约士兵一天内在阿富汗阵亡||2
2013-0071||妇女因拒绝堕胎而死亡||多塞特悬崖崩塌后妇女死亡||0
2013-0077||新的性诉求袭击特勤局||美国特勤局新规||1
2013-0093||叛军“俘虏”叙利亚士兵||叙利亚自由军抓获叙利亚军官||3
2013-0115||奥运开幕式环游全球||开幕式给了奥运会一个震撼的开端。||4
2013-0117||在法国恐怖袭击中被打死的人||一名男子在法国“反恐行动”中丧生||4
2013-0130||叙利亚告诉俄罗斯，一些军队已经撤出霍姆斯。||叙利亚称军队已开始撤离视频||3
2013-0134||墨西哥发生强烈地震||阿卡普尔科附近发生强烈地震||3
2013-0140||埃尔多安和普京高声交谈。||外国武装分子在索马里袭击中非共和国时被打死||0
2013-0143||芝加哥教师罢工：学生的假期，不管是好是坏||芝加哥教师罢工给工会带来了考验||2
2013-0150||叙利亚敦促难民返回家园||叙利亚脆弱的休战开始生效||1
2013-0151||美军士兵在阿富汗杀害多达16名平民||美军士兵在枪击事件中杀害了多达16名阿富汗平民。||4
2013-0162||古斯芒巩固东帝汶选举的权力||古斯芒在东帝汶的权力||3
2013-0169||叙利亚部队发动新的袭击||叙利亚部队发动阿勒颇袭击||3
2013-0185||唐娜·夏默，迪斯科女王||迪斯科女王唐娜·夏默逝世，享年63岁||1
2013-0188||马里未来临时总统准备就职||教皇在独身问题上抨击持不同政见的牧师||0
2013-0206||两名北约士兵在阿富汗阵亡||北约士兵在阿富汗爆炸中丧生||3
2013-0215||6名死者中有两名肯尼亚部长在飞机失事中丧生。||波兰向在2010年空难中遇难的总统致敬||0
2013-0222||另一枚火箭弹击中Eshkol；没有人受伤。||2枚火箭弹击中Eshkol；无人受伤||3
2013-0246||索尼报告创纪录的年度亏损||索尼预测创纪录的年度亏损为64亿美元||3
2013-0250||美国关闭驻叙利亚大使馆(美联社)||亚美尼亚封闭的道路||0
2013-0260||阿富汗议会批准美阿安全条约||阿富汗议会批准美国与阿富汗建立伙伴关系||3
2013-0263||美国宇航员尼尔·阿姆斯特朗82岁去世||美国宇航员尼尔·阿姆斯特朗去世||3
2013-0278||纽卡斯尔2-0利物浦：比赛报告，图片和视频亮点||QPR 1-2西汉姆：比赛报告，图片和视频亮点||1
2013-0311||记者欢呼伦敦奥运会开幕||以色列代表团在2012年奥运会开幕式上行军||1
2013-0329||三月份中国贸易恢复顺差||紧张的平静回到特拉维夫南部||0
2013-0342||俄罗斯总统大选投票开始||塞内加尔总统选举投票结束||1
2013-0361||宗派冲突震撼黎巴嫩城市的黎波里||黎巴嫩城内发生教派冲突，3人死亡||3
2013-0369||巴基斯坦工厂火灾造成至少260人死亡||巴基斯坦枪战中至少有六人死亡||0
2013-0407||6名北约部队在阿富汗阵亡||6名北约部队在阿富汗阵亡||3
2013-0409||埃及人在里程碑式的总统选举中投票||埃及人在历史性选举中投票||4
2013-0410||扰乱飞行的捷蓝飞行员宣布精神失常，无罪||造成航班中断的捷蓝飞行员无罪||3
2013-0413||杰里米·亨特(Jeremy Hunt)与“越界”的顾问保持距离||杰里米·亨特(Jeremy Hunt)在新闻集团的电子邮件上坚持不放||2
2013-0414||奥巴马赞扬美拉贸易关系||奥巴马特勤局特工被遣送回国||0
2013-0416||奥巴马和罗姆尼关注摇摆州||安娜队尚未决定参加州选举||0
2013-0431||法国表示，希腊必须为欧元区树立信誉||法国奥朗德支持希腊，但敦促可信的改革||1
2013-0487||美国无人机袭击巴基斯坦西北部10人死亡||美国无人机在巴基斯坦击毙10名疑似激进分子||3
2013-0492||迪斯科女王唐娜·夏默逝世，享年63岁||唐娜·夏默，迪斯科女王||3
2013-0508||泰国：伊朗人计划袭击以色列人||马来西亚将引渡伊朗人袭击以色列人||1
2013-0514||普京在俄罗斯人投票时投选票||普京将赢得俄罗斯总统大选||1
2013-0523||巴基斯坦5人死亡自杀式爆炸||巴基斯坦工厂起火，至少63人死亡||1
2013-0534||印尼总统访英||印尼总统访问澳大利亚||1
2013-0555||日本首相呼吁加快海啸废物处理||日本迎来地震海啸灾难一周年||1
2013-0558||自杀式袭击者在阿富汗炸死16人||一名自杀式炸弹手在尼日利亚教堂炸死12人。||1
2013-0563||南中国海的浑浊水域||南海和平||1
2013-0564||斯里兰卡寻求对巴基斯坦实行为期一天的复兴||在巴基斯坦遇害的资深记者||0
2013-0585||对Pussy Riot判决的抗议||Pussy Riot的判决不屑一顾||3
2013-0596||奥巴马会见遇难者家属||奥巴马会见蝙蝠侠枪击案受害者||3
2013-0610||4名外国士兵在阿富汗东部阵亡||据报道，有4名法国士兵在阿富汗阵亡。||3
2013-0611||叙利亚部队袭击市中心||叙利亚军队轰炸霍姆斯，俄罗斯警告内战||2
2013-0615||两次传球的故事：纽约巨人队如何赢得超级碗||超级杯两害轻胜||1
2013-0619||联合国援助秘书长阿莫斯与红新月会一起进入巴巴·阿姆尔||叙利亚被围困的巴巴·阿姆尔被遗弃，红十字会说||2
2013-0623||英国淘金热沉寂成本怨言||2名英国士兵在阿富汗内部袭击中丧生||0
2013-0625||通货膨胀降到15个月来的最低点：分析家们说的||通货膨胀率降至15个月以来的最低点。||4
2013-0705||缅甸的改革放松了美国的制裁||缅甸活动人士说，放松制裁的速度要慢一些。||2
2013-0721||雅虎!任命谷歌的梅耶尔为首席执行官：报告||雅虎任命谷歌高管梅耶尔为首席执行官||4
2013-0726||游骑兵投票进入第三区||流浪者队投票进入第三师||4
2013-0746||会晤后与Elkeib总理的谈话||与日本外相玄一郎(Koichiro Gemba)的谈话||1
2014-0446||Rogers，Videotron通过网络共享协议扩展覆盖范围||Rogers，Videotron Reach网络共享，频谱交易||4
2014-0458||埃及宣布逮捕1004名穆斯林兄弟会支持者||埃及下令逮捕兄弟会主席巴迪||1
2014-0472||埃及镇压招致谴责||埃及：埃及镇压激起全球公愤||4
2014-0520||印度军队沿克什米尔控制线杀害巴基斯坦士兵||印度军队突袭巴基斯坦军事基地||1
2014-0540||巴基斯坦西北部发生炸弹爆炸，12人死亡，25人受伤。||巴基斯坦西北部发生爆炸，6人死亡，12人受伤||2
2014-0589||默克尔第三届德国大选||默克尔在德国大选中大获全胜||3
2014-0645||斯诺登感谢俄罗斯的庇护||斯诺登感谢俄罗斯给予庇护||5
2014-0649||波士顿爆炸案嫌疑人埋葬在弗吉尼亚||波士顿爆炸案嫌疑人埋在弗吉尼亚公墓||5
2014-0665||狙击手等待上诉结果||为中国争创复兴的新辉煌||0
2014-0739||两次地震袭击中国西北地区，11人死亡||在中国，两次地震夺去了89人的生命。||2
2014-0748||人民币兑美元升值至6.2689。||人民币兑美元汇率升至新高||3
2015-0048||德国特使对伊朗-G5+1会谈持乐观态度||伊朗对未来核谈判持谨慎乐观态度||1
2015-0068||麻生太郎因纳粹言论拒绝辞职||西班牙首相拒绝因腐败丑闻辞职||0
2015-0102||缅甸最新反穆斯林暴力造成1人死亡，10人死亡||世界简报会|亚洲：缅甸：致命的反穆斯林暴力爆发||2
2015-0168||莫斯科在克里米亚的成功可能导致重新划定乌克兰东部边界||默克尔：俄罗斯的行动可能导致一场灾难。||2
2015-0215||Tehelka编辑卷入性攻击诈骗||Tehelka编辑在被指控有不端行为后辞职||4
2015-0218||联合国谴责南苏丹石油城的种族屠杀||联合国谴责南苏丹的种族屠杀事件||4
2015-0304||内罗毕袭击事件死亡人数上升到59人||埃及暴力事件死亡人数上升至638人||1
2015-0361||莫斯科地铁火灾数千人撤离||莫斯科地铁发生火灾后数千人撤离||4
2015-0396||亲俄叛军击落马来西亚飞机：乌克兰||俄罗斯准备就乌克兰问题提出反建议||1
2015-0397||在船上不与雅加达发生争执：雅培||伊朗核谈判未达成协议||0
2015-0409||印度尼西亚火山爆发-10万人撤离，机场关闭||火山喷发关闭3个机场||3
2015-0416||有报道称一名6岁的印度女孩在学校被强奸||6岁的印度女孩在学校被强奸后的愤怒||5
2015-0425||埃及禁止穆斯林兄弟会||军方在埃及占上风||1
2015-0427||预计加拿大石油列车爆炸将导致更多人死亡||五人死于加拿大火车相撞事故||2
2015-0442||中国制造业指数跌至11个月低点：汇丰银行||九月份中国制造业扩张||1
2015-0465||没有关于纳尔逊·曼德拉病情的最新消息||纳尔逊·曼德拉病情好转||2
2015-0493||海牙对津巴布韦选举行为的担忧||津巴布韦：对选举的“严重关切”||2
2015-0494||香港股市收盘走高||印度股市开盘走高||0
2015-0501||朝鲜封锁进入联合工业区的通道||朝鲜封锁进入关键工业区的通道||4
2015-0538||柯南·奥布赖恩出席白宫记者晚宴||奥巴马和奥布赖恩播出了他们对华盛顿白宫记者晚宴的看法||3
2015-0568||伊朗核谈判小组启程前往哈萨克斯坦||伊朗的核计划“使德黑兰损失了1000多亿美元”。||1
2015-0569||美国1月份工厂订单减少0.7%||德国1月份工厂订单反弹||0
2015-0584||摇滚乐队的飞机紧急降落在伊利诺伊州。||摇滚乐队的飞机在疾病中紧急着陆。||5
2015-0587||俄罗斯总理第二天访问克里米亚||俄罗斯警告不要为叙利亚设定先决条件||0
2015-0598||以色列，巴勒斯坦寻求星期一的另一次会议：美国官员||巴勒斯坦人：我们不希望克里使命失败||1
2015-0652||南韩渡轮船员受审||世越渡轮船员面临审判||4
2015-0657||越南探测失踪飞机信号||中国扩大失踪飞机搜寻范围||2
2015-0662||秘鲁将庆祝朝鲜生日||“好奇漫游者”在火星上庆祝1周年||0
2015-0664||印度水墨：一天的影像：五月二十一日||印度水墨：一天的影像：一月十六日||1
2015-0692||与韩国合作的工厂静默不语||朝鲜和韩国通过会谈打破沉默||1
2015-0763||叙利亚北部汽车炸弹造成至少12人死亡||叙利亚空袭造成阿勒颇至少18人死亡||2
2015-0805||成千上万的英国人在德国领取救济金||成千上万身穿白衣的Amsterdamers为MH17游行||1
2015-0852||在埃及纪念周年之际，致命的冲突||暴力冲突纪念埃及起义周年||4
2015-0858||假扮成女人的骗子偷钱||央视：约克骗子装扮成女人来欺骗养老金领取者。||3
2015-0869||乌克兰东道主，ė统一会谈，乌克兰||教皇出击，ė战争出售武器，在叙利亚||0
2015-0889||华盛顿锅店为历史性的销售做准备||华盛顿锅店为历史性的销售做准备||5
2015-0896||伊朗，六国签署里程碑式的核协议||伊朗，六国达成突破性核协议||5
2015-0926||伊朗主要报纸4月5日的头条新闻||8月18日伊朗主要报纸的头条新闻||3
2015-0931||美国有理由对叙利亚采取行动||沙特敦促联合国对以色列袭击叙利亚采取行动||2
2015-0957||伊朗核协议在会谈中达成||在长达几十年的争端后达成伊朗核协议||3
2015-0983||新西兰将同性婚姻合法化||新西兰投票通过同性婚姻合法化||4
2015-0994||明星们向科里·蒙特斯致敬||明星们向詹姆斯·加纳致敬||2
2015-0997||洛杉矶机场工作人员被指控制造9/11恐怖袭击||洛杉矶机场工作人员指控9/11恐怖袭击||5
2015-1028||索马里袭击造成至少20人死亡||至少60人死于伊拉克监狱袭击||2
2015-1030||联合国安理会呼吁加沙人道主义停火||联合国安理会呼吁加沙无条件停火||4
2015-1032||日本本州发生6.3级地震||6.7级地震震动台湾：CENC||2
2015-1034||伊拉克首都汽车炸弹炸死58人||伊拉克首都汽车炸弹炸死13名平民||2
2015-1043||奈杰尔·法拉奇呼吁政府允许叙利亚难民进入英国||“没有计划”在英国重新安置叙利亚难民||2
2015-1050||人民币兑美元汇率周二升至6.1184。||人民币兑美元汇率跌至6.1510。||1
2015-1058||奥巴马谴责杀害3名以色列青少年||西岸发现失踪的以色列青少年尸体||1
2015-1206||ė将保护中国的利益，保护外国企业的利益||奥巴马与普京在乌克兰问题上的对抗||0
2015-1219||以色列对巴勒斯坦人的制裁对和谈造成新的打击||以色列释放巴勒斯坦囚犯作为恢复和谈协议的一部分||2
2015-1220||英国天空新闻摄影师在埃及遇害||天空新闻摄影师在埃及遇害||4
2015-1241||美、北约怀疑俄罗斯从乌克兰边境撤军||一位官员说，没有俄罗斯撤出乌克兰边境的迹象。||2
2015-1288||警察阻止马尔代夫总统选举||凯塔赢得马里总统选举||1
2015-1307||乌克兰总统选举投票站开放||e.tv加纳最具影响力大奖提名揭晓||0
2015-1371||警方向委内瑞拉投票抗议者发射催泪瓦斯||查韦斯继承人马杜罗当选委内瑞拉总统||0
2015-1378||中国最高政治顾问会见希腊总理||中国高级政治顾问会见也门总统||3
2015-1379||巴勒斯坦外交官在布拉格爆炸中受伤||巴勒斯坦大使在公寓爆炸中受伤||4
2015-1394||阿斯利康41亿美元收购百时美施贵宝糖尿病联盟||阿斯利康将以高达41亿美元的价格从糖尿病企业收购布里斯托尔||5
2015-1395||意大利逃犯在多米尼加共和国被捕||澳大利亚破冰船抵达东南极进行新的救援活动||0
2015-1421||印中墨边界协定；其他8项协定||印中两国关于跨界河流的墨迹协定||3
2015-1436||3名中国游客在巴基斯坦遇害||七名绑匪在尼日利亚南部被杀||0
2015-1467||中国特使驳斥越南和菲律宾对南海的指控||中国国家主席习告诉越南希望南海和平||3
2015-1478||意大利公共汽车撞车死亡人数上升||星巴克为员工扫清大学学位之路||0
2015-1480||足球裁判被球员打死||警察：犹他州足球裁判被球员打死。||4
2016-0057||叙利亚反叛组织在北部交战||叙利亚反叛组织在北部交战||5
2016-0071||波士顿爆炸案嫌疑人埋葬在弗吉尼亚||波士顿爆炸案嫌疑人埋在弗吉尼亚公墓||5
2016-0142||埃及抗议者不顾内阁威胁结束静坐示威||埃及抗议者无视内阁威胁||4
2016-0163||菲律宾台风死亡人数恐怕达到7，000人||菲律宾台风死亡人数超过5，000人||3
2016-0175||中国玉兔机器人登月||中国登月机器人巡洋舰||4
2016-0198||朝鲜警告在韩国的外国人，建议撤离||朝鲜警告在韩国的外国人撤离||5
2016-0287||英国特技演员死于翼装事故||英国特技演员死于阿尔卑斯山的翼服事故||4
2016-0314||中国卫星在搜索区域发现大目标||马来西亚：中国卫星在海洋中发现物体||3
2016-0466||俄克拉何马州检查在错误的执行中出了什么问题。||奥克拉。囚犯在执行拙劣的死刑后死于心脏病||3
2016-0468||纳波利塔诺当选意大利第二任总统||意大利总统纳波利塔诺当选连任||5
2016-0473||联合国法庭判定6名波斯尼亚克族人犯有暴行||联合国战争罪法院-六名波斯尼亚克族人||4
2016-0495||一名携带压力锅的沙特男子在底特律机场被捕||沙特男子携高压锅旅行被捕||4
2016-0573||Hagel，Dempsey在国防预算问题上面对国会||哈格尔哀叹美国国防预算的“政治”变化||4
2016-0594||搜救负责人呼吁在发现失踪的马来西亚客机时要谨慎。||希望ping信号来自失踪的马航客机的搜寻者||1
2016-0622||乌克兰总统称危机谈判达成协议||乌克兰竞争对手签署协议结束危机||4
2016-0627||奥巴马考虑在叙利亚采取有限的军事行动||奥巴马敦促对叙利亚采取军事行动，但将寻求国会同意||2
2016-0704||曼德拉在医院里呆了第三天。||曼德拉住院3天||5
2016-0708||一人在穆斯林兄弟会开罗办事处的冲突中丧生||埃及：抗议者袭击穆斯林兄弟会总部||2
2016-0759||希腊与“三驾马车”达成协议，预计在几天内提供援助||债务检查员与希腊达成协议||3
2016-0789||俄罗斯普京宣称有权入侵乌克兰||克里姆林宫：普京尚未决定在乌克兰使用俄罗斯军队||2
2016-0815||谁是圣战约翰？||谁是“圣战约翰”？||5
2016-0858||尽管起重机倒塌，朝圣仍将继续前进，官员们发誓||尽管起重机倒塌，朝圣仍要继续前进。||4
2016-0964||夏威夷将迎来22年来的第一场飓风||夏威夷将迎来22年来的第一场飓风||5
2016-0967||伊拉克爆炸造成至少26人死亡||伊拉克自杀式炸弹袭击者造成至少12人死亡||2
2016-1021||刘易斯汉密尔顿为俄罗斯大奖赛接棒||刘易斯汉密尔顿赢得首届俄罗斯大奖赛||4
2016-1062||俄罗斯战机袭击叙利亚境内||俄罗斯在叙利亚的轮盘赌||2
2016-1097||尼日利亚在紧张的总统选举中投票||几内亚总统选举投票||2
2016-1100||威廉王子武士装备日本之旅||英国威廉王子抵达北京||2
2016-1115||密克罗尼西亚副总统访华||玻利维亚副总统访华||2
2016-1118||伊斯兰国发布斩首美国人质视频||伊斯兰国发布英国人质第二段宣传片||3
2016-1133||伊朗终止与巴基斯坦的合作协议||伊朗与塔吉克斯坦签署合作协议||2
2016-1168||鲁尼帮助曼联3-0战胜埃弗顿||西汉姆2-0战胜纽卡斯尔||1
2016-1169||在耶路撒冷被枪杀的强硬犹太领导人||以色列领导人敦促耶路撒冷保持平静||1
2016-1174||埃及：国际新闻学会敦促释放在柏林被捕的半岛电视台记者||埃及判处半岛电视台记者监禁||1
2016-1199||利比亚：联合国命令对利比亚侵犯人权的行为进行调查||印度最高法院下令调查就业诈骗、死亡||0
2016-1216||尼泊尔地震死亡人数超过7000人||尼泊尔地震死亡人数高达8000人||3
2016-1256||亲巴勒斯坦积极分子游行到联合国总部||亲巴勒斯坦积极分子准备船队打破对加沙的封锁||2
2016-1328||谁在机场抛弃了3架波音飞机？||莱索托警察弃岗，生死未卜||0
2016-1443||法国关闭清真寺，在袭击后的镇压行动中逮捕了一名男子。||袭击后加强新德里教堂的安全||2
2015-0036||在狭窄的小路上骑自行车的人。||一名男子骑着独轮车沿着一条铺好的道路行驶。||2
2015-0246||一只棕色的大狗蹲在一片草地上。||一只棕色的狗在田野里奔跑。||3
2012train-0163||一旦转换，贝星将拥有约295万股上合组织普通股，占公司流通股的17.5%。||这项投资使总部位于加利福尼亚州拉克斯珀市的Baystar公司获得了290万股上合组织普通股，占该公司流通股的17.5%。||4
2016-0733||在制裁战争中没有胜利者||制裁对俄罗斯的影响||1
dev：
2012test-0000||一个戴着安全帽的男人在跳舞。||一个戴着安全帽的男人在跳舞。||5
2012test-0002||一个小孩在骑马。||孩子在骑马。||4
2012test-0007||一个女人在弹吉他。||一个人在弹吉他。||2
2012test-0010||一个女人在切洋葱。||一个人在切洋葱。||2
2012test-0008||一个女人在吹长笛。||一个人在吹长笛。||2
2012test-0015||一个男人在擦粉笔。||那人在擦粉笔。||5
2012test-0023||一个女人抱着一个男孩。||一个女人怀了她的孩子。||2
2012test-0036||女人剥土豆。||一个女人在剥土豆。||5
2012test-0037||人们在玩板球。||男人们在打板球。||3
2012test-0039||一个男人在弹吉他。||一个人在吹长笛。||1
2012test-0041||美洲狮在追熊。||一只美洲狮正在追赶一只熊。||5
2012test-0049||那人在弹吉他。||一个男人在弹吉他。||4
2012test-0051||一个男人在找东西。||一个女人在切东西。||0
2012test-0060||女孩对着麦克风唱歌。||这位女士对着麦克风唱歌。||2
2012test-0067||一个男人在爬绳子。||一个男人爬上一根绳子。||5
2012test-0079||小猫在吃东西。||小猫从盘子里吃东西。||4
2012test-0091||一个女人在煮鸡蛋。||一个女人在煮东西。||3
2012test-0097||一个男人在弹吉他。||一个人在吹小号。||1
2012test-0098||动物在咀嚼什么东西。||一只动物在啃钥匙链。||3
2012test-0122||一个人在吹长笛。||一个人在弹吉他。||2
2012test-0140||一个男人在踢足球。||一个人在吹长笛。||1
2012test-0147||一个女孩在骑马。||一个女孩在骑自行车。||1
2012test-0153||一个男人在车库里举重。||一个人在举重。||4
2012test-0173||一个女人在看书。||一个女人在揉面团。||1
2012test-0186||这位女士把一只鸡蛋打碎在碗里。||这个男人正在把鸡蛋打进碗里。||2
2012test-0189||一个乐队正在舞台上表演。||一个乐队正在舞台上演奏。||5
2012test-0206||一个男人在弹吉他。||一个人弹吉他。||5
2012test-0211||坐在地板上的一个人弹吉他。||一个男人坐在房间的地板上，弹着一把吉他。||4
2012test-0213||小狗在玩塑料容器。||狗在玩一个塑料容器。||3
2012test-0218||一个人拉小提琴。||一个人在拉小提琴。||5
2012test-0219||一个人弹钢琴。||一个人在弹钢琴。||5
2012test-0222||一个男人在打篮球。||一个人在弹钢琴。||1
2012test-0220||一个男人在吃东西。||一个男人在吃东西。||4
2012test-0236||一只熊猫在爬山。||一个男人在爬绳子。||1
2012test-0255||孩子们在舞台上跳舞。||有些人在舞台上跳舞。||3
2012test-0261||一个人弹吉他。||一个人弹钢琴。||1
2012test-0280||那人在骑马。||一个女人在用锄头。||0
2012test-0286||一个男人在板子上钻一个洞。||有人在一块木头上钻了个洞。||4
2012test-0289||一个男人正在手枪上装消音器。||一个男人正在给一把枪加一个消音器。||4
2012test-0301||两个小女孩正在打电话。||一个小女孩正沿着街道走着。||0
2012test-0306||那个女人正在把鸡蛋打进碗里。||这位女士把生鸡蛋碎在碗里。||4
2012test-0315||一个女人把面粉放在一块肉上。||一位妇女正在往肉上撒面粉。||5
2012test-0324||一个男人在打电话。||一个男人在对一个女人唱歌。||0
2012test-0338||一个男人在玩电子键盘。||一个人在吹长笛。||1
2012test-0345||一个男人正在跳入水中。||一个人在剪纸。||0
2012test-0354||一个男人在弹吉他。||有个人在演奏乐器。||3
2012test-0362||一个年轻人在弹钢琴。||一个女人正在剥虾皮。||0
2012test-0364||一个女人在混血。||一个女人在碗里搅拌食物。||3
2012test-0367||有人在用刀把卷心菜的叶子切碎。||有人在切一些卷心菜叶子。||4
2012test-0372||一个慢条斯理的萝莉走来走去。||一只动物走来走去。||2
2012test-0375||一个小男孩正在用吸尘器打扫地板。||一个男孩正在吸尘。||3
2012test-0381||一位女士正在用眼线笔把眼线涂在眼皮上。||一个女人在她的眼皮上涂化妆品。||3
2012test-0387||一个男人正在铺床。||一个女人在弹吉他。||0
2012test-0392||一个人在玩键盘。||一个人在玩键盘。||4
2012test-0405||飞机在公路上飞行。||飞机沿着跑道飞行。||2
2012test-0419||一个人开枪打死一个人。||一名男子用手枪射击另一名男子。||4
2012test-0420||一个人弹吉他。||那人一边唱歌一边弹吉他。||3
2012test-0424||有个人在玩黑客游戏||一个男人在玩键盘。||1
2012test-0431||一个男人在海滩上和其他女人聊天。||一个男人正沿着街道走着。||0
2012test-0446||一位厨师正在准备一些食物。||厨师准备了一顿饭。||4
2012test-0451||这个男人通过网络摄像机和一个女孩交谈。||一个十几岁的女孩通过摄像头和一个女孩交谈。||2
2012test-0453||一只乌龟在地上走。||一只大海龟在草地上爬行。||3
2012test-0454||这位女士在搅拌机上打碎了一个鸡蛋。||这位女士把肉切碎了。||1
2012test-0462||五只小猫正在吃五道菜中的一道菜。||小猫正在吃托盘上的食物。||2
2012test-0464||一个女人在切金枪鱼。||一个女人在切生鱼。||2
2012test-0468||一个弹吉他的人。||一个女人正在画她的嘴唇。||0
2012test-0478||一只小犀牛正和他的妈妈在他的钢笔周围走来走去。||一只小犀牛正跟着一只成年犀牛。||3
2012test-0488||那人用剑削塑料瓶。||一个男人用剑割开了一个塑料瓶。||5
2012test-0495||一个男人正在厨房的台子上清洗一条鱼。||一个人在吹长笛。||0
2012test-0506||一个男人在按微波按钮。||一个男人打开微波炉。||2
2012test-0507||一个女孩在骑马。||那女孩骑着马小跑。||4
2012test-0514||蝙蝠侠和罗宾驾驶直升机飞过水面。||一架直升飞机在水面上空飞行。||2
2012test-0518||一个女人一边说话，一边用塑料瓶往锅里倒油。||一位年长的妇女正在往炉子上的平底锅里倒油。||3
2012test-0524||一个女人在切一些药草。||一个女人在切香菜。||2
2012test-0532||这位女士把绞肉串放在热水里。||这位女士用热油炸了裹着面包的肉。||1
2012test-0539||这个男孩正在弹钢琴。||一个乐队正在舞台上演奏。||1
2012test-0538||一个女人骑着马。||一个男人在开枪。||0
2012test-0541||厨师在揉面粉。||一个女人在揉玉米饼面团。||2
2012test-0550||一个女人骑着马沿着警戒线。||一只狗在滑板。||0
2012test-0551||一位妇女正在把她的孩子放在垃圾桶里。||那个女人在土豆上戳洞。||0
2012test-0565||一个男人和一个女人在一张桌子上吃饭。||一对夫妇正在吃饭和聊天。||3
2012test-0567||一个女人骑着马。||一个男人怒气冲冲地翻来覆去。||0
2012test-0568||一个男人在把木头拧到墙上。||一个男人在给一个女人按摩。||0
2012test-0569||一个女孩在吹长笛。||一个女孩演奏一种管乐器。||3
2012test-0573||一个小婴儿在弹吉他。||一个男孩坐在床上唱歌弹吉他。||2
2012test-0575||一个女人在切洋葱。||一个男人在玩纸牌戏法。||0
2012test-0578||一个孩子在玩电脑游戏。||一个男孩在笔记本电脑上玩游戏。||3
2012test-0607||一个女人正在剥一些鱼。||一个女人正在煎锅上倒一种黄色的混合物。||1
2012test-0610||人们在打棒球。||板球运动员击球。||0
2012test-0611||一个人在煮汤。||一个女人正在把鸡蛋放进平底锅里。||0
2012test-0640||一个女人在跳舞。||一个男人弄断了一根棍子。||0
2012test-0652||一个男人投篮。||一个男人在弹吉他。||0
2012test-0653||大象在洗澡。||两个女人在唱歌。||0
2012test-0669||一个女人在她的眼皮上涂上化妆品。||那女人在画眼影。||4
2012test-0673||一个女人和一个男人坐在一辆车里。||一个开车的女人正在和坐在她旁边的男人说话。||3
2012test-0697||这位女士在碗里搅拌生鸡蛋。||一个女人正把眼睛倒进一只碗里。||1
2012test-0709||那人搅动了鸡的酱汁。||那人在搅油。||2
2012test-0716||男子跳绳||一个男人在说话。||0
2012test-0717||一个女人正在剥桔子。||一个女人切下一小块柠檬皮。||1
2012test-0723||有人在打鸡蛋。||女人在碗里搅鸡蛋。||2
2012test-0729||一个男人在给一块面包涂黄油。||一只慢慢地挂在绳子上的懒猴。||0
2012test-0732||一个女人切了一些蔬菜。||一名妇女正将串好的食物放在炊具上。||1
2012test-0743||一个人弹一把原声吉他。||一个女人和一只狗在一起散步。||0
2012train-0005||一个人在剥虾皮。||一个人在准备虾。||3
2012train-0012||躺在床上的一只小狗。||一只小狗躺在床上。||5
2012train-0006||一个女人在切西兰花。||一个女人在切西兰花。||5
2012train-0016||那人正在切土豆。||一个男人在切土豆。||5
2012train-0042||一个人在剥虾皮。||一个男人在剥虾。||3
2012train-0066||一个女人在切土豆。||一个女人在切胡萝卜。||2
2012train-0068||女人都在跑。||两个女人在跑。||3
2012train-0075||一个人在弹竖琴。||一个女人在弹吉他。||1
2012train-0076||一名男子潜入游泳池。||一个男人潜入游泳池。||5
2012train-0078||那人在捣碎大蒜。||一个男人正在捣碎一些大蒜。||5
2012train-0079||一个男人正在切土豆。||一个男人正在切胡萝卜。||2
2012train-0097||一个人在切洋葱。||一个人切洋葱。||5
2012train-0124||一个男人在跳舞。||一个人在唱歌。||1
2012train-0125||一个人在跑。||一个人在唱歌。||1
2012train-0134||这个男人正在树林里徒步旅行。||一个男人正在树林里追踪。||3
2012train-0137||一个人在吹长笛。||一个人在弹吉他。||2
2012train-0138||一个男人在骑自行车。||一个女人在骑马。||1
2012train-0145||一个女人在弹吉他。||一个人在弹吉他。||4
2012train-0161||一个男人正在吃披萨。||一个男人在吃东西。||3
2012train-0175||一个人在弹吉他。||一个人弹吉他。||4
2012train-0182||女人打男人。||一个女人正在洗澡。||0
2012train-0186||一个男人在说话。||一个男人在跳舞。||1
2012train-0181||那人在给面包涂黄油。||那人在搅饭。||0
2012train-0194||一个人在梳猫的头发。||一个人在刷一只猫。||4
2012train-0206||一个人在打鼓。||一个人在弹吉他。||1
2012train-0212||一个男人正在剥香蕉皮。||一个女人在剥土豆。||1
2012train-0216||小狗试图从浴缸里出来。||一只小狗正试图从浴缸里出来。||4
2012train-0262||一个女人正在剥洋葱。||那个女人在切绿洋葱。||3
2012train-0263||一个人正在搅拌一锅米饭。||一个人在剥土豆。||0
2012train-0274||一个男人在弹吉他。||那个女孩在弹吉他。||2
2012train-0276||一只小狮子试图爬上篱笆。||狮子试图爬过一堵墙。||2
2012train-0277||一个男人在打电话。||有个人对着麦克风说话。||2
2012train-0278||一个男人在弹吉他。||一个男人正在清理一张CD。||0
2012train-0285||有人在往锅里倒鸡汤。||那个人正在往锅里倒汤。||3
2012train-0303||一个女人在切洋葱。||一个女人正在用刀切大蒜。||1
2012train-0317||这个男人正在和其他男人握手。||一个人在和另一个人握手。||4
2012train-0318||一个目标正被枪弹击中。||目标被子弹击中。||4
2012train-0330||一位女士正在化妆。||一个男人在弹吉他。||0
2012train-0332||一个女人正在切一个大胡椒粉。||一个人在切青椒。||3
2012train-0336||一个男人在披萨上放了些奶酪。||一个男人在比萨饼上撒奶酪丝。||4
2012train-0340||一个人盯着一片叶子。||一个男人在切蔬菜。||0
2012train-0376||那人在玩键盘。||一个人在弹吉他。||2
2012train-0379||一个女人在吹长笛。||一个男人在玩键盘。||1
2012train-0380||一个人骑着马。||一个女人骑着大象。||1
2012train-0385||一个人在吹长笛。||一个男人在跳舞。||0
2012train-0388||一只老虎正绕着他的笼子走。||一只老虎漫无目的地走来走去。||3
2012train-0389||一个人把食用油倒进锅里。||一个人正在把橄榄油倒进炉子上的锅里。||3
2012train-0390||一个女人在切土豆。||一个女人在骑马。||0
2012train-0403||一个女人正在锻炼。||女人举重。||3
2012train-0405||小孩在海浪中跑来跑去。||一个小男孩在海浪中跑来跑去。||3
2012train-0412||一只狗正在从冰箱里偷食物。||狗从冰箱里拿出一些东西。||3
2012train-0414||一个人在两个摄像机上使用喷灯。||一个人在烧摄像机。||2
2012train-0422||一个男人正把刀插在虎钳上。||一个男人在车库里上了一辆车。||0
2012train-0427||一个女人在煮肉。||一个男人在说话。||0
2012train-0431||一只小狗正试图从水槽里出来。||小狗试图从浴缸里出来。||3
2012train-0436||一个人在折叠一张方形的纸片。||一个人折叠一张纸。||3
2012train-0441||这个男孩正在弹钢琴。||那个女人正在往锅里倒油。||0
2012train-0449||一个女人正在给婴儿喂奶。||一个男人正在往锅里加水。||0
2012train-0450||一个男人在弹吉他。||一个女人在骑马。||0
2012train-0453||一个女人正在搅拌鸡蛋。||那个女人在吃东西。||0
2012train-0464||一个男人正在乘船。||一个男人正在系这台机器。||0
2012train-0474||一个男人在端蛋糕。||给鹌鹑调味的人。||0
2012train-0476||有人在吃胡萝卜。||一个女人在啃橘子的食物。||2
2012train-0484||一个人站在屋顶上拉小提琴。||一个男人在屋顶上跳舞。||1
2012train-0494||猴子是空手道，踢人。||猴子练习武术。||2
2012train-0506||一个男人刮了一把刀。||男人背着女人。||0
2012train-0522||一个女人正在剥一些肉的皮。||一个女人在切西红柿。||1
2012train-0528||一个男人在碗里搅拌配料。||一个男人正在用叉子在碗里打两个鸡蛋。||2
2012train-0533||一个女人在浴缸里放松。||一个女人在用叉子捅土豆。||0
2012train-0534||一位妇女正在往鱼上加油。||那个女人在切土豆。||0
2012train-0535||一个女人在写东西。||一个女人在切青葱。||0
2012train-0539||婴儿吃他的食物。||一个婴儿正在吃豌豆。||3
2012train-0540||一个男人正在用机器切胡萝卜。||一个人站在雨中。||0
2012train-0548||一个男人在舞台上弹吉他和唱歌。||一个男人在弹电吉他。||3
2012train-0552||一个男孩在弹钢琴。||一个人一边唱歌一边弹吉他。||1
2012train-0555||那个人在生火。||一个人生火。||5
2012train-0579||一个女人正在海滩上骑马。||一个女人正在洗碗。||0
2012train-0580||一个人在切药草。||一个男人正在精细地切一种绿色的物质。||3
2012train-0582||一位妇女正在收集杯子里的自来水。||一个男孩正在往水罐里灌水。||1
2012train-0591||那条狗想不出怎么把棍子从狗门里弄出来。||一只狗正试图通过他的狗门。||2
2012train-0593||一个女人在碗里搅拌鸡蛋。||一个男人在做俯卧撑。||0
2012train-0617||有人在搅拌液体。||一个男人在弹吉他。||0
2012train-0643||那只大眼睛的动物正在吃东西。||一只懒猴在吃东西。||2
2012train-0645||一个婴儿在快乐地爬行。||一只猫在硬木地板上走着。||0
2012train-0648||老虎俱乐部在玩球。||一个人正在用刀切虾。||0
2012train-0655||旗帜在空中飘扬。||一面旗帜在挥舞。||3
2012train-0664||婴儿在他的汽车座椅上笑了。||一个婴儿在笑。||3
2012train-0674||这只鸟正在水龙头下洗澡。||一只鸟在水槽里洗澡。||4
2012train-0684||女人们互相拥抱，一起跳舞。||两个人在打乒乓球。||0
2012train-0690||那人正试图用老鼠喂蛇。||一个男人正在用他的笔记本电脑工作。||0
2012train-0716||一只猫正在地板上玩西瓜。||一个男人正在往锅里倒油。||0
2012train-0707||一只老虎正在和他的驯兽师玩耍。||老虎攻击人。||1
2012train-0718||猫从一盘水中取出一个物体。||那只猫想吃玉米棒上的玉米。||0
2012train-0733||一个女人正在往锅里加一些蘑菇和液体。||一个年轻人在弹吉他。||0
2012train-0738||有人在美元上画了华盛顿的脸。||一个人从一美元钞票上取钱。||3
2012train-0739||那女孩正在切洋葱。||一个女人正在把洋葱切成小块。||2
2014-0000||一只猫站在树枝上。||一只黑白相间的猫高高地站在树枝上。||3
2014-0005||小羊正看着照相机。||站在水边圆木上的一只小鸟。||0
2014-0016||黑白相间的母牛在大门前停了下来。||一头黑色的母牛和一头棕色的母牛站在一棵连根拔起的树前的平原上。||2
2014-0013||一头站在田野里的公牛。||一匹棕色的马站在郁郁葱葱的田野里。||1
2014-0020||一群四个人在一顿晚餐中吃蛋糕。||四个人围着桌子吃甜点。||3
2014-0036||一只红色和灰色的小鸟栖息在一棵树的光秃秃的树枝上。||一只红棕色的鸟栖息在树枝上。||2
2014-0044||沙发前的一袋棉花。||一只印花猫坐在门前的台阶上。||0
2014-0058||红色双层巴士沿着街道行驶。||一辆红色的两层楼的公共汽车沿着街道行驶。||3
2014-0072||拥挤的街道上一辆红色的双层公共汽车。||城市街道上的双层公共汽车。||4
2014-0073||骑在围栏里骑马的骑师。||骑师骑着马疾驰而过。||3
2014-0108||一位亚洲女性和一位戴眼镜的女性竖起大拇指微笑。||两个女人在镜头前摆姿势，竖起大拇指。||3
2014-0109||一列黑色的火车沿着铁轨行驶。||在铁轨上的大部分是黑色的火车。||3
2014-0120||那只棕色的狗正把头靠在一个白色的枕头上。||一只棕褐色的狗躺在沙发上，头枕在一个白色枕头上。||3
2014-0145||抱着一个小婴儿的微笑的女人。||两个微笑着抱着孩子的女人。||3
2014-0159||空中有两架飞机。||天空中的一架飞机。||2
2014-0160||沿着铁轨行驶的运煤火车。||一辆旧火车停在铁轨上。||2
2014-0164||一只猫看着相机。||一只灰色、黑色和白色的猫看着相机。||4
2014-0166||两个女人抱着婴儿摆姿势。||两个微笑着抱着孩子的女人。||4
2014-0181||一架红白相间的飞机在晴天飞行。||红白相间的飞机在空中飞行。||4
2014-0183||一张旧火车站的黑白照片。||一张猫坐在沙发上的黑白照片。||0
2014-0184||在废墟前的自行车。||一辆粉红色的自行车在一座建筑物的前面。||2
2014-0187||红色双层巴士在路边。||拥挤的街道上一辆红色的双层公共汽车。||3
2014-0191||公共汽车在繁忙的道路上行驶。||一辆绿色的公共汽车沿着一条路行驶。||3
2014-0194||棕色和白色的鸭子走在绿色的草地上。||一架红白相间的飞机在晴天飞行。||0
2014-0193||一对老年亚洲夫妇和一个正在打哈欠的婴儿在餐桌上摆姿势。||一对年龄较大的亚洲夫妇在餐桌前摆出姿势，抱着一个新生的婴儿。||4
2014-0220||车棚里的大型银色机车发动机。||那辆银色的火车停在一个车站里。||2
2014-0224||两个人坐在一辆大摩托车上。||两只老鹰坐在一根长长的树枝上。||0
2014-0253||几台电视机放在地板上，一台又一台地堆放在一起。||三台电视机，放在地板上，另外两台放在盒子上。||3
2014-0254||羊在一片绿树旁的草地上吃草。||羊在一排树前的田野里吃草。||4
2014-0266||这只小狗保护它的主人。||停车标志的背面用贴纸装饰。||0
2014-0267||孩子们看着一只羊。||孩子在外面挤牛奶。||0
2014-0281||一张情侣的黑白照片。||一张旧火车站的黑白照片。||1
2014-0282||有许多贴纸的停车标志的背面。||贴有标签的标牌的背面。||3
2014-0287||两个女人坐在草地上的椅子上。||两个女人坐在咖啡馆里。||2
2014-0288||一辆双层红色公共汽车在路上行驶。||一辆红色双层公共汽车沿着街道行驶。||5
2014-0299||那只黑鸟正坐在地上。||树下一头猪的背部，背景是一头牛。||0
2014-0301||一架达斯航空货运飞机坐在跑道上。||停在跑道上的客机。||3
2014-0303||一只猫睡在紫色的床单上。||一只黑白相间的猫睡在一条紫色的毯子上。||4
2014-0305||一张猫在奶油沙发上的特写。||一匹马的特写镜头。||1
2014-0312||有木柜和餐桌的厨房。||有木柜和家具的厨房。||4
2014-0314||一辆摩托车停在一堵墙上，墙上覆盖着一幅城市景观的涂鸦场景。||晚上，一辆摩托车停在一座城市的壁画旁。||3
2014-0351||两个男孩面对面地坐在一张桌子前，一个指向另一个。||两个人面对面地坐在一张桌子旁，一个人对着另一个人。||4
2014-0354||两只白狗在水中游泳。||鸟儿在水中游泳。||0
2014-0380||漂浮在水上的大型白色游轮。||漂浮在水面上的大型游轮。||4
2014-0394||两只秃鹰栖息在树枝上。||两只鹰栖息在一根树枝上。||4
2014-0395||站在火车旁边的背包。||人们在餐馆里的社交聚会。||0
2014-0403||那只鸟坐在树枝上。||一只红棕色的鸟栖息在树枝上。||3
2014-0414||一群戴着毛皮帽子的人。||一群穿着绿色和白色衣服的骑自行车的人，有旁观者看着。||0
2014-0457||一个骑山地车的人。||一位妇女在一根柱子旁摆了个姿势，上面有U2的标志。||0
2014-0471||骑马的女人。||那个女人骑着那匹棕色的马。||3
2014-0474||火车在铁轨上行驶。||在铁轨上行驶的黑色蒸汽火车。||3
2014-0483||白色的鸭子站在地上。||一个戴着黑色帽子的女人站在地铁旁边。||0
2014-0486||一群人在外面的一张桌子上吃饭。||一群人坐在一张饭桌旁。||3
2014-0527||两只猫近在咫尺，黑白相间，毛茸茸的。||两只小猫正坐在一个有奶牛图案、毛皮覆盖的穹顶里。||3
2014-0537||一群人坐在厨房旁边的一张小沙发上。||一群人站在一个骑着马的小孩子旁边。||1
2014-0544||一个男人跳他的脏自行车。||一个骑自行车的人在空中跳跃。||3
2014-0553||站在田野里的一头黑白相间有角的母牛。||田里的一头大黑白相间的母牛。||4
2014-0563||一位长发男子，戴着帽子，站在两个半空的大可乐瓶之间。||一个戴着帽子和夹克的男人走在两个大瓶子之间。||3
2014-0581||家猫望着窗外。||一只白色的猫从窗户往外看。||3
2014-0575||一对年龄较大的亚洲夫妇在餐桌前摆出姿势，抱着一个新生的婴儿。||一群老人围着餐桌摆姿势。||2
2014-0582||两头牛在田里吃草。||一匹棕色的马在绿色的田野里。||1
2014-0589||一个人站在高速公路附近的立交桥下。||一个人沿着水边遛狗。||0
2014-0591||一个女人和孩子把推车推下人行道。||一个女人和一个年轻女孩沿着人行道走着。||3
2014-0594||一只白色的鸟飞到一棵树上。||躺在床单上的一只白猫。||1
2014-0602||坐在餐桌旁端着葡萄酒、啤酒和柠檬的女人。||四个女人和两个男人坐在餐厅的一张长桌旁。||1
2014-0605||一台笔记本电脑和一台电脑显示器。||一台笔记本电脑和一台电脑在工作站。||2
2014-0609||一只白猫躺在办公椅上。||躺在床单上的一只白猫。||2
2014-0623||一匹棕色马的特写镜头。||一匹马的特写镜头。||4
2014-0630||有多张桌子和绿色墙壁的办公室。||有明亮的绿色墙壁的小办公空间。||4
2014-0631||牵着一匹白马的女人。||穿着燕尾服的人骑着一匹白马。||2
2014-0645||银色火车引擎的左边。||黑色火车发动机的特写。||2
2014-0642||一个骑摩托车的人在表演轮子。||骑摩托车的人在汽车旁边玩轮盘。||4
2014-0654||客厅里有一张蓝色沙发和一张双人床。||客厅里的一张皮沙发和一张木桌。||2
2014-0666||黑鸟坐在水泥板上。||黑鸟站在混凝土上。||4
2014-0668||深色的狗站在草地上。||一只灰色的狗站在草地上。||3
2014-0669||一个年轻的金发女孩带着微笑和自行车头盔。||一个年轻的女孩戴着自行车头盔，背景是一辆自行车。||3
2014-0676||两匹棕色的马站在草地上。||棕色的马站在草地中间。||3
2014-0683||男孩和小白狗躺在沙发上。||一个小男孩和一只狗躺在沙发上。||4
2014-0691||一位妇女躺在地板上，抱着一个婴儿。||一个男人躺在地板上，抱着一个婴儿。||2
2014-0699||有一扇红门的灰色房子。||有一扇红门的房子。||3
2014-0701||一个骑着白马的女人。||牵着一匹白马的女人。||3
2014-0704||沮丧的女人坐在沙发上。||抱着新生儿的老妇人。||0
2014-0721||棕色和白色的母牛在食槽里吃东西。||棕色和白色的母牛正在用食槽进食。||4
2014-0732||一位伸出双臂的年轻女子站在一辆“去哪儿”公共汽车前。||那女孩正站在敞开的公共汽车门前。||3
2014-0736||一群人在外面吃饭。||一群人在外面的一张桌子上吃饭。||4
2014-0739||两只猫一起坐在沙发上，望着窗外。||两只猫坐在沙发的后面，望着窗外。||4
2014-0742||一个人坐在长凳上，看着一条狗，拴着皮带，坐在人行道上。||一位妇女坐在沙发上抱着一个小婴儿。||0
2014-0747||停在人行道上的一辆蓝色摩托车。||一辆蓝色的轻便摩托车停在人行道上。||4
2015-0016||两只灰色的狗一起跑过青草。||两只灰色的狗在青草中奔跑。||4
2015-0026||两只狗正在一片草地上奔跑。||两只狗在草地上奔跑。||5
2015-0027||这对夫妇坐在靠近水的草地上的椅子上。||那男孩在公园里从一张野餐桌跳到另一张桌子。||0
2015-0050||一群人站在街上||一位妇女站在街上对一群不同的人讲话。||2
2015-0054||一只狗在棕色的草地上奔跑。||一只湿漉漉的狗拿着一个网球穿过黄色的草地。||2
2015-0061||这个男人和两个小男孩跳在蹦床上。||一个男人和两个男孩跳在蹦床上。||4
2015-0068||两个年轻女孩在草地上互相拥抱。||两个年轻女孩在草地上抱着对方。||4
2015-0069||两只白狗正在厚厚的白雪中行走。||两只白狗走过一大堆大雪。||4
2015-0119||孩子们在公园里打球。||两只狗在岸边玩耍。||0
2015-0126||一只黑白相间的狗在一个长满草的花园里奔跑，周围着一道白色的篱笆。||一只黑白相间的狗跳过了一道障碍。||2
2015-0128||这群徒步旅行者正在一座山前休息。||几个徒步旅行者带着他们的装备在一座山前休息。||4
2015-0140||两个女孩穿着蓝色和青绿色的衣服，戴着大帽子，站在一棵大树干旁。||一个女人、一个小男孩和一个小婴儿站在一座奶牛雕像前。||1
2015-0166||一个小男孩跳进湖里。||这个男孩正跳进湖里。||4
2015-0180||一男一女坐在长椅上。||一对男女坐在公园的长椅上。||3
2015-0198||那只棕色的狗躺在一张蓝色的床单上。||一只棕色的狗和两只黑狗在杂草丛生的草地上。||0
2015-0216||两只狗在雪地里打斗。||两只狗站在雪地里。||2
2015-0217||这个男人和两个小男孩跳在蹦床上。||一个男人和两个男孩在蹦床上蹦蹦跳跳。||4
2015-0248||练拳击的人||一名男子练习拳击||5
2015-0262||一群人站在沙滩上看着外面的水。||一群人正站在海滩上的一些小船前。||3
2015-0294||那只白色和棕色的狗在草地上飞快地跑着。||那只白色的大狗在草地上奔跑。||3
2015-0359||黑白相间的狗在水中奔跑。||一只黑白相间的狗在草地上奔跑。||2
2015-0369||两只狗在雪中奔跑||一只狗躺在雪地里。||2
2015-0370||一只金狗在雪中奔跑。||一群拉着雪橇穿过城镇的雪橇狗。||1
2015-0372||在城市街道上滑板的人。||在户外斜坡上的空中滑板运动员。||2
2015-0390||一个女孩在弹跳的房子里蹦蹦跳跳。||女孩跳起舞来像个穿着戏服的男人。||1
2015-0402||一只棕色和白色的狗在用它的后腿站着的时候抓住了一个网球。||那只棕色和白色的狗嘴里叼着一根棍子。||1
2015-0407||一只湿漉漉的红领黑狗在河里。||一只红领黑狗在水中涉水。||4
2015-0419||两个穿粉红色衣服的小女孩在跳舞。||两位女士在海滨附近的小路上慢跑。||0
2015-0435||一个穿牛仔裤的女人在大屏幕前玩电子游戏。||一男一女正在一张黄色花坛前摆姿势拍照。||0
2015-0448||一只黑狗正在雪中奔跑。||黑色和棕色的狗在雪中奔跑。||4
2015-0449||一个穿着粉红色比基尼的女人躺在甲板躺椅上，椅子上盖着一条粉红色的毛巾。||在网球场上穿着白色衬衫和黑色裙子的女人。||1
2015-0456||一群人在一个会议上挥舞着美国国旗。||参加户外活动的一群人||2
2015-0465||一个男孩滑板滑下一些涂鸦楼梯的栏杆。||一名滑板运动员跳过一座白宫门前的障碍物。||2
2015-0472||一男一女吹泡泡。||一男一女戴眼镜吹泡泡。||4
2015-0500||一个女人和一个男人被耳机逗乐了。||一男一女运动后休息。||1
2015-0524||船在波涛汹涌的水中航行。||一个人在波涛汹涌的海面上划皮艇。||2
2015-0501||两个女孩在海里走。||两个女孩走在街上||1
2015-0532||三只狗在白雪中玩耍。||两只狗在草地上玩耍。||1
2015-0576||两个穿着雪衣的人躺在雪地里造雪天使||两个孩子躺在雪地里造雪天使||3
2015-0577||一个金发小女孩站在喷泉前。||站在喷泉前的年轻女孩||4
2015-0602||骑秋千的男孩。||一个骑着秋千的小男孩。||4
2015-0607||一只黑狗在雪中奔跑。||一只黑狗在水中奔跑。||2
2015-0627||这个男人穿着一件黑色衬衫，戴着一顶帽子，面带微笑。||一个男人把一个小女孩举过头顶。||0
2015-0632||一男一女在街上骑自行车。||一个男人和一个女人骑着自行车穿过城市的一个十字路口。||3
2015-0667||雪地里的两只狗||两只狗在草地上玩耍。||2
2015-0673||三只狗在雪中玩耍。||三只狗在雪中奔跑。||4
2015-0688||晚上有几个人围坐在火炉旁。||晚上，一群人围坐在熊熊燃烧的炉火旁。||4
2015-0706||两条狗在岩石里嗅到什么东西。||两只狗沿着林子里的一条小路跑去。||1
2015-0718||一只黑狗躺在沙滩上。||孩子们在水里玩耍||0
2015-0728||一个男人帮助一个男孩骑自行车。||这个男人帮助那个男孩骑自行车。||4
2015-0725||一名身穿黑色衣服的男子在一堵红墙前戴着一顶帽子和一副眼镜。||一个穿白衬衫的女人站在一堵砖墙前。||1
2015-0750||两只棕褐色和白色的狗和一只棕褐色的狗在靠近水面的海滩上疾驰。||穿着粉色小叮当夹克的女士站在栏杆旁边，望着外面的水。||0
2015-0754||一个男人在一条土路上骑自行车。||两只狗在土路上奔跑。||1
2015-0759||一只黑白相间的狗在草地上奔跑。||黑白相间的狗在草地上奔跑。||4
2015-0781||一名妇女站在她的两侧，她的手臂伸出，而另一个正在拍摄一张照片。||一个男人站在人群中，手里拿着一件白色的东西。||0
2015-0796||许多人在海滩上，在一座悬挂着旗帜的建筑物附近。||繁忙的海滩上散落着人，看着天空。||2
2015-0803||黑白相间的狗在水中奔跑。||一只棕褐色和白色的狗在水中奔跑。||3
2015-0812||三个小丑穿着鲜艳的五颜六色的服装。||三个穿着鲜艳衣服的女人。||2
2015-0828||一只狗和一个红色的球在空中。||狗在院子里挖洞。||1
2015-0832||一只狗在草地上慢跑。||一只狗在草地上小跑。||5
2015-0866||一群小女孩和一条狗站在路上。||一群人在蓝色的木筏上泛舟。||1
2015-0878||一只棕色和白色的狗嘴里叼着一只粉红色的飞盘，正在一个人的背上驼背。||一只嘴里叼着飞盘的狗跳过了一个人。||3
2015-0887||一只狗和一只猫躺在一起。||两只灰色的狗在水里举着一根棍子。||0
2015-0891||一家人正和他们的狗在海滩上玩耍。||一个裸体的小女孩被抛向空中。||0
2015-0898||一只狗在长长的草地上奔跑。||一只狗躺在长满青草的草地上。||2
2015-0913||一群人在一些岩石上露营。||一群人站在消防车旁。||1
2015-0925||有一只黑狗跳进了游泳池。||一只黑狗正在跳进游泳池。||5
2015-0931||三只狗在雪地里玩耍，一只狗穿着夹克。||三只狗在雪地里玩耍，背景是一座城市。||3
2015-0933||一群人坐在小船上向岸边疾驰而去。||一群人站在一起，在一所房子前摆姿势。||0
2015-0956||一群人站在一条乡村公路上，后面是一块田地，前面是一片森林。||一群人站在一辆开着后备箱的汽车旁边。||0
2015-0961||一位日本剑客跳上了天空。||一个女人正在让她的狗在空中跳跃。||1
2015-0977||一名身穿美国国旗拳击短裤的男子站在楼梯上。||一个穿着白衬衫的女人站在街上。||0
2015-0978||一群七个人坐着一条绿色的小船在急流中漂流。||晚上，一群人站在地上，围坐着。||0
2015-0980||一个留着长发的男人正透过照相机看着。||一个戴着太阳镜的人直视前方。||2
2015-1032||一个戴着潜水装备的人在水下游泳。||一个人在非常清澈的蓝色水中潜水。||3
2015-1035||这只狗正在跳水。||两只狗在海滩上的水中奔跑。||2
2015-1090||两个女人拿着格子旗靠近一辆橙色的汽车。||两个穿着紧身衣的女士在一辆老式汽车旁边摆姿势。||2
2015-1160||两只棕色的狗在雪地里互相追逐。||两只棕色的狗正在雪中玩耍。||4
2015-1165||孩子们在雪地里玩蹦床。||几个孩子在雪地上跳蹦床。||4
2015-1196||一只拿着棍子的狗跟着另一只狗穿过水。||一辆四轮驱动的汽车在泥泞中行驶。||0
2015-1205||两只黑狗在草地上玩耍。||两只狗在草地上玩耍。||4
2015-1208||两个男孩正在跳进游泳池。||两个男孩在半空中跳进一个圆池里。||4
2015-1229||一群人走来走去，抓住绳子。||一群男人玩一场大学足球比赛。||1
2015-1233||一个穿着黑色和红色衣服的黑人正拿着一把打开的黑色雨伞睡在长椅上。||一个男人坐在公园的长椅上打盹，拿着一把开着的雨伞，保护着他不受阳光的伤害。||3
2015-1266||一只金毛猎犬从森林门廊上跳下来。||一只金毛猎犬从木制门廊上跳下来。||5
2015-1251||一个留着灰胡子的男人在海边骑自行车。||一只斑点狗用后腿站着在沙滩上接球。||0
2015-1313||在一间黄色的房间里，一位穿着黄色衣服的女士在床上方的空中飘荡着。||一只带着红色皮带的狗还在草地上追赶着一个网球。||0
2015-1328||一位滑雪者在一座山脉附近的雪地上空跳跃。||一位妇女坐在花坛旁俯瞰着一条隧道。||0
2015-1334||一个穿着红色泳裤的小男孩正在跳进游泳池。||当一只狗跳进一个划水池时，它被一根水龙带喷了出来。||0
2015-1344||两只狗在树前的草地上奔跑。||一只棕色的狗在树前的草地上奔跑。||2
2015-1351||一个小男孩爬在岩壁上||五只灰狗在沙道上赛跑。||0
2015-1372||滑板运动员从楼梯上跳下来。||一只狗从楼梯上跳下来。||0
2015-1385||黑白相间的狗在草地上奔跑。||一只黑白相间的狗在蓝色的水中游泳。||1
2015-1438||一个女人在海滩上跑步。||一只狗跑过陆地。||1
2015-1462||一只白色的狗正在沙滩上玩球。||一只黑白相间的狗正在和一只棕褐色的狗玩耍。||1
2015-1472||一位穿着黑色连衣裙、戴着红色饰物的妇女正沿着街道走着。||穿着黑色连衣裙的女人在街上走着。||3
2015-1476||两条狗在草地上互相靠近。||两条狗在草地上面对面。||4
2017-0001||当每个人都有自己的飞机时，我们现在的车辆将会出现在博物馆里。||这辆车需要修理一下||0
2017-0008||这个小男孩光着脚在前院外跳。||那个少年骑着自行车绕着走在院子里的人走。||0
2017-0009||森林里有狗。||狗独自一人在森林里。||4
2017-0011||这些穿白衣服的厨师正忙着在厨房为他们的顾客做饭。||妇女们正在厨房里准备晚餐。||3
2017-0013||一个男人带着一只狗带着独木舟。||一条狗在独木舟上载着一个人。||1
2017-0016||一位妇女观看说唱乐队的现场演出。||一群观众看着一个女孩跳舞。||2
2017-0022||那个女人在喝柠檬水，看电视。||那人坐在那里喝咖啡。||0
2017-0027||一个悲伤的人跳过一条小溪，在另一边迎接他的同伴。||一个男人跳过一条小溪，在另一边迎接他的同伴。||3
2017-0031||女人是蹦极。||一个女孩在蹦极。||4
2017-0032||当晚会的其他成员观看时，小丑为兄弟姐妹表演。||一个金发的孩子在一所房子前吹喇叭，而他的弟弟则在一旁看着。||1
2017-0036||四个女孩高高兴兴地走在人行道上。||三个年轻女孩走在人行道上。||3
2017-0039||一群海豹队员在唱歌||一群军人正在弹奏铜管五重奏。||2
2017-0043||一个人在雨中拉小提琴。||一个人在雨中弹吉他。||3
2017-0045||狗在追一只猫。||狗在追一只黑猫。||4
2017-0047||那只棕褐色的狗正和红狗在外面的雪地里玩耍。||一只黄狗正在雪中玩耍。||2
2017-0049||在房子里放着花瓶的女孩||那个女孩和另一个戴眼镜的女孩站在一起画她的手绘。||0
2017-0051||坐在办公室里的人拍照。||一个女人坐在办公室里。||3
2017-0053||人们跳入水中，而人们在后台钓鱼。||两个人在看水。||2
2017-0058||一位戴着帽子的老人站在一家商店门口。||一个穿着超大号衬衫的男人坐在一家商店里。||2
2017-0057||一个男孩在学校参加考试。||这个男孩在学校参加考试。||5
2017-0066||一个女人看着一只鸭子，她走在鸭子后面。||一个女人正带着她的狗去散步。||1
2017-0068||一个男人坐在长凳上，从一个被地毯包围的杯子里喝水。||一个男人坐在两张红色长椅中的一张上，盯着一个售货亭。||2
2017-0072||一个金发的小男孩头先滑下一个蓝色的操场，滑向另一个金发的年轻人。||一个头发竖着的小男孩正从蓝色的滑梯上滑下来。||2
2017-0073||这四个女人正在为即将到来的比赛做准备。||女人们在演一出戏||1
2017-0075||人在台阶上||一个男人坐在台阶上。||4
2017-0077||有个年轻女孩。||有个小男孩和那个女人在一起。||1
2017-0079||一位妇女画了一幅从背景中可以看到的大型建筑的图画。||一个人画了一幅可以在背景中看到的大型建筑的图画。||4
2017-0082||两个孩子在玩足球游戏。||孩子们在玩游戏。||3
2017-0083||这个男人在一片荒芜的田野里。||那个人在外面的田地里。||4
2017-0085||一个人把滑雪板准备好了，可以在田里把冰封掉。||一名男子在船上准备拉上他的网，看看他抓到了什么。||0
2017-0086||骑自行车的人在做危险的特技。||一个骑自行车的人在做特技。||4
2017-0087||一位音乐家在音乐会上在他的白色吉他上涂果酱。||在游行乐队中演奏她的乐器的长号演奏家。||0
2017-0089||一对穿着T恤衫的小男孩躲在树林里，其中一人看上去吓坏了。||两个微笑的小女孩和其他人在喷泉里玩耍。||0
2017-0090||在一群人面前在足球场上踢足球的一群人。||一群人在一个挤满了人的体育场里踢足球。||3
2017-0091||一个男人正在欣赏着三个亚洲孩子跳舞。||一个男人在看三个亚洲小孩跳舞。||4
2017-0096||在一个阳光明媚的日子，一名男子在机场叫出租车。||七月的一天，一个人在外面。||1
2017-0098||一个小男孩有一根红色的钓竿。||一个小男孩拿着一根钓竿站在一座桥上。||3
2017-0099||球员反弹球。||接球运动员接球的运动员||1
2017-0102||小狗在户外。||一个穿印板短裤的男人正在海滩上做瑜珈姿势。||0
2017-0106||一个穿着粉红色夹克的年轻女孩正在玩棋盘游戏。||一个穿着夹克的男孩在玩。||1
2017-0110||两个人在一起玩拼字游戏。||这两个女人在玩游戏。||2
2017-0112||这个女孩很熟练，练习很多。||这个人很熟练。||2
2017-0113||许多警卫站在一场比赛的起跑线前。||两个穿着商务服装的男人站在路边。||0
2017-0117||四个人朝一座塔走去。||两个男人走向一座圆顶形的建筑。||2
2017-0118||一个小女孩和一个男孩正在读书。||一个年纪较大的孩子一边看着窗外，一边在玩洋娃娃。||0
2017-0119||这孩子想游泳。||孩子们想游泳。||3
2017-0122||篮球比赛结束后，男人们在打架。||男人们正在打篮球。||2
2017-0127||人们围坐在灯光昏暗的桌子旁，笑着。||人们坐在长椅上。||2
2017-0128||一只狗在追牛。||一只白狗在追牛。||4
2017-0129||一名足球运动员试图对付对方球队的一名队员。||足球运动员试图铲球。||4
2017-0130||三个人正在烘干，想把一辆斯巴鲁从山路上的沟渠里拉出来。||两个人正在一条土路旁等着搭车。||1
2017-0131||一个女人不能抬起胳膊，因为她从脖子往下就瘫痪了||一位妇女正坐在台阶上，因为她绊了一跤，伤了脚踝。||0
2017-0135||五个孩子站在帐篷前。||人们在外面的花园前坐着。||0
2017-0136||穿着栗色衬衫的女性和穿着棕色夹克的另一位女性交谈。||一个穿蓝色连衣裙的女孩和另一个穿紫色连衣裙的女孩，两人都面带微笑。||1
2017-0137||棒球运动员在公园里玩游戏。||一名篮球运动员，在主场进行即将到来的比赛。||1
2017-0138||他们正在为学校的演出做准备。||两个穿绿色衣服的医务人员看着什么东西。||0
2017-0140||一些微笑的孩子正站在大海的夕阳前。||人们在黑暗中行走。||0
2017-0146||海浪在大海中撞击的黑白图像。||一只黑色的小狗在海里，背景里有一些岩石||0
2017-0149||一个男孩在市中心的楼梯上玩滑板。||一个男孩正在人行道上奔跑。||0
2017-0155||两个女人失踪了，正在求救。||两个亚洲男人正在为他们的生意收集材料，他们的孩子不得不和他们一起去。||0
2017-0156||一个男人正在往喷泉里扔一分钱。||一个小男孩正在把一个人扔进水里。||0
2017-0159||一群在衬衫上穿着纸质号码的男人在赛跑。||几个男人在草地上跑，衬衫前面挂着号码。||3
2017-0162||医生给病人开药。||医生开药。||4
2017-0161||水果应该和柠檬汁一起吃，以防止胃里的氧化。||三只狗相互咆哮||0
2017-0163||一个女人在浴室里。||那个女人在洗手间。||4
2017-0164||为一辆拉力车拍照的观众。||一群人看着汽车沿着跑道疾驰而下。||2
2017-0167||穿绿色运动衫的男孩在足球队担任守门员。||穿蓝衣服的球队正在和穿白色衣服的球队比赛。||1
2017-0171||人们离水很近||人们离水很近。||5
2017-0173||朋友走进大楼||一个男人沿着人行道走到商店。||0
2017-0177||一男一女背着背包攀岩。||两个男孩骑在一个玩具上，一个金发女孩跑得很远。||0
2017-0178||在阿布扎比，黄金市场是首屈一指的公共户外购物区之一。||亚洲国家繁忙的城市广场。||1
2017-0179||孕妇临产||女人有孩子。||1
2017-0182||信教的人喜欢户外活动。||这群人正在享受户外活动。||3
2017-0184||一个男人在户外表演特技。||一个年轻人在海滩上表演滑板特技。||2
2017-0189||有个女孩被困在屋顶上。||那对夫妇躺在床上。||0
2017-0200||一名篮球运动员完成了今晚的第五个篮板球，||在比赛中打网球的人。||1
2017-0203||一架直升机正准备起飞。||飞机正准备起飞。||2
2017-0206||一个男人在做一个被树包围的跳跃自行车戏法。||一个男孩骑着一辆绿色的自行车在户外的一些台阶上。||3
2017-0207||三个穿着运动服的人把脚放在一艘晒黑的小船的栏杆上。||甲板上的几个人正在把另一个人扔进水里。||1
2017-0208||一群人涉水而过一个女巫||一群涉水过沟的人||2
2017-0210||一个男人在屋顶上||一个男人在房间里拿着麦克风。||0
2017-0211||一堵墙附近有两个人。||三个女人坐在一堵墙旁。||2
2017-0217||那个没穿衬衫的男人跳了起来。||跳的那个人没穿衬衫。||4
2017-0218||那个女人握着那个男人的手。||那个女人正在检查那个男人的眼睛。||2
2017-0220||孩子是女人的孩子。||有一个男孩和一个女孩。||0
2017-0221||一个足球运动员正在踢球。||足球运动员把球踢得很高。||3
2017-0223||这名选手射出了胜利点。||这位篮球运动员即将为他的球队得分。||2
2017-0227||在比赛中路过的越野车司机||赛车手在他一生中的比赛中都有出色的表现。||3
2017-0230||大门是蓝色的。||大门是黄色的。||1
2017-0222||在海滩上，两个穿着黑色泳裤的男孩抱着另一个男孩的胳膊和腿。||穿着白衬衫的男人把小男孩扔进水里，其他四个男孩围着他们。||1
2017-0236||一只狗沿着海滩散步，海浪汹涌。||一个拿着桨的男孩从海浪中走出来，走到海滩上。||1
2017-0241||乌鸦在草地上跳跃，发出低沉的声音。||那条长尾巴的瘦狗正在田野里穿行。||0
2017-0247||房间里坐着两个人。||两个人站在一个房间里。||3
2017-0249||那个女人在等她的约会对象。||那个女人正在去约会的路上。||3
2015-0000||您需要检查每个发布者的特定策略，以查看哪些是允许的，哪些是不允许的。||如果您需要发布这本书，并且您已经找到了一个允许它的出版商。||3
2015-0004||我不知道有任何大学运营参与者池。||在我在北美工作过的大学里，人类学科研究(特别是。||0
2015-0007||除了入学(这通常不应该与年龄有关)，还有一些与你的问题有关。||在欧洲大陆，年龄也不是博士入学的一个因素。||1
2015-0020||这篇文章指的是STEM领域的研究，可能不适用于其他研究课题。||这是关于我在计算机工程方面的经验，我发现阅读广度是更重要的方法。||0
2015-0022||如果您不想为Adobe Acrobat Pro付费(如@schultem所述)，LaTeX可以通过嵌入的超链接来实现这一点。||如果你不介意在线托管你的文件，SlideShare是一个很好的解决方案。||0
2015-0027||我不认为可能会有任何标准专门解决这个问题。||你会在这张地图上找到所有的答案(也就是说，可能没有“标准”)。||2
2015-0033||我的答案将取决于你指的是哪个GRE？||我所看到的GRE的问题是得分范围是高度压缩的。||1
2015-0044||一般来说，有许多不同的工作流程导致海报。||为了完整起见，苹果的网页有相当多漂亮的海报布局。||0
2015-0059||在美国，学年的确是从九月开始的，我认为大多数欧洲国家都是这样。||我不会加快速度，以避免得到你想要的更差的成绩。||0
2015-0062||我将提出相反的建议，正如Bravo刚才在另一个回答中所说的那样：争取A！||你可以推迟入学，但是推迟一年是有点不寻常的。||0
2015-0079||编辑，再一次：这个问题似乎又一次发生了变化。||我能想到三个原因，为什么一名教职员工可能会透露一个学生在资格考试中的表现。||0
2015-0082||我完全同意Seteropere的观点，“网络科学”是一个非常广泛的学科。||我想说你对待它的方式是错误的。||0
2015-0089||以一种炫耀的方式(而不是私下或谨慎地)支持一种意识形态是一个个性问题。||我想要一个恰当的答案，我需要确切地知道什么是“坏”的意识形态。||1
2015-0097||一些可能的问题：1)这样的ID系统看起来有点干扰。||在数学上，我们已经有了这样的数据库-事实上，有两个数据库，分别是MathSciNet和Zentralblatt数学。||0
2015-0101||作为对其他答案的补充，让我来回答为什么行星倾向于潮汐锁定的问题。||这里的其他答案在技术意义上是很好的解释。||0
2015-0104||的确，仙女座星系(M31)和银河系(MW)似乎正在走向碰撞。||再过几十亿年，银河系和仙女座菌株就会相撞。||4
2015-0107||简单的回答是：我们是由许多明星贡献的“东西”组成的。||我们不太可能只有一颗星的材料。||3
2015-0108||我们所知道的就是：远处的物体正以与它们离我们的距离成比例的速度从我们身边消失。||空间的扩张意味着宇宙距离中的物体彼此之间正在后退。||3
2015-0113||据该网站称，2月2日前后的峰值可见震级约为10.5级。||AAVSO的数据似乎表明，它可能已经达到峰值，在10.5左右(目测)。||3
2015-0114||所有这些影响都与11年的太阳周期有关。||我将具体回答有关太阳耀斑预测的部分。||0
2015-0117||我们正在以大约371公里/秒的速度向狮子座移动“…相对于共同运动的宇宙静止框架…”。||没有一个“静止”不是相对于其他对象的。||0
2015-0119||让我们假设球状星团的数据与M13的数据相等。||球状星团在复合恒星系统的光谱中占有一个有趣的位置。||1
2015-0124||为什么光速是299，792，458米/秒，而不是(例如)3，1或4，3 x 10^44米/秒？||光速有限是我们宇宙的基本原理之一。||1
2015-0141||计算星间距离的一种方法是三维三角法。||如果你知道到这两颗星的距离和它们的角分离，你只需要二维三角学。||2
2015-0129||按照你的定义，在双星系统中形成的恒星(因此靠近某个引力物体)是一颗普遍存在的行星。||你对“广义行星”的定义的主要缺陷是恒星和行星之间的界限。||3
2015-0169||恒星形成于恒星形成区域，而恒星形成区域本身就是由分子云发展而来的。||像我们这样的太阳系可能存在于星系之外。||0
2015-0183||是的，但它并不在同一个星座里。||星座是人类用来理解夜空的构图。||1
2015-0187||小行星就是所谓的小行星-太阳系内部的小岩石天体。||您所引用的对象实际上是两个不同的对象：小行星和彗星。||2
2015-0206||很难想象一个患有社交焦虑症的人是一个外向的人。||表面上看，社交焦虑症和外向不应该同时存在于同一个人身上。||4
2015-0207||很难从思想或感觉中完整地描述情感，因为情感可以同时包含两者。||从技术上讲，一种情绪和思想在大脑中的处理方式没有什么不同，两者都涉及神经递质。||2
2015-0224||有些人拥有非凡的记忆能力，有时被称为“文字记忆”。||有很多理由可以解释为什么不是这样。||0
2015-0227||尖峰触发是一种特定的类型，或者你可以说是反向相关、协方差和概率的子集。||有幼稚的斯派克引发的平均，和复杂的版本。||2
2015-0243||内在回报是你通过完成一项活动而获得的情感回报。||根据弗雷德里克·赫茨伯格的双因素激励理论，内在奖励是激励因素。||2
2015-0245||据推测，司机为了响应工作区域标志而放慢车速的决定可能受到许多因素的影响。||这篇简短的演讲讨论了“轻微作弊”的问题：丹·艾瑞里：我们错误的道德准则。||0
2015-0254||在研究成人智商时，通常使用一般的成人常模。||基本上，你所做的就是将每个年龄组的智商与标准化样本进行比较。||2
2015-0255||一些古老的历史先例是，人们喜欢10美元，但也喜欢6美元，所以维基百科对完美数字的支持好坏参半。||这确实是可能的，但除了可行性之外，我还没有看到它在实验上实现过。||0
2015-0267||这些都是有趣的研究，但底线是：是的，环境影响认知能力。||我不知道你说的认知能力是什么意思，但我绝对相信语言决定了我们的思维方式。||1
2015-0279||由于这对于行为研究人员来说是一个相对较新的问题，我不知道是否有一个共同的共识。||我将只回答你的三个子问题中的第一个，其他的已经由Chuck Sherrington回答了。||0
2015-0282||如果非人类动物也有智力，为什么它们的智力不如人类？||你自己的理论是不好的，因为它似乎是从拉马尔基对进化论的解释而来的。||0
2015-0286||“兔子精神疾病检查表”通常用于评估临床环境中的精神疾病。||一篇题为“你能把一个9岁的孩子叫做精神病吗？”||1
2015-0300||我把牛排分别包装在冷冻纸里，然后把它们放进Ziploc冷冻袋里。||用塑料(单独)包好，然后放入冷冻袋。||3
2015-0310||除了油，在你开始烹饪之前，要确保烤架是好的和热的。||我一直在用纸巾给烤架上油，我刚刚发现报纸的效果要好得多。||1
2015-0313||我找到的最好的方法就是在烤前把耳朵放在壳里浸泡几个小时。||把整只耳朵浸在皮子里，放在一碗水里。||3
2015-0315||实际上，不同类型的面粉之间有相当大的差别。||不同的是面粉中的蛋白质含量从5%到15%不等。||2
2015-0323||我从来没有根据鸡蛋的数量来调整时间长度。||我煮鸡蛋的时间还不够.||3
2015-0326||我只要把奶酪放在离研磨器更近的边缘就行了。||根据问题的措辞，我很确定你使用的是金字塔形光栅或“片状”格栅。||1
2015-0330||把灯泡打碎成丁香，把底部和中部向上的干棒折断。||把一把刀横放在丁香上，然后把它打中。||1
2015-0336||我设法找到了这个食谱，我想这就是我产生这个想法的地方。||我只做了几种烧烤酱料，但它们总是出产得很好。||1
2015-0337||我相信，切碎(罐装)的大蒜和新鲜的大蒜煮熟后，尝不出有什么不同。||根据我的经验，新鲜的大蒜是很好的，当你想要质感，或减缓味道注入。||1
2015-0341||我烤鲑鱼，我得到的皮肤上。||鲑鱼是一个很好的选择，而且几乎到处都可以买到。||1
2015-0344||我工作的菜谱是你把肉放进冰箱里，然后用平底锅把它烤熟。||从一整块冰过的肉开始，我迅速地把开水倒在所有的外表面上。||1
2015-0351||这取决于你购买的番茄品种的保质期。||如果放在冰箱里，西红柿的保存时间会更长，但我建议不要把它们放在冰箱里。||2
2015-0392||一种常见的是黑线鳕，一年四季都在生长。||一般来说，白鱼的味道比深色鱼的味道要好得多。||1
2015-0381||凝固的鸡蛋蛋白与面筋结合，为烘焙食品提供了它们所需的支撑结构。||基本上有两种类型的蛋糕：黄油和海绵(或GéNoise)。||1
2015-0399||由于铜的金属特性(加热速度快，热量分布均匀等)，因此铜在某些任务中是有用的。||可能是主观的但是.。良好的不锈钢包覆将给你更好的烹饪性能每美元比铜。||1
2015-0401||在某些情况下，这甚至可能意味着汤姆不爱她。||这样一句话丝毫没有关于汤姆的含意。||1
2015-0400||她显然有一个合法的借口，尽管她本可以更负责任地“事先”告诉你。||第一部分涵盖了更负责任的内容，并在那句话中告诉了你。||0
2015-0402||我同意别人(和你自己)的看法，因为我从来没有听过这个英语短语。||我从来没听过也没见过你提到的那句话。||4
2015-0403||这个断言是错误的，至少正如您在这里重申的那样。||在你所使用的上下文中，“我主要是”是很好的。||0
2015-0407||我建议你看看你的学生的母语结构。||正如bikeboy 389所说，你可以通过观察学生的母语学到很多东西。||2
2015-0410||如果我对你的理解是正确的，你是在寻找一个包容和排斥的上位。||包容是包容的行为，排斥是排斥的行为。||2
2015-0414||首先，你应该知道有两种不同的破折号：en破折号和em破折号。||分号用于连接可以独立的句子，但是连接起来是为了强调它们之间的关系。||0
2015-0422||请原谅这一回答的简短，但我想说，在您的示例上下文中，“命名”是首选的。||在您的示例中，命名是首选的，因为您正式地为您的方法提供了一个名称。||4
2015-0429||“更时髦”的词通常起源于拉丁语(有时是希腊语)。||正如神道所指出的，粗俗的词语存在于每一种语言中。||1
2015-0430||我是美国人，我从来没有听说过浴室被称为圣约翰。||在这种情况下，我倾向于把这个短语加长。||0
2015-0432||用来排便的房间几乎总是被委婉地用来指代。||我是英国人，可能大部分时间都会用“厕所”，而且总是在私人住宅的环境中使用。||1
2015-0445||我只能想到上下文的使用范围或范围。||就形式而言，它是美式英语；英式英语和其他英语的标准格式是“到目前为止”。||1
2015-0454||正如其他人所说，“六个中的十个”，虽然在许多讲英语的地区没有使用，但会被理解为5：50。||“十有八九”的意思可能是5：50，但我以前从来没有听过。||3
2015-0461||当然，许多使用指南已经建议不要使用这种“单数他们”的各种“逻辑”的理由。||第二个(出于写作目的)，如果我相信“他们/他们(单数)”的话。||3
2015-0467||这一点可能过于明显，但在美式英语中，说“不客气”当然是礼貌和标准的。||我不知道“一点也不”作为对“谢谢”的回应是什么意思。||1
2015-0468||在当时，“电报”一词被用来形容发送到国外的信件。||“电报”一词起源于电报时代。||3
2015-0496||如果你了解你自己和你的敌人，你将更有可能赢得任何战斗。||这句话的另一个含义是，除了赢得一场理论斗争的可能性之外，了解/理解他人的重要性。||2
2015-0501||你绝对不想支持你的重量与你的手臂上的自行车正常骑。||不，不要把你的体重放在手臂上，你的手根本就不是用来支撑这些重量的。||4
2015-0507||是的，你应该在跑步前伸展，而不是坐下来，达到某种伸展。||神经肌肉激活和动态拉伸这里是一个很好的视频动态拉伸例行的跑步。||1
2015-0528||下坡跑步是增强你四头肌的最好方法。||此外，人们通常会认为下坡马拉松更容易，但事实上，往往比上坡马拉松更难。||2
2015-0533||我最近偶然发现了一篇很棒的文章，其中谈到了为了增强肌肉(包括恢复)而消耗蛋白质的问题。||低体重的代表不会增加体重，因为运动的持续时间很短。||1
2015-0541||如果你一周做6天的全身锻炼，你绝对需要休息一周。||有生理和神经的原因来建立休息。||2
2015-0556||既然你在这里含糊其辞，我只能给你一个含糊其辞的回答。||一般来说，热身你的肌肉只需要执行较低重量的运动。||0
2015-0600||我认为把种子储存到明年仍然是可行的。||我没试过自己储存西红柿种子，但我试过储存辣椒种子(它们是密切相关的)。||1
2015-0608||有没有后紧急情况专门杀死马唐，而不是杀死草坪草。||我带来了一个Ace产品，KLA蟹草，你可以使用它在90度以下。||1
2015-0611||只要他们熟了，你就可以摘下来，只要他们是你想要的。||我住在特拉华州，已经收获了我的墨西哥辣椒和辣椒。||0
2015-0621||蓟在大多数地方被列为有毒杂草，必须加以控制。||我也遇到了同样的问题，在我的花园的边界外有一片蒲公英的田野。||1
2015-0626||套用一句俗语：“一个人的杂草就是另一个人的草坪”。||首先，让我说我没有与百慕大草作战的经验。||1
2015-0627||在没有自然阳光的情况下，几乎任何东西都可以在室内种植。||我们这里有不少人在室内和花盆里种辣椒和小西红柿。||2
2015-0630||所以你知道，我对此没有亲身经验。||既然你已经接受了一个来源很好的答案，我将贡献一些非实质性的传统(即||0
2015-0631||在过去，它长得就像我们在德克萨斯州北部甲板上的花盆里的一株野草。||除了其他答案外，巴兹尔不喜欢一夜之间受潮，这是出了名的。||0
2015-0644||我发现很难只给一个答案打上正确的标记，因为所有答案都是正确的。||我记得“猴子草”，因为它就像一种生长缓慢的杂草，繁殖缓慢，看起来很漂亮！||0
2015-0662||我买了一本书，书中谈到了这一点，所以这里有一个对我自己的问题的答案。||我不会冒这个险，不会在冷堆系统里冒这个险。||0
2015-0700||这看起来很像是对“不真正苏格兰人”争论的邀请。||我同意@T.E.D；问题是“没有真正的苏格兰人”的酒吧赌注。||3
2015-0702||一些村庄有历史，因此名字可以追溯到古罗马时代。||许多城镇和村庄的名字取自统治家族，即村庄的主人。||1
2015-0704||美国是世界上最强大的国家，因为它的军事力量。||美国是世界上面积最大的五个国家之一。||2
2015-0708||20世纪50年代和60年代，几乎所有国家都增长迅速，原因几乎相同。||苏联在50年代的增长率并不是特别高。||1
2015-0716||女王既可以指摄政王(君主)，也可以指王后的配偶，但国王始终是君主。||有一个很好的理由不把女王的配偶称为“国王”-因为他们不是国王。||2
2015-0719||“我真正需要的是对穆斯林人口的估计…”@Thanosk和@T.E.D.，这是一个总体的总体人口估计。||以下内容取自我那本皱巴巴的“新企鹅中世纪历史地图集”。||0
2015-0730||在印度教和佛教，有和平的信息和鼓励不要物质化。||这与美国人对亚洲和其他非欧洲文化的“发现”有关。||0
2015-0731||我猜这些是希腊的票(εισιτηριον)的挖掘地点或博物馆。||这确实是希腊语，看起来就像一张博物馆或田野的门票。||3
2015-0736||这些是埃皮达龙(包括仍在使用的剧院)和迈锡尼考古遗址的门票。||我猜这些是希腊的票(εισιτηριον)的挖掘地点或博物馆。||2
2015-0739||看起来你重新发现了Jaspers的轴心时代的概念。||中国对希腊文化没有任何影响。||0
2015-0747||到秦国彻底垮台的时候，项羽已经是中国的霸主了。||汉代是在秦朝以后，在石黄帝统治下的政府垮台之后。||2
2015-0751||1960年肯尼迪的选举确实存在一些严重的问题，这是历史上最近的一次选举。||根据你最初的问题：维基百科部分并没有声称约瑟夫·P·肯尼迪(JosephPKennedy)买下了约翰·肯尼迪(JohnFKennedy)的胜利。||1
2015-0756||“草科植物是地球上分布最广、种类最多的植物之一。||正如维基页面上所指出的那样，草籽被进口到新的世界，以改善牲畜的放牧状况。||1
2015-0782||http：/en.wikipea.org/wiki/History_of_delhi#Early_History显示，至少从12/13世纪起，这座城市就被称为德里(或Dili)。||我不是很确定，但我记得媒体(在印度)称德里为“HASTHINA”。||1
2015-0791||主人，复数多米尼克，在古罗马，“主人”或“主人”，特别是奴隶的主人。||一个讲希腊语的奴隶(δούλος，doulos)，我想会叫他的主人κύριος(译名：kurios；领主，主人，先生；呼喊形式：κύριε)。||2
2015-0794||当时印度的大部分地区不是由波鲁斯控制，而是由以帕塔利普特拉邦为中心的南达王朝控制。||我相信亚历山大失去了信心，因为他的马，布塞弗勒斯，死于在与波勒斯的战斗中受的伤。||0
2015-0805||在今天的一些印欧语中，你仍然可以看到其余的以20为基数的数字系统。||现代英语和许多其他著名的语言，使用基数10(即十进制)的数字系统。||2
2015-0817||困难不是由于语言对的各种语言特性引起的，正如许多人在这里所说的那样。||这主要取决于两种语言的句法结构，以及-是的-一些语用问题。||1
2015-0829||在英语中，do的最常见用法当然是do-support。||在传统语法中，“做”这个词在你所有的例子中都是分词。||0
2015-0830||警告：我正在经历三天偏头痛的尾声。||我同意评论员的看法，你的问题有点混乱。||0
2015-0835||所有与口语相同的分析方法都成功地应用于手语。||至少从80年代开始，有一种想法一直在流传，那就是你可以区分握持和移动。||0
2015-0836||新语，一种“故意贫乏”的语言，旨在防止人们交流和思考颠覆性的想法。||每一种语言都渗透着它所沉浸的文化价值。||1
2015-0841||例如，在俄语中，动画/无动画的区别并不明确。||就像在俄语中一样，波兰语标记通过所有格-宾格与无生命阳性词的主格-宾格的对比来赋予阳性名词以生命。||2
2015-0870||音素的概念是否一直是有争议的，这是一个一直没有人关注的问题。||“音位”是一种理论建构，可能不会消失。||1
2015-0872||如果你来自非语言学的环境，最好的书是从Fromkin，语言导论开始。||这就是他们在牛津大学推荐的入门教材，让学生们开始学习语言学硕士学位。||1
2015-0874||据我所知，大多数说英语的人的词汇量都在15000到20000个单词之间，这一点已被普遍接受。||据统计，我知道大约7000个英语单词。||1
2015-0901||帐篷可能会给你提供比露宿稍微多一点的保护，但不是很多。||不，帐篷不会给你任何保护，因为熊想要里面的东西。||3
2015-0913||尼龙干燥快，抗撕裂和撕裂，相当透气。||尼龙和其他合成纤维一样，是大多数户外运动服装的理想材料，原因有以下几点。||2
2015-0915||全球定位系统(维基百科)是以轨道卫星为基础的，因此在全世界范围内都是准确的。||全球定位系统可以，而且做，在任何地方都可以工作，你可以得到卫星。||3
2015-0920||加州的不同地区有不同的野生动物，所以你应该缩小范围。||美国黑熊在加利福尼亚的一些荒野地区比较常见，主要是在山区。||2
2015-0932||在健身房里，托普将被包裹在一个圆柱形的酒吧上。||好的，这里有几个不同的问题，我们一定要解决。||0
2015-0936||我认识的一个很棒的女人有REI(链接)的Habenera包。||如果你能确定紫色，努纳塔克和羽毛朋友有很好的睡袋，在这些颜色。||0
2015-0942||在医学背景下，栓塞是指血流中的任何大的移动的肿块或缺陷。||这是维基百科上的一篇有趣的文章，概述了与压力相关的伤害。||0
2015-0962||蛇攻击静止不动的人是不寻常的。||我不是爬行动物学家，但根据我的经验，蛇属于“你不烦我，我就不烦你”的类别。||4
2015-0964||正如我在上面所写的，很难给这堵墙打分。||与其他人不同的是，我认为这条路线被很好地描述了。||0
2015-0973||一旦你打开它的毒素，答案显然是不，煮沸是不够的。||煮沸只会消除会让你生病的某种污染物。||3
2015-0979||加州的不同地区有不同的野生动物，所以你应该缩小范围。||你可以从一个在线的热量估算网站得到一个粗略的估计。||0
2015-0991||哦，朋友，我一直在这条悲惨的道路上，就像你一样。||是的，这是公认的做法，清洗新的半静态绳索(或单绳技术/SRT绳索，因为它是所谓的洞穴)。||0
2015-1000||我的意见是等孩子开口。||我的意见是等到孩子表达自己的愿望。||4
2015-1002||他正在脱掉尿布，因为他不舒服。||你可以试着把尿布往后放，这可能只能用一小段时间。||1
2015-1007||我建议以一种不需要回答是或否的方式提出问题。||如果他没有大喊大叫和/或行为不端，你会担心他会改变主意吗？||0
2015-1015||据我所知，没有确凿的证据表明婴儿说话对语言发展是有帮助的，也有可能是有害的。||宝宝说话，如果正确使用，对言语的发展是有好处的。||2
2015-1021||关键是要把空气排出，让婴儿在喂食时吸进胃里。||我发现对我的孩子来说，按他的行为而不是按“规则”来判断更准确。||1
2015-1031||你将很难找到有把握地回答这些问题的科学研究。||你提到的主题非常广泛，在科学界并不密切相关。||2
2015-1032||虽然奶酪是非常健康的，而且在怀孕期间也很好，但某些类型的奶酪可能含有李斯特菌，这可能会导致严重的问题。||正如前面提到的，奶酪的问题是李斯特菌的潜在问题。||3
2015-1048||我们的两个孩子至少第一年都睡在便携的钢笔里，而且没有任何问题。||你的看起来就像我们为我的孩子们用的一样(同样的牌子和所有的东西)。||1
2015-1059||我也面临着类似的情况；我是丹麦人，住在奥地利(讲德语)。||另一种选择是让她在日托中心单独或额外接触印地语。||0
2015-1061||我儿子直到四岁生日才开始上厕所。||这里有一些事情是和我儿子一起工作的，他开始了2.5年左右的厕所训练。||1
2015-1090||大多数医生推荐稻谷类食物作为第一种食物，因为几乎没有过敏反应的担心。||用勺子吃饭对他们来说是一种不寻常的经历。||0
2015-1097||以下是我个人的建议，根据我的个人经验，为双胞胎男孩挤一整年的母乳。||我知道前三天是最重要的，所以你做这件事是非常重要的。||0
2015-1102||海龟喜欢吃金鱼和许多适合它们嘴里的东西。||首先，海龟吃鱼是因为鱼是食物，而不是朋友。||2
2015-1105||我对达尼奥斯的经验是，他们一直是“专横的”鱼。||品种斑马丹尼尔是非常坚韧的鱼，他们几乎很难杀死。||3
2015-1110||我见过猫不喜欢使用垃圾箱，原因有很多。||我觉得凯尔塔里有一些好主意.。猫可以改变它在垃圾材料中的“味道”。||2
2015-1114||猫(和所有的动物一般)不理解有秩序或整洁的概念。||他们不打算把那些东西留在家里，也不想把房子弄得乱七八糟。||1
2015-1115||这听起来确实像是你的猫在为某事感到不安，并试图向你传达这一点。||有什么事困扰着你的猫，他不喜欢。||3
2015-1116||我注意到大多数猫不常舔人。||猫可能会也可能不会基于各种各样的东西来舔人。||3
2015-1117||你怎么能这么肯定那条鱼是自然死亡的。||在我的200升淡水水箱里，这是一个好斗的水箱，鱼偶尔会被骚扰致死。||1
2015-1128||海水的适当pH值确实会因鱼的不同而有所不同，但过强的酸性肯定会杀死它们。||你在前面的答案中给出的信息是好的。||0
2015-1129||我猜这意味着你的猫只有一点点喜欢你喂它的食物。||一些研究人员认为，家猫在心理上永远不会完全成熟，它们总是像它们的妈妈一样看着你。||0
2015-1145||如果你需要更小的东西，试着换成老鼠；断奶的老鼠。||如前所述，老鼠和沙鼠可以代替老鼠或与老鼠轮流食用。||3
2015-1146||你应该马上带这只动物去看兽医。||正如其他答案所述，你唯一的选择就是去看兽医才能做手术。||3
2015-1155||放养是非常主观的具体居民以及设置和您的水族馆的经验。||你总是想慢慢地把鱼放进鱼缸里。||1
2015-1174||最好的方法是每天晚上睡觉前和你的猫玩。||我做的一个小把戏就是抓住我的猫，如果它们在晚上打扰我的话。||2
2015-1176||我对贝塔斯没有直接的经验，但我从来没有听说过对男女组合会有长期的效果。||贝塔是高度属地，无论你保持什么性别，他们都会战斗。||2
2015-1179||我们总是把它压碎在一点黄油或沙丁鱼上。||我们养了一只猫，每天都要吃药，要给它吃药是一件很困难的事。||1
2015-1183||我能想到的最大的原因是你拿走了猫的防御机制。||猫通常不喜欢抓着、摸着它们的爪子，或者其他诸如此类的东西。||1
2015-1187||品种斑马丹尼尔是非常坚韧的鱼，他们几乎很难杀死。||假设Danios需要上学，这意味着你至少需要5-8 Danios在你的坦克里。||1
2015-1198||用醋清洗排尿区域(当我的猫女儿还是一只小猫的时候，我经常这样做)。||其他人对如何中和该地区的气味提出了一些很好的建议。||1
2015-1200||亚里士多德并没有把世界放在宇宙的中心。||亚里士多德为什么把地球置于无限宇宙的中心？||2
2015-1201||我不认为实证主义是大多数左派哲学家的立场。||我不相信实证主义经常与左派意识形态联系在一起。||3
2015-1213||擅长数学哲学的人是数学家，而不是哲学家。||我的动机是，我喜欢从根本上看事物，然后向上看。||0
2015-1217||“必要”和“足够”之间的区别是逻辑箭头的方向。||充分是上界，必要是下界。||2
2015-1219||我不知道为什么投了赞成票，但雷克斯科尔的回答回避了这个问题。||这是一个同义反复，但逻辑和英语描述之间的映射是错误的。||0
2015-1230||有一次，我遇到了一位物理学家，他拥有很强的人工智能的地位。||虽然我相信塞尔错了，但我认为你还没有发现问题所在。||0
2015-1238||如果一项声明不能证明，则可能或将会出现使系统无效的不一致或自相矛盾之处。||在这一点上的到来是否应该成为对任何系统进行检查的重点？||0
2015-1243||问题是(来自印度教的)；你的存在是因为怀孕吗？||至少可以说，我们必须与生俱来具有学习的能力和“知识”。||1
2015-1255||暂时忘记你曾经学过什么所谓的“复数”或“假想”的数字。||正如其他人已经提到的，数字当然是抽象的。||1
2015-1256||时间问题是一个极其困难的问题，从亚里士多德到海德格尔，时间问题一直受到哲学家们的关注。||维基百科，就像它被认为是一种自我修正的媒介一样，并不一定是对任何事情的明确描述。||0
2015-1260||并非所有消极债权都可以有效地重新表述为正面债权。||我不认为举证责任在于正面或负面的版本。||1
2015-1269||据我所知，任何可以改变的东西，或者被分解成更小部分的东西，都不是真实的。||我们的互动仅仅取决于我们把我们的感知放在哪里。||0
2015-1300||当我需要一个旅行三脚架时，我也选择了一个三脚架。||另一种可以满足您需求的三脚架是TrekPod。||3
2015-1303||快速图片查看器有一个广泛的包装，低价格9.99美元，它似乎涵盖了所有。||FAST PictureViewer售价9.99美元，在64位Windows7上运行正常(我自己正在使用它)。||3
2015-1304||有许多小型相机与水下外壳可从佳能和奥林巴斯。||有防水紧凑型，可达10米，如奥林巴斯的一些坚韧的模型。||3
2015-1305||除了光圈和焦距外，景深也随着摄像机与被摄体的距离而减小。||光圈越宽，焦深就越小。||2
2015-1320||您需要在图像中嵌入颜色配置文件，也需要使用支持颜色管理的浏览器。||根据我的经验，当最终的生产将在sRGB，使用该颜色配置文件从开始到结束。||2
2015-1307||当打印在镜头上时，f光圈通常用冒号(即||它指的是最大的f光圈(定义为焦距与有效孔径的比值)。||3
2015-1324||我发现没有单一的最好的方法来扩大规模。||有一个非常广泛的解决方案，以调整和锐化网络上使用的图像大小和锐化。||2
2015-1334||我在Windows上使用了Paint Shop Pro和DxO Optics Pro。||在Linux中，我使用Bibble，这是有一些疣，但这是唯一认真的选择AFAICT。||0
2015-1337||从理论上讲，6类卡对于550D(48 Mbit)的高清(1080)视频应该有足够的带宽。||某些卡速度太慢，无法接受HD流，因此您需要速度足够快的卡。||1
2015-1343||这里有很多示例：Pbase.com在那里的16k张照片中，我肯定有一些是带d700的。||这是一个1：1的镜头，这意味着物体的大小将与传感器上的大小相同。||0
2015-1350||同样在这里，我有50毫米f/1.4，作为我最快的镜头，我不能生活没有它的音乐会和微光摄影。||我有18-55，50/1.8和50/1.4以及20D-取代50D。||2
2015-1353||简单的回答是，是的，你可以做到这一点。||从我自己的经验来看，我宁愿带两个偏光器的不同的Nd滤光片。||0
2015-1365||术语通常称为“破坏性与非破坏性”编辑。||无损/无损编辑是可逆的，需要以可反转的方式转换和/或附加数据。||2
2015-1386||大幅面相机是非常值得购买的旧相机；他们往往是非常精心照顾，如果不是宠爱。||如果要我选，林霍夫就是我的选择。||0
2015-1394||阿尼尔，当然会有不同的结果，主要是在图像质量上。||如果你想学摄影，几乎所有的相机都可以。||1
2015-1398||冻结运动一般需要一件事，也许两件事：快门速度快，并在正确的时间闪光。||除了“Pearsonart PHOTO”的答案之外，您还可以使用flash(内置的，或者更好的是Extarnal)来冻结运动。||2
2015-1401||联邦DOMA并不像宪法第9条和第10条修正案那样考验充分的信仰和信用条款。||DOMA作为一项国会法规，不能违反“宪法”的“完全信仰和信用条款”(Full Faith And Credit Clause)。||4
2015-1404||美国似乎有一个较小的影子经济，原因有几个，没有特别的顺序。||推动美国影子经济低迷的主要因素有三个。||2
2015-1406||撇开医疗保健的角度不谈，你是在一个有缺陷的前提下工作的，那就是发动战争并不能拯救生命。||他们可能会拒绝你暗示的奥巴马医改法案将拯救生命的说法。||1
2015-1419||经济学中最像物理学的部分叫做微观经济学。||首先，我不认为物理学家总是同意他们的理论和预测。||0
2015-1428||大多数人不仅想变得富裕，而且希望随着时间的推移变得更好。||首先，经济增长的主要动力是资源、技术和体制。||0
2015-1433||我还不能回答这一现象是否有一个官方的政治科学名称。||你在问题中提出的观点有两个问题，这两个问题解释了表面上的矛盾。||0
2015-1436||不，“病人保护和平价医疗法案”没有授予总统过渡权力。||由于规则的制定，总是存在着“过渡性权力”。||2
2015-1456||俄罗斯联邦法律实际上在这一点上相当具体，并不像所说的那样武断。||俄罗斯最近一轮总统选举是在2012年3月4日和2011年12月4日举行的。||0
2015-1459||这个问题已经在怀疑论者中得到了广泛的讨论和回答。||最低工资法对技能最低、生产力最低的人伤害最大。||0
2015-1460||根据什叶派穆斯林，特别是伊朗国家和真主党的说法，一个叫以色列的国家并不存在。||与巴勒斯坦的定义一样，以色列的定义也因你所问的人而异。||3
2015-1483||因为女王陛下有更有效的方法来修改或否决法律。||他们不会否决法律，因为没有人会通过一项违背女王意愿的法律。||2
2015-1484||绝对多数总是由机构或环境决定的。||在像印度这样的国家，当你拥有议会三分之二的席位时，你就获得了绝对多数。||2
2015-1488||Burkhauser教授对谁被更高的最低工资伤害做了广泛的研究。||最低工资法对技能最低、生产力最低的人伤害最大。||2
2015-1494||大学选区是仿照1922年爱尔兰独立时在英国使用的大学选区。||这仍然是政府的一种表现形式，但有一种独特的扭曲。||0
2015-1500||在你想开始一门学科的研究之前，先弄清楚你想要达到的目标是什么。||正如尤金建议的那样，试着找出你想要达到的目标。||3
2015-1505||正如其他人提到的，iRobot Roomba是家用机器人的一个很好的例子，它可以完成有意义的工作。||我很高兴能用iRobot Roomba来清洁地板。||3
2015-1521||一项快速的研究(1，2)显示，咖啡因的浓度似乎在摄入后30-60分钟达到峰值。||问题是它的真正意义永远不会变得有用。||0
2015-1523||这里有一种我没有意识到的技术：多个浏览器。||我同意其他人的观点，即跟踪你的时间是解决方案的基础。||0
2015-1525||我在工作中有一张站着/坐着的桌子，我真的很喜欢它。||正如其他应答者所提到的，事实证明，使用立式办公桌并不一定是一个完美的解决方案。||2
2015-1545||坚持传统的柚子技术，这被认为是一种中断。||实际上，在大多数浏览器中都已经有了实现这一点的功能。||0
2015-1553||我认为90天绝对是你在一段时间内所能计划的最多时间。||一定要提前一个月做计划-你的计划完全可以改变-就像他们做的那样修改他们。||2
2015-1559||用户需要为自己评估“明显的”效率工具(如宏)的成本/收益。||而不是试图强迫他们具体的答案或方法。||0
2015-1565||我喜欢前面的答案，关于制定一个时间表和履行的仪式去一份工作。||购买一个3个面板的屏幕，并使用它将工作区与睡眠区分隔开来。||0
2015-1566||我会先读大卫·艾伦的书：“把事情做好”。||我正在考虑把每月48美元花在大卫·艾伦(DavidAllen)宣传的GTD(完成事情)系统上。||3
2015-1568||学习结束后理清头脑的最好方法就是进行剧烈的体育锻炼(最低限度的锻炼)。||对我来说，最有效的方法就是换个话题，经常休息。||2
2015-1569||我不同意乔希·布鲁斯的一些建议。||研究表明，学习后睡觉是一个很好的经验法则。||0
2015-1570||目前，我已经相当接近于纯数字GTD设置，尽管这可以做一些改进和调整。||我的gtd系统实际上是100%电子化的-这里详细描述了这一点。||3
2015-1583||我最近从宜家买了两张坐立式加兰特的桌子，我对它们很满意。||http://www.varidesk.com/也有手工制作的/DIY版本，您可以为其获得设计模板。||1
2015-1598||经验：你一定注意到，在你的项目/办公室里，其他经验丰富的同事理解事情的速度很快。||我认为学习态度是一个自学成才的人的基本技能。||1
2015-1600||有资格在禁区内闲逛的人数相对较少。||首都严厉惩罚那些前往禁区的人。||2
2015-1601||我不同意多萝西·琼斯·海特(Dorothy Jones Heydt)的语言应该使用“最广泛”的绰号。||最广泛的火神语言是由60年代的歌迷们发明的，尤其是语言学家多萝西·琼斯·海特(Dorothy Jones Heydt)。||1
2015-1625||我更倾向于相信这是某种戒指世界。||它不是空心的，它是圆的，就像我们的世界一样。||1
2015-1627||一方面，佳能中没有任何东西表明时间轮可以在时间上前进。||时间Turners被明确地提到用在时光倒流中。||2
2015-1628||我被邀请在ST：TNG向罗恩·摩尔(RonMoore)介绍故事的想法。||很明显，它有可能不受伤害地离开这个领域-它发生了。||0
2015-1630||首先，我要说的是，施咒似乎有三个主要特点。||我一直认为哈利似乎从混血王子身上学到的东西比从其他来源学到的要多。||0
2015-1634||我从先看亚特兰蒂斯开始看星际之门系列！||在不深入分析亚特兰蒂斯和宇宙的情况下，我将尽量简明扼要。||1
2015-1645||我们有两个平行的世界在碰撞，或者更多。||我们勇敢的英雄也没有追求穿着宇航服的孩子。||0
2015-1664||迪克是一个有创意的人和一个人的人，而不是一个科学的人。||菲利普·K·迪克的大部分作品都不是硬性科幻。||1
2015-1666||首先，我们必须考虑到，“球体”不是硬的SF，而是更软的SF、惊悚片、机场小说等等。||真正的航天器上的“鳍”通常用于两种目的之一：太阳能电池板或散热器。||0
2015-1667||根据佳能的说法，莱娅是一位战斗专家，尤其是射击方面的专家(这来自于欧盟的书籍)。||在现实战斗中，大多数火力是用来镇压敌人的，而不是用来杀死敌人的。||0
2015-1671||我不认为我们有关于哺乳动物物种形成的可靠理论。||简单的回答是，进化不能在人类中产生鳃。||0
2015-1675||这是2006年的封面版本，在你的问题中选择B是2006年的版本。||维基百科的时间旅行规则汇编是一个很好的资源来检查这个主题。||0
2015-1688||手语可能，因为没有基调来传达意义，情感或意图。||可以肯定地说，身体姿势在所有语言中都起着很大的作用。||2
2015-1689||记住，从舰队的角度来看，银河系的其他部分是在移动和经历时间膨胀。||嗯，这真的取决于他在那里呆了多久，以及舰队的确切速度。||1
2015-1700||即使采用承兑交单方式，一场比赛也有可能打成平局吗？||是的，采用承兑交单方式后，匹配是可能的。||4
2015-1701||是的，一支球队可以用同一个球员打保龄球和击球。||没有规则来决定哪些球员可以被挑选去超级市场打保龄球/击球。||4
2015-1705||是的，绝对的-接发球的球员在发球前必须允许球反弹-或者实际上是任何一次击球。||是的，接球手需要等待，直到球接触到他的比赛区域，否则就会被认为是被阻挡了。||3
2015-1714||我们只是把法尔特尔克作为一种健身手段，作为一种乐趣。||法特里克不比任何适当的间歇训练更有效-只是更有趣！||2
2015-1715||如果两个队的击球次数相等，那么两个队各得1分。||如果两支球队在超级联赛中的得分相等，这就是规则。||0
2015-1730||很难为一支球队说话，知道他们的战略将进入选秀阶段。||随着新的集体谈判协议的签订，起草工作发生了巨大的变化。||2
2015-1720||在1900年的奥运会上，女子首次出现在现代奥运会的槌球上。||1900年，即第二届现代奥林匹克运动会，22名女子参加了5个项目：网球、帆船、槌球、马术和高尔夫。||3
2015-1732||打高尔夫球，你首先需要的是一套球杆。||最近我自己也参加了这项运动，我感觉到你的不适感。||1
2015-1739||读了你的帖子，让我想起了我年轻的时候！||我会说你需要从大局中分散自己的注意力。||0
2015-1741||在职业足球中没有实施视频播放是没有充分理由的。||除了中断游戏流程之外，应用即时重播还有另一个问题。||2
2015-1761||在最高水平上，一个速度设定者帮助确保他们完全符合他们的比赛计划。||根据我个人的经验，我发现一个定步者是非常有帮助的。||2
2015-1762||我能想到三个关键的因素，这是非常合乎逻辑的猜测。||在足球/足球中有很多关于主场优势的研究。||0
2015-1773||球在空中的运动叫做秋千保龄球。||这两种类型的保龄球都是由中等速度或快速保龄球的保龄球手执行的。||1
2015-1775||红色球在黄色泛光灯下呈现出褐色，这与球场的颜色非常相似。||我也是一个爱好游泳，但作为我的铁人三项训练的一部分。||0
2015-1781||不，没有具体的标准来授予比赛中的男人奖。||根据规定，妈妈奖是由社区小组决定的。||3
2015-1783||我想不出具体的细节，但我似乎还记得许多年前的情景。||板球的法律规定，你可以宣布任何一局，不管商定的长度是多少。||0
2015-1785||根据国际足联的“设备条例”第22条，只有守门员才允许戴帽子。||虽然头饰是允许佩戴的，但除了守门员以外，任何人都不建议戴头饰。||2
2015-1788||很高兴听到你开始打曲棍球，这是一项伟大的运动！||一般的经验法则是每5-6个小时滑冰一次。||0
2015-1792||我喜欢在下半场跑比第一节快1-2分钟。||我肯定会在上半场稍微慢一点。||2
2015-1798||她在第一轮与李纳交手是随机的-不是因为她是种子/排在第127位。||这是一个太长的评论，所以我张贴它作为CW-答案。||0
2015-1801||在很大程度上，你可以在任何美国领事馆申请。||一般来说，你应该在你的居住地的美国领事馆申请。||3
2015-1803||有一家航空公司，精神航空公司，试图复制瑞安航空的超级便宜的机票和极差的服务。||有几家航空公司以较低的票价经营航班。||1
2015-1807||我建议你在自己的国家找一家银行，并考虑在他们那里开一个欧元计价的银行账户。||如果你不是居民，我不知道你能不能在法国开个银行账户。||1
2015-1811||我记得，至少在日内瓦，每周都有露天市场。||这一页列出了瑞士所有的圣诞大市场。||2
2015-1818||我的经验是普通的出租车总是比较便宜。||当使用一辆普通出租车时，请确保它是与一家信誉良好的公司合作，否则您会事先就费率达成一致。||2
2015-1825||我有一个类似的问题，但在一个似乎更简单的情况。||我在伦敦希思罗机场转乘的时候也要做同样的事。||0
2015-1835||京都，至少像这里所描述的那样：JR京都站(Jr KyotoStation)。||硬币储物柜是日本大多数车站的特色。||0
2015-1837||对此有一个极客的答案，也有一个实用的答案。||我看到航空公司有时要求关闭这些服务，这真是太荒谬了。||0
2015-1842||我在八月访问了秘鲁，从利马出发，进行了三个星期的巡回演出。||库斯科：高：70F低：40F这正好在雨季(12月-3月)之前，人群普遍较少。||0
2015-1850||一般来说，无论我走到哪里，我都会发现从自动取款机里取钱是最容易的。||这座城市到处都有自动取款机和自动取款机，尤其是在市中心。||1
2015-1857||最明显的是苏格兰最古老的长途跋涉：西高地之路。||看看这个：http://www.capewrathtrail.co.uk/，你可以分阶段做。||1
2015-1860||答案将在很大程度上取决于你要去哪个国家。||作为一个总是带着很多处方药旅行的人，我总是申报它。||1
2015-1885||有火车通过克宁，这意味着一个很大的迂回内陆(只是没有一条沿海线路)。||正如其他人所说，如果你想分开，最好的公共交通服务是乘公共汽车。||0
2015-1899||英语无处不在，与人们一起买卖东西，在酒店和旅游行业工作。||我周游马哈拉施特拉邦(包括孟买)和安得拉邦(Andhrapradesh)，只学英语一点问题都没有。||2
2015-1900||我认为双重目标与对手的目的有很大关系。||我想这要看原因了。||2
2015-1901||“简单示例服务”这一短语没有任何问题。||避免令人不安的头韵迭代所需的最小更改就是将其称为“简单示例服务”。||3
2015-1903||是的，这是好的，因为它允许你强调某些事情，你想让读者注意到。||我相信这是完全可以接受的，而且很好地强调了你的观点。||4
2015-1908||至于小说，我几乎没有什么证据可以证明博客是以印刷品和/或电子书的形式出版的。||为了回答你的问题，是的，我认为写博客你的小说会损害你以后出版的传统尝试。||1
2015-1916||大卫·韦伯的“上帝的战争”中有一些冗长的旅行场景，他做得很好。||在“奥德赛”的故事中，有一件事应该被用作调味品，那就是虚假目的地的概念。||0
2015-1917||在尝试解决方案之前，必须先定义问题。||每当我一遍又一遍地读相同的台词时，我就开始略读。||0
2015-1922||你的担心是有道理的，读者可能会对此感到沮丧。||我不相信不知道一个角色的名字会令人困惑，除非你这样做。||1
2015-1927||不，你不需要在你所在的地区选修课程或获得学位。||我已经为医疗保健信息系统写了相当多的技术文章。||0
2015-1928||关于神话，你似乎忘记了一件事，那就是它们是非常流行的故事。||我注意到你说“影评人”喜欢在电影里引用神话，但是观众呢？||1
2015-1931||我们最近刚刚解决了这个问题，最好的答案是guillemet。||按照Lauren Ipsum的建议，Guillemet是一个很好的选择。||3
2015-1944||我绝对讨厌的恶棍是自私和自私自利的，但他们也是懦夫。||你想扳倒的一个恶棍，在他/她的内心深处，是一个不关心别人的痛苦的人。||3
2015-1976||韦伯斯特的新世界押韵词典：克莱门特伍德的更新这是押韵词典，我首先求助。||http://www.rhymezone.com/您只需键入一个单词，然后选择以下选项之一。||1
2015-1984||记住，你可以很容易地发誓而不说脏话。||我认为斯蒂芬·金的评论在这方面是有帮助的。||0
2015-1993||在Workflow中，我一直在做我的大纲/预写工作。||我可以再为Scrivener敲鼓吗？||0
2012test-0001||技术型纳斯达克综合指数微跌1点，或0.11%，报1，650点.||标准普尔500指数微涨3点，或0.32%，报970点；标准普尔500指数.SPX小涨3点，或0.32%，报970点.||0
2012test-0002||出版商小阿瑟·奥克斯·苏兹伯格(Arthur Ochs Sulzberger Jr.)说：“这是一个巨大的黑眼圈。”他的家族自1896年以来一直控制着该报。||“这是一个巨大的黑眼圈，”该报纸的出版商阿瑟·苏兹伯格(Arthur Sulzberger)在谈到这起丑闻时说。||3
2012test-0009||他后来得知，这起事故是协和式飞机的音爆造成的。||他后来发现，这一令人震惊的事件是由协和式飞机强大的音爆引起的。||5
2012test-0014||RT Jones分析师朱莉·尼曼(Juli Niemann)表示，格兰特是“我们都在为之奋斗的人”。||他的声誉非常好，“RT Jones分析师Juli Niemann在谈到格兰特时说。||1
2012test-0015||一个关键问题是，法国是否会投“赞成”或弃权？法国领导了针对联合国授权战争的指控，激怒了华盛顿。||法国领导了反对联合国批准这场战争的指控，这激怒了华盛顿，法国也寻求改变。||2
2012test-0022||高管招聘人员说，找到一位经验丰富的首席营销官可能是所有招聘中最棘手的，因为好的招聘人员太少了。||高管招聘人员表示，寻找一位经验丰富的首席营销官可能是所有招聘人员中最棘手的。||3
2012test-0024||这场长达几十年的冲突已在这个资源丰富的省份造成1万多人死亡，其中大部分是平民。||在长达30年的叛乱中，有1万多人被打死，其中大多数是平民。||4
2012test-0040||14岁的汤姆·卡斯默(TomKasmer)来自北卡罗来纳州贝尔蒙特(Belmont，N.C.)，在昨天的比赛中，他听到了一个听起来像“齐斯蒂”(Zistee)的词。||这位在北卡罗来纳州贝尔蒙特上学的14岁全国拼字决赛选手在周三的比赛中得到了一个听起来像“zistee”的单词。||3
2012test-0047||那些免疫系统因药物或癌症、糖尿病和艾滋病等疾病而受到抑制的人也面临着更高的风险。||那些由于疾病或药物而免疫系统受到抑制的人也面临着更高的风险。||4
2012test-0060||“我觉得发送这些信息的人侵犯了我和其他人使用电脑的权利，”McKechnie说。||发送这些信息的人侵犯了我和其他每个人使用您的计算机的权利，“McKechnie说。||4
2012test-0063||盖茨写道：“一般来说，垃圾邮件通常是不受欢迎的-通常是色情的或带有欺诈意图的-垃圾邮件是一种滋扰和干扰，”盖茨写道，并让我们为这一笑点而热身。||盖茨写道：“一般来说，垃圾邮件通常是不受欢迎的-通常是色情的或带有欺诈意图的-垃圾邮件是一种滋扰和干扰。”||4
2012test-0065||这家零售商表示，它是在听取了客户和同事的意见后做出这一决定的。||沃尔玛发言人梅丽莎·贝里希尔(MelissaBerryhill)说，这一决定是在“听取了我们的客户和同事的意见”之后做出的。||3
2012test-0066||法尔科纳勋爵称赞这些变化“对法院、皇家检察署和警察来说是一个新的开始”。||“对于法院、皇家检察署和警方来说，这是一个新的开始，它将使刑事司法系统更好地运作。”||3
2012test-0072||技术型纳斯达克综合指数.IXIC大涨26点，或1.78%，报1，516点.Nasdaq综合股价指数跳涨26点，或1.78%，报1，516点.||标准普尔500指数.SPX收涨8.79点，或0.96%，报929.06点；||0
2012test-0086||“我开始对他大哭大叫，‘你什么意思，你在说什么，你为什么要骗我？’”||吸了一口气，我哭了起来，对他大喊，“你什么意思？”||3
2012test-0092||这是四年来第三次森林大火迫使公园关闭。||梅萨维德国家公园四年来第三次被大火烧毁，梅萨维德国家公园是该国唯一的古遗址公园。||3
2012test-0101||该公司声称，这是迄今为止苹果VAR Xserver最大的一笔销售。||该公司声称，这是苹果零售商对Xserves的最大一笔销售。||5
2012test-0104||周一，随着收益季节开始放缓，经济指标成为焦点，北美市场在无方向交易中收盘喜忧参半。||北美市场周一上午早盘上涨，财报季开始放缓，经济指标成为关注的焦点。||3
2012test-0107||标准普尔500指数(Standard&Poor‘s500)收盘上涨120点，涨幅14%，是自1998年以来该市场基准指数的最佳表现。||标准普尔500指数(Standard and Poor‘s 500-Stock Index)昨日收于自1998年最后3个月以来的最好季度。标准普尔500指数是代表领先企业的广泛股票组合。||3
2012test-0111||“据我所知，没有任何压力，”负责政策事务的国防部副部长菲斯(Feith)说。||国防部负责政策事务的副部长道格拉斯·菲斯(Douglas Feith)在五角大楼的一次简报会上表示：“我知道没有人向任何人施压。”||3
2012test-0124||“她哭了，又害怕，”店主伊莎·牙生说.||“她哭了，她真的很害怕，”牙生说。||3
2012test-0145||美元兑日圆JPY=报116.92，与日圆持平，美元兑瑞郎JPY=也持平，报1.2891.||美元兑日圆JPY=报116.78，几乎持平，兑瑞郎CHF=跌0.1%，报1.2871.||3
2012test-0146||来意大利的外国游客中，德国人占40%以上。||德国人占意大利所有外国游客的四分之一以上，占酒店预订量的40%。||3
2012test-0147||也是在摩苏尔，周五，反叛武装分子暗杀了一名支持联军的逊尼派穆斯林部落领导人。||在北部城镇摩苏尔的一座清真寺附近，反叛武装分子还暗杀了一名支持联军的逊尼派穆斯林部落领导人。||4
2012test-0153||这与RationalPurifyPlus集成，并允许开发人员在支持的Java、VisualC#和VisualBasic.NET版本中工作。||IBM说，Rational产品还与RationalPurifyPlus集成，后者允许开发人员在Java、VisualC#和VisualBasic.net中工作。||3
2012test-0154||从表面上看，弗里曼的民事听证会可能是关于驾驶执照的。||弗里曼说，没有驾照一直是一种负担。||1
2012test-0155||抗议者一直在呼吁结束这个国家的强硬派和最高领袖哈梅内伊的死亡。||抗议者谴责该国最高领导人、强硬派阿亚图拉·阿里·哈梅内伊。||3
2012test-0163||西班牙炼油商塞普萨公司(Cepsa SA)购买的另外100万桶原油将装上西班牙油轮桑德拉·塔皮亚斯号(Sandra Tapias)。||西班牙油轮桑德拉·塔皮亚斯(SandraTapias)下午将被西班牙炼油商塞普萨公司(CepsaSA)买下，再装上100万桶。||4
2012test-0164||新加坡已经是美国第12大贸易伙伴，双边贸易额超过340亿美元。||新加坡虽然是一个小城市国家，但却是美国的第12大贸易伙伴，去年的贸易额为334亿美元。||3
2012test-0178||周二，在纽约证交所，PG&ECorp.股价上涨0.39美元，至15.59美元，涨幅2.6%。||周二在纽约证券交易所(NewYorkStockExchange)交易中，PG&E的股价上涨24美分，至15.44美元。||2
2012test-0186||争取民主变革运动发言人PaulThembaNyathi说，大道诊所之所以成为攻击目标，是因为它正在治疗反对派支持者。||争取民主变革运动发言人PaulThembaNyathi说，大道诊所之所以成为目标，是因为它正在处理反对派的支持者。||4
2012test-0188||他声称，这可能看起来不现实，只是因为在这一概念上投入的精力很少。||“与空间方案相比，这一建议并不大，而且似乎不现实，只是因为在这方面所作的努力很少。||3
2012test-0200||是的，昨天在曼哈顿的纽约市最高法院提起诉讼。||这起诉讼是在纽约州最高法院提起的。||3
2012test-0205||他的年薪将从阿特金森目前的361，400美元增加到395，000美元。||戴恩斯的年薪是39.5万美元，阿特金森的年薪是361400美元。||4
2012test-0210||他的女儿尼娜·阿克塞尔罗德(Nina Axelrod)告诉美联社(AssociatedPress)，他在睡梦中去世，显然是因为心力衰竭。||他的女儿尼娜·阿克塞尔罗德说，阿克塞尔罗德死于心力衰竭。||4
2012test-0223||交通事故死亡人数占2002年交通事故死亡人数的82%，该机构说。||NHTSA说，2002年翻车事故的死亡人数占了增加的82%。||3
2012test-0225||英镑兑美元也取得了进展，创下三年来新高，达到1.6789美元。||英镑兑美元汇率上涨1%，至1美元兑1.6672美元。||3
2012test-0234||标准普尔500指数收低7.57点，或0.76%，报990.94.||道琼工业指数收跌25.36点，或1.53%，报1，628.26点；Nasdaq指数回落25.36点，或1.53%，报1，628.26点.||0
2012test-0247||这两篇论文都发表在今天的“新英格兰医学杂志”上。||这项研究发表在今天的“新英格兰医学杂志”上。||3
2012test-0254||世卫组织专家没有说明河北省有多少病例发生在农村地区。||河北省已经报告了191例病例和8例死亡，尽管世卫组织专家没有说明有多少病例发生在农村地区。||3
2012test-0268||他对Stanislaus县最高法院法官Al Girolami说：“我不希望在证人作证期间在场。”||31岁的彼得森在被送回牢房时平静地对法官说：“是的，我不想在证人作证期间在场。”||3
2012test-0274||在对这一事件进行调查时，他们因违反移民规定而被拘留。||两人都因违反移民行政法规而被拘留。||4
2012test-0277||报告显示，在加拿大药店销售的药品是在加拿大卫生部批准的设施中生产的，这是FDA在加拿大的对应机构。||报告显示，加拿大药房销售的药品是在加拿大卫生部批准的设施中生产的，加拿大卫生部的作用与加拿大政府的FDA类似。||5
2012test-0288||在现代，谁将接替奥尼尔还不清楚。||奥尼尔在现代没有明确的继任者。||5
2012test-0299||根据美国宪法，国会的另一个议院-众议院-不对外国联盟进行表决。||美国众议院，也就是国会的另一个议院，不对条约进行表决。||3
2012test-0301||美国证券交易委员会(SEC)也对可口可乐展开了非正式调查。||这项联邦调查与美国证券交易委员会(SecuritiesandExchangeCommission)的非正式调查是分开的。||2
2012test-0308||排名第一的李·詹森(LeeJanzen)在积分榜上还剩五个洞，他以68分的成绩结束比赛，并列第六名。||排名第一的李·詹森(LeeJanzen)在积分榜上还剩五个洞，最终以68分与67岁的鲍勃·克兰(Bob Crane)以269分的成绩平局，排在第六位。||3
2012test-0309||去年11月，前首席执行官杰弗里·巴巴科夫(JeffreyBarBakow)表示，该公司利用激进的定价为病情最严重的联邦医疗保险(Medicare)患者支付更高的费用，自那以来，该公司一直在接受审查。||去年11月，时任首席执行官杰弗里·布拉巴科夫(JeffreyBraBakow)表示，该公司利用激进的定价为病情最严重的联邦医疗保险(Medicare)患者支付更高的费用。||3
2012test-0328||该银行还表示，它的出价取决于德拉克斯的高级银行、高级债券持有人和对冲银行在2003年9月30日之前达成的协议。||这一报价还取决于高盛与Drax的高级银行、高级债券持有人和对冲银行在9月9日之前签署一项协议。上面写着30。||4
2012test-0341||“他们已经在商店里呆了六个多星期了，”卡尼说。||四分位赛通常在商店里停留六到八个星期，“卡尼补充说。||2
2012test-0346||这家全球最大的软件公司表示，它认识到了多个补丁给公司带来的困难，并开始让它们更容易应用这些更新。||这家全球最大的软件公司表示，它认识到了多个补丁给试图应用这些补丁的公司带来的困难。||3
2012test-0347||但IDC分析师约翰·麦克阿瑟(JohnMcArthur)表示，过去两个季度，价格同比下降了30%以下。||麦克阿瑟告诉interetnews.com，过去两个季度的价格下跌幅度已经放缓，仍低于前一年的30%。||3
2012test-0348||普京称赞沙特阿拉伯是最重要的穆斯林国家之一。||会谈前，普京说，俄罗斯认为沙特阿拉伯是一个重要的穆斯林国家。||3
2012test-0366||这是布什政府为扩大宗教组织在政府服务中的作用而做出的最新努力。||7月10日-布什政府最近一次努力扩大宗教组织在政府服务中的作用，让教会的青年团体参与禁毒项目。||3
2012test-0378||天狼星播放国家公共电台，虽然它不包括流行的节目，如“万事万物考虑”和“晨版”。||天狼星最近开始播放国家公共广播电台(NationalPublicRadio)，这笔交易遭到了XM的鄙视，因为它不包括“万事万物”(All Things)和“晨报”(Morning Edition)这样的热门节目。||3
2012test-0391||五角大楼官员说，马哈茂德控制了除了直系亲属以外的所有人与萨达姆的接触。||马哈茂德控制了与萨达姆的接触，并经常站在他身边。||3
2012test-0401||根据2000年人口普查，长滩的西班牙裔或拉美裔人口为35.8%。||根据人口普查局的数据，西班牙裔人口比2000年4月的人口普查数字增加了9.8%。||2
2012test-0403||演员诺亚·怀尔(NoahWyle)自1994年该剧开播以来就一直扮演约翰·卡特博士(Dr.JohnCarter)，他将与该剧的合同延长至2004-2005年的一季。||自1994年该剧推出以来，诺亚·怀尔(NoahWyle)一直扮演约翰·卡特博士(Dr.JohnCarter)，他与华纳兄弟电视公司(WarnerBros.TV)的合约延长了一年。||3
2012test-0405||世卫组织表示，最新的病例不符合SARS的特征，也不是一个公共卫生问题。||世界卫生组织说，新加坡的病例不符合它对SARS的描述，而且“不是一个国际公共卫生问题”。||3
2012test-0422||美军在阿富汗南部遭到枪击后，打死了近二十名塔利班武装分子嫌疑人，这是一系列此类袭击中的最新一次。||美国军方周日说，在阿富汗南部的塔利班车队遭到袭击后，美军士兵打死了20多名塔利班武装分子嫌疑人。||4
2012test-0428||上周他的个人雷达屏幕上出现了这个消息，我给了他我的建议，他非常支持我，“他说。||“在过去的一周里，它出现在他的个人雷达屏幕上，我不得不拿到我的宣传材料。”||3
2012test-0450||作为前纽约州州长候选人，他自称是更好的公司治理的倡导者。||麦考尔曾在2002年竞选纽约州州长，但未获成功，他自称是更好的公司治理的倡导者。||3
2012test-0454||美国官员周四表示，美国联邦调查局(FBI)特工逮捕了四大会计师事务所安永(Ernst&Young ERNY.UL)的一名前合伙人，罪名是阻碍联邦调查。||会计师事务所安永(Ernst&Young)的前合伙人昨日被美国联邦调查局(FBI)特工逮捕，罪名是妨碍联邦调查。||4
2012test-0459||耶格尔说，目标袭击中的嫌疑人表现出了先犯的倾向。||耶格尔说，这起事件看起来是孤立的，但嫌疑人表现出了先犯的倾向。||3
2012test-0464||30年期公债US30YT=RR跌14/32，收益率由4.23%降至4.26%.||30年期公债US30YT=RR下跌16/32，收益率从4.18%降至4.20%.||3
2012test-0478||他说：“如果这不是民主党人，我肯定是在错误的会议上。”||如果他不是民主党人，那我肯定参加错了会议，“他对支持者雷鸣般的掌声说。||3
2012test-0480||“这是缅因州的重大胜利，也是其他州的重大胜利。||缅因州的计划可以作为其他州的榜样。||2
2012test-0483||巴西航空工业公司的喷气式飞机定于2006年9月交付。||庞巴迪和巴西航空工业公司的飞机将于2006年9月交付美国航空公司。||3
2012test-0488||“我可以说，我是被迫流亡的世界超级大国，”他说。||泰勒在家中录制的一段讲话中说：“这个世界上的超级大国正迫使我流亡在外。”||3
2012test-0490||坎贝尔承认，调查人员已经仔细调查了坎贝尔个人和财务事务的几乎每一个方面。||前市长坎贝尔说，调查人员继续调查坎贝尔个人和金融事务的几乎每一个方面。||3
2012test-0496||收入从一年前的6.106亿美元增加到6.165亿美元。||收入略有上升，从6.106亿美元上升到6.165亿美元。||4
2012test-0497||标准普尔500指数.SPX收涨8.79点，或0.96%，报929.06点；||技术型纳斯达克综合指数.IXIC大涨26点，或1.78%，报1，516点.Nasdaq综合股价指数跳涨26点，或1.78%，报1，516点.||1
2012test-0501||这只雄鹰星期四凌晨被一名动物园管理员发现，他的腹部有严重的刺伤。||女发言人朱莉·梅森说，这只21岁的老鹰于周四早些时候被动物园管理员发现，腹部和背部有严重的刺伤。||3
2012test-0502||阿格纽说，1995年，当狂犬病病例“从零上升到30”时，皮涅拉斯开始诱饵。||阿格纽说，尽管如此，皮涅拉的狂犬病病例在1996年急剧下降到17例，1997年下降到3例。||1
2012test-0503||惠特利的律师马克·加伯(MarcGarber)持不同观点。||惠特利的律师马克·加伯(MarcGarber)称这一裁决是“一个巨大的胜利”。||1
2012test-0504||生物信实公司的股票昨日收盘下跌2美分，至每股47.98美元。||生物信实公司的股票在昨天的市场收盘时以47.98美元的价格出售，下跌了2美分。||5
2012test-0505||就在五个月前，迪恩承诺接受纳税人的钱，并发誓要攻击任何没有这样做的民主党人。||就在五个月前，迪恩承诺接受纳税人的钱和随之而来的开支限制，并发誓要攻击任何没有这样做的民主党人。||3
2012test-0512||艺术家们担心这个计划会伤害那些需要帮助的人-那些很难安排演出的表演者。||艺术家们说，这一计划将损害法国文化，并惩罚那些需要帮助的人-那些很难安排工作的表演者。||3
2012test-0535||时间大约是凌晨4点。3月18日，就在第一枚精确导弹落在首都的几个小时前。||扣押发生在3月18日凌晨4点，就在美国第一次空袭的前几个小时。||3
2012test-0538||技术型纳斯达克综合指数.IXIC收高7.42点，或0.45%，报1，653.44点.Nasdaq指数.IXIC上扬7.42点，或0.45%，报1，653.44点.||标准普尔500指数.SPX收低0.46点，或0.05%，报997.02.||1
2012test-0542||欧盟驻华盛顿农业代表基利(GerryKiely)说，欧盟部长们应邀出席了会议，但由于欧盟即将结束关于农业改革的谈判而取消了会议。||欧盟驻华盛顿农业代表盖里·基利(GerryKiely)表示，欧盟部长们受到邀请，但因欧盟即将结束农业改革谈判而被取消。||5
2012test-0547||“现在，另一个家伙，他为他的党感到羞耻，”街对人群笑着说。||“另一个家伙，他为他的聚会感到羞愧，我不怪他。||3
2012test-0550||在他的新职位上，戴尼斯将获得39.5万美元的收入，大大高于阿特金森的361400美元的工资。||戴恩斯的年薪是39.5万美元，阿特金森的年薪是361400美元。||4
2012test-0562||加州赛门铁克安全响应公司(Symantec Security Response)的安全主管文森特·韦弗(Vincent Weafer)说，最终，蠕虫所做的只是访问一个色情网站。||但赛门铁克安全响应公司的安全主管文森特·韦弗(VincentWeafer)说，病毒所做的一切就是访问一个色情网站。||4
2012test-0572||法官们说，宪法只允许政府“在有限的情况下”管理毒品。||在一项6票赞成、3票反对的裁决中，法官们表示，此类抗精神病药物只能在“有限的情况下”使用。||3
2012test-0575||这位资深的马利亚西亚外交官星期三在仰光的湖边家中会见了昂山素季，昂山素季正被软禁在那里。||拉扎利·伊斯梅尔(Razali Ismail)在其湖边家中与1991年诺贝尔和平奖得主昂山素季(SuuKyi)会面了90分钟，昂山素季被软禁在那里。||3
2012test-0592||因此，乍一看，“拒绝调用”注册表的创建者所做的区分似乎恰恰在正确的地方划出了界限。||乍一看，登记处的创建者似乎在正确的地方划定了豁免呼叫和禁止呼叫之间的界限。||4
2012test-0599||乌克兰总统库奇马今天中断了对拉丁美洲的访问，乌克兰和俄罗斯之间的激烈边界争端进一步恶化。||这一争端导致乌克兰总统列昂尼德·库奇马(LeonidKuchma)缩短了对拉丁美洲的国事访问。||3
2012test-0602||为莫斯科支持的政府工作的车臣官员经常成为叛军的目标，在饱受战争蹂躏的车臣，在下周日的总统选举之前，紧张局势正在加剧。||车臣得到莫斯科支持的政府官员经常成为叛军的目标，在这个饱受战争蹂躏的地区，在周日的总统选举之前，紧张局势正在加剧。||4
2012test-0640||委员会命令商务部在60天内公布修改后的关税数字。||它呼吁商务部在60天内做出回应。||2
2012test-0651||该公司将在今年夏天晚些时候推出800个热点，即“Wi-Fi区”，并计划到今年年底拥有2100多个热点。||这项服务将于今年夏天晚些时候推出，有800个地点，Sprint计划在今年年底前提供2100个地点。||3
2012test-0654||金价的上涨推高了其他贵金属的价格，使白银从上次纽约市场上的4.77/79美元/盎司跌至每盎司4.81/83美元。||金价反弹推高了其它贵金属价格，推动银价从纽约市场上的每盎司4.80/82美元升至每盎司4.83/85美元。||3
2012test-0678||一位女发言人说，每8周一疗程的治疗费用约为2万美元，可与其他癌症注射疗法相媲美。||它将花费大约20，000美元，每个疗程的平均治疗-16至17周。||3
2012test-0689||视察队进入一个公园的限制区，没有被拦住；其他视察队在没有受到质疑的情况下拍摄敏感区域的照片。||视察队走进一个公园的一个禁区，没有被工作人员拦住；其他视察队在没有任何人质疑的情况下拍摄了安全敏感地区的照片。||4
2012test-0702||记者周三无法立即联系到Puretunes的代表置评。||周四，记者无法找到Puretunes的代表对这起诉讼发表评论。||3
2012test-0723||两位天文学家调查了木星周围的区域，发现了20颗新的卫星，使木星的总数达到60颗。||天文学家又观测到8颗环绕木星运行的卫星，使已知的总数达到60颗。||3
2012test-0726||她说：“他们所做的是一种毫不掩饰的尝试，目的是绕着宪法跑一圈。”||教会的律师雪莉·菲尔普斯-罗珀说得很清楚：“他们所做的只是一种毫不掩饰的企图，目的是绕着宪法跑一圈，”她说。||2
2012train-0003||代表圣公会保守派的美国圣公会理事会说，它将寻求授权成立一个单独的团体。||代表圣公会保守派的美国圣公会委员会说，由于上周的行动，它将寻求授权在北美建立一个单独的省。||3
2012train-0017||高等法院裁定，这些药片打破了宪法规定的政教分离。||联邦法院裁定，这座纪念碑违反了宪法禁止国家建立宗教的规定。||4
2012train-0005||安进股价在纳斯达克午盘交易中上涨93美分，至65.05美元，涨幅1.45%。||在纽约证券交易所(NewYorkStockExchange)的尾盘交易中，Allergan股价上涨14美分，至每股78.40美元。||1
2012train-0037||他在七局中得了两分，得了六分。||桑布拉诺投了七局，在五支安打和四次跑动中得到两分。||3
2012train-0038||尽管如此，他说，“我绝对有信心，我们将有一个法案。”||“我绝对有信心，我们将有一个法案，”弗里斯特，R-田纳西州，周四说。||3
2012train-0041||在全国范围内，联邦疾病控制和预防中心记录了4 156例西尼罗河病例，包括284例死亡。||2002年，印第安纳州有293例西尼罗河人感染病例，包括11例全州范围内的死亡。||1
2012train-0053||希特利的下巴骨折，膝盖韧带撕裂，他面临多项指控。||周六，希特利因下颌骨折接受了手术，核磁共振检查发现他的右膝有两条韧带断裂。||2
2012train-0062||6月5日，该公司前首席财务官弗兰克林·M·伯贡齐(FrankynM.Bergonzi)对一项共谋指控认罪，并同意与检察官合作。||上周，前首席财务官弗兰克林·伯贡齐(FranklynBergonzi)承认了一项共谋指控，并同意配合政府的调查。||4
2012train-0076||美国地方法官埃德蒙·萨格斯(Edmund Sargos)裁定，这家总部位于阿克伦的公司本应确定，其一家工厂的变更将增加整体污染排放。||周四，美国地方法官埃德蒙·萨格斯(Edmund Sar固斯)裁定，第一能源公司(FirstEnergyCorp.)本应确定，对其一座核电站进行现代化改造将增加整体污染排放。||3
2012train-0082||“它们像羽毛一样被扔来扔去，”戈登说。||“混凝土路障(车道之间)像羽毛一样被抛来抛去。”||3
2012train-0092||新系统的费用在110万美元至2 200万美元之间，视配置而定。||该系统的价格从110万美元到2 240万美元不等，具体视配置而定。||3
2012train-0097||该公司表示，该路由器将于2004年第一季度上市，价格约为200美元。||NETGEAR公司的WGT634U超级无线媒体路由器将于2004年第一季度上市，价格不到200美元。||3
2012train-0101||周一，正如CNET新闻网首次报道的那样，RIAA撤回了宾夕法尼亚州立大学天文学和天体物理系的DMCA通知。||上周四，RIAA向宾夕法尼亚州立大学天文学和天体物理学系发出了严格的版权警告。||1
2012train-0103||该国第一位死于非典的医护人员是一名菲律宾裔加拿大人，他在第二次疫情爆发的北约克综合医院(NorthYorkGeneralHospital)感染了这种疾病。||51岁的埃米尔·拉罗扎(EmileLaroza)在北约克综合医院(NorthYorkGeneralHospital)担任护士期间感染了非典，这是第二次非典爆发的震中。||3
2012train-0109||“我不会赞助它，因为这不是我们的提议，但我不会对它持否定态度。”||“我不会赞助它，因为这不是我们的提议，但我不会以消极的方式回应它，”他说。||4
2012train-0118||狄克逊本来是派克斯峰国际赛马场球场上的一员。||斯科特·迪克森(ScottDixon)最终在派克峰国际赛道上赢得了本田印第225(HondaIndy225)的冠军，看上去很轻松。||2
2012train-0122||到周日晚上，大火已经烧黑了27.7万英亩，相距数百英里。||到昨晚早些时候，大火已经烧毁了26.4万英亩的土地。||2
2012train-0126||美军周一袭击了数十个目标，打死了6名游击队员，并逮捕了另外21名游击队员。||周一，美国军队袭击了数十个目标，在24小时内进行的1729次巡逻和25次袭击中，打死了6名游击队，并逮捕了99名游击队员。||3
2012train-0131||尽管英航称这是一个“艰难的季度”，但他们还是来了。英国广播公司称，这一季度包括希思罗机场(Heathrow)的非官方劳工行动。||英航表示，第二季度(包括希思罗机场(Heathrow)的非官方劳工行动)一直很困难。||3
2012train-0135||提交人是预期将作证的几名辩方专家之一。||预计Spitz将在晚些时候为辩方作证。||3
2012train-0140||作为重组的一部分，百富勤去年将其补救帮助台软件部门出售给了BMC软件公司。||去年11月，百富勤以3.55亿美元的价格将其补救业务部门出售给了BMC软件公司。||3
2012train-0139||两年期公债US2YT=RR价格下跌5/32，收益率从周一尾盘的1.16%降至1.23%.||指标10年期公债US10YT=RR跌11/32，收益率从周一尾盘的3.17%升至3.21%.||2
2012train-0146||该协议的一部分是实施一个特别卫生委员会，该委员会将监测卫生支出和卫生系统改革的进展情况。||该协议的一个关键部分是实施一个特别委员会，以监督卫生支出，为该系统设定目标，并衡量在改革卫生保健方面取得的进展。||4
2012train-0154||调查人员星期四从水泥板下面发现了一块4英寸的骨头碎片，但事实证明这是一块动物的骨头，当局说。||调查人员周四晚上发现了一块4英寸的骨头碎片，但当局说这是一只动物留下的。||4
2012train-0155||与斯特恩和麦肯蒂一起上台的还有国际画家和同业公会主席詹姆斯·威廉斯(JamesWilliams)。||几周前，国际画家和联合行业联合会(InternationalUnionofPatersandAlliedTrades)认可了迪恩的观点。||2
2012train-0166||该季度，这家位于北卡罗来纳州温斯顿-塞勒姆的公司开设了6家门店，使门店总数达到282家。||第一季度新开了6家Krispy Kreme门店，使门店总数达到282家。||3
2012train-0173||该报告还称，今年前往热点地区的游客将高达930万人，比2002年的250万人又增加了一倍。||Gartner说，2003年到热点地区的游客将从2002年的250万人次增加到930万人次。||4
2012train-0179||被困在高速公路上的家庭留在车里，用手机给家里打电话。||被困在高速公路上的家庭被敦促留在车里，只有在紧急情况下才能使用他们的手机。||3
2012train-0190||富兰克林说，整个赛季，平均5天的赛道预测误差为259英里。||“五天(预报)的平均航迹误差为323海里。||1
2012train-0197||奥兰治公司的股票上涨了15%。||法国电信股价下跌3.6%，而奥兰治股价上涨13%。||2
2012train-0199||当局周三说，对三名失踪青少年的搜索发现，至少有两具尸体埋在一所房子的地下室刚浇过的混凝土下面。||周四，当局对印第安纳州西北部一处住宅地下室一层新浇筑的混凝土下发现的三具尸体中的一具进行了尸检。||2
2012train-0201||陷入困境的电信设备制造商朗讯技术公司(LucentTechnologies)正在接受两家联邦机构的调查，这两家机构可能在沙特阿拉伯的业务中违反了美国的贿赂法。||两家联邦机构正在调查电信设备制造商朗讯科技(LucentTechnologies)在沙特阿拉伯的业务可能违反美国贿赂法律的行为。||4
2012train-0209||他声称红帽和自由软件基金会试图破坏美国的版权和专利法。||在信中，麦克布莱德指控自由软件基金会和红帽试图破坏美国版权法。||4
2012train-0211||警察随后呼叫了炸弹小组，但爆炸装置爆炸了，炸死了韦尔斯，在炸弹技术人员到达之前。||在等待拆弹小组到达的时候，炸弹爆炸了，炸死了威尔斯。||4
2012train-0216||12个月时，虽然功能差异不大，但功能上仍有差异。||在12个月时，两组之间仍然存在差异，但并不被认为是显著的。||4
2012train-0218||LULAC的加布里埃拉·莱莫斯(GabrielaLemus)说：“看起来我们支持的所有问题，他都不支持。”||联盟的政策和立法主管加布里埃拉·莱莫斯(GabrielaLemus)说，“我们支持的所有问题似乎都不是他所支持的。”||4
2012train-0219||康奈尔大学(Cornell University)生态学家吉利安·格雷格(Jillian Gregg)表示：“城市产生的污染，尤其是臭氧，对乡村树木更为严重。”||美国生态学家吉莉安·格雷格(Jillian Gregg)说：“我知道这听起来有违直觉，但这是事实：城市产生的污染-尤其是臭氧-对乡村树木的影响更严重。”||3
2012train-0225||标准普尔500指数下跌4.77点，跌幅0.5%，至929.62点。||标准普尔500指数.SPX收跌0.17点，或仅0.02%，报934点；标准普尔500指数.SPX回落0.17点，或仅0.02%，报934点.||2
2012train-0231||“我们希望各方继续努力，继续对话进程，”中国外交部在一份声明中说。||中国外交部表示：“我们希望各方继续努力，继续对话进程。”||5
2012train-0232||学校官员说，Van-Vliet用公共汽车的无线电报告了这起事故。||Van-Vliet也受伤了，他在事故中通过校车广播打来电话。||3
2012train-0236||周二，董事会主席罗伯特·班尼特(RobertBennett)拒绝就人事问题置评。||米尔斯昨日拒绝置评，称他从未讨论过人事问题。||1
2012train-0258||据安全消息人士透露，伦敦警察局长约翰·史蒂文斯(JohnStevens)上周在发出警告后，将其部队置于最高警戒状态。||“电讯报”可以透露，伦敦警察局长约翰·史蒂文斯爵士(SirJohnStevens)上周将他的部队置于最高警戒状态。||3
2012train-0277||佛罗里达州最高法院两次拒绝审理此案。||周二，佛罗里达州一家上诉法院再次拒绝阻止拆除管道。||2
2012train-0287||意大利托斯卡纳地区农业部长蒂托·巴比尼(TitoBarbini)表示：“欧盟基本上不存在。”||意大利托斯卡纳地区农业部长蒂托·巴尔比尼(Tito Barbini)周二在萨克拉门托批评了这一缺席。||3
2012train-0297||“我们在前两场比赛中的表现有点尴尬，”托马斯说。||“我们进入了斯坦利杯决赛，这让我们在前两场比赛中的表现有点尴尬。||3
2012train-0298||百老汇喜剧“七年之痒”(1952年)中，“成功会宠坏摇滚猎手吗？”||剧作家乔治·阿克塞尔罗德(GeorgeAxelrod)，他用“七年之痒”预测了性革命，他会成功地宠坏“岩石猎人”(Rock Hunter)吗？||2
2012train-0303||9秒后，它打破音障，继续其陡峭的动力上升。||该公司说，9秒后，SpaceShipOne打破了音障。||3
2012train-0305||据估计，这架飞机离最大起飞重量不到100磅。||1月8日坠毁的美国航空公司(USAirways)5481号航班被判定与其最大起飞重量不到100磅。||3
2012train-0310||盖勒说，这两名工作人员助手“对发生的一切感到非常遗憾”，安全人员的表现“在标准范围内”。||盖纳说，安保人员的表现“在标准范围内”，两名工作人员助手“非常抱歉发生了这一切”。||5
2012train-0314||他还说，学院将在下周收到自己的内部报告，详细说明仍然存在的问题的严重性。||罗莎说，学院将在下周发布自己的内部报告，并将向公众公布。||3
2012train-0328||Gartner的报告称，去年全球无线局域网设备出货量达到1950万台，比2001年的890万台增加了120%。||去年的总出货量为1950万辆，而2001年为890万辆。||3
2012train-0332||周三，被停职的阿拉巴马州最高法院首席法官罗伊·摩尔(Roy Moore)在他最近主持的同一个法庭上受到指控，但没有悔过。||被停职的阿拉巴马州最高法院首席法官摩尔(Moore)在阿拉巴马州司法法院(Alabama Court Of The Judiciary)受审。||3
2012train-0333||道琼工业指数.DJI收高164点，或1.91%，报8，765.38点，触及1月中旬以来最高水平；||道琼工业指数.DJI收高97点，或1.14%，报8，699点；||3
2012train-0334||一份逮捕令称，布莱恩特于6月30日在一家酒店袭击了这名女子。||根据逮捕令，24岁的布莱恩特在6月30日袭击了一名妇女。||4
2012train-0339||罗伯特·德尼罗(RobertDeNiro)的朋友们昨天在他被诊断出患有前列腺癌后团结起来。||好莱坞演员罗伯特·德尼罗(RobertDeNiro)的发言人今天说，他被诊断出患有前列腺癌。||3
2012train-0348||但JT谨慎地澄清说，“目前讨论的结果并不确定”。||“然而，我们目前还不能确定讨论的结果。”||3
2012train-0359||在阿纳海姆会议中心举行的PeopleSoft年度客户大会上，修道院和康威一起摇尾巴，在1万多名与会者面前小跑。||周一，在PeopleSoft的年度客户大会上，艾比摇摇尾巴地走上舞台，康威在1万名与会者面前。||4
2012train-0362||周三午夜，68%的选民对这项税收说“不”，97%的选民点票。||今晚97%的选区进行了清点，68%的选民反对这项税收。||4
2012train-0365||预计格雷厄姆今天将被提名并当选为第二个一年任期，并将发表总统讲话。||周二晚些时候，格雷厄姆有望连任一年。||3
2012train-0366||“这些变化可能会影响到大量的现有网页，”声明继续说。||然而，根据W3C的通知，IE的更改“可能会影响大量现有的Web页面”。||3
2012train-0369||Barbini说，该联盟可能会与美国达成妥协，但它希望有一种为这类食品贴标签的制度，这是该行业在这里成功地争取到的。||Barbini说，欧盟可能会达成妥协，但它希望建立一套为此类食品贴标签的制度，但该行业一直反对这一做法。||3
2012train-0370||大火随后蔓延到该房产周围的几个建筑，并将其摧毁。||大火蔓延到该房产周围的几个建筑，并摧毁了它们，因为消防队员阻止了他们。||4
2012train-0372||消息来源说，特工没收了他携带的“几份”文件。||特工人员没收了他拥有的几份机密文件，并对他进行了审问。||3
2012train-0374||据莫哈德县警长办公室称，这架直升机在撞击后起火。||据警长办公室说，这架直升机由总部设在拉斯维加斯的圣丹斯直升机公司拥有。||2
2012train-0375||西尔弗说：“我被告知，对我的律师提出了一些关于犯罪行为的指控。”||“我被告知，对我的律师J·迈克尔·博克斯利(J.Michael Boxley)提出了一些犯罪行为指控，”西尔弗声明说。||3
2012train-0387||这项新研究将很快在“美国国家科学院院刊”上发表。||它将在未来几周内出现在“美国国家科学院院刊”的网站上。||3
2012train-0394||一名惩教署官员说，周三，两名被定罪的杀手和另一名囚犯从繁忙街道上的一座州立监狱逃出，他们切断了一道篱笆。||一名被判有罪的杀手和另外两名囚犯用锋利的铁丝网穿过两道栅栏，从一条繁忙的街道上的一所州立监狱逃了出来。||3
2012train-0407||约翰·希肯卢珀(JohnHickenloper)拥有65%的选票，市审计师唐·马尔斯(DonMares)的支持率为35%。||在周二的决选中，希肯卢珀击败了46岁的市审计师唐·马尔斯(DonMares)。||2
2012train-0419||股市周二走低，投资者选择从周一的大幅反弹中套现利润，尽管有三份报告显示经济略有好转。||华尔街周二暂时走高，投资者权衡了显示经济略有好转的三份报告，以及从周一的大幅反弹中获利的冲动。||2
2012train-0420||然而，从一开始，美国宣称的目标并不仅仅是推翻萨达姆，而是要稳定伊拉克，建立一个友好的政府。||但美国的最终目标不只是推翻侯赛因先生，而是稳定国家和建立一个友好的政府。||4
2012train-0432||塞伦斯基从墙上下来，用床垫爬过铁丝网。||Selenski用床垫刮了一根10英尺长的剃须刀铁丝，Fischi说。||3
2012train-0448||Kmart首席执行官朱利安·戴(Julian Day)在宣布这一选择时表示，格雷将帮助这家零售商“找到创新的方式，与新的美国消费者交流Kmart的独特优势。”||我们将共同寻找创造性的方法，向‘新美国’消费者传达Kmart的独特优势。“||3
2012train-0450||超市连锁店面临着本周可能发生的杂货店店员罢工，指责工会领袖周一过早地在周末中断了合同谈判。||超市连锁店指责工会领导人在周末过早地中断了合同谈判，因为杂货店店员正在为可能的罢工做准备。||4
2012train-0461||英特尔今天在圣何塞公布了其用于移动电话和手持设备的下一代XScale处理器的详细信息。||英特尔(Intel)周三发布了用于手机、PDA和其他无线设备的下一代处理器。||3
2012train-0478||肯尼迪说：“我们将尽我们所能，尽快把钱还给缴纳差饷的人。”||税务局局长苏珊·肯尼迪(SusanKennedy)说：“人们对尽快把钱退还给缴纳差饷的人非常感兴趣。”||3
2012train-0483||该公司表示，将把大多数顶级CD的批发价从12.02美元降至9.09美元。||该公司还表示，将降低盒式磁带的批发价格，并将建议零售价更改为8.98美元。||1
2012train-0488||在纽约证券交易所(NewYorkStockExchange)，Allergan股价下跌14美分，收于每股78.12美元(新闻网站)。||在纽约证券交易所(NewYorkStockExchange)的尾盘交易中，Allergan股价上涨14美分，至每股78.40美元。||3
2012train-0489||他们表示，在为投资者提供指导方面，即将到来的第二季度财报季将尤为重要。||他们说，第二季度的收益报告将是给予投资者这种指导的关键。||5
2012train-0491||这使得指标10年期公债US10YT=RR下跌9/32，收益率从周四尾盘的3.34%升至3.37%.||基准10年期公债US10YT=RR价格下滑5/32，收益率从周四尾盘的3.34%降至3.36%.||3
2012train-0497||在最近的暴力事件中，叛乱分子在巴格达北部向美国车队投掷了一枚炸弹，造成一名士兵死亡。||星期一早些时候，叛乱分子在巴格达北部向美国车队投掷自制炸弹，炸死一名美国士兵。||4
2012train-0498||消费者群体反对这些变化，称它们损害了市场的个性。||消费者团体反对这一改变，称他们将把太多的媒体集中在太少的媒体帝国。||3
2012train-0504||每周四，一个谷物管理委员会在欧盟委员会的农业局开会，决定每周一次的出口招标结果。||一个谷物管理委员会通常每周四在欧盟委员会的农业部门开会，以决定每周一次的出口招标结果。周三的突袭行动的另一个目标是农业部门。||3
2012train-0515||国务卿科林·鲍威尔(ColinPowell)表示，与伊朗的接触不会停止。||美国国务卿鲍威尔昨天表示，将继续与伊朗进行接触。||4
2012train-0519||Stout曾在通用电气(GeneralElectric)子公司通用电气资本服务公司(GE CapitalServiceInc.)工作，担任该公司副总裁兼首席技术和信息官。||Stout来自GE Capital，担任首席技术和信息官。||3
2012train-0529||预计斯克里姆肖、主管、最佳部长和十大通缉犯将完成贝尔蒙油田的建设。||最好的部长，斯克里姆肖和十大通缉犯都在周一早上进行了训练。||2
2012train-0541||9月，惠普(Hewlett-Packard)与该公司签署了一项开发和营销协议。||四个月后，它与惠普公司(Hewlett-PackardCo.)签署了一项联合营销协议。||2
2012train-0537||南非前大主教德斯蒙德·图图(DesmondTutu)周日表示，他不明白任命一名同性恋主教有什么“大惊小怪的”，但他敦促同性恋神职人员保持独身。||南非诺贝尔奖得主德斯蒙德·图图大主教说，他不理解任命一名同性恋主教的所有大惊小怪，但他敦促同性恋神职人员保持独身。||4
2012train-0543||周五，协和式飞机在日出前后启动，似乎是从升起的太阳直接发射出来的。||昨天，协和式飞机似乎是从冉冉升起的太阳中发射出来的。||3
2012train-0558||“在我看来…我们只是在处理自吹自擂的权利，谁赢谁输，”Gammerman说，他在没有陪审团的情况下审理了这起案件。||“撇开律师费，我们正在处理谁赢谁输的吹嘘权利，”Gammerman说。||3
2012train-0567||卫冕冠军的美国女队将于9月9日在费城比赛。25日在哥伦布结束团体比赛。28.||作为卫冕冠军的美国女队将于9月1日开始比赛。25日在费城结束了团体比赛。俄亥俄州哥伦布市28号。||4
2012train-0591||周三，凯钦因两项银行抢劫罪在联邦法院出庭。||她星期三在联邦法院出庭，但没有提出抗辩。||3
2012train-0599||加州大学旧金山分校(UniversityofCalifornia，SanFrancisco)的研究人员报告称，这是长达十年的努力中最新的一步。||加州大学旧金山分校的研究人员报告说，这一渐进的步骤是长达十年的用这种病毒感染小鼠的努力中的最新一步。||3
2012train-0614||州长将前往杰克逊，据报道该州16人死亡中有13人死亡。||州长要去杰克逊，那里有13人被杀。||3
2012train-0623||工作人员安装了一条新的涵洞，并为高速公路做好了准备，这样，当暴风云有可能倾泻更多雨水时，驾车者就可以使用东向的车道旅行。||工作人员安装了一条新的涵洞，并重新铺设了公路，以便驾车者可以使用东行车道旅行。||3
2012train-0656||在尼克劳斯的一些建议的鼓舞下，豪厄尔以8-64领先肯尼·佩里，以8-64的比分领先肯尼·佩里。||在尼克劳斯的建议的鼓舞下，豪厄尔在周四以8-64的比分进入了今天的比赛，领先肯尼·佩里一杆。||4
2012train-0674||肯尼迪说，这些人“有权尊重他们的私生活”。||“请愿人的私生活有权得到尊重。”||2
2012train-0678||委员会撤销了Patton不正当地任命Conner为肯塔基州彩票委员会成员以及他不正当地任命Conner当时的丈夫Seth为农业发展委员会成员的指控。||该委员会说，帕顿还任命康纳为肯塔基州彩票委员会成员，并任命塞思·康纳为农业发展委员会成员。||2
2012train-0718||艾肯的研究发表在9月9日的“纽约时报”上。24期“美国医学会杂志”。||这一发现发表在周三的“美国医学会杂志”(Journal Of The American Medical Association)上。||3
2012train-0721||反式脂肪是在植物油中添加氢时产生的，它会使植物油凝固并延长某些食品的保质期。||反式脂肪是在植物油被部分氢化后产生的，使其凝固并延长某些产品的保质期。||4
2012train-0727||但持怀疑态度的人关注的是，供应商是否可以轻松地使用这些基于硬件的安全功能来设置数字权限管理策略。||但持怀疑态度的人担心，这些基于硬件的安全功能是否容易被供应商用来设置数字版权管理策略。||5
2012train-0743||克罗恩病引起肠道发炎，症状包括腹泻、疼痛、体重减轻和疲劳。||症状包括慢性腹泻、腹痛、体重减轻和极度疲劳。||3
2012train-0745||当局确认这名线人是理查德·鲍威尔(RichardPowell)，他因1982年杀害自己的女房东而被监禁。||鲍威尔在另一起案件中服刑-1982年杀死了他的女房东。||3
2013-0016||内塔尼亚胡将提前投票||以色列内塔尼亚胡将提前投票||4
2013-0030||联合国秘书长安南呼吁安理会对叙利亚采取行动||俄罗斯、中国否决联合国安理会关于叙利亚问题的决议||1
2013-0031||“绿灯侠”将由DC漫画公司以同性恋身份重新推出||“绿灯侠”将以同性恋超级英雄的身份重新登场||4
2013-0032||法国南部军用飞机坠毁：当局||土耳其东南部军用飞机坠毁，1人死亡||1
2013-0057||科蒂出价100亿美元收购竞争对手雅芳||科蒂出价100亿美元收购雅芳||4
2013-0072||希腊在关键选举中投票||希腊看来将再次举行选举。||1
2013-0078||伊朗警告莫斯科核谈判可能受阻||伊朗人“认罪”谋杀核科学家||1
2013-0079||穆罕默德·穆尔西宣誓就任埃格普提安总统||穆罕默德·穆尔西宣誓就任埃及总统||4
2013-0085||1人在黎巴嫩教派冲突中丧生||9人在黎巴嫩与叙利亚有关联的冲突中丧生||1
2013-0096||美国参议员惩罚巴基斯坦监禁协助中央情报局的医生||美国谴责巴基斯坦医生的命运||2
2013-0118||从画廊偷来的大理油画||萨尔瓦多·达利的油画被从纽约画廊抓走||3
2013-0108||叙利亚驻塞浦路斯特使||尽管达成了和平协议，叙利亚仍部署了更多的军队。||0
2013-0127||安南敦促结束叙利亚暴力，部长缺陷||安南敦促停止叙利亚暴力||3
2013-0136||科罗拉多枪击案嫌疑人正在接受治疗||科洛。开枪的疑犯有精神病||4
2013-0137||自杀式袭击者在北约阿富汗总部附近炸死4人||自杀式袭击者在阿富汗婚礼上炸死23人||1
2013-0146||在德黑兰，要求不结盟运动在叙利亚问题上采取明确的立场。||德黑兰的曼莫汉要求不结盟运动对叙利亚采取立场。||3
2013-0149||参议员可以带着胜利重返季后赛||梅西4分送瓜迪奥拉获胜||1
2013-0155||南非火车相撞造成至少19人死亡||南非火车相撞造成26人死亡||3
2013-0161||平民忍受阿富汗的袭击||塔利班发动协调一致的阿富汗袭击||1
2013-0170||叙利亚人指责爆炸||以色列准备迎接阿拉伯抗议||0
2013-0211||政府承诺对希思罗机场队列采取行动||财政部长承诺不征收新税||0
2013-0221||埃及总统搬进穆巴拉克的旧办公室||埃及当选总统穆尔西开始组建政府||2
2013-0228||叙利亚军队在大马士革郊区打死35人||积极分子：叙利亚军队在大马士革附近杀害数十人。||3
2013-0235||在特拉维夫非爆炸装置中发现可疑物体||警方在特拉维夫汽车站处理可疑物体||3
2013-0242||尼日利亚教堂袭击造成至少15人死亡||尼日利亚教堂爆炸造成至少12人死亡||2
2013-0253||美国无人机袭击击毙8名武装分子||美国无人机袭击在西北大西洋击毙4人：官员||2
2013-0272||约旦为叙利亚难民开设第一个帐篷营地||约旦为叙利亚人开设第一个难民营||4
2013-0294||欧元区支持希腊纾困||欧元区同意救助希腊||4
2013-0336||西班牙失业率飙升超过25%||美国失业率上升，奥巴马丝毫没有松一口气||1
2013-0354||音乐产业向惠特尼·休斯顿致敬||音乐界哀悼惠特尼·休斯顿||3
2013-0377||巴基斯坦5人死亡自杀式爆炸||巴基斯坦工厂起火，120多人死亡||0
2013-0387||在CPAC，米特·罗姆尼强调保守党的资历||CPAC 2012：米特·罗姆尼努力与保守党联系||3
2013-0389||英国队光荣的三金之夜||英国踏上黄金之夜||3
2013-0419||图卢兹围攻：警察包围了被怀疑是连环杀手的“伊斯兰战士”。||图卢兹枪击案：法国处于最高级别的安全警戒。||1
2013-0426||维甘3-2狼：比赛报告，图片和视频亮点||阿森纳0-0切尔西：比赛报告，图片和视频亮点||1
2013-0448||兰斯阿姆斯特朗滴反兴奋剂指控||兰斯·阿姆斯特朗宣布放弃对兴奋剂指控的斗争。||4
2013-0470||加沙火箭弹落在阿什凯隆海岸地区，无人受伤||从加沙发射的火箭弹毁坏了Sderot的家园；没有人受伤||3
2013-0475||埃及科普特教皇谢努达三世逝世||埃及准备埋葬科普特教皇谢努达三世||3
2013-0493||阿萨德在叙利亚会见红十字会官员||阿萨德向红十字会保证||2
2013-0530||湿至：巨石阵浸透||尽管下雨，夏至仍在巨石阵庆祝。||3
2013-0535||因安全问题在利比亚被拘留的国际刑事法院律师||在利比亚被拘留的国际刑事法院律师将面临45天的拘留。||3
2013-0537||货运列车出轨，俄亥俄州哥伦布起火||货运列车脱轨，爆炸引发疏散||2
2013-0545||人民币兑美元汇率周一跌至6.3282。||人民币兑美元连续第三天走软||3
2013-0580||欧元区同意向西班牙提供高达1，250亿美元的贷款。||欧元区将向西班牙提供高达10万欧元的贷款。欧元||3
2013-0591||韩国经济增长跌至三年来最低||韩国经济增长率跌至近三年来的最低点。||4
2013-0602||陪审员：桑达斯基似乎接受了他的命运。||杰里·桑达斯基被判犯有儿童性虐待罪||1
2013-0645||埃及人第一次投票选出总统||埃及人等待关键的总统选举结果||2
2013-0670||克林顿：美国、欧洲必须加大对暴君的打击力度。||克林顿：美国、欧洲必须努力打败暴君。||4
2013-0682||罗姆尼与奥巴马在税收、经济问题上的首次辩论||奥巴马和罗姆尼登上第一场辩论的舞台||2
2013-0690||路边炸弹炸死10名阿富汗平民：警察||路边炸弹炸死5名阿富汗警察||2
2013-0694||总统在白宫科学博览会上的讲话||总统规划师-白宫科学博览会||2
2013-0696||马拉维确认总统死亡||马拉维确认穆塔里卡总统逝世||4
2013-0716||委内瑞拉查韦斯在古巴接受第三次抗癌治疗||委内瑞拉领导人返回古巴接受治疗||3
2013-0727||叙利亚停火观察员呼吁||叙利亚停火带来不安平静||1
2013-0732||中国7月份CPI增速放缓至1.8%||中国7月份工业产出增长放缓至9.2%||2
2013-0729||马刺复仇湖人，领衔西部||加沙领导人称，绑架以色列人释放囚犯||0
2014-0009||伊拉克自杀式炸弹袭击葬礼||自杀式袭击者袭击叙利亚||1
2014-0010||七人因“家庭姊妹”丑闻被拘留||中国因“家庭姐妹”丑闻被拘留7人||4
2014-0036||人民币兑美元汇率周一升至6.168。||人民币兑美元汇率周四升至6.1696。||4
2014-0038||德州居民在致命爆炸后到教堂寻求治疗。||居民返回德州爆炸现场||2
2014-0041||孟加拉国两名死者因处决贾加特领导人而发生冲突||孟加拉国伊斯兰领袖被处决||2
2014-0048||白思豪宣誓就任纽约市长，接替布隆伯格||比尔·白思豪(Bill De Blasio)宣誓就任纽约市长，接替迈克尔·布隆伯格(Michael Bloomberg)||5
2014-0056||中国将恢复美国投资谈判||中国大陆与台湾举行历史性会谈||0
2014-0070||中国地震后“大约100人死亡或受伤”||中国地震数百人死伤||3
2014-0086||非洲联盟领导人举行非洲日会议||埃及青年领袖被拘留四天||0
2014-0113||以色列人，巴勒斯坦人在交换俘虏的问题上聚集在一起。||以色列立法者呼吁对X号囚犯的案件进行内部调查||1
2014-0130||32人死于孟加拉国抗议||孟加拉国1人死亡抗议||2
2014-0154||加州男子在女子绑架案中不服罪||加州。男子在恐怖主义案中拒不认罪||2
2014-0175||日本隧道坍塌导致驾驶者死亡||东京郊外隧道坍塌事故中被困的车辆||1
2014-0188||科学家说，红葡萄和蓝莓能增强免疫系统。||红葡萄蓝莓增强人体免疫力||4
2014-0200||阿富汗东部2名警察被炸死||中国煤矿爆炸造成至少28人死亡||0
2014-0213||2013年11月25日(星期一)的便笺必读内容||2013年10月8日(星期二)的便笺必读内容||2
2014-0216||黎巴嫩企业罢工抗议政治僵局||突尼斯总统表示有信心克服政治危机||0
2014-0220||印度警方逮捕孟买强奸案所有五名嫌疑人||孟买警方逮捕轮奸案第五名嫌疑人||3
2014-0221||撒切尔葬礼戒备森严||安全机构担心肯尼亚新的恐怖威胁||0
2014-0233||中国努力避免经济陷阱||保险是促进经济增长的关键||1
2014-0242||唐？谷体育馆清拆工程展开||拆卸工程将在体育馆展开||3
2014-0253||美国确认基地组织头目已被抓获||美国抓获基地组织头目，但在索马里袭击失败||2
2014-0257||伦敦马拉松为波士顿爆炸案受害者默哀||伦敦马拉松为波士顿遇难者默哀||4
2014-0258||梅西攻入300，301球，巴萨夺冠||足球：梅西复出攻入巴塞罗那300球||3
2014-0261||乌克兰总理阿扎罗夫和整个政府辞职||抗议活动仍在继续，乌克兰官员被禁止进入加拿大||1
2014-0270||两名北约士兵在阿富汗阵亡||北约士兵在阿富汗袭击中丧生||4
2014-0281||2013年12月6日(星期五)的便笺必读内容||此便笺必须阅读2013年7月12日(星期五)||1
2014-0292||直升机坠毁苏格兰酒吧确认死亡||苏格兰警方称至少有一人在直升机撞上酒吧后死亡。||4
2014-0298||朝鲜核试验引发担忧||朝鲜核试验||2
2014-0351||股市收盘上涨0.39%||股市收盘上涨2.47%||1
2014-0393||Almagor以释放囚犯为由炮轰内塔尼亚胡||亚西莫维奇敦促内阁批准释放巴勒斯坦囚犯||1
2014-0414||随着伊斯兰分子在埃及的回击，冲突爆发。||科普特牧师在埃及遇袭身亡||1
2014-0419||女王向纳尔逊·曼德拉致敬||美国总统向曼德拉致敬||1
2014-0427||伊朗称已捕获无人机，美国否认失去一架||伊朗称已缴获美国无人机；美国称这不是真的||4
2014-0438||伊朗核电站没有辐射泄漏||美国国会可能对伊朗核协议施加压力||0
2014-0450||孟加拉国维持伊斯兰处决||孟加拉国处决反对派领导人||3
2014-0451||伊朗领导人鲁哈尼说，伊朗可能在三个月内与美国达成核协议||伊朗总统哈桑·鲁哈尼(Hassan Rouhani)希望在数月内达成核协议||3
2014-0464||新加坡股市收盘上涨0.11%||新加坡股市收盘上涨0.54%||2
2014-0477||2名Pussy Riot成员在Krasnoyarsk团聚||一对被释放的小猫暴动激起反普京的抗议||1
2014-0485||以色列对加沙发动空袭||以色列在大马士革附近发动空袭||3
2014-0486||菲律宾洪水造成六人死亡||菲律宾暴雨造成18人死亡||2
2014-0513||新世贸中心美国最高建筑||一座名为“美国最高建筑”的世界贸易中心||4
2014-0522||时装设计师莉莉·普利策去世||设计师，社交名媛莉莉·普利策逝世，享年81岁||4
2014-0526||新日本政府暗示加入太平洋贸易协定：报告||日美举行与地区贸易协定有关的会谈||2
2014-0549||伊斯坦布尔公园抗议区附近的土耳其警察群众||英国警方否认保护性施虐者萨维尔||0
2014-0553||危地马拉逮捕软件大师约翰·麦卡菲||软件大师McAfee在危地马拉被拘留，反对驱逐出境。||3
2014-0588||戛纳窃贼在酒店持械抢劫中盗窃价值5300万美元的珠宝||警方称，在戛纳，抢劫犯偷走了价值5300万美元的珠宝。||3
2014-0607||美国军用飞机袭击苏丹南部，4人受伤||美国军用飞机在南苏丹执行撤离任务时遭枪击||3
2014-0624||肯尼亚最高法院维持选举结果||肯尼亚最高法院维持选举结果||5
2014-0648||尼加拉瓜、委内瑞拉向斯诺登提供庇护||玻利维亚的莫拉莱斯说，如果被要求，他将向斯诺登提供庇护。||2
2014-0662||至少38名穆尔西支持者死于冲突||数十名穆尔西支持者在埃及冲突中丧生||3
2014-0667||中国股市周三收盘走低。||中国股市周五收盘走低||2
2014-0690||埃及境内冲突造成四人死亡，数十人受伤||埃及暴力：开罗伊斯兰大学的学生在冲突中丧生||2
2014-0713||水果商死后，中国扣押城市工人||在贝利的领导地位崩溃后，纳普提接掌了大权。||0
2015-0018||费城一名建筑倒塌死亡，其他人从瓦砾中被救出。||费城大楼倒塌造成六人死亡||3
2015-0082||救援人员在印度建筑物倒塌后清理废墟||从孟加拉国的建筑物倒塌中选择图像||2
2015-0108||新奥尔良枪击案19人受伤||警方：在诺拉母亲节枪击案中19人受伤||4
2015-0109||另一艘移民船在意大利海域倾覆||另一艘移民船在意大利海域倾覆，27人死亡。||3
2015-0140||在埃及抗议活动中被杀害的几十人||土耳其总理警告抗议||1
2015-0146||米歇尔·奥巴马将在“公园与娱乐”中登场||米歇尔·奥巴马将参演“公园与娱乐”||4
2015-0204||罗斯伯格以摩纳哥的胜利效法父亲||公式1：尽管摩纳哥赢得了胜利，罗斯伯格仍然保持谦逊。||3
2015-0236||布鲁克斯对黑客指控不服罪||戴夫·李·特拉维斯对所有指控不服罪。||1
2015-0296||加拉加斯抗议者与警方发生冲突||巴西抗议者与警方发生冲突||3
2015-0310||法国批准征收有争议的“百万富翁税”||马尼拉将增加反恐小组||0
2015-0315||埃及逮捕穆斯林兄弟会领导人巴迪||埃及准备应对更多的暴力，穆斯林兄弟会称其为“愤怒的游行”。||1
2015-0348||以色列扩大对定居点的补贴||以色列扩大定居点补贴||5
2015-0371||利比亚请求联合国安理会帮助||克里呼吁联合国安理会对叙利亚采取行动||2
2015-0415||玛格丽特·撒切尔，前英国首相，享年87岁||撒切尔夫人逝世，享年87岁||3
2015-0466||一人死于美国建筑倒塌||美国大楼倒塌造成六人死亡||2
2015-0471||6.4级地震袭击印度尼西亚||6.9级地震袭击俄罗斯千岛群岛||1
2015-0487||引自曼德拉纪念馆的领导人和家人的话||奥巴马在曼德拉纪念馆与古巴卡斯特罗握手||2
2015-0502||克什米尔持枪歹徒杀害10名游客||肯尼亚教堂袭击，持枪歹徒杀害四人||2
2015-0511||斯利那加JK秘书处发生重大火灾||斯利那加秘书处附近发生火灾||4
2015-0523||第16次中欧领导人会晤发布“中欧2020年合作战略议程”||全文：中欧2020年合作战略议程||4
2015-0533||中国股市周二收盘走高。||中国股市周三收盘走低。||1
2015-0553||全球在废除死刑方面取得的进展||伊朗外交官：专家级会谈取得进展||0
2015-0565||希腊警方以涉嫌间谍罪逮捕德国人||以色列媒体哀叹重启谈判的代价||0
2015-0648||法塔赫支持拒绝承认以色列||巴基斯坦谴责最新的无人机袭击||0
2015-0599||叙利亚同意交出化学武器||叙利亚调频：我们将停止生产化学武器||3
2015-0649||阿富汗袭击造成12人死亡||北约：3名士兵在阿富汗的袭击中丧生||2
2015-0676||印度至少有20名儿童死于食物中毒||巴格达咖啡馆爆炸造成至少38人死亡||0
2015-0730||动物园工作人员被老虎袭击后死亡||一名印地安籍教师在新西兰遇袭身亡||0
2015-0747||6人在N Waziristan的无人机袭击中丧生||巴基斯坦12人死于公共汽车事故||1
2015-0752||17名政府雇员在巴基斯坦公共汽车爆炸事件中丧生||巴基斯坦教堂爆炸造成至少78人死亡||0
2015-0774||在华盛顿至少死了12人.。||俾路支省西南部发生强震，至少150人死亡||0
2015-0820||以色列“炸弹”叙利亚特使敦促和谈申办||美国推动和谈，叙利亚东部发生激烈冲突||2
2015-0828||美俄进入叙利亚会谈第三天||美俄在日内瓦达成叙利亚军售协议||1
2015-0854||澳大利亚降息至历史最低水平||澳大利亚降息至历史最低水平||4
2015-0862||叙利亚反对派团结面对崩溃的幽灵||叙利亚在更广泛的叙利亚斗争中分裂反对派斗争||2
2015-0892||国际法医小组加入肯尼亚商场大屠杀调查||被逮捕的英国人“不重要”对肯尼亚袭击案的调查||1
2015-0928||俄罗斯精神病院起火，38人死亡||38人恐怕死于俄罗斯精神病医院大火||4
2015-0936||朝鲜领导人呼吁改善与韩国的关系||朝鲜敦促外国人离开韩国||0
2015-0955||民意调查：科里？布克早早在新泽西州参议院中领先。||奈杰拉·劳森“十年来每天吸食可卡因”||0
2015-0963||印度火车爆炸造成一人死亡||国家：没有资金资助煽动暴力的犹太教徒。||0
2015-0996||曼联门票销售和利润下降||曼联老板马尔科姆？格雷泽逝世，享年85岁。||0
2015-1041||美国快餐工人计划在全国范围内举行最低工资罢工||快餐业工人罢工要求加薪||4
2015-1049||所有人都在关注新的巴基斯坦陆军司令拉赫尔·谢里夫||当河流水位上升时，法国的洪水警报||0
2015-1106||墨西哥糖果厂爆炸造成1人死亡，40人受伤||两起交通事故造成三人死亡，二十一人受伤||0
2015-1135||哈森致毛里塔尼亚代表团：对叙利亚实施的阴谋针对其立场，特别是对巴勒斯坦的立场||穆夫提：密谋对抗叙利亚的立场，特别是对巴勒斯坦的立场||3
2015-1139||香港踏上民主游行的序幕||香港准备举行大型民主集会||4
2015-1151||奥巴马将于6月7日至8日在加州与中国、科特迪瓦和中国举行会晤||奥巴马将在白宫会见乌克兰总理||2
2015-1169||人民币兑美元汇率跌至6.1559。||人民币兑美元汇率周二跌至6.1818。||3
2015-1172||以色列人和巴勒斯坦人希望在积极会谈后谈判达成一项“最终”和平协议。||以色列军队在约旦河西岸冲突中打死3名巴勒斯坦武装分子||1
2015-1177||在伊拉克的袭击中有4人死亡，6人受伤||在伊拉克的袭击中有43人死亡，86人受伤||2
2015-1319||巴基斯坦塔利班首领Hakimullah Mehsud在无人机袭击中丧生||巴基斯坦塔利班“选举新酋长”，发誓“史无前例”报复||1
2015-1353||巴基斯坦北部房屋大火造成7人死亡||美国无人机袭击巴基斯坦西北部8人死亡||1
2015-1426||巴基斯坦人在里程碑式的选举中投票||巴基斯坦举行里程碑式的选举，29人在袭击中丧生||3
2015-1447||阿尔及利亚总统中风后接受治疗：国家媒体||保加利亚总统试图打破选举僵局||0
2015-1471||也门：北部战死120多人。||珍妮特·耶伦：你可能不知道的五件事||0
2016-0294||法国的弗朗索瓦·奥朗德(FrancoisHollande)说，欧元危机已经结束||法国总统表示，欧元区债务危机已经结束||4
2016-0330||财政部提议所得税上调1.5%||财政部拟在预算中提高所得税1.5%||4
2016-0339||欧盟就业和社会政策部长将讨论如何促进就业，整合社会和经济政策||欧盟就业和社会政策部长讨论促进就业战略||3
2016-0603||乔治·齐默尔曼在Trayvon Martin案中被判无罪后的抗议活动||齐默尔曼因杀人被判无罪||3
2016-0663||马尔代夫开始在充满争议的总统选举中投票。||受危机冲击的马尔代夫举行新的总统选举||3
2016-0715||奥巴马，奥朗德冰雹改变美法关系||奥朗德抵达美国进行国事访问||1
2016-0824||伊朗、国际原子能机构官员在3月核问题最后期限前会晤||伊朗，国际原子能机构官员在三月份的核截止日期前开会：isna||5
2016-0832||伊拉克首都爆炸死9人||伊拉克爆炸死19人||2
2016-0841||周三需要了解的10件事||周四需要了解的10件事||2
2016-0927||以中非共和国命名的新的联合国维持和平行动负责人||联合国接管中非共和国维持和平行动||2
2016-0978||亚洲石油贸易下降||亚洲贸易中的石油价格下降||5
2016-0979||以色列军队在希伯伦拘留巴勒斯坦议员||以色列军队在夜间的逮捕行动中拘留了2名巴勒斯坦人。||3
2016-1095||以色列警察在敏感的耶路撒冷圣地与巴勒斯坦抗议者发生冲突||以色列警察在耶路撒冷与巴勒斯坦人发生冲突||3
2016-1112||洛杉矶枪击案造成3人死亡，4人受伤||五人在沙特阿拉伯枪击案中丧生||0
2016-1283||科学家证明火星上有水||美国宇航局在火星上发现水了吗？||2
2016-1434||普拉纳布强调，各国需要为和平而奋斗。||世贸组织：印度对发达国家的行动感到遗憾||0
2016-1477||奥巴马是对的：非洲需要更好的领导。||等待期中考试的奥巴马任命司法部长||0
2016-1495||最新录像显示美国警察殴打精神病患者||纽约警官在斧头攻击中受重伤||0
2012test-0003||一个人正在给一条蛇喂老鼠。||那人正在给蛇喂老鼠。||5
2012test-0027||三个人在弹吉他。||三个人在舞台上弹吉他。||3
2012test-0043||那人用斧头砍倒了一棵树。||一个人用斧头砍倒了一棵树。||5
2012test-0088||一个男人在说话。||一个男人在吐痰。||0
2012test-0159||动物在咬人的手指。||一只慢条斯理的懒猴在咬一个人的手指。||3
2012test-0177||一个男人在哭。||一个女人在跳舞。||0
2012test-0194||大象正沿着小径走着。||一群大象正沿着小路走着。||4
2012test-0228||一架飞机着陆了。||一架动画飞机正在着陆。||2
2012test-0264||一个女人在切肉。||一个女人在舞台上唱歌。||0
2012test-0265||一位女士正在拍照。||一个男人在弹吉他。||0
2012test-0305||有人在水壶里搅拌辣椒。||有人在用勺子搅拌一锅辣椒。||3
2012test-0340||一个男人在弹吉他。||一个男人正在吃香蕉。||0
2012test-0404||一只兔子正在玩一只玩具兔子。||一只兔子正在和一只填充兔子玩。||4
2012test-0426||一个人在打碎另一个人胸口的水泥。||一个男人把煤渣砸在另一个人身上。||3
2012test-0434||那个女人在切洋葱丁。||一个女人在火车站跳舞。||0
2012test-0473||一个人在吹长笛。||一只狗对着一只苍蝇吠叫。||0
2012test-0560||一只猫在蹦床上跳来跳去。||一个男人正在切西红柿。||0
2012test-0577||一男一女穿过树林。||那男的和女的在走路。||3
2012test-0580||人们从桥上跳入水中。||男人跳进河里。||2
2012test-0644||一位芭蕾舞演员正在舞台上表演。||海狸正在被抚摸。||0
2012test-0660||那人切了一个洋葱。||一个男人在跳舞。||0
2012test-0682||一个女孩在笼子里跳舞。||洋葱正被切碎。||0
2012test-0686||一只猫在机器人上。||一个人在吃面包。||0
2012test-0704||一头牛正在吃草。||一只狗正把一个女孩从山上拉下来。||0
2012test-0725||一个男人在切土豆。||一个女人弹电吉他。||0
2012test-0737||这位女士割了一只虾的尾巴和身体。||一位女士正在清洗一只虾。||4
2012train-0018||那人正在切土豆。||一个男人在切土豆。||5
2012train-0185||三个男人在跳舞。||女人在跳舞。||1
2012train-0187||一个男人在跳舞。||一个男人在说话。||1
2012train-0215||一个男孩在骑马。||一只猴子在乘公共汽车。||0
2012train-0346||一个人正在挑选一条科莫多龙，并把它放在一个盒子里。||一个人正在把一条小科莫多龙放进一个容器里。||4
2012train-0352||一个人把相机扔到一个塞塞器上。||一个男人把一个袋子扔下了自动扶梯。||2
2012train-0377||一个女人在涂眼影。||一个女人正在洗碗。||1
2012train-0393||一只鹦鹉在说话。||一只鹦鹉对着麦克风说话。||3
2012train-0396||一个男人对着麦克风唱歌。||一个人在雨中跳舞。||0
2012train-0408||有个人在骑马。||一个人在沙漠里骑马。||3
2012train-0511||一个女人在刷她的脚。||一个女人在切洋葱。||0
2012train-0585||一个人在碗里搅鸡蛋。||一名妇女正在用铁丝搅拌碗中的两个鸡蛋。||3
2012train-0608||这位女士在虾上切了几片。||厨师正在切虾。||2
2012train-0634||一个女人在切大胡椒粉。||一个人在演奏一种乐器。||0
2012train-0653||一个女人在切水果。||两个女人在切柠檬。||2
2012train-0669||一只狗把一个男孩撞到水里两次。||一只狗把一个蹒跚学步的孩子推进了雨水坑。||2
2012train-0675||一个人弹吉他唱歌。||一个人一边唱歌一边弹吉他。||5
2012train-0734||一个男人在观众面前热情地弹吉他。||一个女人在剥土豆。||0
2014-0025||一群人在外面的一张桌子上吃饭。||一群老人围着餐桌摆姿势。||2
2014-0034||年纪较大的男子戴着贝雷帽，背景是山。||晨雾中的一只羊，背景是树。||0
2014-0035||牛在食槽里喂食。||棕色和白色的母牛在食槽里吃东西。||4
2014-0039||在一间小公寓里布置的一间黑色和木色的饭厅。||客厅里有黑色和棕色的桌子。||3
2014-0071||小羊正看着照相机。||一只猫看着相机。||0
2014-0092||站在一座大建筑物附近的牧场上的奶牛的乳房。||那头黑色和棕色的母牛正站在绿色的草地上。||2
2014-0097||一位妇女在一根柱子旁摆了个姿势，上面有U2的标志。||一个女人站在写着“U2”的柱子旁。||4
2014-0134||黑色和棕色的母牛正在看着照相机。||黑白相间的公牛正在看着摄像机。||3
2014-0165||世界新闻标题显示在大屏幕上。||一个穿着参加赛跑的人很放松。||0
2014-0215||人们在城市里骑轻便摩托车。||人们在有栅栏的地方骑马。||1
2014-0252||一个衣衫褴褛的女人站在一辆汽车旁边。||一只黄色和橙色的鸟抓着笼子的一边。||0
2014-0284||带大屏幕电视的客厅或书房。||客厅配有棕褐色家具和平板电视。||3
2014-0418||黑色的家猫躺在棕色的桌子上。||一只灰色的猫躺在餐桌上。||1
2014-0420||四个孩子在看牲口棚里的动物。||孩子们看着一只羊。||3
2014-0421||一只玩羊毛篮子的黑白相间的猫。||一只黑白相间的猫躺在毯子上。||1
2014-0449||两个人在船上漂浮在水面上。||海上的一艘木制游艇。||1
2014-0479||一架白色飞机在跑道上。||一架白色瑞士飞机驶近跑道。||4
2014-0511||小女孩坐在桌子上。||一个带着微笑的婴儿坐在桌子上的女人。||1
2014-0552||一只黑白相间的猫正坐在一把棕色的椅子上抬头看着。||黑白相间的猫坐在木椅上抬起头来。||3
2014-0570||一架墨西哥航空公司的喷气式飞机在跑道上滑行。||一架银色的Areo墨西哥喷气式客机停在停机坪上。||3
2014-0571||一只红鸟和另外四只鸟坐在雪地里。||五只鸟站在雪地上。||2
2014-0610||坐在热带海滩上的黄色小船。||一个小女孩坐在一棵白色开花植物旁边的石台上。||0
2014-0611||两个女人正在一栋木制建筑里牵着一只白羊。||两个女人在木制的小摊上剪一只白羊。||4
2014-0616||一名男子戴着眼镜，前台有两个塑料瓶。||一个男人坐在他面前，拿着两个水瓶说话。||3
2014-0664||一辆白色自行车停在地板上。||停在地板上的老式自行车。||3
2014-0665||从喂食器里吃东西的鸟。||一只黄色的鸟在鸟的喂食器上吃水果。||3
2014-0714||一位上了年纪的妇女骑着自行车去兜风。||船在位于山前的水面上。||0
2014-0734||黑白相间的奶牛站在草地上。||一张黑白照片，一名男子站在一辆公共汽车旁边。||0
2015-0040||德国牧羊犬在人们观看的时候跳过黑圈||一只狗跳过一圈。||3
2015-0070||四个穿游泳衣的女孩在海滩上打排球。||四个穿比基尼的女人在沙滩上打排球。||4
2015-0165||一位妇女正坐在床上睡着，头枕在手上。||把头靠在手上的人。||2
2015-0178||一只黑狗正在海边追赶两只鸟。||一只狗正在海边的海滩上奔跑。||2
2015-0253||那个拿着蓝色水桶的女孩在码头下面溅水。||那个穿着滑雪夹克的女孩正在建筑物附近走着。||0
2015-0268||一只黑狗在雪地里追赶一只白色的狗。||黑狗在雪地里追逐棕狗||1
2015-0291||一只白色的小狗跑过草坪。||一只白色的小狗在奔跑||3
2015-0352||一只黑白相间的狗在清澈的水中游泳。||一只小黑白相间的狗正在水中游泳。||4
2015-0416||两个人在海边散步。||两个戴着羊毛帽子的男人看着相机。||0
2015-0438||日落时两个人沿着海岸散步。||两个人在夕阳下沿着海滩散步，跟一群人走在一起。||3
2015-0453||三个人站在室外的玻璃结构里。||一个女孩高高地站在障碍跑道上。||0
2015-0477||滑板在四分之一管上表演魔术。||一名滑板运动员试图在自制的坡道上耍花招。||3
2015-0573||一个穿着红色泳裤的人在打排球。||一个男人和一个女人坐在摩托车上。||0
2015-0614||一只黑狗在游泳池边散步。||一只黑狗正沿着游泳池边走。||5
2015-0698||两只狗在雪地里打斗。||两只狗在雪中玩耍。||3
2015-0733||两条狗在雪地里玩耍。||狗在雪中玩耍。||4
2015-0740||两只狗一起在海滩上玩耍。||两只黑狗在草地上玩耍。||3
2015-0758||一个戴着帽子的坐着的年轻女子正在一家咖啡店看书。||在咖啡店看书的女人||4
2015-0815||两只米色的狗在草地上玩耍。||两只棕褐色的狗在草地上玩耍。||4
2015-0869||一个穿着灰色西装的男人跪在一个穿着白色连衣裙的女人面前。||一个穿红衣服的女人和一杯啤酒，后面跟着一个穿白色衣服的男人。||0
2015-1018||黑色和棕色的狗正在院子里玩耍。||黑色和棕褐色的狗正在追逐他发现的东西。||2
2015-1030||一个男孩手里拿着一个球跳进水里。||一个小男孩在水下游泳，手里拿着一个玩具。||2
2015-1089||一个小女孩头朝下微笑着||一个女孩头朝下摆姿势。||4
2015-1302||一个男人正滑下一套楼梯。||那人正从一座多雪的小山上滑下来。||0
2015-1333||狗在雪中玩耍。||两只狗在岸边玩耍。||1
2015-1384||两只狗一起跑，一只嘴里叼着一个鸭子玩具。||一只黑白相间的狗在草地上走着，嘴里叼着一根长长的棍子。||1
2015-1452||一只金色的狗在草地上跳来跳去，嘴里叼着一根棍子。||一只黑狗在草地上奔跑，嘴里叼着什么红色的东西。||2
2017-0002||一位女主管正在指导男工人。||一位妇女正在做护士。||1
2017-0007||天空只有很少甚至没有云。||这位女士可能已经做好了攀岩的准备，或者只是看着天上的云朵。||0
2017-0010||一些骑自行车的人在一个标志附近停了下来。||两个人停下来在外面的一个标牌旁说话。||3
2017-0017||一个女孩在沙滩上跳舞。||一个女孩在沙滩上。||3
2017-0025||这个年轻人很冷||亚洲的孩子们正在和一只狗玩。||0
2017-0044||人们要离开飞机了。||人们正在进入飞机。||2
2017-0056||一位金发女子在手提箱里寻找工作所需的医疗用品。||这位金发女子正在手提箱里寻找医疗用品。||5
2017-0063||马车是由一匹马拉的。||骑自行车的人骑在建筑物旁边的人。||0
2017-0084||一个小男孩正在喝果汁。||一个男孩正在喝果汁。||4
2017-0094||一个走在高速公路边上的女人。||一个人一只脚站在一座桥上。||0
2017-0107||一位笑容满面的白人男子穿着一件蓝色和黑色条纹衬衫，正要拍照。||一个穿着白色衬衫和黑色裤子的男人在微笑。||1
2017-0108||一个人在攀岩墙。||一个人和一匹马在篱笆之上。||0
2017-0116||一个男人在农贸市场。||一个人在农贸市场。||4
2017-0143||多云的日子里，两个渔夫试图在路边解开他们的大渔网。||几个人把渔网拉到海滩上。||3
2017-0145||那个女人有一头棕色的头发。||那个女人有一头白头发。||2
2017-0147||一位女士和她的女儿通过显微镜观察。||一位女孩和一位女士都在用显微镜观察。||4
2017-0153||街上有很多人。||街上到处都是人。||5
2017-0152||三个人在遛狗。||三个人在遛狗。||4
2017-0158||两个女孩在他们的房子里玩医生。||这两个女孩和他们的父亲走在一起。||0
2017-0165||男人和女人在沙发上休息。||一男一女在沙发上睡着了。||4
2017-0175||滑轮叶片在移动。||两辆车正朝摄影机驶去。||0
2017-0176||窗户旁边有一个年纪较大的人。||一个男孩在楼梯附近。||0
2017-0183||在水中没有护目镜或游泳帽的女孩。||一个在水里的女孩，戴着护目镜和游泳帽。||3
2017-0190||有四个滑雪板运动员跳伞，他们都在空中。||两个赛车手要转弯了。||1
2017-0209||一个女人在镜头前跳起来摆姿势。||一个女人在镜头前摆姿势。||4
2017-0215||这两个男人穿着牛仔裤。||这两个男人穿着裤子。||4
2017-0219||一个男人在海滩上遛狗。||一个男人和他的狗在海滩上。||4
2017-0237||一对男人沿着海滩散步。||两个人站在海滩上的海浪中。||2
2017-0238||在隧道里的金发女人。||这对情侣在一位金发女子附近接吻。||1
2017-0246||这个男人正在接球。||一个男人在踢球。||3
2015-0037||如果你能访问它，你可以很容易地做到这一点，汤姆森路透社的科学门户网站。||你可以访问arxiv文化经济学网站，网址是http://arxiv.culturomics.org，不过它会在arxiv上的文章中搜索。||0
2015-0049||在知道对方可能不会给予的情况下，向对方索要这个数字是完全没有问题的。||你可以随时问，那么这是作者的选择，接受或不接受。||3
2015-0093||这并不完全回答你的问题，但这当然是一个考虑因素。||我是计算科学的博士生，这是一个横跨数学，计算机科学和工程的跨学科专业。||0
2015-0102||恒星在旋转，但这并不是它们稳定的原因。||恒星因其形成的气体的角动量而旋转。||3
2015-0111||就像克里斯上面说的，恒星旋转来保持它们的角动量。||恒星在旋转，但这并不是它们稳定的原因。||3
2015-0118||是的，月球的表面大小是30弧分，这是真的。||当你凝视着月亮“活着”的时候，你并没有看到一幅静止的图像。||1
2015-0147||离我们越远，星系离我们越快。||以下是我对物理堆栈交换网站上发布的一个类似问题的回答。||0
2015-0173||黑洞(简而言之)只不过是一颗质量超过3个太阳质量的死星。||我想你的意思是问：“格林威治的当地恒星时间是几点？”||0
2015-0203||以下是我多年前使用PHP和Javascript(GitHub链接)编写的词汇决策任务。||最后，我自己编写了一个简单的基于网络的词汇判定任务软件，以供参考。||2
2015-0208||我发现了另外一个可能与原始问题相关的概念：原型理论。||根据目前人类概念学习的模式，你的问题的答案是两者兼而有之。||0
2015-0228||正如在其他注释中提到的，ANOVA在混合预测变量类型时是有问题的。||我喜欢把多任务处理看作是快速的任务切换。||0
2015-0232||问：在极端(或不是)情况下，人们暗中信任同龄人的原因是什么？||一个人对其他意识的依赖是由人与人之间的信任程度来定义的。||2
2015-0328||我已经在冰箱里放了两个多月的薄煎饼了，而且没有任何的冷冻灼伤。||它将取决于包装的类型和冰箱。||1
2015-0346||它们尝起来一点都不一样，更重要的是，它们闻起来不一样。||黑胡椒和白胡椒是黑胡椒属植物果实的不同制剂。||2
2015-0398||好的切达干酪上面/里面有少量的乳酸钙-会是这样吗？||我有两个怀疑：第一，你低估了你的Roux，面粉和黄油的混合物，而且没有完全融入面粉。||0
2015-0409||我认为，有些地位的提法也是数不胜数的，但这对我来说没有多大意义。||有些情况下，“状态”可以计算为可数。||2
2015-0423||在标准英语中，我认为“Don‘tget”和“An’t”有着相同的语域。||我想说我没有的表情.。在口语中通常是很少见的。||2
2015-0469||这些词语的含义可能略有不同，尤其是在谈到金融时。||我怀疑这句话起源于把互联网描绘成网络图上的云形状的习惯。||0
2015-0482||是的，如果你写的是真正的单词而不是斜杠，你的句子就会更清晰。||大多数风格指南建议不要在短语中使用斜杠，比如“X和/或Y”，以及“这很难/不可能做到”。||3
2015-0517||我能感受到你的痛苦-即使是在凉爽的条件下，我也会在剧烈的运动中流下汗水。||出汗率就是出汗率，你不能真正控制它。||1
2015-0539||旋转正方形，弓步和小腿抬起各做一次，直到你觉得有点灼伤。||空中蹲下，向前和侧面冲刺，伸展，壁椅，和大量的跳绳。||1
2015-0545||当我在跑步机上跑步和在路上跑步时，我注意到了一个显著的不同。||跑步机不会让你为真正的跑步的影响做好准备。||3
2015-0548||GoogleSearchforTravelWODs有很多你可以使用的结果。||正如“中士”所说，这是医生的正确诊断。||0
2015-0574||首先，作为一个普遍的事实，你应该在每3-4周内改变你的锻炼计划。||你可以把它们混在一起，但以我的经验来看，一开始会很困难。||0
2015-0582||适当的力量训练将增加而不是减少你的灵活性和机动性。||我见过一些人在举重的时候仍然是非常灵活的。||2
2015-0604||不建议在你将直接食用的蔬菜上使用灰水。||在水中加入肥皂可以使水溶解油类。||0
2015-0606||是的，你可以添加咖啡渣和他们的过滤器到你的堆肥堆。||当然可以；我们已经在我们的植物食品中加入了咖啡渣，其中很多都包括滤纸。||4
2015-0625||支撑对茄子有好处，因为果实可能会变得很重，甚至会折断枝条。||有些支持不会有什么坏处，特别是如果它是一个硕果累累的品种。||2
2015-0629||一旦种子变成了种子，采摘种子实际上并不会促进新的生长，这是很有可能的。||种子留在植物上的时间越长越好(IMHO)。||1
2015-0641||这里有一个非常完整的描述各种类型的激素生根化合物。||它的目的是刺激根的生长-特别是刺激根的形成。||2
2015-0645||简单的回答是肯定的，生菜上的花芽是抽薹的可靠标志。||看起来它很可能已经开始失控了。||3
2015-0659||如果你能克服“刺痛因素”，你有一个很容易使用的有机氮肥来源近在咫尺。||肥料上的NPK数分别代表氮、P2O5和K2O的重量百分比。||2
2015-0661||充气的目的是将氧气输送到分解有机物的微生物中。||你的堆肥堆不需要转动就能堆肥，但如果你转动它，它会变得更快。||2
2015-0697||芦荟和大多数肉质植物一样，非常坚韧，经得起相当大的忽视。||我办公室的几个人都种了芦荟盆景。||1
2015-0717||在任何程度上，中东的战争都不是由贸易引起的，这使得该地区各不相同。||1941年，在有关地区发生了几次小冲突之后，他们签订了一项条约。||0
2015-0742||是的，我可以根据个人经验告诉你，他们确实吹口哨了。||诚然，第二次世界大战中的炸弹落下时会发出哨声。||2
2015-0800||是的，这是真的，是的，在大多数情况下，不确定的文章确实是由数字发展而来的，正如@MGN已经说过的那样。||不定冠词由数词发展而来，定冠词则由指示词发展而来。||2
2015-0833||原因是俄语是一种比英语更有声调的语言。||虽然我俄语说得很流利，但我不会说英语听起来特别“冷”。||1
2015-0834||前元音之前的/k/的拼音化遍布各地：俄语、希腊语、土耳其语、波斯语等。||僧伽罗语是斯里兰卡的一种语言，有四种指示语。||0
2015-0842||正如您在Wals.info站点上看到的这张地图所示，有许多。||这是一个例子，我总是发现是有帮助的第一年。||0
2015-0853||据我所知，齐普夫定律不是关于语言的，而是关于统计学和概率的。||和所有的自然定律一样，齐普夫定律也是近似的。||2
2015-0903||这里需要补充的几点是：土狼并不知道它们对人类是多么的咄咄逼人。||一般来说，它们不被认为是危险的，因为它们很少攻击人类。||3
2015-0921||因此，在你开始滑雪之前，有一个基本的理解是很重要的。||滑雪是一项能很快见效的运动。||2
2015-0934||我每年夏天都会去阿兹，我在那里的时候还会在沙漠里徒步旅行。||除了刚才所说的，你对水的需求还取决于你吃什么。||0
2015-0988||如果你在背包上戴着熊铃，你的同伴会因为你的烦人而杀了你。||上面的建议比较好，只是想对熊国的食物补充考虑一下。||0
2015-1001||只要瓶子经过适当的消毒，你就可以安全地使用它们。||我想说，它是完全安全的，只要瓶子已经充分冲洗，以消除任何洗涤剂残留物。||3
2015-1010||不管你做什么，别咬他让他知道你很疼。||我们总是轻轻地拍打我们的孩子的嘴，因此，让他知道是他的嘴伤害了你。||1
2015-1009||是的，双胞胎可以发展他们自己的语言，但这不是必然的。||下面是我从我的双胞胎兄弟身上看到的：在学习说话的过程中，所有的孩子都发展了一些自己的方言。||2
2015-1011||我听到的一条经验法则是“小孩子，大狗”。||任何品种的狗都可以是非常安全或极其危险的。||1
2015-1017||一种可能性是举行一次家庭会议，目标是确定家务劳动的报酬。||许多孩子不是被奖励所激励，而是被控制所激励。||1
2015-1029||你应该有一个咨询路线与校长，这可以导致直接咨询卫生专业人员。||当父母拒绝看到对老师来说显而易见的事情时，总是很困难的。||0
2015-1051||我从来没有读过说牙套不好的东西-你在哪里读到的？||我们用一块干净的布或一只小袜子包在一个冰块上，带着我们的孩子和孙子。||1
2015-1081||我们的女儿一直都很喜欢洗澡，但出来的时候.。没那么多。||刚出生的双胞胎洗澡时间过后，我和我的妻子也有同样的问题。||2
2015-1085||当医生是所有孩子都想在某一时刻尝试的事情。||当我的女儿和一位女性朋友分别是5岁和4岁的时候，我和他们有过相似的经历。||1
2015-1076||让她看看溅水有多有趣-这就是我们所做的，并把它做成了一个游戏。||你可以把她的玩具放在她身边，也可以把玩具给她。||0
2015-1093||我能找到的大部分关于婴儿睡眠的文献主要是关于醒着的习惯，而不是饮食习惯。||根据我的经验，婴儿饿了就会自己醒来。||2
2015-1100||这是可能的，但它必须是一个温顺的女性贝塔和一个大坦克。||我们试过把一只雄性斗鱼放进社区坦克里。||2
2015-1103||考虑到脱落的数量是正常的，我不认为你能做什么来减少它。||为了减少猫在你的家具和衣服上沾满毛皮的数量，你可以试一试脱毛刷子。||2
2015-1126||首先，重复检查狗的肢体语言，以确保它是真正的侵略性。||首先，你应该意识到这不是你或你的狗的问题。||1
2015-1134||用一块旧地毯盖住门口的入口，并用一支钉枪固定它。||我开始研究这个问题是因为你引起了我对这个问题的好奇…||0
2015-1147||引起过敏的主要原因是唾液中的蛋白质。||对动物的过敏，特别是对毛茸茸的动物的过敏，可能是全面性的，而不是特定的物种。||2
2015-1154||有几件事可以帮助你的面包增加一点体重。||约翰·卡文在他的回答中有一些合理和适当的方法来增加兔子的体重。||3
2015-1209||首先，一个存在可以有一种非物质的存在，但却不存在于你的头脑中。||差别是巨大的，因为并非所有的非物质事物都存在于头脑中。||3
2015-1223||的确，在对“可访问性”和“确定”的理解下，您的可访问性关系是由您的公理决定的。||可访问性由您所使用的模式逻辑的公理决定。||3
2015-1253||我认为，为了理解维特根斯坦的“解决方案”，你必须考虑到原始(历史)背景。||维特根斯坦暗指罗素自己是如何解决悖论的，即分支类型理论。||1
2015-1274||我可以想象一个场景，一位全能的神创造了我们所知的宇宙。||这和亚里士多德所说的“不动的原动力”是一样的。||0
2015-1322||我有几个尼康镜头，和一个西格玛10-20毫米的超宽镜头。||如果你的兴趣主要是光学，你需要看个别镜头，而不是作为一个整体的品牌。||1
2015-1379||不管怎样，镜头上的污垢可能不像你想象的那么有害。||常规的洗碗液对去除油脂很有帮助，因为它不仅能溶解油脂，还能将油脂粘合在一起。||0
2015-1402||公共雇员可以参加工会，因为法律允许他们这样做。||公共雇员可以参加工会的法律理由已经在其他地方被描述过了。||3
2015-1409||对德国人来说，总统并不是那么重要。||德国总统的职能几乎只是有代表性的。||4
2015-1412||在“得票最多”的制度下，很难维持两个以上的缔约方。||虽然得票最多的制度有利于两个政党，但它肯定不能保证第三方的边缘化。||3
2015-1504||下面是我几乎每天都在使用的日食快捷方式列表。||要训练自己使用键盘快捷键，请拔下鼠标几天。||0
2015-1507||我试着记住的最重要的事情就是集中注意力。||自从我提出这个问题以来，我一直在读这方面的文章。||0
2015-1517||我认为你需要用一些统计学的方法来思考这件事。||不感到沮丧的一个普遍的关键是避免拿自己和别人比较。||0
2015-1527||尽管已经回答了这个问题，我还是想补充一下我的回答。||我不知道我该不该这么说，但如果你的工作让你焦虑。||0
2015-1539||当你看到终点的时候，你的大脑已经开始放松了。||我在这里写几个提示，可以帮助你的动机。||0
2015-1574||感受恐惧.。不管怎样，这本书建议你去感受恐惧。||13小贴士面对你的恐惧，享受骑行看起来很有趣。||2
2015-1591||我会说，对我来说，最好的事情是有一个适当的和一致的睡眠时间表。||iOS也有FreakyAlarm，它可以让你在警报关闭前解决简单的逻辑/数学问题。||0
2015-1597||一些研究表明，由于中断、压力和噪音，开放空间环境的工作效率较低，只有2-10%。||有一款名为Groups的iPhone应用程序可能会有所帮助。||0
2015-1636||我投票赞成戴森球体是最现实的。||艾伦·斯蒂尔(AllenSteele)的著作Hex描述了一个戴森球体，但它是由1000英里(K？||0
2015-1643||这是在季节开始之前，因为艾米在沉默带走她之前看到了她。||确切的时间表还没有列出，但有几个假设，我们可以作出。||0
2015-1696||这个想法从神话和讲故事开始就有了。||超级英雄背后的科学可能会对这个话题有所启发。||0
2015-1702||这仅仅是投球的数量除以被拿走的球门的数量。||保龄球手的击球率是指每个投球手打出的球的平均数量。||4
2015-1733||是的，露水(环境湿度)因素可以改变匹配的方向。||露水系数的另一个缺点是，它使到达边界变得困难。||3
2015-1745||基本上，规则是你必须踢球，而不是人，直到有人接住球。||这是相当简单的理解，有点难裁判。||1
2015-1774||实际上，不在同一块大陆上数一个要容易得多。||这也是推荐的策略，为马拉松，如果你要去的时间。||0
2015-1828||技术上的停止是为了飞机的利益。||通常是加油站，你只要坐在飞机上就行了。||2
2015-1890||上货船算是旅游吗？||Ozbus提供了为期29周的南美之旅，在基多开始和结束。||1
2015-1902||我已经开始了我自己的工具，因为我不喜欢yWriter和Storybook。||我试过很多上面提到的东西，但它们从来没有真正为我工作过。||1
2015-1949||你可以用你选择的任何方式写这本书，只要它对你有用。||顺序a只写(有时你必须回去并修改)选项，而不是编写者。||1
2015-1954||是的，沉闷的对话应该被完全删除(或者转换成有趣的对话)。||我同意劳伦的回答：任何故事都需要高潮和低谷。||1
2015-1967||你的问题的答案是：这取决于作者的工作方式。||起初，我认为这是一个棘手的问题。||0
2015-1991||在谷歌搜索的这些日子里，找不到报价的来源是很草率的。||我同意凯特·舍伍德(Kate Sherwood)的观点，你应该能够通过简单的事实核查来确定这些天大部分的报价是什么。||3
2012test-0016||梅尔·吉布森(Mel Gibson)激动人心的圣经史诗“基督受难”(The Passision Of Christian)将于2月25日-罗马天主教日历上的灰烬星期三在美国上映。||梅尔·吉布森正在与纽马克特电影公司谈判，准备在美国发行他的圣经史诗“基督受难”。||2
2012test-0046||这份预算分析报告发布之际，市议会与彭博(Bloomberg)政府之间的谈判正在升温。||市长和市议会之间的预算谈判正在进入高潮。||3
2012test-0058||可口可乐股价周四收盘报44.01美元。||在纽约证券交易所(NewYorkStockExchange)早盘交易中，可口可乐股价下跌34美分，至43.67美元。||2
2012test-0073||“商业周刊”(Business Week)在线版上周五报道，世通(WorldCom)和美国证券交易委员会(SEC)最早可能在周一宣布和解。||“商业周刊在线”(BusinessWeek Online)获悉，和解最早可能在5月19日(星期一)达成。||3
2012test-0129||“弗兰克·夸特隆是无辜的，”凯克在一份声明中说。||夸特隆律师约翰·W·凯克说他的当事人是无辜的。||3
2012test-0093||通用汽车是世界上最大的汽车制造商，有115，000名美国汽车工人联合会(UAW)在职工人，还有340，000名退休人员和配偶。||他们涵盖了30多万工人和500 000名退休人员及其配偶。||2
2012test-0149||布什先生曾试图把他的文件存放在他父亲的总统图书馆里，而这些文件本可以在那里保密半个世纪。||在得克萨斯州，公共监督组织反对布什把他的文件存放在他父亲的总统图书馆里的做法，因为在那里，这些文件半个世纪以来都是保密的。||3
2012test-0171||康诺利说，911事件后，特工花了数千小时调查al-Bayoumi。||康诺利说，联邦调查局特工在圣地亚哥和国外花了数千小时调查al-Bayoumi。||3
2012test-0172||小卡尔文·霍林斯(CalvinHollinsJr.)的律师托马斯·罗伊斯(ThomasRoyce)曾多次表示，他的客户与拥有和经营E2的公司没有任何联系。||小霍林斯的律师托马斯·罗伊斯(ThomasRoyce)表示，他的客户与E2的拥有和运营公司没有任何联系。||4
2012test-0180||“这一决定显然是不正确的，”联邦贸易委员会主席蒂莫西·穆里斯(TimothyMuris)在一份书面声明中说。||美国联邦贸易委员会(FTC)主席穆里斯(TimMuris)说，这一决定“显然是不正确的”。||4
2012test-0231||美国唱片业协会(RecordIndustryAssociationofAmerica)表示，计划下个月起诉唱片商。||也就是说，如果美国唱片业协会(RecordIndustryAssociationofAmerica)对此有什么要说的话。||1
2012test-0239||周四早些时候，PeopleSoft正式拒绝了甲骨文的主动出价。||周四上午，PeopleSoft董事会拒绝了甲骨文的收购要约。||4
2012test-0327||周一，多特森在家乡马里兰州被捕，并被控犯有谋杀罪。||21岁的多特森随后被控谋杀丹尼希。||3
2012test-0356||全国各地的上诉法院对这一问题作出了不同的裁决，在一些情况下允许公开展示“十诫”，在另一些情况下禁止公开展示“十诫”。||下级法院在这个问题上存在分歧，允许在某些情况下描绘“十诫”，而在另一些情况下则不允许。||4
2012test-0526||应他的要求，他将被重新分配到该地区。||地区总监J·切斯特·弗洛伊德(J.Chester Floyd)周一对记者说，麦克莱肯将在该地区重新分配工作。||2
2012test-0361||周二晚上，他在亚特兰大西北部的一家轮胎店被捕，此前他曾在一次全国搜捕行动中被捕。||周一晚上，他在佐治亚州亚特兰大被警方通风报信逮捕。||2
2012test-0528||周二，一家联邦上诉法院裁定，政府可以自由地隐瞒在9月9日之后被拘留的700多人的姓名。11，2001年。||周二，一家联邦上诉法院裁定，作为“9.11”调查的一部分，美国政府可以隐瞒被拘留者的姓名，推翻了下级法院的一项裁决。||3
2012test-0625||在过去的四个月里，大约有25个国家的政府签署了协议，其中大约一半是在过去的三个星期里签署的。||根据美国国务院的名单，在过去的四个月里，大约有25个国家签署了双边协议，在过去的三个星期里，大约有一半的国家签署了双边协议。||3
2012test-0658||在纳斯达克股票市场的午后交易中，LendingTree的股价飙升5.99美元，涨幅40.1%，至20.68美元。||LendingTree的股价上涨6.21美元，至20.90美元，涨幅42%，此前该股曾触及21.36美元。||2
2012test-0710||“我仍然有一个战斗的机会，尽管，”休伊特说，后战斗克服达维登科6-34-6 6-3 7-6(7-5)在中场。||休伊特在中场与达维登科6-3 4-6 6-3 7-6(7-5)的比赛后说：“我仍然不是最受欢迎的。”||3
2012test-0736||警方说，这名妇女感到受到威胁，于是去了地方法官的办公室。||该名妇女报告说，她感到受到威胁，并从地方治安官办公室获得了对Stackhouse的逮捕令。||3
2012train-0021||两周后，他可能会在“普里克内斯”中发布“和平规则”。||弗兰克尔说，和平规则将于5月17日在“Preakness Stakes”中实施。||3
2012train-0084||巴雷特说：“IT是老牌经济体能够参与竞争的唯一工具。”||巴雷特表示，“IT是成熟经济体能够与中国和印度等快速增长经济体竞争的唯一工具。”||3
2012train-0052||周四，“华盛顿邮报”(Washington Post)的一篇文章认为，美联储削减50个基点的可能性更大，这与“华尔街日报”(WallStreetJournal)的说法背道而驰。||周四，“华盛顿邮报”(Post)的一篇文章认为，美联储削减50个基点的可能性更大。||3
2012train-0148||截至格林尼治时间1420时，英航股价下跌1.5%，至168便士，低于164便士的低点，整个伦敦市场略有走强。||截至格林尼治时间0933时，英航股价下跌3%，至165-1/4便士，低于164便士的低点。||2
2012train-0151||奇龙和安万特·巴斯德这两家公司总共生产了大约8000万剂注射疫苗，这通常足以满足美国的需求。||据美联社(AssociatedPress)报道，奇龙和安万特·巴斯德总共生产了约8000万剂，通常足以满足美国的需求。||4
2012train-0243||该公司表示，该公司前首席执行官米奇·罗宾逊(MickeyRobinson)在9月份离职时因原因被解雇。||该公司上月表示，首席执行官米奇·罗宾逊(MickeyRobinson)在9月份因原因被解雇。||4
2012train-0252||警方认为，威尔逊枪杀了雷诺兹，然后她的母亲一枪击中头部，然后将枪对准自己。||警方相信威尔逊在开枪射击珍妮·梅·罗宾逊头部一枪后才将枪对准自己。||3
2012train-0268||巴尔杰的哥哥现在该机构的“十大通缉犯”名单上，这份名单与21起谋杀案有关。||巴尔杰的兄弟，前联邦调查局线人，现在执法机构的“十大通缉犯”名单上。||3
2012train-0356||昨天在纽约证券交易所，哈里伯顿公司的股票下跌了71美分，跌幅3%，收于21.59美元。||在纽约证交所午盘交易中，哈里伯顿股价下跌54美分，至每股21.76美元，跌幅2.4%。||2
2012train-0470||周三，美国第六巡回上诉法院裁定，俄亥俄州一项禁止有争议的晚期堕胎方法的法律通过了宪法审查，该州可以强制执行。||昨天，一家联邦上诉法院裁定，俄亥俄州一项禁止有争议的晚期堕胎程序的法律在宪法上是可以接受的，该州可以执行该法律。||4
2012train-0471||纳斯达克综合指数上涨20.59点，涨幅1.3%，至1616.50点，上周上涨5.7%。||技术型纳斯达克综合指数.IXIC攀升19.11点，或1.2%，报1，615.02点.Nasdaq指数.IXIC攀升19.11点，或1.2%，报1，615.02点.||2
2012train-0542||消费者仍需从有线电视运营商处获得解扰安全卡，才能接入该设备。||为了观看收费电视，消费者会在电视机内插入一张由有线电视服务提供的保安卡。||4
2012train-0544||当臭氧水平达到百万分之0.20时，就宣布了第一阶段。||联邦臭氧标准是百万分之0.12。||2
2012train-0550||在等待拆弹小组到达的时候，炸弹爆炸了，炸死了威尔斯。||在当局等待拆弹小组到达时，炸弹爆炸了。||3
2012train-0622||标准普尔500指数收高3.42点，或0.34%，报1，007.84点；||道琼工业指数.IXIC收跌1.55点，或0.09%，报1，744.91点；Nasdaq指数回落1.55点，或0.09%，报1，744.91点.||1
2012train-0590||它的制造商MedImmuneInc.总部设在盖瑟斯堡，今年生产了400万至500万剂疫苗。||生产FluMist的MedImmune疫苗公司今年生产了400万到500万剂疫苗。||3
2012train-0612||布什昨天发表了一份声明，对委员会的工作表示感谢，并说：“我们的太空之旅将继续下去。”||布什总统昨天发表了一份简短的声明，对委员会的工作表示感谢，并说，“我们的太空之旅将继续”，但他没有讨论这个问题。||3
2012train-0658||净收入从去年同期的38.5亿美元增至39.9亿美元。||与去年同期的11.4亿美元相比，这一数字有所上升。||1
2012train-0676||演习中的第一次模拟爆炸发生在西雅图南部的一辆汽车上。||一枚放射性“脏弹”的模拟爆炸，这是为期一周的演习中的第一起事件，发生在西雅图南部工业区的几英亩土地上。||3
2012train-0720||美林(MerrillLynch)发言人表示，“我们对法官的裁决感到满意。”||美林昨日表示：“我们对法官的裁决感到非常满意。”||4
2013-0041||沙特天然气卡车爆炸造成至少22人死亡||尼日利亚教堂爆炸造成至少12人死亡||0
2013-0088||以色列空军袭击加沙恐怖中心||以色列武装部队袭击加沙恐怖组织；1人死亡||3
2013-0164||俄罗斯、中国否决联合国关于叙利亚问题的决议||俄罗斯、中国否决联合国支持阿拉伯叙利亚计划草案(路透社)||3
2013-0210||以色列领导人推迟从希伯伦房屋驱逐定居者||以色列军队命令定居者离开希伯伦房屋||1
2013-0223||日本对311号悲剧沉默不语||日本感谢台湾地震救援||0
2013-0258||奥巴马支持同性婚姻||奥巴马的同性婚姻之舞||2
2013-0298||两起爆炸袭击叙利亚首都||叙利亚首都发生两起爆炸||4
2013-0307||巴拉克·奥巴马对同性婚姻的个人演变||奥巴马支持同性婚姻||2
2013-0326||警方驱散苏丹东部抗议活动目击者||警方驱散华东化工厂抗议者||1
2013-0331||2名亲巴勒斯坦活动分子在B-G机场被捕||数十名“飞天”积极分子在巴黎机场抗议。||2
2013-0353||以色列总理向美国选民解释伊朗问题||以色列指责伊朗袭击其外交官||1
2013-0427||英国在外国监狱上花费300万英镑。||美国在鲤鱼入侵上花费5000万美元||1
2013-0467||菲利普亲王在伦敦住院||英国菲利普亲王住院，怀念朱比利||3
2013-0469||“离群索居的家庭主妇”女演员凯瑟琳·乔斯滕去世||“家庭主妇”女演员凯瑟琳·乔斯滕逝世，享年72岁||3
2013-0490||欧盟将对伊朗实施新制裁||欧盟计划对伊朗实施新的重大制裁||4
2013-0528||曼联大幅下调美国IPO价格||曼联透露股价细节||2
2013-0553||布雷维克抱怨“嘲笑”||布雷维克：“荒谬”的刑期||1
2013-0566||罗姆尼被秘密视频震撼了||罗姆尼在捐赠者的秘密谈话中录了下来||2
2013-0633||罗姆尼在筹款方面领先对手，而不是奥巴马。||罗姆尼：我在1999年离开了贝恩的所有管理层。||0
2013-0598||俄罗斯、中国否决联合国关于叙利亚问题的决议||俄罗斯、中国否决联合国关于叙利亚杀戮的决议||3
2013-0636||9/11被告无视关塔那摩听证会上的法官||九月份11名被告在聆讯时激怒家人||1
2013-0668||斯莱·史泰龙的“圣贤”在洛杉矶被发现死亡||西尔维斯特·史泰龙的儿子发现死者在家||4
2013-0718||加沙附近的居民被指示呆在庇护所附近||百思妙的一天带来西印度群岛的欢呼||0
2013-0745||加沙武装分子向以色列发射40枚火箭弹，3人受伤：警方||加沙人向以色列发射四枚火箭；无人受伤||2
2013-0747||伊拉克释放被美国通缉的真主党嫌疑人。||伊拉克宣布释放真主党特工||3
2014-0039||安倍晋三当选日本首相||安倍晋三是日本首相||4
2014-0077||纳尔逊·曼德拉被送往医院||纳尔逊·曼德拉出院||1
2014-0080||红衣主教进入梵蒂冈进行历史性投票||红衣主教进入西斯廷教堂选举教皇||3
2014-0087||历史上的今天，四月二十三日||历史上的今天，1月21日||1
2014-0098||英国对叙利亚化学武器发出警报||西方增加对叙利亚化学武器的指控||3
2014-0128||巴基斯坦西北部发生中度地震||巴基斯坦南部发生中度地震||3
2014-0153||泰国警方对抗议者使用催泪瓦斯||巴西领导人打破对抗议活动的沉默||1
2014-0381||阿富汗立法者批准新选举法||阿富汗总统批准新选举法||3
2014-0413||医院：委内瑞拉监狱暴动61人死亡||委内瑞拉监狱暴动造成数十人死亡||2
2014-0501||伊朗温和派以极大优势赢得总统大选||伊朗威胁引发石油价格战||0
2014-0558||拜登呼吁信任中美关系||拜登呼吁信任与中国建立“新关系”||4
2014-0530||网站与肮脏的评论斗争，匿名||网站通过取消匿名性来对抗令人不快的评论。||3
2014-0587||4艘船在佛罗里达海岸倾覆后死亡||圣文森特岛上暴雨造成8人死亡||0
2014-0598||纳尔逊·曼德拉接受手术||“纳尔逊·曼德拉正在康复”||2
2014-0653||巴基斯坦爆炸造成5人死亡，50人受伤||波士顿爆炸案3人死亡138人受伤||0
2014-0727||美国参议员麦凯恩在乌克兰会见反对派领导人||可持续发展小组会议审查马里局势||0
2015-0065||马特·史密斯辞去英国广播公司“神秘博士”的职务||马特·史密斯退出BBC“神秘博士”||5
2015-0355||叙利亚部队用桶装炸弹袭击清真寺，炸死5人。||在波士顿爆炸案中寻找线索||0
2015-0484||格拉斯哥警用直升机撞上酒吧-数人伤亡||直升机撞上格拉斯哥俱乐部屋顶||4
2015-0594||联合国化学武器专家访问叙利亚||美国称叙利亚使用化学武器||2
2015-0918||奥巴马签署法律禁止伊朗担任联合国特使||奥巴马敦促不对伊朗实施新的制裁||1
2015-0945||中俄两国就乌克兰危机交换意见||中国国家主席抵达阿根廷进行国事访问||0
2015-0992||伊朗威胁引发石油价格战||男人承认威胁要杀死哈里王子||0
2015-1140||参议院确认珍妮特·耶伦为美联储主席||美国参议院确认珍妮特·耶伦为新的中央银行行长||4
2015-1254||伊朗支持举行叙利亚冲突会议的提议||伊朗称以色列在火箭问题上撒谎||0
2015-1267||泰国政府称2月2日举行选举||菲律宾政府称与共产党的和谈失败||0
2015-1296||科罗拉多州州长探访学校枪击受害者||科罗拉多州州长探访学校枪击案受害者||5
2015-1400||美国联邦航空局解除对美国飞往特拉维夫航班的禁令||美国联邦航空局解除对美国飞往以色列航班的禁令||4
2015-1417||世界上最长寿的人去世，享年116岁||日本：世界上年龄最大的人去世，享年116岁||4
2015-1474||巴基斯坦穆沙拉夫被控谋杀布托||巴基斯坦穆沙拉夫被控布托死亡||4
2016-0281||美国最高法院限制总统休会任命权||高等法院检查院长的休庭任命权||5
2016-0409||中国月球车登陆月球||中国登月机器人巡洋舰||5
2016-0419||男孩，14岁，因大学校园内的性侵犯被捕||两名青少年在曼彻斯特大学校园遭连环性侵后被捕||2
2016-1440||污染丑闻发生后，大众汽车(Volkswagen)陷入红色。||大众对柴油车主的“善意姿态”||2
Test：
2012test-0024||一个女孩在给她的头发做发型。||一个女孩在梳头。||2
2012test-0033||一群男人在海滩上踢足球。||一群男孩在海滩上踢足球。||3
2012test-0045||一个女人在测量另一个女人的脚踝。||女人测量另一个女人的脚踝。||5
2012test-0063||一个人正在切黄瓜。||一个人在切黄瓜。||4
2012test-0066||一个人在弹竖琴。||一个男人在玩键盘。||1
2012test-0074||一个女人在切洋葱。||一个女人在切豆腐。||1
2012test-0076||一个男人在骑电动自行车。||一个男人在骑自行车。||3
2012test-0082||一个人在打鼓。||一个人在弹吉他。||2
2012test-0092||一个人在弹吉他。||一位女士正在弹吉他。||2
2012test-0095||一个男人在弹吉他。||一个人在吹小号。||1
2012test-0100||一个人在切洋葱。||男人切洋葱。||5
2012test-0103||一个男人在骑自行车。||一个男人在说话。||0
2012test-0107||一个男人正在切开一条鱼。||一个人正在切一条鱼。||4
2012test-0127||一个男人在弹吉他。||一个男人在玩键盘。||1
2012test-0128||一只熊猫宝宝滑下滑梯。||熊猫从滑梯上滑下来。||4
2012test-0137||一个男人袭击了一个女人。||男人扇女人耳光。||3
2012test-0150||这位妇女正在给她的头发做发型。||那个女人在切药草。||0
2012test-0169||一个人在切洋葱。||一个女人在切南瓜。||2
2012test-0170||一个男人在跳舞。||一男一女在跳舞。||2
2012test-0174||一个女人在切漱口。||一个女人在切洋葱。||2
2012test-0181||一个男人在说话。||一个人在做饭。||0
2012test-0183||一个小男孩一边唱歌一边弹吉他。||一个人一边唱歌一边弹吉他。||2
2012test-0197||海龟在水中游泳。||一只海龟在水下行走。||3
2012test-0209||一个年轻的女人在她的脸上贴满了标签。||一个女人正在用贴纸贴她的脸。||4
2012test-0232||一只猫正在吃玉米。||一只猫正在吃棒子上的玉米。||4
2012test-0242||一个男人在吃东西。||一个男人正在吃一片面包。||3
2012test-0244||一个男人在弹吉他。||一个男人在吃意大利面。||0
2012test-0248||一个男人在踢水壶。||一个男人正在采花。||0
2012test-0251||一个人正在用剪刀剪管子。||一个男人正在用刀割地毯。||1
2012test-0253||一个女人在雨中跳舞。||一个女人在外面的雨中跳舞。||5
2012test-0258||一个女人正在洗澡。||一个女人在骑马。||0
2012test-0266||一个男人在锅里搅拌蔬菜。||一个人在锅里搅拌蔬菜。||3
2012test-0276||一个女人在打电话。||一男一女在通电话。||3
2012test-0279||一个男人在弹吉他。||一个人一边弹吉他一边唱歌。||3
2012test-0281||一个男人在弹吉他。||一个男人在开车。||0
2012test-0302||一个男人正在用手割苹果。||一个男人正在用刀割地毯。||1
2012test-0308||一个男人在开门。||一个人在切洋葱。||0
2012test-0310||一个男人正在切西红柿。||一个人在骑马。||0
2012test-0313||一个人在用剑割纸。||一个女人在切西红柿。||0
2012test-0321||男孩学习日历。||一个男孩正在看日历。||4
2012test-0326||芭蕾舞演员在跳舞。||一个男人在跳舞。||1
2012test-0333||一个女人正在切一些西红柿。||一个女人在切土豆。||1
2012test-0337||一个女人在滑水。||一个女人在切鱼。||0
2012test-0341||一个人在吹长笛。||一个男人在骑摩托车。||0
2012test-0346||一位女士正在挑选一个罐头。||一个男人在弹吉他。||0
2012test-0353||一个男人把三块肉放进平底锅里。||一个男人正在往锅里放肉。||4
2012test-0358||有些人在锯。||男人在锯木头。||3
2012test-0383||火车开动了。||一个男人在做瑜伽。||0
2012test-0389||有人在切洋葱。||一个女人在切洋葱。||3
2012test-0396||一个女人在大海里玩耍。||一位女士正在准备煮虾。||0
2012test-0400||一个人在玩电子键盘。||一个小孩在玩键盘。||3
2012test-0411||一个人拿着一片叶子。||猴子在和人打架。||0
2012test-0421||一个男人坐着抽烟。||一个男人在抽烟。||4
2012test-0425||一个男人在弹吉他。||一个女人在骑马。||0
2012test-0435||一个男人站在窗户前看着外面。||一个男人正盯着窗外。||3
2012test-0452||一个男人在弹吉他和唱歌。||一个人用吉他唱歌。||4
2012test-0459||一个女人打开了一扇窗户。||一个男人在爬行。||0
2012test-0465||这个男人正在用照相机钉子。||有人在用照相机镜头拍钉子。||2
2012test-0470||一个女人在修指甲。||一个人在剥胡萝卜。||0
2012test-0475||一个男孩正爬进狗舍。||一个男孩在吹木笛。||0
2012test-0463||人们在外面跳舞。||一群人在跳舞。||3
2012test-0487||一个女人在水下游泳。||一个男人正在切胡萝卜。||0
2012test-0491||一台机器在削铅笔。||这台机器削掉了铅笔的末端。||3
2012test-0521||一个男人正在打开一个盒子，拿出一张纸。||一个女人在剥土豆。||0
2012test-0533||一个女人在跳舞。||一个女人吹单簧管。||0
2012test-0540||一个人在一个大触摸屏上画。||一个男人在一块数字干抹板上画。||3
2012test-0544||男人们跟着领队在草地上玩耍。||犀牛在草地上吃草。||1
2012test-0545||一个女人在劈鸡蛋。||一个男人在和一个女人说话。||0
2012test-0549||北极熊为了杀人而争斗。||北极熊在互相争斗。||3
2012test-0554||一个男人在玩扑克牌。||一个男人在玩纸牌戏法。||5
2012test-0563||一个人在切洋葱。||一个人切姜。||1
2012test-0572||一个人正在用马铃薯削皮机剥马铃薯。||一个男人正在用切碎刀切西红柿。||0
2012test-0590||一个男人正在给胡萝卜调味。||一个女人在切大蒜。||0
2012test-0592||两个人推着手推车穿过树林。||两个人推着手推车。||3
2012test-0599||一个男人在踢足球。||一个男人正在用脚操纵足球。||2
2012test-0602||这位女士剥了马铃薯的皮。||一个女人在剥土豆。||4
2012test-0606||一个女人在切豆腐。||一位妇女正在把一块豆腐切成小块。||4
2012test-0615||有人在键盘上打字。||有人在打字。||4
2012test-0628||一个年轻的亚洲女孩正在画眼线。||一个女孩正在化妆。||2
2012test-0636||一只猫在房子里走来走去。||一个女人在剥土豆皮。||0
2012test-0647||一位女士一边抚摸着她的宠物兔子，一边对它说话。||一位女士带着她的狗走进了星域的草皮上。||0
2012test-0648||猴子在打鼓。||一个穿着大猩猩服装的人正在打鼓。||2
2012test-0656||一个人骑着一匹白马在一块封闭的土地上。||有人在骑马。||2
2012test-0663||一个人在弹吉他。||一个男孩正在和一只大狗说话。||0
2012test-0665||一个女人把一种混合物倒进一个碗里，然后把它混合在一起。||一个女人正在煎锅里煮鸡蛋。||1
2012test-0674||一个男人正在把黄油切成小块放在搅拌碗里。||在摊位搅拌机里加了几块黄油。||3
2012test-0677||一个男人正在把大蒜放在一些面包片上。||一个男人正把调味料撒在几个撒了黄油的面包上。||2
2012test-0679||熊猫躺在圆木上。||一只熊猫躺着。||3
2012test-0683||五个人跳进游泳池。||一群游泳者掉进了游泳池。||2
2012test-0698||一只猎豹正在猎物后面跑。||猎豹在田野上追逐猎物。||4
2012test-0702||一只猫在地板上玩耍。||一个男人在切大蒜。||0
2012test-0703||一个男孩在舞台上拉小提琴。||一个人正在搅拌一只锅。||0
2012test-0720||一个男人在骑自行车。||一个男孩在骑自行车。||2
2012test-0726||一个女人在切姜。||一个人抱着两只小卡车。||0
2012test-0734||一个女人在面包卷上撒芥末。||一只小猫正在玩一个女人的手指。||0
2012test-0739||有人摸了摸那只咬绳子的小猫。||有人在剪纸。||0
2012test-0741||肉正被放进平底锅里。||一个女人正在把一个婴儿扔进垃圾桶。||0
2012test-0742||一只小象正在吃一棵小树。||一个小女孩在兜售一辆摩托车。||0
2012train-0001||一男一女在雨中跳舞。||一男一女在雨中跳舞。||5
2012train-0002||有人在画。||有人在跳舞。||0
2012train-0008||两个男人在拳击场上打架。||两个男人拳打脚踢。||5
2012train-0013||一个人在托盘上擦黄油。||一个人正在给盘子上黄油。||4
2012train-0014||两个人在踢足球。||两个人在练习足球。||3
2012train-0019||一个男人在剥土豆。||一个男人在切土豆。||2
2012train-0020||一个女人在用叉子捅土豆。||一个女人正在用叉子戳土豆。||5
2012train-0022||一个男孩在玩键盘。||一个小男孩在玩键盘。||4
2012train-0028||一个女人吹长笛。||一个女人在吹长笛。||5
2012train-0044||一个人在吹长笛。||一个男人在弹吉他。||2
2012train-0053||一群人正在扫房子里的水。||人们正在把水从房子里冲出来。||5
2012train-0067||一个人弹吉他。||一个男人在弹吉他。||5
2012train-0085||一男一女在接吻。||一男一女拥抱亲吻对方。||3
2012train-0096||一个女人正在爬悬崖。||一个女人正在攀岩。||4
2012train-0098||一只北极熊正朝一群海象跑去。||一只北极熊正在追赶一群海象。||4
2012train-0105||一个女人在切鱼。||一个女人在切豆腐。||2
2012train-0107||有人在弹钢琴。||有人在弹吉他。||2
2012train-0112||一个男人正在往平底锅里倒米饭。||一个男人把Ric-a-Roni倒进平底锅里。||3
2012train-0119||一个女孩在弹吉他。||一个女孩在弹钢琴。||2
[truncated: 71,173 more chars]
