# Supplementary material for: A multi-dimensional fusion strategy similarity measure method for patent application technology disclosure document
Source: PLoS One. 2023 Oct 18;18(10):e0293091. doi: 10.1371/journal.pone.0293091 (PMC10584106; doi:10.1371/journal.pone.0293091)
Supplement: S2 Dataset — (TSV) [file pone.0293091.s002.tsv]

Train:
text_a	text_b	label
喜欢打篮球的男生喜欢什么样的女生	爱打篮球的男生喜欢什么样的女生	1
我手机丢了，我想换个手机	我想买个新手机，求推荐	1
大家觉得她好看吗	大家觉得跑男好看吗？	0
求秋色之空漫画全集	求秋色之空全集漫画	1
晚上睡觉带着耳机听音乐有什么害处吗？	孕妇可以戴耳机听音乐吗?	0
学日语软件手机上的	手机学日语的软件	1
打印机和电脑怎样连接，该如何设置	如何把带无线的电脑连接到打印机上	0
侠盗飞车罪恶都市怎样改车	侠盗飞车罪恶都市怎么改车	1
什么花一年四季都开	什么花一年四季都是开的	1
看图猜一电影名	看图猜电影！	1
这上面写的是什么？	胃上面是什么	0
建议您重新注册，辛苦您了。	可以的，您注销成功后，可以重新注册的，辛苦您了。	0
小草有什么的特点,可以象征什么?	小草有什么特点可以象征什么	1
校验失败了，	您好，您还是访客状态呢	0
尼玛什么意思	尼玛啊是什么意思？	0
自找苦吃的地方是哪儿？	自找苦吃的地方是哪儿	1
尾号4位多少	尾号是多少后4位	1
谢文东能在哪里看	谢文东在哪里看	1
新概念英语第二册练习册41课答案	新概念英语第二册练习册21练习答案	0
过年送礼送什么好	过年前什么时候送礼？	0
壮丁是什么生肖	欲钱买壮丁指的是什么生肖？	0
这是什么蔬菜啊	这是什么蔬菜呀？	1
最近有什么好电视剧看？	现在看电影都是有哪些号网站啊	0
性与爱有什么区别？	性与爱有什么区别	1
网上卖的烟有真的吗？	网上帮你刷钻是真的吗	0
什么印象	什么印象了	1
面相上看，耳垂上有痣代表什么？	男性耳朵上长痣代表什么（耳垂这里）	0
男生喜欢女生送他什么礼物呢	男生最喜欢女生送什么礼物	1
如何快速忘记一个人	怎样能快速忘记一个人	1
周杰伦女友是谁	周杰伦的现女友是谁	1
月初和月末是会出现这个延迟的情况的，小二建议您耐心等待一下	因周六周日不属于工作日所以建议您耐心等待	0
支付宝手机支付密码是什么	支付宝里手机支付密码是什么	1
关于网页设计的问题	关于网页设计的一个问题	1
有没有专门为房地产行业做咨询的公司啊？	国内咨询公司中哪家的房地产咨询做的比较好啊？	0
这系列的漫画叫什么名字	这个系列的漫画叫什么名字？	1
无线路由器怎么无线上网	无线上网卡和无线路由器怎么用	0
左眼皮跳是什么原因	女的右眼皮跳是什么原因啊？	0
部落战争怎么更新？	部落战争，怎样更新	1
这个空气净化器有用吗？	空气刘海是怎么样的	0
看图猜成语，这是什么？	【看图猜成语】请问这个是？	1
找工作网站哪个好？	找工作哪个网站好	1
问发型，男生。	关于男生发型	1
安卓手机怎么设置来电自动接听	三星手机怎么自动接听	1
部落冲突游戏怎么找回	部落冲突重置游戏	0
怎么才能下载穿越火线	穿越火线的挂怎么下载	0
你点击详情	您点击详情	1
我要找一个人怎么找	我要找一个人	1
中国四大古城是哪些？	中国的四大古城有哪些?5	1
脸上痣太多怎么办？	脸上痣太多怎么办	1
福州哪家装修公司好	转运公司哪家好	0
请问下这是什么表情	请问这个表情叫什么？	1
大限什么意思	微淘什么意思	0
名人理财小故事几则	投资理财的小故事	0
奔跑吧兄弟里的	奔跑吧兄弟主题曲！	0
宝盖头的字与什么有关	河水像什么有关的字	0
下雪了，房子像什么？	下雪了，房子像什么	1
一本官场小说的名字？	我想找一本小说名字叫什么骨	0
求恋爱棱镜漫画	求恋爱棱镜的漫画。	1
类似于植物大战僵尸的游戏有哪些	有哪些游戏和植物大战僵尸类似	1
这是什么动画啊	这是什么动画，叫什么	1
日本爱情吻戏动漫	哪部韩剧吻戏最多	0
哪位亲有东方神起塞班岛的写真辑啊？	这张图是东方神起在哪里的写真	0
石家庄天气如何？	石家庄天气怎样	1
中国哪里的地方最美	中国最美丽的地方再那里	1
追女孩该怎么追？	追女孩要怎么追	1
高中数学问题，数列	高中数学，数列问题。	1
劝告你不听是什么成语	只要不听劝告是什么成语带一的	1
支付宝为什么不能实名认证	为什么不能支付宝实名认证？	1
小尾巴怎么设置	贴吧里的小尾巴怎么设置？	1
麻烦您点击链接看看的，辛苦您了。	您点击账户通-我的银行卡-添加就可以的，辛苦您了。	0
罗志祥的发型叫什么	罗志祥的发型叫什么？	1
红豆薏米粥减肥靠谱吗	红豆薏米粥能减肥吗	1
大写的万字，怎么写？	大写万字怎么写？	1
网易新闻和腾讯新闻哪个强	腾讯新闻和网易新闻哪个好	1
这边给您发送，您从新操作一下可以吗？	您好，您的这个红包是只能在这个给您发送红包的商家使用的，麻烦了。	0
游戏王混沌力量城之内篇全卡下载	游戏王之混沌力量-城之内篇汉化版	0
苹果手机怎么截图啊	苹果手机怎么截图？	1
张翰和郑爽是为什么分手？！﹏	张翰和郑爽为什么分手	1
上海哪里有卖纹身	上海哪里洗纹身好	0
你们心目中的女神什么样？	你们心目中的女神是怎样的？	1
头发干燥怎么办？发质很差。	发质差怎么办，而且很毛躁？	0
月经期可以喝中药吗	酸奶加红糖怎么喝才能减肥	0
喝绿茶有什么好处！	喝绿茶有什么好处？	1
微信公众平台怎么盈利？	微信公众平台如何盈利？	1
描写水的四字词语	含反义词的四字词语	0
淘宝的拍卖保证金	淘宝拍卖保证金	1
求《天空之城》吉他谱！六线谱，简单点	求《天空之城》原版吉他谱	0
去哪儿网特价机票怎样订	去哪儿特价机票	1
明天上海天气怎么样	明天上海天气怎么样。	1
湖北生态工程职业技术学院好不好？	湖北生态工程职业技术学院的环境怎么样？	0
辛苦您把页面截图一下，谢谢。	感谢您的耐心等待，麻烦您把收银台付款页面截图提供下，辛苦您了。	0
手机铃声怎么下载	手机铃声怎样下载	1
如没有其他的问题小二这边就不打扰您了	好的，请问需要帮您一并清空安保问题的吗？	0
老版本的天天酷跑怎么下载	怎样下载天天酷跑老版本	1
怎样可以让肚子变小？	怎样让肚子变小？	1
蜡烛的英语单词怎么读音标是什么	怎么看音标把英语单词读出来啊	0
您说下时间哦	排队时间在1分钟足有	0
大陆女明星谁最漂亮？	大陆女明星谁最漂亮	1
容易的易还可以组什么词？	养什么鱼不容易死？	0
时空猎人腾讯版怎么刷龙影	时空猎人腾讯版怎么刷vip	1
白猫计划怎么退出公会？	DNF公会升级怎么不送东西	0
现在来说什么行业最挣钱？	现在什么行业最挣钱？	1
黑人生殖器为什么那么长	黑人的生殖器为什么那么长	1
现在做淘宝还能挣钱吗	现在开淘宝店，还挣钱吗	1
怎么查通话记录	怎么查别人通话记录	1
梦见抱小女孩	梦见抱别人小小女孩	0
小青蛙过河怎么	小青蛙过河怎样过	1
分式的运算一	分式的运算！	1
我老婆偷人了我该怎么办	老婆偷人我该怎么办！	1
芜湖职业技术学院和安徽财贸职业学院哪个好？	安徽职业技术学院和安徽财贸职业学院哪个好?	0
唐诗宋词元曲和什么的？	唐诗宋词元曲汉什么	1
头晕胸闷恶心是什么病	头晕胸闷犯恶心是什么病	1
自己的提问怎么删除	怎么删除自己发的提问	1
黑白的情侣头像	情侣头像黑白类	1
您好，邮件会通知您的。辛苦您等待下	辛苦您等待下的，辛苦您了。	0
什么牌子的小米粉好？	什么牌子的米粉好	0
男科疾病有哪些？	世界遗产有哪些？	0
怎样保护青蛙	保护青蛙怎么样	0
朋友过生日唱什么歌	朋友过生日送他什么歌	0
山西工商学院怎么样	山西工商学院怎么样？	1
北京烤鸭在哪	关于北京烤鸭	1
这个人物出自哪部动漫？	这个人物出自哪部动漫	1
微信表情都代表什么意思	微信表情代表什么意思	1
女孩子叫我欧巴是什么意思	很要好的女生叫我爸爸…这是什么意思？	0
幸福花园的全集动漫谁有呀	谁有幸福花园动漫全集？	1
微信听筒模式怎么关	微信怎么改听筒模式	1
最果ての神狐的种子。	跪求あずみ恋迅雷种子	0
老公过生日做什么菜怎么样	男朋友生日做什么菜好	0
很讨厌一个人	韩国人很讨厌日本人吗	0
天上的小白羊，指的是什么？	天上的小白羊，指的是什么	1
你表情搞笑吗？	找一些搞笑的表情	0
求幸福花园全集下载	求幸福花园全集下载。、	1
宝宝喝什么奶粉比较好	给宝宝喝什么奶粉比较好？	1
“客观”“主观”分别是什么意思？	主观与客观分别是什么意思	1
你喜欢什么星座的	喜欢什么星座男	0
这是什么牌子香水	这是哪个牌子的香水	1
东莞哪里有草莓园	东莞哪里有草莓场？	1
思春是什么意思嘛	思春是什么意思？	1
什么海鲜好吃？	什么海鲜好吃啊	1
秦始皇是哪个朝代的	秦始皇是哪个朝代的？	1
什么是安徽的简称	安徽简称什么？	1
陈坤和赵薇怎么了	陈坤赵薇怎么了	1
买理财产品有风险吗	买理财有风险吗	1
推荐几个下载电影的网站	可下载的电影网站推荐	1
填成语看图片	这个图片的成语	1
紧的偏旁是什么	汞是由汞分子组成的对吗	0
今天七夕你们怎么过？	今天七夕你们怎么过的	1
如何做生意赚钱…？啊	怎样做生意才会赚钱呢	1
百度上的财富值有什么用	百度财富值有什么用啊?	1
谁知道这图片叫什么？	谁有这个图片或者知道她是谁	0
怎么用手机下载日语输入法	手机日语输入法下载	0
夏天吃什么水果可以排毒	夏天吃什么水果能起到减肥的功效呢	0
灰太狼的梦想是什么呢	灰太狼的梦想是什么	1
做会计在房地产与制造业哪个好？	在外贸公司做会计好还是房地产作会计好？	0
百度一下你不知道	百度一下你就知道是谁说的	0
我家兔子是不是怀孕了?	我家兔子怀孕后摸不到胎儿	1
是的呢，请您以页面的显示为准的	请您到时以页面的显示为准的	1
是已经在催了	请您放心，资金已经退回给您了	0
我的减肥方法正确吗？	谁能给我搭配正确的减肥方法	0
电脑重装系统要多少钱？	手机屏幕破了，换个多少钱，贵吗	0
有什么电影可以介绍吗	有新电影介绍吗	1
天天酷跑怎么刷积分？	天天酷跑怎样刷积分？	1
马叉虫是什么意思！	马叉虫什么意思！	1
葫芦侠怎么使用	葫芦侠怎么使用？	1
求音乐：世界不是我们的家	求音乐：巴啦啦歌曲	0
茶杯犬难养吗？买一只大约多少钱？	茶杯犬合肥哪里有卖的？多少钱一只？	0
怎么样才能让自己变得有力气	怎么样才能让自己更强壮，更有力气	1
微信怎么设置头像	微信头像如何设置	1
帮忙取个名字。	帮忙取个名字，	1
冬季奥运会是从哪一年开始举办的？	冬季奥运会圣火采集仪式是从哪一年开始的？	0
苹果手机怎么买天天酷跑的钻石啊	苹果手机怎么买天天酷跑钻石	1
射精快是什么原因？	射精快是什么原因	1
求推荐好看的电影	求推荐好看的电影！	1
北京的丰台区是不是北京最乱的地方？	北京有什么地方买鸟啊?最好是东城的	0
娶什么样的女人做老婆最好？	什么样的女人做老婆最好？	1
竖式乘法验算。	竖式和乘法验算	1
哪个输入法好用？	输入法哪个好用？	1
为什么别人打不通我的手机	怎么让别人打不通我的手机	1
南方和北方哪个好	我的南方与北方	0
那里有植物大战僵尸卖	植物大战僵尸在哪里下？	0
什么呼应什么的成语	成语啥个相呼应	0
重生鸿蒙类小说	重生鸿蒙类小说、	1
怎样在网上买电影票	如何在网上买飞机票	1
眼见为实的上一句是什么	眼见为实的上一句是什么？	1
万圣节送什么礼物给女朋友	万圣节给女朋友送什么	1
苹果醋什么牌子好。	什么牌子的苹果醋好？	1
酷狗和天天动听哪个更好用？	酷狗和天天动听哪个好	1
亲爱滴是什么意思	称亲爱的是什么意思	1
淘宝子账号密码怎么修改？	淘宝子账号怎么添加在网页上	0
怎么修改百度知道的用户名？	百度知道要怎么改用户名？	1
想提高英语成绩	怎么才能提高羽毛球技术	0
伊利奶粉怎么积分？	伊利奶粉怎么积分	1
学霸，帮忙！	是学霸的帮忙	1
目前的智能安全防护体系已能够实时保护用户的账户和资金安全~	保险公司出具信用保证保险，对本次借款的应还本金和利息提供保险保障。	0
这是哪部动漫的？	这是哪部电影…看图…	0
您是什么提交的受理单	您订单类型选择理财订单	0
余额宝怎么办理？	怎样办理余额宝？	1
岑参是哪个朝代	岑参是哪个朝代的	1
梦见自己与别人打架	梦见我和别人打架	1
汪东城的老婆是谁汪	刘烨的老婆是谁	0
女人吃什么最好	女人吃什么豆最好	0
在家带小孩怎么赚钱	有什么工作适合在家带孩子做的	0
开女装店，起名	如何给科技公司起名？	0
微信上的好友删除了对方还有我的吗	微信我把一个好友删除以后的问题	0
婴儿手推车多少钱婴儿手推车什么牌子好啊?	婴儿手推车多少钱婴儿手推车什么牌子好啊?谢谢啦	1
外国诗人有哪些	都有哪些外国诗人写的诗好啊	0
《饥荒》玩不了	玩魔道在优酷出视频	0
我爷爷堂哥的儿子的女儿我应该叫什么	我表哥，堂哥的儿子或女儿叫我什么？	0
怎么开通流量加油包	怎么开通流量加油包。	1
带鱼上的白鳞可以吃吗？	带鱼的鳞能吃吗？	1
济南的美容整形医院哪家做光子嫩肤最好？	深圳哪家美容医院的光子嫩肤效果好	0
柳市镇哪里有手工活拿回家做的	义乌哪里有饰品手工活拿回家做	0
捡肥皂是什么意思？	捡肥皂是什么意思	1
马铃薯是土豆吗？	马铃薯就是土豆吗？	1
这是什么品种的狗狗？	这是什么品种狗狗	1
诚征中老年服装批发商	购买中老年服装	0
您好，请问您是什么还款呢？	请问是忘记了安全保护问题答案是吗？	0
谁知道谢娜和刘烨分手的真正原因呢?	刘烨和谢娜什么时候分手的	0
福州哪里有旧照片翻新的店！	福州那里有旧照片翻新？	1
我该怎么学会与人沟通?	内向的人怎么学会与别人沟通和交流	0
栖的近义词怎么组词	鹰的近义词组词	0
如何解除继父子关系	如何解除父子关系？	1
猴子喜欢吃香蕉,狒狒喜欢不?	猴子为什么喜欢吃香蕉，为什么它不喜欢吃榴莲	0
打雷对电脑有影响吗	打雷对电脑有影响么，	1
这是什么。牌子的导航	这是什么牌子的导航？	1
苹果手机怎么识别真假	怎么识别苹果手机真假	1
睾丸炎药吃什么药	睾丸炎看什么科？	0
天天酷跑那个角色最好用	天天酷跑角色哪个最好	1
一般大家去哪个网站买书。	大家买书一般上哪个网站买？	1
有好的可以瘦脸的方法吗？	淘宝上有什么好的茶叶可以买？	0
能介绍一本好书吗？	怎样找一本好书	0
您好，如没有的话是不支持的	是的，如果您的产品没有到期的话是需要收取手续费的	0
梦见很多的桑椹是什么意思啊？	梦见很多大便还有很多鱼，请问是什么意思啊？	0
吃什么才能美白呢	喝什么茶可以美白？	0
姓蓝的是什么少数民族	有什么少数民族贴吧吗	0
安卓手机有什么好玩的单机游戏	有什么好玩的手机安卓单机游戏	1
帮忙起个店名吧！	帮忙起个店名吧～	1
网易寻找懂球帝，这位主教练是谁？	寻找懂球帝，猜猜这名球员是谁	0
姜潮有女朋友么》？	姜潮有女朋友么	1
你们喜欢看什么电视剧呢？	你们最喜欢看什么电视剧	1
好听的四个字名字	四个字好听的名字	1
求百日蔷薇漫画	求百日蔷薇漫画【全】	0
什么毒无色无味	什么毒无色无味…	1
我的世界怎么刷石头	我的世界火石头怎么得	1
需要您同意然后转接过去，您看可以吗	亲按照常理说你既然找回成功了可能是你输入的时候没有注意大小写的问题	0
微博怎么赞话题	微博怎么刷话题	0
电脑怎么玩天天酷跑	天天酷跑怎么玩不了	0
超人和奥特曼谁厉害？	奥特曼和超人谁厉害	1
有什么好看的打篮球电影？	有什么好看的篮球电影和好听的歌吗	1
狗狗品种	狗狗的品种	1
全国物理奥林匹克竞赛怎么参加	怎样自学高中物理，参加竞赛	0
最近有什么好听的歌？	最近有什么好听的歌吗	1
肾虚的女人吃什么	女人肾虚吃什么好	1
羡慕的反义词是什么	求羡慕的反义词是什么	1
哪个牌子的去黑头好?	哪个牌子去黑头的效果比较好	1
怎么报复背叛我的男友?	怎么报复背叛自己的男友	1
男属牛女属猴合适吗？	男属虎女属猴合吗？	0
现在什么好赚钱吧？	现在敢什么事赚钱。	1
杭州到成都有动车吗？	杭州有到成都的动车吗？	1
百度账号能改名字吗	的昵称能改吗	0
陈世美是什么生肖？	陈世美是指什么生肖	1
毛孔大怎么收缩	怎么去收缩毛孔	1
请问不是您的账户吗？	您好，请问您使用的邮箱类型是？	0
推荐个手机游戏	手机游戏推荐	1
剑灵为什么老是掉线	为什么我剑灵老是掉线	1
微信为什么添加联系人失败？	为什么微信没有漂流瓶？	0
您好，支付宝小二很高兴为您服务!	请说，小宝很高兴为您服务~<p></p>	1
您好，目前支付宝只是您的这个第三方的付款的平台是不销售任何的产品的	很抱歉的亲，支付宝仅为付款平台，您拍下的话费是由淘宝卖家或运营商发货	0
麻烦您优先操作一下的，辛苦您了。	麻烦您提供一下您的店铺的链接，帮您测试一下的，辛苦您了。	0
日文怎么打？	问个日文怎么打	1
福建林业职业技术学院的情况	福建林业职业技术学院美女？	0
两个胖子结婚(打一城市)	两个胖子拥抱(打一地名)	0
大家都用哪家转运公司	加盟哪个网店公司好呢	0
手机电池充电太慢什么原因	手机充电慢，什么原因，怎么办	1
爸爸去哪儿第三季的人有谁	爸爸去哪儿第三季	1
从逸仙路安汾路怎么到大宁灵石公园	从五角场到大宁灵石公园怎么走？	0
什么时候可以开始刮胡子？	当什么时候可以刮胡子	1
杭州到云南旅游团哪个好	云南好？还是杭州好、	0
慢性湿疹用什么药？	慢性湿疹吃什么药？	1
网上兼职有什么	元旦有在西安找兼职的吗	0
今年端午节如何放假	今年端午节怎么放假	1
人情债怎么还	人情债怎么还？	1
我不会唱歌是谁唱的	我不会唱歌怎么办	0
贴吧里怎么设置头像	群头像怎么设置	0
联合国最大的是谁？是联合国秘书长？	联合国秘书长潘基文是哪国人？具体的资料？	0
请问这个头像叫什么？	请问，这个头像什么狗？	0
郭德纲的新段子那些好	郭德纲的段子	0
您好.您的情况必须让这个邮箱可以接受邮件才可以	您好.您的情况建议您使用更加稳定的阿里云邮箱即可以了.	0
什么电视剧有黑社会片？	关于黑社会的电视剧叫什么？	1
我的世界手机版存档怎么用	我的世界手机版谁能和我远程联机	0
去美容院护肤好吗	到美容院做护肤其实好不好？	1
桃子老师和四个学生发	桃子老师与四个学生	1
怎样宣传自己的网店？	开网店怎样做宣传	1
这是什么字？腈怎么组词	这是什么字？怎样组词？	1
为什么我注册不了支付宝	为什么登陆不了淘宝	0
江苏技术师范学院是要改名为华东科技大学吗？	江苏技术师范学院的住宿情况怎么样啊?	0
奥比岛怎样帮精灵升级	奥比岛怎样能让小精灵升级形态	1
双项淘宝客怎么做	如何才能在家兼职淘宝客服	0
周杰伦和蔡依林分手是谁提出的？雅虎知识堂	蔡依林和周杰伦到底什么关系？	0
木瓜怎么煮才好吃	木瓜怎么做好吃	1
答案已知求过程	已知答案，求过程	1
金毛和拉布拉多的区别	拉布拉多和金毛区别	1
什么人只隔一夜就变老？	什么人只隔一夜就变老	1
怎样运动减肥最快最有效	怎样减肥最快最有效运动	1
搜一部关于恐龙的电影	关于恐龙的一部电影	1
中国海洋大学图书馆的听力书,听力在哪	中国海洋大学浮山校区的图书馆藏书多吗？	0
电灯是谁发明的啊	谁发明了电灯	1
现在淘宝做什么好？	淘宝现在做什么好	1
收集点室内设计国外的设计师网站	家纺设计国外资料网站	0
男士手表什么品牌的好	男士手表什么品牌好	1
这个发型，叫什么？怎么弄？	这个发型怎么弄，叫什么？	1
安徽警官职业学院能否专升本	安徽警官职业学院怎么样？	0
灰指甲挂什么科	咳嗽老不好，挂什么科	0
借花献佛是什么意思	借佛献花是什么意思	0
金立手机怎么截图？	如何学习好摩斯密码	0
您设置了默认的付款方式了吗	您可以再服务窗搜花呗也可以的	0
测试你的前世是什么?	测试一下你的前世是个什么人	1
这张图是哪个动漫的？	求这张图的动漫！	1
有儿子跟自己亲妈发生关系的吗？	你也和你儿子发生关系？	0
这个游戏的名字是什么？	这个游戏名字叫什么	1
人口密度怎么算？	人口密度是怎么算的	1
世界上最大的岛屿是什么岛屿？	世界上最大的岛屿是哪个？	1
淘宝上卖家发货了没收直接退回能申请退款吗	淘宝卖家24小时未发货，申请退款能成功吗？	0
有谁在扬州租房？	广州花城广场有什么，怎么去。	0
就叶子看，这是什么植物	这是什么植物的叶子	1
联通卡可以用移动手机吗	联通3g手机能用移动卡吗	0
王俊凯喜欢女生什么	王俊凯喜欢什么女生	1
大家是否考虑去德国留学？	如何去德国留学?	0
亚马逊好还是京东好	京东好还是亚马逊好？	1
搜片神器怎么不可以用	搜片神器下载了怎么不能用	1
伴郎穿什么	当伴郎穿什么？	1
野蘑菇有毒吗？	这蘑菇有毒吗？	0
怎么让我看清一个人	怎么看清一个人？	1
小米手机怎么破解付费主题	小米主题怎么破解破解	1
这个是什么字体的英文	这个英文字体叫什么	1
24小时退款的	您截图4月6号到4月8号的收支明细给我，	0
孕妇喝什么样酸奶好	新生儿喝奶粉该喝多少？	0
能给我火影同人漫画吗	还有火影同人漫画吗	1
单机游戏下载哪个网站好	下载单机游戏哪个网站好	1
水浒传作者	火影作者死没	0
喜事连连指什么生肖	喜事连连是什么生肖？	1
石膏线是怎么安装的？	如何安装石膏线	1
浙江有什么好玩的地方	浙江有什么好玩的地方？	1
这是什么昆虫	这是什么小昆虫？	1
联通卡怎么取消来电显示	联通卡怎样开通来电显示	0
关于《我的世界》小地图	我的世界有这样的地图吗？	0
怎么用手机遥控电视？	怎么用手机复制电视遥控器	1
求《鬼畜眼镜》的漫画全集	求《鬼畜眼镜》漫画全集	1
我的微信密码忘了怎么找的回来啊	微信密码忘了怎么找回来	1
水粉颜料什么牌子好	水粉颜料什么牌子的好？	1
在深圳哪里去找工作	在杭州找工作去那里找	0
隐形眼镜正反面怎么区分阿？	隐形眼镜怎么区分正反面	1
高铁和动车那个快？	高铁与动车的区别？	0
我国四大发明有什么	我国的四大发明是什麽	1
您是说的余额宝吗？	亲，您是说余额宝的吗？	1
人流后能吃干桂圆吗	怀孕吃干桂圆好吗	0
十二生肖有什么	十二生肖都是什么	1
残阳是什么意思	残阳什么意思	1
天下足球址是什么呢？	天下足球是哪儿啊？做什么的	0
子宫附件彩超	子宫双附件	0
用手机怎么打特殊符号	手机怎么才能打出特殊符号	1
北京哪个眼科医院最好	中国哪个地方钱最好赚	0
脖子上有痣代表什么	左脖子上有痣代表什么女的	1
这样的青蛙有毒吗	青蛙有毒吗？	1
八年级下册数学	八年级下册数学。	1
英语该怎么读好	如何读好英语	1
月经来的时候能喝茶吗？	吃中药了什么时候才可以怀孕	0
姐妹头像、网名、个性签名	超拽超霸气不带字女生头像	0
异地的银行卡怎么注销！	如何异地注销银行卡	1
南宁有啥好玩的地方？	南宁有什么好玩的地方？	1
是什么电影里的台词？	邓紫棋有一首歌，啊啊}是什么？	0
不带字女生头像	女生头像不带字	1
重庆哪里可以滑雪	重庆哪里能滑雪	1
支付宝和网银一样吗	网银和支付宝一样吗	1
上海大的装修公司	上海大计数据公司怎么样啊	0
请大家帮忙这个电影是？	大家帮忙看下这是什么狗	0
长寿花什么样的	长寿花什么样啊	0
谁能告诉我这狗什么品种的。	谁能告诉我这条狗是什么品种啊	1
安徽卫视当红不让的两个主持人叫什么?	谁知道安徽卫视那个女主持人的名字？	0
麻烦您提供一下接受短信的手机号，辛苦您了	麻烦您提供一下您接受短信的手机号，辛苦您了	1
稍等的，正在为您转接	辛苦您在线等待下的现在帮您转接的好吗？	1
请问这是什么树的叶子啊？	请问这是什么木头手串，怎样？	0
今天是什么日子，都在放鞭炮	今天是什么节日，这么多放鞭炮的	1
这是什么手机游戏	这是什么手机游戏啊	1
请您核实下您是否有其他的支付宝账户的，辛苦您了	您好，请您核实一下其他的账户是否有的。辛苦您了	1
短发弄什么发型好	男的，短发能做什么发型呢？	0
邮政快递怎么查询	怎么查询邮政快递	1
这个头像大图	求这个头像大图！	1
李小龙为什么那么厉害	李小龙那么瘦怎么那么厉害	0
截然不同什么意思	截然不同的意思是什么	1
求范冰冰的苹果完整版	求范冰冰苹果完整版？谁有	1
怎么在网上找客户？	怎么在网上找资料？	0
传统日本女人穿和服时穿什么样的内衣？	为什么日本女人穿的衣服后面都带一个枕头呢	0
这是什么意思翻译一下	这是什么意思，翻译一下	1
妈蛋是什么意思？	妈蛋什么意思	1
我的世界钻石在哪里得。	坦克世界金币卡哪里买的	0
求一款网页游戏！	找一款网页游戏	1
哪里有卖货架我	哪里有卖货架的？	1
现在最流行的玩具是什么？	现在流行什么玩具？	1
这个兰花是什么品种？	这只兔兔是什么品种？	0
燃气热水器多大合适	燃气热水器排名	0
什么品牌布艺沙发好	什么品牌的裤子好穿	0
为什么把乌龟叫王八？	请问：为什么王八是乌龟	1
肾虚会掉头发吗？	肾虚会掉头发吗，	1
刘德华的女儿叫什么名字啊	她叫什么名字，好喜欢她	0
我的世界中文版下载	哪里可以下载我的世界中文版	0
窥的形近字急急急	放烟花日记400字急急急！	0
周杰伦什么时候结婚	周杰伦什么时候会结婚	1
鼓舞意思是什么	鼓舞是什么意思	1
世界上最难听的是什么歌？	世界上什么歌最难听？	1
麻烦您提供您的姓名），辛苦您了，	请问您是在参加什么活动呢？麻烦您提供一下活动名称，辛苦您了	0
榆林在哪个省？	榆林是哪个省的	1
爱情保证书怎么写	爱情保证书怎么写？	1
周杰伦会和蔡依林结婚嘛？	蔡依林和周杰伦能结婚吗？	1
天天炫斗刷钻石是真的吗？	天天炫斗刷钻石那些是真得吗？	1
网页回合制游戏	回合制网页游戏	1
这是什么电视剧？！	猜你妹，这是什么电影？	0
世界有神仙吗	世界有神仙吗？	1
130***这个手机号是您的吗	137***这个手机号呢？	0
可爱吗、宝宝	我宝宝可爱吗	1
以虫治虫，治什么意思	以虫治虫的治是什么意思	1
百度钱包怎么样？	百度钱包怎么样	1
京东商城怎么付款	京东商城是怎样付款的？	1
就是您绑定的银行卡	建议您解绑您的这张银行卡，再进行重新绑定。	0
是我的淘宝里面可以查看到的哦	账单导入成功，可以在该信用卡还款页面点击该卡一栏查看邮箱账单明细；	0
怎么在微信上制作连接	苹果手机怎么在微信上制作链接	1
谁有这张图的高清大图？	这张图的高清大图	1
哪里有正宗福建辣椒王	哪里卖正宗的福建辣椒王	1
蓝牙耳机充电器多少钱？	苹果五原装耳机多少钱	0
执意的意思是什么？	执意是什么意思？	1
关于易语言进度条	易语言进度条。	1
非常抱歉给您添麻烦了，您的这个是无法核实的，这里是不显示的	很抱歉.您的这个情况小二只能给您这个建议.给您添麻烦了.	0
我是好人。	我想我是好人	1
现在最流行的手机铃声是什么	现在流行什么手机铃声	1
历代的联合国秘书长	联合国现任副秘书长	0
电脑怎么录像？	怎么在电脑上录像	1
移动怎么刷钻	生死狙击刷金币软件怎么用	0
怎样让胡子长得更浓密	怎样让胡子长得浓密点！	1
中国移动没信号	中国移动信号塔	0
形容人吝啬的成语	最难做的饭—成语	0
有哪些国家也过春节?	过春节的国家有哪些	1
奔跑吧兄弟大电影为什么没有邓超？	为什么奔跑吧兄弟大电影，没有邓超	1
中国首富是谁现在？	现在谁是中国首富？	1
广东石油化工学院好不好	广东石油化工学院学校风景	0
我怎样在百度上发帖	怎样在百度上发帖	1
怎么看出自己是不是一个备胎	如何判断自己是否是她的备胎	1
支付宝支付密码忘记怎么办？	支付宝支付密码忘记了	1
屏幕分辨率不对，怎么调，	屏幕分辨率怎么调	1
张家港市属哪里管	杭州下沙属什么区	0
电视剧爱情回来了测	爱情回来了电视剧	1
现在什么生意投资小赚钱快	现在做什么生意投资少风险小，赚钱快	1
求音乐：你是我的眼林宥嘉伴奏	求音乐：情锁陈思安伴奏	0
北京哪里最繁华	北京那里最繁华？	1
开个时尚创意餐吧大概要投资多少	一般开个创意设计工作室要多少钱	0
上海面积多大？	上海到底多大d?	1
2008年奥运会足球项目为什么在开幕式以前进行？	在第几届奥运会上,足球成为了正式比赛项目	0
如何能让脸部皮肤紧致？	如何紧致脸部皮肤	1
怎么制作美电子贺卡	电子贺卡怎么制作	0
什么狗抓兔子	兔子吃什么死	0
什么动物代表悲伤	什么动物代表长寿	0
谁是世界上最聪明的人？	世界上最聪明的人是谁	1
月球的未解之谜	月球还有那些未解之谜	1
为什么玩不了梦幻西游	梦幻西游为什么玩不了？	1
怎样让胸部快速变大	胸部怎样快速变大	1
九阳豆浆机哪里维修	九阳豆浆机在哪里可以维修？	1
有哪些大品牌面膜	面膜有那些品牌好	1
约瑟传说的幻灵兽怎么打？	约瑟传说翼灵兽怎么打	1
这是什么叶子？	这是什么叶子的	1
在线签名设计免费版	签名设计免费版在线，	1
真的十分抱歉，这个是需要账户本人咨询这边才是可以的	真的十分抱歉这个是需要账户本人咨询这边才是可以的。	1
我是歌手李健用的健身器材	我是歌手里李健用的那个健身器材	1
怎么能找到一个人	怎样能找到一个人？	1
安徽含山过年的习俗	安徽过年习俗	0
怎样让头发长得快点?	怎样让头发长得快点，	1
情不自禁，禁是什么意思	情不自禁的禁是什么意思呢？	1
购房合同抵押贷款	购房合同公积金贷款	0
北京798艺术区的各个展区现在还开放吗？	北京798艺术区里面有个技校叫什么名字？	0
找一本都市重生小说	求一本重生都市小说	1
英文怎么读	这个怎么写，英文	0
请大家推荐一部手机	请大家推荐一部手机。	1
用没有什么就没有什么造句	用没有和也不造句	0
什么的小河，	什么的小河？	1
纪念碑谷这关怎么过	问道中妖魔道任务找谁做	0
电脑屏幕上的字体有残影，是怎么回事？	我得电脑屏幕图标总有向右的拖影是怎么回事啊	0
我这个脸型什么发型好看？	这样的脸型剪啥发型好看	1
怎么快速学会唱一首歌？	怎么能快速学会一首歌？	1
怎么做百度推广效果好？	芯漾面膜怎么样？好做么？	0
跑跑卡丁车怎么刷骰子？	跑跑卡丁车怎么刷骰子	1
入团申请书500字左右	入团申请书600字	0
谁看过一部很老的电视剧，	求一首很老日本歌曲	0
求这个情侣头像的另一半谢谢	求情侣头像另一半谢谢	1
孕妇能开车吗	孕妇开车好吗	0
属羊男与属牛女配吗	龙男和虎女配吗	0
这玛瑙是真的吗？	这个玛瑙是真的吗？	1
奥拉星圣光修罗谁来帮我打啊	谁带我打奥拉星圣光修罗伙伴试练	0
这是哪个牌子口红	这是什么牌子的口红	1
孕妇梦见油炸粽子是什么意思	孕妇梦见好多粽子是什么意思？	0
男包什么牌子好呢	男包什么牌子好	1
生理期能洗头吗	月经期能喝咖啡吗	0
四川麻酱麻辣面配方	四川麻辣面	0
补血女人吃什么	女人吃什么补血呀？	1
如果男人没有生育能力，有什么证状	男人有没有生育一胎后就没有生育能力的?	0
汽车改装大包围如何审车？	汽车加装包围更改外观算是非法改装吗	0
麻烦您按照小二给您的建议操作下的，遇到什么疑问可以随时与我沟通的。	麻烦您详细说下问题好么。小二才能快速帮您查询，也能为您省下许多时间呢。	0
什么好看的电影推荐一下	有什么好看的电影推荐一下	1
求魔法少女イスカ种子	求かなで雪音表情包全套嗷。	0
这是什么牌子的书包？	这是什么牌子的书包	1
我的家作文开头怎么写？	《玩》的作文开头怎么写？	0
东张西望是什么意思？	东张西望的张是什么意思	0
这个点击【有问题点我】联系我们在线客服的。	不客气的，保持手机畅通，等待电话联系您	1
北京车在外地违章怎么办？	肯德基网上订餐等了很久怎么查啊	0
求这个图片里的动漫人物名、	这个动漫女生叫什么【有图片】	0
面粉和鸡蛋可以做什么	鸡蛋和面粉能做什么	1
怎么可以删除炫舞人物？	在炫舞可以删除人物吗	1
饱经风霜的饱是什么意思	饱经风霜是什么意思啊	0
中国什么时候收复台湾	中国什么时候可以收复台湾	1
新封神榜下部	封神榜下部出了没	1
兔子是什么意思	说别人是兔子，是什么意思？	1
同桌的你能去哪里下载？	同桌的你在哪里下载	1
生菠萝蜜怎么吃	菠萝蜜的核怎么吃？	0
邓丽君的歌曲	邓丽君快歌曲有哪些	0
人为什么喜欢欺负人？	人为什么喜欢接吻？	0
手机内存卡怎么修复	怎么修复手机内存卡？	1
腾讯财付通支付密码忘记了怎么办？	易付宝支付密码忘记了怎么办？0591-88581898	0
如果不是您自己的账户，您可以先操作一下申诉的	如果不是您自己的账户的话，您可以操作一下申诉的	1
兼职是什么意思	兼职是什么意思？	1
梦幻西游哪个职业最赚钱	梦幻西游可以赚钱吗？	0
怎样防止衣服缩水呢?	怎样防止衣服缩水	1
山东青年政治学院专科专业分数线	山东青年政治学院学费	0
田亮是哪里人	田亮是哪里人？	1
怎么样才能死啊	怎么样才能死？	1
手表机芯什么的好	手表都有什么什么机芯	1
惹女朋友生气了，我该怎么办？	女朋友生气了，我该怎么办呢？	1
您好，辛苦您联系商户核实一下，辛苦您了	辛苦您查询一下您购买的理财产品合同上面会显示联系方式，辛苦您了。	0
怎样使胡子不浓密！	怎样能让胡子长的浓密点	0
怎么锻炼自己的口才？	如何锻炼自己的口才！	1
鲁鲁修第三季什么时候出？	鲁鲁修第三季到底什么时候出啊！	1
怎么跟美女搭讪？	怎么去和美女搭讪？	1
开网店怎么刷信誉	网店如何刷信誉	1
这个头像是情侣的吗？	谁有这个的情侣头像？	0
邵阳有哪些特产？	娄底的特产有哪些？	0
那您的支付宝是在余额还是余额宝呢	您是说支付宝余额还是余额宝呢	1
谁知道这是什么意思？	这个表情是什么意思？	1
怎样画冰雪奇缘	求金牌网吧代理器	0
灰色配什么颜色好？	藏灰色是什么颜色啊	0
聚来宝赚钱是真的么？	聚来宝是什么？真的能赚钱吗？	1
南通市属哪个省	南通市是在哪个省？	1
怒之铁拳怎么开始	怒之铁拳怎么玩	1
现在qq三国回归能得什么东西	QQ三国开商行要什么东西	0
哪位大神能告诉我这是什么字体？	哪位大神可以告诉我这是什么字体？	1
这狗什么品种	这狗的品种是？	1
孕妇梦见捡煤什么意思	孕妇梦见被蛇追是什么意思	0
大东女鞋如何加盟	大东女鞋加盟怎么样	1
您现在登陆的这个账户开启了这个手机号码的登录名的	这样建议您登陆新手机号支付宝账户添加邮箱登录名，取消手机号登录名后使用	0
贴吧如何设置小尾巴	贴吧小尾巴怎么设置？	1
过年的作文怎么写	怎么写过年的作文	1
哪里卖本溪地图	本溪地图哪里买	1
吃吐司面包会长胖吗？	经常吃面包好吗	0
一般用什么软件看漫画？	大家都用什么软件看漫画	1
手机如何连接电视	怎样用手机连接电视	1
支付宝2015年度账单是怎么算的	支付宝年度账单，通讯类别是指什么	0
怎么看不了海贼王了	海贼王怎么看不了了	1
鲍鱼怎么做好吃？	鲍鱼怎么做好吃	1
这个网络红人叫什么名字	这是个网络红人？什么名字？	1
帮我自己名字的个性签名设计下	我想为自己的名字设计个性签名	1
您好，辛苦您提供一下您的操作页面截图这边帮您核实一下的，辛苦您了。	建议您电脑端来访提供一下您的截图，这边核实一下的，辛苦您了。	0
连笔签名设计。	连笔签名设计	1
怎样才能让眉毛快点长出来？	让眉毛最快长出来的办法	1
谁有奥拉星刷奥币脚本下载（免费）	谁有奥拉星刷奥币的脚本	1
女朋友被人欺负了，我该怎么办，我要怎么安慰她.	女朋友被人欺负了，我该怎么办。	1
业已是什么意思	业已的业是什么意思	0
有什么好的兼职可以做？怎么做呢	网上都有哪些兼职可以做，如何做	0
中国特色礼品哪儿定制比较好呢？	有什么中国特色的礼品可以送给泰国的小朋友?	0
什么大雪	大雪后吃什么菜	0
虫草多少钱一斤	牛肉多少钱一斤	0
我是丹凤眼么	我的是丹凤眼吗？	1
这是什么脸型？长得怎样？	什么脸型这是	1
今年赵本山上春晚吗？	赵本山今年还上春晚吗	1
如果这样，建议您拨打一下商户服务热线0571-88158090。	建议您拨打这个淘宝消费者服务热线（买家）0571-88158198	0
这个是什么播放器？	这是什么软件？是微博吗？	0
男人都忘不了初恋吗？	男人都忘不了他的初恋吗？	1
麻烦您提供接受短信的手机号，辛苦您了	麻烦您提供一下您接受短信的手机号，辛苦您了	1
怎么才能快速练腹肌？	怎么快速练腹肌	1
窜骨高额头尖什么发型适合	我的额头窄，适合什么发型呢？	0
成人礼送男生什么礼物好	送男生什么成人礼礼物	1
我的世界可以刷钻石吗	我的世界钻石长什么样	0
手机跑分是什么意思	手机跑分是什么意思啊？	1
怎么瘦腿？求瘦腿	怎样可以瘦腿？	1
流浪武士用什么主武器	dnf流浪武士主手用什么武器	1
这钱包是什么牌子的?	CLUCL是什么牌子包包。	0
四川城市职业学院可以转专业吗？	四川城市职业学院一年的学费是多少啊？	0
现在做什么职业最赚钱.	现在做什么职业赚钱最快	1
奔跑吧兄弟大电影为什么没有邓超	为什么奔跑吧兄弟电影没有邓超	1
弹弹堂什么武器最好用？	弹弹堂什么武器最好	1
重庆哪家火锅最好吃？	重庆最好吃的火锅是哪家	1
请教一个高中地理问题雪线	请教一个高中地理问题天气系统	0
任性是什么意思？	这么任性？什么意思	0
为什么天空是蓝色的？	天空为什么是蓝色的？	1
红裤子配什么颜色的衣服好看?	红格子裤子配什么颜色衣服好看	1
什么烟对人危害最小？	什么烟对人危害最小	1
益阳移动宽带好不好用？可不可以玩问道？	移动高速宽带质量如何？能玩游戏么？	0
什么网络游戏好玩？	有什么好玩的网络游戏	1
青蛙吃什么？	什么是青蛙的家	0
亲，您是用什么付款方式的呢	请问您是什么方式支付的？	1
怎么设置路由器限制网速	路由器怎么设置网速限制	1
亲，我帮您转接对应的工作人员帮您核实一下可以吗	真的很抱歉的，小二这边帮您转接相关工作人员帮您核实一下，可以吗	1
在春天这个季节，晚上几点睡觉比较合适？	春天这个季节用什么洗发水比较好？	0
有谁会盗号？求高手…	功夫派有什么辅助器？！求啊	0
什么东西是绿色的？	还有什么东西是绿色的？	1
挖掘机学校哪家强	挖掘机学校哪家强。	1
一片叶子有面膜吗？	一片叶子能做面膜吗？	1
什么牌子的牙膏好	用什么牙膏牌子好？	1
很抱歉，已经注册了支付宝账户的邮箱是不能再注册支付宝账户了的。	这个已经注册过支付宝账户的邮箱无法再注册其他的账户的，很抱歉。	1
男生起什么名字好听？	姓常的男生取什么名字比较好听	0
怀孕可以做爱吗，	怀孕了可以做爱吗	1
我们鸟儿会飞	鸟儿为啥会飞	0
阐幽护肤品怎么样，有谁用过说说	阐幽护肤品怎么样，有谁用过	1
红米手机质量怎么样	红米手机质量怎么样？	1
爱情里没有谁错谁对…	爱情里没有谁对谁错吗？	1
每天吃饭，睡觉，打豆豆是什么意思呀	吃饭睡觉打豆豆、是什么意思	1
我适合空气刘海吗？我是什么脸型	有什么好看的发型。(男生的)	0
什么是女干部	当干部为了什么	0
怎么更新天天酷跑	天天酷跑怎么更新？	1
孕妇梦见鸟是什么意思？	孕妇梦见买蜡什么意思	0
有什么姓骆的名人？	姓臧的有什么名人？	0
汽车脚刹车怎么调	汽车刹车线怎么调	1
天天酷跑谁送我精灵	谁送我天天酷跑钻石礼包	0
很抱歉，未核实到您８月９日有５００的充值的，只有５０００的亲。	您好 ２０１３年２.１７－２.２２日 没有３１３１ 的交易金额。	0
宝宝拉肚子能打预防针吗为什么	宝宝拉肚子可以打预防针吗？	1
怎么扎马尾辫好看	马尾辫怎么梳好看	1
城郊开挖专供钓鱼的鱼塘，这个投资能赚钱吗？	魔兽世界钓鱼和烹饪有用吗？能赚钱吗？	0
什么东西对减肥有效果	什么东西减肥效果快	1
求《紫御璃天》全文	求《龙族》里描写人物的句子	0
仔细的近反义词是什么	！仔细的反义词是什么	1
为什么我的身份证被禁用	为什么身份证会被禁用？	1
为什么喜欢我的人都是我的同桌呢	我爱一个人，如何让他爱上我	0
几一声怎么组词	据的一声怎样组词	0
家装壁纸和乳胶漆哪个更环保	壁纸和家乳胶漆哪个环保	1
怎么晒萝卜丝	红萝卜丝怎么炒	0
中国知网怎样免费下载论文	如何免费下载中国知网论文	1
大家觉得第三次世界大战啥时候会爆发呢？	世界第三次世界大战爆发，有这种可能吗？	0
请问图片中的植物是什么？	请问图片上的这个植物叫什么？	1
怎么使鼻子变高？	怎么才能让鼻子变高	1
云南有什么好茶	云南普洱茶哪个牌子好	0
您的那个账户是否还有其他的信息，比如绑定的手机号码，淘宝账户，银行卡等？	一个手机号是可以绑定在6个支付宝账户中的，都是没有任何影响的	0
香菜孕妇可以吃吗	孕妇能吃浑香菜吗	0
大象的鼻子相什么	大象的鼻子像什么	1
蒙古语“塔拉日哈啦”什么意思?	“安达”蒙古语是什么意思	0
怎么喂食宠物	宠物怎么喂食	1
北京站在哪个区	北京站是哪个区	1
湖南科技大学转专业	湖南科技大学热门专业	0
这是什么鸟，叫什么名字啊	这是什么花？名字，怎么养？	0
女孩子最喜欢听什么话呢	女孩子不喜欢什么？	0
苹果5的手机怎么免费下载游戏	苹果手机怎么下载游戏	1
您好，注销主账户是需要先注销子账户的	很抱歉，如果要注销主账户，是需要先注销子账户的。	1
什么方法能解酒	解酒方法喝什么水	0
身上长廯怎么治	鸟屎掉在身上会怎么样？	0
脚趾发麻是怎么回事	脚趾发麻怎么回事	1
爸爸去哪儿多多贝儿	爸爸去哪儿贝儿贱	0
助听器什么牌子的好?	国产助听器什么牌子最好	1
脸上雀斑怎么去除	怎样去除脸上的雀斑？	1
什么电视剧好看。推荐一下	有什么好看的电视剧，推荐一下	1
贵族天籁纸鸢完结	贵族完结天籁纸鸢	0
最近有什么新闻吗？	最近的新闻是什么？	1
为什么兔子喜欢吃萝卜？	兔子为什么喜欢吃萝卜	1
南京盐水鸭好吃吗	南京盐水鸭好吃吗？	1
如何养兔子交配	兔子怎样交配？	1
刘诗诗为什么喜欢吴奇隆？	刘诗诗喜欢吴奇隆吗？	0
茄子怎么做咸菜	茄子咸菜如何做	1
谁知这是哪个国家	这是哪个国家钱	0
收藏人民币有价值吗？收藏那一套好呢？	流通过的人民币还有价值吗?能不能收藏?	0
非常抱歉给您添麻烦了，取消账户是需要账户信息本人操作的，	很抱歉，建议您使用本人的身份信息操作注册账户	0
怎样可以让头发快速长长？	怎样快速使头发长长	1
新年最好的祝福语有哪些？	有哪些时尚的新年祝福语	0
七夕情人节送什么给女朋友好呢	七夕情人节送女朋友什么好	1
酒精肝吃什么好	酒精肝吃什么药	0
这是什么蘑菇？能不能吃？	这是什么蘑菇，能不能吃	1
含正是不是上海市委书记	上海市委书记是	0
广州哪里有小吃街？	广州哪里有小吃街	1
今天我吃没吃晚饭？	你今天·吃晚饭了么？	0
母亲节是什么时候	母亲节什么时候到	1
这个季节去哪里游玩好玩？	这个季节去哪里好玩？	1
现在这个季节哪里好玩一点？	这个季节西安哪里好玩？	0
求富贵论坛邀请码！	能给我一个仙珍园邀请码吗谢谢了	0
高额头适合留刘海吗？	我额头窄，适合什么刘海？	0
解梦，梦见火	解梦梦见狗咬死狗	0
这狗的品种是？	这狗是啥品种的？	1
怎么样分别苹果手机是哪里产的	苹果手机是那个国家生产的？	0
玉米粒怎么做好吃	玉米粒怎么做好吃？	1
你是学生吗	你是学生？呵呵！	1
天龙八部问题	新天龙八部问题	0
具体您买的是什么产品的吗	您买的是什么产品的呢	1
摄影作品投稿要求	杂志社摄影照片投稿	0
求优酷会员帐号共享。	求优酷会员帐号共享	1
北京奥运会鬼的金牌是纯金的吗?	伦敦奥运会金牌是纯金的吗？	0
株洲交通银行的客服电话是多少	交通银行信用卡的人工号码是多少啊	0
求音乐：三国杀虎牢关	求三国杀虎牢关音乐	0
这酒多少钱一瓶啊	这酒多钱一瓶？	1
古剑奇谭过狼妖的存档	古剑奇谭去幽都存档	0
《我想我不够好》伴奏	求音乐：爱我就亲我吧	0
请问大家这是什么手镯？什么材质的？	请问这是什么衣服？什么材质？	0
梦见别人穿新衣服	梦见穿别人衣服	0
求一部印度电影名字！	求一部老电视剧(古装)	0
这种耳机怎么戴？	这种耳机怎么拆	0
酷狗音乐下载	我想下载酷狗音乐	1
怎么把自己照片变成漫画	照片怎么变成漫画	1
止咳糖浆的牌子有哪些	止咳糖浆哪个牌子好	1
燕子窝怎么做	怎么画燕子	0
两涘渚崖之间的之是什么意思	虹之间什么意思？	0
玩飞机杯有什么感觉？	飞机杯用来是什么感觉怎么用	0
三星手机i9100G新浪天气怎么下载	三星7562手机怎么下载新浪天气小组插件	0
全民枪战怎么飞了	全民枪战的人怎么飞	0
那么问题来了？	那么问题来了！	1
武财神是谁啊	武财神是谁	1
好看的都市生活小说推荐	写网游的小说！来几部吗？	0
单身的情人节怎么过？	单身情人节你们怎么过？	1
四年级英语单词	用四年级的英语单词	1
虎求百兽而食之的食是什么意思	虎求百兽而食之，得狐。意思是什么	0
英雄联盟电信一区是哪个？	英雄联盟电信一区是哪个区？	1
这妹子是谁，哪个动漫？	谁知道这妹子是哪部动漫的	1
爱情雨夏娜用的手机铃声	爱情雨夏娜的手机铃声	1
中文叫什么名字	绫瀬はるな这个名字中文是什么	0
六年级上册习作六	六年级上册习作一	0
梦见别人开车走了	梦见开车压在牛屎上	0
求重生娱乐圈的耽美文	求重生娱乐圈耽美文	1
我的世界哪个是种子代码	我的世界的种子代码是什么？	1
这种围巾是什么织法	这种围巾怎么织什么织法	1
女士吸的烟都有什么牌子？	国产女士香烟都有什么牌子？	1
三星手机相册打不开	华为手机相机相册一直闪打不开	0
非主流搜狗皮肤从哪里下载	从搜狗盒子里下载来的皮肤在哪里	0
目前您的账户存在风险需要修改登录密码和支付密码的	您的账户存在风险，需要您修改登录密码和支付密码的	1
求这个头像高清大图	求头像，高清大图	1
什么是黄金股	什么黄金好	0
怎样给身体排毒？	怎么让身体排毒？	1
如何提取图片中的文字？	如何制作闪字图片？	0
炒黄金赚钱吗	炒黄金能赚钱吗？	1
这种头发的颜色是什么色	这种头发的颜色是什么？	1
好男人的标准	好男人的标准是，	1
我的世界怎么造房子？	我的世界怎么建房子？	1
王源喜欢谁？	李敏镐，金秀贤，你们喜欢谁	0
理科女生适合学什么专业	理科女生学什么专业比较适合	1
我的世界怎么灭岩浆流	我的世界怎么药岩浆	1
南珊瑚是什么	珊瑚像什么角	0
如何才能告别单身	如何才能告别单身？	1
报考食品科学与工程的研究生	食品科学与工程出国读研究生	0
吃什么有助于伤口的愈合	吃什么食品有助于伤口愈合	1
为什么今天下雨？	今天下雨了	0
女生打那只耳朵的耳洞吗？	女生打耳洞在那只耳朵吗？	1
怎么做芝麻鸡？	香辣鸡怎么做？	0
麻烦您电脑来访提供截图来咨询我们核实	电脑端联系我们一下，把页面截图提供给我们	1
最好用的导航是什么	什么导航最好用	1
剑灵刺客选什么副职业好	剑灵天族剑士副职业选什么好	0
怎么把淘宝和支付宝绑定	如何开通支付宝和财付通呢	0
尾号4位是多少呢	尾号4位多少	1
我的配置玩游戏怎么样	这配置玩游戏怎么样？	1
良药苦口利于病，前一句	良药苦口利于病的上一句	1
铠甲勇士之帝皇侠哪里有	谁有铠甲勇士之帝皇侠	1
过氧化钠的电子式怎么写?	过氧化钠的电子式怎么写？	1
日语这句话怎么说!	这句话日语怎么说呢？	1
窥的形近字急急急	颧的形近字,急急急	0
梦见我捡了好多的死鱼和笼虾	周公解梦梦见蛇，吃蛇蛋怎么办？	0
我妹妹漂亮吗？	这个妹妹漂亮吗？	0
麻烦您提供一下页面报错的截图，辛苦您了	麻烦您提供一下报错的页面截图，辛苦您了	1
谁有什么好工作介绍介绍	谁有什么好工作给我介绍一下	1
陌陌怎么修改绑定手机号	如何修改陌陌绑定手机号	1
这是哪部电影或电视剧啊？	这是哪部电影还是电视剧里的	1
衰弱的反义词是什么？	衰弱的反义词是什么	1
黄鹤楼在哪里	疯狂英语杂志哪里买	0
男人什么情况下容易出轨	男人在什么情况下容易有情人或做出轨的事情呢	1
怎样在微信上分享链接	微信怎样分享链接	1
郑州大学自考市场营销何时报名？	郑大自考实践课一年能考几次	0
羊奶粉什么牌子的比较好	喝什么牌子的羊奶粉好呢	1
怎么才能让胡子长得慢点？。	怎么让胡子长得慢点	1
七夕节怎么过浪漫，	怎么做聊天机器人	0
第一次去男朋友见家长该怎么做？	第一次去男朋友家见家长，该怎么做，很紧张	1
想做韩束代理怎么做	韩束怎么做代理	1
您好您的银行卡扣款明细麻烦您再提供一下	亲辛苦您核实收支明细对账看一下的	1
建议您换个时间更换浏览器再操作一下的，辛苦了。	建议您换个浏览器试下，如果还是不行的话，建议您电脑端操作下，辛苦您了	0
怎么在网上充话费	网上交话费怎么交	1
木瓜里的籽能吃吗？	木瓜的籽能吃吗？	1
什么时候是尾牙啊？	尾牙宴从什么时候开始	0
求动漫触手	求欧美动漫	0
什么牌子的奶粉适合新生儿喝	新生儿吃什么奶粉好_百度拇指医生	1
迅雷会员分享	分享迅雷会员	1
推荐一部好看的电视剧。	大家给推荐一部好看的电视剧	1
贝尔发明什么	贝尔发明了什么？	1
小学生用什么牌子的台灯比较好呢	什么牌子的台灯孩子用好	1
农业银行密码怎么改	暖暖忘记密码	0
你们喜欢的一句话是什么	你最喜欢的一句话是什么？	1
肾阳虚吃什么药好	脾肾阳虚吃什么药好	1
微信商店怎么买东西	微信上怎么买东西	1
今年最流行的是什么颜色的头发	今年头发什么颜色最流行？	1
什么星座的人最受欢迎？	什么星座的人最不受欢迎?	0
微信在哪看别人的朋友圈	关于微信朋友圈	0
摩尔庄园超级拉姆	摩尔庄园东部游乐场	0
哪个品牌的电灭蚊灯好	灭蚊灯哪个品牌好	1
孕妇补锌吃什么好	孕妇补锌，吃什么好？	1
斗地主有什么技巧	斗地主有什么技巧？	1
看图猜明星她是谁啊	疯狂猜明星小时候他是谁	0
您好。请问您的这个电脑是什么系统的，浏览器是哪个？	您好，我这边查询到您的支付宝账户是没有问题的，您有没有换浏览器试一下呢？	0
小学生怎样做教师节贺卡	小学生如何做教师节贺卡	1
中国南车这个股票怎样？	中国南车股票怎样？	1
淘宝上买东西便宜点吗？可信吗？	淘宝网上买的东西可靠吗？东西质量怎样？	0
怎么修改淘宝的用户名？	淘宝的用户名怎样修改	1
香肠的意思是什么？	香肠腿什么意思	0
油性头发用什么洗发水好	油性头发用什么洗发水比较好	1
淘宝上买茶叶，怎么样？	淘宝代购怎么样？是正品吗？	0
膜法传奇面膜如何？	膜法传奇面膜怎么样	1
孕妇梦见自己床头边站着一个小女孩	孕妇做梦梦见自己生了一个头戴王冠的小女孩	0
这种刘海怎么弄	这种刘海怎么弄呢	1
你对我一见钟情是什么意思	说说你现在，是做什么工作	0
怎么取消支付宝实名认证	如何取消支付宝实名认证？	1
这是什么动漫？游戏？	这是什么动漫还是游戏	1
四川商务职业学院好不好?	四川商务职业学院好不好呀	1
怎么登陆支付宝	怎样登陆支付宝	1
三年级的英语单词	什么看什么视三年级语文提	0
世界三大禁曲	关于世界三大禁曲	1
小孩子为什么喜欢吃糖	为什么小孩子喜欢吃糖呢？	1
什么车标？	三把刀车标叫什么车	0
这是哪部电视剧	这是哪部电视剧里的	1
欧莱雅护肤品怎么样	欧莱雅护肤品怎样	1
派出所和公安局有什么区别	公安局与派出所的区别是什么？	1
抱歉，如果您上传完了的话，这次是会通过的呢	如果没有其他问题的话，那这边就先不打扰您了。预祝周末愉快哦~	0
侠盗飞车怎么下飞机	侠盗飞车怎么开飞机	0
建议您卸载支付宝钱包，重新安装试一下	建议您卸载支付宝钱包重新安装试下的	1
自由自在什么歌	自由自在是什么然	0
太阳是什么颜色的	太阳是什么颜色	1
益虫有那些	秋天还有那些水果呢	0
那您稍等我帮您查询下	亲稍等我帮您查询下	1
谁有风暴英雄激活码	玩联盟，你最喜欢用哪个英雄？	0
怎么刷游戏人生兑换点	求生死狙击刷金币软件	0
您好，，麻烦您提供这笔交易的转账流水号，以2015开头的	您好，麻烦您把这个交易的转账流水号2015开头的提供一下	1
哪里能买到日语原版或者日文版的轻小说。	求个能看或下载日文轻小说的地方	0
毓字有什么含义	翀字的含义是什么？	0
晚上吃啥饭比较好？	一般晚上都吃什么比较好！	1
山东威海金海渔业股份有限公司是真的吗?	山东威海金海渔业股份有限公司招聘是真的吗	0
天天酷跑如何开挂	天天酷跑怎么样开挂	1
在哪下载电影同桌的你完整版	同桌的你电影完整版哪里可以看	0
固安别墅价格抑	固安别墅价格昼	0
功夫派兔子用什么灵兽好	功夫派兔子用什么灵兽好？	1
爸爸去哪儿主题曲怎么下载	爸爸去哪儿主题曲下载	1
有没有什么好玩的手机游戏	有没有什么好玩的手机游戏。	1
怎么能快速发烧急！	怎样让自己快速发烧	1
驾驶证违章怎样能查询到	如何查询驾驶证违章	1
三角形的性质有哪些	三角形的性质	1
求一部老上海电视剧的名字~	求上海数字电视播出的一部电视剧名字	0
手机内存怎么扩展?	手机内存怎样扩展	1
有什么有效的瘦脸方法？	有效的瘦腿方法是什么	1
新商盟烟草网上订货付款	新商盟烟草网上订货	1
发烧后的症状都哪些	发烧有哪些症状	1
男人最喜欢女人什么地方	男人喜欢女人吻什么地方	0
梦见衣服烂了，是什么意思	梦见捡棉衣服穿是什么意思	0
电水壶哪个牌子好？	哪个牌子的电水壶好	1
图片是什么动漫谁知道？	谁知道这几张图片是什么动漫	1
建议您后期操作时可以留意页面的到账时间提示、	今天24点之前到账的具体到账时间以页面显示的为准的麻烦了	0
永恒之塔怎么完	永恒之塔怎么回这样	0
怎样用纸折花	怎样用纸折花蓝	0
不胜其烦的(其)是什么意思	奶奶和孙子(女)的关系叫什么？	0
这幅图片是哪部动漫的？	这幅图片的是哪一部动漫啊	1
求小时候的一部电影	求一部小时候看的电影	0
什么牌子的摩托车最好	摩托车机什么什么牌子最好	1
什么减肥产品效果好	什么产品减肥效果好？	1
有什么好看的灾难片啊？	有什么灾难片好看啊。	1
额头算饱满吗，	这样的额头算饱满吗	1
址可以组成什么词	蝇可以组成什么词	0
吃什么东西能降血压？	什么东西是降血压的	1
求《天空之城》的合唱谱	《天空之城》粤语版歌词	0
家里跑来一只猫还生了娃好不好	家里来了一只狗好不好	0
近视眼怎样配太阳镜	近视眼的人如何戴太阳镜？	1
老虎和猫是什么关系	猫和老虎有什么关系？	1
在哪里交话费便宜	哪里充话费最便宜	1
新疆都有什么特产？	新疆特产是什么？	1
谦卑是什么意思？	谦卑是什么意思	1
这次那队赢的可能性大	法国和洪都拉斯哪个赢得几率大？	0
环卫工人被比喻什么	把环卫工人比喻成什么？	1
固执的反义词是什么？	为你变乖的反义词是什么	0
属鸡女跟什么属相男相配合适呢？	蛇和哪个属相最相配？	0
为什么女人喜欢留长头发！	为什么女人喜欢留长头发呢？	1
天语手机要怎么刷机？	天语手机怎么刷机啊	1
是输入您身份证的后8位哦	请输入港澳证件的后4位（是证件上的身份证号）	0
电脑太卡、该怎么解决？	电脑太卡怎么解决?	1
怎样对付恶婆婆	怎么对付婆婆	1
小船怎么画	怎么叠小船	0
步步高音乐手机主题曲是什么啊？	步步高音乐手机的主题曲是什么？	1
什么样的人算是帅哥呢？	什么样的人，才是帅哥	1
新淘宝店怎么装修	怎样给淘宝店装修	1
什么外号好听	有什么好听的外号吗？	1
斩赤红之瞳什么时候更新	斩，赤红之瞳什么时候更新	1
为什么生命如此脆弱？	人的生命为什么很脆弱	1
电脑玩游戏卡	电脑玩游戏卡的很	1
根据两视图补画第三视图	根据视图，补画第三视图	1
冰箱什么牌子的最好？	买什么牌子冰箱最好？	1
单身公主相亲记的结局是什么？	单身公主相亲记大结局最后一段里的插曲是什么	0
中国主席一届几年	中国主席是几年一届的	1
徐州属于哪个省？	常州属于哪个省	0
有什么好玩的单机的手机游戏	有什么好玩的单机手机游戏没？	1
这个图片出自哪部动漫？	这个图片出自哪部动漫	1
您好，辛苦您可以换个时间段拨打一下，辛苦您了。	辛苦您换个时间段拨打一下，辛苦您了。	1
今年几号开始春运	今年几号春运开始	1
怎样破解迅雷会员？	怎么破解迅雷会员	1
那个是贬义词？	那个是压敏电阻？	0
请问图片的卡通人物叫什么名字吖	问一下图片里是哪个卡通人物，叫什么名字	1
什么样的女人叫美女，什么标准	什么样的女人才是男人满意的标准	0
请您在今天关注一下的。	请您今天关注一下的。	1
火线追凶2全集的顺序	火线追凶全集有哪几部	0
现在下电影一般用什么软件	现在都用什么软件看电影	0
什么输入法好用一些	什么输入法好用	1
支付宝充值话费不到账怎么办	请问办支付宝怎么办？	0
求像和校花同居的日子一样的小说。	小说《和校花同居的日子》里的哈院	0
送老公什么生日礼物好	想送老公生日礼物送什么好？	1
叉叉助手怎么没有天天飞车	叉叉助手天天飞车ios怎么刷分	0
如何与羊交配	猪是怎么交配的	0
求这张权志龙的原图	求这张权志龙的原图！急！	1
这是出自什么动漫？	这是出自哪个动漫	1
谁知道这女优叫什么名字	谁知道这个女优的名字？	1
在香港买什么最划算？	去香港买什么药划算	0
图片中的女孩叫什么名字。	这个图片中的女孩叫什么名字	1
二次元是什么意思？	被人说长的二次元是什么意思	0
把爱带回家的主题曲叫什么名字？	《打狗棍》的主题曲叫什么名字？	0
为什么女人总是要欺骗男人的善良?	为什么女人总是喜欢欺骗男人的感情！	1
如何点亮英雄杀图标？	英雄杀如何点亮图标	1
李宇春有男朋友吗？	李宇春有男朋友了吗	1
什么白酒好	喝白酒后吃什么好	0
披星戴月是指什么生肖	披星戴月是什么生肖	1
求救啊!怎么用代理玩街头篮球~知道的告诉我	在新加坡玩街头篮球，找哪个代理好啊，愁死了啊	0
淘宝搜索图片不显示	手机所有图片都不显示	0
告诉我关于异界女神的小说	谁有黄的小说，要很黄很暴力的	0
用什么和珍珠粉当面膜	什么珍珠粉做面膜好	0
你爸爸怎么了英文	他是你爸爸英文怎么说	0
求音乐：小三泪铃声	求音乐：马林巴琴铃声	0
为什么那么多明星喜欢吸毒	为什么那么多明星吸毒	0
驾驶证如何查询扣分	如何查询驾驶证扣分	1
成龙最新电影是什么啊？	成龙最新电影是什么	1
梦幻西游浙江二区灵隐寺	梦幻西游灵隐寺合过区没？	0
狮子老虎谁厉害啊？	老虎狮子谁厉害	1
用手机上淘宝	我在淘宝被骗了是假手机	0
菜刀可以上火车吗	火车上可以带菜刀吗	1
求本小说	求本关于狐妖的小说	0
淘宝跟天猫跟啊里巴巴什么关系	天猫和淘宝是什么关系？	1
这边给您发送邮件就可以了，登录密码和支付密码都忘记了吗、	这边给您发送邮件操作就可以的，登录密码和支付密码都忘记了吗？	1
微信添加银行卡本人怎么更改	微信怎么更改银行卡	0
有什么有效的丰胸产品	什么丰胸产品有效果	1
骑马与砍杀火与剑	骑马与砍杀急	0
什么是痔疮的症状图	长痔疮有什么症状	1
我的世界怎么刷石头	我的世界里石头在哪挖	0
三原色是什么	光的三原色是什么？	1
我与语文阅读答案	语文所有阅读答案	0
如何做葱烧海参	海参怎么吃？	1
相逢何必曾相识是什么意思？	相逢何必曾相识是什么意思	1
完本小说免费下载	怎样下载完本小说	0
天天飞车9月11号了怎么还不发钻头	天天飞车连续登录到今天怎么还没送钻头啊	1
百度推广工具茯	百度推广工具	0
红毛丹怎么吃	如何吃红毛丹	1
怎么能练出翘臀。	怎样练出翘臀	1
晕车有什么好的办法解决呢？	晕车有什么好的办法解决吗?	1
名侦探柯南大结局什么时候出	名侦探柯南什么时候能有大结局？	1
这个视频的背景音乐叫什么呀	这个视频背景音乐是什么啊	1
我姓我心	我姓龙我心什么	0
篮球后撤步投篮技巧？怎么学？	2K10MP模式怎么做虚晃后撤步等精彩的动作？	0
后会无期什么意思	后会无期是什么意思？	1
好听的儿童歌曲有哪些？	有哪些好听的儿童歌曲？	1
如何删除新浪微博	新浪微博怎么删除啊	1
什么意思？我还是不懂	这不不孬么什么意思	0
问一部舒淇的电影	一部舒淇的电影	1
胸小怎么变大	怎么让视频变高清	0
国内的手机卡在国外能用吗	国内手机卡在国外能用吗	1
闺蜜结婚应该送她什么礼物呢	闺蜜结婚送什么礼物好啊	1
我的世界南瓜灯怎么拆	我的世界有南瓜林吗	0
这首歌名字是什么	求这首歌的名字	1
哈奇小镇玩不了，说没有关联的程序来执行操作	哈奇小镇祖玛为啥我玩通关了也不给我金橘种子？	0
喜闻乐见什么意思	喜闻乐见是什么意思了	1
老男孩的电影哪里有	老男孩的电影哪里有啊	1
逆战安装不了	剑灵为什么会这样不能安装	0
这台电脑怎么样	这台电脑怎么样？	1
把词语补充完整：光()()目	把词语补充完整。()才是()	0
找一部以前的电视剧	求一部以前的电视剧	1
紫红薯怎么吃	红薯粉怎么做	0
农村怎样致富	农村人怎样致富	1
精子是什么样子	人的精子是什么样子	1
您好，工行的话限额是单笔5000、单日5万、单月5万的哦	实名类交易（如：买机票/火车票/彩票）单笔3万、单日3万、单月无限额	0
我的世界下载	我的世界你这个哪里下载？	0
四海为家的为字是什么意思	四海为家的意思是什么	0
大家有什么新年愿望？	大家的新年愿望是什么	1
用什么泡燕麦片	燕麦片有什么用	0
御龙在天时装怎么得	御龙在天怎么得金子	0
手表在哪个网站买好？	买手表从哪个网站上买好呢	1
什么牌子护手霜好？	这个是什么牌子的护手霜	0
您好，辛苦您核实一下您的收支明细是否有资金支出	辛苦您查询一下您的余额宝的收支明细的	0
浓氯水什么颜色	什么材质的衣服又薄又保暖？	0
今年大学什么时候放寒假？	大学今年什么时候放寒假，会不会提前	1
网络理财安全吗？从来没尝试过呢。	红岭创投网络理财靠谱吗，真的很安全吗?	0
按键精灵代码改成后台	按键精灵后台代码求助	0
加偏旁组词：艮	己的加偏旁组词	0
微商如何代理	开网店怎么找代理	0
三农是什么	什么是三农	1
江苏移动掌上营业厅中手机点了注销怎么办	掌上营业厅江苏移动猛击送流量怎么到不了帐户	0
姐弟恋好不好？	姐弟恋好不好	1
爸爸去哪儿第二季多多和贝儿为了饼吵架	爸爸去哪儿2joe和贝儿谁大	0
笨拙丶不幸的近义词是什么	笨拙的反义词是什么?	0
什么的细雨	细雨过了什么雨	0
嘎嘎嘎嘎刚刚	世界杯冠军竞猜开始	0
采纳第一个对的成语	猜成语。第一个必采纳	1
推荐几个好玩的小游戏，	推荐几个好玩的小游戏！	1
圆通快递的速度	关于圆通快递的速度	1
有什么好看的电视？	有什么好看的电视	1
广袤的近义词是什么？	广袤的近义词是什么	1
中学生怎么减肥？	中学生怎么减肥	1
女性卵巢保养吃什么药?	女性保养卵巢吃什么产品好	1
剑灵天翔如何找回	剑灵天翔怎么找回	1
三星手机在哪里买？	三星手机好在哪里？	1
跑跑卡丁车好玩么？	玩跑跑卡丁车大家都说我卡	0
怎样让微信无限漂流瓶	微信漂流瓶怎么无限	1
历史典故的成语有哪些	来自历史故事的成语有哪些	1
有什么好听的来电铃声	谁有啥好听的来电铃声？	1
我把朋友的女朋友给上了	上了女朋友的朋友	0
推荐电视剧！	推荐部电视剧	1
哪个手机播放器是可以在手机上直接下载电影的	手机哪个播放器能缓存电影，而且电影电视很多	1
您不要关闭我们的对话框然后在线等待就可以的哦	您在线等待一下就可以的，不要关闭对话框	1
做视频用什么歌曲好	百度视频好还是什么	0
谁用过奇迹面膜,效果如何！	奇迹面膜具体怎么样谁了解	0
中国有什么动漫好看啊？	中国动漫有什么好看的吗	1
什么牌子的熨斗最好	什么牌子的熨斗最好呢？	1
能不能再爱我一次？	我想看一起再看流星雨，	0
头发毛躁怎么办	怎么洗澡又快又干净	0
上传到土豆上的视频怎么那么模糊	怎么把视频上传到土豆网上	1
请问您操作时提示的账户是您的吗？	您之前操作转账是怎么成功的，就是怎么操作的，辛苦您了。	0
最快减肥有什么好方法呢。	用什么方法减肥最快？	1
剑灵高级衣料怎么来	剑灵高级衣料怎么得	1
橙光游戏的封面制作	橙光游戏制作封面	1
洗澡是用沐浴露好还是香皂好？	洗澡用香皂好还是用沐浴露好？	1
周公解梦孕妇梦见蛇	周公解梦，孕妇梦见被蛇追	1
李医生的防晒产品怎么样	李医生去痘的产品效果怎么样	0
这个是什么表情包？	这个表情叫啥	1
矫情的话什么意思？	矫情是什么意思啊？	0
如何按摩前列腺	自己怎么按摩前列腺	1
传奇世界屠龙刀在哪里买	传奇世界哪里爆屠龙刀？	1
有什么软件可以送流量	什么软件可以送流量	1
韩国电影爱人的完整版？	同桌的你电影完整版！	0
在家里怎么赚钱。有电脑	在家里有电脑怎么挣钱	1
戚风蛋糕如何不回缩	如何让戚风蛋糕不回缩	1
我爱你用韩文怎么说？	我爱你的韩文怎么写	1
宁波北仑附近哪里有批发女包的？	郑州哪里有女包批发？	0
为什么有些二手车那么便宜	网上二手车为什么那么便宜	1
这是哪个动漫里的女角色呢？	这是哪个动漫人物还是什么？	0
微信怎么删除好友	微信上怎么删除好友	1
求装饰公司广告词，美铭装饰	求装饰包装设计公司广告语	0
电热水壶什么牌子好。	什么牌子的电热水壶好	1
同桌的你在哪看完整版电影？	在哪里可以看《匆匆那年》	0
刘德华结婚了没有	刘德华结婚没有	1
平安夜要送什么礼物？	平安夜要送什么礼物给他！	1
女朋友突然和我说分手	我女朋友突然跟我分手	1
你这么吊你家里人知道吗	就这样被你征服谁唱的啊	0
没有在您的这个账户中查询到是有操作转账的。	核实您的这个资金的转账是处理中的，目前是需要您在今天的24点之前关注的	0
婴儿床什么牌子好	婴儿床什么牌子好？求荐？	1
我的汤姆猫怎么下载	我的汤姆猫下载。	1
社会保障卡有什么用	社会保障卡有什么用？	1
怎么样才能中双色球一等奖呢？	怎么样才能中双色球一等奖	1
这个是什么字体的英文	这个英文字体是什么？	1
有什么好听的伤感的歌	有什么好听伤感歌吗	1
怎样提高自身气质？	如何提高自身的气质呢？	1
广州哪里有草莓摘	在广州哪里可以摘草莓	1
回音哥毕加索。	毕加索和回音哥	1
人与动物的最大区别是什么	人与动物最大的区别是什么	1
奔跑吧兄弟电影哪里能看？	奔跑吧兄弟电影在哪里能看？	1
你们的梦想是什么	什么的梦想	0
翘翘板(打一成语)。	翘翘板(打一成语)	1
那我为您创建受理单修改您看可以吗	我为您创建受理单修改可以吗亲	1
求这个电影名字	求这两部电视剧的名字谢啦}	0
北京逛街哪里好？	北京逛街哪里好	1
淘宝装修是怎么做的啊	淘宝店铺装修和推广怎么做啊	1
剩的米饭可以用来做什么？	蒸米饭什么锅	0
求比值怎么求？	求比值，怎么做	1
失败，是否有收到邮件	请问是否收到了审核失败原因的短信或者是邮件呢？	0
怎样去除保温杯的异味？	如何去除保温杯内的异味	1
QQ三国怎么快速升级?	QQ三国怎么快速升级？	1
好久不见你还好吗	好久不见，你还好吗？	1
什么样的情况下容易流产	在什么样的情况下会流产	1
我的世界手机版存档	我的世界手机版存档怎么用	1
营业执照能贷款吗？能贷多少？	营业执照可以贷款吗？	1
为什么女人要和男人交配	为什么男人女人要交配	1
做埋线双眼皮多少钱？	北京做双眼皮多少钱？	0
地税局代开建筑业工程发票需要什么	什么样的发票可以地税	0
这是什么酒，价格多少	这是什么烟啊价格多少？	0
如何在微信上加入群？	在微信群,如何请其他人加入群。	0
我第三笔是什么？	爽的第三笔是什么	0
有钱就是任性。没钱就得认命。	有钱任性没钱认命	1
电子称怎么调？	我的电子称怎么修？	0
手机拨号键找不到怎么办	我手机拨号键找不到了	1
谁有黄页免费的	谁有免费的黄页！	1
查星座是论生日的阳历还是阴历	查星座用阳历生日还是阴历的	1
歌名有爱字的歌，歌名三个字	第三个字是爱的七个字歌名	0
为什么我的电脑无法切换输入法	为什么我的电脑不能切换输入法	1
怎么修改淘宝评价	淘宝评价怎么修改	1
牵挂是什么意思	从此了无牵挂什么意思	0
怎样对付职场中的小人？	如何对付职场小人？	1
什么饮料喝了最提神？	什么饮料提神？	1
整蛊是什么意思，来人哦，谢谢	鸶是什么意思呀谢谢大家了	0
怎么戒掉手淫？	我手淫怎么戒掉。	1
什么的花香	什么花香，为什么	1
现在的老师都怎么啦	现在的老师怎么都这样？	1
终极宿舍什么时候播	终极宿舍过了做什么	0
皮带有什么品牌？	这个是什么品牌皮带	0
杏花是什么颜色	杏花是什么颜色的？	1
表示走词语一个字	形容都很臭四个字词语	0
淘宝买东西可靠吗？具体程序？	淘宝上买东西便宜点吗？可信吗？	0
有的美女还是单身吗？	有单身美女吗？	1
请问这是什么漫画	请问各位，这是什么漫画？	1
谁帮我想一个可爱的个性签名	请帮我找一个可爱的个性签名	1
求鼠猫同人文包！	求鼠猫同人文谢啦	1
冬天为什么不下雪	北京的冬天冷么穿什么就可以了	0
请问这女叫什么名字？	请问这女的叫什么名字	1
手指操怎么做	怎样跑步又快又不累	0
明星是怎样减肥的？	明星一般都是怎样减肥的？	1
亲，目前这个账户是已经实名认证了	非常抱歉亲，您已经实名效验了，是不能修改认证的信息的	0
古剑奇谭全集	古剑奇谭全集在哪看	1
终极宿舍什么时候播出	终极宿舍什么时候更新	1
女人的下面是什么样子的？	女人下面是什么样子的	1
谁有鹿晗的照片	谁有鹿晗穿这样的照片…	0
玩网页游戏用什么浏览器	什么浏览器玩网页游戏好	1
孤岛猎鹰什么时候上映啊	神雕侠侣什么时候播	0
埋怨的近义词是什么词	埋怨的近义词是什么	1
赛尔号经验券怎么用	赛尔号怎么刷经验？	0
这是什么石头值钱吗？	这是什么石头值钱吗?	1
拍婚纱照怎么笑才好看	短发拍婚纱照怎么才好看	0
上班族找兼职做，做什么好	上班族兼职什么好	1
失败了去支付宝首页点击上面的小闹钟小闹钟上有退款的时间哦	点击【查看】后，页面会显示该笔退款的详情，退款去向，退回时间等，请关注。	0
什么老牌子的护手霜好	什么牌子的护手霜好啊,最好是不太贵的	1
怎么样可以让眼睛消肿	怎么样让眼睛消肿？	1
花瓶什么意思？	花瓶是什么意思？	1
这是什么香水。	这是什么香水，怎么读	1
天猫盒子和小米盒子哪个好	天猫盒子和小米盒子那个好	1
卡通电脑主题要去哪里下载	电脑桌面主题下载去哪里无毒	1
我这是什么脸型？适合什么帽子？	小脸型适合什么帽子	0
这个姿势是什么意思？	贴吧长姿势是什么意思？	0
天天酷跑怎样可以抽到舞狮闹闹！	天天酷跑怎么抽到舞狮闹闹	1
我最喜欢看的电视剧	你最喜欢的电视剧	0
什么是震动棒？	什么是震动棒	1
求海绵宝宝哭的图片	求海绵宝宝图片	1
大家说说新年愿望是什么？	你新年愿望是什么	1
粉色用什么颜色可以调出来	粉色和什么颜色最搭	0
找我的世界服务器	我的世界服务器是什么？	0
谁有这张图片的高清大图啊？	有这张图片的高清大图吗	1
我帮您转接到对应的工作人员帮您解答可以吗	那这边为您转接对应工作人员帮您解决可以吗？	0
手机版三国杀怎么刷元宝	胡莱三国中如何刷将和功勋呢	0
打架最厉害的狗是什么狗	当什么兵打架厉害	0
怎么才能快速瘦脸？	如何快速瘦脸	1
夏天做什么运动对减肥最有效	什么运动减肥最有有效	1
现在我们国家的主席是谁	现在国家副主席是谁	1
怎么提升淘宝销量	淘宝销量怎样提升	1
丰胸用什么产品好	什么产品丰胸好	1
世界上最大胆的婚礼	世界上最胆大的婚礼	1
您好，请问是什么交易的退款？	请问是什么交易的退款，亲	1
在网上怎么查询国税发票的真伪	我经常出差，如何随时查询发票的真伪？	0
怎样快速写完作业	怎样快速写完作业？	1
您先操作试试看	您现在先试试看	1
葱有什么营养呢？	有些什么营养汤	0
衣服上弄上了油漆	在图片上弄上文字	0
什么望远镜牌子好	望远镜什么牌子好	1
重开头的成语	日重四字成语	0
什么牌子空压机好？	什么牌子的空压机好有哪些呢	1
我要下载旧版免费书旗小说	下载书旗小说旧版本	1
怎么才能让网速变快	怎么才能使网速变快	1
这个石头有没有收藏价值？请大家鉴定	想问一下这个石头有没有收藏价值？	1
曲终人散是什么意思？	曲终人散的意思是什么？	1
100元以下的鼠标哪个玩游戏比较好	哪个牌子的鼠标键盘玩游戏好	1
什么软件可以用信用卡充值	都有什么软件可以用信用卡充值呢！	1
大家上班都玩手机么	上班可以把手机那出来玩吗	0
成龙最新电影是什么	成龙的最新电影叫什么？	1
奔跑吧兄弟中最喜欢谁	你最喜欢《奔跑吧，兄弟》中的谁？	1
街头篮球是什么	什么是街头篮球？	1
时间笑我孤独像狗的繁体字怎么写	时间带不走我对你的思念,繁体字怎么写	0
仙人掌怎么养	仙人掌类的蚧壳虫怎么治	0
第一个是蛇第二个是鸡的成语	含有龙与虎字的成语	0
这个是大于号，还是小于号	么做的，填大于号和小于号	1
打酱油是什么意思？	打酱油的是什么意思啊	1
手机看视频用什么软件好？	什么软件可以用手机拍视频	0
怎么抢无线网速	自己怎么装无线网	0
郑明明化妆品怎样	郑明明的化妆品怎么样啊？	1
你最珍贵的是什么	最珍贵的是什么	1
求好看的异界小说。	求好看的异界小说，	1
宽慰是什么意思？	宽慰什么意思	1
手发抖怎么办？	狗狗晕车怎么看它好与坏	0
江西理工大学应用科学学院安全工程专业怎么样？	江西理工大学应用科学学院是二本吗？	0
文明礼仪手抄报	有关文明礼仪的手抄报	1
关于交通规则的	关于交通规则	1
我和我的舅舅的关系叫什么？	我妈妈的舅舅和我的关系称谓是什么？	0
梦见自己出轨	梦见别人劝自己出轨	0
打嘟嘟是什么意思？	黑嘟嘟是什么意思	0
如何健康减肥？	怎样健康减肥	1
怎样能使衣服变香？	怎么样使自己的衣服变香啊	1
怎样去除鸡皮疙瘩	如何去除鸡皮疙瘩？	1
正月十五开什么花	正月十五是什么时候	0
普通话翻译成粤语！	普通话翻译成粤语	1
你知道我叫什么么	我不知道要说什么！	0
什么食物能去除体内湿气	什么方法可以去除体内的湿气	0
鸡哪里有鸡婆	哪里有鸡婆店	1
起凡如何刷通宝	起凡怎么冲通宝	1
香港哪里买燕窝好	香港哪里买燕窝	1
血粘稠吃什么药	血粘稠吃什么药?	1
世界上速度最快的动物是什么？	世界上什么动物速度最快	1
按揭是什么意思？	按揭是什么意思	1
关于穿越到唐朝的小说	穿越小说，到唐朝的	1
成都哪里有水果批发市场?	成都的水果批发市场在哪里？	1
什么手机游戏像英雄联盟一样	什么手机游戏和英雄联盟一样	1
黑人为什么吃白巧克力？	黑人为什么吃白巧克力呢	1
文思如泉什么意思	文思如泉是什么意思？	1
天天飞车怎么跑高分？	天天飞车，怎么拿高分。	1
有什么比较好看的书?	什么书比较好看？	1
原来我拥有这么多作文	作文原来我也拥有怎么多	1
天天飞车怎么刷高分	天天飞车怎么跑高分	1
孕妇能吃奇异果吗	孕妇能吃奇异果吗？	1
癞子斗地主中的翡翠怎么获取？	天地癞子斗地主都是怎么作弊的?	0
百度知道怎么改用户名！	谁知道怎么改百度云的账号名	0
走过路过不要错过！	哒哒哒打打打	0
如何安装车牌照	车牌怎么安装	1
洛奇英雄传怎么进不去	我怎么进不去洛奇英雄传	1
现在做什么工作最挣钱啊	现在做什么工作最挣钱	1
郝邵文吴孟达电影	惊天动地电影观后感	0
凤凰传奇是夫妻吗	凤凰传奇是两口子吗	1
1960年五元人民币，值钱吗？有收藏价值没？	收藏人民币有价值吗？收藏那一套好呢？	0
这是哪部动画里的人物？	这是哪部动画片的人物？	1
跪求花粉少女注意报漫画	花粉少女注意报漫画求发	1
您好，是10元的这笔吗？	您好，是300的这笔吗？	0
一刻千金，猜一生肖	读书万卷他不厌【解生肖】	0
怎么赚更多的财富值	怎样可以刷财富值	1
苹果手机怎么下载铃声？	苹果手机如何下载铃声	1
惬意什么意思	惬意是什么意思	1
如何代理奶粉，代理什么牌子的奶粉好！	孕妇喝什么牌子的牛奶好，	1
求一款游戏，赛车的	求一款赛车游戏	1
爱情里没有谁错谁对…	爱情里没有谁对谁错？	1
跑步机什么牌子好，家用	什么牌子家用跑步机好	1
不能说的秘密电影	电影《不能说的秘密》	1
生化危机：浣熊市行动问题！	关于生化危机浣熊市行动的问题	1
微信语音聊天没声音怎么弄	微信语音存储一段时间就没声音	0
功夫派恏眼在哪	功夫派给个号	0
下载苍穹之剑怎么玩不了	苍穹之剑怎么卡天之视频教学	0
就是您注册的这个邮箱的。	那您只能是用邮箱注册了	0
这句用日语怎么说	这句日语怎么说啊？	1
关于爱情网名	关于爱情的网名	1
东北三省是指什么	生活也是这样这样是指什么	0
推荐几本小说	推荐几本小说！	1
春江水暖鸭先知。	“春江水暖鸭先知”	1
郑州幼师学校有哪些	郑州有那些好的幼师学校	1
谁有这张图片的高清无水印图？	求这张图片的高清图无水印！	1
谁能帮我起个网名啊。	谁为我起个网名	1
寒假新时空六年级上数学答案	六年级寒假新时空数学答案	1
在家带孩子怎么兼职	在家带孩子。想兼职。	1
孕妇那些东西不能吃	孕妇那些东西不能吃？	1
这是茶花的哪个品种？	这是什么品种的茶花？	1
辛苦您耐心等待审核找回支付密码	您好，密码锁定辛苦您等待三小时后会自动解锁的，辛苦您了	0
求大家推荐动漫！	求推荐动漫！	1
阿里巴巴怎么注册	怎样注册阿里巴巴？	1
霸气女生拽个性签名有什么	有没有超拽的个性签名啊	0
君子脸的意思是什么	君子是什么意思？	0
广东省的省会是哪里	广东省省会是哪里	1
女客户送什么礼物	送客户什么礼物	0
哺乳期可以烫发吗	哺乳期能烫发吗	1
反义词构成的成语	含有反义词的成语。	1
叠元宝怎么叠	元宝是怎么叠的	1
关于英语音标	英语的所有音标！	0
请问是到期赎回还是提前赎回？	是等待买家付款的状态的	0
桂圆吃多了上火吗？	鲜桂圆吃多了容易上火吗？	1
吃香蕉可以减肥吗	醋泡香蕉能减肥吗	1
陈世美是什么人	陈世美是什么	1
可以赚钱的软件有哪些？	有什么软件可以赚钱，	1
男人喜欢听什么话	为什么那么喜欢听音乐	0
花有重开日的上一句是什么？	花有重开日，的下一句是什么？	0
什么牌子的女士手表好	女士手表什么牌子好	1
什么牌子贴面膜好用	什么牌子的面膜好用	1
为什么女人都爱美？	女人为什么爱美	1
这是什么表情？	这是什么的表情包…？	1
怎么下载漫画到手机	怎么下载漫画到手机里	1
现在什么游戏最火	现在玩什么游戏能赚钱？	0
该如何消除脸上的痘痘呀？	脸上痘痘怎么消除	1
这个韩国网络红人男的是谁	这个女的叫什么韩国的网络红人	0
请问飞机上怎么找到座位？	飞机上座位怎么找？	1
谁有奥比岛红宝石号？	奥比岛谁有不要的红宝石号	1
淘宝店铺装修和推广怎么做啊	淘宝店铺装修欢迎光临怎么做	0
瞅是什么结构的字	载是什么结构的字	0
地下城与勇士哪个角色好玩	地下城与勇士好玩吗，选哪个职业最好啊	1
洛克王国洛克快打	洛克王国洛克快打在哪	1
怎样能让头发蓬松	怎样让头发蓬松？	1
今天晚饭吃什么？	今天晚饭吃什么呢	1
帮帮忙。谢谢	帮帮忙．谢谢．	1
煲猪肉是什么意思	人家说吃猪肉是什么意思	0
右小手指发麻是什么原因	右手小手指发麻已两天，不知是什么原因	1
属于我的哪个人在哪	你是在哪上学的？哪个学校的？	0
怎样有效的锻炼腹肌	手臂上的肌肉要什么练？	0
街头篮球怎么充值？	街头篮球改能力怎么改	0
家里有小飞虫怎么办？	家里有很多小飞虫怎么办?	1
花生可以怎么做	如何炖熟花生？	0
这是那部动漫人物啊	这是那部动漫人物？	1
求惩罚军服系列txt全集	求惩罚军服系列全集TXT	1
急求太极气功十八式的mp3口令音乐	太极气功十八式口令音乐	0
老人本命年送什么好？	老人本命年送什么	1
求此女名字…	求此女名字，你懂的	1
胡子长得快怎么办？	胡子长的太快怎么办？	1
上海大宁灵石公园里面有没有帐篷租借？	上海大宁灵石公园晚上几点关门啊？	0
世界上最贵的鱼是什么鱼	世界十大淡水鱼叫什么名	0
手机用什么播放器看电影好？	手机看电影用什么播放器好	0
小孩子最喜欢什么	小孩子喜欢吃什么菜	0
财富值怎么获取	财富值怎么获取啊	1
甘肃建筑职业技术学院2015年单独招生考试题纲	甘肃建筑职业技术学院2015年新生啥时候军训	0
什么牌子的唇膏	这是啥牌子的唇膏	1
怎么刷空间人气？还有说说	怎么可以刷空间人气？	1
血钻燕麦怎么吃	燕麦面怎么吃	0
谁知道这个是什么牌子的包包	谁知道这个包包是什么牌子	1
这脸型是什么	我这是什么脸型	1
它的剪力图和弯矩图，	这悬臂梁的剪力图和弯矩图怎么画	0
我吊你个嗨广东话什么意思	广东话，知你爱啊飘啦是什么意思	0
男士黑色休闲布裤配什么色的鞋子好看	黑色男士运动休闲鞋配什么裤子好看？	0
怎么注册官方微信账号	怎么更改绑定微信的手机号	0
高圆圆和黄海波是什么关系	黄海波和高圆圆什么关系	1
亲，新年快乐哦	新年快乐，亲	1
什么是胃溃疡？	胃溃疡是什么？	1
我怎么没匿名悄悄话	怎么发匿名悄悄话？	0
这图片是什么，哪里的，有什么寓意。谢谢	这幅图片的寓意是什么	0
平行四边形的性质	平行四边形的性质有那些	1
怎么用苹果手机万能钥匙？	苹果手机万能钥匙怎么用	1
宜昌，三峡论坛的邀请码	宜昌三峡论坛的邀请码	1
因为有什么，我更什么的作文	我也有什么的时候作文	0
时空猎人龙灵怎么觉醒技能	时空猎人觉醒技能怎么用	1
苹果手机微信分身版怎样下载	苹果手机微信分身版怎么下载	1
日语ぃきなりの什么意思？	日语といえども是什么意思	0
天猫猜品牌，这个是什么	苹果要那个国家出的好	0
为什么下载了艾尔之光玩不了	为什么下载了问道玩不了	0
图片是哪部动画片	这个图片是哪部动画片？	1
怎样制作手工巧克力？	手工巧克力怎么制作？	1
请问您是使用花呗付款的吗	您是想使用花呗付款的吗	0
男生想抱女生代表什么	男生送女生抱枕代表什么	0
软妹子什么意思	软妹子是什么意思？	1
传说片尾曲叫什么	传说片尾曲是什么	1
什么马只有两条腿？	什么马两条腿，	1
男生如何自己剪刘海	男生斜刘海怎么吹？	0
防晒霜哪个牌子好？	皮肤风衣哪个牌子好?	0
蹉跎，是什么意思？	蹉跎是什么意思？	1
求这个小萝莉的名字~	求这个小萝莉的名字!	1
蒸包子用什么垫好	什么叫包子萌？	0
求一本女主重生末世小说	求末世系统末世重生完本小说	0
金华火腿怎样烧好吃	金华火腿怎么做才好吃	1
美女掉衣服的？	怎样撕美女衣服	0
小超市进货怎么进	超市怎么进货？在哪里进？	1
记者可以用什么来比喻	人们常把记者比喻成什么	1
网球王子的同人小说	网球王子同人小说。	1
嗯，麻烦您了，给您带来的不便，希望没有影响到您的心情	恩，麻烦您了，给您带来的不便，希望没有影响到您的心情	1
避孕套在哪里买	避孕套可以在哪里买	1
武媚娘末剪是怎样的？	我的武媚娘妆如何	0
民政局星期六星期天上班吗？	民政局星期六星期天有上班吗？	1
什么的北风？	北风呼什么	0
开汽车美容店利润如何	开汽车美容店的利润怎么样	1
买什么牌子的泡脚盆好？	什么牌子洗脚盆好	1
提供一下您的时间与金额	那您提供一下金额和时间。	1
梅花香自苦寒来上一句是什么	梅花香自苦寒来的上一句是什么？	1
她是杏眼还是桃花眼	桃花眼还是杏眼	1
龙本命年戴什么好	本命年带什么好？	1
瑜伽垫哪个牌子比较好	国内现在瑜伽垫品质哪个品牌最好用	1
大家知道什么好看的电影吗？	有谁知道什么好看的电影吗？	1
过期的身份证能买到火车票吗？	过期的身份证可以买火车票吗	1
街头篮球美服代理	街头篮球很卡	0
嘿，你的益达。	你的益达呢	1
求一本网王同人	求一本网王同人，	1
女人如何保养自己的卵巢	女人如何保养好卵巢	1
梦三国和英雄联盟哪个好玩	英雄联盟和梦三国哪个更好玩？	1
气功外气是否真的存在？	中国气功真的存在吗？	0
泥鳅怎么煮好吃	泥鳅怎么煮好吃？	1
踌躇是什么意思	踌躇是什么意思？	1
什么牌子的加湿器声音小	什么牌子的加湿器最好	0
怀孕三个月后能做爱吗	怀孕前三个月可以做爱吗？	1
烽火戏诸侯的一些歌	关于烽火戏诸侯	1
爸的正确笔顺，请写出来。	火的正确笔顺	0
鲸鱼为什么会搁浅？	鲸鱼搁浅为什么舌头会吹泼	0
什么单机游戏最好玩是电脑的	电脑上有什么好玩的单机游戏吗？	1
知趣竞猜品牌这个是什么？	知趣竞猜这是什么品牌！	1
小二这边核实到这个手机号是有注册支付宝账户的，这个账户是您注册的吗？	小二这边核实到这个手机号是有注册支付宝账户的，这个是您注册的吗？	1
什么牌子的轮胎好	轮胎选什么牌子	1
佐酒能量块哪里有卖的	佐酒能量块哪里能买到	1
手机有QQ胡莱三国小分队吗	为什么我的胡莱三国小分队每次登入都得重新设置	0
长沙有什么好吃的？过年期间准备去吃。	过年去成都有什么好玩的，好吃的	0
找一部旧爱情电影	找一部爱情电影	1
最新国产搞笑电影有哪些？	有哪些国产喜剧电影（爆笑）	1
今天天气好晴朗。	今天天气好晴朗	1
星期六的英语怎么说	星期六的英文怎么写	1
想找星巴克的兼职	想找个能在家上班的工作。	0
我们身边的科学知识啊~！	我们身边有哪些科学知识	1
买二手车需要注意什么？	买二手车都需要注意什么	1
华硕手机如何	华硕手机怎么样	1
球圆柱圆锥有什么共同点	圆柱、圆锥、球的共同点是什么？	1
早上空腹喝水好吗-早上起来喝水有什么好处	早上空腹喝水有什么好处	1
陈晓和赵丽颖是情侣吗？	张翰和郑爽是情侣关系吗？	0
武汉找工作，男，	武汉本地急找工作	0
女人为什么比男人更好色	为什么女人比男人还好色呢	1
亲，辛苦您可以在推送框中输入一下身份证后8位可以吗	那可以麻烦您在推送框填写一下您的身份证后8位吗	1
邮轮旅游一般要多少钱？	到鼓浪屿旅游一般要花多少钱？	0
怎么样才能注册淘宝帐号	如何注册淘宝帐号	1
答题：中国现当代文学史	中国现当代文学史笔记	0
喜欢上一个女生，如何让她对我有好感	喜欢女孩如何让她对我有好感！	1
想找一部很好的动漫	有一部新动漫，求	0
怎么才能睡着啊！	人是怎么睡着的	0
形容秩序好的成语有哪些	形容秩序好的成语	1
中关村三小几点放学	中关村三小上课铃声	0
兰岛物语少女的约定下载	兰岛物语(少女的约定)下载	1
百合是什么意思	百合什么意思	1
如何学会沟通	怎么学会沟通	1
网络上有什么兼职吗？	在网络上有什么可以兼职的	1
公安局开房记录保留多久	开房记录在公安局保留多久	1
东方神起吧快闪	东方神起哈哈颂	0
问：学挖掘机哪家强？	学挖掘机，到底哪家强？	1
温州哪里好玩	温州哪里有好玩的…	1
解三元一次方程	三元一次方程解	1
骂人越毒越好。	骂人的话，越毒越好	1
藏蓝色裤子配什么颜色上衣	灰色裙子配什么颜色上衣	0
唱吧怎么发起合唱	唱吧怎么发起合唱？	1
怎么用屏幕录像专家？	怎么用屏幕录像专家	1
用一会儿一会儿造句	用一会儿，一会儿造句	1
燃气热水器哪个品牌好	燃气热水器哪个品牌的好	1
怎样让小腿变瘦、？	怎样可以让小腿变瘦	1
今天晚上吃什么饭	今天晚上吃什么饭？	1
天上的白云像什么，什么	，天上的白云像什么？	1
不识庐山真面目的识是什么意思	不识庐山真面目识什么意思	0
哪个牌子的脱毛膏好？	我想知道哪个牌子的脱毛膏好	1
彩票网站哪个好	哪个网站买彩票的人最多	0
中兴的手机质量怎么样	中兴手机质量怎么样？	1
氢氧化铜和盐酸反应成什么颜色的溶液	硫酸铜溶液和氢氧化铜溶液的颜色都是绿色吗？	0
怎样手机截图？	手机如何截图？	1
怎样能快速赚钱呢？	怎样快速赚钱啊？	1
怎样查询驾驶证扣分违章	驾驶证违章扣分怎么查询？	1
您看看您的支付宝账户信息的页面的小闹钟是有信息提示吗？	请问您是使用什么信息注册的支付宝账户？您可以提供一下报错页面的截图吗？	0
日抛美瞳哪个牌子好	美瞳哪个牌子薄	0
我的世界怎么造工作台	我的世界怎么造工作台阿！详细点，不然不采纳	1
谁有好看的小说介绍一本	谁推荐一本好看的小说啊	1
银行卡怎么改密码	怎么改银行卡密码	1
神态描写成语愁()满()	描写人神态的成语	0
亚洲艺术公园是旅游区吗？	投资亚洲艺术公园好吗？	0
犹太人为什么很聪明？	犹太人为什么聪明电子书	1
谁吃过增高药有用的？	人肉好吃吗？谁吃过	0
我的脸型适合什么样的短发啊	短发适合什么样的脸型	0
花雕鸡是哪个地方的菜	毛血旺是哪个地方的菜	0
我喜欢一个男生如何表白？	怎样向我喜欢的男生表白	1
视频里的歌曲叫什么名字	求视频里的歌曲名字叫什么	1
请问您有几个支付宝账户，这个账户中并没有核实到您的这笔交易的。	对方账户是已经激活的正常使用的账户的，资金已经交易成功，从您账户支付的	0
您好，您不用担心这个问题，到时邮件审核后会有提示操作的	花呗目前系统更新维护，稍后可恢复正常，请您今日晚些时候操作。	0
天龙八部技能见了	天龙八部技能书	1
怎样扩大自己的社交圈?	如何扩大自己社交圈？	1
淘宝兼职能做吗	网上可以做什么兼职	0
怎么看显卡的好坏？	怎么看显卡好坏？	1
一夫当关的下一句是什么	一夫当关的后一句是什么	1
打豆豆是什么意思？	拉豆豆什么意思	0
郴州明星学校小学一年级一年学费是多少?	郴州明星学校高中寄宿生一年要花多少钱？	0
依依不舍的什么	依依不舍地什么	1
喜羊羊与灰太狼的大结局是什么	喜羊羊大结局是什么？	1
淘宝盗图被投诉怎么办	淘宝卖家如果一直不发货会怎么样	0
什么牌子空压机好？	什么牌子的空压机好	1
显卡板是什么东西？	显卡是什么东西	1
男生轻搂着女生腰代表什么	男生咬女生代表什么	0
机顶盒什么牌子好	什么牌子的机顶盒好	1
怎么使鼻子变高？	怎样鼻子才能变高	1
文房四宝是指哪四宝？	文房四宝指的是哪四宝？	1
上海的亚历山大是个什么样的会所	关于上海亚历山大会所	1
理财产品有没有那种没有风险的？	信和财富理财好不好？有没有风险	0
功夫派为什么我回不了家园	功夫派为什么我不能变身	0
过年没钱怎么回家	有钱没钱回家过年谁唱的	0
姐姐结婚，送什么礼物好呢？	姐姐结婚，我送什么礼物好啊	1
敏感的反义词是什么	敏感的反义词是什么？	1
您是不是要修改手机号码的呢，亲	我知道，麻烦您具体是指哪个号码要改呢？需要改为哪个号码呢？	0
全民飞机大战外挂怎么下载的	全民飞机大战外挂怎么下载，苹果手机	1
手机淘宝如何修改评价	手机淘宝怎么修改评价？	1
英雄联盟怎么解封！	英雄联盟怎么创建战队？	0
孕妇可以食草莓吗？	孕妇草莓能吃吗	1
死亡笔记动漫全集下载	死亡笔记电影版全集下载	0
现在国家主席是谁	现在的国家主席是谁	1
广西哪里有羊	这里是广西的哪里？	0
书店里买不到什么书？	书店里买不到的是什么书	1
免费可以看书的软件	有什么软件可以免费看书？	1
好一点的制作视频，字幕的软件	那个视频软件可以制作字幕的，求高手指点!	0
感冒的时候还可以喝酒吗？	得了痔疮还可以怀孕吗？	0
电脑什么字体好看	电脑什么字体最好看？	0
男人的精子进入女人身体会怀孕吗？	男人精子受女人哪里才会怀孕	0
时空猎人怎么找回密码？	时空猎人如何找回密码	1
急！要分手后的网名、	…要网名，带符号。	0
带着避孕套会怀孕吗	带避孕套会怀孕吗	1
梦见暗恋的男生喜欢自己	梦见喜欢自己的男生	0
为什么男人喜欢抚摸女人的胸部？	男人为什么喜欢胸大的女人？	0
肚子疼但是不拉肚子是怎么回事	肚子疼不拉肚子是怎么回事	1
堕落女教师破壊}	堕落女教师破壊	1
免费在线起名	在线免费起名	1
极限挑战什么时候能播呀。	极限挑战什么时候播出在哪个台播	1
描写树木的词语？	形容又懒又萌的词语	0
什么手机游戏最像英雄联盟	掌上英雄联盟	0
谁教我玩我的世界生存模式？	我的世界生存模式鞍怎么用	1
怎么找可靠的网上兼职，	网上兼职可靠吗？	0
湖南特产是什么？	湖南的特产是什么	1
生肖年是指新历还是农历？	生肖算农历还是新历	1
带套也会怀孕吗	带套还会怀孕吗？	1
什么牌子连裤袜质量好	什么牌子的女士连裤袜质量比较好而且价格便宜	1
什么东西人们都不愿意吃？	什么东西谁都不愿意吃？	1
为什么我的泰拉瑞亚打不开	泰拉瑞亚为什么打不开	1
用暴风影音怎么看黄？	暴风影音怎样看黄？	1
怎么查询手机通话时间	如何查询手机的总通话时间？	0
什么网站能看新电影	哪个网站可以看电影操我	1
找小说，一本古言	找一本古言小说	1
江西省省会是哪里啊	江西省省会是哪里？	1
木瓜吃了真的能丰胸吗？	木瓜丰胸？真的可以吗？	1
请大家帮忙取一个好听的服装店名！	请帮我取一个服装店名，要好听的	1
衣服尺码的问题	衣服的尺码问题	1
关于厨房的风水书	厨房在哪儿风水才好	0
煮龙虾的蘸水怎么配	龙虾怎么煮才不掉腿	0
怎么腌白菜。	冻白菜怎么吃	0
为什么我的手机支付宝没有蚂蚁花呗	为什么我支付宝钱包里面没有花呗的选项	1
这个项链什么牌子	这个项链是什么牌子？	1
麻烦您提供一下您的身份证后八位，从您的生日月份开始算起。	麻烦您提供一下您身份证的末8位(从您出生月.日往后算起)辛苦您的操作.\	1
大龙虾怎么做才好吃？	活的大龙虾怎么做好吃	1
重庆大学91级钢铁冶金专业毕业生秦军	北京科技大学钢铁冶金专业怎么样	0
火灾时怎样逃生	火灾时，如何逃生？	1
最近有什么好看的电影推荐?	最近有什么好看的电影推荐	1
在家创业做什么项目好	有什么可以在家创业的好项目吗	1
龙之牧场这是什么龙	龙之牧场这是什么龙？	1
杨幂与唐嫣，谁更漂亮？	杨幂和唐嫣谁最漂亮？	1
这个男人是什么意思？	男人蹭女的脚是什么意思	0
胸怎样能变大？	怎么使胸变大？	1
求监狱兔第四季	监狱兔还会出第四季吗？	1
有部电影叫什么名字？	有部电影叫什么名字	1
怎么才能查别人的通话记录	怎么查别人的通话记录	1
天天爱猜图五个字明星	天天爱猜图猜男明星范姓打头的三个字的名星	0
您可以联系一下银行客服核实一下银行卡的明细	建议您联系一下银行客服核实一下银行卡明细	1
做梦家里盖牛圈是什么意思	家里米生蛆虫是什么意思	0
分期购包括：天猫分期，信用卡分期，花呗等等业务的	亲，花呗设置分期是可以选择0%-90%金额做分期，不能全部做分期。	0
粤语如果怎么说	粤语话怎么说	0
悲观是什么意思	太悲观的意思是什么，	1
其实我很爱很爱你	其实我也不懂	0
淘宝的这个什么意思	淘宝这是什么意思	1
海绿之谜的净白活肤套装效果怎么样啊？	深海之谜的护肤品怎么样？	0
铠甲勇士拿瓦的片尾曲叫什么	铠甲勇士拿瓦的主题曲叫什么	0
北极熊为什么不吃企鹅宝宝呢？	北极熊为什么不吃企鹅宝宝？	1
搔头弄姿是什么生肖	(搔头弄姿)是什么生肖？	1
怎么样才知道自己的手机有没有被窃听偷窥	怎么样才能知道自己的手机有没有被人安装窃听器	1
在淘宝上买手机卡是真的吗？	在淘宝买东西可以用手机卡付钱吗？	0
这个是一个月的还款。	不是一个月还完的	0
中国有多少农民？	中国有多少叫毛泽东	0
淘宝帐号如何注销	怎么样注销淘宝帐号	1
可以办准生证吗？	没有工作，可以办信用卡吗？	0
这些发型都叫什么名字(如下图)	这是个什么发型？名字叫什么？	1
宫洺为什么换人	为什么宫洺换人了	1
求表情图猜成语答案	表情图猜成语，求答案！	1
人生怎么过才算完美？	谁做过包皮手术？发前后对比图片	0
这配置能玩逆战吗	这样配置可以玩逆战吗	1
中国哪个省美女最多，	哪个省美女最多？	1
手机数据流量打开依然不能上网	手机流量不能上网了	1
为什么都喜欢邓紫棋？	邓紫棋为什么总喜欢皮裤	0
怎么查找别人手机位置？	如何查找手机位置	1
电脑上什么软件可以赚钱	电脑有什么软件可以赚钱	1
洁身自爱的动物	日本车最贵的车	0
计算机一级证书对学生有用吗？它有没有有效期？	计算机省一级证书对找工作有用吗？	0
你最喜欢的电视剧是哪部	介绍部你最喜欢的电视剧。	1
好看的都市异能	都市异能小说完本的	0
有什么排毒的产品啊	排毒什么产品好	1
请问这是什么漫画	请问这是什么漫画的？	0
求云南的朋友进来帮我解答下这句话是什么意思	求云南的大神帮我解释下这句话是什么意思嘛!	1
帮我给宝宝起个乳名，男孩。	给宝宝起个乳名是个男孩	1
赛尔号闪光皮皮怎么抓	赛尔号闪光皮皮怎么抓？	1
贴吧图片问题	关于一些图片的问题	0
什么电视剧好看	有什么好看的电视剧	1
金巴利陶瓷玻化转有没有8121这个型号	金巴利陶瓷怎么样？	0
怎么在家坐着也能赚钱啊	在家怎么赚钱？	1
回民为什么不吃猪肉？	为什么回民不吃猪肉	1
老人手机什么牌子好	老人手机什么牌子的好?	1
七龙珠有剧场版吗？	七龙珠还有剧场版吗？	1
微波炉怎么考面包	怎么用微波炉做面包	1
为什么我家耳机有杂音	为什么我的耳机输出低音时会有杂音	0
可以用手机话费充值支付宝吗？	可以用手机话费充值支付宝吗	1
时空猎人在多酷版在哪下载？	时空猎人多酷版在哪下载	1
短牛仔裤配什么鞋子好看？	牛仔裤配什么鞋子好看？	1
什么歌最适合情人节？	什么歌适合做手机铃声女生用，	0
部落冲突更新不了了，怎么办	部落冲突更新没有账号怎么办	0
如何查衣服货号	怎么查衣服货号？	1
请帮我翻译一下。谢谢！	翻译一下这个吧…谢谢	1
建议您后续关注一下状态的，麻烦了。	建议您把交易记录删除一下，重新建立交易操作的，麻烦了。	0
侠盗飞车罪恶都市修改器？	侠盗飞车修改器罪恶都市	1
站着总是腿抖是怎么回事	总是掉网怎么回事	0
怎么在电脑上给手机发短信	从电脑上怎么给一个手机号码发短信？	1
照片怎么做成视频？	怎样把照片做成视频	1
这是哪种类的石头	图片中的是哪个建筑，在哪里	0
玫琳凯护肤品怎么样	玫琳凯护肤品怎么样？	1
主角是小孩的小说	求一本小说是和攻撕逼的	0
手机淘宝店铺怎么装修呀？	淘宝手机店铺怎么装修？	1
台州职业技术学院和浙江旅游职业学院哪个好？	杭州科技职业技术学院和浙江旅游职业学院哪个好?	0
羊爸爸和鸡妈妈生羊宝宝好吗	虎妈妈兔爸爸生羊宝宝好吗	0
做淘宝代理怎么样	淘宝代理怎么做	0
薏米粥能天天喝吗	薏米粥可以天天喝吗	1
大学什么专业好就业呢	大学生就业什么专业好找工作	1
脱毛最好方法是什么？	什么方法脱毛效果最好	1
热水器什么牌子的好	热水器用什么牌子好	1
什么软件可以用来做头像？	萌头像的软件是什么	1
苹果手机如何解网络锁	苹果手机的网络怎么开	0
怎么样做对颈椎病好？	颈椎病怎么治？	1
求这张图片的高清壁纸图	谁有这张图片的高清壁纸？	1
三国战记哪里可以下载	三国战记哪里有下载？	1
奥特曼最强是谁？	最强的奥特曼是谁？	1
怎么取消淘宝的快捷支付	淘宝怎么取消快捷支付	1
分手后还能做朋友吗	分手还能做朋友吗	1
手机里怎么找回支付宝密码，	我的支付宝密码在手机上怎么找回	1
时间煮雨谁唱的？	时间都去哪儿了是谁唱的？	0
文章的老婆是马伊利吗？	文章和马伊利是怎么认识的	0
面膜有什么功效	枸杞有什么功效	0
创新智慧城市发展模式PPP有何值得学习	城市发展模式	0
在天猫买东西靠的住吗	天猫有这东西吗？	0
因为电脑上面有【通过人工服务】的找回方式，手机上面没有	因为电脑上面有【通过人工服务】找回方式，手机上面没有	1
世界杯好玩不	全民足球好玩不？	0
有关孙悟空的成语	关于孙悟空的成语	1
鸽子都配对下蛋了现在怎么又打架了	小鸽子出了一个月老鸽子还不下蛋为什么	0
怎么杀魔鬼	征途天马怎么得	0
万能钥匙怎样下载	怎样下载万能钥匙	1
请问送什么东西？	请问这东西有什么用？	1
紫菜头什么样是坏了	全身没力气是怎么回事	0
呼呼是什么意思？	卡呼呼什么意思	0
日语可爱怎么打	日语可爱怎么说？	0
果果是什么意思？	果果什么意思？	1
什么牌子面膜补水好	什么牌子的面膜最补水？	1
怎么才能在百度上发帖子	怎么在百度贴吧发帖子急	1
深圳龙华富士康招工吗？	深圳龙华富士康集团还招人吗？	1
现在流行什么颜色的头发	现在流行染什么颜色的头发	1
人的命运是天注定的吗？	日本人是人吗？	0
气吞山河是指什么生肖	气吞山河是什么生肖	1
手机支付宝怎么把钱转入到余额宝	怎么把手机支付宝的钱转到余额宝	1
四川老乡过年拼车回家	拼车回家过年拉	0
什么牌子的电视盒子比较好	什么牌子的电视盒子好	1
怎样才能赚到更多的钱	怎样才能去斑。	0
急}}兄妹契约，	手机铃声啦啦啦啦	0
飞车里怎么离婚啊？	飞车离婚怎么离？	1
吃什么可以让头发增多	吃什么能增多头发？	1
今年流行什么颜色服装颜色	今年衣服流行什么颜色	1
帮您创建受理单人工审核找回您看可以吗	人工受理要上传证件，48个小时受理，加急是4个工作小时受理，您看可以吗？	0
是的。可以提前还款，也可以自动还款的。	查询您的话费卡充值时您是选择错误面额所以需要您等待三天恢复的	0
麻烦您说具体您的问题，我才好帮您解决问题，谢谢	您好，亲爱的客户，谢谢给小二服务您的机会，麻烦您说一下您的问题，谢谢您。	0
是不是所有的面膜都含有激素呢？	这款面膜里含不含激素？	0
求银魂同人小说！	求银魂的同人小说。	1
孕妇可以吃猕猴桃吗	孕妇猕猴桃能吃吗	1
疯狂猜图答案	疯狂猜图的答案	1
英语学习网站哪个好？	英语学习网站哪个好	1
如何快速让头发生长	怎么样让头发快速生长？	1
什么是刷票？	刷票刷出什么了	0
老婆生日送什么礼物？	老婆生日送什么礼物好啊	1
手机通讯录如何备份。	手机通讯录如何备份?	1
爱用日语怎么写	我对你的爱用日语怎么说	0
情人节给老婆送什么礼物好	情人节送什么礼物给老婆	1
辽宁职业学院宿舍	辽宁金融职业学院录	0
感冒了可以吃香蕉吗	感冒能吃香蕉吗？	1
很抱歉，花呗不支持信用卡还款的。	很抱歉给您带来不便了，花呗业务目前仅邀请部分用户体验花呗服务。	0
鲁智深的绰号是	冲动是魔鬼	0
好看的都市玄幻小说	好看的玄幻都市小说	1
沭阳是江苏哪个市的	江苏沭阳属哪个市	1
有什么网站提供日文原版轻小说下载，带插图	跪求北京哪里能买到日文原版的轻小说？自己看分	0
什么祛斑产品效果好?	什么祛斑的产品效果好	1
用电脑上百度贴吧怎么设置小尾巴~	百度贴吧小尾巴怎么设置	1
死神同人漫画	能给我火影同人漫画吗	0
给姓王的男朋友起外号	给姓全的男生起外号	0
宋朝开国皇帝是谁?	宋朝开国皇帝是谁	1
日本为何敢侵略中国	日本侵略过中国几次	0
求i这张图片的情侣头像	求这张头像的情侣图片	1
《中国大历史》读后感	中国大历史全集-黄仁宇.txt	0
请问有人能帮我把红底照片ps成蓝底么？急用谢谢	能不能把蓝底照片帮我改成红底的呀？	0
微信怎么截图聊天记录	微信如何截图聊天记录	1
为什么我的手机不能打电话了？	为什么我的手机不能接打电话了	1
承诺的意思是什么？	承诺是什么意思？	1
建议您让账户持有者本人来访的，麻烦了。	请您让账户持有者本人来访的，麻烦了。	1
中国有么有航母	中国的航母停在那	0
梦见被鬼追杀	梦见被人追杀	0
植物大战僵尸破解版	植物人大战僵尸破解版	1
所有游戏都登陆不上去，但是网页能打开	为什么腾讯所有的网页游戏都上不去了	0
怎么除汗毛？	怎么能长眉毛？	0
求网游小说，那种帮战少的，女生看	求主角长得比女生漂亮的网游小说。	0
夜宵该吃什么好？	夜宵吃什么内？	1
咫尺为邻是什么意思	远在咫尺什么意思	0
怎样去销售卖鞋子	怎么销售鞋子	1
筝字开头的成语	俗的反义词并和俗组成成语	0
WK到底是什么情况，什么意思啊	先说明触礁是什么意思，什么情况没危险	0
冬天用什么取暖好？	冬天用什么取暖好	1
我发现自己不会和别人聊天了，怎么办	我太内向，不会与别人聊天	0
天天酷跑怎么得钻石	天天酷跑怎么冲钻石	0
什么出洞--东张西望	什么出洞东张西望	1
我没事找事可以吗？	这不是没事找事嘛	0
北京烤鸭哪里好吃	北京烤鸭哪里好吃？	1
不收费的婚恋网站有吗？	请问有不收费的婚恋网站吗	1
如何让员工服从	如何让员工服从？	1
求那种小说	那种色的小说	1
您的退款是成功了吗	那您就是还款成功了	0
有钱就任性	有钱就是任性，	1
求有关票务人员的年终工作报告范文，急！	求大神帮忙，有关会计，工作的，	0
福建辣椒王哪里买才最正宗	哪里卖正宗的福建辣椒王	0
寒冬腊月指什么生肖	寒冬腊月。指什么生肖	1
怎样炒米粉好吃	米粉怎么做好吃	1
蔡康永说话之道	蔡康永的说话之道	1
情人节是男生送女生礼物么	情人节女生送男生礼物吗	0
网上订票后什么时候取票？	网上订票什么时候可以取票	1
辛苦您按照上述的步骤操作更改手机号码的，辛苦了。	您好，辛苦您按照上述的步骤操作一下重置支付密码的，麻烦了。	0
求新浪微博的新版邀请码	求腾讯微博邀请码一个	0
爱钱的动物是什么生肖	爱哭的动物是什么生肖	0
白衣服上的锈，怎么可以去掉	衣服上的胶怎么能去掉	0
买手机买什么品牌的啊	买手机买什么牌子的好.	1
如何做好网络营销呢	怎么做好网络营销	1
要这个字怎么写连笔字好看点就行	祚的连笔字怎么写才好看	1
不一样的美男子还出第二部吗	不一样的美男子会不会有第二部	1
怎么网上转账	网上怎么转账？	1
吃豆腐是什么意思？	脚底垫豆腐是什么意思	0
喜欢搬弄是非的人—？	喜欢搬弄是非的人是什么	0
这是什么剧照	这是什么剧的剧照？	1
篮球为什么可以不打气	篮球哪里可以打气	0
亲，您的账户已经通过认证了，是不能再修改账户的身份信息的	这边查询这个支付宝账户已经认证了，您有身份信息修改过吗	0
多么痛的领悟！	多么痛的领悟。	1
贴吧头像不显示	贴吧不显示头像	1
我是歌手第二季冠军是谁	我是歌手第二季冠军会是谁	1
产后怎样减肚子	刨腹产后怎样瘦肚子	0
杨万里是什么朝代。	杨万里是什么朝代的人	1
关于校园爱情片的电影	校园爱情微电影有哪些	0
广州搬家哪家便宜	广州搬家公司哪家便宜	1
灌肠怎么做	灌肠器怎么用	0
西瓜地里散步—打一谚语	西瓜地里散步,打一谚语	1
男士手表什么牌子的好	什么牌子的手表好，男士的	1
这个主持人叫什么名字？	这个主持人人叫什么名字？	1
郑州什么时候会下雪啊？	郑州什么时候下雪？	1
城管打人算不算犯法？	城管打人事件党中央是否参与	0
需要您提供身份证+付款凭证，付款凭证需要登录付款的支付宝账户	您好，因为找回密码是需要您提供资金凭证的，如果无法提供是无法找回密码的	0
月经期可以喝红酒么	月经期能喝红酒吗？	1
这个兔子的名字是什么	给我这个兔子起名字	0
是什么意思，关于作文的	作文是什么意思	1
求一部很老的国产电影	求一部国产电影	0
不同产品的风险不一样，各产品的风险提示具体详见见产品详情页。	基金产品：由基金公司发布的各类基金产品，包括分级债及其他类型基金产品。	0
在办公室适合养什么花？	坐办公室的，适合喝什么茶	0
怎么在网上订飞机票	如何在网上买飞机票	1
电视剧怎么下载到手机上啊？	怎么把电视剧下载到手机上	1
广州和谐医院如何	广州和谐医院怎么样？	1
哭多了眼睛肿怎么办	吃肉后身上肌肉疼怎么回事	0
结婚穿什么衣服好	结婚穿什么衣服	1
如何设置贴吧头像？	如何设置贴吧头像	1
什么丰胸产品真的有效	有什么丰胸产品是真的有效的	1
谁给刘德华喝了忘情水？	忘情水是谁给刘德华的	1
武媚娘传奇片尾曲叫什么	武媚娘传奇的片尾曲是什么？	1
请详细解说，谢谢。	请详细解说谢谢	1
世界上最贵的货币是什么？	世界上最贵的货币是什么币	1
什么品牌的裤子好穿	什么品牌的裤子好	1
有什么好看的玄幻小说吗	有什么好看的玄幻魔法小说么	1
沐浴露该用什么牌子的好呢	什么牌子的沐浴露好！	1
关于兔子的所有动画片	兔子的动画片	1
什么牌子的踏步机好？	踏步机什么牌子好，踏步机品牌排行	1
这是那个国家的钱币，值多少钱？	这是钱币吗？是哪个国家的？	1
创意生日礼物	有创意的生日礼物	1
哈尔滨游乐园在哪个区	哈尔滨游乐园在那	0
怎么把自己的信息发布到网上，	怎样发布信息到网上	1
爱一个人很累	韩国人很讨厌日本人吗	0
有没有好看的韩国青春电影	有没有好看的韩国电影	0
吹泡泡水怎么做？	吹泡泡水怎么做	1
在哪里可以找回账号	支付宝账号在哪里看	0
这张我的照片怎么样？	谁见过杨幂的这张照片？	0
你转账的金额是多少	多少金额的呢亲帮您核实一下	1
浙江旅游职业学院怎么样？好不好？	身高153，可以读浙江旅游职业学院吗？	0
怎么训练狗狗不咬人	怎样才睡觉不做梦	0
如何修改百度账号昵称？	怎么修改百度账号的昵称？	1
干鳄鱼肉怎么吃	怎样宰鳄鱼龟	0
河北嵩山少林武术学校怎么样	郑大与嵩山少林武术联办的学校咋样	0
这个是什么颜色	镁锭什么颜色	0
鸡蛋滚脸有什么好处	去了皮的煮鸡蛋滚脸有什么好处	1
略胜一筹的胜什么意思	学而时习之的之什么意思？	0
世界杯什么时候在中国举行？	世界杯什么时候会在中国举行？	1
您把收支明细截图给我看下的	您好，是帮您代付人的收支明细截图提供给您，您在操作上传找回支付密码即可	0
怎样关闭开发者模式？	三星s5怎样关闭开发者模式	0
求驾校广告语	求驾校类广告语	1
梦幻西游好玩嘛？	梦幻西游好玩吗	1
头发长虱子怎么，	头发上有虱子怎么治	1
你。海参怎么吃？	海参怎么吃	1
老公过生日做什么菜可以不	老公过生日做什么菜好吗	1
女生被阿鲁巴什么感觉	女生被草什么感觉	0
财神猜一生肖	财神送来四五六猜一生肖	0
老虎是什么动物	什么动物吃老虎呀？	0
蘑菇街可以货到付款吗	蘑菇街是货到付款吗	1
哈奇小镇萤火虫抓不了	哈奇小镇进不去	0
有什么好看的鬼片	什么鬼片好看	1
这条裤子是什么牌子的	谁知道这条裤子是什么牌子的啊	1
高富帅有什么标准吗	高富帅、白富美标准是什么？	1
我老公天天都要	为什么老公天天碰我	0
矿泉水面膜怎么做	矿泉水莹透面膜怎么涂	1
支付宝转入可以用别人名字的银行卡吗	支付宝添加别人银行卡的问题	0
麻烦您提供一下到账银行卡后四位的，小二帮您核实一下的	为了准确核对信息，麻烦您提供下金额 和 收款银行卡的名称 给我下哦！	0
我老公总爱喝酒怎么办	爱喝酒的老公我该怎么办	1
黑米手机是什么	蓝牙耳机充电器是什么啊，	0
血常规能检查出白血病吗	血常规能检查出乙肝吗	0
你的生活幸福吗	你的生活过的幸福吗？	1
女主角多的小说	女主角是人鱼的小说	0
小孩不吃饭我该怎么办	我要疯了咋办小孩不吃饭怎么办	1
谁有天空之城的简谱埙的	谁有天空之城的简谱啊	1
请问这位女优叫什么名字	请问这位女优叫什么名字？	1
日语这句话怎么说!	这句话日语怎么说	1
洛克王国冰龙王是什么组的	洛克王国的冰龙宝宝是什么组的	0
热火能夺冠不？	热火能夺冠么	1
过程装备与控制工程这个专业怎么样？	过程装备与控制工程专业怎么样？	1
用身份证复印件能买火车票吗	只有身份证复印件可以取火车票吗	0
梅西在那个球队！？	梅西是那个球队的？	1
什么水果好吃	什么水果是最好吃的	1
男人吃自己的精液好吗	男人可以吃自己的精子吗	0
天空的星星一闪一闪的。	夜晚，一闪一闪的星星-撒满天空	0
邮箱手机可以用吗？怎样注册邮箱呢？	淘宝注册手机注册？邮箱注册？	0
这个玉镯价格	这个玉镯的价格	1
1977年农历1月29日10.30分出生的缺什么	1977年农厉5月28日中午1点30分出生五行	0
请推荐几本好书	推荐几本好书	1
全民枪战怎么刷钻石	全民枪战怎么得钻石	1
美国搞笑的电影有哪些	美国一个搞笑电影、	0
求那些花儿朴树原版吉他谱	求朴树的那些花儿原版吉他谱	1
怎样删除朋友圈聊天记录	如何彻底删除朋友圈	0
如何免费下载歌曲	怎么下载免费歌曲	1
几什么翠竹	什么的翠竹	1
你写什么类型的	是什么类型	0
有谁知道这是什么字体。	有谁知道这是什么字体？	1
全世界什么地方的女孩子最漂亮？	全世界最漂亮最贵的车是什么车	0
送女朋友生日礼物送什么好？	送女朋友什么生日礼物	1
无房证明怎么开	无房证明怎么开？	1
求吴亦凡照片	求吴亦凡滴照片！	1
有没有港台国产的好看的恐怖片	最新好看的国产恐怖片	0
尴尬什么意思	尴尬是什么意思？	1
胃药是饭前吃还是饭后吃	胃药是饭前吃还是饭后吃?	1
成事不足败事有余用英语怎么说	贱货、不要脸的英语怎么写	0
谁有好看手机壁纸	谁有好看的手机壁纸	1
他说得过且过什么意思	的说日语什么意思哇咔咔擦	0
北京的市花是什么？	北京有什么市花	1
绿拼音则么写	么么哒之类词语	0
谁知道我图片中的狗是什么狗	谁知道图片这个女的叫什么	0
中国最早的黑帮老大是谁？	中国十大黑帮老大是谁？	0
北京哪里可以骑马	北京哪里可以学骑马	0
11月27日是什么星座	阳历8月23日是什么星座	0
这种发型叫什么？发尾往里弯？	这种发型叫什么？	1
中国达人秀第三季南宁在哪里报名？	中国达人秀第三季上海报名地点在哪里？	0
微信朋友圈怎么删除评论	微信朋友圈怎么一次性删除	0
在精卫填海中，精卫是什么？	精卫填海中的精卫指的是什么	1
骂人的话越毒越好	骂人的话越毒越好骂女的	1
性生活是什么感觉的	性生活是什么感觉啊？	1
你的孤独虽败犹荣	孤独虽败犹荣	0
仙人掌吃了有毒吗	仙人掌的刺有毒吗？	0
给女朋友取一个可爱的外号	想给自己起一个好听的微信名	0
股票可以网上开户吗？北京的。	北京海淀区有股票开户的地方吗？	0
涨停股怎样买入	涨停前如何买入	0
失恋了，用什么个性签名好。	有什么个性签名是关于姐妹的？	0
中国品牌都有哪些？	中国自己的品牌有哪些	1
寻《中国文学史》袁行霈的TXT格式资源！	求袁行霈《中国文学史》名词解释！	0
云南机电职业技术学院好不好?	云南机电职业技术学院2016有没有自主招生	0
怎么样让牙齿快速美白？	如何快速美白牙齿？	1
胡萝卜怎么做好吃？	胡萝卜怎么做才好吃	1
微信公众账号都有什么盈利模式？	微信公众平台盈利有哪些模式？	1
神马都是浮云>是什么意思？	神马都是浮云什么意思	1
这衣服配什么裤子好看	这个衣服穿什么鞋和裤子好看呢	1
现在做什么农业项目好？	在农村现在做什么农业好	0
什么播放器可以缓存海贼王	什么手机视频播放器可以缓存海贼王	1
我的世界纸怎么合成	我的世界画怎么合成	0
现在什么3D网游好玩？类似于天龙八部那种	有什么好玩的类似天龙八部的网游	0
各个季节吃什么水果好？	这个季节吃什么水果好？	1
给予是快乐的什么意思	给予是快乐的是什么意思啊	1
也是花呗支付的呢	亲，是否可以使用花呗以付款界面为准	0
什么品牌手表好	什么品牌的手表好	1
求武汉得意邀请码	求武汉得意网邀请码	1
求闪金镇一夜和红龙女王	求闪金镇的那一夜和红龙女王	1
做我男朋友吧	做我男朋友吧？	1
粉丝什么意思	甲是乙的粉丝，是什么意思	1
如何折荷花	如何画荷花	0
求一部老电视剧	急找一部电视剧	1
我们中国的国花是什么？	中国的国花是什么啊？	1
护士的职责都有什么？	护士的职责是什么	1
请问这个女主播叫什么名字？	请问下图片这个女的叫什么名字？	0
找意境唯美的女生头像	求女生唯美意境头像	1
无奈，为什么生活总是有那么多的不如意	为什么我们的生活有太多的无奈	1
守护甜心第四部什么时候出？	守护甜心第四部在什么出	1
打扰别人的美梦是什么成语	指打扰别人的美梦是什么成语	1
过期奶粉能喝吗	奶粉快过期了还能喝吗	0
今年过年流行什么衣服	今年过年流行什么衣服呢	1
向日葵为什么对着太阳转	为什么向日葵向着太阳转	1
您是在12306买的吗？	您好.请问您的这个是163.126还是QQ的邮箱.	0
英文字母怎么写才好看	谁能把黄字写好看点	0
小苹果这首歌为什么这么火	小苹果这首歌在哪里有得听。	0
赛尔号哈莫雷特。	赛尔号刷米币	0
我喜欢的女生不理我了怎么办	喜欢的女生不理我，怎么办	1
我为什么喜欢下雨天	求一句你们喜欢的歌词？	0
善待的善什么意思	善待自己的意思是什么	0
怎么调电动车的限速器？	三挡电动车限速器怎么调	1
农业银行手机银行转账多久到账	手机银行农业银行转账到建行要多久	0
用什么软件能下载游戏的视频攻略	用视频可以玩的游戏从哪里下载？	0
西安属于哪个省份	上海哪个区租房子最便宜？急}}	0
什么笑大方(成语)	什么大方成语	0
点钞机哪个牌子好？	点钞机哪个牌子好	1
微信怎么绑定新浪微博	微信如何绑定新浪微博	1
这什么老鼠？	老鼠爱吃什么	0
有什么软件可以免费读书	什么软件可以在线看书免费的	0
用什么洗发水比较好？	天天洗头用什么洗发水比较好	1
主见什么意思？	主见性强什么意思啊	0
相看两不厌，只有什么什么什么？	相看两不厌，只有？什么	1
猜两字词语	知趣竞猜猜品牌	0
美国入境这些东西能带吗？	美国出入境什么东西能随身携带？	1
中国大学机械电子工程专业排名	中国高校电子信息工程专业势力排名	0
为什么有的支付宝有花呗有的没有	为什么我的手机支付宝没有蚂蚁花呗	1
养小鬼是真的嘛	小鬼是真的吗	0
您好，建议您让账户的本人来访的，是需要核实信息等的。	是需要账户本人来访核实账户信息，建议您联系账户本人来访核实，麻烦您了。	1
想你的时候听着情歌流眼泪	求听你听我张杰伴奏	0
现在大学生进入大学学什么专业好?	现在大学生学什么专业好找工作	0
我的世界中文版怎么下载	我的世界中文版下载，	1
死得其所里所是什么意思？	死得其所是什么意思？	0
哪里有卖工业酒精的？多少钱？	工业酒精哪里有卖	1
求这张照片的原图！急！	求这张照片原图	1
我的世界邦末材质包。	我的世界这个是什么材质包	0
这是什么木头啊	这是什么木头的	1
某界亚洲互联网大会上马云的对手…他是谁？	马云是谁?	0
怎么在阿里妈妈推广呢	阿里妈妈怎么推广的？	1
本事的近义词是什么	本事的近义词	1
欲钱买无精打采的动物是什么生肖	欲钱买短命的生肖指的是什么？	0
鸡蛋炒土豆有毒吗	鸡蛋炒土豆有毒吗？	1
全职妈妈做什么工作好？	全职妈妈孩子上幼儿园后做什么工作好	1
什么牌子空调最好	空调啥牌子最好	1
一身两役说的是什么生肖	一身两役是什么生肖	1
夏天吃什么水果最好	酸奶一般什么时候喝最好？	0
给老人祝寿送什么好	老人祝寿送什么好？	1
求深圳高仿休闲运动鞋货源	求一条阿迪达斯三叶草运动休闲裤	0
《战火：红色警戒》	骆宾王《咏鹅》：	0
如何在淘宝网上投诉商家	在淘宝网上怎么投诉商家呢?	1
山东青年政治学院专科专业分数线	山东青年政治学院专科	0
海贼王>里第几集是打雷神的?动漫	这个是海贼王中第几集？	0
有在网上可以赚钱的工作吗？	在网上可以做什么工作，赚钱	1
创可贴什么牌子好呢。	什么牌子的创可贴好	1
为什么说小米手机是垃圾是系统还是手机质量	为什么我的小米手机总是在后台自动下载垃圾软件	0
斗罗大陆武魂的种类	斗罗大陆武魂殿的所有人	0
求这张图完整图片	求这张图的完整图片！	1
脸上的痘坑怎么去除呀？	如何去除脸上的斑	0
请问这个是什么品种的猫	请问下这个狗是什么品种？	0
赵薇的女儿叫什么名字	女孩的名字叫姚什么菲	0
我的世界怎么用海绵吸水	我的世界怎么吸水工具	0
青岛哪些健身房比较好？	韩国哪些护肤品好	0
藏头诗！藏周诗我宣你	求藏头诗：我爱吴琼	0
笔组词，求学霸	穗组词求学霸	0
在百度怎么上传文件	如何上传文件到百度	1
怎么可以查到开房信息？	怎么查到开房信息	1
泡芙面膜怎么做代理	怎样招面膜代理？	0
什么是偶数，什么是奇数.	什么叫偶数什么叫奇数	1
不可一世的意思是什么？	不可一世什么意思	1
立顿红茶是什么？	立顿红茶是什么茶	1
学而不厌下一句	学而不厌的下一句子。	1
安徽的特产有哪些？	安徽特产有哪些？	1
这个是什么海鲜，名字叫什么？	这海鲜叫什么名字啊？	1
独家记忆木浮生	独家记忆木浮生	1
怎样摸乳房，我是男的	为什么我乳房那么小	0
求泰坦之旅不朽王座修改器	高分求泰坦之旅装备修改器	0
图怎么画简单点就好	保暖内衣如何保暖？	0
恋恋不舍是什么意思？	恋恋不舍的舍的意思是什么	1
石家庄还有什么好玩的地方	石家庄有什么好玩的地方	1
心旷神怡是什么意思	心旷神怡的意思是什么	1
于虎有关的名言	关于路的名言	0
怎样给别人打电话隐藏自己的手机号码！	打电话时如何隐藏自己的手机号码	1
香蕉泡醋吃有什么作用	晚上睡觉前喝醋有什么好处	0
兔子的尾巴一歇后语	兔子尾巴的歇后语	1
如何推广好我的微店？	微店怎么做推广	1
孩子脸上为什么会出现小红点	为什么脸上会突然出现一个个的小红点	1
乌克兰美女多吗	我可以娶乌克兰美女吗？	0
哪里要买草莓苗？	哪里能买到草莓苗	0
杨幂和刘恺威他俩怎么认识的？	杨幂与刘恺威怎么认识的，	1
小米手机好不好？	小米手机好不好	1
红米手机拍照怎么样	红米手机怎样拍照	1
梦见杀人杀不死	梦见我自己杀人	0
如何写好作文	怎么写好作文	1
生存战争哪个图钻石多	谁有愤怒小鸟太空版破解版的	0
女朋友不开心，我怎么哄她。	女朋友不高兴了怎么哄她开心。	1
时空猎人的冰魄要什么才能觉醒	时空猎人里的龙灵怎么觉醒？	0
这个字代表什么意思？	左腮跳是代表什么意思	0
老虎的耳朵有什么用	老虎的左耳朵像什么？	0
求大神解答啊	么么哒，求大神解答	1
奥拉星那位大神帮我打圣光修罗？	谁带我打奥拉星圣光修罗伙伴试练	0
找一个卡通情侣头像急	求一个卡通情侣头像	1
推荐好的书籍	推荐好电影	0
麻烦您了，给您带来的不便，希望没有影响到您的心情，希望您可以早点休息	嗯，麻烦您了，给您带来的不便，希望没有影响到您的心情	1
这位模特叫什么名字？	这位模特叫什么名字	1
正常将显示的】	这边的状态显示是等待确认的	0
初三数学题	【理财知识】	0
建议您先操作充值到支付宝账户余额，充值之后再进行付款的	把钱先用充值的方式充值到支付宝账户余额然后您再操作进行付款	1
异地而居的异是什么意思	异地恋什么意思	0
谁知道这是什么东西…	这是什么东西，我的确不知道	0
华为魅族小米哪个好	魅族华为小米哪个好	1
女士手表哪些品牌	女士手表品牌有哪些	1
女性体毛过多是什么原因	女性汗毛重的原因是什么	1
恩呢，这边有查看到您说的这个记录的噢	维权退款的您可以咨询下淘宝那边看下那边退款目前是什么情况	0
谁给个御龙在天激活码？追分	逆战吧测试服？在哪玩？	0
什么酒的酒心巧克力好吃	什么酒心巧克力好吃	1
弹弹堂敏捷有什么用	弹弹堂敏捷有什么用…	1
求北科大冶金工程本科历年期末考试试题	求冶金工程设备采购的资料	0
大便时，出血，是什么原因？	仙人掌开花了，是好还是坏？	0
什么是负二代	牙啫喱是什么	0
像《蜀山传》这样的电影还有那些	求类似《恐怖游轮》的电影！	0
有什么美剧好看吗	什么美剧好看。	1
乔布斯是怎样死的？	乔布斯是怎么死的？	1
如何查询银行卡的余额	查询银行卡余额怎么查？	1
篡去掉竹字头念什么	命去掉人字头念什么	0
吃什么东西可以排毒	吃什么东西可以排毒？	1
娱乐圈潜规则是什么	娱乐圈的潜规则是什么	1
八年级上物理练习册答案	八年级上物理沪粤版练习册答案	1
支付宝怎么绑定淘宝号？	支付宝怎么样才能和淘宝绑定	1
国通快递怎么样？	国通快递怎么样	1
直销与传销的区别？	直销和传销的区别？	1
如何玩呼啦圈？	呼啦圈怎么转？	1
天牛吃什么	天牛吃什么啊在哪找啊	0
[truncated: 258,070 more rows]
