# Supplementary material for: A multi-dimensional fusion strategy similarity measure method for patent application technology disclosure document
Source: PLoS One. 2023 Oct 18;18(10):e0293091. doi: 10.1371/journal.pone.0293091 (PMC10584106; doi:10.1371/journal.pone.0293091)
Supplement: S3 Dataset — (TXT) [file pone.0293091.s003.txt]

Train：
{"sentence1": "蚂蚁借呗等额还款可以换成先息后本吗", "sentence2": "借呗有先息到期还本吗", "label": "0"}
{"sentence1": "蚂蚁花呗说我违约一次", "sentence2": "蚂蚁花呗违约行为是什么", "label": "0"}
{"sentence1": "帮我看一下本月花呗账单有没有结清", "sentence2": "下月花呗账单", "label": "0"}
{"sentence1": "蚂蚁借呗多长时间综合评估一次", "sentence2": "借呗得评估多久", "label": "0"}
{"sentence1": "我的花呗账单是***，还款怎么是***", "sentence2": "我的花呗，月结出来说让我还***元，我自己算了一下详细名单我应该还***元", "label": "1"}
{"sentence1": "蚂蚁借呗的额度可以从申请不", "sentence2": "蚂蚁借呗节假日可以借款吗", "label": "0"}
{"sentence1": "商家怎么开通花呗支付", "sentence2": "为什么无法开通花呗", "label": "0"}
{"sentence1": "用花呗怎么买不了车票", "sentence2": "我是问用蚂蚁花呗，为什么买不了火车票", "label": "0"}
{"sentence1": "如升级为网商贷用户而借呗的欠款怎么还", "sentence2": "我借呗已还清，为什么升级不了网商贷", "label": "0"}
{"sentence1": "花呗不消费有没有年费", "sentence2": "花呗不用就不会产生费用", "label": "0"}
{"sentence1": "支付宝系统点我的里面没有花呗这一项", "sentence2": "我下载支付宝怎么没有花呗的", "label": "1"}
{"sentence1": "用花呗淘宝购物，花呗已经还清了，但是东西不想要申请退款了，钱会退到哪去", "sentence2": "在淘宝买衣服用花呗支付 然后申请退款了 这笔钱退到哪里", "label": "0"}
{"sentence1": "花呗标示的商品", "sentence2": "花呗识别的商品", "label": "1"}
{"sentence1": "花呗自动从余额宝扣款，需要我自己设置吗", "sentence2": "支付宝余额会自动还花呗吗", "label": "0"}
{"sentence1": "花呗提前结清会影响使用吗", "sentence2": "我的花呗分期不能提前结清", "label": "0"}
{"sentence1": "花呗逾期一天怎么办", "sentence2": "花呗逾期一天会影响芝麻信用吗", "label": "0"}
{"sentence1": "花呗消费超过额度有什么影响吗", "sentence2": "花呗额度成负数有啥影响吗", "label": "1"}
{"sentence1": "还款还清了，为什么花呗账单显示还要还款", "sentence2": "花呗全额还清怎么显示没有还款", "label": "1"}
{"sentence1": "我的花呗背限额了吗", "sentence2": "花呗临时额度有限额吗", "label": "0"}
{"sentence1": "花呗为什么会几个月没有提升额度", "sentence2": "我这个支付宝怎么没有花呗额度", "label": "0"}
{"sentence1": "花呗一次性付款有限制吗", "sentence2": "解除花呗支付限制", "label": "0"}
{"sentence1": "为什么我开通不了花呗", "sentence2": "我一直想买苹果***p，没钱，想分期付款，除了花呗，还有什么可以", "label": "0"}
{"sentence1": "可以用其他的银行卡还蚂蚁借呗的钱吗", "sentence2": "蚂蚁借呗昨天借的钱今天就到还款日", "label": "0"}
{"sentence1": "花呗分期还款会影响芝麻信用分吗", "sentence2": "花呗额度为付影响信用度吗", "label": "0"}
{"sentence1": "花呗不可以用密码开通吗", "sentence2": "花呗可以用银行卡开通吗", "label": "0"}
{"sentence1": "花呗分期提前还款要滞纳金吗 手续费怎么算", "sentence2": "花呗分期退款手续费", "label": "0"}
{"sentence1": "手机关闭花宝贝怎么做", "sentence2": "怎样扫描手机支付宝", "label": "0"}
{"sentence1": "港澳人士能用花呗吗", "sentence2": "港澳通行证可以用花呗吗", "label": "0"}
{"sentence1": "借呗周期有***个月吗", "sentence2": "借呗之前最长不是***个月吗", "label": "0"}
{"sentence1": "借呗一般是多久评估", "sentence2": "大概多久评估一次借呗条件", "label": "1"}
{"sentence1": "么，这个是不是我现在不能不能用花呗", "sentence2": "我的花呗不能用了是吧", "label": "1"}
{"sentence1": "这个蚂蚁花呗能恢复正常用不", "sentence2": "我的蚂蚁花呗 怎么用不了", "label": "0"}
{"sentence1": "蚂蚁借呗提前还分期提前还一部分，超过分期，不够欠的总额", "sentence2": "蚂蚁借呗可以分期借不", "label": "0"}
{"sentence1": "把你们花呗的电话给我", "sentence2": "给花呗打电话", "label": "1"}
{"sentence1": "为什么我的花呗不能买车险", "sentence2": "我在花呗买的车险，为什么不送单", "label": "0"}
{"sentence1": "要是不用花呗 还需要还吗", "sentence2": "不用花呗里面的钱 是不是就可以不还款了", "label": "1"}
{"sentence1": "当前交易不支持花呗付款怎么回事", "sentence2": "该付款不支持花呗是什么意思", "label": "1"}
{"sentence1": "花呗分期是从什么时候开始", "sentence2": "花呗分期的钱什么时候扣除", "label": "1"}
{"sentence1": "我的有花呗额度挺多", "sentence2": "我的花呗总额度是不是降下来了", "label": "0"}
{"sentence1": "花呗收款开通报错", "sentence2": "商家用一个营业执照可以开通几个花呗收款", "label": "0"}
{"sentence1": "我之前手机绑定的支付宝账户，用的花呗，现在手机号码已经不用了，就是我手机号码，现在解绑可以解吗", "sentence2": "个人申请的支付宝证号可以申请开通花呗和信用卡收款码的", "label": "0"}
{"sentence1": "我昨天用花呗付了小黄车定金，退回来了", "sentence2": "现在花呗能付小黄车押金", "label": "0"}
{"sentence1": "我的花呗是另外一个手机号，但现在手机号不用了", "sentence2": "我换手机号了，花呗怎么办", "label": "0"}
{"sentence1": "借呗信用到多少可以借款", "sentence2": "达到多少额度可以申请借呗", "label": "1"}
{"sentence1": "昨天晚上借呗借了***，怎么还没到账", "sentence2": "申请的蚂蚁借呗怎么还没到账了", "label": "1"}
{"sentence1": "网商贷换回借呗贷……晕", "sentence2": "网商贷要怎么换借呗", "label": "1"}
{"sentence1": "账单都还清楚了！怎么花呗不能用了", "sentence2": "为什么我的花呗还款后还不能用", "label": "1"}
{"sentence1": "我能查看用花呗买什么东西吗", "sentence2": "花呗都能购买那些东西", "label": "1"}
{"sentence1": "花呗分期提前还完不可以吗", "sentence2": "花呗分期能提前全部还清", "label": "1"}
{"sentence1": "花呗不是申请的吗，是系统自动开通的", "sentence2": "花呗是不能关闭么", "label": "0"}
{"sentence1": "借呗提前还款为什么限额", "sentence2": "蚂蚁借呗 提前还款可以吗", "label": "0"}
{"sentence1": "花呗二维码在那里", "sentence2": "花呗二维码支付码商家怎么申请", "label": "0"}
{"sentence1": "花呗分期最多只能分***期", "sentence2": "花呗三期利息是多少呀", "label": "0"}
{"sentence1": "今天花呗，几日还款", "sentence2": "我歉的花唄等几天还款", "label": "0"}
{"sentence1": "我的另一个账号开通过花呗借呗 刚刚注销了", "sentence2": "开通不了花呗体验额度", "label": "0"}
{"sentence1": "花呗怎么退了", "sentence2": "用花呗交的押金，怎么办", "label": "0"}
{"sentence1": "退款成功也就是把钱退给花呗了！又不是退给我", "sentence2": "我想查一下 我的花呗一月份的退款", "label": "0"}
{"sentence1": "美团能用花呗妈", "sentence2": "在美团怎么用花呗支付", "label": "0"}
{"sentence1": "我的商家收钱码为什么不能使用花呗，我开通的有花呗", "sentence2": "商家开通了花呗支付，为什么不能付款", "label": "0"}
{"sentence1": "蚂蚁借呗额度如何取消", "sentence2": "取消蚂蚁贷款", "label": "0"}
{"sentence1": "怎样查询花呗总共欠多少钱", "sentence2": "怎样查看花呗的全额", "label": "0"}
{"sentence1": "花呗钱什么时候变多", "sentence2": "***月份的花呗额度什么时候到账", "label": "0"}
{"sentence1": "用花呗在淘宝买东西。淘宝还没到货就已经还款了。怎么办", "sentence2": "我用花呗买了东西但是我退货了 钱没到花呗我就还了 然后退回来的钱 会到哪里去", "label": "0"}
{"sentence1": "花呗未出账单不可以分期", "sentence2": "花呗花呗有账单为什么不可以分期", "label": "0"}
{"sentence1": "花呗什么时候才可以提现", "sentence2": "我的花呗什么时候才可回复使用", "label": "0"}
{"sentence1": "借呗已授权不能用", "sentence2": "有借呗的页面可是不能用", "label": "0"}
{"sentence1": "我的花呗无法使用 怎么回复使用", "sentence2": "为什么我的花呗还不能正常使用", "label": "0"}
{"sentence1": "开通花呗了，淘宝使用不了怎么回事", "sentence2": "淘宝上为何不能使用花呗", "label": "0"}
{"sentence1": "花呗抽天猫券放哪了", "sentence2": "花呗抽了***元天猫抵用券到哪去了", "label": "1"}
{"sentence1": "借呗借呗，今天还没扣款", "sentence2": "借呗还款金额未扣", "label": "1"}
{"sentence1": "用蚂蚁花呗缴费产生能量球吗", "sentence2": "使用花呗能收集蚂蚁深林能量不", "label": "1"}
{"sentence1": "我点花呗，怎么显示之前绑定手机号", "sentence2": "花呗手机号和绑定手机号不一致", "label": "1"}
{"sentence1": "我的花呗，开通了", "sentence2": "开通花呗支付宝账号忘记账号了", "label": "0"}
{"sentence1": "实体店能花呗收款么", "sentence2": "怎么才能花呗，信用卡收款", "label": "0"}
{"sentence1": "花呗充话费在哪个界面", "sentence2": "在那里用花呗充值话费", "label": "1"}
{"sentence1": "借呗提前还款还可以借吗", "sentence2": "借呗欠款未还清，还能再借吗", "label": "0"}
{"sentence1": "为什么我只要用支付宝付钱花呗就会被扣钱", "sentence2": "为什么用了花呗银行卡里还被扣钱了", "label": "0"}
{"sentence1": "支付宝花呗显示可以用其他账号使用", "sentence2": "花呗可以转让另一个支付宝吗", "label": "0"}
{"sentence1": "油卡充值可以使用花呗吗", "sentence2": "加油卡花呗可以不", "label": "1"}
{"sentence1": "蚂蚁借呗提前还一半钱", "sentence2": "蚂蚁借呗手续费", "label": "0"}
{"sentence1": "我明天晚上还花呗", "sentence2": "花呗晚还了一天", "label": "0"}
{"sentence1": "已还请花呗的钱，怎么还是无法使用花呗", "sentence2": "我的花呗额度怎么不可以使用", "label": "0"}
{"sentence1": "用话费付的钱，但是显示退款了，为什么花呗里面没有显示我的余额", "sentence2": "退到花呗为什么没有显示余额", "label": "0"}
{"sentence1": "说暂时无法开通花呗", "sentence2": "我开通不了花呗", "label": "1"}
{"sentence1": "花呗收钱钱码关闭", "sentence2": "如何关闭信用卡和花呗收款服务", "label": "1"}
{"sentence1": "花呗是怎么一回事吗", "sentence2": "花呗怎么玩吗", "label": "1"}
{"sentence1": "借呗逾期多久罚款", "sentence2": "蚂蚁借呗逾期几天还款", "label": "0"}
{"sentence1": "我这借呗怎么给我关闭了", "sentence2": "我的信用一直很好，怎么借呗就停了", "label": "0"}
{"sentence1": "借呗的还款期数可以改吗", "sentence2": "借呗能修改还款方式吗", "label": "0"}
{"sentence1": "用花呗 蚂蚁森林能产生能量吗", "sentence2": "花呗会产生能量吗", "label": "1"}
{"sentence1": "我用花呗交了电费", "sentence2": "我从花呗交的电费交错了", "label": "0"}
{"sentence1": "借呗被限制借款了，还可以在开通吗", "sentence2": "年龄没有达到可以开通借呗吗", "label": "0"}
{"sentence1": "花呗还款成功可以撤回吗", "sentence2": "我可以撤回帮还花呗的邀请吗", "label": "0"}
{"sentence1": "我今天用了花呗我的还款日是什么时候", "sentence2": "比如我今天月末最后一天用的花呗下个月月初才发货那我的花呗是下个月还还是下下个月还", "label": "0"}
{"sentence1": "花呗返现周卡是什么", "sentence2": "***月的花呗返现怎么还没给", "label": "0"}
{"sentence1": "临时花呗额度啥时候还", "sentence2": "上一个月冻结花呗额度 什么时候还回来", "label": "0"}
{"sentence1": "如何关闭借呗开网贷", "sentence2": "我想关闭网上贷，然后打开蚂蚁借呗", "label": "0"}
{"sentence1": "自动还款 花呗是什么", "sentence2": "这花呗自动还款怎么回事", "label": "1"}
{"sentence1": "我说的借呗分期", "sentence2": "借呗可以在淘宝分期吗", "label": "0"}
{"sentence1": "花呗是没关闭吗", "sentence2": "我现在的花呗是关闭状态是么", "label": "0"}
{"sentence1": "花呗怎么才不算逾期", "sentence2": "蚂蚁花呗逾期怎么", "label": "0"}
{"sentence1": "为何现在花呗不支持充值", "sentence2": "花呗为什么没办法支持话费充值", "label": "0"}
{"sentence1": "开通余额宝代扣功能还款蚂蚁花呗", "sentence2": "蚂蚁花呗余额宝代扣协议怎么开通", "label": "1"}
{"sentence1": "花呗还款日期那一天算是最后一天", "sentence2": "花呗最晚还款日期", "label": "0"}
{"sentence1": "信用卡对账和花呗有什么关系", "sentence2": "花呗，信用卡有什么区别", "label": "0"}
{"sentence1": "我的花呗怎么会欠款泥", "sentence2": "我都没欠花呗钱，怎么老是发信息来", "label": "1"}
{"sentence1": "申请额度和借呗", "sentence2": "借呗最高额度", "label": "0"}
{"sentence1": "开通蚂蚁花呗需要多少分", "sentence2": "花呗要多少信用额度才可以开通", "label": "1"}
{"sentence1": "我用蚂蚁花呗确认收货的时间是不一样的，还款期限也是一样的嘛", "sentence2": "确认收货时间与花呗还款时间有关吗", "label": "1"}
{"sentence1": "借呗信用不够怎么才可以用借呗", "sentence2": "借呗怎么可以用", "label": "0"}
{"sentence1": "借呗显示放款到银行卡了怎么银行卡里还是没有到账", "sentence2": "我的借呗款为什么没有到账", "label": "0"}
{"sentence1": "花呗收款也是这个吗", "sentence2": "每天二维码花呗收款限额吗", "label": "0"}
{"sentence1": "花呗冻结了什么时候才能解冻", "sentence2": "花呗被冻结怎么样解开", "label": "0"}
{"sentence1": "怎么样提前还花呗的分期账单", "sentence2": "怎么样提前还清花呗分期", "label": "1"}
{"sentence1": "以借呗提前还款，为什么不能还款了", "sentence2": "借呗提前还款一月", "label": "0"}
{"sentence1": "邮政储蓄是否支持花呗还款", "sentence2": "借呗还款目前暂不支持绑定的邮政储蓄卡进行代扣是什么意思", "label": "0"}
{"sentence1": "花呗最低还款会不会扣信誉", "sentence2": "花呗最低还款影响信用吗", "label": "1"}
{"sentence1": "如何增加？蚂蚁借呗额度", "sentence2": "蚂蚁借呗要怎么样才能提升额度", "label": "1"}
{"sentence1": "花呗怎么的看借款总金额", "sentence2": "怎样看花呗总需还款额", "label": "1"}
{"sentence1": "可以帮我冻结花呗吗", "sentence2": "里冻结花呗额度", "label": "1"}
{"sentence1": "没没有试用花呗呀", "sentence2": "我想试用花呗", "label": "0"}
{"sentence1": "开通花呗不用没什么影响吧", "sentence2": "花呗开通后不使用扣不扣钱", "label": "0"}
{"sentence1": "扫个人收钱码，为什么不能用花呗", "sentence2": "收钱码为什么不能使用花呗", "label": "1"}
{"sentence1": "花呗退款还要收费吗", "sentence2": "花呗退的款有利息吗", "label": "1"}
{"sentence1": "我怎么还没花呗", "sentence2": "我的花呗还没有开户", "label": "1"}
{"sentence1": "借呗第一笔提前还款", "sentence2": "借呗分期后能提前还清吗", "label": "0"}
{"sentence1": "花呗分期怎么买电脑", "sentence2": "花呗分期账单提前还清怎么搞", "label": "0"}
{"sentence1": "花呗冻结了怎么才能解除", "sentence2": "我的花呗冻结了，什么时候才能解除冻结", "label": "0"}
{"sentence1": "蚂蚁花呗还钱，，***号之前还款，那九号当天还可以吗", "sentence2": "花呗还款是***号前，***号当天还可以吧", "label": "1"}
{"sentence1": "借呗有没有免息券", "sentence2": "借呗免息券", "label": "0"}
{"sentence1": "我的自己的超市，我开通了花呗消费怎么还收取我的手续费", "sentence2": "我自己是用花呗的 他用余额宝", "label": "0"}
{"sentence1": "我的花呗最后还款日为***号，我十号还算不算逾期", "sentence2": "花呗***号还款 十号还中不", "label": "1"}
{"sentence1": "网商贷好还是借呗好", "sentence2": "借呗利息比网商贷低呀", "label": "0"}
{"sentence1": "花呗和借呗能用的额度有差距吗", "sentence2": "花呗分期和花呗用的一个额度吗", "label": "0"}
{"sentence1": "蚂蚁借呗提前还款有手续费大概多少", "sentence2": "原先蚂蚁借呗都没有手续费", "label": "0"}
{"sentence1": "借呗有额度就可以借吗", "sentence2": "借呗还款日还进去了还可以借吗", "label": "0"}
{"sentence1": "我的花呗账单有***我不记得是买什么", "sentence2": "我花呗***块是买什么", "label": "1"}
{"sentence1": "为什么我的花呗不在支付宝里面，在淘宝里面", "sentence2": "支付宝花呗没看见我的有余额", "label": "0"}
{"sentence1": "为什么我开通花呗需要人脸", "sentence2": "为什么花呗不批额度", "label": "0"}
{"sentence1": "用电脑客户端可以开通花呗么", "sentence2": "电脑能开通花呗吗", "label": "1"}
{"sentence1": "为什么借呗都用不了", "sentence2": "我在借呗怎么借不了钱", "label": "1"}
{"sentence1": "花呗 能用多少", "sentence2": "花呗最高借多少", "label": "0"}
{"sentence1": "怎么要求花呗退款", "sentence2": "花呗支付怎么退款", "label": "1"}
{"sentence1": "使用 花呗 必须绑定银行卡吗", "sentence2": "花呗可以绑定别人的银行卡吗", "label": "0"}
{"sentence1": "自己调整了借呗额度可以调整回来吗", "sentence2": "蚂蚁借呗额度可以自己设置", "label": "0"}
{"sentence1": "q钱退到花呗里。 我是信用卡支付的", "sentence2": "但是如果他退到花呗里面去，但是我已经还了花呗的钱了", "label": "0"}
{"sentence1": "蚂蚁借呗什么时间还款", "sentence2": "借呗还款日当天什么时候都可以吗", "label": "0"}
{"sentence1": "花呗提升额度往里面转了***元如何取出", "sentence2": "花呗额度如何提升", "label": "0"}
{"sentence1": "我是还没发退款的，退款到了花呗还是金额没变动", "sentence2": "花呗用出去，但是退款了，还款还是木有变的", "label": "1"}
{"sentence1": "蚂蚁借呗怎么利息不同", "sentence2": "为什么借呗的利息每个人的都不一样", "label": "1"}
{"sentence1": "有哪些超市支持花呗付款", "sentence2": "超市购买东西可以用花呗支付吗", "label": "0"}
{"sentence1": "怎么能彻底删除花呗", "sentence2": "花呗明细如何删除", "label": "0"}
{"sentence1": "为什么我的借呗今天到期不扣款", "sentence2": "中午***点自动扣款 借呗为什么没扣", "label": "0"}
{"sentence1": "密付可以当使用花呗吗", "sentence2": "密付。能用花呗吗", "label": "1"}
{"sentence1": "花呗分期购物，临时额度领取", "sentence2": "花呗额度***能分期购物吗", "label": "0"}
{"sentence1": "花呗逾期被停用怎么才能恢复使用", "sentence2": "蚂蚁花呗逾期被停止使用 如何再次使用", "label": "1"}
{"sentence1": "借呗利率为什么和别人的不一样", "sentence2": "为什么我的借呗收万分四", "label": "1"}
{"sentence1": "开通商家***维码是不是必须开通花呗", "sentence2": "花呗收款商家怎么开通", "label": "0"}
{"sentence1": "滴滴打车可以用花呗给吗", "sentence2": "花呗可以用在哪些地方", "label": "0"}
{"sentence1": "我的支付宝为什么不可以用花呗", "sentence2": "我的花呗！什么情况", "label": "0"}
{"sentence1": "我的蚂蚁借呗怎么关闭了", "sentence2": "我的借呗已经有一万六的额度，今天登录支付宝一看怎么没有入口了", "label": "1"}
{"sentence1": "怎样设置信用卡花呗收款", "sentence2": "怎么开通，信用卡和花呗收款", "label": "1"}
{"sentence1": "我想蚂蚁借呗最高金额有上线么", "sentence2": "借呗有最高额度限制吗", "label": "1"}
{"sentence1": "如果花呗，忘记还款，自己在余额宝里扣除", "sentence2": "花呗还钱，可以自动从余额宝扣除吗", "label": "1"}
{"sentence1": "花呗额度用了要还款吗", "sentence2": "还花呗能用集分宝抵扣吗", "label": "0"}
{"sentence1": "借呗怎么还了 还是没额度", "sentence2": "为什么借呗额度不固定", "label": "0"}
{"sentence1": "网商贷怎么样变借呗", "sentence2": "能把网商贷换成借呗吗", "label": "1"}
{"sentence1": "花呗还款想还最低额却还多了怎么办", "sentence2": "已经还了花呗最低还款，为啥还扣钱", "label": "0"}
{"sentence1": "花呗怎么如何还款", "sentence2": "我想还花呗款项", "label": "0"}
{"sentence1": "现在支付宝不能花呗交电费吗", "sentence2": "你们说的花呗在什么情况下不用付利息", "label": "0"}
{"sentence1": "我有一笔花呗还款吗", "sentence2": "我怎么没法还花呗", "label": "0"}
{"sentence1": "怎么能降低蚂蚁借呗", "sentence2": "借呗可以降额么", "label": "1"}
{"sentence1": "蚂蚁 借呗借款多长时间放款", "sentence2": "蚂蚁借呗，什么时候放款", "label": "1"}
{"sentence1": "有个有花呗，怎么有一个没有", "sentence2": "花呗怎么消失了", "label": "0"}
{"sentence1": "现在使用的花呗我主动还款什么提升额度", "sentence2": "为什么每个月都按时还款，花呗额度还不提升", "label": "0"}
{"sentence1": "我的退款到哪去了？我是提前还款花呗，但是收到货产生退货退款，卖家退回花呗了，那我的钱到哪去了", "sentence2": "我之前的花呗已经还清了，但是我在淘宝上买的东西退货退钱了又退到了花呗上面，那钱去哪了", "label": "1"}
{"sentence1": "想查上个月的花呗账单", "sentence2": "把我花呗这个月的账单发给我一下", "label": "1"}
{"sentence1": "花呗还款每月最晚几号不影响信誉", "sentence2": "花呗马上还，不要影响信用", "label": "0"}
{"sentence1": "蚂蚁借呗和蚂蚁花呗一样", "sentence2": "花呗和蚂蚁借呗是一回事吗", "label": "1"}
{"sentence1": "我没有点花呗", "sentence2": "锅上飘火锅支付***，花呗付款我没有", "label": "0"}
{"sentence1": "借呗手动提前还款", "sentence2": "借呗分期还款了能提前还吗", "label": "0"}
{"sentence1": "为什么我在超市买东西不可以用花呗付款", "sentence2": "花呗可以在那些超市刷", "label": "0"}
{"sentence1": "蚂蚁借呗提前还款一个月这个月还需要再次还款吗", "sentence2": "提前把蚂蚁借呗分期的钱还了，账单日还扣款吗", "label": "1"}
{"sentence1": "换手机号能开通花呗吗", "sentence2": "手机号码可以开通使用花呗吗", "label": "0"}
{"sentence1": "怎么看借呗还款的哪个账单", "sentence2": "借呗账单怎么看", "label": "1"}
{"sentence1": "借呗为和又又把我关了", "sentence2": "我的蚂蚁借呗怎么还关了", "label": "1"}
{"sentence1": "我找不到蚂蚁借呗这个功能，而且无法开通", "sentence2": "无法开通借呗功能", "label": "0"}
{"sentence1": "借呗还款需要身份证正反照吗", "sentence2": "借呗必须要照身份证照么", "label": "0"}
{"sentence1": "借呗分期为什么只能六个月", "sentence2": "借呗最多只能按六个月吗", "label": "0"}
{"sentence1": "为什么商家支持花呗，而我用不了", "sentence2": "我的花呗为什么好多线下支付不了", "label": "1"}
{"sentence1": "支付宝花呗开通了，淘宝为什么没开通", "sentence2": "为什么我的买家可以开通花呗，我的卖家为什么不能开通花呗嘞", "label": "0"}
{"sentence1": "我什么时候可以开通支付宝花呗", "sentence2": "花呗何时能开通", "label": "1"}
{"sentence1": "蚂蚁借呗提前还款，对用户有什么影响吗", "sentence2": "借呗提前还清影响信用吗", "label": "0"}
{"sentence1": "我的意思是，要像刚申请支付宝那种状态，没有借呗", "sentence2": "能不能把我借呗关闭成没开通状态", "label": "1"}
{"sentence1": "为什么我的花呗和余额宝在淘宝上用不了", "sentence2": "我现在手机上是两个支付宝，在淘宝上这个支付宝账号为啥花呗不能用", "label": "0"}
{"sentence1": "花呗 还款怎么还", "sentence2": "不知道怎样还花呗", "label": "1"}
{"sentence1": "我的花呗有余额怎么办", "sentence2": "花呗怎么和我的花销有出处", "label": "0"}
{"sentence1": "花呗借呗美还款", "sentence2": "花呗退款了，钱哪去了", "label": "0"}
{"sentence1": "蚂蚁借呗还款后额度是否会恢复", "sentence2": "蚂蚁借呗还款后多久额度能恢复", "label": "0"}
{"sentence1": "花呗还清 额度不对", "sentence2": "花呗长期分期还会不会影响提升额度", "label": "0"}
{"sentence1": "花呗最多可以分期多少", "sentence2": "我可以花呗透支吗", "label": "0"}
{"sentence1": "花呗钱己经还了，后面退了款的钱退到那里", "sentence2": "之前的花呗已还，但后来有笔花呗退款", "label": "1"}
{"sentence1": "你可以帮我删掉借呗里的账单记录吗", "sentence2": "蚂蚁借呗还款记录可以清除吗", "label": "1"}
{"sentence1": "***号当天花呗消费是算当月的，还是次月的账单", "sentence2": "我一号过后用的花呗支付，是当月还还是下月还", "label": "1"}
{"sentence1": "借呗升级网商贷款", "sentence2": "借呗升级网上贷", "label": "0"}
{"sentence1": "我的花呗逾期两个月了现在还款还能用吗", "sentence2": "花呗逾期***填还掉后还能不能用", "label": "1"}
{"sentence1": "我之前在淘宝用花呗消费，还款后，选择了退货，退回来的钱的去向是哪里", "sentence2": "退款到花呗，可我的账单已经还了，那这笔钱在哪", "label": "0"}
{"sentence1": "借呗什么时候会到账", "sentence2": "借呗蚂蚁几天到账", "label": "1"}
{"sentence1": "重复收取花呗服务费", "sentence2": "花呗收款收取***服务费什么意思", "label": "0"}
{"sentence1": "开通花呗显示另一个账户已开通，我要怎么开通", "sentence2": "显示另一个账户开通花呗", "label": "0"}
{"sentence1": "蚂蚁借呗额度跟银行卡有关系吗", "sentence2": "网商银行借款和蚂蚁借呗一样吗", "label": "0"}
{"sentence1": "花呗已经分期的可以一次还款吗", "sentence2": "花呗欠款***元，然后我分期付款，到下一个月***日前可以一次还清***元吗", "label": "1"}
{"sentence1": "花呗差一百元额度", "sentence2": "花呗额度评测", "label": "0"}
{"sentence1": "蚂蚁借呗手机预留号码不是我现在用的手机号怎么办", "sentence2": "怎么花呗的手机号码和我支付宝的号码不一样", "label": "0"}
{"sentence1": "花呗在***号前还完后再用可以下个月再还款吗", "sentence2": "花呗转入下个月账单后还可以分期还款吗", "label": "0"}
{"sentence1": "支付宝能用就是花呗给借呗都没有用", "sentence2": "为什么我的支付宝里没有花呗功能", "label": "0"}
{"sentence1": "怎么把花呗的款补上", "sentence2": "花呗怎么领饲料", "label": "0"}
{"sentence1": "花呗点进去总是提示系统繁忙", "sentence2": "打开花呗显示系统繁忙，请稍后再试", "label": "1"}
{"sentence1": "小蓝单车花呗支付的押金怎么退", "sentence2": "我用花呗支付小蓝单车押金，怎么不退还", "label": "0"}
{"sentence1": "怎样看我是否开通了花呗", "sentence2": "你看一下我的花呗收款服务开通了没有", "label": "0"}
{"sentence1": "蚂蚁借呗还款最高额度是多少", "sentence2": "这个借呗的额度额度最高是多少", "label": "0"}
{"sentence1": "为什么会有自动还款 花呗", "sentence2": "查是自动还款花呗", "label": "0"}
{"sentence1": "怎样查看花呗全部还清", "sentence2": "如何查看花呗还款日", "label": "0"}
{"sentence1": "花呗使用可以分期操作几次", "sentence2": "花呗分期能用几次", "label": "0"}
{"sentence1": "花呗是不是可以随时还", "sentence2": "花呗可不可以随时还款", "label": "1"}
{"sentence1": "为什么花呗降额了", "sentence2": "花呗额度降一半", "label": "0"}
{"sentence1": "花呗这里没有看到还款怎么办", "sentence2": "退回的钱怎么没看到花呗", "label": "0"}
{"sentence1": "花呗分期后 还能用吗", "sentence2": "分期付款这个月还能使用花呗", "label": "1"}
{"sentence1": "密付是用花呗还是余额", "sentence2": "花呗不可以用密付付款吗", "label": "0"}
{"sentence1": "借呗还款日期怎么是最长六个月了", "sentence2": "可不可以调整借呗还款日期", "label": "0"}
{"sentence1": "分期花呗不够钱分", "sentence2": "差点不够钱买手机，花呗不够", "label": "0"}
{"sentence1": "我的蚂蚁借呗功能怎么没有", "sentence2": "为啥我的蚂蚁借呗不显示", "label": "1"}
{"sentence1": "花呗账单可以重新申请分期么", "sentence2": "花呗分期了账单下个月还能申请分期吗", "label": "0"}
{"sentence1": "为什么花呗不能使用了", "sentence2": "花呗很久用不了了", "label": "1"}
{"sentence1": "多少额度才可以用借呗", "sentence2": "需要多少额度能开通借呗", "label": "0"}
{"sentence1": "花呗分过了，分过的还可以再分期么", "sentence2": "上个月分期了花呗账单，这个月还可以再分期吗", "label": "0"}
{"sentence1": "为啥我的花呗不能充话费了", "sentence2": "花呗用不了", "label": "0"}
{"sentence1": "我用花呗怎么买不了手机", "sentence2": "我的花呗额度刚刚显示双十一增加了临时额度*** 这个怎么使用", "label": "0"}
{"sentence1": "昨天花呗到期，影响吗，算逾期吗", "sentence2": "花呗逾期一天要紧嘛", "label": "0"}
{"sentence1": "我想了解一下花呗分期还款的费用", "sentence2": "花呗怎样分期还款", "label": "0"}
{"sentence1": "花呗和借呗是否可以协商还款", "sentence2": "花呗逾期后还款后是否可以继续使用", "label": "0"}
{"sentence1": "花呗分期会对个人信用不好吗", "sentence2": "花呗分期对分数有影响吗", "label": "1"}
{"sentence1": "为什么蚂蚁借呗里借多久的选项中只有六个月", "sentence2": "我得借呗为什么只能分六个月", "label": "1"}
{"sentence1": "我的首页怎么都没有蚂蚁借呗", "sentence2": "我的蚂蚁借呗啥时候能够开通", "label": "0"}
{"sentence1": "我的借呗咋不见了", "sentence2": "关闭我还能用借呗", "label": "0"}
{"sentence1": "借呗钱还没有还完，再继续借有没有影响", "sentence2": "借呗没还完可以继续借", "label": "0"}
{"sentence1": "花呗逾期不还按***利息怎么算", "sentence2": "花呗逾期***,逾期费用怎么算", "label": "0"}
{"sentence1": "花呗部分部分还款", "sentence2": "花呗，还有其它还款方式吗", "label": "0"}
{"sentence1": "朋友代付朋友可以用花呗帮我付款吗", "sentence2": "可以用花呗帮好友代付么", "label": "1"}
{"sentence1": "我的账户开通不了花呗收钱怎么回事", "sentence2": "我是卖家，无法开通花呗支付", "label": "0"}
{"sentence1": "开通花呗之后，天猫超市送了***张***元的券，购物满***", "sentence2": "今天我开通了花呗，新人天猫超市有一百九九减一百的券，今天可以用吗", "label": "0"}
{"sentence1": "借呗借款分期后到期还可以再分期还款吗", "sentence2": "蚂蚁借呗能分期后能再次分期吗", "label": "1"}
{"sentence1": "我的借呗怎么开不了", "sentence2": "借呗为何用不了了", "label": "0"}
{"sentence1": "花呗怎么才能使用临时额度", "sentence2": "我需要花呗临时额度", "label": "1"}
{"sentence1": "银行卡支付了什么花呗再重复扣款", "sentence2": "我用花呗付款，银行扣了一次款，还花呗银行又扣了一次款，重复扣款了！怎么回事", "label": "1"}
{"sentence1": "花呗临时额度用了能分期还吗", "sentence2": "花呗临时额度用掉可以分期吗", "label": "1"}
{"sentence1": "申请提申借呗额度，怎么没有回复", "sentence2": "借呗，还请了，额度会提升吗", "label": "0"}
{"sentence1": "能不能把借呗记录给删除了", "sentence2": "蚂蚁借呗还完后记录怎样删除", "label": "1"}
{"sentence1": "开通花呗之后多久能够开通借呗", "sentence2": "关闭花呗了 多久才能用另一个号开通", "label": "0"}
{"sentence1": "花呗怎么开通不了", "sentence2": "为什么我现在用不了花呗付款了", "label": "0"}
{"sentence1": "花呗付款扣了两次手续费", "sentence2": "花呗买东西要手续费吗", "label": "0"}
{"sentence1": "花呗额度怎么看", "sentence2": "花呗额度查不了", "label": "1"}
{"sentence1": "蚂蚁借呗可以延长期限吗", "sentence2": "蚂蚁借呗最短借款期限", "label": "0"}
{"sentence1": "我已经还款了，要怎么才能关闭花呗", "sentence2": "付款怎么用花呗分期付款", "label": "0"}
{"sentence1": "芝麻信用跟借呗有关吗", "sentence2": "芝麻信用跟借呗开通有关嘛", "label": "1"}
{"sentence1": "网商贷的利息跟借呗利息差多少", "sentence2": "网上贷和借呗哪个利息高", "label": "1"}
{"sentence1": "全部还款花呗", "sentence2": "支付宝花呗还款什么意思", "label": "0"}
{"sentence1": "还能开通，这个花呗", "sentence2": "能给我的花呗开通嘛", "label": "0"}
{"sentence1": "借呗为什么只能借***个月，以前还可以***个月", "sentence2": "现在蚂蚁借呗只能借***个月", "label": "0"}
{"sentence1": "花呗只还最低还款对信用有什么危害", "sentence2": "我的花呗下个月有最低还款吗", "label": "0"}
{"sentence1": "为啥我开通不了借呗花呗", "sentence2": "咋回事 我的花呗可以借***借呗怎么开通不了", "label": "0"}
{"sentence1": "怎么现在借呗只能***个月还款", "sentence2": "蚂蚁借呗怎么不能借***个月了", "label": "1"}
{"sentence1": "美团上付款可以用花呗吗", "sentence2": "收钱码可以使用蚂蚁花呗付款吗", "label": "0"}
{"sentence1": "下单买物，花呗扣了，因为什么还要确认收货", "sentence2": "花呗上确认收货有扣钱吗", "label": "0"}
{"sentence1": "借呗 分期后可以提前还款吗", "sentence2": "蚂蚁借呗一次还清可以吗", "label": "0"}
{"sentence1": "借呗还完可以马上再借吗", "sentence2": "蚂蚁借呗没还清，还可以再借钱吗", "label": "0"}
{"sentence1": "我当时下单用的花呗 含手续费 退款就退的我总金额，那我这个花呗的手续费不是亏了吗", "sentence2": "用了花呗，退款了，手续费还算吗", "label": "0"}
{"sentence1": "花呗可以打滴滴打车吗", "sentence2": "滴滴打车怎么不可以用花呗", "label": "0"}
{"sentence1": "如何把花呗功能转到主账号", "sentence2": "花呗怎么能从一个账号转到另一个账号", "label": "1"}
{"sentence1": "借呗还款是吧", "sentence2": "蚂蚁借呗，多久还款", "label": "0"}
{"sentence1": "请朋友代付可以使用花呗吗", "sentence2": "花呗支持代付吗", "label": "0"}
{"sentence1": "我逾期还款已还还能用花呗吗", "sentence2": "花呗逾期后还款了，用额已经冻结，以后是否可以正常使用花呗", "label": "1"}
{"sentence1": "花呗授权怎么同意", "sentence2": "花呗 怎么同意好友授权", "label": "0"}
{"sentence1": "为什么花呗有负", "sentence2": "为什么花呗不能用滴滴打车", "label": "0"}
{"sentence1": "滴滴扣款不是花呗", "sentence2": "我的花呗扣款日是", "label": "0"}
{"sentence1": "我借呗今天还款，手动操作不了", "sentence2": "蚂蚁借呗不是自动还款吗？怎么还要手动还款", "label": "0"}
{"sentence1": "别人的卡能还花呗", "sentence2": "花呗能不能不被别人看到", "label": "0"}
{"sentence1": "如何把借呗额度隐藏", "sentence2": "如何把花呗和借呗隐藏", "label": "0"}
{"sentence1": "我的花呗有***被冻结了怎么回事", "sentence2": "花呗怎么让冻结了", "label": "0"}
{"sentence1": "每个月花呗能分期几回", "sentence2": "花呗账单能分期几个", "label": "0"}
{"sentence1": "怎么申请可以用花呗和信用卡的商家码", "sentence2": "我要怎样才能申请花呗和信用卡支付", "label": "0"}
{"sentence1": "上次申请借呗是什么时候", "sentence2": "借呗额度为啥要自己申请", "label": "0"}
{"sentence1": "登陆花呗时提示用原来的支付宝账号，可原账号忘记怎么办", "sentence2": "花呗的账号和密码忘记了怎么办", "label": "0"}
{"sentence1": "我现在可以使用花呗", "sentence2": "使用花呗可以使用借呗", "label": "0"}
{"sentence1": "余额宝代扣花呗", "sentence2": "花呗怎么设置余额宝自动扣款", "label": "0"}
{"sentence1": "花呗临时额度具体是多少怎么看", "sentence2": "怎么查看我的境外花呗额度", "label": "0"}
{"sentence1": "哪现在关闭借贝没有", "sentence2": "只关闭借呗不行", "label": "0"}
{"sentence1": "借呗可以分期还", "sentence2": "蚂蚁借呗分期还", "label": "1"}
{"sentence1": "我这个月还完花呗了，怎么还要还", "sentence2": "花呗钱我还了，怎么又出来了让我还", "label": "1"}
{"sentence1": "花呗feng?q一次可以还清吗", "sentence2": "另一个账号用花呗，这个账号可以还吗", "label": "0"}
{"sentence1": "花呗双***临时额度没有中奖怎么办", "sentence2": "我的花呗临时额度怎么没有", "label": "0"}
{"sentence1": "什么事蚂蚁花呗专属提额通道", "sentence2": "花呗提额需要补充什么材料", "label": "0"}
{"sentence1": "蚂蚁借呗还请证明", "sentence2": "个人借呗 结清证明", "label": "1"}
{"sentence1": "查看花呗收款码", "sentence2": "我的花呗收钱码", "label": "1"}
{"sentence1": "蚂蚁借呗是每月固定还款多少吗", "sentence2": "蚂蚁借呗这个月我跟还多少", "label": "0"}
{"sentence1": "蚂蚁借呗审核没通过，好何重新提交", "sentence2": "借呗申诉审核未通过", "label": "1"}
{"sentence1": "花呗账单分期提起还款还有手续费么", "sentence2": "花呗分期以后，如果提前还款需要手续费吗", "label": "1"}
{"sentence1": "我已经还了花呗，那*** 退额度是怎么算的", "sentence2": "款都退了，怎么还把钱往花呗里面算", "label": "0"}
{"sentence1": "a账户关闭花呗，b账户要怎么才能开通花呗", "sentence2": "开通花呗能立马关闭吗", "label": "0"}
{"sentence1": "怎么会自动关闭借呗", "sentence2": "点样关闭借呗", "label": "0"}
{"sentence1": "花呗不可以游戏充值么", "sentence2": "花呗支付不了游戏充值怎么处理", "label": "0"}
{"sentence1": "花呗额度调整", "sentence2": "花呗怎么还不提额度", "label": "0"}
{"sentence1": "现在的借呗我的为什么不能分十二期了", "sentence2": "借呗突然间不能用了 在想是不是因为身份验证过期的原因吗", "label": "0"}
{"sentence1": "为什么，我的没有花呗", "sentence2": "我为什么没有花呗呀", "label": "1"}
{"sentence1": "借呗逾期***天，会影响多少信用分", "sentence2": "借呗逾期几天不影响芝麻信用分", "label": "1"}
{"sentence1": "花呗分期是不是我这个月的账单可以下个月分期", "sentence2": "花呗分期了下个月还可以分期吗", "label": "0"}
{"sentence1": "是不是开通花呗才能退回钱", "sentence2": "怎么看是否开没开通花呗", "label": "0"}
{"sentence1": "修改花呗还款顺序的操作流程", "sentence2": "花呗还款顺序是什么", "label": "0"}
{"sentence1": "花呗分期改款对信用有没有影响", "sentence2": "花呗分期 有什么影响", "label": "0"}
{"sentence1": "我用花呗买东西、买错了、退款回花呗我查看花呗没钱、因为我一用花呗买东西了就立马还花呗的钱了、那退回来的款在花呗也没有、那退去哪了", "sentence2": "我是用的花呗，然后在淘宝上面买了东西，我就用银行卡提前还款了，之后我要把淘宝的那样东西退款了，但是退款的钱去了哪里，没有收到银行卡，上面也花呗，上面也没有看到", "label": "1"}
{"sentence1": "怎么还用花呗支付的", "sentence2": "能把她的花呗取消吗", "label": "0"}
{"sentence1": "花呗临时额度可以跟原先的花呗额度一起分期付款吗", "sentence2": "***额度花呗可以做分期吗", "label": "0"}
{"sentence1": "借呗怎么借一个月的", "sentence2": "我怎么使用不见借呗", "label": "0"}
{"sentence1": "昨天用花呗付的款，现在可以还款吗", "sentence2": "花呗贷款，用支付宝还", "label": "0"}
{"sentence1": "我为什么我开通不了借呗", "sentence2": "为什么我的借呗没有了额度", "label": "0"}
{"sentence1": "我用美团团购，怎么不能使用花呗", "sentence2": "美团上为什么不能用花呗了", "label": "0"}
{"sentence1": "还有淘宝分期买手机也不可以", "sentence2": "淘宝买东西为什么有的可以分期有的不可以", "label": "0"}
{"sentence1": "不是花呗，是我的网商贷", "sentence2": "的是，网商贷不是蚂蚁花吧", "label": "0"}
{"sentence1": "苹果游戏充值怎么用花呗", "sentence2": "苹果手机能使用花呗吗", "label": "0"}
{"sentence1": "我的花呗是负的有影响吗", "sentence2": "花呗负分有影响吗", "label": "1"}
{"sentence1": "花呗就是贷款麦", "sentence2": "我想我是否问花呗借款了", "label": "0"}
{"sentence1": "口碑支付是不是不能用花呗", "sentence2": "我的口碑为什么不能用花呗", "label": "1"}
{"sentence1": "蚂蚁借呗交过路费可以吗", "sentence2": "除了蚂蚁借呗，还有可以借钱", "label": "0"}
{"sentence1": "我的蚂蚁借呗下个月***号全部还清有什么变化", "sentence2": "蚂蚁借呗的钱，每个月都要还钱吗", "label": "0"}
{"sentence1": "明明是花呗送的***元红包，为什么我下月要还***块钱", "sentence2": "欠花呗***为什么要还***元", "label": "0"}
{"sentence1": "没有银行卡可以还花呗嘛", "sentence2": "支付宝没有绑定银行卡，能不能还花呗", "label": "1"}
{"sentence1": "花呗分期后第二期可不可以提前还款全部", "sentence2": "能提前还花呗分期么", "label": "0"}
{"sentence1": "蚂蚁借呗需要多少信任额度", "sentence2": "如何查看当前蚂蚁借呗额度", "label": "0"}
{"sentence1": "花呗临时额度还了不能再用吗", "sentence2": "我还了一个支付宝，，花呗不能用了", "label": "0"}
{"sentence1": "我已经还完款了，可是这是淘宝退款自动退到花呗里的，可是在他退之前我已经先还完了这个款，他这个钱退去哪里了", "sentence2": "蚂蚁花呗退款的钱去哪里了", "label": "1"}
{"sentence1": "花呗分期会降低芝麻分数吗", "sentence2": "花呗还最低影响芝麻分吗", "label": "0"}
{"sentence1": "怎么查应还花呗账单", "sentence2": "没钱还花呗欠款会怎么样", "label": "0"}
{"sentence1": "我蚂蚁花呗怎么不能使用", "sentence2": "我的花呗怎么花不了了", "label": "1"}
{"sentence1": "如果将花呗用完是否可以分期还款", "sentence2": "花呗分期还款如何设置", "label": "1"}
{"sentence1": "怎么在借呗借不了钱了", "sentence2": "借呗里面还有钱\\怎么借不了", "label": "1"}
{"sentence1": "花呗资料填写没有我要填写的学校怎么办", "sentence2": "花呗的学历信息怎么没有初中学历的", "label": "0"}
{"sentence1": "一个人可以用几个借呗借钱吗", "sentence2": "借呗要多少钱可以借", "label": "0"}
{"sentence1": "花呗分期中，剩下的额度还能用吗", "sentence2": "在淘宝花呗中可以分期还款吗", "label": "0"}
{"sentence1": "付款的地方没有花呗支付", "sentence2": "每次支付方式里直接没有了花呗这一个", "label": "1"}
{"sentence1": "借呗额度降低了怎么恢复", "sentence2": "恢复我借呗额度", "label": "0"}
{"sentence1": "花呗自动还款余额宝代扣功能怎么开", "sentence2": "怎么设置花呗从余额宝中自动还款", "label": "1"}
{"sentence1": "蚂蚁借呗换还款时间", "sentence2": "蚂蚁借呗分期还款，还款期可以改吗", "label": "1"}
{"sentence1": "我为什么开不了花呗和信用卡", "sentence2": "为什么二维码收款不能开通花呗", "label": "0"}
{"sentence1": "蚂蚁借呗还款的卡号可以是别人的卡号吗", "sentence2": "我的借呗还款卡号怎么更改", "label": "0"}
{"sentence1": "系统评估借呗需要几天", "sentence2": "系统多久评估借呗可以使用", "label": "1"}
{"sentence1": "为什么我的蚂蚁借呗额度突然降了那么多", "sentence2": "为什么我的借呗降低额度了", "label": "1"}
{"sentence1": "花呗逾期了***个月现在还清还可以在用吗", "sentence2": "花呗做多可逾期多久不影响以后用", "label": "0"}
{"sentence1": "借呗***天没还", "sentence2": "借呗还款时间", "label": "0"}
{"sentence1": "借呗的收款银行卡在哪里更换", "sentence2": "借呗如何更换还款银行卡", "label": "0"}
{"sentence1": "花呗可以在现实商店扫码支付吗", "sentence2": "像商家付款可以用花呗扫码吗", "label": "0"}
{"sentence1": "找客服人员", "sentence2": "请联系人工客服为我解答", "label": "1"}
{"sentence1": "花呗还款是在支付宝直接扣款吗", "sentence2": "我的花呗扣款了吗", "label": "0"}
{"sentence1": "花呗怎么样开通", "sentence2": "我的账户如何开通花呗", "label": "1"}
{"sentence1": "蚂蚁借呗生活圈怎么关注", "sentence2": "如何加入借呗生活圈", "label": "1"}
{"sentence1": "这个钱不应该在花呗里", "sentence2": "我的花呗被我还请了 额度那天都是满的 买火车票在还花呗之前 退火车票在之后 那这个钱哪里去了", "label": "0"}
{"sentence1": "用花呗买的火车票，退款会退到哪里了", "sentence2": "购买火车票，可以用花呗吗", "label": "0"}
{"sentence1": "花呗邮箱地址和邮箱密码忘记了怎么办", "sentence2": "借呗忘记还款了，怎么办", "label": "0"}
{"sentence1": "蚂蚁借呗为什么提前还款了之后没有额度", "sentence2": "为什么提前还款借呗，没有额度了", "label": "1"}
{"sentence1": "你们家支持花呗支付么", "sentence2": "花呗支付可以吗", "label": "1"}
{"sentence1": "花呗如关闭", "sentence2": "花呗额度不长、想关闭", "label": "1"}
{"sentence1": "蚂蚁借呗不用额度是变吗", "sentence2": "蚂蚁借呗长期不使用是否会降低额度", "label": "1"}
{"sentence1": "支付宝密码忘记了，号码丟了如何找回蚂蚁花呗", "sentence2": "我号码支付宝花呗 忘记密码 怎么找回", "label": "0"}
{"sentence1": "为什么我没有借贝", "sentence2": "为什么没有给我开通借呗", "label": "0"}
{"sentence1": "花呗是否支持水电煤缴费", "sentence2": "花呗怎么显示不支持充水电费了怎么回事呀", "label": "0"}
{"sentence1": "蚂蚁借呗开通了，怎么没余额", "sentence2": "审核通过，怎么不能用借呗", "label": "0"}
{"sentence1": "我昨天有花呗退款，可今天自动还款时还扣除了我的退款的金额", "sentence2": "花呗还款怎么可以自动扣", "label": "0"}
{"sentence1": "花呗还款了没有显示出来", "sentence2": "我花呗已经还款了 现在退的这笔钱到花呗 花呗并没有显示", "label": "0"}
{"sentence1": "我己经开通了信用卡和花呗收钱。但", "sentence2": "开通信用卡和花呗支付 然后提示我不符合条件", "label": "0"}
{"sentence1": "为什么我现在花呗收款用不了", "sentence2": "花呗收不了钱怎么了", "label": "1"}
{"sentence1": "花呗可以迟一个星期还吗", "sentence2": "花呗可以延期几天还吗", "label": "1"}
{"sentence1": "多少积分开通蚂蚁花呗", "sentence2": "九月分花呗消费多少", "label": "0"}
{"sentence1": "我哪里不满足借呗条件了", "sentence2": "蚂蚁借呗不满足条件的原因", "label": "1"}
{"sentence1": "如何关，关闭花呗", "sentence2": "把花呗给我关闭了", "label": "0"}
{"sentence1": "蚂蚁借呗还款原先银行卡还。余额宝可以还吗", "sentence2": "蚂蚁借呗是从余额扣，还是余额宝", "label": "0"}
{"sentence1": "我的这笔款是已经还了的 为什么不退现金而是退给花呗", "sentence2": "我上次买袜子的钱自己还款了 但是退钱的钱为什么又到花呗了", "label": "1"}
{"sentence1": "怎么把借呗弄掉", "sentence2": "蚂蚁借呗借***天怎么借", "label": "0"}
{"sentence1": "花呗是当天逾期么", "sentence2": "花呗有逾期，这个问题严重么", "label": "0"}
{"sentence1": "花呗可以重设置返款时期吗", "sentence2": "我花呗可以改卡吗", "label": "0"}
{"sentence1": "花呗的双***活动，到这个月***号截止，那如果我现在刷了是不是这个月***号之前得还", "sentence2": "我上个月***号还花呗时，连同算到这个月的钱都还上了，然后这个月又还花呗，出现了***号至***号的钱算在这个月是怎么回事", "label": "0"}
{"sentence1": "天猫选择付款方式里怎么没有余额宝和花呗***个付款方式", "sentence2": "花呗和余额合并付款", "label": "0"}
{"sentence1": "花呗钱可以提前还么", "sentence2": "花呗付款了，可以提前还款吗", "label": "1"}
{"sentence1": "花呗收款，我有什么好处", "sentence2": "花呗支付有啥好处", "label": "0"}
{"sentence1": "花呗的钱我全部还完了滴按，怎么显示还欠款", "sentence2": "我的花呗明明已经还清了。为什么显示有未还完的", "label": "1"}
{"sentence1": "怎么知道蚂蚁借呗的还款日", "sentence2": "蚂蚁借呗今天应该还款***，但银行卡当日限额***，怎么办", "label": "0"}
{"sentence1": "借呗提前还款会影响芝麻信用吗", "sentence2": "借呗提前还会有什么后果吗", "label": "0"}
{"sentence1": "借呗最多能逾期几天", "sentence2": "蚂蚁借呗逾期多长时间算逾期", "label": "0"}
{"sentence1": "?借呗上传身份证", "sentence2": "开通蚂蚁借呗可以不用上传身份证吗", "label": "1"}
{"sentence1": "帮我看看我付款是不是用的花呗", "sentence2": "我想知道我用花呗付款有手续费吗", "label": "0"}
{"sentence1": "到时候可以刷花呗吗", "sentence2": "我现在有花呗吗", "label": "0"}
{"sentence1": "已自动还款额花呗可以取消分期么", "sentence2": "我花呗分期的为什么自动取消了", "label": "0"}
{"sentence1": "借呗免息券我怎么抢不到", "sentence2": "借呗如何抢到免息券", "label": "0"}
{"sentence1": "把钱退给花呗了，什么花呗金额，没变", "sentence2": "为什么花呗退款了账单还在", "label": "0"}
{"sentence1": "还临时额度其实就是再还花呗", "sentence2": "花呗，临时额度怎么不见了", "label": "0"}
{"sentence1": "我都借呗怎么停了", "sentence2": "借呗额度也没有了", "label": "0"}
{"sentence1": "说我换支付宝的蚂蚁花呗的钱还要换信用卡的钱是吗", "sentence2": "为什么用支付宝支付的时候不能用信用卡和花呗", "label": "0"}
{"sentence1": "花呗有过逾期，现在全部还清了，都过了几个月了为什么还是不能用", "sentence2": "花呗已经还了。为什么还有已使用", "label": "0"}
{"sentence1": "商铺有买香烟，刷支付宝，可使用花呗，那就是说，所有香烟产品都可以使用花呗的，为啥又会出现支付不了", "sentence2": "为何蚂蚁花呗不能不支付商品", "label": "0"}
{"sentence1": "花呗如果我开通了不用会有费用吗", "sentence2": "开能花呗不用要收费的吗", "label": "1"}
{"sentence1": "我的花呗额度为什么不可以用了", "sentence2": "为啥我现在用不了蚂蚁花呗", "label": "1"}
{"sentence1": "我这个月花呗分期，下月如果有钱一次在把几期的一次还还有手续费吗", "sentence2": "商家代买家付的花呗分期手续费，在哪查", "label": "0"}
{"sentence1": "花呗还款后额度怎么算", "sentence2": "的是花呗每月还款，是怎么算", "label": "0"}
{"sentence1": "借呗问好没有额度调整", "sentence2": "借呗无法调节额度", "label": "0"}
{"sentence1": "花呗还可以开通借呗", "sentence2": "借呗必须要打开花呗", "label": "0"}
{"sentence1": "开通花呗需不需要费用", "sentence2": "开通花呗会收取费用吗", "label": "1"}
{"sentence1": "花呗返现怎么返呀", "sentence2": "花呗返现啥时候到账", "label": "0"}
{"sentence1": "购物津贴能用在花呗分期上吗", "sentence2": "使用花呗分期，能否享受购物津贴", "label": "1"}
{"sentence1": "蚂蚁花呗记录", "sentence2": "用不了蚂蚁花呗", "label": "0"}
{"sentence1": "花呗的钱是否还清", "sentence2": "我的花呗钱还完了吗", "label": "1"}
{"sentence1": "借呗这个月还不上能下个月吗", "sentence2": "现在借呗只有六个月吗", "label": "0"}
{"sentence1": "淘宝手机号和支付宝手机号码不一致，不能用花呗吗", "sentence2": "支付宝支付宝绑定的手机号和淘宝绑定的手机号不一样可以用花呗吗", "label": "1"}
{"sentence1": "蚂蚁花呗负数会不会影响信用", "sentence2": "使用花呗借钱，会影响个人信用吗", "label": "0"}
{"sentence1": "为什么交电费不支持花呗支付了", "sentence2": "花呗支持收钱码支付", "label": "0"}
{"sentence1": "我的支付宝账号和花呗账号不一致怎么办", "sentence2": "我的支付宝两个，一样的手机号，为啥一个借呗一个花呗", "label": "0"}
{"sentence1": "我不明什么叫花呗", "sentence2": "使用花呗看什么是不是个人商家", "label": "0"}
{"sentence1": "***元花呗利息多少", "sentence2": "我上个月扣了我多少花呗利息", "label": "1"}
{"sentence1": "用花呗有返现吗", "sentence2": "第一次用花呗，返现要报名才行吗", "label": "0"}
{"sentence1": "为什么我无法使用花呗", "sentence2": "我的花呗无法正常使用", "label": "0"}
{"sentence1": "显示尽情花呗什么意思", "sentence2": "尽情花呗怎么回事", "label": "1"}
{"sentence1": "买东西密付可以用花呗吗", "sentence2": "密付能使用花呗么", "label": "1"}
{"sentence1": "花呗分期 我不是已经支付咯 为什么后面还要支付一次", "sentence2": "为什么花呗付款退款成功了 ，还要还花呗账单", "label": "0"}
{"sentence1": "蚂蚁借呗利息怎么别人低我的高", "sentence2": "怎么蚂蚁借呗我的利息和别人的不同，万分之六，别人的万分之***", "label": "1"}
{"sentence1": "我的借呗多久能恢复使用", "sentence2": "借呗处理了逾期之后，多久才能恢复", "label": "0"}
{"sentence1": "提前还款的话利息会少么", "sentence2": "花呗 提前还款要利息吗", "label": "1"}
{"sentence1": "网商贷好借呗有什么区别", "sentence2": "我想知道蚂蚁借呗和网商贷的区别", "label": "1"}
{"sentence1": "我有一个支付宝开通蚂蚁花呗了的 但是我已经取消了 想开通另外一个开通不了", "sentence2": "支付宝我已经开通过花呗了", "label": "0"}
{"sentence1": "花呗没有显示退款的钱", "sentence2": "我的蚂蚁花呗淘宝有，支付宝怎么没显示", "label": "0"}
{"sentence1": "能用花呗买火车票吗", "sentence2": "用花呗购买火车票何时还款", "label": "0"}
{"sentence1": "蚂蚁借呗多久还一次", "sentence2": "借呗最长多久要还款", "label": "1"}
{"sentence1": "蚂蚁借呗的信用额度要多少才能借", "sentence2": "多少额度就能申请借呗", "label": "0"}
{"sentence1": "花呗为什么交不了宽带了", "sentence2": "花呗电费怎么交不了", "label": "0"}
{"sentence1": "我的什么时候才能用花呗", "sentence2": "我的蚂蚁花呗什么时候能给开通，我现在一直信誉良好", "label": "1"}
{"sentence1": "花呗可以连续两个月办理分期还款嘛", "sentence2": "已经有了一个花呗分期。还可以再办一个分期么", "label": "0"}
{"sentence1": "商家退回的款在花呗上，我的帐户并没收到这笔钱", "sentence2": "为什么我今天收到了***元的退款，是退到花呗里的，为什么我没有看到额度有变化", "label": "0"}
{"sentence1": "同一身份证另一账号关闭花呗其他账号还能开通花呗吗", "sentence2": "另一个号关闭花呗了，这个号可以开了吗", "label": "0"}
{"sentence1": "提前还清的花呗，要扣手续费吗", "sentence2": "花呗提前将分期还款全部结清，手续费可以免掉吗", "label": "0"}
{"sentence1": "借款时显示有逾期未处理", "sentence2": "借呗没逾期", "label": "0"}
{"sentence1": "淘宝买东西怎么用蚂蚁花呗", "sentence2": "淘宝上怎么显示花呗", "label": "0"}
{"sentence1": "升级网商贷，提示我借呗未结清，可是我已经结清了", "sentence2": "升级网商贷借呗用不了吗", "label": "0"}
{"sentence1": "借呗最高封顶额度多少", "sentence2": "开通蚂蚁借呗最低额度是多少", "label": "0"}
{"sentence1": "刚刚一点四十四分钟我充值一百到巴斯巴app钱没有到账，怎么花呗又扣了一百", "sentence2": "刚刚充值***，交易成功花呗钱都扣了，为什么我账号上没有钱", "label": "0"}
{"sentence1": "我怎么找不到我的蚂蚁花呗", "sentence2": "怎么进入花呗", "label": "0"}
{"sentence1": "为什么我没有花呗可以用", "sentence2": "支付宝里怎么没有花呗", "label": "1"}
{"sentence1": "花呗新用户抽取的优惠券在哪", "sentence2": "使用借呗优惠券", "label": "0"}
{"sentence1": "四云贡茶能否使用花呗", "sentence2": "花呗能美团使用吗", "label": "0"}
{"sentence1": "花呗未还款，会造成信用怎样的不良记录", "sentence2": "花呗久了不还会怎么样", "label": "0"}
{"sentence1": "我在蚂蚁借呗借的钱余额宝里的钱没够扣的，但是绑定的银行卡里有钱怎么不会自动还款", "sentence2": "我的借呗钱在余额宝里，为什么今天没有扣钱", "label": "0"}
{"sentence1": "借呗还清，再次使用还款日期不能修改吗", "sentence2": "一次性还完借呗也不能修改还款日期吗", "label": "0"}
{"sentence1": "我的借呗怎么不提升", "sentence2": "为什么我的蚂蚁借呗一直不会提升是信用有问题吗", "label": "0"}
{"sentence1": "能把借呗换成网商贷", "sentence2": "借呗和网商贷是一个系统吗", "label": "0"}
{"sentence1": "我花呗开通时间", "sentence2": "花呗分期开通的时间是", "label": "0"}
{"sentence1": "网商贷和借呗有什么差距", "sentence2": "网商贷和蚂蚁借呗 是一样的呀", "label": "0"}
{"sentence1": "蚂蚁借呗按时还款怎么给我关了", "sentence2": "为什么给我停掉蚂蚁借呗", "label": "0"}
{"sentence1": "本店不支付花呗支付为什么还是收到花呗支付。可以退款吗", "sentence2": "可以花呗？支付吗", "label": "0"}
{"sentence1": "花呗分期手机额度需要多少", "sentence2": "花呗分期额度有多少", "label": "0"}
{"sentence1": "借吧怎么没有额度啦", "sentence2": "借呗怎么没有咯", "label": "1"}
{"sentence1": "你帮我申请还款后开通花呗", "sentence2": "我以后还可以用花呗吗", "label": "0"}
{"sentence1": "开通了花呗，专享红包能用吗", "sentence2": "开通花呗是不是就可以申请专享红包门店", "label": "1"}
{"sentence1": "借呗是要全部还清才可以再次借款吗", "sentence2": "借呗分期未还完可以再借吗", "label": "1"}
{"sentence1": "花呗允许读取通讯录怎么搞", "sentence2": "花呗怎么设置通讯录", "label": "1"}
{"sentence1": "花呗，能买火车票吗", "sentence2": "支付宝花呗不能买火车票对吗", "label": "1"}
{"sentence1": "我在一个支付宝账号开通了花呗，现在关闭了，为什么在另一个支付宝账号却不能开通了", "sentence2": "我名下只有一个支付宝，花呗怎么显示我有另一个支付宝", "label": "0"}
{"sentence1": "为什么借呗不能借钱了", "sentence2": "为什么我的蚂蚁借呗不能用", "label": "1"}
{"sentence1": "花呗我已经还了，为什么现在无法使用", "sentence2": "我的花呗还完了怎么不能用", "label": "1"}
{"sentence1": "交电费不能扣花呗", "sentence2": "支付宝里的花呗怎不支持交电费了", "label": "1"}
{"sentence1": "我借呗可以选择还款分期吗", "sentence2": "为什么我把借呗的欠款还完就没有额度了", "label": "0"}
{"sentence1": "用花呗买的汽车票退票为什么钱还没到账", "sentence2": "退款钱到花呗，查询没到账", "label": "1"}
{"sentence1": "在哪看用了几次花呗", "sentence2": "查看花呗所有账单在哪", "label": "1"}
{"sentence1": "借呗和花呗是同步的吗", "sentence2": "我的花呗和借呗都不能用了", "label": "0"}
{"sentence1": "我的花呗为什么不能用了", "sentence2": "借呗现在不可以用了吗", "label": "0"}
{"sentence1": "为什么我前天开的借呗现在都没有通过", "sentence2": "为什么我有过借呗又没有端口了", "label": "0"}
{"sentence1": "花呗只逾期一天还款后可以用嘛", "sentence2": "我用的花呗我晚***天还可以吗", "label": "1"}
{"sentence1": "借呗开了又关闭了", "sentence2": "蚂蚁借呗为啥给我关闭", "label": "0"}
{"sentence1": "蚂蚁花呗有借款可以用借呗吗", "sentence2": "花呗和借呗是不是不可以同时用", "label": "0"}
{"sentence1": "蚂蚁花呗如何选择还款", "sentence2": "支付功能关闭，蚂蚁借呗如何还款", "label": "0"}
{"sentence1": "花呗能不能换手机号码呀", "sentence2": "我花呗如何更改手机号", "label": "1"}
{"sentence1": "我借呗还有额度，为什么借不出来了", "sentence2": "借呗上有额度，但是借不出钱", "label": "1"}
{"sentence1": "我花呗还请了可花呗没了", "sentence2": "我在花呗没有付款怎么还款", "label": "0"}
{"sentence1": "我还能花呗分期吗", "sentence2": "花呗支付后还能分期吗", "label": "0"}
{"sentence1": "蚂蚁借呗今天的还款记录", "sentence2": "我是说借呗还款记录", "label": "1"}
{"sentence1": "付款为什么自动从扣花呗里面扣", "sentence2": "花呗自动扣费", "label": "0"}
{"sentence1": "退到花呗里的钱怎么办", "sentence2": "钱款退到我的花呗里", "label": "1"}
{"sentence1": "花呗可以在实体店使用么", "sentence2": "花呗可以用于超市吗", "label": "1"}
{"sentence1": "用花呗付的款", "sentence2": "花呗使用频率", "label": "0"}
{"sentence1": "为何我还款了花呗还说有负面影响", "sentence2": "有负面消息对借呗有影响吗", "label": "0"}
{"sentence1": "我有多少的花呗额度", "sentence2": "开通花呗我的额度是多少", "label": "1"}
{"sentence1": "怎么知道有没有借呗", "sentence2": "怎么样才能有蚂蚁借呗", "label": "0"}
{"sentence1": "借呗额度怎么突然被封了", "sentence2": "为什么我提前还款，借呗没额度了", "label": "0"}
{"sentence1": "花呗境外临额是只限境外使用吗", "sentence2": "花呗境外用是指", "label": "0"}
{"sentence1": "花呗线下支付能用多少额度", "sentence2": "线下商家花呗数额", "label": "1"}
{"sentence1": "临时额度到了有效期，会扣除花呗金额吗", "sentence2": "花呗临时额度是可以分期的吗", "label": "0"}
{"sentence1": "怎么消花呗卡", "sentence2": "我要怎么注销蚂蚁花呗", "label": "1"}
{"sentence1": "开通花呗不使用行吗", "sentence2": "开通花呗都不用会怎么样", "label": "1"}
{"sentence1": "我能把我另一个关联账号花呗转到现在用的账号吗", "sentence2": "换花呗关联账号", "label": "1"}
{"sentence1": "手机号码不用了，可以使用花呗吗", "sentence2": "这个月看上就可以又使用花呗了吗", "label": "0"}
{"sentence1": "余额的钱可以还蚂蚁借呗吗", "sentence2": "借呗的钱晚一两天还可以吗", "label": "0"}
{"sentence1": "以前能用花呗缴费着嘛", "sentence2": "前几天还能用花呗充值", "label": "1"}
{"sentence1": "我之前自己把借呗额度调低了，为啥现在不能调回去了", "sentence2": "蚂蚁借呗把额度调低了还能改回来吗", "label": "0"}
{"sentence1": "借呗怎么主动申请", "sentence2": "借呗能申请", "label": "0"}
{"sentence1": "我现在为什么用不了蚂蚁花呗", "sentence2": "怎么不能用花呗了", "label": "1"}
{"sentence1": "分期产品价格超过花呗额度", "sentence2": "花呗分期看的是额度吗", "label": "0"}
{"sentence1": "如何设置花呗余额宝自动还款", "sentence2": "余额宝可以自动还花呗的钱吗", "label": "0"}
{"sentence1": "借呗没有了，消失了", "sentence2": "现在还欠借呗的钱没还", "label": "0"}
{"sentence1": "借呗一次还完本金下次还能借吗", "sentence2": "借呗还完后还能继续借款不", "label": "1"}
{"sentence1": "花呗近期活动", "sentence2": "花呗有新活动吗", "label": "1"}
{"sentence1": "扫手机上的收钱码怎么不支持花呗收钱", "sentence2": "为什么别人扫我的收款码不支持花呗付款", "label": "1"}
{"sentence1": "使用花呗和借呗可以取消芝麻信用授权吗", "sentence2": "不小心把借呗的芝麻信用授权取消了，怎么才能重新授权", "label": "0"}
{"sentence1": "我的借呗欠了多少钱", "sentence2": "我的花呗一共消费了多少钱", "label": "0"}
{"sentence1": "花呗怎么不可以用了吗", "sentence2": "我的花呗怎么这个好用不了", "label": "0"}
{"sentence1": "我要从花呗里提到卡里面", "sentence2": "我要花呗滴钱转到银行卡", "label": "1"}
{"sentence1": "我什么时候能在花呗借钱", "sentence2": "花呗什么时候可以对外全部开放", "label": "0"}
{"sentence1": "手机充值怎么推荐使用花呗", "sentence2": "店里的花呗怎么用", "label": "0"}
{"sentence1": "什么时候才解开借呗", "sentence2": "提前结清蚂蚁借呗到什么时候才能灰复额度", "label": "0"}
{"sentence1": "为什么借呗现在只能借六个月", "sentence2": "借呗我以前有十二个月期限，现在只有六个月了这是怎么回事", "label": "0"}
{"sentence1": "我的花呗什么时候可以再开通回来", "sentence2": "我什么时候可以重新开启花呗", "label": "1"}
{"sentence1": "说是退回了花呗但没看到钱进了哪儿了", "sentence2": "退到花呗，没看到进帐", "label": "1"}
{"sentence1": "花呗逾期还款了为啥还不能用", "sentence2": "花呗逾期还款以后怎么还不能用", "label": "1"}
{"sentence1": "为什么花呗绑不了银行卡", "sentence2": "无论我怎么绑定银行卡，花呗都使用不了", "label": "0"}
{"sentence1": "花呗全部还了 能不能关闭", "sentence2": "还款以后能不能关闭花呗", "label": "1"}
{"sentence1": "如何设置花呗绑定银行卡", "sentence2": "蚂蚁借呗银行卡要绑定一个月", "label": "0"}
{"sentence1": "花呗最简单的还款方式是什么", "sentence2": "花呗最低还款额什么意思", "label": "0"}
{"sentence1": "买家用花呗 卖家需要多少手续费", "sentence2": "花呗付款 买家用付手续费吗", "label": "0"}
{"sentence1": "刚才借呗扣不了，我晚了一会用余额还的，不算逾期吧", "sentence2": "希望给我开通蚂蚁借呗，用蚂蚁借呗按时还款，不会逾期", "label": "0"}
{"sentence1": "花呗分期可以分几次", "sentence2": "花呗账单分期可以有几次", "label": "0"}
{"sentence1": "如果蚂蚁借呗因为提前还款被禁止使用，以后还能使用吗", "sentence2": "蚂蚁借呗逾期了还能用吗", "label": "0"}
{"sentence1": "花呗我能接多少钱", "sentence2": "我花呗现在多少钱", "label": "1"}
{"sentence1": "可以帮我开启花呗没", "sentence2": "帮我打开花呗好嘛", "label": "1"}
{"sentence1": "花呗还款可以在微信还吗", "sentence2": "我想知道微信可以还支付宝上的花呗欠款吗", "label": "1"}
{"sentence1": "这个花呗还有什么用处呀", "sentence2": "花呗买有什么好处吗", "label": "0"}
{"sentence1": "蚂蚁借呗还钱要手机验证码，我手机号码没有再用，所以收不到信息，应该怎么还", "sentence2": "借呗自助还款收不到短信验证码怎么办", "label": "1"}
{"sentence1": "花呗，我给我开通，我现在急需要收钱", "sentence2": "我开通了花呗收钱了", "label": "1"}
{"sentence1": "花呗分期影响，芝麻分吗", "sentence2": "花呗分期付款 影响信用额度那", "label": "1"}
{"sentence1": "花呗怎么没有这***", "sentence2": "我的花呗没有了怎么办", "label": "0"}
{"sentence1": "花呗，怎么用", "sentence2": "花呗是什么，怎么用", "label": "0"}
{"sentence1": "退款回花呗是什么意思", "sentence2": "为什么退款的钱进入花呗而不是进入我的银行卡", "label": "0"}
{"sentence1": "花呗和现在是一个手机号，不符，怎么办", "sentence2": "花呗和绑定支付宝的手机号不一致", "label": "1"}
{"sentence1": "为何花呗还需使用旧号码登陆", "sentence2": "为什么我登录的是新手机号，花呗怎么让我登录旧手机号码使用花呗", "label": "1"}
{"sentence1": "为什么花呗还有手续费", "sentence2": "主动还款花呗为何有手续费", "label": "0"}
{"sentence1": "我花呗已经还完款勒，现在退回来的钱去哪里勒", "sentence2": "退款退到花呗钱上哪里去了", "label": "0"}
{"sentence1": "为什么我的花呗额度会是***元", "sentence2": "花呗可用额度为***表示什么", "label": "0"}
{"sentence1": "蚂蚁花呗抽奖机会", "sentence2": "绑定花呗，抽奖", "label": "1"}
{"sentence1": "为什么蚂蚁花呗额度会负额度", "sentence2": "我花呗为什么才七十块额度", "label": "0"}
{"sentence1": "密付能用花呗支付嘛", "sentence2": "密付用花呗", "label": "1"}
{"sentence1": "借呗提示已放款，但是银行卡没有收到钱", "sentence2": "借呗提到银行卡，也什么一天了都还没到", "label": "1"}
{"sentence1": "借呗提前还款，还要扣除分期款吗", "sentence2": "借呗还款日期可以改下吗", "label": "0"}
{"sentence1": "蚂蚁借呗如何换网商贷", "sentence2": "网商贷换借呗就不是商家码", "label": "0"}
{"sentence1": "我以前有申请过的贴纸。现在申请了花呗收款需要重新再申请贴纸吗", "sentence2": "收到申请的收款码贴纸后再申请花呗收款用更换贴纸吗", "label": "1"}
{"sentence1": "花呗允许借", "sentence2": "在花呗借钱", "label": "0"}
{"sentence1": "为什么花呗无法买车票", "sentence2": "花呗能买火车票ma", "label": "1"}
{"sentence1": "蚂蚁借呗钱已经还上了怎么还没有恢复额度", "sentence2": "我的借呗怎么还款了还没有恢复额度", "label": "1"}
{"sentence1": "借呗还款日能换日期么", "sentence2": "借呗还款日期可以改不", "label": "1"}
{"sentence1": "花呗的余额是什么意思可以用吗？用了需要还吗", "sentence2": "余额可以自动扣除花呗借的钱吗", "label": "0"}
{"sentence1": "借呗今天到期，最迟什么时候还款", "sentence2": "一般借呗的最后还款日期是什么时候", "label": "0"}
{"sentence1": "蚂蚁花呗最低还款，还了，没还的不算", "sentence2": "蚂蚁花呗逾期还款会怎样", "label": "0"}
{"sentence1": "花呗免息的券在那", "sentence2": "花呗分期免息券可以送我吗", "label": "0"}
{"sentence1": "电脑上怎么还花呗 的钱", "sentence2": "蚂蚁花呗电脑上不可以还钱了，怎么办", "label": "0"}
{"sentence1": "哪些商家能使用花呗", "sentence2": "哪些时候可以用蚂蚁花呗", "label": "0"}
{"sentence1": "借呗本来是***的，现在怎么变成一万了，是什么原因", "sentence2": "我的借呗本来是***额度 怎么变成***了", "label": "0"}
{"sentence1": "支付宝想休改原来的蚂蚁花呗怎么改", "sentence2": "怎么吧花呗换到另一个支付宝", "label": "0"}
{"sentence1": "申请借呗，多久能审核额度", "sentence2": "借呗多久审核完，能放款", "label": "1"}
{"sentence1": "用花呗缴固话", "sentence2": "固话能用花呗交费吗", "label": "0"}
{"sentence1": "花呗收账还要服务费", "sentence2": "信用卡与花呗怎么收服务费的", "label": "0"}
{"sentence1": "使用花呗有好处吗", "sentence2": "使用花呗好处", "label": "0"}
{"sentence1": "借呗开通不了", "sentence2": "为什么我开通不了借呗", "label": "1"}
{"sentence1": "为什么用花呗付款了？显示没有付款", "sentence2": "花呗有扣款，淘宝显示未支付", "label": "0"}
{"sentence1": "花呗授权函在哪里下载", "sentence2": "花呗收款授权涵下载", "label": "0"}
{"sentence1": "可以让朋友替还花呗吗", "sentence2": "花呗可不可以让朋友帮忙还款", "label": "1"}
{"sentence1": "借花呗什么时候还", "sentence2": "我现在还款蚂蚁花呗什么时候可以用", "label": "0"}
{"sentence1": "借呗可以过几天还款", "sentence2": "我借呗可能过几天在还款", "label": "0"}
{"sentence1": "花呗额度为什么会降下", "sentence2": "为什么我的花呗降额了", "label": "1"}
{"sentence1": "借呗还款有短信通知吗", "sentence2": "借呗借钱短信通知", "label": "1"}
{"sentence1": "借呗输入借款金额无法点击确认", "sentence2": "借呗怎么无法确认借款了", "label": "1"}
{"sentence1": "关掉是不是开借呗的可能性更大些", "sentence2": "能不能将网商贷换成借呗", "label": "0"}
{"sentence1": "怎么花呗还有账单", "sentence2": "花呗已退款 为什么还有账单", "label": "0"}
{"sentence1": "支持花呗付款我为什么付不了", "sentence2": "为什么花呗不支持大额交易", "label": "0"}
{"sentence1": "花呗支付码开通", "sentence2": "为什么企业商户暂不支持开通花呗支付 怎么能开通", "label": "0"}
{"sentence1": "你看看我的花呗什么时候用的", "sentence2": "蚂蚁花呗返现的钱什么时候可以用", "label": "0"}
{"sentence1": "我的借呗额度什么时候恢复，我希望快点", "sentence2": "我问借呗提前完款，什么时候恢复额度", "label": "1"}
{"sentence1": "花呗主动还款下个月了 能取消么", "sentence2": "花呗付款，还款后，取消订单", "label": "0"}
{"sentence1": "花呗使用次数限制", "sentence2": "超过场景花呗消费次数或金额限制", "label": "0"}
{"sentence1": "为什么我有花呗没办法付款", "sentence2": "为什么我这个花呗不能用", "label": "1"}
{"sentence1": "为什么花呗分期后芝麻分一直不涨", "sentence2": "芝麻信用为什么不涨 我的借呗为什么不涨", "label": "0"}
{"sentence1": "您是您使用借呗贷款", "sentence2": "建议您多多使用借呗和花呗", "label": "0"}
{"sentence1": "开通花呗不使用需要缴费吗", "sentence2": "如果我开通花呗，确一直没有使用，会扣费用吗", "label": "1"}
{"sentence1": "开通花呗没用会产生费用", "sentence2": "花呗开通不使用会产生费用吗", "label": "0"}
{"sentence1": "花呗支付不需要密码的吗", "sentence2": "花呗小额支付，为什么不需要输入密码", "label": "0"}
{"sentence1": "为什么我一直提前还款，可是借呗现在用不了了", "sentence2": "刚刚用花呗买了psvr为何不能提前还款", "label": "0"}
{"sentence1": "我那天退了花呗押金", "sentence2": "为什么ofo有六块钱押金退到花呗了", "label": "0"}
{"sentence1": "花呗可以邀请好友嘛", "sentence2": "被花呗邀请过", "label": "0"}
{"sentence1": "蚂蚁花呗还过最低还款了，怎么还自动扣费", "sentence2": "花呗的自动全额还款和按最低还款额还款有什么区别", "label": "0"}
{"sentence1": "花呗还款能使用集分宝吗", "sentence2": "花呗购物能用集分宝吗", "label": "0"}
{"sentence1": "我的蚂蚁借呗，原来额度是***多，我还了***多，额度应该是***多，怎么变成***多了", "sentence2": "蚂蚁借呗的额度怎么自己降了", "label": "0"}
{"sentence1": "蚂蚁借呗支持中国储蓄邮政银行吗", "sentence2": "中国邮政储蓄银行可以绑定花呗还款吗", "label": "0"}
{"sentence1": "怎么花呗使用不了", "sentence2": "花呗为什么停用", "label": "1"}
{"sentence1": "我问的是之前的花呗账单怎么删除", "sentence2": "花呗账单信息怎么删除", "label": "0"}
{"sentence1": "我不想用花呗，终止合同怎么操作", "sentence2": "花呗我不想使用", "label": "1"}
{"sentence1": "花呗要利息口马", "sentence2": "花呗他需要付利息吗", "label": "1"}
{"sentence1": "我买东西已经收到扣费信息，但是花呗却说叫我还钱", "sentence2": "为什么我买东西的时候，明明已经扣钱了，为什么花呗发信息给我叫我还款", "label": "0"}
{"sentence1": "没手机花呗怎么还款", "sentence2": "花呗自动还款怎么绑定余额宝", "label": "0"}
{"sentence1": "借呗每月的还款日可以改么", "sentence2": "我这个借呗还款日期可不可以修改", "label": "0"}
{"sentence1": "花呗使用了最低还款会影响信用吗", "sentence2": "花呗自己扣会影响蚂蚁信用吗", "label": "0"}
{"sentence1": "花呗可以用在淘宝上吗", "sentence2": "花呗淘宝上用不了吗", "label": "0"}
{"sentence1": "不想要花呗还款，能关闭吗", "sentence2": "如果还款了，我想关闭花呗可以吗", "label": "0"}
{"sentence1": "花呗临时额度和vivo专属临时额度一样吗", "sentence2": "花呗临时额度能改长期额度吗", "label": "0"}
{"sentence1": "花呗可以提临额吗", "sentence2": "我的花呗额度可以申请调高一点吗", "label": "1"}
{"sentence1": "花呗额度可以送吗", "sentence2": "花呗的额度", "label": "0"}
{"sentence1": "***元花呗已还了，:退款***元又退回花呗，我没有得到退款怎么办", "sentence2": "我的退款到花呗里了，我怎么办", "label": "0"}
{"sentence1": "蚂蚁借呗按时还款了。但没有余额", "sentence2": "为什么借呗还款了没有可用余额", "label": "1"}
{"sentence1": "花呗号和支付宝账号不一样", "sentence2": "支付宝花呗和淘宝花呗不是一个账号", "label": "1"}
{"sentence1": "蚂蚁花呗是可以自己设置还款时间吗", "sentence2": "蚂蚁花呗的还款日期可以调整么", "label": "1"}
{"sentence1": "花呗晚两天还款，会对信用有影响吗", "sentence2": "花呗还了最低后 剩下的不及时还 会影响个人信用吗", "label": "1"}
{"sentence1": "借呗看还款计划", "sentence2": "借呗还款不对", "label": "0"}
{"sentence1": "我的花呗为什么开通的时候就只有***的额度", "sentence2": "为什么我开花呗额度只有***", "label": "0"}
{"sentence1": "如何改蚂蚁花呗的还款日期", "sentence2": "花呗还款银行卡更改", "label": "0"}
{"sentence1": "为什么商家开通了花呗服务 我却无法用花呗付款", "sentence2": "为什么商家开启了花呗支付，到我这里不能用花呗", "label": "1"}
{"sentence1": "蚂蚁借呗逾期一天影响房贷么", "sentence2": "借呗逾期几天会影响芝麻分", "label": "0"}
{"sentence1": "花呗临时额度是每个月都有的吗", "sentence2": "我想临时提升一点花呗额度", "label": "0"}
{"sentence1": "借呗还款了还在催我还款是怎么回事", "sentence2": "借呗昨天还过了，怎么还显示还款", "label": "1"}
{"sentence1": "花呗会自动扣账号余额吗", "sentence2": "花呗是***号扣款吗", "label": "0"}
{"sentence1": "我花呗的款，我感觉的是付完了，怎么还扣我的呀", "sentence2": "我的贷款是学费的，不是花呗", "label": "0"}
{"sentence1": "我的花呗余过期，还可以用吗", "sentence2": "我说我花呗现在还能用吗", "label": "0"}
{"sentence1": "我用花呗，账单与实际还款不一样", "sentence2": "我已还款的数额与花呗显示的数额不一致", "label": "1"}
{"sentence1": "银行卡绑定的手机号没有用了怎么还花呗", "sentence2": "我的银行卡没有预留手机号码，我想绑定上去可以么，我要还花呗", "label": "0"}
{"sentence1": "假如现在手头有点紧，***号还不了花呗，如果选择分期这个月底前一次还清还收取额外费用吗", "sentence2": "上个月花呗分期，这个月全部还清应该不收取任何费用吧", "label": "1"}
{"sentence1": "为什么我的蚂蚁借呗突然封了", "sentence2": "为啥借呗会被封了", "label": "1"}
{"sentence1": "为什么花呗还是未出账", "sentence2": "花呗出账是什么意思", "label": "0"}
{"sentence1": "网贷商和蚂蚁借呗", "sentence2": "网商贷怎么和借呗合并了", "label": "0"}
{"sentence1": "如何开通余额宝自动还花呗", "sentence2": "花呗账单的余额宝代扣如何开通", "label": "0"}
{"sentence1": "借呗开通在哪里开通", "sentence2": "借呗能不能给我开通", "label": "1"}
{"sentence1": "淘宝最少多钱能用花呗", "sentence2": "淘宝号码更换花呗还能用不", "label": "0"}
{"sentence1": "借呗额度降低什么时候恢复额度", "sentence2": "什么时候恢复蚂蚁借呗额度", "label": "0"}
{"sentence1": "未买东西怎么自动从花呗里扣款", "sentence2": "我没用花呗买东西咋扣费", "label": "1"}
{"sentence1": "怎么主动申请借呗", "sentence2": "可以申请蚂蚁借呗", "label": "0"}
{"sentence1": "还款花呗，手机停机收不到短信", "sentence2": "花呗还款要手机验证码，我手机号码没用，收不到怎么办", "label": "1"}
{"sentence1": "我的钱退哪里去了，花呗我已经还清了，之后退的款不应该退回支付宝余额或银行卡吗", "sentence2": "花呗还清了，但现在又退款到花呗了，钱哪里去了", "label": "0"}
{"sentence1": "蚂蚁花呗收款码不能收钱了", "sentence2": "怎么现在不能花呗收款", "label": "1"}
{"sentence1": "花呗逾期一两天会影响什么？利息是多少", "sentence2": "花呗逾期***天利息怎么算", "label": "1"}
{"sentence1": "借呗借款期限只有***个月和***个月", "sentence2": "借呗怎么只有六个月十二个月的周期选项", "label": "1"}
{"sentence1": "借呗逾期，最多几天", "sentence2": "借呗最多能涨到多少", "label": "0"}
{"sentence1": "借呗的额度在哪里看", "sentence2": "在哪找借呗提额", "label": "0"}
{"sentence1": "银行卡支付，为什么退款退回花呗", "sentence2": "花呗已还款，银行卡怎么不能用了", "label": "0"}
{"sentence1": "花呗可以共用吗", "sentence2": "卖方原本可以用蚂蚁花呗", "label": "0"}
{"sentence1": "花呗借呗都不见了", "sentence2": "我的蚂蚁花呗和借呗怎么不见", "label": "1"}
{"sentence1": "花呗关了还能开吗", "sentence2": "花呗关闭之后。还可以再次开通吗", "label": "1"}
{"sentence1": "我是不是开通花呗收款功能对吧", "sentence2": "现在是不是我这没有显示开通花呗是不是还没有开通", "label": "0"}
{"sentence1": "还清借呗才能升级网商贷是吗", "sentence2": "网商贷额度会比借呗高吗", "label": "0"}
{"sentence1": "蚂蚁借唄怎么补补不能开通", "sentence2": "蚂蚁借呗 我为什么开通不了", "label": "1"}
{"sentence1": "什么扣了费，还有这个蚂蚁花呗账单", "sentence2": "我花呗里账单有一个已经退款了 为什么还有", "label": "0"}
{"sentence1": "淘宝怎么设置不用花呗", "sentence2": "在淘宝买东西，怎么用花呗", "label": "0"}
{"sentence1": "现在我花呗的额度是负的，我想还款，饭没法操作", "sentence2": "为什么我的花呗现在还是负数", "label": "0"}
{"sentence1": "能用手机话费还款花呗吗", "sentence2": "花呗不能用于手机充值话费了吗", "label": "0"}
{"sentence1": "我的没有蚂蚁花呗", "sentence2": "我有两个号 一个有蚂蚁花呗一个没有", "label": "0"}
{"sentence1": "花呗记账周期", "sentence2": "花呗账单是***号到***号为一周期吗", "label": "1"}
{"sentence1": "展开 花呗付款的时候验证码怎么发到旧手机号了？这怎么改", "sentence2": "我的花呗还款的时候验证码总是发到老手机号上", "label": "0"}
{"sentence1": "我花呗***，怎么不可以分期***多的商品", "sentence2": "花呗分期怎么不能分全部的金额，只能分一二百的", "label": "0"}
{"sentence1": "花呗怎么还要绑定银行卡", "sentence2": "刚刚我用花呗付款了，要怎么还款", "label": "0"}
{"sentence1": "我的账号花呗开通了吗", "sentence2": "现在我的账户没有开通花呗吗", "label": "1"}
{"sentence1": "花呗可以在支付宝里点外卖嘛", "sentence2": "外卖商家可以使用花呗嘛", "label": "1"}
{"sentence1": "还花呗的账单", "sentence2": "差了多少钱，我给她还了，把她的蚂蚁花呗给关了吧", "label": "0"}
{"sentence1": "不想要网商贷怎么变回借呗", "sentence2": "怎样把网商贷换回借呗", "label": "1"}
{"sentence1": "蚂蚁借呗能延长还款时间吗", "sentence2": "借呗可以延后还款吗", "label": "1"}
{"sentence1": "买家用花呗买我东西我要付服务费", "sentence2": "蚂蚁花呗支付服务费是什么", "label": "0"}
{"sentence1": "我的花呗怎么显示是叫我登陆另一个手机号", "sentence2": "怎么解除另一个账号的花呗", "label": "0"}
{"sentence1": "花呗能交水电费么", "sentence2": "花呗能缴生活缴费吗", "label": "0"}
{"sentence1": "在哪里看花呗是否自动还款", "sentence2": "花呗已经自动还款了，我没看见", "label": "0"}
{"sentence1": "借呗最底是多了的信用额度", "sentence2": "借呗最高可提升多大额度", "label": "0"}
{"sentence1": "我的蚂蚁借呗可以明天还吗 今天是还款日", "sentence2": "借呗还款日，今天到期，我明天还，会有影响吗", "label": "1"}
{"sentence1": "一号花的花呗什么时候还款", "sentence2": "本月一号使用花呗，次月几号还款", "label": "1"}
{"sentence1": "为什么支付宝里的有笔账单在花呗里也有", "sentence2": "我的花呗账单里为什么会出现未出账账单", "label": "0"}
{"sentence1": "花呗用不了美团是怎么回事", "sentence2": "我美团点好餐，花唄怎么支付不了", "label": "1"}
{"sentence1": "如何查看花呗还款的具体", "sentence2": "怎么查看还清花呗", "label": "1"}
{"sentence1": "花呗安全认证错误", "sentence2": "花呗提供的错误", "label": "0"}
{"sentence1": "可以把借呗这个标栏隐藏起来，别人看不见", "sentence2": "借呗工具栏能隐藏起来吗", "label": "1"}
{"sentence1": "我的花呗不能干通，要设置人脸，设置不上怎么办", "sentence2": "花呗通过不了人脸", "label": "0"}
{"sentence1": "花呗可以换张银行卡吗", "sentence2": "银行卡换了怎么换借呗", "label": "0"}
{"sentence1": "借呗可以按最低还款吗", "sentence2": "借呗还款可以比最低还款数高吗", "label": "0"}
{"sentence1": "蚂蚁借呗借***一个月还多少", "sentence2": "蚂蚁借呗借***，***个月还。一个月还多少", "label": "1"}
{"sentence1": "我想永久关闭蚂蚁借呗", "sentence2": "永久关闭借呗", "label": "1"}
{"sentence1": "我花呗的钱，我已经还了，怎么上面还显示我没还什么意思，先生", "sentence2": "还花呗怎么银行卡钱已经扣了 但是还是显示差钱", "label": "0"}
{"sentence1": "要还花呗的钱，怎么操作，昨晚用的", "sentence2": "我要花呗还款,怎么操作", "label": "1"}
{"sentence1": "借呗以前有两万多额度怎么关闭了", "sentence2": "昨天都有蚂蚁借呗额度今天怎么就没有了", "label": "0"}
{"sentence1": "我的花呗额度怎么自己下调了", "sentence2": "我的花呗额度能否下调至五千", "label": "0"}
{"sentence1": "花呗里有退款，但是后来我关闭了，退款怎么办", "sentence2": "花呗已经关闭，如果有退款怎么办", "label": "1"}
{"sentence1": "我有一个***天免息的借呗券", "sentence2": "借呗***天免息券", "label": "1"}
{"sentence1": "缴费电费不能用花呗", "sentence2": "花呗不可以付电费了吗", "label": "1"}
{"sentence1": "花呗绑定的支付宝能改吗", "sentence2": "花呗换绑定的支付宝", "label": "1"}
{"sentence1": "逾期***多天还能开通花呗吗", "sentence2": "花呗逾期两个月还能不能使用", "label": "0"}
{"sentence1": "花呗充加油卡吗", "sentence2": "可以使用蚂蚁花呗充值加油卡吗", "label": "1"}
{"sentence1": "借呗是网商贷", "sentence2": "网商贷，是蚂蚁花呗吗", "label": "0"}
{"sentence1": "花呗分期付款要全额支付吗", "sentence2": "用花呗分期购买，为什么还要全额付款", "label": "0"}
{"sentence1": "拿花呗支付的退款后钱是退到哪儿", "sentence2": "花呗买的东西，退款就退到哪了", "label": "1"}
{"sentence1": "我在买东西，怎么不能用花呗支付", "sentence2": "为什么滴滴不能用花呗支付吧", "label": "0"}
{"sentence1": "花呗还在以前手机号绑定怎么办", "sentence2": "蚂蚁花呗手机绑定和设置里绑定手机不一致怎么办", "label": "0"}
{"sentence1": "芝麻信用分怎么提升不了", "sentence2": "为啥不加芝麻分了", "label": "1"}
{"sentence1": "我昨天在蚂蚁借呗借了***到现在都没有到账", "sentence2": "怎么我的借呗还没到", "label": "0"}
{"sentence1": "我花呗还款后再退款钱退到那里去", "sentence2": "我的退款在花呗里边儿", "label": "0"}
{"sentence1": "花呗消费后什么时候还款", "sentence2": "我现在使用花呗 什么时候还款", "label": "0"}
{"sentence1": "花呗刷卡能刷几次", "sentence2": "还花呗能用别的卡还吗", "label": "0"}
{"sentence1": "申请修改借呗还款日", "sentence2": "蚂蚁借呗可以延缓还款日", "label": "0"}
{"sentence1": "是不是我不管买什么都不可以再用花呗了", "sentence2": "为什么我花呗无法进行分期付款", "label": "0"}
{"sentence1": "花呗额度与芝麻分有关系吗", "sentence2": "信用分跟花呗有关吗", "label": "1"}
{"sentence1": "可以帮我开通一下花呗吗", "sentence2": "小号可以申请花呗吗", "label": "0"}
{"sentence1": "为什么不支持开通花呗收钱码", "sentence2": "收钱码为什么不支持花呗", "label": "0"}
{"sentence1": "借呗也不显示了", "sentence2": "我为什么不显示蚂蚁借呗", "label": "1"}
{"sentence1": "无法退出借贝", "sentence2": "怎样退出借呗", "label": "0"}
{"sentence1": "蚂蚁借呗输错三次密码", "sentence2": "我借呗多次按错密码被中断了怎么办", "label": "0"}
{"sentence1": "我的花呗为啥不能支付微信", "sentence2": "花呗能用微信支付还钱吗", "label": "0"}
{"sentence1": "怎么还了花呗 还有账单", "sentence2": "怎么查我的实名账号开通了花呗", "label": "0"}
{"sentence1": "嗨为什么不借呗提现了", "sentence2": "为什么我支付宝借呗不能取款了", "label": "1"}
{"sentence1": "我想把花呗转到这个支付宝账号上，怎么操作", "sentence2": "花呗怎么转到另个账户", "label": "1"}
{"sentence1": "为什么把钱退到花呗", "sentence2": "给我退到花呗上了", "label": "1"}
{"sentence1": "我的借呗还款记录和借款记录，在哪里查", "sentence2": "借呗的还款记录哪里看", "label": "0"}
{"sentence1": "支付宝换了怎么换花呗", "sentence2": "换个支付宝花呗付款怎么换", "label": "0"}
{"sentence1": "您可登录支付宝号使用花呗", "sentence2": "您可登录某支付宝使用花呗", "label": "1"}
{"sentence1": "花呗账单还款可以取消吗", "sentence2": "花呗主动还款之后取消了订单 钱没退", "label": "0"}
{"sentence1": "蚂蚁花呗，分期有限额吗", "sentence2": "花呗限额限次", "label": "0"}
{"sentence1": "为什的退款后花呗到账是***", "sentence2": "花呗支付退款需要多长时间到账", "label": "0"}
{"sentence1": "怎么快速提高花呗额度", "sentence2": "蚂蚁花呗可用额度怎么样才能提高", "label": "1"}
{"sentence1": "我把网商贷取消", "sentence2": "我把网商关掉了", "label": "1"}
{"sentence1": "给我申请一下蚂蚁借呗", "sentence2": "主动申请蚂蚁借呗题额", "label": "0"}
{"sentence1": "为什么我刚开通借呗 就显示暂无额度", "sentence2": "为什么我的借呗出现暂无信誉额度", "label": "0"}
{"sentence1": "今天借呗有活动", "sentence2": "借呗里面的活动", "label": "1"}
{"sentence1": "您说的是您登录不上您开通花呗的 支付宝账户", "sentence2": "您说的是您登录不上您开通花呗的", "label": "1"}
{"sentence1": "支付宝改了手机号码。花呗短信也改了吗", "sentence2": "支付宝手机号更改了用不了花呗", "label": "0"}
{"sentence1": "蚂蚁借呗怎么每期提前还", "sentence2": "借呗能提前还清吗", "label": "1"}
{"sentence1": "花呗关闭，怎么还款", "sentence2": "花呗自动还款是怎样的", "label": "0"}
{"sentence1": "那我的借呗提升额度一般会通过吗", "sentence2": "我的借呗额度还可提升吗", "label": "0"}
{"sentence1": "为什么花呗的额度下降了", "sentence2": "我的花呗怎么好久不调额了", "label": "0"}
{"sentence1": "我的花呗什么时候升高", "sentence2": "什么时候可恢复花呗", "label": "0"}
{"sentence1": "蚂蚁借呗利率怎么计算", "sentence2": "详细说算下蚂蚁借呗利息", "label": "1"}
{"sentence1": "我怎么才能提高借呗金额", "sentence2": "借呗额度怎样提升", "label": "1"}
{"sentence1": "花呗可在加油站加油吗", "sentence2": "蚂蚁花呗可以去中国石油加油吗", "label": "0"}
{"sentence1": "现在我的花呗能用嘛", "sentence2": "我用了花呗的钱吗", "label": "0"}
{"sentence1": "怎么关闭刚开的花呗", "sentence2": "花呗怎么关掉我不用花呗了", "label": "1"}
{"sentence1": "开通下花呗", "sentence2": "从新开通蚂蚁花呗", "label": "1"}
{"sentence1": "花呗之前是***的，怎么现在变成***了", "sentence2": "花呗额度高的，怎么会降低了", "label": "0"}
{"sentence1": "为什么说不满足花呗开通条件", "sentence2": "开花呗，显示不符合条件", "label": "1"}
{"sentence1": "收款码怎么用花呗支付", "sentence2": "我想我的收钱码提高花呗支付", "label": "0"}
{"sentence1": "用花呗有利息么，每月自动从余额还清花呗欠款", "sentence2": "用花呗，自动还款要利息吗", "label": "0"}
{"sentence1": "借呗借钱到银行卡没到", "sentence2": "借呗多久可以到银行卡", "label": "0"}
{"sentence1": "借呗开通的条件都满足了 为啥开不了", "sentence2": "为什么我不能开通借呗呀", "label": "1"}
{"sentence1": "为什么我的借呗不能循环使用", "sentence2": "我的借呗最近不能用了", "label": "0"}
{"sentence1": "借呗还款是每月几日", "sentence2": "借呗每月还款日是还多少", "label": "0"}
{"sentence1": "借呗和花呗有冲突吗", "sentence2": "借呗和花呗都一样的吗", "label": "1"}
{"sentence1": "借呗还款是每个月吗", "sentence2": "借呗可以每月最低还款吗", "label": "0"}
{"sentence1": "有保险可以开通借呗吗", "sentence2": "借呗有额度就可以使用吗", "label": "0"}
{"sentence1": "花呗怎么不能在商户使用", "sentence2": "为什么可以使用花呗的店子不能使用花呗付款～", "label": "0"}
{"sentence1": "网商贷和借呗是一个平台吗", "sentence2": "网商银行和借呗是一起的吗", "label": "1"}
{"sentence1": "花呗怎么读不了取通讯录", "sentence2": "花呗。支付宝怎么访问通讯录", "label": "0"}
{"sentence1": "刚才借呗怎么出现提额信息了", "sentence2": "怎么我的蚂蚁借呗不会提额", "label": "0"}
{"sentence1": "花呗服务费扣款是什么意思", "sentence2": "花呗已入账是什么意思", "label": "0"}
{"sentence1": "花呗支付成功，怎么抽奖", "sentence2": "花呗还能抽奖", "label": "1"}
{"sentence1": "借呗主动申请没通过，会不会自动开", "sentence2": "我申请的借呗，怎么还没通过", "label": "0"}
{"sentence1": "这个账号和另一个账号是一个身份证注册的为什么这个账号不能用蚂蚁借呗", "sentence2": "我的借呗为什么不能用了", "label": "0"}
{"sentence1": "为什么借呗这么久不给我提额", "sentence2": "借呗提前还款了为什么没额度啦", "label": "0"}
{"sentence1": "蚂蚁借呗怎么还款有手续费", "sentence2": "我想从蚂蚁借呗里头周转下资金家一天电话的手续费怎么算的", "label": "0"}
{"sentence1": "我蚂蚁借呗怎么没有钱", "sentence2": "我昨天借呗申请***怎么没到帜", "label": "0"}
{"sentence1": "花呗能否滴滴", "sentence2": "滴滴花呗支付", "label": "1"}
{"sentence1": "为什么我的退款***元会转入花呗", "sentence2": "小蜜，退款怎么会转花呗里", "label": "1"}
{"sentence1": "我的花呗额度能调高吗", "sentence2": "花呗额度怎么提升", "label": "1"}
{"sentence1": "借呗分期还有手续费吗", "sentence2": "借呗借款手续费怎么算", "label": "0"}
{"sentence1": "花呗有钱的情况下为什么花呗分期用不了", "sentence2": "为什么我用不了花呗分期付款", "label": "0"}
{"sentence1": "我开通了花呗为什么不能买手机", "sentence2": "为什么没有花呗购物了", "label": "0"}
{"sentence1": "我***月***用花呗付的款那么还款日是***月还是***月", "sentence2": "花呗几号是还款日", "label": "0"}
{"sentence1": "花呗分期能不能免息", "sentence2": "花呗账单分期免息券在哪儿领", "label": "0"}
{"sentence1": "快餐店里可以用花呗么", "sentence2": "花呗可以在店里用吗", "label": "0"}
{"sentence1": "借呗逾期一天，刚刚还了，影响多大", "sentence2": "我昨天借呗还款", "label": "0"}
{"sentence1": "可以用积分兑换花呗分期免息券吗", "sentence2": "积分可以兑换花呗免费分期吗", "label": "0"}
{"sentence1": "查一下蚂蚁借呗的账单", "sentence2": "我的借呗账单在哪里找", "label": "1"}
{"sentence1": "支付宝花呗不还会怎么样", "sentence2": "花呗这个月还不上怎么办", "label": "0"}
{"sentence1": "借呗分期***个月可以改为***个月吗", "sentence2": "借呗最长还款不是***月吗，现在怎么才***个月", "label": "0"}
{"sentence1": "我的花呗显示微贷产品预期，我想查询一下是什么产品", "sentence2": "微贷产品逾期记录，花呗被冻结，是什么原因", "label": "0"}
{"sentence1": "我现在可以向客户花呗收款吗", "sentence2": "个体可以花呗收款吗", "label": "1"}
{"sentence1": "借呗还了以后可以再借吗", "sentence2": "借呗借了还没还 还可以再借嘛", "label": "0"}
{"sentence1": "我的借呗什么时候恢复额度", "sentence2": "怎么样才能恢复借呗额度", "label": "1"}
{"sentence1": "借呗没出现短期借款", "sentence2": "借呗短期在哪选", "label": "1"}
{"sentence1": "花呗只能总在网上买东西么", "sentence2": "花呗只能在淘宝和天猫上消费", "label": "0"}
{"sentence1": "花呗分期付款了怎么提额", "sentence2": "花呗要分期还要怎么设置", "label": "0"}
{"sentence1": "为什么花呗提前还款了还是有手续费", "sentence2": "为什么我已经完成大学生认证但花呗分三期还是要手续费", "label": "0"}
{"sentence1": "我的账号没有花呗功能", "sentence2": "花呗有没有二维码", "label": "0"}
{"sentence1": "要是花呗额度不够，又想用分期购物，有方法吗", "sentence2": "花呗分期购物是必须花呗里有这件物品总价的额度才行吗", "label": "0"}
{"sentence1": "花呗能和微信连吗", "sentence2": "可以通过微信还花呗", "label": "0"}
{"sentence1": "为什么我有现金贷款资格 借呗开通不了", "sentence2": "为什么我开不了借呗呀", "label": "1"}
{"sentence1": "花呗账单为什么不能分期还款", "sentence2": "花呗账单不可分期了吗", "label": "1"}
{"sentence1": "借呗***为什么不可以借", "sentence2": "天天用支付宝 为什么借呗用不了", "label": "1"}
{"sentence1": "蚂蚁借呗多久重新可以评估额度", "sentence2": "蚂蚁借呗能提额多久能评估", "label": "1"}
{"sentence1": "花呗还款日为***号或***号，有可能是***号，请以页面提示为准", "sentence2": "花呗还款日 一般是每月的***号或者***号哈 具体", "label": "1"}
{"sentence1": "都已经退款了，为什么花呗上还是有这个要钱要还", "sentence2": "已退款到花呗，怎么每个月还要还", "label": "1"}
{"sentence1": "我的信誉良好，为什么之前自动开通了借呗，后面又自动关闭了，要怎么才可以开通", "sentence2": "借呗你们自己把我的关了，要如何才能开通", "label": "0"}
{"sentence1": "为什么我花呗数对不上", "sentence2": "为什么我的花呗三月有***要还", "label": "1"}
{"sentence1": "我刚才点错了，直接申请放款了", "sentence2": "我借款金额写错了，应该借***万，我写成了***万", "label": "0"}
{"sentence1": "蚂蚁借呗两天没还钱", "sentence2": "蚂蚁借呗还款日几点没还才算逾期", "label": "0"}
{"sentence1": "我花呗过一段时间还。现在真的没有钱", "sentence2": "我想查我的花呗还清没", "label": "0"}
{"sentence1": "为什么我的花呗分期额度显示余额不足", "sentence2": "花呗分期总是提示额度不足是什么意思", "label": "1"}
{"sentence1": "还花呗能用微信支付么", "sentence2": "花呗怎么绑定微信支付款", "label": "0"}
{"sentence1": "借呗的钱什么时候到", "sentence2": "为什么在借呗借钱要那么久还不到账", "label": "1"}
{"sentence1": "花呗还款方式是扣支付宝余额吗", "sentence2": "想开通余额宝自动还花呗", "label": "0"}
{"sentence1": "借呗有还款信息提醒吗", "sentence2": "借呗还款不提醒吗", "label": "1"}
{"sentence1": "蚂蚁花呗还钱有问题", "sentence2": "蚂蚁借呗提前还钱，会不会被关闭借呗功能", "label": "0"}
{"sentence1": "花呗学历信息更改", "sentence2": "个人信息更改后花呗功能还在吗", "label": "0"}
{"sentence1": "借呗的期限怎么变短了", "sentence2": "借呗可以借***期，现在怎么只可以借***期了", "label": "1"}
{"sentence1": "花呗如何找朋友代付", "sentence2": "花呗可以找人代付不", "label": "0"}
{"sentence1": "你们花呗额度是看颜值 决定的吗", "sentence2": "花呗可用额度是***元", "label": "0"}
{"sentence1": "我以前登花呗的手机号忘了", "sentence2": "我手机号设变换了手机以前直接登录花呗现帐户和密码忘记怎么办", "label": "0"}
{"sentence1": "蚂蚁借呗怎么把利息降低", "sentence2": "借呗怎么降低利息", "label": "1"}
{"sentence1": "oppo花呗限制充值是多少", "sentence2": "花呗分期有没有限制多少", "label": "0"}
{"sentence1": "我的花呗收款审核是什么原因没有通过", "sentence2": "借呗审核不通过用什么原因", "label": "0"}
{"sentence1": "我的手机丢了花呗怎么还钱", "sentence2": "我手机都没花呗图案", "label": "0"}
{"sentence1": "为什么借呗不能十二个月分期还款了", "sentence2": "蚂蚁借呗***期还款怎么不能选了", "label": "1"}
{"sentence1": "来分期有过逾期 但是花呗没有过逾期 影响开通借呗吗", "sentence2": "蚂蚁借呗过期还款有啥影响", "label": "0"}
{"sentence1": "花呗冻结了怎么把花呗恢复", "sentence2": "花呗冻结了 给我开开", "label": "1"}
{"sentence1": "花呗可以收利息的部分提前还款，免息的不提前还款吗", "sentence2": "申请花呗分期后提前还款还要手续费吗", "label": "0"}
{"sentence1": "花呗不是自动还", "sentence2": "借呗还钱是自动还吗", "label": "0"}
{"sentence1": "如何删除支付宝借呗的还款记录", "sentence2": "我想你给我蚂蚁借呗记录删除", "label": "1"}
{"sentence1": "我不明白为什么停了我的借呗", "sentence2": "我的借呗给我关了干嘛", "label": "1"}
{"sentence1": "花呗之前有逾期记录，现在已经还清，但无法分期付款，如何恢复花呗分期", "sentence2": "花呗如何单笔分期", "label": "0"}
{"sentence1": "蚂蚁借呗分期后能一次性付清吗", "sentence2": "我的借呗这一期还清了吗", "label": "0"}
{"sentence1": "是喊我朋友网银转钱到你们支付宝账号里", "sentence2": "我支付宝里有余额的 但是没办法扣", "label": "0"}
{"sentence1": "滴滴出行可以用花呗支付麽", "sentence2": "蚂蚁花呗能不能用滴滴出行", "label": "0"}
{"sentence1": "为什么我的借呗用不了", "sentence2": "为什么我的借呗不能接了", "label": "1"}
{"sentence1": "我的花呗开没开", "sentence2": "我这个支付宝还没开通花呗吗", "label": "1"}
{"sentence1": "借呗提前还款对信誉有用吗", "sentence2": "蚂蚁借呗提前还款算是违约吗", "label": "0"}
{"sentence1": "能修改蚂蚁花呗的还款时间吗", "sentence2": "蚂蚁花呗怎么修改还款手机号", "label": "0"}
{"sentence1": "借呗 没有自动扣款", "sentence2": "为什么借呗到现在还没有扣", "label": "1"}
{"sentence1": "怎么可以再另一个账户开通花呗", "sentence2": "我的这个账号花呗关掉了，我得新账号怎么不能开通花呗", "label": "1"}
{"sentence1": "为什么我的花呗到现在都没提额", "sentence2": "我的借呗没提额花呗总提额为什么", "label": "0"}
{"sentence1": "花呗还款详情时间", "sentence2": "花呗每月几时还款", "label": "1"}
{"sentence1": "可以在线咨询蚂蚁花呗吗", "sentence2": "花呗可以使用qq充值吗", "label": "0"}
{"sentence1": "安安，我申请的花呗收款怎么不能用", "sentence2": "我的商家收款二维码为什么花呗支付不了", "label": "1"}
{"sentence1": "花呗分期了两个可以先还清一个吗", "sentence2": "花呗单笔分期还清", "label": "0"}
{"sentence1": "我的花呗平台怎么没有", "sentence2": "我花呗为什么没有额度", "label": "0"}
{"sentence1": "我用支付宝的花呗买的火车票，完了我还了，结果我去退票它又把钱退到了花呗上", "sentence2": "我之前用花呗买了火车票，但是最近我已经提前把所有的钱都还完了，如果我现在退火车票，钱会退到哪里", "label": "0"}
{"sentence1": "我的蚂蚁借呗怎么沒有了，我要借钱", "sentence2": "我的借呗以前有两万多的，现在为什么没有了", "label": "1"}
{"sentence1": "花呗分期服务开票", "sentence2": "花呗分期服务费开票类型", "label": "1"}
{"sentence1": "开通借呗一定要绑银行卡吗", "sentence2": "绑定银行卡就可以用花呗了", "label": "0"}
{"sentence1": "为什么退了花呗呀", "sentence2": "为什么把钱已经退到花呗，花呗账单还是那些", "label": "0"}
{"sentence1": "借呗什么时候恢复借钱", "sentence2": "借呗已经还清 额度为什么不恢复", "label": "0"}
{"sentence1": "花呗什么支持用", "sentence2": "收钱码支持信用卡花呗吗", "label": "0"}
{"sentence1": "借呗本月的款可以分期吗", "sentence2": "借呗分期可以", "label": "1"}
{"sentence1": "借呗还款日***点后还可以吗", "sentence2": "借呗可不可以延后还款", "label": "0"}
{"sentence1": "不可以用花呗支付电费了么", "sentence2": "用花呗可以叫电费嘛", "label": "1"}
{"sentence1": "花呗总欠款怎么看", "sentence2": "花呗总额度在哪看", "label": "0"}
{"sentence1": "***号还款要到***号才能再使用花呗吗", "sentence2": "可不可以到***号再还花呗", "label": "0"}
{"sentence1": "蚂蚁借呗可以提前还下个月的么", "sentence2": "可不可以提前还借呗分期", "label": "0"}
{"sentence1": "每月花呗还款日可以更改日期吗", "sentence2": "怎么更改花呗自动还款账户", "label": "0"}
{"sentence1": "借呗信用怎么提高", "sentence2": "使用借呗会提升信用吗", "label": "0"}
{"sentence1": "花呗支付功能", "sentence2": "我一直使用花呗支付", "label": "0"}
{"sentence1": "找不到我的花呗了", "sentence2": "为什么我的蚂蚁花呗找不到了", "label": "1"}
{"sentence1": "蚂蚁借呗升级为网商贷后额度是一样的吗", "sentence2": "网商贷是否跟原有的借呗一样的额度吗", "label": "1"}
{"sentence1": "还完了花呗，好友帮还怎么还在邀请中", "sentence2": "怎么邀请好友帮我还花呗", "label": "0"}
{"sentence1": "线下花呗收款需要支付手续费吗", "sentence2": "用花呗付款需要手续费或利息吗", "label": "0"}
{"sentence1": "花呗已经办理分期还款，现在怎么样才可以提前一次性能还清", "sentence2": "花呗分期提前还清 在哪里", "label": "1"}
{"sentence1": "我没有支付宝花呗，只有淘宝花呗", "sentence2": "淘宝上有花呗为什么支付宝上没有", "label": "1"}
{"sentence1": "借呗怎么接受权", "sentence2": "借呗怎么主动堤余额", "label": "0"}
{"sentence1": "我用花呗在美团订餐饮", "sentence2": "花呗可以在美团用嘛", "label": "1"}
{"sentence1": "花呗开了一定要用吗？如果不用会不会产生费用", "sentence2": "花呗开通之后不用会产生费用吗", "label": "0"}
{"sentence1": "我刚才注册了蚂蚁借呗我想取消我扫的身份证", "sentence2": "蚂蚁借呗怎么取消验证身份证", "label": "1"}
{"sentence1": "花呗分期过后能一次还完不", "sentence2": "花呗分期可以一次多还嘛", "label": "0"}
{"sentence1": "蚂蚁花呗不还怎么办", "sentence2": "账号等不上去花呗怎么还", "label": "0"}
{"sentence1": "花呗最低还款有影响的吗", "sentence2": "花呗不可以每月最低还款吗", "label": "0"}
{"sentence1": "花呗付款后，我的商品要退款", "sentence2": "花呗付款成功，怎么申请退款", "label": "0"}
{"sentence1": "花呗显示有个未还款", "sentence2": "我的花呗什么时候欠款未还", "label": "0"}
{"sentence1": "火车票花呗退款金额差额很大", "sentence2": "支付宝火车票退款与花呗不符", "label": "1"}
{"sentence1": "支付宝交电费怎么不会用蚂蚁花呗了", "sentence2": "收钱码，花呗怎么支付", "label": "0"}
{"sentence1": "【花呗】你的支付宝******@qq.com花呗***月账单自动还款失败，***元未还，请登录“支付宝-花呗”核对并还款，已还忽略", "sentence2": "【花呗】你的支付宝******@qq.com花呗***月账单自动还款失败，***元未还，请登录“支付宝-花呗”核对并还款，已还忽略", "label": "1"}
{"sentence1": "花呗，刷脸没成功", "sentence2": "多次刷脸花呗不成功，咋办", "label": "1"}
{"sentence1": "我的花呗收款怎么不能关闭", "sentence2": "退出花呗，我怎么又要还款不是还完", "label": "0"}
{"sentence1": "花呗登不进去了", "sentence2": "蚂蚁花呗，怎么登不进去", "label": "1"}
{"sentence1": "花呗怎么提升到几千", "sentence2": "花呗怎么提额", "label": "1"}
{"sentence1": "我可以在支付包用花呗就是在淘宝用不了", "sentence2": "淘宝的花呗可以用支付宝的，用不了", "label": "0"}
{"sentence1": "怎么才可以把花呗额度提到三千", "sentence2": "怎么更改花呗的额度", "label": "0"}
{"sentence1": "我是商家，店铺目前无法开通花呗", "sentence2": "我的店铺刚开一个月 想开通花呗 但是好像不能开 对店铺有什么具体要求 才能开通花呗", "label": "1"}
{"sentence1": "我什么时候可恢复借呗额度", "sentence2": "什么时候可以恢复蚂蚁借呗", "label": "0"}
{"sentence1": "在吗为什么我的没有花呗", "sentence2": "问为什么我没有花呗额度", "label": "0"}
{"sentence1": "花呗租手机续付时手机损坏时租金变吗", "sentence2": "花呗租手机是一直租吗", "label": "0"}
{"sentence1": "为什么我蚂蚁借呗验证码收不到，怎么回事", "sentence2": "借呗怎么用不了，收不到回复验证码", "label": "0"}
{"sentence1": "我之前的蚂蚁花呗忘记账号了", "sentence2": "花呗使用的账户忘记是什么号码", "label": "1"}
{"sentence1": "我用了花呗里的线但是我没绑定银行卡怎么还款", "sentence2": "我花呗还款，从银行卡余额扣除了，但是账单还没还上", "label": "0"}
{"sentence1": "为什么淘宝可以用花呗支付，我在支付宝上却找不到", "sentence2": "我的花呗花的怎么找不到了", "label": "0"}
{"sentence1": "怎样可以快速使用蚂蚁借呗", "sentence2": "我想使用蚂蚁借吧", "label": "1"}
{"sentence1": "支付宝收款，为什么不能收信用卡和花呗的钱", "sentence2": "我申请的收钱码 信用卡和花呗支持最高额度是多少", "label": "0"}
{"sentence1": "花呗，如何设置分期还款", "sentence2": "花呗分期还没还清还能再分期吗", "label": "0"}
{"sentence1": "为什么我连花呗体验额度都没有", "sentence2": "为什么花呗额度只能使用***元", "label": "0"}
{"sentence1": "还完总欠款才可以用借呗", "sentence2": "我可以用蚂蚁借呗嘛", "label": "0"}
{"sentence1": "我还没有开通花呗但是淘宝付款使用了要怎么还款", "sentence2": "我并没有开通花呗，付款按错用了***次，怎么样还款", "label": "1"}
{"sentence1": "我得花呗怎么停用了", "sentence2": "怎么样把花呗关了", "label": "1"}
{"sentence1": "开启花呗账单分期后可以一次还清吗", "sentence2": "花呗分期了以后还可以一次性还上么", "label": "1"}
{"sentence1": "没有支付宝，可以还用了花呗的钱吗", "sentence2": "刚用花呗付款现在可以还款吗", "label": "0"}
{"sentence1": "还有重庆阿里小额小贷、重庆蚂蚁小额小贷 这两个公司也收取了花呗分期", "sentence2": "***重庆阿里小额小贷，***重庆蚂蚁小额小贷 这两个也是花呗分期", "label": "1"}
{"sentence1": "我得借呗还款成功了吗", "sentence2": "我九月这期蚂蚁借呗是否还款成功", "label": "1"}
{"sentence1": "我还清了花呗怎样退出", "sentence2": "我怎样才能退出花呗", "label": "1"}
{"sentence1": "我想知道花呗临时额度多少", "sentence2": "花呗额度和临时额度怎么还", "label": "0"}
{"sentence1": "水费为什么不能用花呗支付了", "sentence2": "我交水电费怎么用不了花呗", "label": "0"}
{"sentence1": "怎么样恢复调整前的花呗额度", "sentence2": "花呗额度怎么恢复原来的花呗钱数", "label": "1"}
{"sentence1": "双十一消费的花呗总额可以分期免息", "sentence2": "里可以领花呗分期免息", "label": "0"}
{"sentence1": "借呗难开很", "sentence2": "开通过借呗了", "label": "0"}
{"sentence1": "为什么我支付宝付款不可以使用花呗", "sentence2": "本款衣服有标识花呗支付，为什么不能", "label": "0"}
{"sentence1": "网商贷，就是蚂蚁借呗吗", "sentence2": "借呗变网上贷", "label": "0"}
{"sentence1": "借呗什么时候有钱", "sentence2": "蚂蚁借呗什么时候出账", "label": "0"}
{"sentence1": "借呗怎么没资格申请", "sentence2": "借呗怎么还没开通", "label": "1"}
{"sentence1": "花呗提前结清，花呗会长额度嘛", "sentence2": "花呗提前还清全款", "label": "0"}
{"sentence1": "信用卡与花呗为什么显示不符合规定", "sentence2": "为什么点击花呗信用卡付款，说不符合", "label": "0"}
{"sentence1": "开通花呗后怎么关闭", "sentence2": "关闭花呗后还可以开通吗", "label": "0"}
{"sentence1": "我想用借呗怎么做", "sentence2": "怎么样才可以用借呗", "label": "1"}
{"sentence1": "借呗到期可以再分期吗", "sentence2": "我的借呗可以分期吗", "label": "0"}
{"sentence1": "调整花呗额度", "sentence2": "我花呗的临时额度", "label": "0"}
{"sentence1": "花呗红包怎么样", "sentence2": "花呗可以换红包不", "label": "0"}
{"sentence1": "之前用完花呗有一次抽奖的机会现在还有吗", "sentence2": "之前花呗付款有抽奖机会的", "label": "1"}
{"sentence1": "我的花呗什么时候才可以y", "sentence2": "怎么才可以用回花呗", "label": "1"}
{"sentence1": "蚂蚁花呗重新怎么开通", "sentence2": "我请求再次开通蚂蚁花呗", "label": "1"}
{"sentence1": "花呗分期了能取消分期", "sentence2": "花呗不用分期", "label": "0"}
{"sentence1": "蚂蚁借呗可以借借计次，还可以在建吗", "sentence2": "蚂蚁借呗借的钱开通网商贷之后，可以还款吗", "label": "0"}
{"sentence1": "买运费险就不能用花呗支付", "sentence2": "美图不能用花呗", "label": "0"}
{"sentence1": "借呗可以取消自动还款不", "sentence2": "我之前设置了借呗自动还款，怎样取消", "label": "0"}
{"sentence1": "蚂蚁花呗分期还款可以一次还清吗", "sentence2": "用花呗分期付款，还是一次性还清花呗还是", "label": "0"}
{"sentence1": "花呗逾期款返清后花呗可以使用吗", "sentence2": "逾期一天还可以用花呗不", "label": "1"}
{"sentence1": "说我账户不符合开通信用卡花呗付款是什么意思", "sentence2": "要开通信用卡与花呗收款功能，但提示说我的账户不符合开通条件", "label": "0"}
{"sentence1": "花呗分期暂不可用", "sentence2": "到提交订单的时候显示花呗分期不可用", "label": "1"}
{"sentence1": "借呗借钱成功多久放款", "sentence2": "蚂蚁借呗借的钱一般多久到账", "label": "0"}
{"sentence1": "可以开花呗不用吗", "sentence2": "花呗能用到支付宝吗", "label": "0"}
{"sentence1": "未出帐的花呗可以提前还吗", "sentence2": "花呗还款怎么提前还", "label": "0"}
{"sentence1": "借呗还款时间什么方式", "sentence2": "借呗没还怎么办", "label": "0"}
{"sentence1": "我的花呗用其他方式怎么还款", "sentence2": "怎么还在花呗待还款里", "label": "0"}
{"sentence1": "花呗分期商户如何使用", "sentence2": "花呗分期 权限", "label": "0"}
{"sentence1": "我可以开通口碑不开花呗吗", "sentence2": "蚂蚁花呗不能用口碑", "label": "0"}
{"sentence1": "为什么借呗的钱到不了", "sentence2": "为什么蚂蚁借呗无法分期", "label": "0"}
{"sentence1": "为什么我条件都满足了，就是开不了花呗借呗", "sentence2": "借呗开通不了，花呗无法使用，真的是", "label": "0"}
{"sentence1": "要多少芝麻信用分，花呗才可以用", "sentence2": "花呗要多少分可以开通", "label": "1"}
{"sentence1": "花呗借呗设计最低还款哪里设计", "sentence2": "花呗怎么自动按最低额还款", "label": "1"}
{"sentence1": "借呗降低太多", "sentence2": "蚂蚁借呗会降低额度么", "label": "0"}
{"sentence1": "我不是花呗分期吗！我需要全款支付吗", "sentence2": "现在花呗不可以分期付款了吗", "label": "0"}
{"sentence1": "绑定了银行卡为什么还用不了花呗", "sentence2": "为什么绑定银行卡了，还是使用不了花呗支付", "label": "1"}
{"sentence1": "身份证到期了，还能正常总花呗，借呗吗", "sentence2": "过期身份证可以开借呗吗", "label": "0"}
{"sentence1": "怎么样可以授权花呗", "sentence2": "重新授权蚂蚁花呗", "label": "1"}
{"sentence1": "花呗预期，如何可以恢复使用", "sentence2": "我的花呗有逾期，怎样才能恢复正常使用", "label": "1"}
{"sentence1": "花呗额度用完什么时候可以更新", "sentence2": "花呗的零时额度，什么时候到期", "label": "1"}
{"sentence1": "花呗二维码付款有额度限制吗", "sentence2": "花呗支付收款有限制额度吗", "label": "0"}
{"sentence1": "借呗借了还能再接吗", "sentence2": "借呗我可以推辞还吗", "label": "0"}
{"sentence1": "提前结清***月的花呗", "sentence2": "花呗分期提前结清在哪个页面", "label": "0"}
{"sentence1": "为什么之前我这个号有一千的蚂蚁借呗的额度，但是现在就没有了", "sentence2": "为什么按时还款了借呗却没有额度了", "label": "0"}
{"sentence1": "花呗还款如何选择用余额宝", "sentence2": "从余额宝怎么设置代扣到花呗还款", "label": "1"}
{"sentence1": "开通了商家花呗收款，为什么别人用花呗付不了钱", "sentence2": "为什么我的花呗收款今天突然收不到钱了", "label": "0"}
{"sentence1": "能不能关闭借贝", "sentence2": "我想关闭借贝", "label": "0"}
{"sentence1": "为什么没有开通花呗", "sentence2": "花呗开通后钱不会没吧", "label": "0"}
{"sentence1": "花呗是否支持加油充值", "sentence2": "可以用花呗充加油卡", "label": "1"}
{"sentence1": "花呗有余额，但不知道怎么还款", "sentence2": "我就花呗，怎么还款", "label": "1"}
{"sentence1": "花呗的还快款金额不对", "sentence2": "还的钱跟花呗对不上", "label": "1"}
{"sentence1": "为什么我朋友的借呗没有先息后本这个业务", "sentence2": "为什么我的借呗只有六个月和***个月的借款时期", "label": "0"}
{"sentence1": "双十一可以用蚂蚁花呗付款吗", "sentence2": "双十一抢购的东西 可以用花呗付款吗", "label": "1"}
{"sentence1": "蚂蚁借呗的利息每个人都不一样吗", "sentence2": "为什么借呗利率不一样", "label": "0"}
{"sentence1": "借呗***点没用自动扣款", "sentence2": "借呗不是自动扣款吗", "label": "0"}
{"sentence1": "现在花呗里面显示还是以前的，我现在的这个帐户都用不了", "sentence2": "我原来有个账号也是用这个身份证，可以用花呗，现在注销了，想用这个账号开通，开通不了了", "label": "0"}
{"sentence1": "我的花呗点开没有显示", "sentence2": "没有花呗的显示", "label": "0"}
{"sentence1": "手机怎么申请开通花呗收款", "sentence2": "花呗手机上怎么开通", "label": "0"}
{"sentence1": "花呗额度下降了", "sentence2": "花呗降额，有病", "label": "1"}
{"sentence1": "花呗不支持付款咋回事", "sentence2": "花呗支持超市或便利店购物付款吗", "label": "0"}
{"sentence1": "可以提前还款吗花呗", "sentence2": "花呗分期后选择提前还清，但还不完还可以选择分期吗", "label": "0"}
{"sentence1": "借呗还款以后额度未恢复", "sentence2": "蚂蚁借呗还款后还能再借吗", "label": "0"}
{"sentence1": "我的花贝怎么用不了", "sentence2": "我的花呗怎么没法使用", "label": "1"}
{"sentence1": "更换手机号码，借呗还能用吗", "sentence2": "借呗，能开通吗", "label": "0"}
{"sentence1": "借呗能降低借钱么", "sentence2": "怎么会降借呗", "label": "0"}
{"sentence1": "花呗提前还完所有的款", "sentence2": "如何在电脑上还花呗的款", "label": "0"}
{"sentence1": "借呗能最后一期才还吗", "sentence2": "借呗能改分期", "label": "0"}
{"sentence1": "花呗更换绑定的银行卡", "sentence2": "花呗绑定了银行卡了，怎么还不行", "label": "0"}
{"sentence1": "我的花呗绑定的是旧号码", "sentence2": "为什么我进花呗里面显示旧的手机号码", "label": "0"}
{"sentence1": "我之前花呗有逾期", "sentence2": "没有看到花呗", "label": "0"}
{"sentence1": "你这里可以用支付宝花呗支付吗", "sentence2": "面付可以使用花呗吗", "label": "0"}
{"sentence1": "花呗退款了为什么在还花呗账单里面还有这个账单", "sentence2": "这单淘宝已显示退款，这里也显示退回花呗，为什么帐单还款里还要再还", "label": "1"}
{"sentence1": "关闭蚂蚁花呗收款", "sentence2": "我的花呗收款码坏了", "label": "0"}
{"sentence1": "商家使用花呗收费 有手续费吗", "sentence2": "使用花呗付款，卖家会有手续费吗", "label": "0"}
{"sentence1": "主动关闭花呗，是否以后都不能再开启", "sentence2": "花呗关闭后还能再次开通嘛", "label": "1"}
{"sentence1": "余额宝设置还花呗", "sentence2": "如何设置，花呗用余额宝还款", "label": "1"}
{"sentence1": "花呗也被冻结了", "sentence2": "蚂蚁花呗额度冻结", "label": "1"}
{"sentence1": "好，了，我在支付收款码是怎么说的", "sentence2": "写是写花呗，给我的钱确扣了***次呀", "label": "0"}
{"sentence1": "为什么还是进不去蚂蚁借呗", "sentence2": "为什么我每次进入蚂蚁借呗", "label": "0"}
{"sentence1": "收钱码付款可以用花呗吗", "sentence2": "收钱码花呗能用吗", "label": "1"}
{"sentence1": "蚂蚁借呗申请额度 学历是初中学历怎么填", "sentence2": "怎么加蚂蚁借呗管理", "label": "0"}
{"sentence1": "花呗逾期还款后", "sentence2": "花呗逾期了，会从银行卡扣款吗", "label": "0"}
{"sentence1": "花呗可以重新绑定支付宝账号吗", "sentence2": "第二个注册的支付宝账号有没有花呗", "label": "0"}
{"sentence1": "蚂蚁借呗是哪个公司的产品", "sentence2": "蚂蚁借呗贷款公司是谁", "label": "1"}
{"sentence1": "借呗只有***个月和***个月", "sentence2": "蚂蚁借呗***个月", "label": "1"}
{"sentence1": "怎么我的借呗还沒有", "sentence2": "蚂蚁借呗怎么有额度", "label": "0"}
{"sentence1": "另一个账户开通了花呗，怎么转到这个账户", "sentence2": "我之前的手机号账户花呗已经不记得了，怎么转到现在这个手机号账户上", "label": "1"}
{"sentence1": "花呗可以提额度不", "sentence2": "花呗领了临时额度，总额度还可以提升吗", "label": "0"}
{"sentence1": "享换机花呗额度不足", "sentence2": "花呗额度不足分期", "label": "0"}
{"sentence1": "为什么我蚂蚁借呗给我取消啦", "sentence2": "我又没有逾期过，怎么取消我的蚂蚁借贝", "label": "1"}
{"sentence1": "借呗要怎么变成网商贷", "sentence2": "为什么我单位借呗变成了网商贷", "label": "0"}
{"sentence1": "如何使蚂蚁借呗利息降低", "sentence2": "蚂蚁借呗的利息会调整吗", "label": "0"}
{"sentence1": "花呗逾期还款了为什么不能使用了", "sentence2": "为什么我的显示逾期为还 不能用花呗", "label": "0"}
{"sentence1": "现在游戏内不可以用花呗充值点卷吗", "sentence2": "花呗不能用于游戏充值吗", "label": "1"}
{"sentence1": "为什么我的支付宝没有花呗功能", "sentence2": "我的支付宝没显示。花贝", "label": "0"}
{"sentence1": "为什么 蚂蚁借呗用不了了", "sentence2": "蚂蚁借呗打不开了", "label": "0"}
{"sentence1": "花呗分期还款怎么算利息", "sentence2": "花呗分期付款 利息多少", "label": "1"}
{"sentence1": "而且我长时间使用花呗", "sentence2": "花呗不能恢复使用吗", "label": "0"}
{"sentence1": "花呗分期手续费是多少", "sentence2": "花呗***的额度分***期还，一期多少钱", "label": "0"}
{"sentence1": "取消花呗分期吗", "sentence2": "我的花呗不小心点到分期了可以帮我取消分期了吗", "label": "1"}
{"sentence1": "哈我怎么没有花呗借款这个功能", "sentence2": "我想开通花呗，可是怎么都开不了", "label": "0"}
{"sentence1": "之前借呗逾期了，现在还了，额度什么时候能恢复", "sentence2": "以前有借呗功能，填错申请额度，什么时候回复", "label": "0"}
{"sentence1": "花呗怎样还款", "sentence2": "花呗支付是怎么还款的", "label": "1"}
{"sentence1": "借呗分期还款可以", "sentence2": "我的借呗借到钱了，可以分期还不", "label": "1"}
{"sentence1": "我的芝麻信用解除了授权，对芝麻分和花呗有影响吗", "sentence2": "花呗和芝麻信用", "label": "1"}
{"sentence1": "花呗当月还款对履约", "sentence2": "当月的花呗退回的款", "label": "0"}
{"sentence1": "说是不支持花呗", "sentence2": "话费充值怎么不能用花呗支付了", "label": "0"}
{"sentence1": "借呗的还款日可不可以改日期", "sentence2": "蚂蚁借呗能修改还款分期吗", "label": "0"}
{"sentence1": "蚂蚁花呗这月不够花怎么办", "sentence2": "花呗钱不够付款怎么办", "label": "0"}
{"sentence1": "我的意思是花呗我还了么", "sentence2": "花呗 还好了", "label": "0"}
{"sentence1": "花呗余额为什么是负***", "sentence2": "花呗额度超出负余额", "label": "0"}
{"sentence1": "但是花呗额度不够", "sentence2": "咋样提高花呗额度", "label": "0"}
{"sentence1": "借呗右上角找不到额度调整", "sentence2": "借呗的额度调控不见了", "label": "1"}
{"sentence1": "为什么线下支付不可以用花呗", "sentence2": "线下能使用花呗那", "label": "0"}
{"sentence1": "我有存钱在余额宝里，还款借呗，什么时候扣款", "sentence2": "借呗还款时间已过，怎么未扣款", "label": "0"}
{"sentence1": "借呗免费提额度咋用", "sentence2": "借呗额度不够", "label": "0"}
{"sentence1": "什么时候能使用花呗", "sentence2": "我的花呗什么时候可以开阿", "label": "1"}
{"sentence1": "身份证过期了，还没来得及补办可以申请借呗吗", "sentence2": "刚刚用蚂蚁借呗身份证过期了用不了", "label": "0"}
{"sentence1": "我是因为什么原因关闭的借呗", "sentence2": "不用蚂蚁借呗的钱，则么关闭", "label": "0"}
{"sentence1": "蚂蚁借呗如何短期借款", "sentence2": "蚂蚁借呗怎么选择短期的，比如借半月或者一个月", "label": "1"}
{"sentence1": "我在小米商城买了东西，已经退款了，花呗的的钱怎么还没回来", "sentence2": "已经退款了 花呗怎么还欠款", "label": "1"}
{"sentence1": "花呗，借款用余额扣费", "sentence2": "花呗还款用余额还是银行卡", "label": "0"}
{"sentence1": "双十二用花呗可以延长时间么", "sentence2": "借呗可以延长换款", "label": "0"}
{"sentence1": "我银行卡已经被花呗扣款为什么打开支付宝花呗还显示没还款", "sentence2": "我的花呗还款银行卡钱已经扣了 花呗还是现实没有还", "label": "1"}
{"sentence1": "花呗还了最低还款后会影响信用度吗", "sentence2": "花呗超额，可用余额为负，后还清，会不会影响信用度", "label": "0"}
{"sentence1": "点开右下角我的，没有花呗", "sentence2": "我手机上没有花呗", "label": "1"}
{"sentence1": "怎么可以把蚂蚁花呗还了，我现在换不了呀", "sentence2": "我刚才点错了，我要还款给花呗，怎么还", "label": "1"}
{"sentence1": "花呗临时额度哪里开通", "sentence2": "花呗临时时额度", "label": "0"}
{"sentence1": "借呗提前还款需要手续费", "sentence2": "蚂蚁借呗按期还款无手续费是什么意思", "label": "0"}
{"sentence1": "我要关闭网商贷", "sentence2": "网商我以为就是借呗", "label": "0"}
{"sentence1": "花呗没有按期偿还", "sentence2": "花呗没有正常还款", "label": "1"}
{"sentence1": "花呗免分期券在哪可以领", "sentence2": "花呗***期分期券哪里领", "label": "1"}
{"sentence1": "为什么来分期和借呗都没有了", "sentence2": "花呗pass还款，为什么来分期没到账", "label": "0"}
{"sentence1": "花呗还款验证码还发在旧手机号上怎么办", "sentence2": "修改玩手机号为什么用花呗付款还是发短信到旧手机号码", "label": "1"}
{"sentence1": "花呗哪天是还款日", "sentence2": "花呗最后还款日是***号吗", "label": "0"}
{"sentence1": "在国外可不可以用花呗", "sentence2": "苏宁易购可以用花呗么", "label": "0"}
{"sentence1": "充值不可以用花呗吗，为什么不支持", "sentence2": "为什么我的花呗不支持缴电费和充值话费", "label": "0"}
{"sentence1": "为什么现在买东西不能用花呗了", "sentence2": "为什么在淘宝买东西，花呗付不了款", "label": "0"}
{"sentence1": "蚂蚁借呗关闭，使用中借款如何还", "sentence2": "借呗怎么被关闭了，近期提前还款", "label": "0"}
{"sentence1": "蚂蚁借呗可以提前分期还吗", "sentence2": "蚂蚁借呗已经分期了一年还能分期吗", "label": "0"}
{"sentence1": "为什么还钱完了花呗却用不了", "sentence2": "所有账单已还清，花呗为什么还不能用", "label": "1"}
{"sentence1": "花呗需要花多少才能开通", "sentence2": "能，可以帮我开通花呗吗", "label": "0"}
{"sentence1": "自己关闭借呗后怎么开通", "sentence2": "借呗。关了如何开通", "label": "0"}
{"sentence1": "花呗支付后。还款日自动扣款吗", "sentence2": "花呗还l款会自动扣除还款钱吗", "label": "1"}
{"sentence1": "借呗逾期了以后还能使用吗", "sentence2": "蚂蚁借呗以贷还贷还完之后还能不能借", "label": "0"}
{"sentence1": "我的花呗开通了不会用", "sentence2": "怎么不见花呗了", "label": "0"}
{"sentence1": "我早上的花呗扣款扣错了", "sentence2": "一笔退款到花呗的钱，怎么又扣了我银行卡的", "label": "0"}
{"sentence1": "花呗分期图解", "sentence2": "花呗分期了下月开始还么", "label": "0"}
{"sentence1": "我的花呗什么时候能解封？我网商贷早就还完了", "sentence2": "我的花呗什么时候打开", "label": "0"}
{"sentence1": "説最后一笔可以超过一点点，下一笔就不能用花呗了，对吗", "sentence2": "花呗额度用超出了会不会有什么影响", "label": "0"}
{"sentence1": "花呗可以找人代还不", "sentence2": "花呗分期后可以找朋友一次行代付清吗", "label": "0"}
{"sentence1": "花呗支持飞天猪买火车票吗", "sentence2": "支付宝上买火车票支持花呗吗", "label": "1"}
{"sentence1": "借呗如何降额", "sentence2": "蚂蚁借呗额度是否会下降", "label": "0"}
{"sentence1": "开通花呗，开通花呗", "sentence2": "我开通花呗不可以了", "label": "0"}
{"sentence1": "收钱码收不收对方的花呗", "sentence2": "收钱码可以收花呗点钱吗", "label": "1"}
{"sentence1": "花呗的数额与实际不符", "sentence2": "我花呗与还款不符合", "label": "1"}
{"sentence1": "花呗可以提前换几个月吗", "sentence2": "可以提前还款花呗分期吗", "label": "0"}
{"sentence1": "我的蚂蚁借呗每月要还多少钱", "sentence2": "蚂蚁借呗的钱还进去之后多久又可以借", "label": "0"}
{"sentence1": "怎么消除蚂蚁借呗的放贷信息", "sentence2": "蚂蚁借呗账单怎么删除", "label": "0"}
{"sentence1": "怎样还花呗欠款", "sentence2": "花呗还钱？怎么换", "label": "1"}
{"sentence1": "借呗正在用怎么给我关闭了", "sentence2": "信用记录一直挺好 为什么现在借呗给我取消了", "label": "1"}
{"sentence1": "花呗申请提前还款", "sentence2": "我花呗要提前还款", "label": "1"}
{"sentence1": "是我点错了，怎么取消花呗", "sentence2": "花呗怎么取消，我取消嘞", "label": "1"}
{"sentence1": "我一共还多少花呗", "sentence2": "还欠花呗 多少", "label": "0"}
{"sentence1": "***分钱花呗感活动", "sentence2": "花呗双***免单活动页面在哪里", "label": "0"}
{"sentence1": "如何开通收款码支持信用卡和花呗", "sentence2": "开通花呗收款码之后，怎么获取收款码", "label": "0"}
{"sentence1": "花呗额度无法降低", "sentence2": "怎么把花呗额度变大", "label": "0"}
{"sentence1": "是花呗分期后，提前结清，为什么还有手续费", "sentence2": "花呗分期后再一次还清要不要支付手续费", "label": "0"}
{"sentence1": "账单已还清，但是退款到花呗的钱没收到", "sentence2": "退款退回花呗，可是花呗并没有收到那退款的钱", "label": "1"}
{"sentence1": "花呗多收了我的钱", "sentence2": "花呗为什么多让我还了***", "label": "1"}
{"sentence1": "花呗逾期后还款清楚，什么时候额度可以在用", "sentence2": "我已还清，多久可以使用花呗", "label": "0"}
{"sentence1": "借呗点哪里", "sentence2": "从哪找蚂蚁借呗", "label": "1"}
{"sentence1": "我要怎么才能使用借呗", "sentence2": "怎么能用借呗", "label": "1"}
{"sentence1": "怎么找不到我的花呗二维码", "sentence2": "怎么找不到花呗入口", "label": "0"}
{"sentence1": "为什么蚂蚁借呗看不到账单了，变成重新申请了", "sentence2": "我的借呗账单看不到了", "label": "1"}
{"sentence1": "怎么开通商户的花呗收钱", "sentence2": "商户如何开通花呗支付", "label": "1"}
{"sentence1": "我的花呗，我想还钱，但是预留手机号换了，怎么办", "sentence2": "我的花呗还款手机号不用怎么改", "label": "1"}
{"sentence1": "蚂蚁借呗长期借款提前还手续费怎么算", "sentence2": "蚂蚁借呗提前还款有手续费什么意思", "label": "0"}
{"sentence1": "蚂蚁借呗逾期还款后还能在用吗", "sentence2": "借呗还款可以申请延后还款吗", "label": "0"}
{"sentence1": "我换手机号了，支付宝花呗登入不了，需要手机验证，收不到这个咋办", "sentence2": "支付宝账号手机号换了，怎么登不上花呗", "label": "0"}
{"sentence1": "我的借呗已经还款了，为什么还显示欠款", "sentence2": "为什么我还还款了花呗还显示未还", "label": "0"}
{"sentence1": "更换手机号码后花呗会有影响吗", "sentence2": "花呗换号码怎么换", "label": "0"}
{"sentence1": "如果借呗九月底借钱、是什么时候还", "sentence2": "我的借呗是每月什么时候还款", "label": "0"}
{"sentence1": "还清了欠款花呗还是不能用为什么", "sentence2": "花呗有微贷款，不能使用", "label": "0"}
{"sentence1": "花呗为负不会有影响吧", "sentence2": "花呗临时额度为负、会影响信用分吗", "label": "0"}
{"sentence1": "借呗的钱为什么越来越少", "sentence2": "为什么找到借呗图标", "label": "0"}
{"sentence1": "花呗没学历怎么办", "sentence2": "我在花呗上面提额 我学历 都没我学校 怎么办呀", "label": "0"}
{"sentence1": "借呗怎么主动要求提高额度", "sentence2": "借呗何时提升额度", "label": "0"}
{"sentence1": "不会用花呗冲q币", "sentence2": "花呗能冲q币吗", "label": "0"}
{"sentence1": "我的蚂蚁借呗余额还款额度是多少", "sentence2": "蚂蚁借呗多少额度才可以借", "label": "0"}
{"sentence1": "申请借呗后多久放款", "sentence2": "借呗借后多久到账", "label": "1"}
{"sentence1": "支付宝换手机号了，之前的有开通借呗和花呗，要怎么才能转到现在的号码", "sentence2": "怎么解绑以前手机号码开通的花呗", "label": "0"}
{"sentence1": "花呗账单日", "sentence2": "我花呗自动还款是什么账单", "label": "0"}
{"sentence1": "花呗怎么登录淘宝", "sentence2": "淘宝的蚂蚁花呗", "label": "1"}
{"sentence1": "借呗完善不了信息", "sentence2": "蚂蚁借呗不能完善身份信息", "label": "1"}
{"sentence1": "口碑上付款可以用花呗吗", "sentence2": "为什么我的口碑收款码可以用花呗支付，支付宝的收款码不能支持花呗", "label": "0"}
{"sentence1": "花呗上买的手机去哪里查有没有发货", "sentence2": "花呗上买的手机怎么查快递", "label": "1"}
{"sentence1": "为什么退款回花呗了，还显示要我还款", "sentence2": "花呗已经提示退款成功，可为什么还是显示帐单", "label": "1"}
{"sentence1": "花呗付款计算利息么", "sentence2": "花呗利息手续费怎么算", "label": "0"}
{"sentence1": "为什么我的借呗今天到期了但还不了钱", "sentence2": "我的意思是说，今天借呗怎么不能还款", "label": "0"}
{"sentence1": "我得借呗每月还多少", "sentence2": "蚂蚁借呗借三千的话。***个月还完。每个月还多少", "label": "0"}
{"sentence1": "花呗使用什么时候还款", "sentence2": "我要是今天用花呗啥时候还款", "label": "1"}
{"sentence1": "现在不能借呗了吗", "sentence2": "借呗下不了单", "label": "1"}
{"sentence1": "蚂蚁借呗，和花呗不样吗", "sentence2": "借呗花呗有冲突吗", "label": "1"}
{"sentence1": "还能开通花呗么", "sentence2": "开通花呗要那些条件", "label": "0"}
{"sentence1": "我刚才花呗支付了付款已经成功，可是淘宝显示未付款，这是什么原因", "sentence2": "花呗支付成功但订单显示未支付", "label": "0"}
{"sentence1": "怎么样能花呗收款", "sentence2": "怎么设置花呗收钱码", "label": "1"}
{"sentence1": "花呗还不了整么办", "sentence2": "花呗还不到这么多怎么办", "label": "1"}
{"sentence1": "我什么我不能用花呗", "sentence2": "为什么我的花呗不能用，显示我的花呗还有***可用余额", "label": "1"}
{"sentence1": "如果查询借呗还款", "sentence2": "看蚂蚁借呗还款记录", "label": "1"}
{"sentence1": "自动扣款过后花呗还是欠钱", "sentence2": "银行卡钱不够 花呗还能自动扣钱吗", "label": "0"}
{"sentence1": "支付宝没有花呗了", "sentence2": "我用支付宝没用花呗", "label": "0"}
{"sentence1": "成年当天开通花呗可以吗", "sentence2": "现在可以开通花呗吗", "label": "0"}
{"sentence1": "退款优先退回您的花呗账单 若您账单已还清或保证金退款，则退回您的账户余额，点击【余额】—【账户余额】，查询账户收支明细即可", "sentence2": "登录支付宝客户端，点击右下方的【我的】—【花呗】，点击金额下方【下月应还】可以查看已出账单", "label": "0"}
{"sentence1": "支付宝商户不能使用花呗支付", "sentence2": "我花呗用不了", "label": "0"}
{"sentence1": "之前把花呗关闭了 现在怎么开通", "sentence2": "不小心关闭花呗啦，怎么开通", "label": "1"}
{"sentence1": "花呗付额度什么意思", "sentence2": "我想用花呗额度", "label": "0"}
{"sentence1": "借呗无法人脸识别", "sentence2": "借呗密码输了，人脸识别没用怎么办", "label": "1"}
{"sentence1": "我余额宝有足够还借呗的钱~它是自动扣款", "sentence2": "借呗会自动扣款还款吗", "label": "0"}
{"sentence1": "借呗！可以分***个月还吗", "sentence2": "蚂蚁借呗不是可以分***期么", "label": "1"}
{"sentence1": "花呗最高可怎么退款", "sentence2": "退款回复花呗额度怎么做", "label": "0"}
{"sentence1": "花呗显示可登陆支付宝账号使用花呗，为什么我登了还是用不了", "sentence2": "登陆支付宝账号都对，可是花呗登不上", "label": "1"}
{"sentence1": "如何开通“花呗”服务", "sentence2": "花呗哪里开通", "label": "1"}
{"sentence1": "我的当面付不能使用花呗支付了，怎么回事", "sentence2": "我有营业执照的商家为什么，暂不通开通花呗了", "label": "0"}
{"sentence1": "我上月买火车票用了花呗花了***，后面车票退了，显示退款成功，为什么花呗还有张账单需要还***多", "sentence2": "第一个月用花呗购买火车票，之后在第二个月改签，为什么退款没有退回", "label": "0"}
{"sentence1": "花呗还款日能不能改到***号", "sentence2": "花呗还款日期可以改到每月***号吗", "label": "1"}
{"sentence1": "花呗是否可以开道etc高速免费通道", "sentence2": "用花呗可以走高速etc缴费吗", "label": "1"}
{"sentence1": "最多可以晚多久还花呗", "sentence2": "花呗提前还款再接是多久还呀", "label": "0"}
{"sentence1": "手机号码更换，无法使用花呗", "sentence2": "换了手机号花呗用不了", "label": "1"}
{"sentence1": "花呗能开通为什么借呗不能开通", "sentence2": "为什么我开通不了花贝借呗", "label": "0"}
{"sentence1": "花呗什么时候可以再生活缴费使用", "sentence2": "我花呗什么时候能开", "label": "0"}
{"sentence1": "借呗，提前还款利息怎么算", "sentence2": "回来下 小姐姐 借呗利息是怎么个算法", "label": "0"}
{"sentence1": "花呗的临时额度我怎么没有", "sentence2": "临时花呗没有", "label": "1"}
{"sentence1": "如果花呗分期货物 退货了 手续费还收吗", "sentence2": "花呗分期还款如何免手续费", "label": "0"}
{"sentence1": "还了两次***元花呗", "sentence2": "点错了把花呗全还了", "label": "0"}
{"sentence1": "花呗 支付宝帐号密码账号忘记咋办", "sentence2": "花呗登录的支付宝密码忘记了", "label": "0"}
{"sentence1": "我上个月用蚂蚁花呗买了机票", "sentence2": "花呗支持买机票吗", "label": "1"}
{"sentence1": "借呗还清贷款证明", "sentence2": "小额贷款仔借呗", "label": "0"}
{"sentence1": "最低还花呗会影响信用度吗", "sentence2": "花呗最低还款后会不会影响信誉", "label": "1"}
{"sentence1": "怎么样来办理花呗收款码", "sentence2": "怎么蚂蚁花呗收款", "label": "1"}
{"sentence1": "花呗 像商家收取手续费么", "sentence2": "我是商家，用花呗收款，需要收费吗", "label": "1"}
{"sentence1": "蚂蚁借呗借一万每月还多少", "sentence2": "蚂蚁借呗借一万的话一天多少钱", "label": "0"}
{"sentence1": "双十二花呗没有提升临时额度", "sentence2": "我的花呗没有提临时额度这么会给我降低", "label": "0"}
{"sentence1": "我的借呗还欠多少钱", "sentence2": "欠你们借呗多少钱", "label": "1"}
{"sentence1": "我想找客服", "sentence2": "请联系人工客服为我解答", "label": "1"}
{"sentence1": "我得花呗额度为什么这么低", "sentence2": "花呗额度调低了为什么不能回原来的额度", "label": "0"}
{"sentence1": "借呗可以随时还", "sentence2": "现在借呗是不是不支持随借随还", "label": "0"}
{"sentence1": "花呗信用恢复", "sentence2": "花呗还清了什么可以恢复", "label": "0"}
{"sentence1": "我得借呗多会儿能恢复", "sentence2": "蚂蚁借呗啥时候能恢复", "label": "1"}
{"sentence1": "怎么申请退花呗", "sentence2": "我的花呗怎么申请不下来", "label": "0"}
{"sentence1": "蚂蚁借呗还款要短信验证码么", "sentence2": "蚂蚁花呗pc还款", "label": "0"}
{"sentence1": "花呗自动还款多扣款", "sentence2": "花呗到账单期会自动还款吗", "label": "0"}
{"sentence1": "可以用密付还花呗吗", "sentence2": "花呗支持密付付款吗", "label": "1"}
{"sentence1": "借呗***号借款几号还款", "sentence2": "借呗还钱时间", "label": "1"}
{"sentence1": "海淘金额退了为什么还有花呗", "sentence2": "海淘这一单 商家说断货 退款了 花呗里面怎么还有", "label": "0"}
{"sentence1": "申请借呗最快多长时间通过", "sentence2": "开通借呗审核多长时间", "label": "1"}
{"sentence1": "花呗借款算利息吗", "sentence2": "蚂蚁花呗收取利息费吗", "label": "1"}
{"sentence1": "借呗到账后能提到余额宝里不", "sentence2": "借呗还款是从余额还是余额宝", "label": "0"}
{"sentence1": "口碑商家都支持花呗吗", "sentence2": "花呗不支持口碑商店支付了怎么办", "label": "0"}
{"sentence1": "是什么时候评估借呗", "sentence2": "借呗不定期评估啥时候", "label": "1"}
{"sentence1": "零钱什么还不了花呗", "sentence2": "怎么花呗不行那", "label": "0"}
{"sentence1": "我的蚂蚁借呗。能改还款日期吗", "sentence2": "蚂蚁借呗能不能更改我的还款日期", "label": "1"}
{"sentence1": "借呗借了十二月 钱是到最后一次还还是月月还", "sentence2": "借呗***个月，是每月还一部分还是***个月后一次性还款", "label": "1"}
{"sentence1": "昨天借呗忘还了怎么办", "sentence2": "借呗还不进去，怎么办", "label": "0"}
{"sentence1": "已还花呗为什么还有提醒我未还款", "sentence2": "拼多多商品未能成团 退款到蚂蚁花呗了 为什么还要我还款", "label": "0"}
{"sentence1": "借呗的钱转银行卡要多久到账", "sentence2": "借呗放款到邮政银行卡多长时间", "label": "1"}
{"sentence1": "怎么查芝麻信用分", "sentence2": "芝麻信用分怎么提升", "label": "0"}
{"sentence1": "借呗支持放贷到农村信用社卡上吗", "sentence2": "蚂蚁借呗能绑定农村信用社卡吗", "label": "0"}
{"sentence1": "现在借呗最长时间是不是调整了", "sentence2": "以前借呗借钱不是可以分期***个月怎么现在才六个月", "label": "0"}
{"sentence1": "什么情况下才可以开通花呗", "sentence2": "什么才可以便用花呗", "label": "0"}
{"sentence1": "花呗临时额度现在怎样没有了", "sentence2": "我的花呗额度，好久没有提升", "label": "0"}
{"sentence1": "开通花呗但长时间未使用，会收取费用吗", "sentence2": "只开通花呗，不使用要收费吗", "label": "1"}
{"sentence1": "花呗最高可以分期几笔订单", "sentence2": "花呗多少钱以上可以分期付款", "label": "0"}
{"sentence1": "我的花呗刚还了款，怎么我还有***马上要还。还有我做了分期，怎么下个月要还完", "sentence2": "把花呗还款的钱分期怎么操作", "label": "0"}
{"sentence1": "花呗 海外消费返现", "sentence2": "花呗返现查看", "label": "0"}
{"sentence1": "余额宝转借呗有没有手续费", "sentence2": "怎么从余额宝转到借呗还要扣手续费几十元吗", "label": "0"}
{"sentence1": "为什么开通了借呗用不了", "sentence2": "为什么不能用蚂蚁借呗", "label": "0"}
{"sentence1": "我签约不了花呗的原因", "sentence2": "为什么我的蚂蚁花呗开通不了", "label": "1"}
{"sentence1": "花呗逾期了，什么时候还可以用", "sentence2": "花呗逾期后什么时候还可以开通", "label": "0"}
{"sentence1": "借呗换了银行卡可以借款成功吗", "sentence2": "蚂蚁借呗还款后可以继续借吗", "label": "0"}
{"sentence1": "蚂蚁借呗可以更改还款期限吗", "sentence2": "借呗还款以后多长时间可以借出来", "label": "0"}
{"sentence1": "为什么淘宝里有花呗支付宝里没有显示花呗", "sentence2": "花呗里也没有", "label": "0"}
{"sentence1": "今天花呗系统升级嘛", "sentence2": "我的花呗才能升级", "label": "0"}
{"sentence1": "借呗什么情况下才会关闭", "sentence2": "为什么帮我的借呗关闭了", "label": "0"}
{"sentence1": "提示花呗不支持", "sentence2": "不支持花呗", "label": "1"}
{"sentence1": "问为什么我的支付宝里面没有花唄", "sentence2": "为什么我的支付宝界面里没有花呗", "label": "1"}
{"sentence1": "花呗逾期差不多三个月，还了还能不能用", "sentence2": "花呗逾期还款后能恢复使用吗", "label": "1"}
{"sentence1": "花呗，每月什么还款", "sentence2": "花呗自己还款还什么", "label": "0"}
{"sentence1": "借呗怎么不能借了", "sentence2": "蚂蚁借呗借不出", "label": "1"}
{"sentence1": "多少额度才能开通花呗", "sentence2": "开通花呗额度有多少", "label": "0"}
{"sentence1": "如何解绑花呗的手机号", "sentence2": "解绑花呗这些", "label": "0"}
{"sentence1": "我已经还款 怎么花呗上还让我还款", "sentence2": "我感觉我花呗出错误了，已经还了，可是还让我还", "label": "1"}
{"sentence1": "想还花呗！但是只能用微信，怎么办", "sentence2": "微信，能还花呗的款吗", "label": "0"}
{"sentence1": "我的淘宝店为何不支持花呗收款", "sentence2": "我的商家收款里为什么不能开通花呗和信用卡支付", "label": "0"}
{"sentence1": "借呗我要提前还款的话还会有利息", "sentence2": "我要开通借呗", "label": "0"}
{"sentence1": "企业用户是否可以开通花呗", "sentence2": "我是原来个人店铺。有开通花呗的", "label": "0"}
{"sentence1": "用花呗付可等换货之后吗", "sentence2": "花呗支付后还可以改分期吗", "label": "0"}
{"sentence1": "我的花呗怎么不能购物", "sentence2": "为什么我的花呗不能使用了", "label": "0"}
{"sentence1": "芝麻借呗的额度最高是多少", "sentence2": "借呗额度最高能升多少", "label": "0"}
{"sentence1": "信用卡花呗收款 需要pos机吗", "sentence2": "蚂蚁花呗pos机", "label": "0"}
{"sentence1": "花呗还没有还清是不是就不能用借呗", "sentence2": "花呗没有还款，借呗不能借款吗", "label": "1"}
{"sentence1": "我的花呗为什么在线下商店付不了款", "sentence2": "我的花呗为什么扫码不能付款呀", "label": "1"}
{"sentence1": "花呗到还款期本人不操作的话是否自动还款", "sentence2": "花呗自动还款细则", "label": "0"}
{"sentence1": "我的蚂蚁借呗怎么是***", "sentence2": "农行卡怎么还不了蚂蚁借呗，是不是要开通什么", "label": "0"}
{"sentence1": "共享单车用花呗怎么退款", "sentence2": "我这个是实付款怎么退款退到花呗了", "label": "0"}
{"sentence1": "刚才我花呗扣了钱", "sentence2": "花呗我没用也要钱", "label": "0"}
{"sentence1": "我的花呗还款重复怎么办", "sentence2": "借呗***月重复还款了", "label": "0"}
{"sentence1": "这个月用花呗。下个月几号还", "sentence2": "我现在用了花呗，是不是下个月***号前还就好", "label": "0"}
{"sentence1": "花呗周期是每月几号到下月几号", "sentence2": "花呗几号算下下个月", "label": "1"}
{"sentence1": "问什么我的借呗还款了无法恢复额度", "sentence2": "我的借呗什么恢复", "label": "0"}
{"sentence1": "蚂蚁花呗什么时候提额", "sentence2": "花呗啥时候能提额", "label": "1"}
{"sentence1": "之前的手机号丢了，换了个号码，花呗用不了了，怎么办", "sentence2": "我这个花呗是以前号码绑的 现在换号码了怎么办", "label": "0"}
{"sentence1": "发红包可以还花呗", "sentence2": "请帮忙清除花呗红包", "label": "0"}
{"sentence1": "能帮我查一下我的借呗记录吗", "sentence2": "借呗提现的交易记录怎么查", "label": "0"}
{"sentence1": "干嘛蚂蚁借呗借不了款", "sentence2": "蚂蚁借呗怎么还了显示不出来", "label": "0"}
{"sentence1": "为什么借呗不可以分***个月了", "sentence2": "蚂蚁借呗能分***个月么", "label": "0"}
{"sentence1": "我的借呗不能用", "sentence2": "不可以借呗嘛", "label": "1"}
{"sentence1": "花呗不支持冲花费", "sentence2": "充值话费支持花呗支付吗", "label": "1"}
{"sentence1": "水电煤缴费可以用蚂蚁花呗吗", "sentence2": "花呗不会缴电费嘛", "label": "0"}
{"sentence1": "为何蚂蚁借呗昨晚到现在还没放款", "sentence2": "我的蚂蚁借呗老是在放款中", "label": "0"}
{"sentence1": "花呗的临时额度怎么没有了", "sentence2": "怎么把花呗设置回原始设置！就是不设置每个月可用额度", "label": "0"}
{"sentence1": "花呗买东西最多可以负多少额度", "sentence2": "刚开通花呗的额度有多少", "label": "0"}
{"sentence1": "我知道没从我的银行卡扣钱，是从花呗扣的，但下月怎么还款", "sentence2": "花呗还钱银行卡刮钱了但是花呗却没有显示已还钱", "label": "0"}
{"sentence1": "我的花呗额度大于我要买的商品额度，为什么不能分期付款？只能一次性付款", "sentence2": "我的花呗***额度为什么不能分期买手机", "label": "1"}
{"sentence1": "如何取消用花呗支付滴滴出行的费用", "sentence2": "花呗用于滴滴出行", "label": "0"}
{"sentence1": "我的花呗提额必须完善学历，我没上过大学我怎么填", "sentence2": "花呗提额完善学历，显示的学校没有自己上过的怎么办", "label": "0"}
{"sentence1": "给我开蚂蚁借呗额度", "sentence2": "为什么蚂蚁借呗申请提额就给我关闭了", "label": "0"}
{"sentence1": "怎样才能再开通借呗", "sentence2": "蚂蚁借呗为什么我不能开通", "label": "0"}
{"sentence1": "开通花呗需要多久", "sentence2": "本机的花呗还要停多久", "label": "0"}
{"sentence1": "借呗已经还了为什么还显示还钱", "sentence2": "花呗已经还款，还显示有余额", "label": "0"}
{"sentence1": "一张身份证两个支付宝账号可以都获得借呗额度", "sentence2": "身份证可以开通几个借呗", "label": "1"}
{"sentence1": "***号用的花呗什么时候还款", "sentence2": "我想知道这个月的花呗是什么时候的", "label": "1"}
{"sentence1": "可不可以申请一个借呗呀", "sentence2": "蚂蚁借呗申请没过多久才可以再次申请", "label": "0"}
{"sentence1": "借呗怎么设置自动还款", "sentence2": "怎么还借呗公司的款", "label": "0"}
{"sentence1": "退回花呗，为啥还还这么多钱", "sentence2": "为什么我每一个月要还花呗的钱", "label": "0"}
{"sentence1": "换了手机，怎么借呗不能用了", "sentence2": "换了绑定手机号，蚂蚁借呗什么时候能恢复", "label": "1"}
{"sentence1": "支付的时候是扣的花呗里面的钱。那退款了。钱退到花呗还是银行卡", "sentence2": "我的花呗这个月的还清了我有一比退款退到支付宝了", "label": "0"}
{"sentence1": "开通了蚂蚁花呗不能用", "sentence2": "如何才能开通花呗了", "label": "0"}
{"sentence1": "借呗影响房贷不", "sentence2": "网贷对开通蚂蚁借呗有影响吗", "label": "0"}
{"sentence1": "我刚还了花呗***为什么我花呗还要还", "sentence2": "账单没那么多钱为什么花呗要还款那么多", "label": "0"}
{"sentence1": "能查下我有没有要还的花呗了", "sentence2": "我的花呗全部还清了么", "label": "1"}
{"sentence1": "我的花呗逾期了怎么办现在没有钱", "sentence2": "我花呗从来都没有逾期过，为什么一直都不涨", "label": "0"}
{"sentence1": "花呗临时额度点进去一片空白是什么意思", "sentence2": "我得花呗为什么没有临时额度了", "label": "0"}
{"sentence1": "我怎么才可以使用花呗", "sentence2": "花呗！可以去加油吗", "label": "0"}
{"sentence1": "为什么退款是退回花呗", "sentence2": "为什么前几个月淘宝有退花呗给我", "label": "0"}
{"sentence1": "余额宝可以自动还花呗和借呗", "sentence2": "花呗还款是不是扣余额宝", "label": "0"}
{"sentence1": "我***号用花呗付的ofo小黄车怎么没退款，退在哪里", "sentence2": "花呗就是，用支付宝付了小黄车的押金，用蚂蚁花呗付的押金，然后要怎么退呀", "label": "0"}
{"sentence1": "点错了 能取消花呗分期么", "sentence2": "取消花呗的分期", "label": "1"}
{"sentence1": "花呗还款成功了怎么还让还款", "sentence2": "怎么花呗让我还钱呀", "label": "1"}
{"sentence1": "花呗分期还款后 提前还款收取手续费吗", "sentence2": "支付 宝花呗分期费用开取发票", "label": "0"}
{"sentence1": "花呗下单可以使用购物津贴吗", "sentence2": "花呗购买淘宝商品可以使用购物津贴吗", "label": "1"}
{"sentence1": "我有一比***的钱没回到花呗吗", "sentence2": "这一个月的花呗，我要到下一个月***", "label": "0"}
{"sentence1": "借呗借***元每天多少的利息", "sentence2": "借呗借***分***期一共要还多少带上手续费利息", "label": "0"}
{"sentence1": "退款的钱退回花呗。我怎么查", "sentence2": "我的退款没有退回到花呗", "label": "0"}
{"sentence1": "现在我要交电费怎么不能用花呗了", "sentence2": "为什么这个月不能用蚂蚁花呗支付电费了", "label": "1"}
{"sentence1": "为啥我的借呗给我关了", "sentence2": "借呗怎么给取消了", "label": "1"}
{"sentence1": "为什么我借呗不给我开，花呗升的慢", "sentence2": "我的蚂蚁花呗怎么开通不了，还有蚂蚁借呗", "label": "0"}
{"sentence1": "花呗分期每月只能用一次吗", "sentence2": "每月限定能用花呗多少", "label": "0"}
{"sentence1": "我想买手机，怎么用花呗分期", "sentence2": "花呗账单分期怎么提前结清", "label": "0"}
{"sentence1": "蚂蚁借呗审核未通过是什么原因", "sentence2": "蚂蚁借呗审核失败有什么提示", "label": "0"}
{"sentence1": "为什么我的花呗没办法用了", "sentence2": "我为什么不能使用蚂蚁花呗", "label": "1"}
{"sentence1": "用花呗买的火车票，然后去窗口退票了，退款一直没有收到", "sentence2": "在飞猪上用花呗买的火车票，已经退票了为什么还让我还花呗", "label": "0"}
{"sentence1": "我的淘宝有花呗 为什么支付宝没有", "sentence2": "为什么花呗显示有一个账户，我都没有账号", "label": "0"}
{"sentence1": "花呗不可以用微信付款吗", "sentence2": "花呗的钱怎么在微信用", "label": "0"}
{"sentence1": "花呗能缴费么", "sentence2": "为什么不能用花呗交暖气费", "label": "0"}
{"sentence1": "***月***号用的花呗，是否可以到下个月***月***号还", "sentence2": "说我用花呗，下个月***号到***号还", "label": "0"}
{"sentence1": "花呗为何不能分期", "sentence2": "为什么我不能花呗账单分期还", "label": "1"}
{"sentence1": "我的花呗为什么还这么多钱", "sentence2": "怎么花呗欠这么多钱", "label": "1"}
{"sentence1": "没花呗的签约", "sentence2": "为什么我的花呗不通过", "label": "0"}
{"sentence1": "我今天刚还了花呗 怎么没看到额度恢复", "sentence2": "怎么跑出个花呗了我有钱我还用这个，没在意看", "label": "0"}
{"sentence1": "借呗借的时间只有***个月", "sentence2": "以前借呗可以借***个月的", "label": "1"}
{"sentence1": "花呗分期结束", "sentence2": "花呗分期怎样还款", "label": "0"}
{"sentence1": "蚂蚁花呗交易记录查询", "sentence2": "为什么查询不到花呗交易记录", "label": "0"}
{"sentence1": "信用卡与花呗收款以开通怎么使用", "sentence2": "我有信用卡怎么绑花呗", "label": "0"}
{"sentence1": "我已经退款了为什么花呗的账单中显示还有", "sentence2": "为什么花呗还了还有", "label": "0"}
{"sentence1": "淘宝可以用花呗为什么支付宝上面显示我花呗没", "sentence2": "淘宝购物花呗都可以用吗", "label": "0"}
{"sentence1": "我借呗怎么没用了", "sentence2": "为什么我用不得蚂蚁借呗", "label": "1"}
{"sentence1": "为什么我花呗又少钱了", "sentence2": "也就是说我买的当时就出钱了？为什么花呗又扣除我的钱", "label": "0"}
{"sentence1": "花呗逾期费用", "sentence2": "花呗逾期利息是多少", "label": "1"}
{"sentence1": "花呗后面尽情花呗是什么", "sentence2": "显示尽情花呗是什么意思", "label": "1"}
{"sentence1": "蚂蚁借呗，我下个月一次性还成功，可以", "sentence2": "借呗，我可以等到六个月的时候了在还吗", "label": "0"}
{"sentence1": "退款到花呗钱怎么取出来", "sentence2": "之前有一个淘宝店铺退款到花呗，如何取出", "label": "1"}
{"sentence1": "用花呗支付是有利息的吗", "sentence2": "花呗能用歪歪支付", "label": "0"}
{"sentence1": "借呗功能可以正常使用", "sentence2": "没有银行卡 花呗可以正常使用吗", "label": "0"}
{"sentence1": "花呗分期还款如何提前一次还清", "sentence2": "花呗分期的商品是否可以提前还款", "label": "0"}
{"sentence1": "借呗咋样提升额度的", "sentence2": "借呗提额页面", "label": "0"}
{"sentence1": "怎么恢复借呗分期时间为***期", "sentence2": "借呗不能分期***期了", "label": "1"}
{"sentence1": "别人能不能用我的花呗", "sentence2": "网吧上网能用花呗吗", "label": "0"}
{"sentence1": "怎么操作提前给花呗", "sentence2": "提前一次性还花呗", "label": "1"}
{"sentence1": "我刚在淘宝买的东西用的是花呗付的款，为什么我没有收到短信通知么", "sentence2": "我花呗付款，但卖家没收到款", "label": "0"}
{"sentence1": "借呗借完后可以申请提额吗", "sentence2": "怎么申请借呗", "label": "0"}
{"sentence1": "借呗借款怎么点不到确定", "sentence2": "借呗怎么借不不了", "label": "0"}
{"sentence1": "蚂蚁借呗还没到一个月怎么就提前还款", "sentence2": "怎么提前还借呗的，分期款", "label": "0"}
{"sentence1": "怎么我的借呗半年了还没提过额度", "sentence2": "什么时候借呗可以提额度", "label": "1"}
{"sentence1": "如何开通花吧", "sentence2": "如何开启花呗", "label": "1"}
{"sentence1": "我已经还完花呗了，那火车票退款去哪里了", "sentence2": "我昨天花呗还款了，今天退了一个衣服，退款退到花呗里面了", "label": "0"}
{"sentence1": "支付宝付款，花呗付款为什么不产生能量", "sentence2": "为什么近几次我通过支付宝花呗支付火车票，不产生能量球", "label": "1"}
{"sentence1": "当面付可以用花呗吗", "sentence2": "花呗可以在商超使用", "label": "0"}
{"sentence1": "花呗还了为什么用不了", "sentence2": "现在已经还完了 但是花呗用不了了", "label": "1"}
{"sentence1": "蚂蚁借呗，怎么才能重新评估", "sentence2": "蚂蚁借呗怎么三个月还款", "label": "0"}
{"sentence1": "为什么我关闭了另一个账号的花呗服务 这个账号还是不能开启花呗", "sentence2": "账号关闭了花呗 这个账号没发开启吗", "label": "1"}
{"sentence1": "借呗可以提现吗", "sentence2": "蚂蚁借呗钱可以提到银行卡上吗", "label": "1"}
{"sentence1": "蚂蚁借呗提前还款有副", "sentence2": "蚂蚁借呗我是每次都提前完款，对信用度有关吗", "label": "1"}
{"sentence1": "花呗查余额", "sentence2": "我怎么查花呗账单", "label": "0"}
{"sentence1": "蚂蚁借呗已经还清", "sentence2": "我用蚂蚁借呗了么", "label": "0"}
{"sentence1": "蚂蚁花呗可以使用吗", "sentence2": "花呗可以支付商品吗", "label": "0"}
{"sentence1": "花呗是什么样标识", "sentence2": "花呗标识什么", "label": "1"}
{"sentence1": "怎么解除花呗绑定的支付宝账号", "sentence2": "如何取消支付宝花呗的绑定", "label": "1"}
{"sentence1": "借呗可以还款日晚上还吗", "sentence2": "可以延迟蚂蚁借呗还款日吗", "label": "0"}
{"sentence1": "把钱给我退到花呗上", "sentence2": "退到花呗里钱是直接还花呗吗", "label": "0"}
{"sentence1": "我的花呗为什么无法开通", "sentence2": "为什么我的花呗一直登陆超时", "label": "0"}
{"sentence1": "蚂蚁花呗咋样关", "sentence2": "蚂蚁花呗如何才能退订", "label": "1"}
{"sentence1": "蚂蚁借呗可以用余额宝", "sentence2": "蚂蚁借呗可以借***", "label": "0"}
{"sentence1": "淘宝显示没付款，但花呗已经付了，这怎么回事", "sentence2": "我已用花呗付了款，但是淘宝一直显示我没付款", "label": "1"}
{"sentence1": "能不能给我开通蚂蚁花呗，借呗等功能", "sentence2": "昨天，我那么跟蚂蚁花呗按键嘛，不是蚂蚁借呗", "label": "0"}
{"sentence1": "添加了银行卡为什么花呗添加不了", "sentence2": "还花呗绑不了银行卡怎么办", "label": "1"}
{"sentence1": "花呗要怎么关", "sentence2": "货收到了我需要关闭花呗", "label": "1"}
{"sentence1": "刚一笔还款，我银行卡有信息扣取成功，为何花呗没还成功", "sentence2": "银行卡信息显示已扣费，为什么花呗还显示没还款", "label": "1"}
{"sentence1": "怎么改花呗的支付宝", "sentence2": "花呗的支付宝号码怎么更换", "label": "1"}
{"sentence1": "余额能还借呗么", "sentence2": "借呗能一次还", "label": "0"}
{"sentence1": "花呗如何取消分期改款", "sentence2": "花呗分期还款可以撤销吗", "label": "1"}
{"sentence1": "为什么我的花呗额度降完了", "sentence2": "为什么我花呗的额度从***降到了***", "label": "0"}
{"sentence1": "我之前用的花呗分期", "sentence2": "花呗我用了的", "label": "0"}
{"sentence1": "我借呗有额度，但是不能提现了", "sentence2": "借呗有额度可以提现吗", "label": "0"}
{"sentence1": "花呗账单分期能一次性还清么", "sentence2": "如果花呗分期了，我想一次性还完，还可以么", "label": "1"}
{"sentence1": "花呗逾期过 但现在还了 对我的信用有影响吗", "sentence2": "花呗分期会不会影响影响信用", "label": "0"}
{"sentence1": "花呗在还款到期前主动还款，要付利息吗", "sentence2": "花呗提前还清后面的利息还要不要付", "label": "0"}
{"sentence1": "花呗可以用来打滴滴么", "sentence2": "可以不可以用花呗买单", "label": "0"}
{"sentence1": "为什么我开通不了花呗", "sentence2": "为什么不可以开通花呗", "label": "0"}
{"sentence1": "花呗逾期不能使用", "sentence2": "花呗逾期了 还款了还能用吗", "label": "0"}
{"sentence1": "我的蚂蚁花呗只能淘宝用", "sentence2": "为什么我的花呗只能在淘宝使用，不能在别的商户使用", "label": "1"}
{"sentence1": "花呗十二期免息怎么算", "sentence2": "魅族花呗***期免息券", "label": "0"}
{"sentence1": "为什么找不到花呗选项", "sentence2": "花呗找不到了怎么办", "label": "1"}
{"sentence1": "借呗借的款多久能到账", "sentence2": "还了要多久借呗到帐", "label": "0"}
{"sentence1": "花呗日利率***％", "sentence2": "花呗分期 利率", "label": "0"}
{"sentence1": "花呗服务费扣卖家钱吗", "sentence2": "为啥有花呗服务费", "label": "0"}
{"sentence1": "***尽情花呗什么意思", "sentence2": "尽情花呗是", "label": "1"}
{"sentence1": "花呗用不了怎么办", "sentence2": "我的花呗为什么一直不可以用", "label": "0"}
{"sentence1": "花呗的额度如何确定", "sentence2": "我怎么提升花呗的额度", "label": "0"}
{"sentence1": "开通了花呗不用会不会产生费用", "sentence2": "开通花呗不用的话，会收费吗", "label": "1"}
{"sentence1": "我花呗允许了通讯录怎么还是不行", "sentence2": "已经开启通讯权限了为什么借呗提额还是不行", "label": "0"}
{"sentence1": "花呗怎么在电脑上无法操作", "sentence2": "花呗还款只能在手机上操作吗", "label": "0"}
{"sentence1": "花呗的暂时余额是什么意思", "sentence2": "花呗上的修改金额是什么意思", "label": "0"}
{"sentence1": "可以申请提升花呗额度么", "sentence2": "问下，我的花呗不够用，可以申请临时额度吗", "label": "0"}
{"sentence1": "为什么花呗会用不了", "sentence2": "我的花呗为什么不能购物", "label": "0"}
{"sentence1": "为什么我的借呗前天还可以分期***个月，现在怎么变***个月了", "sentence2": "借呗分期有***个月", "label": "0"}
{"sentence1": "我什么时候才可以使用蚂蚁花呗", "sentence2": "你可以帮我查询我什么时候用的花呗", "label": "0"}
{"sentence1": "借呗分完期钱没还完还能分期吗", "sentence2": "每月借呗可以分期还款吗", "label": "0"}
{"sentence1": "如何解除或更换花呗绑定的银行卡", "sentence2": "如何解除花呗邦定的银行", "label": "0"}
{"sentence1": "收钱码可以花呗和信用卡吗", "sentence2": "收款码开通信用卡支付支持任何信用卡吗", "label": "0"}
{"sentence1": "蚂蚁借呗我每次按时换，这次都换请了，为什麽这次额度借不了了", "sentence2": "为什么的蚂蚁借呗借不了", "label": "1"}
{"sentence1": "花呗不够用怎么使用", "sentence2": "花呗怎么样才能使用", "label": "0"}
{"sentence1": "为什么我的花呗固定额度会降低", "sentence2": "花呗额度怎么***降***", "label": "1"}
{"sentence1": "蚂蚁借呗贷款期数为什么只有六个月了", "sentence2": "为什么我的借呗最长期限才六个月", "label": "1"}
{"sentence1": "花呗账号出现问题", "sentence2": "我的花呗有一笔钱出了问题", "label": "0"}
{"sentence1": "花呗怎样绑定银行卡", "sentence2": "蚂蚁借呗如何绑定银行卡还款", "label": "0"}
{"sentence1": "花呗页面不显示，什么原因", "sentence2": "支付宝页面就不显示花呗借呗", "label": "0"}
{"sentence1": "借呗出账单什么时候", "sentence2": "蚂蚁借呗是不是什么时候还款都可以", "label": "0"}
{"sentence1": "达到多少额度能开通花呗", "sentence2": "多少额度以上要花呗", "label": "1"}
{"sentence1": "为什么我买东西从花呗扣钱 还从卡上扣钱", "sentence2": "为什么银行卡和花呗一起扣钱，我就买了一样东西", "label": "1"}
{"sentence1": "为什么我美团都使用不到花呗", "sentence2": "我想知道为什么我的美团用不了花呗", "label": "1"}
{"sentence1": "我想开通用余额宝自动代扣花呗还款", "sentence2": "花呗可用余额宝自动还款么", "label": "1"}
{"sentence1": "借呗额度还清整笔之后恢复吗", "sentence2": "借呗额度不恢复以后花呗什么的我都不用了", "label": "0"}
{"sentence1": "我的花呗 为什么不能分期了", "sentence2": "为什么我的花呗不可以使用分期商品", "label": "1"}
{"sentence1": "花呗分期可以合并", "sentence2": "花呗能不能合并", "label": "0"}
{"sentence1": "蚂蚁借呗可以取消额度吗", "sentence2": "借呗可以现息后本吗", "label": "0"}
{"sentence1": "花呗还款怎么查询详单", "sentence2": "小蜜帮我查一下花呗还款怎么查", "label": "1"}
{"sentence1": "借呗资料填错", "sentence2": "借呗信息我填写错了", "label": "1"}
{"sentence1": "是不是要拿了收钱码才可以用花呗收款", "sentence2": "我收钱吗，用不了花呗付款", "label": "0"}
{"sentence1": "我的为什么没有花呗", "sentence2": "没有出现花呗呀", "label": "0"}
{"sentence1": "蚂蚁借呗客服", "sentence2": "蚂蚁借呗还能恢复开通吗", "label": "0"}
{"sentence1": "借呗首次借款是指什么", "sentence2": "借呗多了***元是什么情况", "label": "0"}
{"sentence1": "分期付款手机 需要多少的花呗额度", "sentence2": "我花呗分期额度是多少", "label": "0"}
{"sentence1": "花呗分期有影响额度吗", "sentence2": "花呗额度为负影响分期吗", "label": "0"}
{"sentence1": "花呗无法充值话费", "sentence2": "什么时间段可以使用花呗充值话费", "label": "0"}
{"sentence1": "花呗不可以用微信红包还嘛", "sentence2": "我还花呗微信可以还吗", "label": "1"}
{"sentence1": "刷花呗为什么要验证码", "sentence2": "当天第三次还花呗为什么要验证码了", "label": "0"}
{"sentence1": "怎么来取消花呗", "sentence2": "花呗怎么关闭这个功能", "label": "1"}
{"sentence1": "花呗的钱刚开通就有***元钱吗", "sentence2": "开通花呗有啥条件吗", "label": "0"}
{"sentence1": "蚂蚁借呗自动还款是几点", "sentence2": "怎么蚂蚁借呗不是***点自动扣款吗", "label": "1"}
{"sentence1": "客户端蚂蚁借呗", "sentence2": "蚂蚁借呗 已经还清了", "label": "0"}
{"sentence1": "今天蚂蚁借呗还款，推迟一天明天还行不行", "sentence2": "蚂蚁借呗能不能延迟还款", "label": "1"}
{"sentence1": "怎么取消借呗里面的，我的身份证", "sentence2": "怎么注销蚂蚁借呗身份证信息", "label": "1"}
{"sentence1": "我的花呗还欠款么", "sentence2": "查要还的花呗账单", "label": "1"}
{"sentence1": "我的花呗显示另一个手机号码", "sentence2": "开通花呗显示的是另一个账号已开通，但是不是我的号", "label": "1"}
{"sentence1": "借呗放款到银行卡还没到账可以改到余额宝嘛", "sentence2": "借呗到账，是到余额宝还是银行卡", "label": "0"}
{"sentence1": "为什么花呗最近不能用***彩票", "sentence2": "花呗怎么不能买彩票了阿", "label": "1"}
{"sentence1": "现在蚂蚁借呗怎么借不了钱", "sentence2": "现在借呗有额度怎么无法借款了", "label": "0"}
{"sentence1": "蚂蚁借呗不能借钱嘛", "sentence2": "怎么开通蚂蚁借呗呀，我能不能开", "label": "0"}
{"sentence1": "我退款了，为什么花呗没显示", "sentence2": "我这个在淘宝上退款成功了怎么花呗里还是没有退款只是显示交易成功", "label": "0"}
{"sentence1": "退回花呗账单的钱如何取出来", "sentence2": "退款进入花呗如何拿出来", "label": "1"}
{"sentence1": "花呗买手机分期如何能一次性还完", "sentence2": "花呗分期完还能分期", "label": "0"}
{"sentence1": "花呗的单笔消费最多是多少", "sentence2": "收款码花呗最多付款多少", "label": "0"}
{"sentence1": "蚂蚁借呗为什么只有***期", "sentence2": "借呗还款为什么只有***", "label": "0"}
{"sentence1": "蚂蚁借呗现在怎么借不了钱", "sentence2": "怎么蚂蚁借呗借不了钱了", "label": "1"}
{"sentence1": "借呗限时提额活动提的额度是长期有效吗", "sentence2": "为啥我的借呗没有额度", "label": "0"}
{"sentence1": "怎样降低蚂蚁借呗的利率", "sentence2": "请求降低借呗日利率! 不合理", "label": "1"}
{"sentence1": "借呗只要按时还款不会影响银行信用吧", "sentence2": "借呗会影响银行贷款申请吗", "label": "0"}
{"sentence1": "我今天要用花呗那么什么时还款", "sentence2": "***月***日花呗什么时候还", "label": "1"}
{"sentence1": "花呗绑定别的手机号怎么改", "sentence2": "花呗是另一个手机号登录的现在怎么把它更改过来", "label": "1"}
{"sentence1": "我提前还款了？为什么借呗上不显示", "sentence2": "我的蚂蚁借呗***的额度，做的分期还，为什么提前还了***，不显示额度", "label": "1"}
{"sentence1": "我借呗的还款日是什么时候", "sentence2": "蚂蚁借呗借钱有规定时间还款日嘛", "label": "1"}
{"sentence1": "我要怎么才能找到花呗", "sentence2": "现在找不到花呗", "label": "1"}
{"sentence1": "借呗还款了，额度没变", "sentence2": "提前还款了借呗咋没有额度了", "label": "0"}
{"sentence1": "花呗退款到已还款的花呗怎么办", "sentence2": "还清花呗账单后，怎么退款没有退还", "label": "0"}
{"sentence1": "花呗可以最低还款是好是坏", "sentence2": "花呗还了最低还款违规吗", "label": "0"}
{"sentence1": "花呗收款的条件", "sentence2": "要达到什么条件才能开通花呗收款", "label": "1"}
{"sentence1": "有淘宝店铺能不能用蚂蚁借呗", "sentence2": "开通了淘宝贷款不借能开借呗吗", "label": "0"}
{"sentence1": "蚂蚁花呗服务密码是啥", "sentence2": "花呗的交易密码是哪个", "label": "0"}
{"sentence1": "花呗被我关了", "sentence2": "还是说支付宝注销就算是关闭了花呗", "label": "0"}
{"sentence1": "借呗关掉之后，再次开启", "sentence2": "关闭借呗后要如何开通", "label": "0"}
{"sentence1": "花呗已经关了，可以开通这个么", "sentence2": "第一个账户关闭花呗，可以在小号上开花呗吗", "label": "0"}
{"sentence1": "怎么蚂蚁花呗借不了", "sentence2": "怎样从蚂蚁花呗里借钱", "label": "0"}
{"sentence1": "为什么蚂蚁借呗借不了款了", "sentence2": "以前借呗可以借为什么现在不能了", "label": "0"}
{"sentence1": "花呗如何一次还清分期付款", "sentence2": "花呗分期下单的时候能一次性还款吗", "label": "1"}
{"sentence1": "显示可登录支付宝账号使用花呗，可是我登录了还是这么显示", "sentence2": "登录的这个就是我的账号，怎么花呗，还让登录", "label": "1"}
{"sentence1": "小蓝单车的押金怎么退不了花呗", "sentence2": "小蓝单车花呗押金", "label": "0"}
{"sentence1": "蚂蚁借呗。最高额度是多少", "sentence2": "借呗的最大额度", "label": "1"}
{"sentence1": "为什么花呗额度***了，不能分期", "sentence2": "开通了花呗却不能用花呗分期", "label": "1"}
{"sentence1": "借呗要时逾期一天怎么办", "sentence2": "借呗逾期晚几天还可以", "label": "0"}
{"sentence1": "借呗分期后一次性还请", "sentence2": "问下我借呗里之前有个分期还款不是后来一次性还掉了吗？怎么还有账单", "label": "0"}
{"sentence1": "个人怎么开花呗收钱", "sentence2": "有个花呗负面怎么弄", "label": "0"}
{"sentence1": "我进了的没有花呗", "sentence2": "为什么我花呗没有", "label": "1"}
{"sentence1": "花呗为什么没有", "sentence2": "花呗上怎么也没有呀", "label": "0"}
{"sentence1": "?为什么我审请了花呗收钱用不了", "sentence2": "我怎么不可以花呗收钱", "label": "1"}
{"sentence1": "借呗延迟几天还款", "sentence2": "设置借呗还款", "label": "0"}
{"sentence1": "一直使用花呗，但是额度从未提升过是为什么", "sentence2": "我的花呗为啥没提额度", "label": "1"}
{"sentence1": "花呗现在用不得了", "sentence2": "我的花呗为什么不能使用了使用了", "label": "1"}
{"sentence1": "我的蚂蚁借呗系统关闭了", "sentence2": "借呗 都给我 关了一年了", "label": "0"}
{"sentence1": "蚂蚁花呗借呗换了手机没有了", "sentence2": "蚂蚁借呗换了个手机怎么不见了", "label": "1"}
{"sentence1": "收钱码开通了花呗后是不是就是商家码了", "sentence2": "商家开通花呗收款，说不支持", "label": "0"}
{"sentence1": "我的借呗款要明天才能还上怎么办", "sentence2": "我的借呗为什么没有按天还款的选项", "label": "0"}
{"sentence1": "可以邀请朋友开通蚂蚁借呗不", "sentence2": "可以邀请好友开通支付宝", "label": "0"}
{"sentence1": "支付宝订机票能用花呗吗", "sentence2": "飞机票可以用花呗支付吗", "label": "1"}
{"sentence1": "网商贷跟借呗性质一样吗", "sentence2": "有网商贷还能有借呗了吗", "label": "0"}
{"sentence1": "我申请的信用卡与花呗收钱多久审核好", "sentence2": "我申请的花呗和信用卡收款可以加急安排审核吗", "label": "0"}
{"sentence1": "我的口碑不支持花呗付款了", "sentence2": "商家不支持花呗支付", "label": "0"}
{"sentence1": "我怎么找不到蚂蚁借呗呀", "sentence2": "借呗页面上找不到，怎么回事", "label": "1"}
{"sentence1": "借呗能不能升级网商贷", "sentence2": "有网商贷还有借呗没有", "label": "0"}
{"sentence1": "什么条件才适合开通花呗", "sentence2": "我想开通花呗，我还差哪些条件", "label": "0"}
{"sentence1": "花呗开通，但不使用会产生费用吗", "sentence2": "花呗开通后，没有用，需要还款吗", "label": "1"}
{"sentence1": "关闭花呗再重开会怎样", "sentence2": "花呗被关闭了怎么样重先开通", "label": "0"}
{"sentence1": "意思，就是我不是一号出账单吗，***月***号出的账单，然后我是在今天还款了，如果我在就是在今天在消费花呗的话是***月***号还款还是说等到下月***号、九号在还款的", "sentence2": "我刚还了一单***的花呗，提示***月***号的款，那我***月***号不应该是扣了吗？怎么到***月份还要扣", "label": "0"}
{"sentence1": "为什么我的花呗买了一件东西申请退款，对方已经将钱返回但是花呗显示还欠着钱", "sentence2": "我已经申请退款了 为什么花呗的钱数没有变", "label": "1"}
{"sentence1": "借呗还款日，没提醒吗", "sentence2": "借呗还款日还款是否全预期", "label": "0"}
{"sentence1": "借呗逾期一天影响信用有补救措施吗", "sentence2": "我的借呗逾期了一天会不会有影响", "label": "0"}
{"sentence1": "另一个支付宝怎么没显示花呗在哪", "sentence2": "花呗怎么开通", "label": "0"}
{"sentence1": "代付能否使用花呗", "sentence2": "帮朋友代付不可以使用花呗吗", "label": "1"}
{"sentence1": "借呗以前还款的坏处", "sentence2": "借呗提前还款有没有违约金", "label": "0"}
{"sentence1": "花呗分期大于额度怎么办", "sentence2": "想用蚂蚁花呗分期付款商品额度不够怎么办", "label": "1"}
{"sentence1": "密付可以使用花呗支付吗", "sentence2": "密付可以扣花呗的吗", "label": "1"}
{"sentence1": "花呗这个还款是怎么回事", "sentence2": "花呗是从哪里扣钱还款", "label": "0"}
{"sentence1": "花呗可以免息呀", "sentence2": "怎么拿到花呗免息卡", "label": "0"}
{"sentence1": "如何成为花呗商家", "sentence2": "我怎么样可以成为花呗的商家", "label": "1"}
{"sentence1": "蚂蚁借呗不提升额度可以吗", "sentence2": "蚂蚁借呗额度怎么来", "label": "0"}
{"sentence1": "我想冲q币为什么不能花呗", "sentence2": "为什么有的产品支持花呗但是不能用", "label": "0"}
{"sentence1": "借呗借款什么时候到", "sentence2": "蚂蚁借呗多久到款", "label": "1"}
{"sentence1": "花呗的钱已经提前还上，好多天了为什么还显示未出账", "sentence2": "为什么花呗提前还款了，花呗却显示没有还", "label": "0"}
{"sentence1": "我条件都适合为什么开通不了蚂蚁花呗", "sentence2": "怎么在电脑上开通蚂蚁花呗", "label": "0"}
{"sentence1": "花呗可以用于闲鱼吗", "sentence2": "花呗能在闲鱼交易吗", "label": "1"}
{"sentence1": "借呗扣款扣余额宝还是余额", "sentence2": "借呗还钱到时间是不是自动到余额宝里扣除呀", "label": "0"}
{"sentence1": "花呗临时额度什么时候得还清", "sentence2": "花呗的临时额度用了一号还的", "label": "0"}
{"sentence1": "为什么蚂蚁花呗退款没有到账", "sentence2": "退款成功怎么花呗没入帐", "label": "1"}
{"sentence1": "我的蚂蚁花呗报名了境外消费返现", "sentence2": "我参加了，境外花呗返现活动", "label": "1"}
{"sentence1": "借呗有***笔了能删除吗", "sentence2": "蚂蚁借呗记录能删掉吗", "label": "1"}
{"sentence1": "我咋不能开通花呗", "sentence2": "为什么我无法开通蚂蚁花呗", "label": "1"}
{"sentence1": "花呗分期付款一月最低还多少", "sentence2": "花呗分期以后还几个月可以一次结清", "label": "0"}
{"sentence1": "我的衣服退款了 为什么花呗的还款还是那么多", "sentence2": "为什么退款到花呗，我刚还了不欠费呀", "label": "0"}
{"sentence1": "刚才在蚂蚁花呗刮刮那刮出一个优酷会员", "sentence2": "刚才使用花呗，抽奖得到一个月的优酷会员", "label": "1"}
{"sentence1": "我要退还花呗的费用怎么退款?从那退", "sentence2": "退回到下月的钱会抵扣花呗费用么", "label": "0"}
{"sentence1": "还蚂蚁花呗的临时额度", "sentence2": "花呗***号临时额度到期", "label": "0"}
{"sentence1": "蚂蚁借呗不用会停吗", "sentence2": "蚂蚁借呗可以提吗", "label": "0"}
{"sentence1": "哪里可以兑换花呗分期免息券", "sentence2": "蚂蚁花呗分期免息优惠券", "label": "1"}
{"sentence1": "蚂蚁花呗如果不用，会不会掉额度", "sentence2": "花呗每个月的可用额度会变吗", "label": "0"}
{"sentence1": "超市支持花呗付款，为何我的付不了", "sentence2": "为什么我扫二维码付款不支持花呗交易", "label": "0"}
{"sentence1": "怎样看花呗的还款记录", "sentence2": "怎样查看花呗已还账单", "label": "1"}
{"sentence1": "花呗被别的手机号绑定了 怎么改", "sentence2": "花呗绑定其他手机号了怎么办", "label": "0"}
{"sentence1": "我的借呗日利率是万***为什么别人有的是万***", "sentence2": "为什么有的借呗是万三", "label": "0"}
{"sentence1": "我花呗里的钱应该多出***", "sentence2": "我的花呗少了钱", "label": "1"}
{"sentence1": "蚂蚁借呗可以一次性还清不分期还款吗", "sentence2": "借呗的钱能分期还吗", "label": "0"}
{"sentence1": "花呗的支付宝账号下的花呗功能转移到另一个支付宝账下", "sentence2": "我有两个手机号，这个号码支付宝不常用，想把花呗转到我另一个手机号马", "label": "1"}
{"sentence1": "我特么什么时候才能开花呗", "sentence2": "我的账户还得多长时间才能开通花呗", "label": "1"}
{"sentence1": "蚂蚁借呗分六期还可以第六期才还吗", "sentence2": "借呗可以分***期吗", "label": "0"}
{"sentence1": "花呗红包使用有利息吗", "sentence2": "花呗红包用了之后需要还款吗", "label": "0"}
{"sentence1": "花呗超出规定额度有应相吗", "sentence2": "花呗每天限制额度吗", "label": "0"}
{"sentence1": "怎么看开通花呗没有", "sentence2": "开通花呗提示安全码验证没有成功", "label": "1"}
{"sentence1": "余额还借呗，是不是有限额了", "sentence2": "用支付宝余额还款借呗有限额吗", "label": "1"}
{"sentence1": "花呗付款怎么付不了款，为啥", "sentence2": "支付宝花呗为什么用不了", "label": "1"}
{"sentence1": "我的借呗删除了之后，为什么现在加不了了", "sentence2": "为什么我蚂蚁借呗开通有额度，现在没有了进不去", "label": "0"}
{"sentence1": "花呗代扣功能", "sentence2": "花呗怎样自动代扣", "label": "1"}
{"sentence1": "借呗怎么修改银行卡", "sentence2": "花呗信息绑定错了怎么修改", "label": "0"}
{"sentence1": "蚂蚁借呗放款中状态能取消吗", "sentence2": "蚂蚁借呗借款后，如何放款", "label": "0"}
{"sentence1": "要还花呗，可是退款的钱还没退回花呗，如果我还了花呗退回的钱去哪儿了", "sentence2": "他这个款又退回到花呗了，我这个钱已经还了呀，现在是什么情况，这钱到底去哪里了", "label": "0"}
{"sentence1": "花呗安全功能过不了", "sentence2": "你的花呗安全验证没有成功", "label": "1"}
{"sentence1": "花呗支付的收款码", "sentence2": "怎么开通花呗信用卡扫码付款", "label": "0"}
{"sentence1": "还可以帮我开通花呗吗", "sentence2": "可以给多一次花呗开通的机会给我吗", "label": "1"}
{"sentence1": "花呗可否扫码付款", "sentence2": "自己手机扫描二维码付款时能用花呗吗", "label": "1"}
{"sentence1": "我的支付宝里怎么没有花呗这个功能", "sentence2": "我支付宝首页上面怎么没有花呗", "label": "1"}
{"sentence1": "蚂蚁借呗贷款期限可不可以延长", "sentence2": "蚂蚁借呗逾期***天，会不会对以后贷款有影响", "label": "0"}
{"sentence1": "我的花呗收款通过审核了，但是为什么还是不能收款", "sentence2": "我开通花呗收款现在怎么不能用了", "label": "1"}
{"sentence1": "用花呗交的押金返回到哪", "sentence2": "我用花呗付的摩拜的押金，我把花呗还了押金退回给谁", "label": "0"}
{"sentence1": "花呗可以在大众点评里用吗", "sentence2": "交易猫可以用花呗吗", "label": "0"}
{"sentence1": "花呗能改账单日吗", "sentence2": "花呗还款日期什么时候能修改", "label": "0"}
{"sentence1": "怎么才能用花呗支付呀", "sentence2": "怎才可以恢复使用花呗", "label": "0"}
{"sentence1": "蚂蚁借呗到还款期会不会来短信通知", "sentence2": "蚂蚁借呗会不会发信息通知还款", "label": "1"}
{"sentence1": "蚂蚁借呗需要什么条件为什么没额度", "sentence2": "蚂蚁借呗为什么这么久了没恢复额度", "label": "0"}
{"sentence1": "我这个月花呗提前还啦这个月还可以用吗", "sentence2": "花呗想提前多还两个月", "label": "0"}
{"sentence1": "花呗开通！马上生效吗", "sentence2": "我的花呗还是开通状态吗", "label": "0"}
{"sentence1": "花呗冻结了怎么解开", "sentence2": "花呗要怎昵解冻结", "label": "1"}
{"sentence1": "没有营业执照也没有食品卫生许可证怎么设置花呗收款", "sentence2": "花呗收款码，营业执照不是自己名字怎么办", "label": "0"}
{"sentence1": "为什么别人的借呗上有点我 可以升额度", "sentence2": "为什么我的借呗没有额度只有审核中", "label": "0"}
{"sentence1": "我邮箱绑定了这个手机号，就是我花呗这个还款时，信息发到我邮箱这个手机号", "sentence2": "我的借呗实名了，手机号也绑定了，为什么只有这个业务，但是没有额度", "label": "0"}
{"sentence1": "花呗分期的可以提前全部换完吗", "sentence2": "花呗分期可以一次换款吗", "label": "1"}
{"sentence1": "花呗到哪去了", "sentence2": "我往花呗几里转的钱哪去了", "label": "0"}
{"sentence1": "淘宝上怎么登录花呗", "sentence2": "小蜜，，，花呗怎么用", "label": "0"}
{"sentence1": "为什么会影响到花呗", "sentence2": "花呗分期会影响增加额度吗", "label": "0"}
{"sentence1": "借呗显示钱借出去了，但没收到钱", "sentence2": "为什么我在借呗借了钱还没到卡", "label": "1"}
{"sentence1": "蚂蚁借呗进不去了", "sentence2": "我这个蚂蚁借呗怎么就不出钱来了", "label": "0"}
{"sentence1": "开通花呗暂时不用可以么", "sentence2": "能不能人工开通花呗", "label": "0"}
{"sentence1": "上午借呗提示我可以提升额度，我也点击确认了，可是额度还是没变", "sentence2": "昨天晚上领了个借呗提额但是不知道如何弄", "label": "0"}
{"sentence1": "我的花呗。只能***", "sentence2": "我是设置花呗付款", "label": "0"}
{"sentence1": "蚂蚁借呗星期天借款什么时候能到银行卡", "sentence2": "如果现在申请借呗，什么时候能到账", "label": "1"}
{"sentence1": "借呗最长期限只有***个月了", "sentence2": "蚂蚁借呗只有***个月，没有***个月", "label": "1"}
{"sentence1": "如何查询应还花呗的总额", "sentence2": "如何看花呗的全额还款", "label": "1"}
{"sentence1": "我的钱为什么到花呗", "sentence2": "我付款不是花呗付的，退为什么要退回花呗", "label": "0"}
{"sentence1": "九月的花呗返现什么时候到", "sentence2": "之前花呗返现什么时候返", "label": "1"}
{"sentence1": "借呗可以帮提额吗", "sentence2": "借呗能提到余额宝吗", "label": "0"}
{"sentence1": "花呗延期了可以分期吗", "sentence2": "花呗逾期一个月还可以分期还吗", "label": "1"}
{"sentence1": "我用花呗冲话费 显示已到账 为什么我查话费是没有充进", "sentence2": "我用花呗充话费扣了我的花呗话费现在还没收到", "label": "1"}
{"sentence1": "今天中午我用这个花呗去扫描这个，售卖机，上面钱扣了，为什么没有出来商品", "sentence2": "我用花呗在友宝自动售货机购买商品，却没有出商品", "label": "1"}
{"sentence1": "这个花呗付款是什么意思", "sentence2": "什么是花呗", "label": "0"}
{"sentence1": "卖家也支持花呗支付，我却不能用花呗支付", "sentence2": "商家支持花呗，不能花呗付款", "label": "1"}
{"sentence1": "借呗什么到帐", "sentence2": "借呗什么下崴", "label": "0"}
{"sentence1": "为什么我的开通不了花呗", "sentence2": "我花呗怎么没有了", "label": "0"}
{"sentence1": "花呗收钱资料上传错了", "sentence2": "要不了花呗收钱", "label": "0"}
{"sentence1": "pos机刷花呗", "sentence2": "蚂蚁花呗，可以给公司的pos机付款吗", "label": "1"}
{"sentence1": "今天有新客户来也用不了花呗", "sentence2": "我今天申请商家花呗支付 刚才审核通过了，但是别人不能用花呗像我付款", "label": "1"}
{"sentence1": "我想把花呗账单删除", "sentence2": "怎么删除花呗已出账账单", "label": "0"}
{"sentence1": "蚂蚁借呗利率怎么才会变低", "sentence2": "怎样能使蚂蚁借呗的利息更低", "label": "1"}
{"sentence1": "我俩个帐号，我想把另一个帐户的花呗关闭，需要多久这个帐户才好使用花呗", "sentence2": "我的另一个淘宝花呗关闭了，现在的支付宝要多久才能开通", "label": "1"}
{"sentence1": "借呗每月几号最晚还款", "sentence2": "如果***月***在借呗借的钱几号还", "label": "0"}
{"sentence1": "蚂蚁借呗主动申请页面", "sentence2": "怎么样主动申请蚂蚁借呗", "label": "1"}
{"sentence1": "信用卡花呗服务费是干嘛的", "sentence2": "扣了信用卡的钱干嘛花呗也被扣", "label": "0"}
{"sentence1": "花呗被冻结了！怎么样才能恢复", "sentence2": "花呗被冻结还能不能解开", "label": "0"}
{"sentence1": "怎么能用花呗支付", "sentence2": "支付的时候花呗", "label": "0"}
{"sentence1": "到期花呗会自动扣款吗", "sentence2": "花呗我要怎样还，在卡里不自动扣吗", "label": "1"}
{"sentence1": "有一笔花呗消费我没印象", "sentence2": "我有几笔返花呗，有疑问，我没有消费，为什么是从哪里来的", "label": "0"}
{"sentence1": "我都满足了借呗条件了", "sentence2": "怎么知道自己是不是满足借呗条件", "label": "0"}
{"sentence1": "花呗负面影响多久能消", "sentence2": "如何消除负面花呗信用", "label": "0"}
{"sentence1": "为什么我花呗现在不能使用", "sentence2": "花呗不能用了，怎么办", "label": "1"}
{"sentence1": "为什么我的借呗额度怎么会没有了", "sentence2": "蚂蚁借呗为什么 我没不能开通", "label": "0"}
{"sentence1": "蚂蚁借呗，会自动在余额宝那里扣吗", "sentence2": "蚂蚁借呗我不想从余额宝扣钱", "label": "0"}
{"sentence1": "每月花呗的还款日是什么时候", "sentence2": "今天我用的花呗 什么时候还款", "label": "0"}
{"sentence1": "用花呗支付的，商家退还的钱啥时间到账", "sentence2": "衣服退款后，用花呗用的钱还", "label": "0"}
{"sentence1": "我怎么不能在淘宝上用花呗购买东西了", "sentence2": "淘宝怎么使用不了花呗", "label": "1"}
{"sentence1": "因为我***号不能用花呗", "sentence2": "花呗功能开着 但是不用它付款", "label": "0"}
{"sentence1": "花呗绑定了银行卡为什么还用不了", "sentence2": "为啥，而我的银行卡绑定，为什么花呗不能用", "label": "0"}
{"sentence1": "借呗和网商贷额度共享", "sentence2": "网商银行和借呗是共享额度吗", "label": "0"}
{"sentence1": "花呗以扣了，为什么确认收货还会在收一次费用", "sentence2": "为什么我已经退货了还有收我花呗的利息", "label": "0"}
{"sentence1": "蚂蚁花呗当月能还款吗", "sentence2": "花呗扣的是上月的还是当月的", "label": "0"}
{"sentence1": "我借呗为何用不了", "sentence2": "蚂蚁借呗为什么我开通不了，都满足条件", "label": "0"}
{"sentence1": "借呗什么时候还款算逾期", "sentence2": "借呗逾期多久", "label": "0"}
{"sentence1": "我开通了花呗，想自动还款还需要设置什么吗", "sentence2": "花呗可以不自动还款么", "label": "0"}
{"sentence1": "我是用新号码的 但是提示我用之前的号码来用花呗", "sentence2": "我换了手机号，想用花呗，为什么提示的登陆以前的手机号", "label": "1"}
{"sentence1": "要消费多人才能用蚂蚁借呗", "sentence2": "要怎么才可以用蚂蚁借呗", "label": "0"}
{"sentence1": "充值中心用花呗", "sentence2": "我用支付宝花呗充值", "label": "0"}
{"sentence1": "蚂蚁借呗借款了，多久放款到账在银行卡里面", "sentence2": "借呗多久到款", "label": "0"}
{"sentence1": "花呗如何全部还款", "sentence2": "花呗如何带还", "label": "0"}
{"sentence1": "我的蚂蚁借呗现在有一个提升额度的提示，我点了以后会弹出一个窗口要打勾", "sentence2": "蚂蚁花呗申请额度需要多久？申请额度后就能用了吗", "label": "0"}
{"sentence1": "花呗可以做***次分期么", "sentence2": "这个月分期了花呗账单下个月还可以分期吗", "label": "1"}
{"sentence1": "花呗怎么让代付", "sentence2": "每月花呗应付款里的金额怎么找人代付", "label": "1"}
{"sentence1": "为什么蚂蚁借呗成网商贷了", "sentence2": "借呗没有了 网商贷", "label": "0"}
{"sentence1": "问我有花呗分期吗", "sentence2": "我花呗用的是分期付款付款的", "label": "0"}
{"sentence1": "花呗怎样设置最低还款", "sentence2": "花呗最低还款后也可以一次结清吗", "label": "0"}
{"sentence1": "如何赚蚂蚁花呗积分", "sentence2": "花呗怎么赚积分", "label": "1"}
{"sentence1": "借呗还清后能关掉吗", "sentence2": "怎麼关掉借呗", "label": "1"}
{"sentence1": "信用借呗怎么取消", "sentence2": "怎么取消刚刚借的蚂蚁借呗", "label": "0"}
{"sentence1": "用花呗充qb可以吗", "sentence2": "花呗可以充扣币嘛", "label": "1"}
{"sentence1": "借呗能不能不要分期", "sentence2": "蚂蚁借呗可以改分期", "label": "0"}
{"sentence1": "花呗还款是自动绑定我的银行卡的吗", "sentence2": "为什么花呗 一直叫我绑定银行卡", "label": "0"}
{"sentence1": "花呗最低还款 剩余的提前", "sentence2": "花呗最低还款取消", "label": "0"}
{"sentence1": "花呗里的钱在哪里为什么在我的余额里没有", "sentence2": "花呗的钱我没用怎么办", "label": "0"}
{"sentence1": "怎么可以看到花呗零时额度", "sentence2": "花呗里面的钱怎么样能看到余额", "label": "0"}
{"sentence1": "花呗逾期还款记录，可以消除吗", "sentence2": "以前花呗逾期怎么消除", "label": "1"}
{"sentence1": "借呗借款超过***次还能用吗", "sentence2": "借呗能只用余额吗", "label": "0"}
{"sentence1": "为什么借呗无法使用", "sentence2": "我为什么用不了借呗", "label": "1"}
{"sentence1": "借呗逾期了，关闭了怎么恢复", "sentence2": "蚂蚁借呗关了怎么在能开了", "label": "0"}
{"sentence1": "换了手机登录，借呗就没有了", "sentence2": "我换了一个手机借呗就没了什么原因", "label": "1"}
{"sentence1": "商家申请花呗收款怎么显示不符合要求", "sentence2": "商家收款和花呗收款有什么区别", "label": "0"}
{"sentence1": "借呗借款还限制次数吗", "sentence2": "借呗限定次数吗", "label": "1"}
{"sentence1": "为什么我的花呗直降三千", "sentence2": "为什么我的花呗降得那么快", "label": "1"}
{"sentence1": "花呗通讯录这样授权", "sentence2": "花呗如何同意通讯录授权", "label": "0"}
{"sentence1": "花呗具体能用多少", "sentence2": "我的花呗透支多少钱", "label": "1"}
{"sentence1": "花呗按时还款收取费用吗", "sentence2": "花呗购物后，按时还款有利息吗", "label": "1"}
{"sentence1": "我的借呗为什么就没法用了", "sentence2": "我刚把借呗还了为啥不会用了", "label": "0"}
{"sentence1": "蚂蚁借呗需要密码吗", "sentence2": "花呗支付要密码吗？安全吗", "label": "1"}
{"sentence1": "花呗收货后退款", "sentence2": "花呗怎么退款", "label": "0"}
{"sentence1": "花呗能充值游戏么", "sentence2": "花呗有游戏充值类的吗", "label": "1"}
{"sentence1": "蚂蚁借呗借账记录", "sentence2": "蚂蚁借呗重置时间", "label": "0"}
{"sentence1": "为什么我的花呗一直都是五百", "sentence2": "用花呗的我退货了了，为什么还有账单", "label": "0"}
{"sentence1": "我的花呗不能滴滴出行了", "sentence2": "花呗给可以达滴滴出行", "label": "0"}
{"sentence1": "借呗逾期***天怎么办", "sentence2": "借呗逾期三天已经还了，为什么还显示有逾期", "label": "0"}
{"sentence1": "我已经设置了首选支付为花呗了", "sentence2": "为什么我的花呗开不了", "label": "0"}
{"sentence1": "蚂蚁花呗分期付款好像不能在电脑端使用了，是吗", "sentence2": "咨询下，iphone***购买使用花呗支付有***期免息是吗", "label": "0"}
{"sentence1": "蚂蚁借呗我借***天", "sentence2": "我想要在蚂蚁借呗借***元，然后一个星期还可以吗", "label": "0"}
{"sentence1": "我的借呗昨天有一笔还款没有看到逾期了", "sentence2": "为什么借呗还款日都没有提醒的", "label": "0"}
{"sentence1": "花呗显示微贷逾期怎么回事", "sentence2": "花呗逾期几天会怎么办", "label": "0"}
{"sentence1": "花呗最低后能一次还清吗", "sentence2": "花呗最低还款后下月怎么还", "label": "0"}
{"sentence1": "我借蚂蚁借呗怎么没有长期的", "sentence2": "这么开通蚂蚁借呗", "label": "0"}
{"sentence1": "收钱吧用不了花呗", "sentence2": "为什么我店支付宝花呗收不了钱", "label": "1"}
{"sentence1": "身份证到期借呗就用不了了吗", "sentence2": "我这借呗不开，是不是因为我身份证过期的原因", "label": "1"}
{"sentence1": "蚂蚁花呗能免息吗", "sentence2": "花呗分期免息券可以领吗", "label": "0"}
{"sentence1": "我要为花呗加密码", "sentence2": "花呗能设定密码", "label": "1"}
{"sentence1": "花呗有多少钱可以分期手机", "sentence2": "花呗可以借钱", "label": "0"}
{"sentence1": "借呗分期之后 如果提前还本金 还会还这个月分期", "sentence2": "借呗分期六个月提前还本金可以吗", "label": "0"}
{"sentence1": "替别人代付款可以使用花呗吗", "sentence2": "朋友代付款能用花呗吗", "label": "1"}
{"sentence1": "借呗借不了款了", "sentence2": "现在我的借呗怎么借不了了", "label": "1"}
{"sentence1": "为什么都不支持花呗", "sentence2": "我的花呗怎么用什么都不支持付款", "label": "1"}
{"sentence1": "蚂蚁借呗跟网商银行一样吗", "sentence2": "蚂蚁借呗跟网商贷有啥差别", "label": "1"}
{"sentence1": "蚂蚁借呗大概是多久评估", "sentence2": "借呗不定期评估一般是多久评估一次", "label": "1"}
{"sentence1": "我的借呗昨天还了，今天说我有负面记录", "sentence2": "借呗还款了，为什么负面记录还在", "label": "0"}
{"sentence1": "新注册账号没有花呗", "sentence2": "新号没有蚂蚁花呗额度", "label": "1"}
{"sentence1": "借呗还款后遇到限额", "sentence2": "借呗还款额度不对", "label": "0"}
{"sentence1": "花呗借一周", "sentence2": "花呗借款在那进", "label": "0"}
{"sentence1": "多少芝麻信用评分可以使用花呗", "sentence2": "花呗多少芝麻信用可以开通", "label": "1"}
{"sentence1": "蚂蚁借呗还款后，额度如何恢复", "sentence2": "借呗二十笔全部还清后额度可恢复吗", "label": "0"}
{"sentence1": "借呗最多可分多少期", "sentence2": "蚂蚁借呗可以分十二期还不", "label": "1"}
{"sentence1": "我的账号是手机号码，我的花呗叫我登入qq邮箱号也登不了", "sentence2": "我的花呗不是我的手机号 怎么是邮箱号", "label": "0"}
{"sentence1": "用花呗买东西 退款成功 为什么还款还是没变", "sentence2": "退款完，花呗的钱为什么没有减少", "label": "1"}
{"sentence1": "借呗利息多少", "sentence2": "我没开通借呗", "label": "0"}
{"sentence1": "为什么我的花呗消费最高才***元", "sentence2": "我的花呗额度***怎么可以多用", "label": "0"}
{"sentence1": "花呗手机号码与支付宝账号号码不一致", "sentence2": "花呗号码和支付宝登陆号码不一致", "label": "1"}
{"sentence1": "帮我查一下我的花呗，还剩多少钱没还", "sentence2": "你帮我看看我的花呗里除了还完还剩多少", "label": "1"}
{"sentence1": "花呗为什么刷不了", "sentence2": "我的花呗为什么不能用", "label": "1"}
{"sentence1": "花呗怎么提申额度", "sentence2": "为什么花呗查不到额度", "label": "0"}
{"sentence1": "花呗淘宝分期付多少才可以分期", "sentence2": "花呗分期可以分期几笔", "label": "0"}
{"sentence1": "我卡里有钱为什么借呗没自动扣款", "sentence2": "借呗为什么只有***期", "label": "0"}
{"sentence1": "花呗显示付款成功，但是并没有支付成功了", "sentence2": "花呗已经支付成功，美团显示没有付款", "label": "0"}
{"sentence1": "借呗还款可以立即借款吗", "sentence2": "支付宝里除了借呗还有什么可以贷款的吗", "label": "0"}
{"sentence1": "我用花呗付款的，然后提前还款了，之后商家再退款给我说返回花呗了，那我现在的钱去哪里了", "sentence2": "我买的东西退货了，然后退到了蚂蚁花呗，但是我前天不小心点错，把提前付款了，现在退的钱去了哪里", "label": "1"}
{"sentence1": "有哪些网吧支持花呗", "sentence2": "花呗不支持网易藏宝阁交易么", "label": "0"}
{"sentence1": "借呗怎么主动升额", "sentence2": "要怎么样借呗才能提额", "label": "1"}
{"sentence1": "要是还款还完了能关闭花呗嘛", "sentence2": "花呗还款可以关闭吗", "label": "0"}
{"sentence1": "不是不是 就是支付宝的还款提醒", "sentence2": "是银行卡，还是支付宝", "label": "0"}
{"sentence1": "蚂蚁借呗安全吗没用过", "sentence2": "蚂蚁借呗使用安全吗", "label": "1"}
{"sentence1": "借呗关闭还能开启吗", "sentence2": "关闭了蚂蚁借呗还能重开吗", "label": "1"}
{"sentence1": "如何报名点亮双十一花呗免单活动", "sentence2": "双十一花呗活动如何报名", "label": "1"}
{"sentence1": "我蚂蚁花呗提前还款了，然后银行卡提示已经扣钱了，但是花呗上还说我没还钱，啥情况呀", "sentence2": "我的花呗***怎么会显示已还款，但银行卡没显示", "label": "0"}
{"sentence1": "我没有问你花呗！我是问你为什么扣我的", "sentence2": "为什么我这个蚂蚁借呗没有", "label": "0"}
{"sentence1": "我是商家，已经开通花呗收款，怎么用不了", "sentence2": "我已经使用花呗了，可是为什么看不了需要还多少钱", "label": "0"}
{"sentence1": "芝麻信用和花呗什么关系", "sentence2": "芝麻信用分和花呗额度在不给涨", "label": "0"}
{"sentence1": "我花呗不能还款了", "sentence2": "告诉我花呗都转移到手机端了", "label": "0"}
{"sentence1": "花呗未出账单怎么查询", "sentence2": "花呗未出账查询", "label": "1"}
{"sentence1": "我今天用蚂蚁花呗了", "sentence2": "上半月还可以用蚂蚁花呗", "label": "0"}
{"sentence1": "为什么以前可以花呗付电费，现在不可以用花呗了", "sentence2": "电费怎么不能用花呗？前两月还用过", "label": "1"}
{"sentence1": "用蚂蚁花呗买的火车票退款退到了那里", "sentence2": "花呗买火车票可以退款吗", "label": "0"}
{"sentence1": "退款商家说已原路返回。为什么花呗没到账", "sentence2": "为什么花呗的退款没到账", "label": "1"}
{"sentence1": "蚂蚁借呗，可以分期吗", "sentence2": "蚂蚁借呗可以分***期还吗", "label": "1"}
{"sentence1": "花呗个人资料 补充完整 在哪", "sentence2": "填补 花呗资料在哪", "label": "1"}
{"sentence1": "蚂蚁借呗多久时间到账", "sentence2": "蚂蚁借呗借款后多久放款", "label": "1"}
{"sentence1": "您是可以进入支付宝——花呗——我的账单——截图给小二一下", "sentence2": "您是可以进入支付宝——花呗——我的账单——截图给小二一下，或者是", "label": "0"}
{"sentence1": "不用这个号码了 另一个号码怎么开通不了花呗", "sentence2": "开不了花呗怎么办", "label": "0"}
{"sentence1": "收钱码能收信用卡支付或者蚂蚁花呗支付吗", "sentence2": "只有纸质的收钱码可以收花呗和信用卡吗", "label": "0"}
{"sentence1": "借呗多少分才会开通", "sentence2": "借呗 多少芝麻信用分 可以开通", "label": "1"}
{"sentence1": "信用到多少可以开通借呗", "sentence2": "芝麻分***可以开通借呗吗", "label": "1"}
{"sentence1": "这个月的花呗怎么没有加到分期还款帐单", "sentence2": "花呗分期已经还完了。怎么还显示有", "label": "0"}
{"sentence1": "借呗好久恢复额度", "sentence2": "借呗分期还款，额度多久恢复", "label": "0"}
{"sentence1": "花呗以还了现在冻结了", "sentence2": "花呗冻结了还能回复吗", "label": "0"}
{"sentence1": "用的花呗我我己经还款成功，这钱应该退到帐上才对", "sentence2": "退款退到花呗我已经还清，那退款的钱为什么还是退到花呗", "label": "1"}
{"sentence1": "主动申请蚂蚁借呗的提额", "sentence2": "怎样主动申请借呗额度", "label": "1"}
{"sentence1": "花呗可以申请不要吗", "sentence2": "是花呗额度不够买一样东西可以申请额度买吗", "label": "0"}
{"sentence1": "花呗会自动空款吗", "sentence2": "预售尾款是自动从花呗分期扣除吗", "label": "0"}
{"sentence1": "蚂蚁花呗还最低还款影响信用度吗", "sentence2": "花呗最低还款对个人信誉有影响吗", "label": "0"}
{"sentence1": "花呗可以美团吗", "sentence2": "花呗，美团外卖可以使用吗", "label": "1"}
{"sentence1": "我之前的手机号码已经好几年没用了，当时还没有花呗，可是现在显示的却是让我登录之前的号码使用花呗", "sentence2": "换了绑定手机号，但是花呗显示没有更改，还是以前的", "label": "1"}
{"sentence1": "如果分期钱未还完，还可以用花呗吗", "sentence2": "花呗分期下个月还能用嘛", "label": "0"}
{"sentence1": "花呗分期暂不可用，什么意思", "sentence2": "我的账号为什么不能使用花呗分期", "label": "1"}
{"sentence1": "花呗收款码多久邮寄过来", "sentence2": "花呗收款码多久到账", "label": "0"}
{"sentence1": "花呗临时额度还款有规定时间要求吗", "sentence2": "花呗临时额度下个月必须还清吗", "label": "0"}
{"sentence1": "我想领花呗临时额度", "sentence2": "你能不能帮我提一下花呗额度", "label": "0"}
{"sentence1": "借呗现在还钱", "sentence2": "从借呗借过钱后怎么还帐", "label": "0"}
{"sentence1": "花呗怎么延期服延期还款", "sentence2": "怎么延期还蚂蚁花呗", "label": "1"}
{"sentence1": "能不能让花呗只可以还款", "sentence2": "花呗我都款还了怎么还让我还", "label": "0"}
{"sentence1": "我的，页面有网商贷，也有花呗。也有额度", "sentence2": "还有一个开通了网商贷，开通不了借呗", "label": "0"}
{"sentence1": "花呗是个什么软件，安全吗", "sentence2": "花唄安全驗證是什麼", "label": "0"}
{"sentence1": "花呗分期，提前还清怎么操作", "sentence2": "提交订单了怎么使用花呗分期", "label": "0"}
{"sentence1": "还能取消花呗", "sentence2": "怎样取消花呗，不想用了", "label": "1"}
{"sentence1": "关闭花呗代付", "sentence2": "花呗怎么关掉自动付款", "label": "0"}
{"sentence1": "商家开通花呗，为什么我不能支付", "sentence2": "为什么我的花呗收款只能收***以内", "label": "0"}
{"sentence1": "扫别人的二维码，我没办法用花呗", "sentence2": "为何别人扫我的二维码不能用花呗", "label": "0"}
{"sentence1": "我上月缴电费能用花呗，为啥这个月不能用花呗付款", "sentence2": "花呗上个月可以交电费，这个月为什么不行", "label": "1"}
{"sentence1": "花呗领取的卡券在哪里", "sentence2": "蚂蚁花呗体验卡卷在哪", "label": "1"}
{"sentence1": "借呗活动奖品说明", "sentence2": "最近蚂蚁借呗活动", "label": "0"}
{"sentence1": "分期和花呗额度有关系吗", "sentence2": "花呗分期下个月的会影响可用额度吗", "label": "1"}
{"sentence1": "查下159******40这个号花呗开通了吗", "sentence2": "我这个账号开通了蚂蚁花呗吗", "label": "1"}
{"sentence1": "花呗定向红包怎么使用", "sentence2": "花呗定向红包使用规则", "label": "0"}
{"sentence1": "为什么我游戏充值花呗还有额度不可以继续充值", "sentence2": "为什么我的游戏充值不能使用花呗支付？之前有支付过丫", "label": "1"}
{"sentence1": "你知不知道我付款被设置成了，自动花呗，怎么改过来", "sentence2": "如果不选择花呗是第一付款方式，怎么设置", "label": "1"}
{"sentence1": "关键是现在花呗页面上显示的就是不会用", "sentence2": "是花呗显示的金额", "label": "0"}
{"sentence1": "买东西用花呗分期是要看全额，还是要看分期", "sentence2": "花呗额度分期是要商品的全额吗", "label": "0"}
{"sentence1": "花呗购买错误怎么退款", "sentence2": "用花呗购买商品怎么退款", "label": "1"}
{"sentence1": "花呗分期一期多长时间", "sentence2": "花呗分期几号分期划算", "label": "0"}
{"sentence1": "花呗安全初始化失败是什么回事", "sentence2": "我花呗是花什么", "label": "0"}
{"sentence1": "花呗付款为什么要收取服务费", "sentence2": "花呗收款服务费怎么收取", "label": "0"}
{"sentence1": "我花呗美团上用不起是怎么回事", "sentence2": "我的花呗 怎么不能在美团买东西", "label": "1"}
{"sentence1": "使用花呗自动密付", "sentence2": "密付 可以用花呗", "label": "1"}
{"sentence1": "借呗还款超一二天怎么办", "sentence2": "借呗还款如果逾期怎么办", "label": "1"}
{"sentence1": "付款怎么没有余额付款，花呗付款", "sentence2": "我的花呗怎么没有余额款了", "label": "0"}
{"sentence1": "蚂蚁借呗一定要刷脸吗", "sentence2": "花呗借钱得刷脸", "label": "0"}
{"sentence1": "我的花呗怎么降额度了", "sentence2": "我花呗额度降了***多？什么原因", "label": "1"}
{"sentence1": "花呗分期不能按时还怎么办", "sentence2": "花呗分期不能一下全部还清吗", "label": "0"}
{"sentence1": "怎么通过蚂蚁借呗", "sentence2": "怎么开蚂蚁借呗，我想用", "label": "1"}
{"sentence1": "怎么查看我还欠多少花呗", "sentence2": "我想看看现在还欠花呗多少钱", "label": "1"}
{"sentence1": "淘宝内的商品都可以用花呗吗", "sentence2": "淘宝买东西可以用花呗不", "label": "0"}
{"sentence1": "我这个账号开通花呗了吗", "sentence2": "我开通花呗:没", "label": "0"}
{"sentence1": "为什么，退火车票，退到花呗", "sentence2": "为什么押金退到了余额而不是花呗", "label": "0"}
{"sentence1": "花呗分期后付清", "sentence2": "花呗分期，后来一次还清吗", "label": "0"}
{"sentence1": "花呗变动怎么取消短信", "sentence2": "花呗付款能取消短信提示么", "label": "1"}
{"sentence1": "可以不使用花呗 吗", "sentence2": "代扣可以使用花呗吗", "label": "0"}
{"sentence1": "我开通信用卡，花呗收款，为什么顾客不能用花呗付款", "sentence2": "信用卡与花呗收款开通怎么还不能收花呗", "label": "1"}
{"sentence1": "注销a账户，b账户可以用花呗吗", "sentence2": "注销了支付宝号，在换个支付宝号，还能用花呗吗", "label": "1"}
{"sentence1": "蚂蚁花呗的临时额度不见了", "sentence2": "花呗临时额度间隔", "label": "0"}
{"sentence1": "不想用花呗了，要怎么做", "sentence2": "可是，我不想用花呗付款", "label": "0"}
{"sentence1": "关闭花呗不能再用另一个帐户开通了吗", "sentence2": "同一身份证开通一个花呗又关闭了 另外一个支付宝的花呗怎么开通", "label": "0"}
{"sentence1": "花呗额度怎么涨的", "sentence2": "花呗的额度要怎么提高", "label": "1"}
{"sentence1": "退货的款退回了花呗，那为什么花呗还要付这个账单", "sentence2": "退款后花呗为什么还要付", "label": "0"}
{"sentence1": "借呗申请进程", "sentence2": "蚂蚁借呗能主动申请么", "label": "0"}
{"sentence1": "怎样登录以前手机绑定的花呗", "sentence2": "怎样开通手机花呗", "label": "0"}
{"sentence1": "是不是花呗没还就自动从卡里提取还了", "sentence2": "我还是设置不了花呗自动还款", "label": "0"}
{"sentence1": "给花呗还钱怎么还", "sentence2": "花呗还款日逾期怎么办", "label": "0"}
{"sentence1": "花呗怎么取消", "sentence2": "花呗订的酒店。怎么取消订单", "label": "0"}
{"sentence1": "花呗分期后还可以第二次分期吗", "sentence2": "花呗可以分期还款几次", "label": "0"}
{"sentence1": "开通借呗没有额度是什么原因", "sentence2": "为什么我有蚂蚁借呗.没有额度", "label": "1"}
{"sentence1": "没有营业执照想开通信用卡花呗付款", "sentence2": "开通信用卡和花呗，信用卡能提现吗", "label": "0"}
{"sentence1": "为什么扫码的时候找不到花呗？怎么绑定", "sentence2": "为什么我的花呗找不到了", "label": "0"}
{"sentence1": "花呗额度冻结后什么时候才能恢复额度", "sentence2": "花呗还款什么时候恢复额度", "label": "0"}
{"sentence1": "第一个用花呗。第二月花呗还款", "sentence2": "花呗用了次月还款", "label": "1"}
{"sentence1": "借呗为什么还上就不能用了", "sentence2": "为什么蚂蚁借呗显示了，我却没法使用", "label": "0"}
{"sentence1": "我怎么没有花呗了", "sentence2": "花呗为什么没有体验额", "label": "0"}
{"sentence1": "花呗提前结清怎么请朋友代付", "sentence2": "花呗还款怎么找人代付", "label": "1"}
{"sentence1": "未还清账单，下月花呗是否进账", "sentence2": "花呗账单***月已还款，本月为什么还有扣款", "label": "0"}
{"sentence1": "借呗还款能从余额宝里扣不", "sentence2": "余额宝里面的钱可以扣除蚂蚁借呗的贷款吗", "label": "1"}
{"sentence1": "是不是我的花呗逾期了所以不能开通借呗", "sentence2": "怎么我花呗额度挺高了借呗还是不能开通", "label": "0"}
{"sentence1": "花呗怎么住不了酒店了。不显示酒店", "sentence2": "不显示花呗余额", "label": "0"}
{"sentence1": "关闭了花呗，关联账户可以开通吗", "sentence2": "关闭花呗后关联帐号能开吗", "label": "1"}
{"sentence1": "要是去超市买东西，然后用支付宝支付，是不是，就可以花花呗里面的钱", "sentence2": "花呗超市可以用不", "label": "0"}
{"sentence1": "钱退到了花呗，我还用还吗", "sentence2": "花呗里还完款了，钱也退到花呗里了", "label": "0"}
{"sentence1": "怎么永久关闭借呗", "sentence2": "永久取消蚂蚁借呗", "label": "1"}
{"sentence1": "花呗怎么把分期的提前还完", "sentence2": "也就是说花呗分期的钱也是支持账单分期的", "label": "0"}
{"sentence1": "为什么我没有境外花呗额度", "sentence2": "境外可以用花呗支付吗，单日有额度限制吗", "label": "0"}
{"sentence1": "蚂蚁借呗到还款日是不是自动扣款的", "sentence2": "蚂蚁借呗还款是不是自动每个月在银行储蓄卡里扣钱", "label": "1"}
{"sentence1": "花呗提额后不能消费", "sentence2": "用花呗消费是先消费临额还是固额", "label": "0"}
{"sentence1": "怎么注册花呗信用卡收款", "sentence2": "什么开通收钱码信用卡和蚂蚁花呗", "label": "1"}
{"sentence1": "花呗几号出账", "sentence2": "花呗出账期是", "label": "1"}
{"sentence1": "自助申请借呗额度", "sentence2": "如何主动申请借呗额度", "label": "1"}
{"sentence1": "我蚂蚁借呗借啦***不借啦怎么取消", "sentence2": "怎么取消蚂蚁借呗贷款", "label": "0"}
{"sentence1": "我昨天***号用的花呗，还款日期是什么时候", "sentence2": "今天用花呗什么时候还钱", "label": "1"}
{"sentence1": "怎么有还花呗", "sentence2": "花呗最低额还完，剩下怎么还", "label": "0"}
{"sentence1": "可以给我调高借呗吗", "sentence2": "蚂蚁借呗可以借***年", "label": "0"}
{"sentence1": "花呗消费有通知吗", "sentence2": "花呗消费通知", "label": "0"}
{"sentence1": "为什么余额宝里有钱借呗还款不直接在里面扣还会直接从我卡里面扣", "sentence2": "还借呗的钱在余额宝里没有扣款怎么回事", "label": "0"}
{"sentence1": "蚂蚁花呗怎么样借钱", "sentence2": "借呗还能怎么借钱", "label": "0"}
{"sentence1": "花呗客服咨询号码", "sentence2": "咨询下花呗客服号码是多少", "label": "1"}
{"sentence1": "花呗的自动还款扣去的是余额宝里的钱嘛", "sentence2": "余额宝有钱到了花呗还款日就可以自动还款了吗", "label": "1"}
{"sentence1": "从淘宝上买东西，用了花呗支付，是不是后面还款要收手续费", "sentence2": "我用花呗付款，如果我一次还完，还要手续费吗", "label": "0"}
{"sentence1": "花呗为什么降下来成复的了", "sentence2": "我的花呗为什么一直都是***", "label": "0"}
{"sentence1": "我前天花呗支付，商家说没到账", "sentence2": "花呗支付了，商家没收到，能不能退款", "label": "1"}
{"sentence1": "已经开通花呗为什么不能收款", "sentence2": "为什么开通了花呗收款功能却不能收款", "label": "1"}
{"sentence1": "花呗逾期过还可以在使用借呗吗", "sentence2": "我花呗逾期了***天左右，现在还上了，还能用吗", "label": "0"}
{"sentence1": "花呗收款码怎么用不了了", "sentence2": "我的收款码为什么不能收花呗了", "label": "1"}
{"sentence1": "花呗分期可以更改", "sentence2": "花呗的分期更改", "label": "1"}
{"sentence1": "为什么支付宝账号与花呗账户不一致", "sentence2": "为什么商户不支持花呗支付", "label": "0"}
{"sentence1": "我借呗一共多少钱", "sentence2": "花呗一次可以收多少钱了", "label": "0"}
{"sentence1": "网商貸等于蚂蚁借呗吗", "sentence2": "蚂蚁借呗和网商贷哪个便宜", "label": "0"}
{"sentence1": "我怎么降低了借呗的额度", "sentence2": "借呗金额降低了，为什么，之前三万现在降回***万了", "label": "1"}
{"sentence1": "蚂蚁花呗怎么被关闭", "sentence2": "花呗支付被关闭", "label": "1"}
{"sentence1": "为什么花呗收不了大额的款", "sentence2": "为什么我的花呗分期多了一比", "label": "0"}
{"sentence1": "花呗超过还款期限，会怎么算", "sentence2": "花呗还款后押金退还额度怎么算", "label": "0"}
{"sentence1": "花呗几号出对享单", "sentence2": "我开通花呗时开成了号码", "label": "0"}
{"sentence1": "我的收钱码怎么收不了大额花呗", "sentence2": "收钱码怎么收不了花呗了", "label": "0"}
{"sentence1": "可是现在点美团外卖，就是不能用花呗了", "sentence2": "饿了吗美团不能用花呗", "label": "0"}
{"sentence1": "如何看花呗未还款明细", "sentence2": "如何查看花呗还款具体还款的东西", "label": "0"}
{"sentence1": "为什么我的花呗没增额度", "sentence2": "我花呗的退款显示到账了为什么额度却没变", "label": "0"}
{"sentence1": "昨天用花呗付款今天没有能量产生", "sentence2": "和花呗付款后蚂蚁森林怎么不产生能量球", "label": "1"}
{"sentence1": "用花呗分期付款，退款有影响吗", "sentence2": "用花呗在实体店消费对卖家有影响吗", "label": "0"}
{"sentence1": "去店里买吃的！用支付宝为何不能用花呗买", "sentence2": "支付宝不能购物，花呗不能淘宝付款", "label": "0"}
{"sentence1": "花呗一直提示读取通讯录权限不成功", "sentence2": "花呗 通讯录权限", "label": "1"}
{"sentence1": "解除借呗授权！还能开了么", "sentence2": "借呗关了还能开么", "label": "0"}
{"sentence1": "我这不显示花呗", "sentence2": "我花呗不显示了，先关注了", "label": "1"}
{"sentence1": "为什么无法使用花呗？我都及时还款了", "sentence2": "我都是一次性还款了，怎么花呗还不能用", "label": "1"}
{"sentence1": "花呗都哪些商家可以用", "sentence2": "使用花呗的合作商有哪些", "label": "1"}
{"sentence1": "为什么有的借呗只能借***个月，或者***个月", "sentence2": "借呗只能长期***个月或者***个月", "label": "0"}
{"sentence1": "给人家转账，可以提高蚂蚁借呗的信誉额度吗", "sentence2": "借呗额度经常用支付宝转账可以提升", "label": "1"}
{"sentence1": "我一直用支付宝怎么用不了借呗", "sentence2": "怎样使用支付宝才能更快开通借呗", "label": "0"}
{"sentence1": "借呗的还款期限是", "sentence2": "蚂蚁借呗第一次还款日是哪天", "label": "1"}
{"sentence1": "怎么安全验证花呗", "sentence2": "安全验证没成功，花呗的是什么原因", "label": "0"}
{"sentence1": "今天借呗为什么还没有扣款", "sentence2": "借呗上的网贷怎么还不扣款", "label": "1"}
{"sentence1": "我现在没钱还花呗，我下个月才有钱还，会有什么后果吗", "sentence2": "花呗钱我分开还的，还完了为什么显示没还完", "label": "0"}
{"sentence1": "蚂蚁借呗的放款银行卡能换吗", "sentence2": "怎样把借呗的钱换新银行卡", "label": "0"}
{"sentence1": "我花呗逾期了，还款后。花呗被冻结了，是怎么回事", "sentence2": "花呗逾期被冻结还会重新解冻使用吗", "label": "0"}
{"sentence1": "为什么我的支付宝绑定了银行卡，但是花呗哪里还提示没有绑定银行卡", "sentence2": "我的-花呗，这里没有显示，我怎么签约", "label": "0"}
{"sentence1": "花呗邮箱帐号忘记", "sentence2": "现在花呗也是用之前的邮箱号", "label": "0"}
{"sentence1": "我没有预定商品怎么花呗被冻结", "sentence2": "我的花呗为什被冻结了", "label": "1"}
{"sentence1": "登录花呗在那登录", "sentence2": "在哪里可以登陆花呗", "label": "1"}
{"sentence1": "蚂蚁借呗最多六个月", "sentence2": "蚂蚁借呗最长期限只有***个月吗", "label": "1"}
{"sentence1": "关联账户被申诉是不是也影响本账户的借呗", "sentence2": "申诉对借呗有影响", "label": "0"}
{"sentence1": "我花呗可以分期吗", "sentence2": "花呗可以提前还款多少期", "label": "0"}
{"sentence1": "我的借呗账户安全", "sentence2": "借呗直接体现支付宝账户比较安全吗", "label": "0"}
{"sentence1": "花呗怎么不支持", "sentence2": "该支付不支持花呗支付？明明支持呀", "label": "0"}
{"sentence1": "我刚刚交话费用花呗啦吗", "sentence2": "我没用花呗冲话费", "label": "0"}
{"sentence1": "我的借呗有什么条件可以升到网商贷", "sentence2": "借呗的审核条件是什么", "label": "0"}
{"sentence1": "信用卡.花呗服务费啥意思", "sentence2": "信用卡和花呗服务费是怎么回事", "label": "1"}
{"sentence1": "花呗能不能迟两天还钱", "sentence2": "借呗花呗能不能推迟还", "label": "0"}
{"sentence1": "什么时候能支持花呗付款", "sentence2": "网上买东西为什么不支持花呗", "label": "0"}
{"sentence1": "花呗有收钱吗", "sentence2": "花呗收收款吗", "label": "1"}
{"sentence1": "花呗额度用完后还可申请吗", "sentence2": "花呗额度用完了 怎么还能支付", "label": "0"}
{"sentence1": "在淘宝上买手机价钱是***然后我的花呗额度是***为什么不能分期", "sentence2": "为什么我开通不了花呗？我在淘宝上购买了东西分期付款，用不了花呗如何到期还款", "label": "0"}
{"sentence1": "借呗调整自己的额度", "sentence2": "借呗怎么调额度", "label": "1"}
{"sentence1": "如何可以使用借呗", "sentence2": "借呗如何可以借到钱", "label": "0"}
{"sentence1": "蚂蚁借呗当天借出来，可以还款吗", "sentence2": "蚂蚁借呗还款直接把打银行卡可以", "label": "0"}
{"sentence1": "花呗还钱要怎么还", "sentence2": "花呗是什么，消费怎么还", "label": "0"}
{"sentence1": "我用分期花呗购买此商品可以吗", "sentence2": "我可以直接购买，要花呗吗", "label": "0"}
{"sentence1": "我花呗啥不能用", "sentence2": "我现在不可以用花呗了吗", "label": "0"}
{"sentence1": "现在借呗只能是***个月吗", "sentence2": "我的借呗为什么只能还六个月", "label": "1"}
{"sentence1": "花呗逾期还款有什么事", "sentence2": "花呗晚还俩天有事吗", "label": "1"}
{"sentence1": "怎么更换花呗显示的号码", "sentence2": "无要换花呗号码", "label": "0"}
{"sentence1": "怎么显示不了借呗金额了", "sentence2": "为什么我进不了蚂蚁借呗", "label": "0"}
{"sentence1": "还来花呗为什么不能使用", "sentence2": "无法使用花呗", "label": "1"}
{"sentence1": "我蚂蚁借呗，还过去了以后，怎么不显示额度了", "sentence2": "我这次支付宝升级后，蚂蚁借呗这个功能消失了怎么办", "label": "0"}
{"sentence1": "多久可以再用花呗交电费", "sentence2": "支付宝花呗什么时候可以交电费", "label": "1"}
{"sentence1": "能用花呗住酒店吗", "sentence2": "住酒店花呗支付", "label": "0"}
{"sentence1": "身份信息完善了，为什么还不可以借呗", "sentence2": "借呗身份信息完善不了，身份证国徽面怎么都扫描不进去，怎么回事", "label": "0"}
{"sentence1": "有网商贷了还能开通借呗吗", "sentence2": "我借呗能不能开通一下", "label": "0"}
{"sentence1": "怎么没有花呗的临时额度了", "sentence2": "我的花呗开通一年了怎么还是***额度 也没临时额度", "label": "0"}
{"sentence1": "花呗还款日期能改到***号不", "sentence2": "如何更改花呗的还款日期", "label": "0"}
{"sentence1": "怎么没有花呗最低还款额", "sentence2": "花呗还最低还款，每个月利息怎么算", "label": "0"}
{"sentence1": "借呗提示到账，但是银行卡没有收到钱卡没", "sentence2": "借呗提示放款成功为什么银行卡还没有发信息来", "label": "1"}
{"sentence1": "花呗换款安全么", "sentence2": "花呗能加油么", "label": "0"}
{"sentence1": "如何开通支付宝收款可以支持信用卡和花呗", "sentence2": "收钱码怎么开通可以用花呗信用卡支付", "label": "1"}
{"sentence1": "实体店支持花呗吗", "sentence2": "话费怎么不支持花呗", "label": "0"}
{"sentence1": "花呗怎么没账单分期", "sentence2": "怎么我的花呗没有分期付款选项", "label": "1"}
{"sentence1": "开通了花呗和信用卡支付，可是客户扫码的时候不能付款", "sentence2": "我为什么不能开通信用卡和花呗付款", "label": "0"}
{"sentence1": "花呗什么还钱的", "sentence2": "花呗的还款还的是什么", "label": "0"}
{"sentence1": "花呗可以用超过额度吗", "sentence2": "花呗额度就是钱吗", "label": "0"}
{"sentence1": "申请蚂蚁借呗，怎么没给回复", "sentence2": "蚂蚁借呗怎么会叫我六个月后再提交申请", "label": "0"}
{"sentence1": "花呗分期退款了，手续费怎么处理", "sentence2": "然后还款的时候我忘了是用花呗退款的", "label": "0"}
{"sentence1": "花呗额度用玩怎么办", "sentence2": "花呗临时额度是怎样用", "label": "0"}
{"sentence1": "未收到货之前退款到花呗了，为什么还款额没变", "sentence2": "我的花呗退款了，为什么显示还款额没变", "label": "1"}
{"sentence1": "为啥我的花呗额度是负的，我也没有临时额度", "sentence2": "我的花呗没有临时额度，刚才买东西怎么花呗成负的了", "label": "1"}
{"sentence1": "花呗重复扣款。买一个东西银行卡扣一次花呗下个月又扣一次", "sentence2": "我购买的火车票是从我银行卡里扣的钱，怎么又在支付宝花呗里重复扣款", "label": "1"}
{"sentence1": "为什么花呗账单里还有***的押金需要还？明明已经退款了", "sentence2": "用花呗买的东西，退款了为什么还要还", "label": "1"}
{"sentence1": "借呗还款日会有通知提醒吗", "sentence2": "借呗会发短信通知还款吗", "label": "1"}
{"sentence1": "我什么时候才可以通过蚂蚁借呗", "sentence2": "借呗什么时候能审批", "label": "1"}
{"sentence1": "但是花呗余额没有显示", "sentence2": "花呗退款，但是余额没有显示", "label": "0"}
{"sentence1": "蚂蚁借呗怎么弄", "sentence2": "我的蚂蚁借呗如何使用", "label": "0"}
{"sentence1": "余额宝代扣主动还花呗", "sentence2": "关闭余额宝代扣功能后花呗还会自动扣余额宝的钱吗", "label": "0"}
{"sentence1": "为什么已经付过钱花呗确认收货这个月还要再扣钱", "sentence2": "为什么付款了还要还款花呗", "label": "1"}
{"sentence1": "我花呗，开通过，但是我没用过", "sentence2": "我没有用花呗，怎么会有账单", "label": "0"}
{"sentence1": "借呗最长期限只有***个月吗", "sentence2": "现在借呗只能借***个月", "label": "1"}
{"sentence1": "美团不可以蚂蚁花呗支付", "sentence2": "美团购物怎么不可以用花呗", "label": "1"}
{"sentence1": "为什么不能提前还花呗款了", "sentence2": "我昨天淘宝用的花呗！想提前还款，怎么还不了", "label": "1"}
{"sentence1": "我前段时间用了花呗买了火车票 但是没买到就退了 为什么花呗还要我还车票的钱", "sentence2": "我用花呗买的火车票退款了也退到花呗了，为什么我还要还那么多钱", "label": "0"}
{"sentence1": "打印花呗消费流水", "sentence2": "花呗可以打印交易流水吗", "label": "0"}
{"sentence1": "支付宝拿新号码注册后，为什么花呗现实旧号码手机号码", "sentence2": "之前手机号实名认证登陆了支付宝，现在显示花呗是要之前手机号", "label": "1"}
{"sentence1": "华润万家超市可以使用花呗嘛", "sentence2": "些可以用花呗消费", "label": "0"}
{"sentence1": "查询蚂蚁花呗分多少期", "sentence2": "花呗分期分了***期", "label": "1"}
{"sentence1": "花呗的账单怎么分期", "sentence2": "手机支付宝怎么设置花呗分期还款", "label": "1"}
{"sentence1": "花呗多少信用分可以用", "sentence2": "现在我是*** 多少分可以用花呗", "label": "1"}
{"sentence1": "网上再跟蚂蚁借呗的区别", "sentence2": "网商贷和借呗有区别吗", "label": "1"}
{"sentence1": "为什么我的花呗有额度要买手机分期还不了", "sentence2": "我的花呗很久没提升额度了，为什么", "label": "0"}
{"sentence1": "怎么找不到借呗", "sentence2": "怎么网页搬里找不到借呗", "label": "0"}
{"sentence1": "花呗能帮我提升下额度吗", "sentence2": "蚂蚁花呗怎么提高额度", "label": "0"}
{"sentence1": "借呗转变网商贷", "sentence2": "怎么才能把蚂蚁借呗升级网商贷", "label": "1"}
{"sentence1": "花呗怎么取消了", "sentence2": "花呗取消授权了 怎么重新授权", "label": "0"}
{"sentence1": "花呗不用有费用吗", "sentence2": "使用花呗需要交年费吗", "label": "1"}
{"sentence1": "代付怎么不能使用花呗", "sentence2": "我买东西叫朋友代付，朋友能不能用花呗", "label": "0"}
{"sentence1": "怎么我没有开通花呗", "sentence2": "手机淘宝显示用蚂蚁花呗支付，为什么支付宝显示没有开通蚂蚁花呗", "label": "0"}
{"sentence1": "是不是用了花呗所以不能用蚂蚁借呗", "sentence2": "我的这个蚂蚁花，蚂蚁借呗，现在不能用了吗", "label": "0"}
{"sentence1": "花呗分期第一个月不还可以吗", "sentence2": "花呗最低还款剩下的下个月还可以分期还款么", "label": "0"}
{"sentence1": "蚂蚁借呗里的总利息是一年的还是一个月的利息", "sentence2": "借呗提前还款的利息是重新计算的么", "label": "0"}
{"sentence1": "我淘宝已经退款到花呗，为什么还需要我还款", "sentence2": "我的花呗已还清，为什么店家给我的退款没有到我余额里面", "label": "0"}
{"sentence1": "临时额度先还然后还花呗", "sentence2": "双***有花呗临时额度嘛", "label": "0"}
{"sentence1": "我支付宝花呗还款完毕，为什么还出现有***未还款", "sentence2": "我花呗还完了，为什么突然还有***元", "label": "0"}
{"sentence1": "无法绑定花呗的银行卡", "sentence2": "为什么我的蚂蚁花呗绑定不了银行卡", "label": "0"}
{"sentence1": "微信能还花呗钱吗", "sentence2": "花呗钱能转到微信里吗", "label": "0"}
{"sentence1": "能把我开借呗吗", "sentence2": "借呗好久开通", "label": "0"}
{"sentence1": "蚂蚁借呗可以转到银行卡么", "sentence2": "借呗还款，钱绑定的银行卡里，可以吗", "label": "0"}
{"sentence1": "为什么花呗这两天都打不了滴滴打车", "sentence2": "花呗为什么打滴滴打车了", "label": "0"}
{"sentence1": "能查查我欠不欠花呗里面的钱吗", "sentence2": "我的花呗账可以帮我查一下吗", "label": "1"}
{"sentence1": "***点***分退款，花呗金额为什么没变化", "sentence2": "花呗退款 花呗还款额没有变 是为啥", "label": "1"}
{"sentence1": "借呗领取提额要输密码吗", "sentence2": "借呗提额需输入密码么", "label": "0"}
{"sentence1": "我的借呗为何停用", "sentence2": "我借呗为什么被停用", "label": "1"}
{"sentence1": "订单取消了花呗还款返还哪里", "sentence2": "如果我把花呗还款的款项还了，花呗还软能不能取消不用", "label": "0"}
{"sentence1": "付款码用花呗付款怎么收费啦", "sentence2": "花呗收款，是不是继续用收款码", "label": "0"}
{"sentence1": "花呗一般开通额度都是多少", "sentence2": "我现在花呗额度是一千", "label": "0"}
{"sentence1": "有没有资格开通借呗", "sentence2": "点开通借呗", "label": "0"}
{"sentence1": "花呗欠款总额查询", "sentence2": "你查一下我的花呗还款额", "label": "1"}
{"sentence1": "多少额度借呗", "sentence2": "我的借呗可以预支额度多少", "label": "1"}
{"sentence1": "花呗分期购服务费", "sentence2": "花呗分期服务商拓展业务协作费最高多少", "label": "0"}
{"sentence1": "花呗余额可以改吗", "sentence2": "可不可以改蚂蚁花呗钱数", "label": "0"}
{"sentence1": "花呗是***分期可以分多少的", "sentence2": "蚂蚁花呗账单金额需大与多少才可以用蚂蚁花呗账单分期", "label": "0"}
{"sentence1": "为什么我没有境外花呗", "sentence2": "花呗额度怎么涨的", "label": "0"}
{"sentence1": "花呗还款推迟几天可以吗", "sentence2": "花呗申请迟还吗", "label": "1"}
{"sentence1": "花呗支持买飞机票吗", "sentence2": "蚂蚁花呗可不可以买机票", "label": "1"}
{"sentence1": "蚂蚁借呗还款一天最多多少钱", "sentence2": "蚂蚁借呗最多能分期几个月", "label": "0"}
{"sentence1": "蚂蚁借呗借钱能不能转到支付宝", "sentence2": "借呗里面的钱能转到支付宝吗", "label": "1"}
{"sentence1": "支持花呗的，有时候也付不了", "sentence2": "该付款不支持花呗付款", "label": "0"}
{"sentence1": "收款码可以收花呗的吗", "sentence2": "收款码可以以收花呗", "label": "1"}
{"sentence1": "花呗不能刷脸验证", "sentence2": "借呗不用刷脸可以吗", "label": "0"}
{"sentence1": "为什么我总是支付宝消费怎么还没有蚂蚁借呗", "sentence2": "借呗怎么我没有额度了", "label": "0"}
{"sentence1": "怎样退出花呗朋友帮付款", "sentence2": "花呗怎样退出", "label": "0"}
{"sentence1": "首单用花呗减钱吗", "sentence2": "用花呗不是有满***减***吗", "label": "0"}
{"sentence1": "花呗的钱不能扫支付宝二维码支付吗", "sentence2": "为什么我的花呗无法扫描二维码支付了", "label": "1"}
{"sentence1": "我以前支付宝不记得了，为什么这个支付宝不能开通花呗", "sentence2": "此账户已关闭花呗，另一个账户为何不能开通", "label": "0"}
{"sentence1": "借呗还款日", "sentence2": "蚂蚁借呗最低还款日", "label": "1"}
{"sentence1": "怎么蚂蚁借呗放款成功了怎么银行卡没收到", "sentence2": "为何蚂蚁借呗放款还没到银行卡", "label": "1"}
{"sentence1": "怎么看花呗欠款余额", "sentence2": "花呗额度用了怎么办", "label": "0"}
{"sentence1": "顺风车可以用花呗吗", "sentence2": "花呗可以付费滴滴打车吗", "label": "1"}
{"sentence1": "为什么我的花呗收钱码只能收***元", "sentence2": "我的收款码花呗支付为什么最高只能收***块", "label": "0"}
{"sentence1": "借呗安全有保障吗", "sentence2": "使用借呗是否安全", "label": "1"}
{"sentence1": "余额宝里的钱能扣花呗吗", "sentence2": "余额宝 花呗 还款", "label": "0"}
{"sentence1": "来分期的信用借款和花呗有关系吗", "sentence2": "使用花呗和来分期可以增加芝麻分", "label": "0"}
{"sentence1": "我的花呗额度调错了，请帮我调回来可以吗", "sentence2": "我花呗额度能调到***吗", "label": "0"}
{"sentence1": "忘记了花呗的邮箱怎么办", "sentence2": "花呗邮箱密码忘了", "label": "0"}
{"sentence1": "我想借呗还款日推迟几天", "sentence2": "借呗能不能延期几天还", "label": "1"}
{"sentence1": "我的花呗多久能恢复使用", "sentence2": "逾期多久能用花呗", "label": "1"}
{"sentence1": "蚂蚁借呗借款可以分期还吗，会影响以后的贷款吗", "sentence2": "蚂蚁借呗可以分期", "label": "0"}
{"sentence1": "借呗还进去额度没有恢复", "sentence2": "蚂蚁借呗还没恢复吗", "label": "0"}
{"sentence1": "花呗最低还款是计算", "sentence2": "花呗按最低还款额是什么", "label": "0"}
{"sentence1": "我的蚂蚁花呗额度为什么降低了……？为什么 为什么", "sentence2": "为什么花呗额度无法降低", "label": "0"}
{"sentence1": "为什么花呗降了好多", "sentence2": "花呗余额怎么变多了", "label": "0"}
{"sentence1": "借呗钱都还了反而关闭了", "sentence2": "我借呗咋给我关闭了", "label": "0"}
{"sentence1": "蚂蚁借呗钱已经借出，为什么银行还没有收到钱", "sentence2": "我昨晚***点左右在借呗里面提出***万元到银行卡，账单显示已经到账，但是我的银行账户并没有收到钱，这是怎么回事", "label": "1"}
{"sentence1": "我花呗逾期了，我想查看下我的花呗是否已经还清了", "sentence2": "怎样查询花呗账单是否还清", "label": "1"}
{"sentence1": "月底花呗支付，什么时候还款", "sentence2": "怎么设置支持顾客花呗付款", "label": "0"}
{"sentence1": "花呗现在不可以来打滴滴了吗", "sentence2": "花呗怎么不能打滴滴车了", "label": "1"}
{"sentence1": "蚂蚁借呗借了***没还完 还想借", "sentence2": "借呗没还完再借怎么还", "label": "0"}
{"sentence1": "什么我的电费 花呗代扣不了", "sentence2": "不会呀，我的电费都是花呗代扣的", "label": "0"}
{"sentence1": "借呗的还款日期", "sentence2": "借呗的还款日是什么时候", "label": "1"}
{"sentence1": "***有临时花呗额度嘛", "sentence2": "我的花呗额度有临时额度吗", "label": "0"}
{"sentence1": "开通花呗可以直接微信支付吗", "sentence2": "花呗还款可以用微信支付吗", "label": "1"}
{"sentence1": "为什么我的花呗至今还不能继续使用", "sentence2": "我的花呗怎么一直不可以用了", "label": "1"}
{"sentence1": "蚂蚁花呗的欠款没有还会怎么样", "sentence2": "我的花呗还完了没有", "label": "0"}
{"sentence1": "如何查询自己的花呗情况", "sentence2": "怎么查询花呗消费历史情况", "label": "0"}
{"sentence1": "借呗借款后多久到账", "sentence2": "借呗什么是到账", "label": "1"}
{"sentence1": "商家服务花呗收款为什么不行", "sentence2": "花呗收款申请成功为什么不能使用", "label": "0"}
{"sentence1": "给我看一下什么时候才能用花呗", "sentence2": "花呗关闭后什么时候才能开", "label": "0"}
{"sentence1": "为什么我已经开通了花呗和信用卡收款客户在付款时不能用花呗支付", "sentence2": "为啥收钱码开通花呗收款了，不能用红包", "label": "0"}
{"sentence1": "天猫花呗的费用是多少", "sentence2": "花呗支付一般是扣取商家多少手续费", "label": "0"}
{"sentence1": "我还欠多少花呗没还", "sentence2": "花呗还有多少钱要还总共", "label": "1"}
{"sentence1": "主动还花呗为什么会有手续费？还是***多", "sentence2": "花呗还款是的手续费是什么意思", "label": "0"}
{"sentence1": "把a 账户注销了以后 用b账户能开通花呗吗", "sentence2": "花呗是一个账户只能开通一个吗", "label": "0"}
{"sentence1": "余额宝可以自动还花呗吗", "sentence2": "余额宝可以还花呗的钱吗", "label": "0"}
{"sentence1": "花呗刷脸刷不过去怎麽办", "sentence2": "花呗，刷脸老是不成功", "label": "1"}
{"sentence1": "借呗借的款啥时候能到", "sentence2": "从借呗借的钱什么时候到余额宝", "label": "1"}
{"sentence1": "为什么我开不开花呗", "sentence2": "我想用花呗，怎么弄", "label": "0"}
{"sentence1": "什么知道花呗能用", "sentence2": "我的花呗到现在怎么还不能用", "label": "0"}
{"sentence1": "怎么登花呗", "sentence2": "手机怎么登陆花呗", "label": "0"}
{"sentence1": "花呗关闭后如何才能在另一个账号开通", "sentence2": "同一实名认证账户关闭一个账户的花呗，另一个账户怎么开通花呗", "label": "1"}
{"sentence1": "花呗退款的时间多久", "sentence2": "冻结的花呗什么时候退还", "label": "0"}
{"sentence1": "蚂蚁借呗借条记录怎么删除", "sentence2": "蚂蚁花借呗怎么删除", "label": "0"}
{"sentence1": "借呗逾期一天会影响什么", "sentence2": "借呗逾期一天会影响信用么", "label": "0"}
{"sentence1": "花呗缴纳电费", "sentence2": "花呗付水电费", "label": "0"}
{"sentence1": "给手机用花呗每个月自动充值话费，在哪里设置", "sentence2": "花呗，在哪里充值手机话费", "label": "0"}
{"sentence1": "花呗分期，日利率和利息是两种吗", "sentence2": "花呗分期还款的利息是多少", "label": "0"}
{"sentence1": "在没有开通花呗，为何我购物时，出现花呗支付，在不小心点击到了花呗支付，如何还款", "sentence2": "支付宝花呗没有开通，我如何进行还款", "label": "0"}
{"sentence1": "但是花呗是其他账户的，不是这个账户的", "sentence2": "不是转花呗", "label": "0"}
{"sentence1": "借呗如何设置分期", "sentence2": "借呗账单分期", "label": "1"}
{"sentence1": "为嘛我的花呗不能用了", "sentence2": "我的花呗被冻了", "label": "0"}
{"sentence1": "花呗可以在账单日晚几天还款", "sentence2": "我的花呗可以延期几天还吗", "label": "1"}
{"sentence1": "借呗要多久到账", "sentence2": "蚂蚁借呗凌晨借几点到账", "label": "1"}
{"sentence1": "在哪里找蚂蚁花呗", "sentence2": "哪里还好花呗", "label": "0"}
{"sentence1": "支付宝上如何开通花呗收钱", "sentence2": "支持收花呗的钱怎么开通", "label": "1"}
{"sentence1": "我这个支付宝账户有开通花呗吗", "sentence2": "我这的花呗开通了吗", "label": "1"}
{"sentence1": "火车票退了，为什么一部分钱到了花呗", "sentence2": "我开始用花呗买了张火车票，后来退了，为什么我还得还", "label": "0"}
{"sentence1": "借呗会有还款提醒吗", "sentence2": "蚂蚁借呗还款成功会有提醒么", "label": "0"}
{"sentence1": "蚂蚁借呗可以降低额度使用吗", "sentence2": "借呗额度被降原因", "label": "0"}
{"sentence1": "蚂蚁借呗提额短信什么几分钟收到", "sentence2": "蚂蚁借呗什么能评估完", "label": "0"}
{"sentence1": "为什么我的蚂蚁借呗借不了钱，被取消了", "sentence2": "借呗没用怎么给我取消了", "label": "1"}
{"sentence1": "我什么申请不了花呗收钱", "sentence2": "我的商家服务开通不了花呗收钱是怎么回事", "label": "1"}
{"sentence1": "一个身份证能开通两个支付宝账号的借呗吗", "sentence2": "一个身份证可以有多个花呗吗", "label": "0"}
{"sentence1": "有一笔***元的钱已经退回花呗了，怎么让我往进还钱了", "sentence2": "钱退回花呗了账单怎么还让还款", "label": "1"}
{"sentence1": "我想关闭花呗", "sentence2": "几乎天天用花呗", "label": "0"}
{"sentence1": "查询花呗无账单，为什么会发短信给我", "sentence2": "我为什么会有花呗", "label": "0"}
{"sentence1": "蚂蚁花呗临时额度能分期付款吗", "sentence2": "用临时花呗额度可以分期付款吗", "label": "1"}
{"sentence1": "我从蚂蚁花呗借的钱还到卡里了怎么还显示没还款", "sentence2": "我的蚂蚁花呗已经提示绑定银行卡成功了 重新打开以后怎么还是现实没有绑定", "label": "0"}
{"sentence1": "提示花呗商户收款异常", "sentence2": "商家收款，不能花呗收款", "label": "0"}
{"sentence1": "我的蚂蚁借呗怎么开不通", "sentence2": "我怎么不符合条件开通蚂蚁借呗", "label": "0"}
{"sentence1": "我申请了花呗收款 为什么他们扫了我的二维码还是不能用花呗付款", "sentence2": "为什么我开通了花呗收款。顾客付不了款", "label": "1"}
{"sentence1": "我***号在去哪儿网用蚂蚁花呗买了张火车票，然后又退了，但是到现在钱都还没退给我", "sentence2": "用花呗购买火车票，退款退到哪里", "label": "1"}
{"sentence1": "怎么设置花呗余额宝代扣", "sentence2": "怎么设置花呗还款使用余额宝", "label": "1"}
{"sentence1": "摩拜单车押金不能用花呗支付了", "sentence2": "为什么使用蚂蚁花呗无法支付摩拜单车押金", "label": "1"}
{"sentence1": "花呗，我换了个最低额度，然后我现在还想还一点可以吗", "sentence2": "花呗还清了最低额度", "label": "0"}
{"sentence1": "花呗临时还款咋还", "sentence2": "首先还花呗临时额度", "label": "0"}
{"sentence1": "花呗限额是多少", "sentence2": "花呗最高借款多少", "label": "0"}
{"sentence1": "网商贷能换借呗吗", "sentence2": "网商贷可以换借呗", "label": "1"}
{"sentence1": "收钱码不可以开通花呗", "sentence2": "花呗收钱码和余利宝为什么不能开通", "label": "0"}
{"sentence1": "花呗结算日几号", "sentence2": "花呗的出账日是几号", "label": "0"}
{"sentence1": "一个花呗开通要等多久", "sentence2": "我想要开始通花呗", "label": "0"}
{"sentence1": "花呗可以支付滴滴打车嘛", "sentence2": "滴滴搭车可以用花呗吗", "label": "1"}
{"sentence1": "***月一元买花呗返现***", "sentence2": "是双十一的花呗返现卡", "label": "0"}
{"sentence1": "借呗能不能再涨点", "sentence2": "借呗能不能帮我提额度", "label": "1"}
{"sentence1": "借呗有额度但借不出来", "sentence2": "借呗还有额度 借不了了", "label": "1"}
{"sentence1": "芝麻分多少才可以重新使用花呗", "sentence2": "芝麻分要达到多少才能开通花呗", "label": "0"}
{"sentence1": "我想提额花呗", "sentence2": "花呗提前还", "label": "0"}
{"sentence1": "账户有花呗", "sentence2": "我想开通花呗", "label": "0"}
{"sentence1": "我的花呗临时额度还有多少", "sentence2": "花呗的额度最多可以达到多少", "label": "0"}
{"sentence1": "要开通花呗收款", "sentence2": "收款码 花呗开通", "label": "1"}
{"sentence1": "花呗***号消费，几号还", "sentence2": "花呗，下月换款是几号", "label": "0"}
{"sentence1": "花呗支持商场嘛", "sentence2": "个体商户支持花呗付款吗", "label": "1"}
{"sentence1": "借呗的能不能分期", "sentence2": "借呗借来的钱可以分期还款吗", "label": "1"}
{"sentence1": "借呗如何开具其他证明", "sentence2": "之前的借呗可以开具结清证明吗", "label": "0"}
{"sentence1": "用花呗付款付不了，是为什么", "sentence2": "顾客花呗付不了款怎事", "label": "1"}
{"sentence1": "啥条件满足借呗", "sentence2": "怎样查询账户是否满足借呗使用条件", "label": "0"}
{"sentence1": "花呗我没用但是说我以前的手机号再用 现在开通不了花呗怎么办", "sentence2": "现在已经是黄金会员了，为什么还打不开花呗，还是怪我的信用差", "label": "0"}
{"sentence1": "花呗最低还款是按照百分之几计算", "sentence2": "花呗的最低还款怎么算", "label": "1"}
{"sentence1": "借呗分期后还款日期", "sentence2": "借呗还款期数", "label": "0"}
{"sentence1": "我想还花呗的钱", "sentence2": "现在就想把花呗还了", "label": "1"}
{"sentence1": "有什么每个人的蚂蚁借呗日利率不同", "sentence2": "蚂蚁借呗利息不一样", "label": "1"}
{"sentence1": "宽带缴费能不能使用花呗", "sentence2": "花呗支付宽带费", "label": "1"}
{"sentence1": "怎么上传营业执照？我需要开通花呗信用卡收款", "sentence2": "线下商铺怎么开通花呗收款", "label": "0"}
{"sentence1": "花呗分期首次还款是什么时候", "sentence2": "蚂蚁花呗分期还款每个月几号", "label": "0"}
{"sentence1": "蚂蚁花呗已经还下订单的钱。为什么下个月有", "sentence2": "我的花呗第八期已经还过了为什么还要扣钱", "label": "1"}
{"sentence1": "让好友帮还花呗好友怎么看到", "sentence2": "花呗朋友代还怎么还", "label": "1"}
{"sentence1": "借呗提前还款会影响到今后的使用吗", "sentence2": "借呗提前还会不影响吗", "label": "0"}
{"sentence1": "蚂蚁借呗不刷脸可以吗", "sentence2": "蚂蚁借呗可以晚几天吗", "label": "0"}
{"sentence1": "借呗可以自动漏余额宝钱吗", "sentence2": "余额宝可以自动还借呗钱么", "label": "1"}
{"sentence1": "花呗逾期未还会什么后果", "sentence2": "花呗逾期不还会影响黑户吗", "label": "1"}
{"sentence1": "淘宝封号了，支付宝花呗怎么再能使用", "sentence2": "花呗，能在两个淘宝账号使用吗", "label": "0"}
{"sentence1": "如何快速开通花呗", "sentence2": "花呗开通一下", "label": "1"}
{"sentence1": "借呗分期怎么才有***个月了", "sentence2": "我要怎么样才有借呗的额度", "label": "0"}
{"sentence1": "怎么开通实体店花呗收款", "sentence2": "我想开能花呗收款", "label": "1"}
{"sentence1": "主动申请花呗的审核时间", "sentence2": "花呗审核时间多久", "label": "0"}
{"sentence1": "蚂蚁借呗还款只能本人还款吗", "sentence2": "跟改蚂蚁借呗还款日期", "label": "0"}
{"sentence1": "我想知道花呗的未出账怎么查详单", "sentence2": "花呗所有的未出账单怎么看", "label": "1"}
{"sentence1": "我昨天看见我借呗提了额度，这个额度是活动期间的，还是以后都有的", "sentence2": "我的借呗页面有一个 点我 ，我朋友的就没有", "label": "0"}
{"sentence1": "蚂蚁借呗 预期两天 还完事没有额度了 怎么恢复", "sentence2": "有次借呗迟还款了，导致现在没信用额度，怎样才能恢复", "label": "1"}
{"sentence1": "借呗只有显示***个月和***个月咋办", "sentence2": "借呗为啥只能***个月", "label": "1"}
{"sentence1": "花呗没还清借呗能用吗", "sentence2": "是不是蚂蚁花呗没还清帐就不可以用蚂蚁借呗", "label": "1"}
{"sentence1": "花呗的钱，我还是多少", "sentence2": "你给我还来上个月的花呗", "label": "0"}
{"sentence1": "收钱码花呗限额嘛", "sentence2": "花呗有额度被限额", "label": "0"}
{"sentence1": "为什么我的花呗限制", "sentence2": "没有预期的为什么花呗不能用", "label": "0"}
{"sentence1": "我的花呗收款有上线吗", "sentence2": "花呗是第三方收款吗", "label": "0"}
{"sentence1": "怎么我的借呗没有了", "sentence2": "怎么我的支付宝没有借呗", "label": "0"}
{"sentence1": "花呗分期之后为什么欠款还是显示全额", "sentence2": "我用花呗分期 为什么得先全额付款", "label": "0"}
{"sentence1": "花呗买单限额", "sentence2": "花呗一次性消费有限额么", "label": "1"}
{"sentence1": "为什么我收不了花呗", "sentence2": "花呗为什么支付不了", "label": "0"}
{"sentence1": "借呗可以最低最低还款嘛j", "sentence2": "用借呗借钱两千，一个月最低还款多少", "label": "0"}
{"sentence1": "花呗分期每月自动会从支付宝扣款吗", "sentence2": "花呗分期自动扣费吗", "label": "0"}
{"sentence1": "花呗关闭后怎么确定已经关闭了", "sentence2": "花呗被另一个账户绑定了怎么关掉它", "label": "0"}
{"sentence1": "怎样开通花呗支持收钱码付款", "sentence2": "花呗收款码怎样申请", "label": "1"}
{"sentence1": "为什么我的口碑花呗收不了", "sentence2": "为什么我的花呗口碑里面都不能付款", "label": "0"}
{"sentence1": "你我的花呗怎么没有了", "sentence2": "为什么我没有办法开通花呗", "label": "0"}
{"sentence1": "为什么借呗借不了钱", "sentence2": "蚂蚁借呗为什么借不了", "label": "1"}
{"sentence1": "花呗分期付款有利息吗", "sentence2": "付款后如何用花呗分期", "label": "0"}
{"sentence1": "我以前有用花呗.之后换了手机进不去，为什么", "sentence2": "我手机号换了，可是花呗显示还是以前换号码", "label": "0"}
{"sentence1": "借呗没有还款记录", "sentence2": "借呗没按期还款怎么办", "label": "0"}
{"sentence1": "我开通了信用卡花呗收款怎么使用", "sentence2": "信用卡花呗收款我的怎么不符合开通", "label": "0"}
{"sentence1": "为什么我的借呗还要申请", "sentence2": "为什么我借呗的日利率比较高", "label": "0"}
{"sentence1": "我的借呗分期什么时候还款", "sentence2": "我的借呗还款日是多少号", "label": "1"}
{"sentence1": "小黄车押金可以用花呗么", "sentence2": "小黄车押金退到花呗里面了", "label": "0"}
{"sentence1": "这个月用了多少花呗", "sentence2": "花呗每月分期每月还多少", "label": "0"}
{"sentence1": "蚂蚁借呗分期怎么只能分***期了", "sentence2": "蚂蚁借呗能分***期吗", "label": "0"}
{"sentence1": "在口碑里怎么不能用花呗", "sentence2": "花呗支不支持口碑", "label": "0"}
{"sentence1": "如何查询是否使用了花呗天猫分期", "sentence2": "如何查询在花呗上买的分期商品的卖家", "label": "0"}
{"sentence1": "为什么借呗有钱用不了", "sentence2": "为什么不能借呗借款", "label": "1"}
{"sentence1": "蚂蚁借呗分期还款，可以提前么", "sentence2": "提前还款不行？借呗的", "label": "0"}
{"sentence1": "花呗换手机号", "sentence2": "修改花呗绑定手机", "label": "1"}
{"sentence1": "花呗怎么算一个月的", "sentence2": "蚂蚁花呗的利息怎么计算", "label": "0"}
{"sentence1": "收钱码怎么花呗才能收***", "sentence2": "收款码怎样收花呗", "label": "1"}
{"sentence1": "我借呗，手机号不见了，验证码收不到，怎么才能借", "sentence2": "我用蚂蚁借呗，怎么验证码总是收不到", "label": "0"}
{"sentence1": "花呗还款是次月借款的当日吗", "sentence2": "花呗是不借款，下月还", "label": "0"}
{"sentence1": "蚂蚁花呗被冻结了怎么解除", "sentence2": "花呗被冻结一年了，还要多久解除冻结", "label": "0"}
{"sentence1": "我这个月花呗有***多的账单自己都不明白什么时候用的", "sentence2": "我今天用花呗，什么时候出账单", "label": "0"}
{"sentence1": "蚂蚁借呗如何用", "sentence2": "蚂蚁借呗怎样关闭", "label": "0"}
{"sentence1": "在不给我开通借呗就不使用支付宝了", "sentence2": "我现在借呗还不能开通", "label": "0"}
{"sentence1": "电脑能花呗还款吗", "sentence2": "花呗电脑上可以还款吗", "label": "1"}
{"sentence1": "借呗可以分多少次提前还款", "sentence2": "借呗六个月可以一次性还清吗", "label": "0"}
{"sentence1": "花呗能不能转到本人另一个支付宝", "sentence2": "支付宝里的钱能转到花呗里面吗", "label": "0"}
{"sentence1": "我记得有笔退款退到了蚂蚁花呗，我觉得我的账目已清，可为什么还会出现还款", "sentence2": "花呗买的车票后退款了，为什么还要还钱", "label": "1"}
{"sentence1": "提示 您的账户暂时不符合开通支付宝花呗 信用卡收钱", "sentence2": "开通花呗信用卡，收款提示账户需要什么条件", "label": "0"}
{"sentence1": "我这个账号不是有欠借呗吗还是贷款", "sentence2": "花呗与借呗有啥不同", "label": "0"}
{"sentence1": "花呗分期怎么提前付款", "sentence2": "蚂蚁花呗分期提前还款", "label": "1"}
{"sentence1": "借呗选择先息后本，还可以一次性还吗", "sentence2": "借呗分期还款，可以一次性还完吗", "label": "1"}
{"sentence1": "我的花呗怎么更改还款额度呀", "sentence2": "花呗临时额度分期如何修改还款金额", "label": "0"}
{"sentence1": "蚂蚁借呗还款怎么样设置第一还款银行卡", "sentence2": "怎么知道借呗还款还完了", "label": "0"}
{"sentence1": "推迟花呗还款", "sentence2": "花呗到期还不了可以推迟吗", "label": "1"}
{"sentence1": "花呗当天还款了", "sentence2": "我花呗今天该还款吗", "label": "0"}
{"sentence1": "刚刚申请的借呗额度不是通过了", "sentence2": "查询申请借呗进度", "label": "0"}
{"sentence1": "花呗第一次还款额度提升多少", "sentence2": "花呗额度***能借用多少", "label": "0"}
{"sentence1": "我之前有花呗，还欠着钱，现在怎么没有花呗的额度了", "sentence2": "我没有花呗怎么回事", "label": "0"}
{"sentence1": "能帮我的花呗恢复吗", "sentence2": "你能帮我恢复花呗吗", "label": "1"}
{"sentence1": "花呗还款了可却还要再还", "sentence2": "为什么还了花呗，有欠款", "label": "1"}
{"sentence1": "***号还款什么时候恢复花呗余额", "sentence2": "使用花呗最低还款后额度会恢复吗", "label": "0"}
{"sentence1": "花呗未还款的账单怎么查", "sentence2": "如何查看所有花呗未出账单", "label": "0"}
{"sentence1": "为什么这个月还得还花呗的钱", "sentence2": "我为什么每个月都有花呗还款", "label": "0"}
{"sentence1": "号码更换怎么花呗显示以前的号码", "sentence2": "换手机号了怎么用花呗", "label": "0"}
{"sentence1": "我的花呗为什么总是打不开", "sentence2": "为什么淘宝花呗可以用，支付宝花呗打不开", "label": "0"}
{"sentence1": "花呗已还款的火车票订单，改签后退款会退还到哪里", "sentence2": "花呗退款钱退哪里的是账单里减吗", "label": "1"}
{"sentence1": "我帐户可以开通花呗了吗", "sentence2": "想开通花呗可以吗", "label": "1"}
{"sentence1": "蚂蚁借呗的还款时间", "sentence2": "蚂蚁借呗始终是放款中", "label": "0"}
{"sentence1": "我的花呗可以使用多少", "sentence2": "上个月的花呗可用额度是多少", "label": "0"}
{"sentence1": "花呗可以二个月一起还款的不", "sentence2": "花呗这个月忘记还了，可以这个月还吗", "label": "0"}
{"sentence1": "在花呗里边借的钱咋样还", "sentence2": "花呗怎样还", "label": "1"}
{"sentence1": "花呗和信用卡收款二维码在哪里", "sentence2": "我收钱码可以刷信用卡和花呗吗", "label": "0"}
{"sentence1": "我换了手机号 花呗短信怎么更改", "sentence2": "蚂蚁花呗怎么修改手机号", "label": "0"}
{"sentence1": "我已经把花呗的钱还了，他已经从我银行卡里面扣了钱了，为什么它显示还没有还", "sentence2": "我没有用花呗付款，直接用的银行卡，咋还", "label": "0"}
{"sentence1": "如何很快的开通花呗", "sentence2": "购物号如何开通花呗", "label": "1"}
{"sentence1": "为设么借呗的钱一晚上还没有到账", "sentence2": "蚂蚁借呗，借款钱没到账", "label": "1"}
{"sentence1": "我是还蚂蚁借呗的分期，可以吗", "sentence2": "分期一笔的借呗怎么还", "label": "0"}
{"sentence1": "今天借呗要还款，可是我的钱怎么转不到余额宝里面", "sentence2": "余额还款蚂蚁借呗，可以吗，余额宝今天转不进去", "label": "0"}
{"sentence1": "怎么现在借呗不能借钱了", "sentence2": "借呗借不了了", "label": "1"}
{"sentence1": "我在花呗里花的钱怎么还款", "sentence2": "蚂蚁花呗消费后怎么还款", "label": "1"}
{"sentence1": "花呗最晚几天还", "sentence2": "花呗今天还款最晚几点之前还", "label": "0"}
{"sentence1": "我花呗已经分期了 怎样可以一次还清", "sentence2": "花呗分期没有一次还清", "label": "0"}
{"sentence1": "借呗和花呗有关系嘛", "sentence2": "花呗和蚂蚁借呗是一个系统么", "label": "1"}
{"sentence1": "为什么借呗没***期分期了", "sentence2": "现在蚂蚁借呗怎么不能分期***个月了", "label": "1"}
{"sentence1": "淘宝不能用花呗。而支付宝就能用", "sentence2": "为啥淘宝所有商品不能用花呗了", "label": "0"}
{"sentence1": "如何绑定银行卡自动还花呗", "sentence2": "已经绑定了花呗 然后重新按进去还是要绑定银行卡", "label": "0"}
{"sentence1": "为什么付款时用蚂蚁花呗？不行", "sentence2": "为什么我的不能使用我的花呗", "label": "1"}
{"sentence1": "收款码收花呗", "sentence2": "怎么领取花呗的收款码", "label": "1"}
{"sentence1": "花呗分期修改分期", "sentence2": "花呗分期怎样一次关清", "label": "0"}
{"sentence1": "到外面饭店吃东西可以用花呗吗", "sentence2": "花呗可以上实体店用吗", "label": "0"}
{"sentence1": "我的借呗额度怎么没涨", "sentence2": "我的借呗额度能再涨吗", "label": "0"}
{"sentence1": "刚从余额宝上充了***到花呗，那***元还是我的吗？怎么不见钱的", "sentence2": "我把要还借呗的钱存到余额宝了，但是找不到哪里还的选择的", "label": "0"}
{"sentence1": "为什么花呗分期付完款还被冻结", "sentence2": "为什么我的花呗被暂停使用", "label": "0"}
{"sentence1": "蚂蚁借呗，提额需要怎么提", "sentence2": "借呗怎么能提升", "label": "1"}
{"sentence1": "身份证过期了！蚂蚁借呗还钱影响吗", "sentence2": "身份证过期对借呗还款有影响吗", "label": "1"}
{"sentence1": "花呗是分期的吗", "sentence2": "花呗只能分期一次吗", "label": "0"}
{"sentence1": "我的花呗帐户关闭了吗", "sentence2": "如何关闭一个登录不上的帐号的花呗", "label": "0"}
{"sentence1": "花呗为负算逾期吗", "sentence2": "花呗在***号那天还算是逾期吗", "label": "0"}
{"sentence1": "可以关闭花呗吗", "sentence2": "怎样自动关闭花呗", "label": "0"}
{"sentence1": "微信红包能还花呗的钱吗", "sentence2": "花呗临时额度能慢慢还吗", "label": "0"}
{"sentence1": "用支付宝余额还花呗", "sentence2": "花呗可以用支护宝余额还款吗", "label": "1"}
{"sentence1": "天猫的店都支持花呗吗", "sentence2": "可以用花呗在小店支付吗", "label": "0"}
{"sentence1": "花呗开通刷脸老是失败", "sentence2": "本人花呗刷脸失败", "label": "1"}
{"sentence1": "花呗逾期，影响来分期吗", "sentence2": "我在来分期贷款，会影响借呗开通吗", "label": "0"}
{"sentence1": "花呗逾期已还清，什么时候能开通再次使用", "sentence2": "花呗逾期不能使用，还款后多久能重新开启", "label": "1"}
{"sentence1": "借呗现在怎么不可以借***个月了", "sentence2": "蚂蚁借呗两个月可以还吗", "label": "0"}
{"sentence1": "花呗账单分期利率是多少", "sentence2": "花呗账单分期了，提前账清要利息吗", "label": "0"}
{"sentence1": "为什么我的借呗还款周期只有***个月", "sentence2": "借呗页面出现提升额度，点击提升之后，为什么只有六个月的借款期限了，三个月的和***个月的都没有", "label": "1"}
{"sentence1": "花呗全部还款了，怎么还提示有钱没还完", "sentence2": "退款了为什么花呗显示还要还款", "label": "0"}
{"sentence1": "我的花呗已经还完了，账单一换了银行卡没钱也扣了，可为什么还是显示要换", "sentence2": "我花呗还的钱已经从我银行卡扣去了为什么还显示我没还款", "label": "0"}
{"sentence1": "我的花呗不能使用啦！是因为借呗逾期了吗", "sentence2": "花呗逾期一次是不是以后的信用积分都上不去了", "label": "0"}
{"sentence1": "上月我己关闭了花呗我还可以开通花呗吗", "sentence2": "花呗关了，以后还可以开启吗", "label": "0"}
{"sentence1": "花呗可以办宽带", "sentence2": "花呗怎么交宽带费", "label": "1"}
{"sentence1": "花呗还款，收验证码的手机号换了怎么办", "sentence2": "我还款给花呗能否把验证码发给173******48的手机号", "label": "0"}
{"sentence1": "为什么我在美团团购用不了花呗", "sentence2": "怎么美团用不了花呗付款", "label": "0"}
{"sentence1": "花呗的每月最低还款是多少", "sentence2": "我的花呗原有的额度是多少", "label": "0"}
{"sentence1": "我要退款去花呗，怎么搞", "sentence2": "如果退款回到花呗，怎么办", "label": "1"}
{"sentence1": "我花呗还款了么", "sentence2": "我的花呗都已还款 为什么还有消息提醒我还款", "label": "0"}
{"sentence1": "花呗问还款", "sentence2": "我要还账，花呗", "label": "1"}
{"sentence1": "如何可以申请提升借呗额度", "sentence2": "借呗怎么样升额度", "label": "1"}
{"sentence1": "花呗***到期应还多少", "sentence2": "花呗今天还款多少钱", "label": "0"}
{"sentence1": "花呗更换手机", "sentence2": "我的花呗能更换支付吗", "label": "0"}
{"sentence1": "任何关闭取消花呗", "sentence2": "想取消送花呗", "label": "1"}
{"sentence1": "我关闭花呗以后还能开通吗", "sentence2": "在花呗，显示我可用额度***.能开通吗", "label": "0"}
{"sentence1": "为什么我的哈喽单车不能用花呗交押金了", "sentence2": "花呗为什么不能电话充值", "label": "0"}
{"sentence1": "为什么还用不了借呗", "sentence2": "为什么借呗，借不了钱", "label": "1"}
{"sentence1": "我有两个支付宝账号，怎么把原来账号的花呗转移到新号上面来", "sentence2": "一个实名用户两个手机号，两个支付宝账号账号，如何将花呗从一个账号转移到另一个账号", "label": "1"}
{"sentence1": "我想了解下，花呗最低还款不会影响信誉吧", "sentence2": "花呗还完最低还款还会扣信用值吗", "label": "1"}
{"sentence1": "为什么我花呗今天用不了了", "sentence2": "怎么我花呗都不能用", "label": "0"}
{"sentence1": "蚂蚁借呗最多分期时间", "sentence2": "蚂蚁借呗最多能接多少个月", "label": "1"}
{"sentence1": "为什么淘宝花呗分期付款暂时不能用", "sentence2": "为什么蚂蚁花呗分期用不了", "label": "0"}
{"sentence1": "收钱码为啥只能收花呗***", "sentence2": "收钱码收用户的花呗的钱的条件", "label": "0"}
{"sentence1": "支付宝额度超限以后怎么还款蚂蚁借呗", "sentence2": "借呗还款后，还可以借呗吗", "label": "0"}
{"sentence1": "花呗的密码如何更改", "sentence2": "如何设置花呗安全密码", "label": "1"}
{"sentence1": "我就想，为什么花呗没办法，一次性付清钱", "sentence2": "为什么花呗无法一次性还款", "label": "1"}
{"sentence1": "没有显示花呗的页面", "sentence2": "主页没有花呗", "label": "1"}
{"sentence1": "花呗帐号注销了", "sentence2": "以前花呗的号码不用了", "label": "0"}
{"sentence1": "我的花呗都还完了怎么还让我还呀", "sentence2": "我的花呗已经花完了，怎么还让我还款", "label": "1"}
{"sentence1": "花呗没有申请分期通道", "sentence2": "想用花呗分期怎么申请临时额度", "label": "0"}
{"sentence1": "花呗分期可以提前还清吗", "sentence2": "我花呗可以先提前还一部分吗", "label": "0"}
{"sentence1": "你可登录支付宝另外一个账号使用花呗", "sentence2": "您可登录支付宝账号***????***使用花呗", "label": "1"}
{"sentence1": "身份证过期会不会影响借呗", "sentence2": "身份证过期借呗会被停止使用吗", "label": "1"}
{"sentence1": "借呗钱可以放在花呗吗", "sentence2": "借呗借的钱能提现吗", "label": "0"}
{"sentence1": "我不要花呗支付怎么办", "sentence2": "淘宝商城怎么设置花呗不在首次付款", "label": "0"}
{"sentence1": "花呗逾期，怎么还款", "sentence2": "卖东西已付款，怎么又向花呗还款", "label": "0"}
{"sentence1": "我的借呗额度是长期的吗", "sentence2": "蚂蚁借呗，怎么我的不显示额度", "label": "0"}
{"sentence1": "不满足蚂蚁借呗申请条件", "sentence2": "如何才会满足借呗条件", "label": "0"}
{"sentence1": "借呗可分多少期还", "sentence2": "借呗最多只能分***期", "label": "1"}
{"sentence1": "申请花呗显示绑定银行卡", "sentence2": "我绑定银行卡为何不能用花呗", "label": "0"}
{"sentence1": "花呗 如果逾期会怎么样", "sentence2": "花呗遗期五天怎么办", "label": "0"}
{"sentence1": "怎么给账户开通花呗", "sentence2": "我怎么开通花呗服务", "label": "1"}
{"sentence1": "我又没用什么花呗", "sentence2": "花呗扣的都是我什么钱了", "label": "0"}
{"sentence1": "我用花呗付款后怎么显示我还没付款", "sentence2": "花呗付款了。为什么没有显示记录，还是未付款", "label": "1"}
{"sentence1": "我花呗别的手机绑定了，如何更换现在用的号码上", "sentence2": "原先号码没有了，花呗如何更改手机号码", "label": "1"}
{"sentence1": "我的借呗是不是关闭了！怎么没有额度", "sentence2": "我的借呗还没有还完怎么就给我关闭了呀", "label": "0"}
{"sentence1": "可以注销花呗不", "sentence2": "你可以帮我关闭花呗吗", "label": "0"}
{"sentence1": "我想要支持花呗支付的收钱码", "sentence2": "为什么我的收款码不能开通信用卡花呗支付", "label": "0"}
{"sentence1": "我蚂蚁借呗今天需要还款，但是支付宝限额", "sentence2": "我把钱转到余额宝，也不能选用余额宝还款呀", "label": "0"}
{"sentence1": "怎么用蚂蚁花呗收钱", "sentence2": "蚂蚁花呗分期怎么开通", "label": "0"}
{"sentence1": "为什么花呗分期都不能用了", "sentence2": "花呗分期付款暂时不能用是为什么", "label": "1"}
{"sentence1": "借呗是在余额宝里面扣钱吗", "sentence2": "蚂蚁借呗还款必须把钱放到余额宝里才行吗", "label": "0"}
{"sentence1": "花呗可以每个月都还最低吗", "sentence2": "花呗可以退后一星期还款吗", "label": "0"}
{"sentence1": "点美团快递能用花呗吗", "sentence2": "美团可以用蚂蚁花呗么", "label": "0"}
{"sentence1": "用花呗如果购买火车票", "sentence2": "花呗可以火车票吗", "label": "1"}
{"sentence1": "花呗分期 多久是一期", "sentence2": "花呗分期最高多久", "label": "0"}
{"sentence1": "充值号码不支持花呗", "sentence2": "现在花呗不支持手游充值吗", "label": "0"}
{"sentence1": "我的支付宝为什么不能在线下使用花呗付款", "sentence2": "他的宝贝都可以使用花呗支付", "label": "0"}
{"sentence1": "为什么我支付宝开通不了花呗收款码", "sentence2": "账户为什么不能开通花呗收款", "label": "1"}
{"sentence1": "花呗账单日一般是几号", "sentence2": "花呗的出帐日是哪一天", "label": "1"}
{"sentence1": "用花呗充的话费没有到账", "sentence2": "充值花呗话费未到账今天已经三天了", "label": "1"}
{"sentence1": "我之前的支付宝账号已经关闭花呗了", "sentence2": "帮我看下花呗关闭", "label": "0"}
{"sentence1": "为什么蚂蚁借呗以前可以分***期，现在不可以了", "sentence2": "我之前借呗可以分***期还款，为毛现在用借呗只有***期了", "label": "1"}
{"sentence1": "消费者使用花呗，扣掉商家多少费率", "sentence2": "我是商家，花呗的支付手续费是多少", "label": "1"}
{"sentence1": "延期借呗还款", "sentence2": "借呗必须分期还款么", "label": "0"}
{"sentence1": "把花呗取消了", "sentence2": "如何关闭花呗", "label": "1"}
{"sentence1": "先生花呗额度", "sentence2": "花呗额度变更历史", "label": "0"}
{"sentence1": "收钱码怎么样开通花呗业务", "sentence2": "我是出租车司机，怎么开通花呗收钱", "label": "1"}
{"sentence1": "卖家没有确定收货，那花呗费用怎么还", "sentence2": "没有收货发生的退款，花呗收取商家的手续费会退吗", "label": "0"}
{"sentence1": "但是花呗还是不能用", "sentence2": "我的花呗不可以使用", "label": "1"}
{"sentence1": "借呗会发提醒短信吗", "sentence2": "蚂蚁借呗账单短信提醒的号码", "label": "0"}
{"sentence1": "借呗多久才能审核通过", "sentence2": "借呗申请完多久能审核下来", "label": "0"}
{"sentence1": "说在淘宝。花呗欠款。是怎么回事", "sentence2": "怎样用花呗淘宝", "label": "0"}
{"sentence1": "我想提前还款为什么蚂蚁借呗显示没有新的还款方式", "sentence2": "为什么我的蚂蚁借呗的钱没到", "label": "0"}
{"sentence1": "花呗购买后怎么查看物品状态", "sentence2": "在花呗上购物怎么查看", "label": "1"}
{"sentence1": "我的花呗可以正常使用嘛", "sentence2": "我想用花呗支付可以吗", "label": "1"}
{"sentence1": "我网商银行的钱够还借呗为什显示不足", "sentence2": "借呗还款了为什么不显示已还款的额度", "label": "0"}
{"sentence1": "蚂蚁借呗满***分可以借款多少", "sentence2": "我还差多少额度可以申请借呗", "label": "0"}
{"sentence1": "花呗没余额了", "sentence2": "我是用的花呗支付的但，花呗余额没有少", "label": "0"}
{"sentence1": "但是有写我用了***元花呗", "sentence2": "是因为我用了花呗分期", "label": "0"}
{"sentence1": "每次点花呗多提示绑定银行卡 绑定了以后还是这样", "sentence2": "花呗老是提示未绑定银行卡怎么回事", "label": "1"}
{"sentence1": "花呗一个月只能分期一次吗", "sentence2": "花呗还了一部分，还可以再分期吗", "label": "0"}
{"sentence1": "我花呗每个月按时还款 都这么久了 ***就是不给我提额度是吧", "sentence2": "我的花呗用了一年为何还是***元额度", "label": "1"}
{"sentence1": "借呗到期是直接从余额宝扣除吗", "sentence2": "借呗还款为什么不从余额宝里扣除", "label": "0"}
{"sentence1": "朋友代付可以用花呗吗", "sentence2": "花呗可以不用绑定银行卡开通吗", "label": "0"}
{"sentence1": "前几天我有个退款，显示退了，可是花呗并没有减少", "sentence2": "我用花呗买的东西退款了，为什么还是显示我要还", "label": "1"}
{"sentence1": "现在我的花呗没法用", "sentence2": "问什么我的花呗不能用了", "label": "1"}
{"sentence1": "我的淘宝账号和支付宝账号不是一个，为什么打开花呗一进去就是我的淘宝账号", "sentence2": "我的支付宝实名制名下有三个支付宝账号，花呗借呗会不会一致", "label": "0"}
{"sentence1": "我的花呗可以用吗", "sentence2": "实|店可以用花呗吗", "label": "0"}
{"sentence1": "花呗改还款帐户", "sentence2": "花呗还款日能更改不", "label": "0"}
{"sentence1": "还蚂蚁花呗可以延期还吗", "sentence2": "花呗还款时间可以推迟么", "label": "1"}
{"sentence1": "哈罗单车的押金为什么不能用花呗支付", "sentence2": "共享单车押金充值为何不支持蚂蚁花呗了", "label": "1"}
{"sentence1": "花呗未出账的账单什么时候出", "sentence2": "当月九号前用花呗什么时候出帐单", "label": "0"}
{"sentence1": "花呗分完期退货", "sentence2": "使用花呗，发生退货", "label": "0"}
{"sentence1": "花呗分期能继续使用吗", "sentence2": "花呗分期了还可以继续购物吗", "label": "1"}
{"sentence1": "现在借呗的借款时间怎么只有***个月期限了", "sentence2": "借呗时间只能十二个月吗", "label": "1"}
{"sentence1": "花呗逾期了会自动从绑定的银行卡扣钱吗", "sentence2": "花呗是不是可以自动从银行卡里面扣款", "label": "0"}
{"sentence1": "借呗还款后系统评估需要多久", "sentence2": "借呗的多久评估一次", "label": "0"}
{"sentence1": "为什么这期花呗不能分期", "sentence2": "我买手机为啥不能用花呗分期了", "label": "0"}
{"sentence1": "扫支付宝可以用花呗支付嘛", "sentence2": "花呗和支付宝余额可以一起支付一个订单吗", "label": "0"}
{"sentence1": "我的上面有借呗，为什么打开叶面出来个伸请额度", "sentence2": "为什么我的借呗显示了让我申请额度", "label": "1"}
{"sentence1": "借呗还款能改日期吗", "sentence2": "蚂蚁借呗分期还款日可以改吗", "label": "1"}
{"sentence1": "我的蚂蚁借呗还能用吗", "sentence2": "借呗一个月里能循环用吗", "label": "0"}
{"sentence1": "怎么使用余额还款蚂蚁借呗", "sentence2": "你，蚂蚁借呗怎么弄开通", "label": "0"}
{"sentence1": "花呗选择了分期还款 如何取消", "sentence2": "花呗能取消分期还款么", "label": "1"}
{"sentence1": "分期过花呗一天可以用几次", "sentence2": "花呗分期后可以推迟几天还款吗", "label": "0"}
{"sentence1": "怎样将花呗分期取消掉", "sentence2": "怎么取消分期花呗", "label": "1"}
{"sentence1": "为什么我的借呗几个月都不升", "sentence2": "我为什么蚂蚁借呗一直不加", "label": "1"}
{"sentence1": "花呗怎么才可以分期还款", "sentence2": "花呗如怎么分期", "label": "0"}
{"sentence1": "支付宝限额了，还能用余额宝还蚂蚁借呗吗", "sentence2": "我的余额宝限额了 蚂蚁借呗还能 从支付宝上扣款嘛", "label": "0"}
{"sentence1": "现在花呗支持扫码支付了么", "sentence2": "为什么用花呗不支持", "label": "0"}
{"sentence1": "花呗可以冲话费吗", "sentence2": "花呗充话费", "label": "1"}
{"sentence1": "我花呗的额度是多少", "sentence2": "我的花呗透支额度", "label": "1"}
{"sentence1": "借呗能不能邀请别人", "sentence2": "怎么邀请别人开借呗", "label": "0"}
{"sentence1": "借呗分期逾期怎么补还", "sentence2": "我借呗逾期了，今天分期还款完成，还能继续分期还款", "label": "0"}
{"sentence1": "花呗额度要多少才可以分期", "sentence2": "花呗分期有没有要求", "label": "0"}
{"sentence1": "分期会不会影响提升花呗额度", "sentence2": "花呗负额度影响信用那", "label": "0"}
{"sentence1": "余额宝能还蚂蚁借呗的钱么", "sentence2": "蚂蚁借呗还款方式，钱在余额里面而不是在余额宝里面可以自动还吗", "label": "0"}
{"sentence1": "花呗扣钱 还没付款", "sentence2": "我用花呗付款后，为什么银行卡也扣钱", "label": "0"}
{"sentence1": "花呗怎样才能开通手机权限", "sentence2": "怎么开通花呗手机", "label": "1"}
{"sentence1": "借呗借***借***个月，一个月还多少", "sentence2": "借呗为何只有***个月", "label": "0"}
{"sentence1": "花呗额度付了还可以用吗", "sentence2": "如果我要支付的金额超过花呗额度 还可以用花呗么", "label": "0"}
{"sentence1": "花呗分期提前还咋还", "sentence2": "花呗，分期后不能提前还嘛", "label": "0"}
{"sentence1": "怎么设置蚂蚁借呗不能转进余额宝", "sentence2": "余额宝转不进去钱，怎么还借呗", "label": "0"}
{"sentence1": "花呗最低还款影响信誉嚒", "sentence2": "还了花呗的最低还款之后继续还会扣芝麻信用吗", "label": "1"}
{"sentence1": "多久能用一次花呗", "sentence2": "花呗分期多少天一期", "label": "0"}
{"sentence1": "花呗还完不能用了怎么办", "sentence2": "花呗已还款，为什么还不能用", "label": "0"}
{"sentence1": "花呗不见退款", "sentence2": "为何退回花呗的退款查不到", "label": "1"}
{"sentence1": "借呗可以预期还吗", "sentence2": "借呗分期后可以先还一部分吗", "label": "0"}
{"sentence1": "我是买家想开通花呗", "sentence2": "花呗和借呗都不给我开", "label": "0"}
{"sentence1": "我的花呗打开总是显示系统繁忙是怎么回事", "sentence2": "为什么花呗提示我系统繁忙", "label": "0"}
{"sentence1": "提前一天还款，对借呗有影响吗", "sentence2": "用借呗提前还款对信用度有影响吗", "label": "0"}
{"sentence1": "为什么我的花呗老是要我绑定银行卡", "sentence2": "为什么我绑定好几遍花呗还是要绑定银行卡", "label": "1"}
{"sentence1": "更换手机号对借呗有影响吗", "sentence2": "我换手机号了，我的借呗，花呗都没有了，怎么办", "label": "0"}
{"sentence1": "帮朋友还花呗朋友要还钱给我吗", "sentence2": "还到花呗了吗", "label": "0"}
{"sentence1": "借呗，我还差***多，怎么还不进去", "sentence2": "帮我关闭借呗，不想在界面看到借呗", "label": "0"}
{"sentence1": "花呗上手机号可以改吗", "sentence2": "花呗绑定手机号怎样切换", "label": "0"}
{"sentence1": "所以就问看我身份证有没有开通花呗", "sentence2": "能帮我把支付宝花呗开通吗", "label": "0"}
{"sentence1": "借呗还款日能不能变更", "sentence2": "借呗能修改还款日期嘛", "label": "0"}
{"sentence1": "借呗显示异常", "sentence2": "为什么借呗说操作异常", "label": "0"}
{"sentence1": "帮我提升一下蚂蚁借呗", "sentence2": "我想蚂蚁借呗提升额度怎么办", "label": "1"}
{"sentence1": "花呗还清可以再使用吗", "sentence2": "借呗还清花呗不能使用", "label": "0"}
{"sentence1": "为什么我的花呗不会长", "sentence2": "为什么我的花呗涨了一次后就不涨了", "label": "0"}
{"sentence1": "借呗有最低还款额，没有", "sentence2": "我看不到，我下期借呗的最低还款额", "label": "0"}
{"sentence1": "花呗冻结了咋回事", "sentence2": "花呗无理被冻结了，原因", "label": "1"}
{"sentence1": "蚂蚁借呗可以不可以晚几天还款", "sentence2": "借呗可以晚几天", "label": "0"}
{"sentence1": "我用蚂蚁花呗支付怎么支付", "sentence2": "我付款用的是银行卡里的钱怎么变成了花呗里面的", "label": "0"}
{"sentence1": "我还花呗，，花呗额度为什么没有变", "sentence2": "我有$***元花呗使用额度。为什么不能用了。谢谢", "label": "0"}
{"sentence1": "为什么我以前的借呗是***万，现在查询不了", "sentence2": "借呗为什么现在不能借钱", "label": "0"}
{"sentence1": "退款，退到了花呗，没收到钱", "sentence2": "为什么花呗退款的钱没到账", "label": "1"}
{"sentence1": "花呗账单分期怎样提前还清", "sentence2": "花呗分期提前还完所有", "label": "1"}
{"sentence1": "怎么关闭借呗系统", "sentence2": "页面上的蚂蚁借呗怎么关闭", "label": "1"}
{"sentence1": "借呗利息低一些", "sentence2": "您是咨询借呗的利率吗", "label": "0"}
{"sentence1": "为什么我有花呗没贷款，这么一个大文出了", "sentence2": "我申请的花呗收款为什么没有回话", "label": "0"}
{"sentence1": "花呗不自动扣款吗", "sentence2": "明明选择的是花呗扣款", "label": "0"}
{"sentence1": "为什么我借呗变没额度", "sentence2": "借呗额度为什么自动降低了", "label": "0"}
{"sentence1": "花呗支付怎么用", "sentence2": "怎么用了花呗", "label": "1"}
{"sentence1": "我借呗有没有合同", "sentence2": "借呗合同是支付宝的吗", "label": "0"}
{"sentence1": "如何暂停使用 花呗", "sentence2": "停用用花呗怎么办", "label": "0"}
{"sentence1": "借呗额度希望能帮我提高", "sentence2": "刚才系统说帮我提升借呗额度", "label": "1"}
{"sentence1": "马上过期的身份证会不会影响借呗提额", "sentence2": "身份证快过期蚂蚁借呗还正在使用有影响吗", "label": "1"}
{"sentence1": "花呗的还款路径", "sentence2": "花呗分期怎么还款", "label": "0"}
{"sentence1": "花呗买的我怎么找不到", "sentence2": "关闭花呗找不到设置", "label": "0"}
{"sentence1": "为什么我双十一买的花的是花呗而不是红包", "sentence2": "支付宝花呗红包，双十一可以用么", "label": "0"}
{"sentence1": "花呗支持银行卡还款吗", "sentence2": "花呗可以用信用卡还帐吗", "label": "0"}
{"sentence1": "花呗手续费咋弄的", "sentence2": "花呗付款是否需要手续费", "label": "1"}
{"sentence1": "支付宝余额也可以自动还款是吗", "sentence2": "我设置了 但还是先从我余额宝扣款了", "label": "0"}
{"sentence1": "为什么我的花呗不支持线下交易", "sentence2": "我用花呗买的什么", "label": "0"}
{"sentence1": "花呗借款怎么找不到了", "sentence2": "我的花呗收钱碼找不到呀", "label": "0"}
{"sentence1": "支付宝账户安全险包括借呗吗", "sentence2": "支付宝安全险包括花呗吗", "label": "0"}
{"sentence1": "我的花呗账单还有多少没还", "sentence2": "我花呗一共还差多少没还", "label": "1"}
{"sentence1": "开通借呗不成功多久才能在申请", "sentence2": "就不能给我开通蚂蚁借呗吗", "label": "0"}
{"sentence1": "花呗另一账户销户", "sentence2": "想注销另一个账号的花呗", "label": "1"}
{"sentence1": "我怎么开通不了花呗收钱码", "sentence2": "为什么收钱码开通不了花呗", "label": "0"}
{"sentence1": "借呗短信提醒是提前几天提醒的", "sentence2": "刚才蚂蚁借呗有个提额的提醒，我点了，说是短信提醒", "label": "0"}
{"sentence1": "我想提升下花呗临时额度，能申请吗", "sentence2": "花呗临时额度怎么提升", "label": "1"}
{"sentence1": "蚂蚁借呗可以做多少分期", "sentence2": "借呗可以提前分期还款吗", "label": "0"}
{"sentence1": "有没有直接转账给花呗的", "sentence2": "花呗欠款有多少", "label": "0"}
{"sentence1": "我的支付宝怎么没有蚂蚁借呗", "sentence2": "蚂蚁借呗 怎么从新关注", "label": "0"}
{"sentence1": "但是花呗使用的钱 还是那么多", "sentence2": "使用花呗消费***", "label": "0"}
{"sentence1": "关闭借呗原因", "sentence2": "提前还款借呗关闭了", "label": "0"}
{"sentence1": "借呗现在只能分六期和十二期吗", "sentence2": "蚂蚁借呗怎么只能分六期了", "label": "0"}
{"sentence1": "蚂蚁花呗手机验证号码更改", "sentence2": "我换手机号码了花呗无法转移", "label": "0"}
{"sentence1": "花呗临时额度还款详情", "sentence2": "花呗临时额度最迟还款日期", "label": "0"}
{"sentence1": "花呗积分兑换优酷视频会员，从哪天生效", "sentence2": "积分兑换借呗在哪", "label": "0"}
{"sentence1": "关闭花呗后可以在另外账号开通花呗吗", "sentence2": "关闭花呗能用其他账号再开通吗", "label": "1"}
{"sentence1": "绑定不了银行卡花呗", "sentence2": "为什么绑定银行卡还是用不了花呗", "label": "0"}
{"sentence1": "花呗不能分期，没有分期的选项", "sentence2": "分期花呗为什么不行", "label": "1"}
{"sentence1": "花呗最低还款剩下的怎么办", "sentence2": "花呗已经还款已经用过一次最低还款 下月还有最低还款吗", "label": "0"}
{"sentence1": "花呗不能用了，怎么办", "sentence2": "借呗己正常使用，花呗为何不能用", "label": "1"}
{"sentence1": "借呗本金先还一部分", "sentence2": "借呗提前还款只能还本金吗", "label": "0"}
{"sentence1": "我这月的花呗情况", "sentence2": "我这比花呗交易是怎么产生的", "label": "0"}
{"sentence1": "我刚还了花呗怎么恢复额度", "sentence2": "能恢复位花呗额度吗", "label": "0"}
{"sentence1": "为什么我的花呗线下支付功能被关闭了", "sentence2": "花呗支付我都关了的", "label": "0"}
{"sentence1": "集分宝能还借呗吗", "sentence2": "集分宝还借呗", "label": "1"}
{"sentence1": "借呗要满足什么条件才能开通", "sentence2": "账户满足什么条件能开借呗", "label": "1"}
{"sentence1": "怎样取消蚂蚁借呗的账号", "sentence2": "怎样取消蚂蚁借呗的申请借款", "label": "0"}
{"sentence1": "花呗临时额度，可以分期吗？最长分期多久", "sentence2": "蚂蚁花呗临时额度可以分期还款么", "label": "1"}
{"sentence1": "怎么样才能符合花呗收款要求", "sentence2": "怎么样才能收款收花呗", "label": "0"}
{"sentence1": "***月***日我的余额里显示花呗给了我***元红包是不是集五福的钱", "sentence2": "花呗的钱回来了但是我给他发的红包没发给我", "label": "0"}
{"sentence1": "花呗消费后可以分期嘛", "sentence2": "我的花呗可以分期吗", "label": "1"}
{"sentence1": "为什么购物选择花呗分期付款但没付了全款", "sentence2": "为什么无法花呗分期付款", "label": "0"}
{"sentence1": "些地方消费能用花呗", "sentence2": "双十一能用花呗么", "label": "0"}
{"sentence1": "为什么我用支付宝付款的时候，没有花呗，要用银行卡哪", "sentence2": "我的花呗***分，为什么没有借呗入口", "label": "0"}
{"sentence1": "花呗，哪里能手机充值话费的", "sentence2": "花呗在哪里手机充值", "label": "1"}
{"sentence1": "可以改花呗还款日期吗", "sentence2": "花呗***号是最后还款日，可以改日期吗", "label": "1"}
{"sentence1": "蚂蚁借呗可以逾期***天还款吗", "sentence2": "借呗在还款日***点才还款，会逾期吗", "label": "0"}
{"sentence1": "我刚开通花呗之后赠了个天猫的优惠券怎么找不到了", "sentence2": "我刚开通花呗 提示一分钱买东西 我也付了但返回后找不到了", "label": "0"}
{"sentence1": "借呗最多有几期", "sentence2": "蚂蚁借呗分期最长是多少期", "label": "1"}
{"sentence1": "借呗信用卡多久到账", "sentence2": "通过商家码刷的信用卡和花呗多长时间能到账", "label": "0"}
{"sentence1": "我借呗和花呗都不能用了", "sentence2": "为什么我借呗还款全部完成了！可花呗还是用不了", "label": "0"}
{"sentence1": "花呗抽奖券在哪", "sentence2": "花呗一分抽奖活动奖品在哪里领", "label": "0"}
{"sentence1": "支付东西时可以钱和花呗混合付款吗", "sentence2": "花呗可以与其他付款方式一起组合付款吗", "label": "1"}
{"sentence1": "开通好了花呗信用卡支付为什么收不了钱", "sentence2": "开通信用卡花呗支付为什么买家支付不了", "label": "1"}
{"sentence1": "為什麼我的 蚂蚁借呗不见了", "sentence2": "为什么我的支付宝的借呗已经不见了", "label": "1"}
{"sentence1": "iphone***用花呗分期需要多少额度", "sentence2": "花呗的可用分期额度是多少", "label": "0"}
{"sentence1": "我怎么查询我的花呗账单金额", "sentence2": "我昨天晚上借的花呗 什么时候可以还", "label": "0"}
{"sentence1": "怎么换花呗绑定的银行卡", "sentence2": "借呗怎么换还款绑定的银行卡", "label": "0"}
{"sentence1": "使用花呗要收取服务费吗", "sentence2": "用花呗买东西要扣手续费吗", "label": "1"}
{"sentence1": "什么情况下关闭不了蚂蚁借呗", "sentence2": "借呗自动关闭是什么情况", "label": "0"}
{"sentence1": "借呗借出的的钱不可以转入银行卡吗", "sentence2": "蚂蚁借呗借出的钱为什么无法转入银行卡", "label": "0"}
{"sentence1": "花呗有安全隐患吗", "sentence2": "花呗有风险吗", "label": "1"}
{"sentence1": "我的花呗什么时候能用", "sentence2": "我的花呗什么时候可以恢复使用", "label": "0"}
{"sentence1": "花呗可以晚点还款吗", "sentence2": "花呗推迟一两天还款可以么", "label": "1"}
{"sentence1": "为什么我的花呗不能花钱", "sentence2": "为什么我付款方式没有花呗的选项", "label": "0"}
{"sentence1": "花呗充着话费可以退款吗", "sentence2": "我刚用花呗充的话费能退吗", "label": "1"}
{"sentence1": "我的花呗什么时候能再次开通", "sentence2": "我的花呗多久能开通", "label": "0"}
{"sentence1": "我在淘宝网买东西可以用花呗", "sentence2": "我想用花呗买东西，怎么办", "label": "0"}
{"sentence1": "我店面怎么开通不了蚂蚁花呗", "sentence2": "我开通花被收钱吗，为什么开通不了", "label": "0"}
{"sentence1": "蚂蚁借呗未还金额", "sentence2": "借呗设置等额还款后", "label": "0"}
{"sentence1": "借呗一直不还会怎样", "sentence2": "借呗还款期超出一两天会怎么样", "label": "0"}
{"sentence1": "花呗临时额度可以，分期吗", "sentence2": "花呗的临时额度，一定要在规定时间全部还清吗", "label": "0"}
{"sentence1": "花呗是用多少", "sentence2": "花呗我可以使用多少", "label": "0"}
{"sentence1": "我使用花呗付款的总帐单多于我还的钱", "sentence2": "我取消账户的关联账户还能用花呗吗", "label": "0"}
{"sentence1": "蚂蚁花呗，多少信用积分才能借款", "sentence2": "信誉度多少可以用花呗", "label": "1"}
{"sentence1": "蚂蚁借呗能不能提现到银行卡，或者是支付宝里面直接还信用卡", "sentence2": "蚂蚁借呗还信用卡能直接到账吗？有手续费", "label": "1"}
{"sentence1": "在支付宝支付多少次才可以开通花呗", "sentence2": "花呗多少额度就能开通借呗", "label": "0"}
{"sentence1": "开通花呗刷脸认证不行怎么办", "sentence2": "花呗刷脸怎么识别不出来", "label": "1"}
{"sentence1": "已开通信用卡花呗收款，但无法收款", "sentence2": "开通不了信用卡与花呗收款", "label": "0"}
{"sentence1": "花呗可以用支付宝扫码支付么", "sentence2": "花呗里的额度是不是可以直接用支付宝扫码支付", "label": "1"}
{"sentence1": "为什么老是提示不符合开通花呗条件", "sentence2": "限时不符合花呗条件", "label": "0"}
{"sentence1": "取消借呗可以", "sentence2": "借呗不想借了这么取消", "label": "1"}
{"sentence1": "海淘订单取消了，花呗没退款", "sentence2": "花呗退款，继续显示在账单里", "label": "0"}
{"sentence1": "我怎么无法使用花呗", "sentence2": "为什么我花呗不可以用了", "label": "1"}
{"sentence1": "花呗我不想用了，怎么注销", "sentence2": "怎么注销另一个账号的花呗", "label": "1"}
{"sentence1": "香港能不能使用花呗", "sentence2": "为什么我花呗用不了了", "label": "0"}
{"sentence1": "不收货不能还花呗", "sentence2": "花呗***号还不了怎么办", "label": "0"}
{"sentence1": "支付宝限额了，花呗怎么还了", "sentence2": "支付宝限额怎么还借呗的钱", "label": "0"}
{"sentence1": "为什么我的花呗上显示有***的额度 我不能提", "sentence2": "花呗不能使用还没有", "label": "0"}
{"sentence1": "我上传营业执照申请花呗收款，为什么说主体不一致，明明是一样的", "sentence2": "申请花呗收款，营业执照姓名不是我", "label": "0"}
{"sentence1": "我刚才从花呗借款***钱怎么不在银行卡里", "sentence2": "我银行卡绑定手机支付宝 余额怎么不在银行卡里 为什么会在花呗里面", "label": "0"}
{"sentence1": "我如何关闭花呗的免密码支付功能", "sentence2": "我想关闭花呗免密码支付", "label": "1"}
{"sentence1": "代付可以用花呗付钱吗", "sentence2": "花呗怎么朋友代付", "label": "0"}
{"sentence1": "当面付能用花呗支付吗", "sentence2": "当面付可以花呗不", "label": "1"}
{"sentence1": "之前有蚂蚁借呗现在变成网商贷了", "sentence2": "网商贷被换成借呗", "label": "1"}
{"sentence1": "借呗是天弘基金的吗", "sentence2": "借呗是按天计算", "label": "0"}
{"sentence1": "花呗当月可以还吗还是", "sentence2": "当月用花呗当月还可不可以", "label": "1"}
{"sentence1": "开通花呗不用回收取费用吗", "sentence2": "开通花呗但没有使用会产生费用吗", "label": "1"}
{"sentence1": "退款直接到花呗，到需还款额为减少，是什么原因", "sentence2": "花呗退款中显示退款了，但是还款额没变", "label": "1"}
{"sentence1": "我的借呗什么时候恢复额度", "sentence2": "借呗一直没有恢复额度", "label": "0"}
{"sentence1": "为何俄还款二十可是没到花呗余额里", "sentence2": "花呗还是没有进行还款", "label": "0"}
{"sentence1": "怎么看到借呗之前的账单", "sentence2": "可以看借呗账单吗", "label": "0"}
{"sentence1": "我的花呗怎么从一万九降到***", "sentence2": "为什么我花呗会降额的", "label": "1"}
{"sentence1": "关闭花呗会影响借呗吗", "sentence2": "花呗分期会影响我去实体店买手机吗", "label": "0"}
{"sentence1": "花呗按错了", "sentence2": "花呗收款收不了了", "label": "0"}
{"sentence1": "新注册的用户要多久才能有花呗", "sentence2": "要多久能用花呗", "label": "0"}
{"sentence1": "我的花呗怎么还没有扣款", "sentence2": "我的花呗 扣了***", "label": "0"}
{"sentence1": "还花呗推迟了一天怎么办", "sentence2": "花呗还款期限推迟一天", "label": "0"}
{"sentence1": "我想把花吧额度 降低", "sentence2": "花呗的额度可以降低吗", "label": "1"}
{"sentence1": "如何把前个手机号码下的花呗转移到现在新的手机号码下面", "sentence2": "我以前的手机号码掉了 现在换的新号 怎么改花呗", "label": "1"}
{"sentence1": "不差花呗钱了怎么还让我还款", "sentence2": "花呗里的钱我已经还过了 怎么还让我还", "label": "1"}
{"sentence1": "现在用蚂蚁借呗 下个月用还款么", "sentence2": "借呗只能月月还款", "label": "0"}
{"sentence1": "花呗分期后在能一次还清", "sentence2": "花呗分期***期 一次先结***期可以吗", "label": "0"}
{"sentence1": "每天可以用多少花呗", "sentence2": "花呗分期一天多少", "label": "0"}
{"sentence1": "蚂蚁花呗换手机号", "sentence2": "换手机号码影响借呗", "label": "0"}
{"sentence1": "花呗分期以后如果要提前还款可以吗", "sentence2": "花呗分期后，提前还全款", "label": "1"}
{"sentence1": "花呗每个月几号还", "sentence2": "花呗是***号还是***号还款", "label": "1"}
{"sentence1": "花呗逾期一天怎么算利息", "sentence2": "花呗逾期费怎么计算", "label": "1"}
{"sentence1": "我明天借呗还款，钱转不到余额宝怎么办", "sentence2": "这几天余额宝转入不了钱！我怎么还借呗，我支付宝账户里有钱", "label": "1"}
{"sentence1": "花呗逾期了还了之后还可以用不", "sentence2": "花呗的钱我一次用完了我能不能不一次性还完", "label": "0"}
{"sentence1": "花呗晚一天还款怎么", "sentence2": "蚂蚁花呗推迟一天还 有什么影响", "label": "1"}
{"sentence1": "为淘宝里面有花呗", "sentence2": "我的支付宝里没有花呗", "label": "0"}
{"sentence1": "为什么开通花呗刷脸认证不了", "sentence2": "为什么收钱码暂不符合开通花呗收钱", "label": "0"}
{"sentence1": "目前我的蚂蚁花呗还欠多少", "sentence2": "我到底还需要还多少花呗", "label": "1"}
{"sentence1": "怎样隐藏借呗功能", "sentence2": "借呗可以隐藏", "label": "0"}
{"sentence1": "我的借呗怎么只有一种还款方式", "sentence2": "蚂蚁借呗借款怎么还", "label": "0"}
{"sentence1": "花呗晚一天还款有影响吗", "sentence2": "花呗晚还款一天信用会有影响吗", "label": "0"}
{"sentence1": "我用花呗分期付了", "sentence2": "这个我是用花呗分期的", "label": "1"}
{"sentence1": "花呗可以在商场使用吗", "sentence2": "花呗吃饭可以吗", "label": "0"}
{"sentence1": "现在登录的手机号和花呗手机号不一样", "sentence2": "花呗和我手机号码不一样", "label": "0"}
{"sentence1": "不是信用卡自动还款，是花呗自动还款", "sentence2": "我的花呗是绑定信用卡的，信用卡还款了不是花呗也自动还款了吗", "label": "0"}
{"sentence1": "借呗为什么不能删除记录", "sentence2": "蚂蚁借呗贷款记录能删除吗", "label": "0"}
{"sentence1": "借呗逾期还款了什么时候恢复额度", "sentence2": "还了***为什么借呗只恢复了***元", "label": "0"}
{"sentence1": "我把花呗额度调低了，怎么调回来", "sentence2": "花呗的额度调小了还能调大吗", "label": "1"}
{"sentence1": "我手机丢了，蚂蚁花呗，怎么还", "sentence2": "原来的手机号码开通的花呗还没有还款手机掉了怎么办", "label": "1"}
{"sentence1": "花呗为什么不能查看还款", "sentence2": "怎么查看还有多少花呗没还", "label": "0"}
{"sentence1": "为什么我的花呗是无法使用", "sentence2": "为什么不可以使用花呗买东西了", "label": "1"}
{"sentence1": "有了借呗还可以有网商贷吗", "sentence2": "网商贷能改回借呗吗", "label": "0"}
{"sentence1": "不是本人手机号可以开通花呗吗", "sentence2": "中途支付宝改过一次手机号，是不是花呗就开不了", "label": "0"}
{"sentence1": "花呗能临时提额的吗", "sentence2": "花呗我已调整额度，现在不够了，能不能给我临时额度", "label": "1"}
{"sentence1": "专享红包怎么使用的，刚在大润发消费了使用了花呗，红包却没抵扣去", "sentence2": "没开通花呗可以使用专享红包吗", "label": "0"}
{"sentence1": "我的花呗信用分", "sentence2": "花呗信用分反弹", "label": "0"}
{"sentence1": "为何本人的借呗用不了", "sentence2": "为什么我的蚂蚁借呗不行", "label": "1"}
{"sentence1": "如何注销花呗帮还", "sentence2": "取消让朋友帮还花呗", "label": "1"}
{"sentence1": "怎么借呗显示放款成功，然后银行卡没收到款", "sentence2": "借呗借了钱提醒到账怎么还没收到款", "label": "1"}
{"sentence1": "怎样付款方式是卡 不是花呗", "sentence2": "借呗怎样更换还款方式", "label": "0"}
{"sentence1": "借呗能不能提前还了这个月这期", "sentence2": "借呗怎么样提前还一期的", "label": "1"}
{"sentence1": "为啥我的花呗不能用了", "sentence2": "我花呗没有欠钱会不会影响到我其他的事情", "label": "0"}
{"sentence1": "如果花呗成负数了怎么办", "sentence2": "怎么我花呗负的", "label": "1"}
{"sentence1": "无借款，信用度优，为什么给我借呗额度降低", "sentence2": "为什么我借呗变成了暂无额度", "label": "0"}
{"sentence1": "登陆花呗提示账号存在风险", "sentence2": "花呗账户风险", "label": "1"}
{"sentence1": "蚂蚁借呗利息是多", "sentence2": "蚂蚁借呗提现一百 利息多少", "label": "1"}
{"sentence1": "刚开通花呗，***元现金卷在哪找", "sentence2": "开通花呗送的优惠劵在哪找", "label": "1"}
{"sentence1": "为什么我的花呗总是刷脸失败", "sentence2": "蚂蚁花呗刷脸，通过总是通不过怎么办", "label": "1"}
{"sentence1": "我用花呗分期付款，然后退款了，花呗还要继续分期么", "sentence2": "花呗还要不要人用了", "label": "0"}
{"sentence1": "电脑登陆还款花呗", "sentence2": "自定义还款花呗", "label": "0"}
{"sentence1": "我上个月有一比订单，是***的一双鞋子，***号我还款了，但我后又退款了。钱也直接退到花呗了，这个是咋么回事", "sentence2": "之前的款我已经还清，然后商家退给我的直接到花呗上了，什么情况", "label": "1"}
{"sentence1": "花呗开通有多少额度", "sentence2": "花呗最多可以花多少钱", "label": "1"}
{"sentence1": "我的借呗 一次性还不了怎么办", "sentence2": "借呗怎么还款那", "label": "0"}
{"sentence1": "蚂蚁借呗余额宝还款", "sentence2": "蚂蚁借呗，还款直接存入余额宝就可以嘛", "label": "1"}
{"sentence1": "花呗能不能用于的的出行", "sentence2": "滴滴专车不能用花呗支付", "label": "0"}
{"sentence1": "蚂蚁借呗可以延长时间还款吗", "sentence2": "借呗换还款时间", "label": "0"}
{"sentence1": "同一名下的花呗跟借呗通用么", "sentence2": "可以同时用花呗和借呗", "label": "0"}
{"sentence1": "我想删除花呗账单明细", "sentence2": "怎样删除花呗里的账单", "label": "1"}
{"sentence1": "为什么不符合开通花呗", "sentence2": "我为什么没花贝", "label": "0"}
{"sentence1": "借呗的钱怎么到不了账", "sentence2": "我借呗钱怎么到账这么晚", "label": "0"}
{"sentence1": "我的花呗退款了 为什么还款金额没变", "sentence2": "为什么退回金额退了，花呗额度还是不变", "label": "0"}
{"sentence1": "花呗怎样在pc端还款", "sentence2": "我现在怎么还款花呗", "label": "0"}
{"sentence1": "原来手机号不用，能重新绑定花呗", "sentence2": "花呗的绑定的手机号可以更换吗", "label": "0"}
{"sentence1": "花呗支付要付利息的吗", "sentence2": "花呗会产生利息吗", "label": "1"}
{"sentence1": "我这个是用的花呗还是余额宝", "sentence2": "余额宝怎样还花呗的款", "label": "0"}
{"sentence1": "借呗还款到账", "sentence2": "借呗怎么解除等额还款", "label": "0"}
{"sentence1": "可以给个借呗免息卷", "sentence2": "借呗免息活动", "label": "0"}
{"sentence1": "借呗利息利率怎么决定的", "sentence2": "借呗利息高低的评判标准", "label": "1"}
{"sentence1": "退款退回花呗，但没收到钱", "sentence2": "转入花呗的钱，没有转入，只有提醒钱没有到账", "label": "1"}
{"sentence1": "开通蚂蚁借呗开通没过怎么办", "sentence2": "我的蚂蚁借呗，为什么通过不了", "label": "1"}
{"sentence1": "不能用花呗买单吗", "sentence2": "你我不能用花呗", "label": "0"}
{"sentence1": "花呗冻结好几个月了，以后还能用么", "sentence2": "花呗已被冻结，还款后能用吗", "label": "0"}
{"sentence1": "借呗，密码忘了怎么办", "sentence2": "借呗服务密码怎么找回", "label": "0"}
{"sentence1": "怎么查看借呗分期情况", "sentence2": "蚂蚁借呗怎么查看罚息", "label": "0"}
{"sentence1": "借呗手续费怎么来的", "sentence2": "借呗分期还 需要手续费吗", "label": "0"}
{"sentence1": "怎么设置花呗自动还款", "sentence2": "在哪里设置自动还花呗", "label": "1"}
{"sentence1": "为何借呗额度被冻结了", "sentence2": "借呗为什么给我冻结", "label": "1"}
{"sentence1": "我花呗的钱还完一部分了，我退款的钱去哪里了吗", "sentence2": "我有一单退款退到花呗里去了，但是我花呗已经还完款了。那钱去哪里了", "label": "0"}
{"sentence1": "我的借呗为什么关不掉", "sentence2": "怎么删除借呗", "label": "0"}
{"sentence1": "我的花呗还能借多少钱", "sentence2": "我还借了花呗多少钱", "label": "0"}
{"sentence1": "蚂蚁借呗能在微信用么", "sentence2": "蚂蚁借呗***次 还一次还能用吗", "label": "0"}
{"sentence1": "为什么我们花呗客户不能用", "sentence2": "为什么申请不了花呗收款", "label": "0"}
{"sentence1": "花呗分期款后提前还款手续费", "sentence2": "花呗分期后一次还清手续费还要算吗", "label": "0"}
{"sentence1": "蚂蚁借呗短信验证收不到短信验证码", "sentence2": "花呗收不到验证码咋办", "label": "0"}
{"sentence1": "借呗是什么时候开始还款", "sentence2": "借呗一号借 什么时候开始还款", "label": "1"}
{"sentence1": "花呗分期了怎么提前还清", "sentence2": "花呗分期提前还款流程是怎么样的", "label": "1"}
{"sentence1": "花呗能换本人的另外一个账户使用吗", "sentence2": "换账号用花呗可以吗", "label": "1"}
{"sentence1": "为什么花呗收款码用不了了", "sentence2": "为什么我的收钱码不能使用花呗支付", "label": "0"}
{"sentence1": "余额宝怎么还借呗的钱", "sentence2": "今天是还借呗欠款，我已把钱转到余额宝了但怎么还款", "label": "1"}
{"sentence1": "我的花呗怎么冲不话费", "sentence2": "我的花呗是不是锁住了！交不了话费了", "label": "0"}
{"sentence1": "我的花呗用不了", "sentence2": "我花呗怎么没法用", "label": "1"}
{"sentence1": "借呗还款怎么超过***点还没扣款", "sentence2": "我借呗到日子了，怎么还不扣款", "label": "1"}
{"sentence1": "蚂蚁花呗积分兑换的彩票到哪里看", "sentence2": "花呗积分兑换的物品在哪里查询", "label": "0"}
{"sentence1": "是开通花呗还是没有", "sentence2": "我是不是开通花呗了", "label": "1"}
{"sentence1": "提升借呗，要输入支付密码吗", "sentence2": "蚂蚁借呗…提升额度还需要输入密码嘛", "label": "1"}
{"sentence1": "借呗是等额本金还、还是等额本息", "sentence2": "蚂蚁借呗先息后，本可以提前还本金吗", "label": "0"}
{"sentence1": "刚刚我还花呗，还了两次，怎么办", "sentence2": "花呗多还了？怎么办", "label": "1"}
{"sentence1": "不想用蚂蚁借呗可以解除吗", "sentence2": "申请蚂蚁借呗可以取消吗", "label": "1"}
{"sentence1": "花呗识别人像", "sentence2": "花呗识别脸部失败", "label": "0"}
{"sentence1": "用花呗付款手机会不会收到信息", "sentence2": "用花呗付款扣费用吗", "label": "0"}
{"sentence1": "我没有银行卡怎么还花呗款", "sentence2": "我用银行卡还了花呗，银行卡也扣了钱，为什么花呗显示没还", "label": "0"}
{"sentence1": "我的蚂蚁花呗已经半年 无法使用了", "sentence2": "我的花呗怎么不可以使用了", "label": "0"}
{"sentence1": "我现在可以还五月份的花呗吧", "sentence2": "这么说吧 我***月份的账单 选择账单分期以后 是可以***月份***月份 按月分在每月账单日还款吗", "label": "0"}
{"sentence1": "蚂蚁花呗积分兑换流量", "sentence2": "花呗积分兑换流量一直没到账", "label": "0"}
{"sentence1": "有花呗的二维码怎么用不了", "sentence2": "申请成功的花呗支付的二维码怎么有时不能用", "label": "0"}
{"sentence1": "刚才花呗付款了美团外卖，美团显示没有付款", "sentence2": "美团显示没有支付 花呗扣款", "label": "0"}
{"sentence1": "花呗借款立刻到账吗", "sentence2": "花呗还款怎么不到账", "label": "0"}
{"sentence1": "为什么我的花呗只能通过淘宝还款", "sentence2": "为什么我花呗只能淘宝使用，不能在别的商家使用", "label": "1"}
{"sentence1": "这个蚂蚁花呗是不是自动会扣款", "sentence2": "花呗是不是会自动扣钱", "label": "1"}
{"sentence1": "我花呗已经是逾期还款了，还可以还吗", "sentence2": "花呗可不可以还款", "label": "0"}
{"sentence1": "花呗能每个月都还最低还款吗", "sentence2": "农业银行能还花呗吗", "label": "0"}
{"sentence1": "如果我今天开通花呗用了钱，那什么时候还", "sentence2": "如果我今天用花呗消费，下个月的今天还吗", "label": "1"}
{"sentence1": "我的借呗为什么会只出现还钱", "sentence2": "借呗过了一星期还钱会怎么样", "label": "0"}
{"sentence1": "用的钱和花呗还的不一样", "sentence2": "我算的应还钱数，和花呗显示的应该钱数不符", "label": "1"}
{"sentence1": "用的是花呗分期付款，扣的是花呗全额", "sentence2": "在天猫分期买手机用的花呗分期 但是花呗里面显示的还是全额是怎么回事", "label": "1"}
{"sentence1": "为什么交话费用花呗怎么交不了了", "sentence2": "花呗里怎么交话费", "label": "0"}
{"sentence1": "为什么芝麻分里面的授权里面会有蚂蚁借呗的授权", "sentence2": "借呗什么时候授权", "label": "0"}
{"sentence1": "蚂蚁借呗我想推迟几天还款", "sentence2": "借呗能拖几天再还嘛", "label": "1"}
{"sentence1": "我用花呗给了押金，为什么那些钱去哪了", "sentence2": "用花呗付款的，已经还款了，但是商品退货了，退款还是退回花呗，那我还款的钱去哪里了", "label": "0"}
{"sentence1": "怎么清除花呗的物流信息", "sentence2": "花呗买卖到哪里查物流信息", "label": "0"}
{"sentence1": "花呗逾期了半年再还款还能使用吗", "sentence2": "花呗逾期了，刚刚还清，还能用吗", "label": "1"}
{"sentence1": "花呗为什么只能一百一百的收", "sentence2": "只能收***花呗", "label": "0"}
{"sentence1": "借呗这个月的钱可以下个月还嘛", "sentence2": "借呗这个月借完了 下个月还有", "label": "0"}
{"sentence1": "境外花呗额度", "sentence2": "现在有没有花呗额度的活动", "label": "0"}
{"sentence1": "我现在我的借呗可以还吗", "sentence2": "蚂蚁借呗可以取现金嘛", "label": "0"}
{"sentence1": "蚂蚁花呗冻结了，怎样才能恢复", "sentence2": "谁知道花呗被冻结了，大概什么时候才能恢复呀", "label": "1"}
{"sentence1": "花呗没消费有年费吗", "sentence2": "开通花呗要收费吗，没有用花呗要收费吗", "label": "0"}
{"sentence1": "怎么用花呗支付", "sentence2": "淘宝为什么支付款用花呗", "label": "0"}
{"sentence1": "花呗额度降价", "sentence2": "为什么我花呗又降额了", "label": "1"}
{"sentence1": "蚂蚁借呗升级成网商贷额度会消失吗", "sentence2": "借呗升网商贷额度还在吗", "label": "1"}
{"sentence1": "蚂蚁花呗分期最多几期", "sentence2": "花呗有多少次可以分期", "label": "1"}
{"sentence1": "花呗分期还款收利息吗", "sentence2": "花呗可以分期么", "label": "0"}
{"sentence1": "为什么我的支付宝借呗冻结了", "sentence2": "我的蚂蚁借呗冻结了怎么办", "label": "0"}
{"sentence1": "能不能关闭我的借呗资格", "sentence2": "我想让你们把我的蚂蚁借呗关闭可以吗", "label": "1"}
{"sentence1": "花呗除了淘宝能用吗", "sentence2": "花呗的钱怎么用 淘宝可以么", "label": "0"}
{"sentence1": "我用花呗付了款的，到月初的时候我把花呗还了，但卖家退回来的钱?说退回花呗了，为啥钱?还是没有", "sentence2": "我巳经把钱支付给卖家了，为什么花呗上还会有账单", "label": "0"}
{"sentence1": "如果只有邮政储蓄银行的卡，能还花呗的钱吗", "sentence2": "刚才我看到是不是邮政储蓄银行不可以还款花呗是吗", "label": "1"}
{"sentence1": "花呗逾期还清后多久才能使用", "sentence2": "花呗逾期被冻结，还款后还能用吗", "label": "0"}
{"sentence1": "开通信花呗信用卡需要什么条件", "sentence2": "为什么提示我的账户不符合开通花呗信用卡付款", "label": "0"}
{"sentence1": "蚂蚁借呗一次能借多少钱?利息是多少", "sentence2": "蚂蚁借呗好久不玩要利息", "label": "0"}
{"sentence1": "借呗还款 钱在卡里 扣不去", "sentence2": "我的借呗今天到期，绑定的银行卡怎么还不了款，求解", "label": "1"}
{"sentence1": "下线哪些地方可以花呗", "sentence2": "有哪些地方可以使用花呗", "label": "0"}
{"sentence1": "储蓄卡的钱借呗没有自动扣款怎么办", "sentence2": "借呗今天有为什么没有自动还款", "label": "0"}
{"sentence1": "银行卡还借呗有限额吗", "sentence2": "农业银行每日限额一万，无法偿还借呗", "label": "0"}
{"sentence1": "网上买机票可以用花呗付款吗", "sentence2": "蚂蚁花呗可以订票吗", "label": "0"}
{"sentence1": "借呗借完钱没还清可以再借吗", "sentence2": "借呗刚还了 可以再借款吗", "label": "0"}
{"sentence1": "一次花呗负面多久可以消除", "sentence2": "花呗还款预期了多久会消除预期记录", "label": "1"}
{"sentence1": "借呗利息是多少钱", "sentence2": "借呗分期多少利息", "label": "0"}
{"sentence1": "借呗可以把这个月的提前还掉么", "sentence2": "借呗提前还款金额可以和月还款金额不一样吗", "label": "0"}
{"sentence1": "怎么能开通花呗收钱码", "sentence2": "商户怎样开通花呗收钱码", "label": "1"}
{"sentence1": "我的，里面没有看到花吧", "sentence2": "在花呗里面没有看到退款的钱呀", "label": "0"}
{"sentence1": "我已经关闭了另一个花呗这个怎么还不能开通", "sentence2": "为什么我开通不了蚂蚁花呗呀", "label": "0"}
{"sentence1": "花呗能在什么上使用", "sentence2": "花呗什么时候可以启用", "label": "1"}
{"sentence1": "支付宝没有花呗", "sentence2": "为什么我的支付宝上没有花呗", "label": "1"}
{"sentence1": "花呗双***有临时额度，用了，什么时间还", "sentence2": "花呗用了***为什么要还***", "label": "0"}
{"sentence1": "花呗逾期多久能再开通", "sentence2": "花呗逾期 什么时候可以开通", "label": "1"}
{"sentence1": "怎么借呗不给借了", "sentence2": "为什么刚开通的借呗不了钱", "label": "0"}
{"sentence1": "我的借呗利息怎么比别人要高了", "sentence2": "为什么我的借呗日利率怎么在么高", "label": "0"}
{"sentence1": "我的现在的花呗额度是多少", "sentence2": "花呗每月最低还款额是多少", "label": "0"}
{"sentence1": "花呗主动还款好还是自动还好", "sentence2": "蚂蚁花呗自动还", "label": "0"}
{"sentence1": "收钱码能用花呗么", "sentence2": "商家收款码可以使用花呗吗", "label": "1"}
{"sentence1": "收钱吗，收到花呗钱多久到账", "sentence2": "花呗收到的款是即时到账的吗", "label": "0"}
{"sentence1": "蚂蚁借呗还款成功后会有信息吗", "sentence2": "蚂蚁借呗还款有短信通知吗", "label": "1"}
{"sentence1": "刚才我的借呗显示我提额给我发短信是不是真的", "sentence2": "我借呗填写车牌是我们家的 但不是我名下的", "label": "0"}
{"sentence1": "花呗会不会扣余额宝", "sentence2": "花呗会自动从余额宝里面扣吗", "label": "1"}
{"sentence1": "网商银行也不能用", "sentence2": "网商贷现在贷不了", "label": "0"}
{"sentence1": "为什么我的花呗分期用不了", "sentence2": "花呗账单为什么不可以分期了", "label": "1"}
{"sentence1": "关闭花呗如何重开", "sentence2": "花呗。怎么关掉。再开", "label": "1"}
{"sentence1": "花呗逾期还款，负面记录多长时间能消", "sentence2": "花呗逾期了记录要多久消除", "label": "1"}
{"sentence1": "蚂蚁花呗额度现在去负的是怎么回事", "sentence2": "花呗可用额度为什么是负的 在没有临时额度的情况下", "label": "0"}
{"sentence1": "借呗月结是几号", "sentence2": "蚂蚁借呗每月几号还款", "label": "1"}
{"sentence1": "为什么单车钱退回花呗 花呗没有减欠款", "sentence2": "花呗欠款我已经还完了，系统也提示了，为什么花呗还有欠款没还", "label": "0"}
{"sentence1": "不可以用花呗去加油站加油吗", "sentence2": "天猫的东西可以花呗吗", "label": "0"}
{"sentence1": "帮我查下我的花呗是否还款完成", "sentence2": "我的花呗是否还清最低的还款", "label": "0"}
{"sentence1": "付款时走了花呗付款是不是就不走银行卡付款了", "sentence2": "设置花呗为优先支付 为什么首付款 就变成银行卡支付了", "label": "0"}
{"sentence1": "借呗怎么只能最多分期***个月了", "sentence2": "蚂蚁借呗只能选择***个月的期限", "label": "1"}
{"sentence1": "为什么我的借呗借不了钱？以前可以的，我也守信", "sentence2": "为什么现在借呗借不到钱", "label": "1"}
{"sentence1": "借呗还款扣款受支付限额限制吗", "sentence2": "借呗自动还款限额多少", "label": "0"}
{"sentence1": "借呗额度为什么没有了", "sentence2": "以前借呗有一万，现在为什么没有了", "label": "1"}
{"sentence1": "身份证过期了借呗会自动关闭吗", "sentence2": "我的身份过期了重新上传后借呗额度还会恢复吗", "label": "0"}
{"sentence1": "用花呗在哪里充话费", "sentence2": "在哪里冲话费可以用花呗", "label": "1"}
{"sentence1": "我申请了退款，为什么还进入我的花呗里面", "sentence2": "我已经退款了为什么花呗还有", "label": "0"}
{"sentence1": "***号使用的花呗", "sentence2": "我能不能使用蚂蚁花呗", "label": "0"}
{"sentence1": "哪种是花呗标志", "sentence2": "花呗是什么标志", "label": "1"}
{"sentence1": "我的借呗还款应余额宝无法转入钱该怎么还", "sentence2": "今天我的蚂蚁借呗该还了，银行卡有钱，余额宝转不进去钱，是可以的吧", "label": "0"}
{"sentence1": "花呗分期是怎么用的", "sentence2": "怎么将花呗分期一次性还清", "label": "0"}
{"sentence1": "我没有开通花呗怎么给我用花呗支付了", "sentence2": "我没有开通花呗，可是积分任务里让我使用花呗支付", "label": "0"}
{"sentence1": "可以延长一天还花呗吗", "sentence2": "我可以迟一天还花呗么", "label": "0"}
{"sentence1": "花呗分期可以取消吗 不想分期了", "sentence2": "订单取消了，花呗上的分期订单会取消吗", "label": "0"}
{"sentence1": "蚂蚁花呗开通了，可以取消吗", "sentence2": "可以卸载花呗吗", "label": "1"}
{"sentence1": "对花呗制动扣的钱", "sentence2": "花呗自动扣的钱去哪里了", "label": "1"}
{"sentence1": "这个账号花呗关闭了，在另外一个账号能开通吗", "sentence2": "花呗关闭后别的号是否能开通", "label": "1"}
{"sentence1": "借呗的额度怎么不能自己调整了", "sentence2": "蚂蚁借呗怎么调整不到额度了", "label": "0"}
{"sentence1": "我想退出花呗，不想再使用", "sentence2": "我不要用花呗，给我取消花呗", "label": "1"}
{"sentence1": "花呗不是同微信一样", "sentence2": "微信不可以为花呗付款吗", "label": "0"}
{"sentence1": "花呗还款日期改成每月***日", "sentence2": "花呗还款日可以从***号调整成***号吗", "label": "1"}
{"sentence1": "顾客为什么使用不了花呗支付", "sentence2": "客户无法使用信用卡，花呗支付", "label": "0"}
{"sentence1": "为什么借呗未通过", "sentence2": "我的蚂蚁借呗申请怎么没通过", "label": "1"}
{"sentence1": "花呗分期是不是没个月都有", "sentence2": "花呗分期看不到", "label": "0"}
{"sentence1": "我的花呗欠款从哪里来的", "sentence2": "我的花呗债务从那里来的，帮我察看一下", "label": "1"}
{"sentence1": "网商贷和借呗什么区别", "sentence2": "网上贷 跟蚂蚁借呗额度一样嘛", "label": "0"}
{"sentence1": "花呗临时额度可不可以分期还", "sentence2": "花呗双十一临时额度可以分期还款吗", "label": "1"}
{"sentence1": "借呗 提前还款，没有本金，还有利息吗", "sentence2": "借呗还款显示等额本息", "label": "0"}
{"sentence1": "花呗初始有多少", "sentence2": "首次开通花呗会有多少额度", "label": "1"}
{"sentence1": "花呗可以用语音淘宝以外不", "sentence2": "淘宝买东西花呗不可以用吗", "label": "0"}
{"sentence1": "花呗不定时评估要多久", "sentence2": "花呗信用评估多久才得", "label": "1"}
{"sentence1": "为什么花呗里把我绑定咔里的钱扣了", "sentence2": "我的花呗账单是五百多为什么扣了我九百多？", "label": "0"}
{"sentence1": "花呗怎么退款自动代扣代缴", "sentence2": "我是想问怎么退款花呗余额", "label": "0"}
{"sentence1": "花呗临时提额怎么提", "sentence2": "花呗提提额也行。***有什么用", "label": "0"}
{"sentence1": "花呗怎么还款", "sentence2": "我的花呗不知道咋还款的", "label": "1"}
{"sentence1": "花呗和借呗有什么事区别", "sentence2": "蚂蚁花呗和借呗的区别", "label": "1"}
{"sentence1": "花呗的手机号码解绑", "sentence2": "蚂蚁花呗已用另个手机号码注册，如何解绑", "label": "1"}
{"sentence1": "我开通了花呗，信用卡收款，为什么不能使用", "sentence2": "开通了花呗信用卡怎么还不能收款", "label": "0"}
{"sentence1": "花呗 借呗 逾期一天有影响吗", "sentence2": "花呗逾期一天算不算逾期", "label": "0"}
{"sentence1": "为什么我的花呗，钱还了，怎么还冻结了", "sentence2": "花呗冻结了怎么重新开", "label": "0"}
{"sentence1": "我的借呗额度没有了是怎么回事", "sentence2": "我的蚂蚁借呗的额度怎么一下子全没了", "label": "0"}
{"sentence1": "怎么查看花呗 消费明细", "sentence2": "花呗如何查看详细", "label": "0"}
{"sentence1": "我蚂蚁花呗的钱己还完了，怎么上面显示还有***元未还", "sentence2": "为什么我会有蚂蚁花呗的短信通知我逾期未还款", "label": "0"}
{"sentence1": "花呗的信用卡二维码", "sentence2": "申请花呗收款贴纸二维码", "label": "0"}
{"sentence1": "花呗可以分期还款吗", "sentence2": "***花呗分十二期手续费多少", "label": "0"}
{"sentence1": "开通花呗怎么不能收款", "sentence2": "怎么花呗收款不能用了", "label": "0"}
{"sentence1": "可以，永久关闭借呗", "sentence2": "麻烦帮永久关闭借呗", "label": "1"}
{"sentence1": "花呗扣掉了我***", "sentence2": "我说我花呗莫名多了***块钱", "label": "0"}
{"sentence1": "花呗每个月提示还款怎么设置信息", "sentence2": "徽信还花呗款怎么还", "label": "0"}
{"sentence1": "花呗还有消费限制吗", "sentence2": "花呗有个人额度限制吗", "label": "0"}
{"sentence1": "开通花呗不用还用还款吗", "sentence2": "我用了花呗，但查不到还款", "label": "0"}
{"sentence1": "花呗二维码收款收到哪里", "sentence2": "二维码收款怎样才能收取花呗", "label": "0"}
{"sentence1": "为什么取消了我的花呗收款", "sentence2": "怎么取消花呗付款", "label": "0"}
{"sentence1": "身份证过期所以借呗被关闭", "sentence2": "身份证信息过期，借呗被关闭", "label": "1"}
{"sentence1": "花呗 最后还款日期", "sentence2": "花呗最后还款日之前还款 我最后一天还款", "label": "0"}
{"sentence1": "怎么开通花呗信用卡收钱", "sentence2": "我已经开通了信用卡跟花呗支付，为什么还是不能用", "label": "0"}
{"sentence1": "我为什么没有蚂蚁借呗信用额度", "sentence2": "我以前是可以用蚂蚁借呗的！可是我也没有欠钱", "label": "0"}
{"sentence1": "我用花呗充的话费，都三个小时了，怎么还没到账", "sentence2": "我九点半用花呗充值话费 现在十点半还没到账 能帮我查一下么 我申请退款了", "label": "1"}
{"sentence1": "为什额我的首选是花呗可是付款的时候不是花呗呀", "sentence2": "我花呗是首选的支付方式，为什么我今天刷了一笔***元，变成从余额宝刷的", "label": "1"}
{"sentence1": "蚂蚁借呗下个月还多少钱", "sentence2": "借呗借款六个月，是月月还吗", "label": "0"}
{"sentence1": "花呗设置的自动还款还有利息吗", "sentence2": "花呗 按时自动还款 会不会产生利息", "label": "0"}
{"sentence1": "支付宝里找不到 但还是用花呗支付的钱", "sentence2": "是我的花呗，支付宝找不到", "label": "0"}
{"sentence1": "不记得账号和密码怎么取消掉花呗", "sentence2": "账户和密码已经忘记了，必须已经注销，怎么能关闭花呗", "label": "1"}
{"sentence1": "花呗能不能一次性还清吗", "sentence2": "花呗能一次性还三个月吗", "label": "0"}
{"sentence1": "花呗是怎么使用的", "sentence2": "我怎么才能用花呗", "label": "0"}
{"sentence1": "用花呗是否有帮助与借呗", "sentence2": "是花呗不是蚂蚁借呗", "label": "0"}
{"sentence1": "花呗的欠款已经还上，购物时的退款却退回到了花呗，钱去哪里了", "sentence2": "网上买东西，用花呗付的款，现在我那笔，我已经退了，我的钱退到哪里去了", "label": "0"}
{"sentence1": "我的花呗退款了，可是还款额怎么没有变", "sentence2": "商家已经退款成功了，花呗还没有更新", "label": "1"}
{"sentence1": "退货后，系统会自动把款项还回花呗吗", "sentence2": "花呗如何自动还款", "label": "0"}
{"sentence1": "如何清除已还清的借呗记录", "sentence2": "钱已还清，怎么删除借呗", "label": "0"}
{"sentence1": "密付会使用花呗额度吗", "sentence2": "密付可以用对方的蚂蚁花呗吗", "label": "1"}
{"sentence1": "为什么不能用花呗分期购买东西", "sentence2": "为什么我的花呗买东西，不能分期", "label": "0"}
{"sentence1": "我得花呗***不还会怎么样", "sentence2": "蚂蚁花呗超过三个月没还会怎么样", "label": "1"}
{"sentence1": "借呗分期还款后还可以使用吗", "sentence2": "蚂蚁借呗分期还完第一期可以继续借钱吗", "label": "1"}
{"sentence1": "怎么换手机了蚂蚁借呗没额度了", "sentence2": "之前的支付宝只是换了另一个手机登录而已，为什么就没有借呗额度了", "label": "1"}
{"sentence1": "如果不绑定自己的银行卡可以用花呗吗", "sentence2": "借呗银行卡可绑定多吗", "label": "0"}
{"sentence1": "蚂蚁借呗一直未还款", "sentence2": "蚂蚁借呗关闭了还有款没有还", "label": "0"}
{"sentence1": "怎么才能将花呗和我银行卡解除捆绑", "sentence2": "如何把花呗银行卡删除", "label": "0"}
{"sentence1": "为什么我的借呗不能申额度", "sentence2": "我有蚂蚁借呗为什么不能用", "label": "0"}
{"sentence1": "关闭花呗多久能在开通", "sentence2": "另外一个号花呗关闭了，这个多久可以开", "label": "0"}
{"sentence1": "花呗还款是直接从绑定银行卡上扣吗", "sentence2": "我通过支付宝购物时每次都从银行卡扣过款项了，但是花呗还让还款", "label": "0"}
{"sentence1": "我要强制关闭借呗", "sentence2": "我没有看的怎样关闭借呗的页面", "label": "0"}
{"sentence1": "关闭花呗后怎样重新开通", "sentence2": "花呗来开通了怎么关闭", "label": "0"}
{"sentence1": "需要多少额度才能开通花呗", "sentence2": "花呗多少号提升额度", "label": "0"}
{"sentence1": "花呗评估一次多少分", "sentence2": "花呗额度多久更新一次。。好久更新", "label": "0"}
{"sentence1": "通过什么方式能降低借呗日利率", "sentence2": "借呗的利率万***能不能降低一点", "label": "1"}
{"sentence1": "申请花呗收钱码时，提示不符合申请条件", "sentence2": "暂不符合开通花呗收款条件", "label": "1"}
{"sentence1": "怎么把花呗额度下调", "sentence2": "怎么样降低花呗额度", "label": "1"}
{"sentence1": "我用花呗出去消费老有限制", "sentence2": "生活缴费用花呗有限定次数吗", "label": "0"}
{"sentence1": "花呗借呗都还清了", "sentence2": "花呗借呗还完了", "label": "1"}
{"sentence1": "花呗可以还下下个月吗", "sentence2": "我花呗最低还款", "label": "0"}
{"sentence1": "蚂蚁借呗要多少信誉能开通", "sentence2": "芝麻信用得多少分才能有借呗", "label": "1"}
{"sentence1": "怎么我的借呗还没出来", "sentence2": "我的蚂蚁借呗一年了怎么还没提额", "label": "0"}
{"sentence1": "蚂蚁花呗冻结还能开通嘛", "sentence2": "我还能开通花呗么", "label": "0"}
{"sentence1": "我花呗有额度 分期怎么不行", "sentence2": "为什么我申请不了花呗分期付款", "label": "1"}
{"sentence1": "蚂蚁花呗收不收利息", "sentence2": "花呗还钱需要利息吗", "label": "1"}
{"sentence1": "花呗到店付款返现是什么回事", "sentence2": "境外用花呗返现什么时候到账", "label": "0"}
{"sentence1": "花呗额度为什么有的高有的低", "sentence2": "为什么我花呗用了这么额度还是这么低", "label": "0"}
{"sentence1": "蚂蚁借呗的利息怎样才会降低", "sentence2": "为什么借呗有人的利息更低", "label": "0"}
{"sentence1": "余额宝可以自动扣除花呗的钱吗", "sentence2": "花呗到了还款日会自动从余额宝中扣除吗", "label": "1"}
{"sentence1": "借呗没有按时还款会怎样", "sentence2": "借呗如果每月没有按时还款会怎么样", "label": "1"}
{"sentence1": "借呗到期没还，最长时间是多久", "sentence2": "借呗最长还款时间***个月吗", "label": "0"}
{"sentence1": "是先有借呗，还是花呗", "sentence2": "花呗与借呗有啥区别", "label": "0"}
{"sentence1": "因为前天蚂蚁借呗是还款日。我给忘了充钱，第二天才还款的，会不会有什么影响", "sentence2": "借呗忘记还了，第二天还的有影响吗", "label": "1"}
{"sentence1": "花呗已还完款怎么删除记录", "sentence2": "这么查不到花呗的还款记录", "label": "0"}
{"sentence1": "花呗延迟了***天还款，会影响信用度吗", "sentence2": "不知道我的花呗额度为负了.会不会影响我的信用", "label": "0"}
{"sentence1": "借呗没能及时还款怎么样", "sentence2": "蚂蚁借呗当月未还款会怎样", "label": "0"}
{"sentence1": "蚂蚁借呗，提前还最低", "sentence2": "蚂蚁借呗提前还款会被封号么", "label": "0"}
{"sentence1": "借呗还款日期是多久", "sentence2": "借呗还款日钱不够还什么办", "label": "0"}
{"sentence1": "我应该昨天还花呗的，忘记还了，今天还上了，会影响我的信誉吗", "sentence2": "花呗预期了一天，会影响芝麻信用吗", "label": "1"}
{"sentence1": "怎么无法关闭花呗", "sentence2": "如何查询花呗已关闭", "label": "0"}
{"sentence1": "设置花呗首选付款方式", "sentence2": "首选花呗设置", "label": "1"}
{"sentence1": "借呗太麻烦了", "sentence2": "借呗长的太慢了", "label": "0"}
{"sentence1": "我花呗刷脸这么总是刷不上", "sentence2": "我登录不了，花呗，，刷脸老是对不上，怎么办", "label": "1"}
{"sentence1": "怎么上调花呗", "sentence2": "花呗额度是怎么规定的", "label": "0"}
{"sentence1": "花呗分期账单怎么还", "sentence2": "花呗分期能不能叠加", "label": "0"}
{"sentence1": "为什么花呗不能用美团", "sentence2": "为什么美团点外卖花呗用不了", "label": "1"}
{"sentence1": "为什么我的蚂蚁借呗 不会自动还款", "sentence2": "这个借呗是自动还款吗", "label": "0"}
{"sentence1": "蚂蚁借呗还款日多久", "sentence2": "蚂蚁借呗最迟几天还款", "label": "0"}
{"sentence1": "花呗pass中手机租用是什么意思", "sentence2": "花呗pass中的预约租iphone***是什么意思", "label": "1"}
{"sentence1": "已经申请过收钱码，为什么提示账户不符合开通花呗和信用卡付款的资格", "sentence2": "我商家已开通花呗信用卡收款，为何买家使用不了", "label": "0"}
{"sentence1": "我的花呗还款扣了两次钱", "sentence2": "花呗收我两次款，收重复了", "label": "1"}
{"sentence1": "怎么我的支付宝不能花呗收款", "sentence2": "为什么我的花呗还是收不了款", "label": "1"}
{"sentence1": "可以找好友代付花呗吗", "sentence2": "花呗可以两个吗", "label": "0"}
{"sentence1": "花呗绑定银行卡怎么没有", "sentence2": "花呗绑定银行卡怎么没反应", "label": "0"}
{"sentence1": "我花呗买车票怎么买不了", "sentence2": "花呗怎么买不了车票", "label": "1"}
{"sentence1": "为什么不显示借呗额度了", "sentence2": "我的蚂蚁借呗怎么不显示你了", "label": "0"}
{"sentence1": "为什么显示从银行卡扣款了，还在花呗账单里显示", "sentence2": "我美团使用扣了花呗的钱，但美团不显示订单成功。为什么", "label": "0"}
{"sentence1": "如果将网商贷变成借呗", "sentence2": "网商与借呗", "label": "0"}
{"sentence1": "我有两个账户，怎么把花呗换到另一个账户", "sentence2": "怎么把花呗换账户", "label": "1"}
{"sentence1": "花呗分几期就分不成了", "sentence2": "花呗分期还有多少期", "label": "0"}
{"sentence1": "借呗额度好几天没恢复了", "sentence2": "什么时候能恢复借呗额度", "label": "1"}
{"sentence1": "花呗申请分期一次性还清楚", "sentence2": "现花呗为什么不可以申请分期还款了", "label": "0"}
{"sentence1": "支付宝和花呗不能开通一个一个银行卡吗", "sentence2": "我有两个支付宝账号 一个开过花呗了 另一个能开吗", "label": "0"}
{"sentence1": "花呗什么时候再开通", "sentence2": "我的花呗多久开通", "label": "0"}
{"sentence1": "支付宝身份过期还能用借呗借钱吗", "sentence2": "身份证过期了能使用蚂蚁借呗吗", "label": "1"}
{"sentence1": "蚂蚁花呗没还清会对借呗开通有影响吗", "sentence2": "蚂蚁花呗没有还款借呗就不能借了是吗", "label": "0"}
{"sentence1": "借呗 为什么一直不放款", "sentence2": "十月一期间蚂蚁借呗放款么", "label": "0"}
{"sentence1": "怎么把花呗还款日期改到***号", "sentence2": "能不能把我蚂蚁花呗还款日改到每个月***号", "label": "1"}
{"sentence1": "我借呗晚上还钱可以吗", "sentence2": "支付宝账户余额可以还借呗的钱吗", "label": "0"}
{"sentence1": "花呗怎么设置支付顺序", "sentence2": "花呗还款怎么修改支付顺序", "label": "1"}
{"sentence1": "借呗每一期可以手动还款吗", "sentence2": "借呗自动还款失败后手动还款影响信用吗", "label": "0"}
{"sentence1": "芝麻借呗授权怎么弄", "sentence2": "借呗怎么借***期", "label": "0"}
{"sentence1": "为什么有的支付宝不能开通花呗", "sentence2": "我为什么不可以花呗", "label": "1"}
{"sentence1": "借呗到期了还可以分期吗", "sentence2": "借呗还款当天日期还不上还可以再分期吗", "label": "1"}
{"sentence1": "我借呗怎么给我关了", "sentence2": "是不是把借呗给我关了", "label": "1"}
{"sentence1": "我的花呗不去操作还款会自动扣吗", "sentence2": "为何我的花呗设置了自动还款怎么没有用", "label": "0"}
{"sentence1": "还款日还了借呗 为什么封了借呗", "sentence2": "为什么要冻结借呗额度", "label": "0"}
{"sentence1": "花呗是到期自动从银行卡或余额宝扣款吗", "sentence2": "花呗从银行卡扣款两次", "label": "0"}
{"sentence1": "淘宝有花呗吗", "sentence2": "淘宝的花呗怎么开", "label": "1"}
{"sentence1": "有借呗却借不了", "sentence2": "借呗'怎么借不了钱", "label": "1"}
{"sentence1": "为什么我的收款码不能用花呗支付", "sentence2": "为什么我周二用花呗支付***块钱没有减***元优惠", "label": "0"}
{"sentence1": "花呗没还清是不是不能开通借呗", "sentence2": "花呗没还完！不能用借呗吗", "label": "1"}
{"sentence1": "我的花呗为啥不能用", "sentence2": "为什么说我不能用花呗购买商品了", "label": "0"}
{"sentence1": "怎么就把借呗取消了", "sentence2": "怎么取消了借呗授权后借呗不能用了", "label": "0"}
{"sentence1": "商家怎样开通花呗收钱", "sentence2": "要开通花呗线下收款怎样开通", "label": "1"}
{"sentence1": "怎么不能花呗支付", "sentence2": "商家有花呗，怎么不能支付", "label": "0"}
{"sentence1": "花呗在哪里换钱", "sentence2": "花呗pass在哪儿", "label": "0"}
{"sentence1": "在哪里消费才能用花呗", "sentence2": "花呗要消费多少能使用", "label": "0"}
{"sentence1": "花呗会不会自动扣钱", "sentence2": "花呗是每个月***号自动扣款吗", "label": "0"}
{"sentence1": "花呗的钱能扫出了", "sentence2": "我花呗怎么扫不了了", "label": "0"}
{"sentence1": "蚂蚁借呗借多久只可以选择***个月么", "sentence2": "蚂蚁借呗可以淘宝购物吗", "label": "0"}
{"sentence1": "借呗一般多久恢复额度", "sentence2": "我借呗逾期还了什么时候恢复额度", "label": "1"}
{"sentence1": "为什么我的借呗额度会调低了", "sentence2": "蚂蚁借呗为什么额度低", "label": "0"}
{"sentence1": "花呗怎也更换电话", "sentence2": "我需要更换花呗电话", "label": "1"}
{"sentence1": "余额宝，银行卡等等自动还款未成功会不会用花呗可用额度扣应还金额", "sentence2": "用花呗支付时，还款直接从余额宝扣除吗", "label": "0"}
{"sentence1": "图片的看看花呗", "sentence2": "隐藏花呗图片", "label": "0"}
{"sentence1": "但是不绑定银行卡可以用花呗吗", "sentence2": "借呗是不是要绑定银行卡", "label": "0"}
{"sentence1": "借呗***的利息是多少", "sentence2": "借呗借款一万块钱，一年多少利息", "label": "1"}
{"sentence1": "为什么借呗分期只有***个月和***个月之分", "sentence2": "怎么我的借呗只能还***个月", "label": "1"}
{"sentence1": "花呗怎么升级额度", "sentence2": "怎样才能提升花呗的额度", "label": "1"}
{"sentence1": "花呗免单么", "sentence2": "双十一花呗免息", "label": "0"}
{"sentence1": "花呗因为逾期冻结我可以申请解冻吗", "sentence2": "可以申请重新开通花呗吗", "label": "0"}
{"sentence1": "蚂蚁花呗履约", "sentence2": "花呗怎样才能算履约", "label": "0"}
{"sentence1": "借呗不是自动扣款吗，怎么会逾期", "sentence2": "怎么控制借呗的自动还款", "label": "0"}
{"sentence1": "花呗可用于哪些商家", "sentence2": "花呗可以用于哪些付款", "label": "0"}
{"sentence1": "我是支付宝付款的，花花呗还什么款", "sentence2": "我想还花呗，但是卡都限额一万，那我怎么还", "label": "0"}
{"sentence1": "我的借呗没有逾期为什么会被关闭", "sentence2": "我的借呗怎么关了。我都没有逾期过", "label": "1"}
{"sentence1": "花呗还了最低还款后，日利息怎么算", "sentence2": "花呗分期合适还是最低还款合适", "label": "0"}
{"sentence1": "借呗分期没还上怎么办", "sentence2": "蚂蚁借呗还了怎么说没还", "label": "0"}
{"sentence1": "花呗可以免单吗", "sentence2": "京东可以用花呗消费吗", "label": "0"}
{"sentence1": "花呗也要绑定银行卡", "sentence2": "花呗怎么绑定银行卡还款", "label": "0"}
{"sentence1": "花呗借钱每期多少钱", "sentence2": "花呗和借呗能借多少笔", "label": "0"}
{"sentence1": "凭什么给我的借呗关闭了", "sentence2": "钱还没还完就关闭了借呗", "label": "0"}
{"sentence1": "我的花呗用不了", "sentence2": "是我的花呗可用余额是***", "label": "0"}
{"sentence1": "借呗逾期一天会影响信用分吗", "sentence2": "借呗逾期***天有影响吗", "label": "0"}
{"sentence1": "花呗要全部提前结清在哪里", "sentence2": "花呗提前结清可以选择吗", "label": "0"}
{"sentence1": "花呗退换的钱，怎么没到账", "sentence2": "为什么花呗退款了却没有收到钱", "label": "1"}
{"sentence1": "意思用了花呗钱", "sentence2": "用花呗什么意思", "label": "0"}
{"sentence1": "在淘宝里用花呗付款，支付宝还款点不进去那", "sentence2": "为什么我在天猫上买东西用不了支付宝里的花呗", "label": "0"}
{"sentence1": "用花呗影响购物津贴使用吗", "sentence2": "双***购物津贴可以用花呗", "label": "0"}
{"sentence1": "任何消费都可以用花呗里的钱吗", "sentence2": "可以在别的账户用使用，我的花呗吗", "label": "0"}
{"sentence1": "花呗的消费短信可以取消吗", "sentence2": "花呗短信验证", "label": "0"}
{"sentence1": "花呗额度用完了，可以申请临时额度吗", "sentence2": "花呗的临时额度是多少", "label": "0"}
{"sentence1": "正常又不能用，那花呗用来做什么", "sentence2": "为什么我去刷花呗的时候是用不了", "label": "0"}
{"sentence1": "蚂蚁借呗要怎样解开逾期", "sentence2": "是蚂蚁借呗预期", "label": "0"}
{"sentence1": "借呗与网商贷", "sentence2": "网商银行跟借呗什么关系", "label": "1"}
{"sentence1": "花呗还款会出现重复扣款吗", "sentence2": "花呗自动还款银行卡重复扣款", "label": "1"}
{"sentence1": "花呗给的优惠券不见了", "sentence2": "花呗挖优惠券", "label": "0"}
{"sentence1": "我花呗什么时候可以再次开通", "sentence2": "想再次开通花呗和借呗", "label": "0"}
{"sentence1": "花呗是否可以商店支付", "sentence2": "花呗可以滴滴车付款吗", "label": "0"}
{"sentence1": "我的花呗最低还款后", "sentence2": "花呗最低还款之后的利息怎么计算", "label": "0"}
{"sentence1": "花呗线下怎样分期", "sentence2": "花呗分期免费码", "label": "0"}
{"sentence1": "付款成功没有收到花呗红包", "sentence2": "为什么花呗没有收到", "label": "0"}
{"sentence1": "喔喔 那额度是*** 就是花呗分期总额也不超***呗", "sentence2": "我的花呗总额是***，全部花完了，我想现在以总额的形式进行分期", "label": "0"}
{"sentence1": "怎么把借呗关闭了", "sentence2": "我想彻底关了借呗，不能再开启使用", "label": "1"}
{"sentence1": "我的为什么开通不了花呗收款", "sentence2": "申请开通花呗收钱", "label": "0"}
{"sentence1": "蚂蚁花呗里面有一个亚艺怎么找不到", "sentence2": "支付宝里没有花呗功能，找不到", "label": "0"}
{"sentence1": "为什么我的收钱码不支持花呗了", "sentence2": "我开通营业执照收钱码，不支持花呗，收不了", "label": "1"}
{"sentence1": "蚂蚁借呗有的，怎么开不通", "sentence2": "借呗为什么开不来", "label": "1"}
{"sentence1": "花呗可以在实体超市消费", "sentence2": "逛超市可以用花呗嘛", "label": "1"}
{"sentence1": "是不是还存在花呗里面", "sentence2": "花呗是不是bux", "label": "0"}
{"sentence1": "为什么我买苏宁的苹果***不能用花呗分期", "sentence2": "我为什么不能用花呗分期手机", "label": "0"}
{"sentence1": "花呗，怎么更换号码", "sentence2": "我想换花呗号码怎么改", "label": "1"}
{"sentence1": "我已经开通了信用卡和花呗收款，为什么二维码不能收费", "sentence2": "我的花贝收款已经开通了，为什么顾客不能用花呗付款", "label": "0"}
{"sentence1": "我从花呗买的火车票，然后我还了花呗买火车票的钱，最后我又退了火车票，票到哪里去了", "sentence2": "我买的车票用的花呗，但是之后就还了，可是车票退款之后钱到哪里去了呀", "label": "0"}
{"sentence1": "借呗还钱后可以马上再借么", "sentence2": "借呗提前还了还可以借钱吗", "label": "0"}
{"sentence1": "花呗问题给您转接核实下", "sentence2": "花呗问题给您转接核实下 吗", "label": "1"}
{"sentence1": "花呗全部还清，下次没有消费还会产生费用吗", "sentence2": "花呗的钱不用会产生费用吗", "label": "1"}
{"sentence1": "你是我蚂蚁借呗最高是多少钱", "sentence2": "我的蚂蚁借呗额度多少", "label": "0"}
{"sentence1": "为什么找不到蚂蚁借呗的路径", "sentence2": "蚂蚁借呗的钱借出来了，找不到", "label": "0"}
{"sentence1": "申请不了蚂蚁借呗", "sentence2": "我的借呗开不了", "label": "1"}
{"sentence1": "我花呗额度够，但是不能分期", "sentence2": "花呗 现在不能分期", "label": "1"}
{"sentence1": "想买点东西可以用花呗吗", "sentence2": "买天猫的东西可以用花呗和支付宝一起买吗", "label": "0"}
{"sentence1": "花呗我已经开通了", "sentence2": "把花呗关了，是吧", "label": "0"}
{"sentence1": "蚂蚁借呗借款可以借多少次", "sentence2": "蚂蚁借呗最初可以借多少", "label": "1"}
{"sentence1": "为什么花呗绑定银行卡安全初始化失败", "sentence2": "我的花呗绑定不了银行卡", "label": "1"}
{"sentence1": "什么资料都绑定为什么还没有借呗", "sentence2": "借呗还款后怎么没有了", "label": "0"}
{"sentence1": "月供五百 我花呗额度八百为什么不能分期", "sentence2": "为什么不能总花呗分期", "label": "1"}
{"sentence1": "确认用花呗支付的", "sentence2": "当时是用花呗支付的", "label": "1"}
{"sentence1": "我换了一淘宝号，怎么就不可以用花呗了", "sentence2": "我绑定大号的淘宝号被封很久了，想在淘宝用花呗又用不了，怎么办", "label": "0"}
{"sentence1": "不是是花呗我换款了还让我还", "sentence2": "有一笔花呗已还，怎么又让我还了一笔", "label": "1"}
{"sentence1": "收款吗收花呗收钱", "sentence2": "现在要收花呗必须那收钱码", "label": "1"}
{"sentence1": "我的花呗还款点错了，点多成分期付款了可不可以改回来", "sentence2": "可不可以更改花呗的还款时间呀", "label": "0"}
{"sentence1": "我这个月的花呗账单是否可以下个月还", "sentence2": "我花呗是***我想先还***", "label": "0"}
{"sentence1": "钱退到花呗里面了", "sentence2": "退货的钱会直接到花呗吗", "label": "0"}
{"sentence1": "花呗分期有逾期费吗", "sentence2": "花呗负了是逾期了么", "label": "0"}
{"sentence1": "如何消除借呗的借款记录", "sentence2": "我在借呗的所有记录", "label": "0"}
{"sentence1": "如何重新更改借呗资料", "sentence2": "花呗如何重新验证", "label": "0"}
{"sentence1": "分期付款必须用花呗嘛", "sentence2": "我用的是花呗分期付的款", "label": "0"}
{"sentence1": "借呗现在为什么最高可借六个月", "sentence2": "借呗最低几个月", "label": "0"}
{"sentence1": "花呗可以在美团使用吗", "sentence2": "花呗能用美团吗", "label": "1"}
{"sentence1": "蚂蚁花呗能逾期还款几天", "sentence2": "花呗***号***点还款算逾期吗", "label": "0"}
{"sentence1": "借呗怎么条件才能开", "sentence2": "现在能开通借呗吗", "label": "1"}
{"sentence1": "蚂蚁借呗已经还了，为什么负面记录还是显示没有处理", "sentence2": "借呗已经还了 为什么还提示负面记录", "label": "0"}
{"sentence1": "我已经设置了优先用花呗付款，同在线下实体店支付，为什么有的超市是用花呗支付，有的是用余额宝支付的", "sentence2": "我刚刚在天猫超市买的东西，就是用花呗支付的", "label": "0"}
{"sentence1": "花呗手续费会退么", "sentence2": "花呗退款手续费退了吗", "label": "1"}
{"sentence1": "蚂蚁借呗申请经综合评估暂未通过，什么意思", "sentence2": "主动申请蚂蚁借呗没通过还会系统评定自动开通么", "label": "0"}
{"sentence1": "如果花呗***号之后还款", "sentence2": "花呗还款超了", "label": "0"}
{"sentence1": "花呗开通送的东西找不到了", "sentence2": "今天用花呗***送的***元天猫券怎么找不到", "label": "0"}
{"sentence1": "是指蚂蚁花呗吗", "sentence2": "可是我花呗都还清了", "label": "0"}
{"sentence1": "借呗为什么不能借款一年了", "sentence2": "蚂蚁借呗现在怎么不能借款了", "label": "0"}
{"sentence1": "借呗额度怎么怎么提升", "sentence2": "蚂蚁借呗可不可以提升额度", "label": "0"}
{"sentence1": "花呗用于缴费，怎么退款", "sentence2": "花呗预付车费多了，怎么退款", "label": "1"}
{"sentence1": "消费可以刷多少花呗的", "sentence2": "每次消费多少钱，可以花呗付款", "label": "1"}
{"sentence1": "不过支付后 我并未还款花呗", "sentence2": "我的花呗退款为什么查不到退到哪里去了", "label": "0"}
{"sentence1": "花呗还款日期可以更改为每月***号吗", "sentence2": "花呗还款日怎么改成***号", "label": "1"}
{"sentence1": "花呗审核过程需要多久", "sentence2": "花呗收钱审核最快需要多久", "label": "0"}
{"sentence1": "不是本人身份证可以开通花呗嘛", "sentence2": "花呗是是不需要通过本人就可以开通的吗", "label": "1"}
{"sentence1": "花呗还款信息打手机上吗", "sentence2": "手机提前还清花呗", "label": "0"}
{"sentence1": "淘宝支付怎么不能用花呗", "sentence2": "为什么我在饿了么用不了花呗，淘宝还可以用", "label": "0"}
{"sentence1": "蚂蚁花呗怎么提前还分期的钱", "sentence2": "花呗分期后怎么提前款", "label": "0"}
{"sentence1": "如何邀请朋友帮还花呗", "sentence2": "可以取消邀请朋友帮付花呗吗", "label": "1"}
{"sentence1": "卖家开通花呗收取费用吗", "sentence2": "作为商家，开通花呗支付，怎么收手续费", "label": "1"}
{"sentence1": "蚂蚁借呗还钱不用余额宝还钱要怎么设置", "sentence2": "用银联卡和余额宝和余额，怎么还上借呗的钱", "label": "0"}
{"sentence1": "为什么淘宝花呗不能用了", "sentence2": "我的花呗为什么在淘宝上使用不了", "label": "0"}
{"sentence1": "花呗不支持用", "sentence2": "我新的支付宝账号怎么不能使用花呗", "label": "1"}
{"sentence1": "花呗开通不使用会收费吗", "sentence2": "花呗不用时候没费用吧", "label": "1"}
{"sentence1": "用借呗借款了，对信用有不良影响吗", "sentence2": "借呗会影响到日常银行信用度吗", "label": "1"}
{"sentence1": "余利宝和花呗收钱我怎么提示不符合条件", "sentence2": "为什么我不可以开通花呗呀", "label": "0"}
{"sentence1": "商家如何开通蚂蚁花呗跟信用卡", "sentence2": "收钱码如何开通信用卡与花呗收款，他说我不符合要求", "label": "0"}
{"sentence1": "我的花呗提示不能正常使用，是怎么了", "sentence2": "为什么我的花呗提示被冻结了ne", "label": "0"}
{"sentence1": "关闭花呗后如何开通", "sentence2": "花呗关闭掉后好开通吗", "label": "0"}
{"sentence1": "我借呗提现有风险是什么意思", "sentence2": "借呗有免费提现", "label": "0"}
{"sentence1": "蚂蚁借呗多少分才可以借钱", "sentence2": "蚂蚁借呗最多一次提额度多少", "label": "0"}
{"sentence1": "可以在帮我开通一下花呗吗", "sentence2": "花呗手动关闭后 自己还可以开通吗", "label": "0"}
{"sentence1": "怎么开通借呗", "sentence2": "能不能把网商关了 开借呗", "label": "0"}
{"sentence1": "花呗弹出的信息是不支持当前付款", "sentence2": "是不是要用花呗，信誉度会提高", "label": "0"}
{"sentence1": "比如我***号使用花呗，***/***号出账单，那我的还款日是几号", "sentence2": "花呗最后还款是***号，那我可以***号还款吗", "label": "0"}
{"sentence1": "怎么不可以用花呗缴纳电费了", "sentence2": "我想用花呗充电费？为啥用不了了", "label": "1"}
{"sentence1": "花呗能晚一天还吗", "sentence2": "花呗能还多一半吗", "label": "0"}
{"sentence1": "我的花呗开通了那那吗", "sentence2": "我注册了一个花呗", "label": "1"}
{"sentence1": "我问的是借呗。钱到期还不上，能分期还款吗", "sentence2": "借呗 能不能帮我分期还款", "label": "1"}
{"sentence1": "主动审核借呗未通过", "sentence2": "蚂蚁借呗审核没通过", "label": "1"}
{"sentence1": "蚂蚁花呗用积分提现有费用没", "sentence2": "蚂蚁花呗积分能不能兑换购物贴津", "label": "0"}
{"sentence1": "花呗被冻结怎么恢复", "sentence2": "花呗冻结了怎么恢复", "label": "1"}
{"sentence1": "借呗利息分期是算一共借多少吗", "sentence2": "借呗借两千***个月多少钱利息", "label": "0"}
{"sentence1": "为什么我的收钱码对方花呗只能扫两百多", "sentence2": "我申请的花呗收钱码 每次最多只能收五百 为什么不可以多收", "label": "1"}
{"sentence1": "花呗用去的钱，余额宝会自动还款吗", "sentence2": "我的花呗是自动从余额宝扣款吗？什么时候扣款", "label": "0"}
{"sentence1": "花呗没能及时还款会怎样", "sentence2": "我这个月花呗要是不还款会怎么样", "label": "1"}
{"sentence1": "为什么我花呗用了这么久还是这么低", "sentence2": "为什么我的花呗额度会低", "label": "1"}
{"sentence1": "我什么时候可以开通蚂蚁花呗", "sentence2": "我花呗什么时候才可以用了", "label": "0"}
{"sentence1": "解除花呗合同服", "sentence2": "我想终止花呗合同", "label": "1"}
{"sentence1": "怎么借呗不显示额度了", "sentence2": "支付宝不显示蚂蚁借呗", "label": "0"}
{"sentence1": "今天我用了花呗，怎么时候还款", "sentence2": "是不是无论什么时候用花呗都是***号还款", "label": "0"}
{"sentence1": "花呗分期可以提前还下下个月份的账单吗", "sentence2": "花呗设置了分期可以提前还款吗", "label": "1"}
{"sentence1": "查看每月花呗还款", "sentence2": "本月花呗账单怎么查", "label": "1"}
{"sentence1": "我花呗钱明明还玩了，买东西的钱是上个月付过的，为什么还显示这个月扣", "sentence2": "我买的东西都扣过我的钱了，为啥花呗还要钱", "label": "1"}
{"sentence1": "花呗话费充值在那", "sentence2": "花呗会自己充话费吗", "label": "0"}
{"sentence1": "花呗最大期数", "sentence2": "花呗分期最长可以分多少期", "label": "1"}
{"sentence1": "退款的钱为什么银行卡里也没到账，花呗也没有", "sentence2": "我没有收到快递，但花呗的钱扣了", "label": "0"}
{"sentence1": "为什么花呗退款怎么没有看到钱", "sentence2": "花呗退款成功，担是没看到钱挣加", "label": "1"}
{"sentence1": "芝麻借呗怎么申请关闭", "sentence2": "开通后要怎样关闭借呗", "label": "1"}
{"sentence1": "我花呗绑定了银行卡怎么我再进去就又要让我绑定", "sentence2": "花呗绑定银行卡了，怎么还是显示要绑定", "label": "1"}
{"sentence1": "蚂蚁借呗刚开通会有多少额度", "sentence2": "***分开通借呗有多少额度", "label": "0"}
{"sentence1": "花呗分期钱可以提前还款吗", "sentence2": "花呗可以提前还吗", "label": "0"}
{"sentence1": "而且没有***快钱借呗这个记录", "sentence2": "我这借呗为什么有***么有还", "label": "0"}
{"sentence1": "怎么提花呗额度", "sentence2": "花呗收款额度怎么提高", "label": "0"}
{"sentence1": "我要的是可以收款花呗的二维码", "sentence2": "我是商户，怎么可以接收花呗收款的二维码", "label": "1"}
{"sentence1": "我总共需要还清多少花呗", "sentence2": "我九月还要还花呗多少", "label": "0"}
{"sentence1": "蚂蚁借呗会影响信用度吗", "sentence2": "蚂蚁借呗能转账到卡吗", "label": "0"}
{"sentence1": "花呗还最低还款額算遗期吗", "sentence2": "蚂蚁花呗最低还款额如何算", "label": "0"}
{"sentence1": "帮我改一下花呗限额", "sentence2": "花呗一天限额多少怎么取消", "label": "0"}
{"sentence1": "开通蚂蚁借呗了得，怎么借不了款", "sentence2": "为什么蚂蚁借呗借不到余额", "label": "1"}
{"sentence1": "我九号还款，可我十号才发工资，可以推迟一天吗", "sentence2": "花呗可以推迟六天还款", "label": "1"}
{"sentence1": "为什么我的花呗额度从***到***了", "sentence2": "我选***的花呗额度怎么变成***了", "label": "1"}
{"sentence1": "修改蚂蚁借呗额度", "sentence2": "能给恢复蚂蚁借呗额度吗", "label": "0"}
{"sentence1": "花呗不让用了！是为什么", "sentence2": "我花呗要不了", "label": "1"}
{"sentence1": "逾期指花呗逾期吗", "sentence2": "花呗有逾期，影响蚂蚁借呗吗", "label": "0"}
{"sentence1": "我用花呗支付了ofo单车的押金然后我花呗又是分期，然后把退到车的押金事退的那里", "sentence2": "我是用花呗买的车票，然后在窗口退的，这钱会退到哪里", "label": "0"}
{"sentence1": "花呗分期后提前一次性还清需要出每月手续费吗", "sentence2": "花呗交易后分期提早还款有手续费吗", "label": "1"}
{"sentence1": "我花呗买的什么忘记了，在哪里查询", "sentence2": "我买什么东西用了花呗", "label": "1"}
{"sentence1": "花呗分期后下个月可以优先还分期的吗", "sentence2": "借呗账单出来后可以分期吗", "label": "0"}
{"sentence1": "蚂蚁借呗会无原无故关闭吗", "sentence2": "没什么蚂蚁借呗关掉了", "label": "0"}
{"sentence1": "提前用微信还花呗的钱怎么还", "sentence2": "我今天花呗怎么没有提前还款", "label": "0"}
{"sentence1": "什么购买了东西？使用了花呗", "sentence2": "***月***号 ***：***分花呗用来买什么东西的", "label": "1"}
{"sentence1": "我的借呗怎么还用了吗", "sentence2": "蚂蚁借呗怎么才能等额还", "label": "0"}
{"sentence1": "我的花呗充不了话费怎么回事", "sentence2": "为什么 ┃ 花呗，不能充话费了", "label": "1"}
{"sentence1": "为什么我的功能里没有花呗", "sentence2": "怎么没有蚂蚁花呗了", "label": "1"}
{"sentence1": "花呗号只能绑定一个身份证吗", "sentence2": "一个号码不能用两个支付宝的花呗吗", "label": "0"}
{"sentence1": "这个充值加油卡可以用蚂蚁花呗吗", "sentence2": "花呗支付加油卡充值", "label": "1"}
{"sentence1": "我要开通借呗，为什么开不了", "sentence2": "我的借呗怎么就不给我开通", "label": "1"}
{"sentence1": "我的花呗逾期过，已经还清，还能开通吗", "sentence2": "花呗逾期了，后续还款了还能用吗", "label": "0"}
{"sentence1": "我的账号怎么开通不了信用卡和花呗收钱", "sentence2": "无法开通信用卡花呗付款", "label": "1"}
{"sentence1": "花呗开通需要多少", "sentence2": "怎麽开通花呗", "label": "0"}
{"sentence1": "花呗还款了 为什么还不能用", "sentence2": "花呗逾期还款后为什么到现在还不能继续使用", "label": "0"}
{"sentence1": "借呗还款不能自己还吗", "sentence2": "为什么我的借呗不能主动还款", "label": "1"}
{"sentence1": "蚂蚁花呗最多可以分期多少钱", "sentence2": "花呗里面有多少才可以分期", "label": "0"}
{"sentence1": "蚂蚁借呗分期还款，我如果提前还款一部分，到期还要不要还", "sentence2": "蚂蚁借呗分期还款了，又提前还款，当月还要还款么", "label": "1"}
{"sentence1": "好 借呗怎么给关了 是因为什么原因", "sentence2": "为什么把我借呗给停了", "label": "1"}
{"sentence1": "借呗还款后第二天可以借用吗", "sentence2": "刚用借呗借的钱可以取消吗", "label": "0"}
{"sentence1": "花呗用多少可以分期还", "sentence2": "多少钱能进行花呗分期还款", "label": "1"}
{"sentence1": "蚂蚁借呗怎么分***期", "sentence2": "蚂蚁借呗可分多少期还款", "label": "1"}
{"sentence1": "怎么把借呗的额度降低", "sentence2": "我想把我借呗额度降低", "label": "1"}
{"sentence1": "开通花呗我没消费会扣手续费吗", "sentence2": "开通了花呗，没用收费不", "label": "1"}
{"sentence1": "借呗如何转成网商贷", "sentence2": "能把网商贷转成借呗", "label": "0"}
{"sentence1": "找不到花呗的接入口", "sentence2": "但我找不到我的花呗", "label": "1"}
{"sentence1": "店家我用花呗支付是不是没有红包返", "sentence2": "到店付款花呗红包为什么我这边参加不了", "label": "0"}
{"sentence1": "为啥交电费不出现花呗支付", "sentence2": "怎么花呗不能叫电费", "label": "1"}
{"sentence1": "还没收到货 花呗 就出账单了", "sentence2": "花呗还款后没收到货", "label": "0"}
{"sentence1": "花呗逾期能否分期还款", "sentence2": "我的花呗怎么不能分期还款", "label": "0"}
{"sentence1": "如何设置花呗还款日期", "sentence2": "花呗还款日期调整", "label": "1"}
{"sentence1": "如果我不需要花呗怎么退出", "sentence2": "怎么我的借呗花呗封了", "label": "0"}
{"sentence1": "***早上借呗还没到", "sentence2": "借呗还了钱怎么还没到", "label": "0"}
{"sentence1": "用花呗付款，显示异常", "sentence2": "花呗提示付款成功，但是淘宝提示付款失败", "label": "0"}
{"sentence1": "花呗帐单无法分期", "sentence2": "花呗分期失败", "label": "1"}
{"sentence1": "今天用的花呗款，今天能还吗", "sentence2": "使用花呗后，能立即还款吗", "label": "1"}
{"sentence1": "如何还钱给花呗", "sentence2": "不会花呗还款", "label": "1"}
{"sentence1": "我想查一下我的花呗还有多少就还清了", "sentence2": "能帮我查一下我的花呗还欠多少钱吗", "label": "1"}
{"sentence1": "我电话还了，现在新注册的支付宝号不能用花呗吗", "sentence2": "那，如果我把把这是不常用，只是有花呗的账户给它注销了，那我现在常用的这个会不会重新评估了", "label": "0"}
{"sentence1": "蚂蚁借呗多长时间能批下来", "sentence2": "蚂蚁借呗借款期限最长时间", "label": "0"}
{"sentence1": "借呗不显示余额了", "sentence2": "借呗还款后显示暂时无额度", "label": "0"}
{"sentence1": "花呗还差***元为什么不能还了怎么还", "sentence2": "蚂蚁花呗还不了了怎么办", "label": "1"}
{"sentence1": "蚂蚁借呗和网商贷是一样的吗", "sentence2": "网商银行和借呗的区别在哪里", "label": "1"}
{"sentence1": "我花呗付了分期，商家没答复", "sentence2": "蚂蚁花呗分期商品首付多少", "label": "0"}
{"sentence1": "我的收款码，别人红包跟花呗怎么付不了", "sentence2": "花呗红包为啥不能扫一扫付款", "label": "0"}
{"sentence1": "花呗分期期间是不是额度提升就停止了", "sentence2": "花呗分期过程不会升额度吗", "label": "1"}
{"sentence1": "怎么申请线下花呗支付", "sentence2": "支付宝扫码花呗支付的怎么办理", "label": "1"}
{"sentence1": "为什么我的借不了借呗", "sentence2": "借呗有额度借不了款", "label": "0"}
{"sentence1": "怎么提请还清花呗付款", "sentence2": "花呗没有出账的怎么提前还款", "label": "0"}
{"sentence1": "蚂蚁借呗可以晚还几天", "sentence2": "蚂蚁借呗我可以延长还款日期吗", "label": "1"}
{"sentence1": "蚂蚁借呗还款能逾期一两天吗，会有什么影响", "sentence2": "借呗昨天到期但是忘记还了 今天早上刚还了 不会有什么影响吧", "label": "0"}
{"sentence1": "我为什么不能开通花呗了", "sentence2": "我都符合条件为什么开通不了花呗", "label": "1"}
{"sentence1": "花呗忘了账号怎么办", "sentence2": "忘记以前的花呗账号了", "label": "1"}
{"sentence1": "花呗分期占用的额度是一期的吗", "sentence2": "花呗购买可以分期的商品额度是需要达到商品的总额吗", "label": "0"}
{"sentence1": "信用管理授权会不会影响开通借呗", "sentence2": "花呗怎么不在授权管理里面", "label": "0"}
{"sentence1": "怎么可以使用花呗", "sentence2": "我用花呗买的东西怎么还款", "label": "0"}
{"sentence1": "如果切换账号使用花呗", "sentence2": "花呗能切换账号用吗", "label": "0"}
{"sentence1": "蚂蚁借呗什么时候还款最晚", "sentence2": "蚂蚁借呗，还款最长期限", "label": "0"}
{"sentence1": "为什么钱已经退回来了花呗里还要我还款", "sentence2": "退款到花呗，为什么还款额度还是那么多", "label": "1"}
{"sentence1": "花呗逾期交清了冻结怎么办", "sentence2": "我的花呗逾期了还完款后又被关闭了怎么办", "label": "0"}
{"sentence1": "逾期还款还清之后要多久才能使用花呗", "sentence2": "我的花呗逾期***个月还能使用吗", "label": "0"}
{"sentence1": "我的蚂蚁花呗多久能恢复使用", "sentence2": "能给我查查，花呗什么时候恢复使用么", "label": "1"}
{"sentence1": "临时额度和花呗额度是不是一样金额", "sentence2": "花呗临时额度是什么意思", "label": "0"}
{"sentence1": "被冻结的花呗额度什么时候解除冻结", "sentence2": "花呗解冻怎么解", "label": "0"}
{"sentence1": "借呗放款中能不能取消", "sentence2": "借呗中午划不了款，能不能取消，我在换", "label": "0"}
{"sentence1": "花呗还款过期了怎么还", "sentence2": "花呗有逾期 怎么办", "label": "0"}
{"sentence1": "花呗都能在哪里花", "sentence2": "支付宝里面的花呗在哪里", "label": "0"}
{"sentence1": "蚂蚁花呗在哪里", "sentence2": "花呗挖宝在哪里挖", "label": "0"}
{"sentence1": "借呗还款会不会打电话提醒", "sentence2": "借呗还款的时候会提醒吗", "label": "0"}
{"sentence1": "花呗上欠款我还不了怎么办呀", "sentence2": "蚂蚁花呗还没还完，支付宝不能付款怎么办", "label": "0"}
{"sentence1": "需要消费多久才能开通花呗", "sentence2": "一个账号关闭花呗另一个账号多久开通", "label": "0"}
{"sentence1": "往花呗里充钱什么时候能到账", "sentence2": "花呗什么时候到账", "label": "0"}
{"sentence1": "提前还清了借呗，你们关了我额度", "sentence2": "所以说我不关闭借呗，这边账号的花呗就开不了吗", "label": "0"}
{"sentence1": "商家不开通花呗收钱，收款时遇到信用卡付款的要手续费吗", "sentence2": "商家手花呗收款要手续费吗", "label": "0"}
{"sentence1": "开通花呗是有什么特别的吗", "sentence2": "我每天都用支付宝消费，为什么就是不给我开花呗", "label": "0"}
{"sentence1": "借呗还款了还能用不", "sentence2": "借呗还了直接能借吗", "label": "1"}
{"sentence1": "为什么我的花呗之前有，过完年就没有了", "sentence2": "为什么有笔账单已经确认收货 却没在我的花呗账单中", "label": "0"}
{"sentence1": "借呗未到账，到查询订单已到账", "sentence2": "如何查询蚂蚁借呗历史账单", "label": "0"}
{"sentence1": "借呗分期还款未还清能借出吗", "sentence2": "借呗没有还款", "label": "0"}
{"sentence1": "我的花呗怎么这是什么意思，我不懂", "sentence2": "花呗apss是什么意思", "label": "0"}
{"sentence1": "为啥我借呗没有额度", "sentence2": "借呗还款后怎么没有额度了", "label": "1"}
{"sentence1": "关闭或注销花呗", "sentence2": "花呗还款后可以关闭花呗吗", "label": "0"}
{"sentence1": "我换个手机我上面的借呗和花呗怎么都没有了", "sentence2": "为什么我没有花呗", "label": "0"}
{"sentence1": "你的当前交易不支持花呗", "sentence2": "花呗不支持怎么回事", "label": "1"}
{"sentence1": "花呗收益怎么计算", "sentence2": "花呗怎么收益", "label": "1"}
{"sentence1": "蚂蚁花呗还有额度 怎么莫法使用", "sentence2": "花呗额度怎么把他用道***", "label": "0"}
{"sentence1": "提高借呗额都", "sentence2": "借呗里面的申请提额", "label": "1"}
{"sentence1": "蚂蚁花呗分期，提前还款，还需要手续费吗", "sentence2": "花呗分期如何提前还款不付利息", "label": "0"}
{"sentence1": "身份证到期了怎么开通借呗", "sentence2": "身份证过期了，怎么申请蚂蚁借呗", "label": "1"}
{"sentence1": "蚂蚁花呗需要什么信用额度", "sentence2": "需要多少信用可以开通花呗", "label": "1"}
{"sentence1": "蚂蚁借呗服务密码是什么", "sentence2": "蚂蚁借呗里面有个服务密码，服务密码是多少", "label": "1"}
{"sentence1": "为什么我买机票不能用花呗了", "sentence2": "买飞机票可以用花呗么", "label": "0"}
{"sentence1": "我现在为什么不能开通花呗", "sentence2": "借呗也开通不了", "label": "0"}
{"sentence1": "花呗降额度了", "sentence2": "花呗可用额度可以挑高吗", "label": "0"}
{"sentence1": "我的花呗，之前逾期了", "sentence2": "我的花呗逾期八十多天", "label": "1"}
{"sentence1": "花呗号码不对我要怎么更改", "sentence2": "我之前支付宝能花我刚刚改了号码怎么不能花呗", "label": "0"}
{"sentence1": "花呗还款的号登不上怎么办", "sentence2": "花呗怎么手机登不上", "label": "0"}
{"sentence1": "退款花呗还扣手续费", "sentence2": "未收到货，花呗中的手续费会退回吗", "label": "0"}
{"sentence1": "打开借呗授权", "sentence2": "怎么让芝麻信用授权借呗", "label": "0"}
{"sentence1": "花呗提前还清，以后还用分期还款吗", "sentence2": "花呗分期如何提前还款 有什么影响嘛", "label": "0"}
{"sentence1": "借呗一月还多少", "sentence2": "借呗***分***个月预期一个月要还多少", "label": "0"}
{"sentence1": "密付能设置用花呗吗", "sentence2": "使用密付，不能用花呗支付吗", "label": "1"}
{"sentence1": "我以前都可以使用花呗呀", "sentence2": "两个支付宝可以用花呗么", "label": "0"}
{"sentence1": "余额宝要还像花呗一样还款吗", "sentence2": "花呗可以投资余额宝吗", "label": "0"}
{"sentence1": "借呗受权在那里", "sentence2": "蚂蚁借呗，在哪里借", "label": "0"}
{"sentence1": "花呗授权有什么作用", "sentence2": "花呗是起什么作用", "label": "0"}
{"sentence1": "怎么修改花呗电话", "sentence2": "花呗手机绑定怎么换", "label": "1"}
{"sentence1": "蚂蚁借呗是最近修改了吗，只能借***或***个月，没有***个月那种了吗", "sentence2": "借呗最近怎么只能***个月", "label": "1"}
{"sentence1": "借呗几号会提额", "sentence2": "借呗自己申请提升额度", "label": "0"}
{"sentence1": "麻烦问下，我的花呗额度和借呗额度怎么都没有了", "sentence2": "我的花呗都用了好几个月，怎么从来没有给我提过额度", "label": "0"}
{"sentence1": "***的借呗还多少", "sentence2": "我的蚂蚁借呗***月份应还多少钱", "label": "0"}
{"sentence1": "电击还款，出现，，你不符合花呗条件", "sentence2": "不符合开通花呗的条件", "label": "1"}
{"sentence1": "密付能共享花呗额度吗", "sentence2": "密付 能用花呗嘛", "label": "0"}
{"sentence1": "我花呗用不了了为什么", "sentence2": "花呗不能使用，什么原因", "label": "1"}
{"sentence1": "为什么我的蚂蚁花呗怎么，打不开", "sentence2": "花呗打不开是为什么", "label": "1"}
{"sentence1": "人工关闭借呗", "sentence2": "先帮我关闭借呗吧", "label": "0"}
{"sentence1": "我以前怎么能用借呗 怎么现在不能用了", "sentence2": "蚂蚁借呗以前可以借一年的现在为什么不能了", "label": "0"}
{"sentence1": "花呗可以分期付款么", "sentence2": "花呗付款后可以分期么", "label": "0"}
{"sentence1": "我明日还花呗钱", "sentence2": "花呗多收了钱", "label": "0"}
{"sentence1": "或者说这欠的这些钱我就现在就还了，给我把这个花呗取消了", "sentence2": "我能取消花呗吗", "label": "1"}
{"sentence1": "用花呗时支付宝红包可以抵扣吗", "sentence2": "余额宝红包结账抵扣，剩余金额会自动从花呗扣吗", "label": "0"}
{"sentence1": "借呗还款限额***", "sentence2": "余额宝还款蚂蚁借呗有限额没", "label": "0"}
{"sentence1": "我开通借呗了，额度太少不够用怎么办", "sentence2": "我用了一年多借呗涨的额度太慢", "label": "0"}
{"sentence1": "我的淘宝店要怎么样才能开通买家用花呗付款", "sentence2": "淘宝店如何开通花呗", "label": "0"}
{"sentence1": "花呗第一个月分期后第二个月还可以分期吗", "sentence2": "花呗分期一次后还能不能分期第二笔", "label": "1"}
{"sentence1": "花呗怎么开启读取手机联系人", "sentence2": "手机客户端花呗怎么开通", "label": "0"}
{"sentence1": "我退款花没有看到花呗里多钱呀", "sentence2": "我的钱一半是退余额 一半是蚂蚁花呗 蚂蚁花呗的钱我怎么没看到", "label": "0"}
{"sentence1": "消除花呗对账", "sentence2": "我能不能删除花呗明细账单", "label": "1"}
{"sentence1": "怎么我的花呗没有分期还款这一项", "sentence2": "何计算 · 花呗分期后能一次还清吗 我这个卖家没支持退款申请怎么办", "label": "0"}
{"sentence1": "分期还款会不会影响花呗额度", "sentence2": "更改手机号影响花呗额度吗", "label": "1"}
{"sentence1": "蚂蚁借呗还款成功了..额度怎么还没恢复正常", "sentence2": "借呗还款了额度没有恢复是什么原因", "label": "1"}
{"sentence1": "我的花呗现在可以正常用吗", "sentence2": "我现在的额度是负的。还能用吗？花呗", "label": "0"}
{"sentence1": "我的账号是否满足蚂蚁借呗申请条件", "sentence2": "使用蚂蚁借呗的条件都满足了，申请时为啥显示无信用分", "label": "0"}
{"sentence1": "借呗周期为什么只能六个月了", "sentence2": "为什么，我是借呗最多是九个月", "label": "0"}
{"sentence1": "卖家已经开通了花呗收款，买家也有花呗怎么支付不了", "sentence2": "商家开通了花呗，我也有花呗， 额度也够，那为什么付款不能使用花呗呀", "label": "1"}
{"sentence1": "花呗分期 怎么没了", "sentence2": "花呗 怎么没有 分期选项了", "label": "1"}
{"sentence1": "蚂蚁借呗为什么每次进不去", "sentence2": "今天怎么进不去蚂蚁借呗", "label": "0"}
{"sentence1": "谢谢你把我关闭借呗", "sentence2": "让系统关闭借呗", "label": "0"}
{"sentence1": "我错了，我不应该关闭借呗", "sentence2": "借呗不小心关闭了可以打开吗", "label": "0"}
{"sentence1": "我想买个苹果***手机可是花呗不够怎么办", "sentence2": "我的花呗额度不够分期付款怎么办", "label": "1"}
{"sentence1": "花呗借呗怎么授权", "sentence2": "怎样把芝信用授权花呗", "label": "0"}
{"sentence1": "花呗逾期了***天还能用吗", "sentence2": "花呗逾期***天，还咯款可以继续使用吗", "label": "0"}
{"sentence1": "花呗 可用于唯品会吗", "sentence2": "大型百货店可以用花呗吗", "label": "0"}
{"sentence1": "开通花呗必须有吗", "sentence2": "申请额度算是开通花呗了吗", "label": "0"}
{"sentence1": "新开通花呗额度是多少", "sentence2": "我如果开通花呗后能有多少额度", "label": "1"}
{"sentence1": "分期***的手机花呗需要多少额度", "sentence2": "花呗网上购物分期要多少额度", "label": "0"}
{"sentence1": "为什么还要付款蚂蚁花呗", "sentence2": "这个单子我已经付过钱了 为什么花呗这边还要再付一次", "label": "1"}
{"sentence1": "花呗一号使用是在下个月扣款吗", "sentence2": "花呗这个月用下个月还", "label": "1"}
{"sentence1": "我买的这条裤是用蚂蚁花呗支付的，结果退回的时候是给了花呗的钱，为什么我的账单里还显示着这个钱数，还要让我还一次这个钱", "sentence2": "我说我用花呗买了衣服，可是我退了，为什么还要我还款", "label": "1"}
{"sentence1": "花呗分期还款能分几期", "sentence2": "蚂蚁花呗可以分几回分期", "label": "1"}
{"sentence1": "账户存在风险中断蚂蚁借呗", "sentence2": "借呗为啥显示操作存在风险", "label": "1"}
{"sentence1": "***分钱花呗，买了在哪看", "sentence2": "退款的钱在哪里，花呗没看到", "label": "0"}
{"sentence1": "花呗不能开呗", "sentence2": "支付宝花呗不能开通", "label": "0"}
{"sentence1": "花呗支付限制额度吗", "sentence2": "花呗有使用限制", "label": "1"}
{"sentence1": "不是的我已经确认收货了，但是花呗显示未出账", "sentence2": "如果花呗出账但是我的花呗余额不够怎么办", "label": "0"}
{"sentence1": "花呗单笔最消费", "sentence2": "花呗一年的消费", "label": "0"}
{"sentence1": "借呗的钱去哪了，我怎么找不到", "sentence2": "我退款的钱怎么没抵消花呗", "label": "0"}
{"sentence1": "开通信用卡花呗收款码后，别人付款还是显示不出来", "sentence2": "为什么我开通了信用卡与花呗收款后还是用不了", "label": "0"}
{"sentence1": "花呗暂时不可用", "sentence2": "花呗分期暂不可用", "label": "0"}
{"sentence1": "蚂蚁借呗怎么恢复设置调整额度了", "sentence2": "借呗之前额度怎么调不回来了", "label": "0"}
{"sentence1": "花呗为什么还可以透支的", "sentence2": "我信用积分***分，为什么花呗只能透支***", "label": "0"}
{"sentence1": "借呗怎么不给借", "sentence2": "借呗现在怎么借不了钱", "label": "1"}
{"sentence1": "什么我没有蚂蚁借呗", "sentence2": "怎么没有借呗功能", "label": "1"}
{"sentence1": "花呗收的钱到哪个地方去了是到余额里面吗", "sentence2": "收款码收到的钱在花呗吗", "label": "0"}
{"sentence1": "我等会提前还借呗，想开个结清证明好开吗", "sentence2": "蚂蚁借呗结清证明能不能把还清的金额写上", "label": "0"}
{"sentence1": "我不是***号还借呗怎么***号自动给我还了***", "sentence2": "为什么自动给我还借呗了", "label": "1"}
{"sentence1": "花呗逾期，还能用花呗里的钱吗", "sentence2": "逾期***天之后还款，还能用花呗吗", "label": "1"}
{"sentence1": "使用花呗会提高芝麻信用的评分吗", "sentence2": "***的芝麻信用花呗我什么只有几百", "label": "0"}
{"sentence1": "花呗电话??是多少", "sentence2": "花呗电话查询号码多少", "label": "1"}
{"sentence1": "为何借呗的额度比之前少", "sentence2": "为何借呗额度那么少", "label": "0"}
{"sentence1": "蚂蚁借呗还完款怎么借不了了", "sentence2": "我昨天还有借呗额度怎么今天就没了", "label": "0"}
{"sentence1": "借呗怎么恢复使用", "sentence2": "借呗怎么使用", "label": "0"}
{"sentence1": "如何申请调花呗额度", "sentence2": "如何申请重新用花呗", "label": "0"}
{"sentence1": "我的花呗分期还了，但是我想一次性还完，可以吗", "sentence2": "可不可以花呗一次性还清", "label": "1"}
{"sentence1": "我要还款，又没权限开通花呗，怎么办", "sentence2": "没开通花呗去哪还款", "label": "1"}
{"sentence1": "花呗审什么意思我不明白", "sentence2": "什么足花呗我不懂", "label": "0"}
{"sentence1": "现在已经不记得花呗的密码了，怎么办", "sentence2": "花呗的确认收货的密码忘了怎么办", "label": "1"}
{"sentence1": "借呗能申请暂时不用", "sentence2": "不能提钱还借呗", "label": "0"}
{"sentence1": "花呗最低还款 算逾期吗", "sentence2": "花呗还最低影响信用吗", "label": "0"}
{"sentence1": "花呗可以分期还么", "sentence2": "借花呗可以分期吗", "label": "1"}
{"sentence1": "借呗详细账单怎么查看", "sentence2": "查看借呗账单分期付款", "label": "0"}
{"sentence1": "为什么借呗还了，额度还没恢复", "sentence2": "我的借呗提前把分期全还了，但是额度没有恢复", "label": "1"}
{"sentence1": "如何开通花呗收款", "sentence2": "为什么，我还是不能开通花呗", "label": "0"}
{"sentence1": "我的花呗怎么算还款金额", "sentence2": "我花呗逾期的金额已经还完三个月了", "label": "0"}
{"sentence1": "刚开蚂蚁借呗的额度多少", "sentence2": "需要在支付宝消费多少蚂蚁借呗上才能有额度", "label": "0"}
{"sentence1": "借呗拍身份证", "sentence2": "借呗需要上传身份证信息吗", "label": "1"}
{"sentence1": "设置花呗使用限额", "sentence2": "使用花呗还有限额吗", "label": "0"}
{"sentence1": "可以帮我开通花呗吗", "sentence2": "花呗红包可以用吗？需要开通什么吗", "label": "0"}
{"sentence1": "我十月一号花呗充值***元联通话费为到账", "sentence2": "用花呗充的联通号'提示已充值'打电话为空号", "label": "0"}
{"sentence1": "我的花呗分期怎么找不到账单", "sentence2": "怎么花呗不能用", "label": "0"}
{"sentence1": "花呗还款还用手续费了吗", "sentence2": "为什么朋友帮还花呗后手续费那么高", "label": "0"}
{"sentence1": "怎么查看花呗全部应还", "sentence2": "怎么样才能看到自己还有多少花呗没还", "label": "1"}
{"sentence1": "问什么我的花呗会冻结", "sentence2": "花呗怎么会冻结额金", "label": "1"}
{"sentence1": "两个账号 花呗 合并", "sentence2": "花呗账号可以合并吗", "label": "1"}
{"sentence1": "借呗的信誉额可以提升么", "sentence2": "刚把借呗提升额度", "label": "1"}
{"sentence1": "借呗自动还款能提前吗", "sentence2": "蚂蚁借呗分期还款可不可以提前还", "label": "0"}
{"sentence1": "尽情花呗用了可以分期还款吗", "sentence2": "显示了尽情花呗却没有用", "label": "0"}
{"sentence1": "花呗怎么是自动扣款我张银行卡的", "sentence2": "花呗怎么会在银行卡里扣钱", "label": "1"}
{"sentence1": "蚂蚁借呗的进度查询", "sentence2": "如何查看借呗认证进度", "label": "0"}
{"sentence1": "月底用花呗哪时还", "sentence2": "花呗都还了，还能用花呗吗", "label": "0"}
{"sentence1": "花呗可以有用来扫码支付吗", "sentence2": "花呗能扫一扫支付嘛", "label": "1"}
{"sentence1": "咋把花呗转入余额宝", "sentence2": "花呗可以把钱转账到余额宝吗", "label": "1"}
{"sentence1": "你嫩能花呗付款吗", "sentence2": "口碑卡能用支付宝花呗付款吗", "label": "0"}
{"sentence1": "应该没有，因为我是默认花呗付款的", "sentence2": "我使用的是银行制作的，都是银行说不支持花呗是支付宝问题", "label": "0"}
{"sentence1": "找人代付可以用花呗吗", "sentence2": "花呗可以让朋友家人代付吗", "label": "0"}
{"sentence1": "花呗手动扣款怎么设置", "sentence2": "花呗没有自动扣款", "label": "0"}
{"sentence1": "我以前是有蚂蚁借呗的", "sentence2": "请我网商贷和蚂蚁借呗是一个吗", "label": "0"}
{"sentence1": "花呗支持什么类型的付款", "sentence2": "花呗都支持那些类型银行卡还款", "label": "0"}
{"sentence1": "花呗怎样让别人帮还", "sentence2": "花呗还让还", "label": "0"}
{"sentence1": "为什么已绑定银行卡 花呗页面还是提示要绑定银行卡的", "sentence2": "花呗必须要绑定银行卡才能用吗", "label": "0"}
{"sentence1": "支付宝没有绑银行卡能还蚂蚁借呗么", "sentence2": "没绑定银行卡借呗可以扣吗", "label": "1"}
{"sentence1": "我这边花呗欠款直接可以还吗", "sentence2": "花呗还款还不了", "label": "0"}
{"sentence1": "我为什么兑换不了借呗免手续费", "sentence2": "怎么用借呗要收手续费", "label": "0"}
{"sentence1": "借呗自动还款设置方法", "sentence2": "借呗取消自动还款", "label": "0"}
{"sentence1": "蚂蚁借呗逾期***月有多大影响", "sentence2": "借呗只逾期一天有影响吗", "label": "1"}
{"sentence1": "我们到底能不能收花呗", "sentence2": "是不是，，花呗的额度越高，商家，收款的额度就越高", "label": "0"}
{"sentence1": "花呗分期申请发票", "sentence2": "花呗分期能一起还么", "label": "0"}
{"sentence1": "花呗分期提前一次性还清", "sentence2": "我的花呗为负想提前还清该怎么做", "label": "0"}
{"sentence1": "开通借呗了之后，然后没使用，现在借呗怎么关掉了", "sentence2": "用的好借呗怎么关了", "label": "0"}
{"sentence1": "花呗换一个账号可以吗", "sentence2": "另一个账号关闭花呗了 这个还能开通吗", "label": "0"}
{"sentence1": "两个支付宝账户另一个账户花呗注销后什么时候在能申请", "sentence2": "关闭一个账户的花呗，另一个什么时候可以开通", "label": "1"}
{"sentence1": "余额宝可以支付花呗还款吗", "sentence2": "我就是想知道还款的时间是花呗固定的对吗", "label": "0"}
{"sentence1": "为什么莫名奇妙就不能使用蚂蚁借呗了", "sentence2": "我的蚂蚁借呗为什么用不成", "label": "1"}
{"sentence1": "蚂蚁借呗审请不通过，要多久才能审请", "sentence2": "蚂蚁借呗提交申请评估未通过后要多久才能提交申请评估", "label": "1"}
{"sentence1": "这个账号的花呗开通", "sentence2": "开通花呗咯的", "label": "1"}
{"sentence1": "蚂蚁借呗怎么修改还款方式", "sentence2": "蚂蚁借呗用余额还款有什么限制", "label": "0"}
{"sentence1": "什么时候可以办花呗分期", "sentence2": "花呗分期可以多久", "label": "0"}
{"sentence1": "借呗分期最多能分几期", "sentence2": "蚂蚁借呗分***期，一期还多少", "label": "0"}
{"sentence1": "怎么看花呗的消费明细", "sentence2": "花呗消费记录在那看", "label": "1"}
{"sentence1": "花呗还款是系统自己还嘛", "sentence2": "刚登录花呗，系统赠送的，用还款吗", "label": "0"}
{"sentence1": "蚂蚁积分兑换借呗卷", "sentence2": "蚂蚁花呗***积分", "label": "0"}
{"sentence1": "怎么设置商家花呗收款码", "sentence2": "怎么设置商家花呗服务", "label": "1"}
{"sentence1": "是必备工具里的花呗吗", "sentence2": "借呗跟花呗还款是一起的吗", "label": "0"}
{"sentence1": "花呗最大信用额多少", "sentence2": "花呗最高额度是多少", "label": "1"}
{"sentence1": "我的借呗提前还款了，怎么还显示信息过来还款", "sentence2": "我的借呗提前还进去钱了！算是这个月的还款额了吗", "label": "0"}
{"sentence1": "借呗提额机会没成功吗", "sentence2": "借呗提额快吗", "label": "0"}
{"sentence1": "退款了为啥花呗里还要还款", "sentence2": "已经退款了，为什么还在我的花呗还款中", "label": "1"}
{"sentence1": "蚂蚁借呗扣款可以用蚂蚁花呗支付吗", "sentence2": "花呗可不可以在京东上支付", "label": "0"}
{"sentence1": "我花呗还了怎么不让我用了", "sentence2": "不涨就算了 还降 最好把我花呗关了不然我用了不还了", "label": "0"}
{"sentence1": "我记得说是用借呗然后还完再去银行贷款是要打借呗还完证明", "sentence2": "银行告诉我花呗，借呗都不可以用。不可以有欠款", "label": "0"}
{"sentence1": "没有支付宝，花呗怎么还款", "sentence2": "我看不来这个花呗怎么还款", "label": "0"}
{"sentence1": "我现在的支付宝账户和花呗账户不一样", "sentence2": "花呗账户和淘宝账户不一样", "label": "0"}
{"sentence1": "蚂蚁花呗短信提醒怎么取消", "sentence2": "取消花呗短信提醒", "label": "0"}
{"sentence1": "不能申请借呗", "sentence2": "我借呗为什么申请不了额度", "label": "0"}
{"sentence1": "蚂蚁借呗怎么借不出了", "sentence2": "为什么现在借呗借不了钱了", "label": "1"}
{"sentence1": "身份证过期花呗还能用吗", "sentence2": "身份证过期了还在办理中会影响借呗吗", "label": "0"}
{"sentence1": "我每个月还借呗的钱是自动扣款吗", "sentence2": "蚂蚁借呗自动扣款***", "label": "0"}
{"sentence1": "消费金额大于花呗额度", "sentence2": "花呗分期额度要大于商品价格吗", "label": "0"}
{"sentence1": "花呗还款日期可不可以延期", "sentence2": "我花呗逾期了，可以晚两天还么", "label": "1"}
{"sentence1": "花呗还款日是***号，最迟***号几点可以还", "sentence2": "可以迟几天还花呗吗", "label": "0"}
{"sentence1": "代付可以用花呗吧", "sentence2": "帮人代付，可以使用花呗吗", "label": "0"}
{"sentence1": "不知什么时候还差花呗***块钱", "sentence2": "求帮忙，花呗提醒我还款，我不知道什么时候欠的", "label": "0"}
{"sentence1": "退到花呗的钱怎么办", "sentence2": "怎样退了花呗账号", "label": "0"}
{"sentence1": "以前的号码绑定了花呗，但是不记得账号了怎么办", "sentence2": "我忘记花呗账号了怎么找回来", "label": "1"}
{"sentence1": "借呗逾期后多久能恢复借款", "sentence2": "蚂蚁借呗还款后会恢复吗", "label": "0"}
{"sentence1": "蚂蚁借呗可以提现在银行卡吗", "sentence2": "借呗没有绑银行卡的也可以提现吗", "label": "0"}
{"sentence1": "花呗付款，显示交易关闭", "sentence2": "花呗交易关闭就没扣款吗", "label": "0"}
{"sentence1": "如果冻结花呗", "sentence2": "我的花呗被冻结了", "label": "0"}
{"sentence1": "借呗借三个月怎么还款", "sentence2": "借呗怎么改为手动还款", "label": "0"}
{"sentence1": "领取了花呗临时额度，但没固定额度，怎么办", "sentence2": "在哪里领花呗临时额度", "label": "0"}
{"sentence1": "蚂蚁花呗不能刷脸了", "sentence2": "为什么我花呗刷脸刷不了", "label": "1"}
{"sentence1": "花呗为什么存在风险", "sentence2": "淘宝花呗里面支付宝怎么老是:存在安全风险", "label": "1"}
{"sentence1": "向蚂蚁心形借呗里借的钱最迟什么时候到帐", "sentence2": "蚂蚁借呗到账最长多长时间", "label": "1"}
{"sentence1": "这个账号不用了 以实名认证 再用其他账号也想开通花呗 怎么办", "sentence2": "关闭另一个账号的花呗这个账号怎么开通花呗", "label": "1"}
{"sentence1": "我用花呗买的火车票，但是我把火车票退了", "sentence2": "花呗购买火车票，线下窗口退票能退现金吗", "label": "0"}
{"sentence1": "怎么注册花呗", "sentence2": "花呗怎么申请开通", "label": "0"}
{"sentence1": "我的花呗借了的钱都还了怎么还会显示我还", "sentence2": "我的花呗怎么还在提示还款", "label": "0"}
{"sentence1": "我得借呗怎么封了", "sentence2": "怎么把我借呗封了", "label": "1"}
{"sentence1": "如果商家设定的是分期免息，那花呗就是", "sentence2": "商品花呗分期免息", "label": "1"}
{"sentence1": "为什么我不符合申请花呗收钱码", "sentence2": "我的收款码为什么收不得别人你花呗", "label": "0"}
{"sentence1": "密付对方可以使用花唄吗", "sentence2": "花呗不可以用密付吗", "label": "1"}
{"sentence1": "电脑不能使用花呗还款", "sentence2": "并不能看到我以后的几个月一共要还款的花呗金额", "label": "0"}
{"sentence1": "花呗额是多少", "sentence2": "花呗是啥意思", "label": "0"}
{"sentence1": "我的借呗怎么降了一万块钱额度啦", "sentence2": "借呗怎么少了***块钱", "label": "1"}
{"sentence1": "为什么我不能花呗分期了", "sentence2": "我的花呗有*** 还是分期不了", "label": "1"}
{"sentence1": "我的花呗退款没有恢复，然后用银行卡还款了，退的钱去哪了", "sentence2": "花呗没银行卡咋还", "label": "0"}
{"sentence1": "我用花呗分期买的东西退货了 是不是分期就自动取消了", "sentence2": "花呗分期能不能给我取消", "label": "0"}
{"sentence1": "用了花呗，在哪里还", "sentence2": "我的花呗还款在哪里，怎么点出来", "label": "1"}
{"sentence1": "花呗什么时候才可以缴纳电费呀", "sentence2": "花呗可不可以缴纳电费", "label": "0"}
{"sentence1": "花呗最低还款还不起", "sentence2": "没钱还花呗的最低还款怎么办", "label": "1"}
{"sentence1": "蚂蚁借呗过了自动扣款时间没还，当天晚上手动还款可以吗？晚", "sentence2": "今天借呗分期到时间了，怎么没扣", "label": "0"}
{"sentence1": "花呗以前可以交话费为什么现在交不了", "sentence2": "为什么话费用花呗充值不了", "label": "1"}
{"sentence1": "花呗在哪里面冲话费", "sentence2": "花呗在那里充话费", "label": "1"}
{"sentence1": "我借呗本来有钱的！为什么收回去", "sentence2": "我已经还钱进借呗了。为什么取不出来", "label": "0"}
{"sentence1": "为什么我用花呗买了东西怎么没有帐单", "sentence2": "我用了花呗的钱怎么还上", "label": "0"}
{"sentence1": "我分期的 花呗可以晚些还吗", "sentence2": "我的花呗今天可能还不上，明天还可以不", "label": "1"}
{"sentence1": "花呗绑定忘记是哪个银行卡，怎么办", "sentence2": "我绑定的银行卡，但是忘记花呗还款是原先的旧手机号，怎么办", "label": "0"}
{"sentence1": "花呗能自动扣除余额宝", "sentence2": "花呗到期了余额宝扣", "label": "1"}
{"sentence1": "请联系人工客服为我解答", "sentence2": "能否换个人工客服", "label": "0"}
{"sentence1": "花呗怎么开通，为什么开通不了", "sentence2": "花呗怎么打不开来看", "label": "0"}
{"sentence1": "开通花呗显示不安全", "sentence2": "暂时不符合花呗开通条件", "label": "0"}
{"sentence1": "花呗为什么不可用", "sentence2": "怎么无法使用花呗", "label": "1"}
{"sentence1": "借呗没有了", "sentence2": "花呗不能用了", "label": "0"}
{"sentence1": "帮我查查蚂蚁借呗的账单", "sentence2": "怎么查询蚂蚁花呗还有没有还的账单", "label": "0"}
{"sentence1": "为什么蚂蚁借呗没有开放到我", "sentence2": "为什么我借呗没升", "label": "0"}
{"sentence1": "什么样才叫带有花呗标识", "sentence2": "怎么辨别花呗的标识", "label": "1"}
{"sentence1": "我现在花呗还完了。。现在不能用 以前逾期了的 怎么解决", "sentence2": "蚂蚁花呗逾期还了，怎么还不开通", "label": "1"}
{"sentence1": "我如果今天使用了花呗，啥时候还的", "sentence2": "我现在借的蚂蚁花呗，下个月什么时候还", "label": "1"}
{"sentence1": "花呗.我还不了款", "sentence2": "我的花呗不能还款 没有还款按钮", "label": "0"}
{"sentence1": "花呗可以在***小时便利店使用吗", "sentence2": "花呗可以跨店使用吗", "label": "0"}
{"sentence1": "蚂蚁借呗可以分期还钱吗", "sentence2": "蚂蚁借呗能分期***个月吗", "label": "1"}
{"sentence1": "花呗 分期 都不行", "sentence2": "手机不能用花呗分期", "label": "1"}
{"sentence1": "身份证过期借呗不能使用，借呗什么时候可以恢复使用", "sentence2": "身份证过期了，现在我补办身份证下来了，我更新了资料为什么借呗还不能用", "label": "0"}
{"sentence1": "花呗，我提额，我没上过大学，怎么能完成学历", "sentence2": "没有完善学历花呗能提额吗", "label": "0"}
{"sentence1": "花呗是直接扣款吗", "sentence2": "花呗分期是自动扣钱吗", "label": "0"}
{"sentence1": "我在蚂蚁花呗抽奖，抽到的优酷代金券在哪里可以看到", "sentence2": "我昨天花呗抽奖抽到的优酷会员到哪里看", "label": "0"}
{"sentence1": "蚂蚁借呗可以十二个月以后再还嘛", "sentence2": "借呗借***可以这个月还***下个月再还***吗", "label": "0"}
{"sentence1": "蚂蚁花呗身份验证失败怎么办", "sentence2": "我想要开通蚂蚁借呗但是要身份证验证我验证为什么验证不了", "label": "0"}
{"sentence1": "蚂蚁借呗***用一个月多少利息", "sentence2": "蚂蚁借呗一万块利息多少", "label": "1"}
{"sentence1": "当前付款方式不支持花呗", "sentence2": "当前交易不支持花呗怎么回事", "label": "1"}
{"sentence1": "借呗分***期可以再次分期吗", "sentence2": "蚂蚁借呗分期得能在分期吗", "label": "1"}
{"sentence1": "有可以用花呗充q币吗", "sentence2": "花呗是否充值q币", "label": "1"}
{"sentence1": "蚂蚁花呗最低能借多少", "sentence2": "花呗借***最低还多少", "label": "0"}
{"sentence1": "怎么提前还款？花呗", "sentence2": "我的花呗为什么不支持提前还款", "label": "0"}
{"sentence1": "我要临时提额花呗", "sentence2": "花呗临时额度怎么提升", "label": "1"}
{"sentence1": "花呗 什么意思", "sentence2": "花呗-什么意思", "label": "1"}
{"sentence1": "花呗***号还可以吗", "sentence2": "花呗年后还可以吗", "label": "0"}
{"sentence1": "我想提额借呗", "sentence2": "如何能提升蚂蚁借呗额度", "label": "0"}
{"sentence1": "为什么不能用蚂蚁借呗", "sentence2": "开通蚂蚁借呗", "label": "0"}
{"sentence1": "花呗分期后 提前还清 之后手续费还要付吗", "sentence2": "花呗分期后一次性付清会有手续费吗", "label": "1"}
{"sentence1": "花呗授权取消了 影响额度么", "sentence2": "花呗怎么授权", "label": "0"}
{"sentence1": "借呗延期换", "sentence2": "借呗可不可以延期", "label": "1"}
{"sentence1": "花呗永久关闭了还能开吗", "sentence2": "花呗我能在开吗", "label": "0"}
{"sentence1": "用了网上银行 蚂蚁借呗没有了", "sentence2": "蚂蚁借呗为什么没有额度的", "label": "0"}
{"sentence1": "花呗为负数，数字会增加吗", "sentence2": "花呗是负数可以消费吗", "label": "0"}
{"sentence1": "退货，花呗还要分期付款", "sentence2": "花呗分期购", "label": "0"}
{"sentence1": "怎么把花呗换到另一个手机号上去", "sentence2": "花呗手机号码换了，怎么解除", "label": "0"}
{"sentence1": "花呗已还款账单怎么删除", "sentence2": "花呗账单删除可以找回来么", "label": "0"}
{"sentence1": "花贝怎么绑定不了", "sentence2": "他不能绑定花呗吗", "label": "1"}
{"sentence1": "如果不注销，我这个花呗借呗都不能用", "sentence2": "我另一个账户注销了，但是我这个账户为什么用不了花呗", "label": "0"}
{"sentence1": "我花呗十号还款会有影响吗", "sentence2": "用了花呗最低还款后会算逾期吗，那影响信用吗", "label": "0"}
{"sentence1": "扫码骑共享单车几天退押金？花呗支付", "sentence2": "扫共享单车付的押金是用蚂蚁花呗怎么退押金", "label": "0"}
{"sentence1": "如果我注销其中一个账号，那我另一个支付宝的花呗和借呗有变化吗", "sentence2": "我原来的手机号注册了支付宝账户，现在用另一个新的手机号重新又注册了个支付宝账户！我但是新的支付宝账户用不了花呗", "label": "0"}
{"sentence1": "花呗是在支付宝扣呀还是银行卡", "sentence2": "已用银行卡，花呗还扣钱", "label": "0"}
{"sentence1": "蚂蚁借呗借的钱没用怎么还回去", "sentence2": "蚂蚁借吧怎么还款期没有一年的了", "label": "0"}
{"sentence1": "商家怎么开通蚂蚁花呗和信用卡收费", "sentence2": "开通花呗支付收取什么手续费", "label": "0"}
{"sentence1": "花呗可以在那些上面使用", "sentence2": "花呗的钱要在哪里使用", "label": "1"}
{"sentence1": "借呗申请多少时间到帐", "sentence2": "借呗借款多久到帳", "label": "1"}
{"sentence1": "蚂蚁借呗逾期了对信用有影响吗", "sentence2": "我想查下我的借呗有逾期吗", "label": "0"}
{"sentence1": "我想取消蚂蚁借呗自动还款", "sentence2": "蚂蚁花呗怎么取消自动还款", "label": "0"}
{"sentence1": "花呗支付也是余额不足", "sentence2": "花呗余额***，但是付款时显示余额不足", "label": "1"}
{"sentence1": "为什么我没资格开通花呗收款", "sentence2": "商家怎么开通花呗收款", "label": "0"}
{"sentence1": "怎么用蚂蚁花呗付款", "sentence2": "花呗付款不可用", "label": "0"}
{"sentence1": "用花呗失败却被扣款了", "sentence2": "花呗扣款失败", "label": "0"}
{"sentence1": "我帐户可以开通花呗吗", "sentence2": "开通花呗不用可以吗", "label": "0"}
{"sentence1": "为什么说我暂时不符合开通花呗", "sentence2": "为什么我点击开通花呗", "label": "0"}
{"sentence1": "花呗买手机分期能提前还不", "sentence2": "花呗提前还一部分，剩下的到日期还能分期吗", "label": "0"}
{"sentence1": "花呗被冻结了。怎么样解冻", "sentence2": "花呗受限制了 怎么解开", "label": "0"}
{"sentence1": "借呗还有多少未还", "sentence2": "借呗剩多少没还", "label": "1"}
{"sentence1": "花呗用手机怎么关闭", "sentence2": "我不想用花呗了，怎么关闭", "label": "0"}
{"sentence1": "花呗能在施华洛世奇店用吗", "sentence2": "花呗能到其它店里用", "label": "0"}
{"sentence1": "花呗积分***今天会清零吗", "sentence2": "花呗积分到年底会清零么", "label": "0"}
{"sentence1": "借呗没有主动还款的字", "sentence2": "我的蚂蚁借呗还款到期怎么没有自动扣款", "label": "0"}
{"sentence1": "没有学历花呗能不能提额", "sentence2": "我在花呗那里提额没有学历怎么提", "label": "0"}
{"sentence1": "花呗是怎么付款的，是不是直接从支付宝付钱", "sentence2": "用花呗支付订单交易了，但是又不想用花呗上的钱了，怎么才能再用卡上现金支付", "label": "0"}
{"sentence1": "为什么蚂蚁借呗放款成功，而工商银行卡未到账", "sentence2": "蚂蚁借呗放款为什么还没到账", "label": "1"}
{"sentence1": "为什么我的借呗只能分期***个月成了", "sentence2": "借呗怎么只能半年还了", "label": "1"}
{"sentence1": "退到花呗的钱去哪了", "sentence2": "我账单已经还完款了，可是又退了，钱应该退到余额宝里，怎么退到花呗了，我的钱不是白还了吗", "label": "0"}
{"sentence1": "我的花呗没有临时额度，为什么会有负数", "sentence2": "为什么我花呗还了以后 使用是负的", "label": "0"}
{"sentence1": "蚂蚁花呗几点扣钱", "sentence2": "蚂蚁花呗你们自己扣款吗", "label": "0"}
{"sentence1": "花呗可以换绑到自己名下其他支付宝账户吗", "sentence2": "花呗能转移到其他账号吗", "label": "1"}
{"sentence1": "能查到以前是谁帮我调整了蚂蚁借呗的额度吗", "sentence2": "借呗的额度能调整吗", "label": "0"}
{"sentence1": "什么情况才会出现无借呗额度", "sentence2": "借呗会降低额度吗", "label": "0"}
{"sentence1": "花呗分期要一次分期额度还是总额度", "sentence2": "我要审批花呗分期还款", "label": "0"}
{"sentence1": "我已经花呗分期了，还款日是***月***号，那我这个月***号提前还，还要手续费吗", "sentence2": "花呗分期付款提前还款会扣手续费吗", "label": "1"}
{"sentence1": "花呗开通了没事吧", "sentence2": "如和开通花呗", "label": "0"}
{"sentence1": "花呗没用要还钱吗", "sentence2": "花呗还钱是从卡里自动扣的吗", "label": "0"}
{"sentence1": "花呗安全验证未通过什么意思", "sentence2": "花呗中安全验证怎么做", "label": "0"}
{"sentence1": "花呗的可以报装宽带吗", "sentence2": "花呗能叫宽带吗", "label": "0"}
{"sentence1": "花呗刷脸通不过去验证", "sentence2": "是花呗刷脸失败", "label": "1"}
{"sentence1": "我现在已经还了***怎么还不能使用花呗", "sentence2": "我花呗还款后为什么再用用不了了", "label": "1"}
{"sentence1": "我想改***号花呗还款", "sentence2": "我想多还点花呗，该怎么修改", "label": "0"}
{"sentence1": "怎么开通蚂蚁花呗和信用卡支付", "sentence2": "申请开通信用卡花呗收款后，如何收款", "label": "0"}
{"sentence1": "我收不到蚂蚁借呗的短信验证", "sentence2": "我还借呗，收不到验证码", "label": "0"}
{"sentence1": "更改花呗还款日", "sentence2": "花呗还款日期可以自己调整吗", "label": "1"}
{"sentence1": "现在花呗可以提前还款么", "sentence2": "为什么花呗那里没有提前还款的", "label": "0"}
{"sentence1": "能取消花呗得分期吗", "sentence2": "花呗结束分期", "label": "1"}
{"sentence1": "花呗可以在美团和饿了吗使用么", "sentence2": "为什么我的花呗用不了美团", "label": "0"}
{"sentence1": "怎么提升没有蚂蚁借呗", "sentence2": "借吧怎么提升", "label": "1"}
{"sentence1": "花呗冻结了怎么开通", "sentence2": "卡冻结了，花呗怎么还", "label": "0"}
{"sentence1": "这月一号用花呗 什么时候还", "sentence2": "***月***号使用花呗，什么时候还", "label": "1"}
{"sentence1": "我的蚂蚁借呗还款还完了吗", "sentence2": "蚂蚁借呗全还", "label": "0"}
{"sentence1": "尽情花呗怎么没额度", "sentence2": "花呗后面出现尽情花呗", "label": "0"}
{"sentence1": "什么时候可以重新开通花呗", "sentence2": "另一个账户关闭了花呗，这个账户什么时候能重新开通", "label": "0"}
{"sentence1": "我就没有机会用花呗了嘛", "sentence2": "以前没有用过花呗，信用记录会有其他问题吗", "label": "0"}
{"sentence1": "能帮我开通这个账户的花呗吗", "sentence2": "我重新申请支付宝账号可以开通花呗吗", "label": "0"}
{"sentence1": "花呗什么什么可以用", "sentence2": "花呗度可以用来买车吗", "label": "0"}
{"sentence1": "为什么我蚂蚁借呗的钱几个小时了，怎么还没到账", "sentence2": "从借呗上借钱什么时候能到账", "label": "1"}
{"sentence1": "花呗还款不支持信用卡吗", "sentence2": "我是说，我想用自己信用卡里的钱去还借呗里的钱，为什么我的信用卡不支持还", "label": "0"}
{"sentence1": "只要银行卡有钱，花呗到账期就自己扣吗", "sentence2": "双***支付繁忙，花呗银行卡都扣钱了", "label": "0"}
{"sentence1": "花呗十号几点还不算逾期", "sentence2": "蚂蚁花呗需要***号几点之前还款", "label": "1"}
{"sentence1": "蚂蚁借呗怎么申不了", "sentence2": "怎么进不去借呗", "label": "0"}
{"sentence1": "蚂蚁借呗开通不了", "sentence2": "我怎么开不了蚂蚁借呗", "label": "1"}
{"sentence1": "网上贷怎么又成蚂蚁借呗了", "sentence2": "怎样把借呗改成网商贷", "label": "0"}
{"sentence1": "怎么换支付宝花呗", "sentence2": "如何修改支付宝绑定的花呗", "label": "1"}
{"sentence1": "蚂蚁借呗今天到期了，最迟几点还款", "sentence2": "借呗还款当天，一二点还可以吗", "label": "1"}
{"sentence1": "花呗分期还款。可以取消吗", "sentence2": "怎样取消花呗分期服务", "label": "1"}
{"sentence1": "我总共还有多少花呗应该还", "sentence2": "我现在花呗总共应该还多少钱", "label": "1"}
{"sentence1": "你帮我看下我的花呗", "sentence2": "我想要查我的花呗的账单", "label": "0"}
{"sentence1": "怎么样知道对方可以用花呗付款", "sentence2": "怎么看可以花呗支付", "label": "1"}
{"sentence1": "用花呗买东西之后提前还款了，然后又退了货，不知道钱会去哪里", "sentence2": "花呗购票后退款了，钱会去那里", "label": "1"}
{"sentence1": "我还能不能重开花呗", "sentence2": "花呗还可以在开通吗", "label": "1"}
{"sentence1": "我花呗额度什么掉了", "sentence2": "花呗界面临时额度不见了", "label": "0"}
{"sentence1": "使用花呗可以优惠是吗", "sentence2": "花呗有没有优惠", "label": "1"}
{"sentence1": "花呗临时额度怎么才能提到", "sentence2": "怎么增加花呗临时额度", "label": "1"}
{"sentence1": "提前还分期有手续费吗", "sentence2": "花呗分期提前还款，后面的手续费要付嘛", "label": "1"}
{"sentence1": "花呗还款在当天还就好了么", "sentence2": "怎么调整花呗还款方式", "label": "0"}
{"sentence1": "蚂蚁花呗不用会扣钱吗", "sentence2": "花呗不用会收利息吗", "label": "1"}
{"sentence1": "使用花呗好处", "sentence2": "花呗分期对自己有啥好处", "label": "0"}
{"sentence1": "花呗临时额度也能分期么在支付宝上", "sentence2": "花呗临时额度，下月还款能分期吗", "label": "1"}
{"sentence1": "蚂蚁借呗借没了会影响蚂蚁积分吗", "sentence2": "积分等级影响蚂蚁借呗吗", "label": "0"}
{"sentence1": "我还花呗***元，为什么只显示还***元", "sentence2": "为什么我要还了两次电费花呗", "label": "0"}
{"sentence1": "蚂蚁借呗联系方式", "sentence2": "花呗点餐联系方式怎么更改", "label": "0"}
{"sentence1": "我意思是我现在不能使用借呗", "sentence2": "是不是不再打开蚂蚁借呗", "label": "0"}
{"sentence1": "买家花呗支付限制吗", "sentence2": "我的花呗，支付，有设置吗有限制多少钱吗", "label": "0"}
{"sentence1": "我什么时候才能开花呗", "sentence2": "我的支付宝什么时候有花呗", "label": "1"}
{"sentence1": "为什么我的借呗额度没了，之前看还有", "sentence2": "我怎么看不到我借呗的额度了", "label": "1"}
{"sentence1": "有办法提升借呗额度吗", "sentence2": "蚂蚁借呗额度可以帮我提升吗", "label": "1"}
{"sentence1": "为什么收到退款后花呗没有变化", "sentence2": "花呗退款成功了为什么还款额没有变", "label": "1"}
{"sentence1": "怎么设置余额宝自动还款蚂蚁借呗", "sentence2": "花呗用余额宝还款还用设置吗", "label": "0"}
{"sentence1": "为什么我的花呗还款后额度还是没有变成原来的额度", "sentence2": "花呗了，为什么额度还了，还不变呀，还让我还那么多钱呀", "label": "0"}
{"sentence1": "蚂蚁花呗还款日期能更改吗", "sentence2": "花呗还款能不能改在***号左右还", "label": "1"}
{"sentence1": "我的系统里咋没有借呗", "sentence2": "我借呗的款还没有打到卡里", "label": "0"}
{"sentence1": "借呗我还了为什么额度没有了", "sentence2": "为什么我借呗怎么暂无信用额度了", "label": "1"}
{"sentence1": "花呗能读延时还款", "sentence2": "花呗延后两天还款", "label": "1"}
{"sentence1": "退款花呗受影响么", "sentence2": "我还了款，为什么退款还退回花呗", "label": "0"}
{"sentence1": "现在花呗是维护壮态", "sentence2": "花呗维护了吗", "label": "0"}
{"sentence1": "为什么借呗还款期数只有***个月", "sentence2": "为什么我的借呗只有***个月和***个月的选项", "label": "1"}
{"sentence1": "还花呗没到账，银行卡已经扣款", "sentence2": "扣款是从我的银行卡直接扣款的，退款退到花呗了", "label": "0"}
{"sentence1": "借呗还款迟了一天怎么办", "sentence2": "借呗忘记还了逾期不到一天", "label": "1"}
{"sentence1": "我们查我的花呗账单", "sentence2": "后面几个月的花呗账单怎么查询", "label": "1"}
{"sentence1": "花呗支持农村信用社绑定吗", "sentence2": "借呗支持农村信用社", "label": "0"}
{"sentence1": "怎么现在进不了借呗页面", "sentence2": "我的借呗怎么进不了钱", "label": "0"}
{"sentence1": "因为我用了两年的支付宝借呗都不能开通", "sentence2": "为什么我这么久都开不了借呗", "label": "1"}
{"sentence1": "花呗逾期两个月", "sentence2": "我花呗逾期", "label": "1"}
{"sentence1": "蚂蚁借呗一万块一天利息多少", "sentence2": "蚂蚁借呗的利率是怎么算的", "label": "0"}
{"sentence1": "请花呗最低还款算逾期吗", "sentence2": "我在花呗上有过逾期吗", "label": "0"}
{"sentence1": "借呗从什么时候计费", "sentence2": "借呗今天借，什么时候可以还", "label": "0"}
{"sentence1": "蚂蚁借呗会有短信提醒还款吗", "sentence2": "蚂蚁借呗借款到期会提醒吗", "label": "1"}
{"sentence1": "现在蚂蚁借呗只能分***期", "sentence2": "借呗分六期", "label": "1"}
{"sentence1": "蚂蚁借呗是可以用信用卡还款的吗", "sentence2": "蚂蚁借呗可以支持信用卡还款吗", "label": "0"}
{"sentence1": "花呗在哪里，找不到", "sentence2": "但现在支付宝里面找不到花呗了，以前有", "label": "1"}
{"sentence1": "为什么我找不到我的花呗", "sentence2": "我的花呗在哪", "label": "0"}
{"sentence1": "借呗必须还款日还款吗", "sentence2": "借呗的还款日都是***号吗", "label": "0"}
{"sentence1": "今天是借呗还款日，明天还款算是逾期吗", "sentence2": "借呗还款逾期一天", "label": "0"}
{"sentence1": "花呗分期购物怎么操作", "sentence2": "我的花呗怎么不能分期购物", "label": "0"}
{"sentence1": "蚂蚁借呗昨天没还今天已经还了怎么还一直发信息", "sentence2": "蚂蚁借呗还款日没有还钱会怎么样", "label": "0"}
{"sentence1": "支付宝花呗积分", "sentence2": "花呗可积分吗", "label": "0"}
{"sentence1": "我现在花呗还欠有点钱 意思是蚂蚁借呗就不能用是吗", "sentence2": "用借呗 还能用花呗吗", "label": "0"}
{"sentence1": "我的蚂蚁借呗为什么没办法开通", "sentence2": "为什么没有借唄", "label": "0"}
{"sentence1": "蚂蚁借呗的是全部还提前还款", "sentence2": "蚂蚁借呗，提前还款，能否一部分一部分还", "label": "0"}
{"sentence1": "我每月都会提前还款，为什么我的蚂蚁借呗额度降低了", "sentence2": "我的借呗额度降低了吗", "label": "0"}
{"sentence1": "花呗逾期还款的利息多少是多少", "sentence2": "花呗逾期没还上利息多少", "label": "1"}
{"sentence1": "花呗临时额度可以分期还吗", "sentence2": "花呗双***临时额度出帐单可分期吗", "label": "1"}
{"sentence1": "花呗抽奖的天猫超市优惠券", "sentence2": "花呗还款优惠券", "label": "0"}
{"sentence1": "蚂蚁借呗可以延期", "sentence2": "余额可以还借呗吗", "label": "0"}
{"sentence1": "系统评估蚂蚁借呗是多久一次", "sentence2": "借呗多久评估次", "label": "1"}
{"sentence1": "花呗 可以用密付还款吗", "sentence2": "密付不能用花呗么", "label": "0"}
{"sentence1": "花呗体验额度都不行", "sentence2": "能不能给个花呗体验额度", "label": "1"}
{"sentence1": "借呗为什么不能提前还一期的", "sentence2": "蚂蚁借呗分期后怎么提前还这个月的钱", "label": "0"}
{"sentence1": "已还款的花呗又退回了怎么计算", "sentence2": "我的花呗需要还款的钱是怎么算的", "label": "0"}
{"sentence1": "我蚂蚁借呗已经还了，怎么还自动扣钱", "sentence2": "为什么蚂蚁借呗还款我银行卡扣了***多", "label": "0"}
{"sentence1": "开通花呗不用不需要产生费用吧", "sentence2": "我开通了花呗没有消费的话，是否会产生费用", "label": "1"}
{"sentence1": "今天借的花呗是这个月九号还还是下个月九号还", "sentence2": "我解约了但是今天这次花呗里扣的钱还能退了吗", "label": "0"}
{"sentence1": "我的借呗现在是开起的，还是关闭的", "sentence2": "请把我的蚂蚁借呗控制关闭", "label": "0"}
{"sentence1": "蚂蚁花呗还款问提", "sentence2": "我有花呗还款业务吗", "label": "0"}
{"sentence1": "我已经可以花呗付款", "sentence2": "客户用花呗付款", "label": "0"}
{"sentence1": "开通不了花呗么", "sentence2": "别人扫码不能花呗支付", "label": "0"}
{"sentence1": "但我支付宝里面已付了款，花呗怎么又付了", "sentence2": "我支付宝付过款了为什么花呗还要扣钱", "label": "1"}
{"sentence1": "花呗与借呗什么关系", "sentence2": "花呗和借呗有什么影响", "label": "0"}
{"sentence1": "怎么选择开通花呗服务商家", "sentence2": "商家怎样开通顾客的花呗付款", "label": "1"}
{"sentence1": "游戏充值支付为什么不能用花呗", "sentence2": "为什么我的蚂蚁花呗无法为游戏充值了", "label": "1"}
{"sentence1": "九月花呗返现活动", "sentence2": "花呗 返现", "label": "0"}
{"sentence1": "不是花呗 是网商银行", "sentence2": "花呗 网商银行", "label": "0"}
{"sentence1": "我是商家怎么设置花呗的收款码", "sentence2": "我是实体店商家 如何设置花呗收款", "label": "1"}
{"sentence1": "借呗提额查询", "sentence2": "点开借呗提示有提额机会", "label": "1"}
{"sentence1": "查询支付宝未来每月花呗账单", "sentence2": "支付宝账单，意思是我用支付宝一共花了***多，花呗花了***多", "label": "0"}
{"sentence1": "我要开通花呗收钱码", "sentence2": "如何开通信用卡和花呗收钱码", "label": "1"}
{"sentence1": "问什么我的花呗要还款", "sentence2": "花呗现在怎么还款", "label": "0"}
{"sentence1": "原来可以借呗额度设置的", "sentence2": "借呗可以调低", "label": "0"}
{"sentence1": "蚂蚁借呗和网商贷是一回事么", "sentence2": "网商货和蚂蚁借呗有什么区别", "label": "1"}
{"sentence1": "我用银行卡多还了花呗怎么办", "sentence2": "用微信怎么还款花呗", "label": "0"}
{"sentence1": "如果蚂蚁借呗服务不是主动还款，是自动还款会不会影响信用", "sentence2": "怎么借呗不自动还款", "label": "0"}
{"sentence1": "我的蚂蚁花呗和蚂蚁借呗都没法使用是什么回事", "sentence2": "花呗和借呗怎么都用不了了", "label": "1"}
{"sentence1": "蚂蚁借呗还款后可以再借吗", "sentence2": "蚂蚁借呗全额还完还能再借吗", "label": "1"}
{"sentence1": "别人向我用花呗付钱", "sentence2": "我用花呗付款", "label": "0"}
{"sentence1": "我怎么用不起来花呗了", "sentence2": "为啥我不能用花呗了", "label": "1"}
{"sentence1": "我存入花呗的钱怎么不见了", "sentence2": "我还款借呗*** 怎么发现钱不见了***", "label": "0"}
{"sentence1": "上个月花呗账单到了，想查下上个月的账单是否，在哪查", "sentence2": "我在哪里可以查到我用了花呗", "label": "1"}
{"sentence1": "为什么我的花呗在我的里面找不到这个软件", "sentence2": "我在支付宝上找不到花呗", "label": "1"}
{"sentence1": "手机掉了导致花呗没有按时还款 现在还了怎么用不了了", "sentence2": "我之前用了花呗买手机，按时还完了，为什么这一年都没提升", "label": "0"}
{"sentence1": "为什么蚂蚁借呗不能申请", "sentence2": "为什么不给我开通借呗", "label": "1"}
{"sentence1": "我的花呗还能开通了么", "sentence2": "可以开通花呗嘛", "label": "1"}
{"sentence1": "明天还还蚂蚁借呗了，余额宝转不进入金额了", "sentence2": "余额宝转不进去钱！怎么还***号的借呗", "label": "0"}
{"sentence1": "我试用了多少花呗", "sentence2": "我现在花了花呗多少", "label": "0"}
{"sentence1": "支付宝交电费怎么不支持花呗了", "sentence2": "收款的时候提示 不支持花呗 怎么的回事", "label": "0"}
{"sentence1": "还款了之后为什么不能使用花呗", "sentence2": "花呗逾期还清了怎么使用不了", "label": "0"}
{"sentence1": "花呗里面花一分钱抽圈的", "sentence2": "昨天刚开通的花呗，然后用一分钱抽的天猫劵在哪里查看", "label": "0"}
{"sentence1": "花呗改变额度", "sentence2": "我的花呗额度被降了吗", "label": "0"}
{"sentence1": "要多少分才可以申请开通花呗", "sentence2": "多少分才能正常使用花呗", "label": "0"}
{"sentence1": "蚂蚁花呗如何临时提高额度", "sentence2": "怎样临时提额借呗或花呗", "label": "0"}
{"sentence1": "花呗最低还款以后每日利息多少", "sentence2": "花呗最低还款 后面的利息怎么算", "label": "1"}
{"sentence1": "怎么查看借呗一共收了多少利息", "sentence2": "***借呗一个月忘还推迟了二天利息要多少", "label": "0"}
{"sentence1": "花呗如何只提前还可选择吗", "sentence2": "我花呗不能全提前还款吗", "label": "0"}
{"sentence1": "十二个小时有了，我花呗，提额需要刷脸", "sentence2": "要不是为了蚂蚁积分，花呗额度我都无所谓", "label": "0"}
{"sentence1": "为什么这个月花呗不能交水电费了", "sentence2": "我的花呗额度为什么不能交家里的电费了", "label": "0"}
{"sentence1": "蚂蚁借呗能强开吗", "sentence2": "蚂蚁借呗！咋样能开通", "label": "0"}
{"sentence1": "为什么以前蚂蚁借呗期限是***个月", "sentence2": "蚂蚁借呗期限", "label": "0"}
{"sentence1": "我花呗刷脸怎么没通过", "sentence2": "花呗刷脸不能", "label": "1"}
{"sentence1": "花呗分期好提前还款吗", "sentence2": "花呗分期可以提前还下月账单吗", "label": "1"}
{"sentence1": "花呗，怎么算", "sentence2": "怎么查看花呗利息", "label": "0"}
{"sentence1": "前面借呗不小心逾期了，以后还能恢复吗", "sentence2": "借呗还了，还可以借", "label": "0"}
{"sentence1": "密付能否用花呗", "sentence2": "花呗不可以密付吗", "label": "1"}
{"sentence1": "借呗能否提前一天还款不", "sentence2": "我如果只使用俩天，可以用借呗提前还款吗", "label": "1"}
{"sentence1": "这单已退款成功回花呗 为什么还要还钱", "sentence2": "为什么退款退回花呗了总消费还是不变 那我还的款不就多了", "label": "1"}
{"sentence1": "花呗***线下支付不了", "sentence2": "花呗不能线下消费", "label": "0"}
{"sentence1": "您截图花呗", "sentence2": "这样，麻烦您截图一下花呗里的", "label": "1"}
{"sentence1": "我开通花呗为什么分期付款不了", "sentence2": "为什么不能使用花呗分期支付", "label": "1"}
{"sentence1": "我都等三个月了，那你们系统是根据什么把我的花呗停掉的", "sentence2": "为什么还开不了花呗借呗什么的", "label": "0"}
{"sentence1": "***块的收钱码能不能收花呗信用卡", "sentence2": "是我店里需要一张收款花呗的收钱码、我们店里的收钱码不能收花呗和信用卡的钱", "label": "0"}
{"sentence1": "借呗借钱可以一个月还清吗", "sentence2": "借呗分期六个月可以六个月到期一次还清吗", "label": "0"}
{"sentence1": "花呗临时额度超了", "sentence2": "花呗使用临时额度后，还款会优先还临时额度吗", "label": "0"}
{"sentence1": "我的退款金额，在花呗上找不到", "sentence2": "是找不到我这张银行卡，但是在花呗里面，它是自动划扣的，扣我这张银行卡的金额", "label": "0"}
{"sentence1": "花呗和余额一起付款", "sentence2": "怎么查询花呗余额", "label": "0"}
{"sentence1": "我花呗这个月该还***多", "sentence2": "我现在花呗还有***没有还。还款日我最低还多少", "label": "0"}
{"sentence1": "我的花呗账户有钱怎么不能自动还款", "sentence2": "花呗逾期还款怎么不能自动从我银行卡里扣", "label": "0"}
{"sentence1": "什么时候可以讲花呗分期", "sentence2": "我花呗什么时候可以再分期", "label": "0"}
{"sentence1": "借呗怎么变成***至***个月，没***个月了吗", "sentence2": "借呗怎么只有，三个月和六个月的了", "label": "1"}
{"sentence1": "现在借呗怎么只能分***期", "sentence2": "现在借呗最多分***个月", "label": "0"}
{"sentence1": "我还款扣钱了，为什么还花呗里面还没有显示，还是要我还款", "sentence2": "我花呗明明是要还***为什么扣款扣***", "label": "0"}
{"sentence1": "花呗晚一天还款算预期吗", "sentence2": "花呗还款超过几天算逾期", "label": "1"}
{"sentence1": "余额宝怎么还不了花呗", "sentence2": "怎么花呗还可用不了", "label": "0"}
{"sentence1": "是的，我想关闭这个号的花呗，再用同一身份证的其它账号开通", "sentence2": "我知道a账户关闭了花呗b帐号应该是可以开通的，即使不能开通也不应该显示不能开通的原因是另一帐号已开通", "label": "0"}
{"sentence1": "我花呗额度有七百，手机价位是***元，支持花呗分期我可不可以使用花呗付款", "sentence2": "花呗可以全额付款", "label": "0"}
{"sentence1": "为什么我的支付宝借呗异常", "sentence2": "花呗为什么提示账号异常", "label": "0"}
{"sentence1": "我的支付宝账户怎么开通不了花呗，借呗这些功能", "sentence2": "我怎么还是开通不了花呗和借呗", "label": "1"}
{"sentence1": "蚂蚁借呗还款日几号", "sentence2": "蚂蚁借呗一般还款时间是多久", "label": "1"}
{"sentence1": "境外使用花呗", "sentence2": "花呗境外付款", "label": "1"}
{"sentence1": "我的花呗，一次能收多少钱", "sentence2": "花呗需要收多余的钱吗", "label": "0"}
{"sentence1": "用花呗订外卖", "sentence2": "去年用花呗订了外卖，结果外卖没有送货", "label": "0"}
{"sentence1": "借呗张额度多久", "sentence2": "借呗的额度如何低", "label": "0"}
{"sentence1": "借呗逾期了还可以借钱吗", "sentence2": "可以在开通蚂蚁借呗吗", "label": "0"}
{"sentence1": "蚂蚁借呗为什么隔天到账", "sentence2": "借呗什么时候到银行卡", "label": "0"}
{"sentence1": "蚂蚁花呗多少才能分期", "sentence2": "花呗消费多少可以办分期", "label": "1"}
{"sentence1": "天猫花呗免息分期券", "sentence2": "领取花呗免息卷", "label": "0"}
{"sentence1": "关联账户能使用花呗或借呗吗", "sentence2": "关联的支付宝账户可以共享主账户的花呗额度吗", "label": "0"}
{"sentence1": "借呗系统繁忙是什么意思", "sentence2": "怎么登陆花呗一直系统繁忙", "label": "0"}
{"sentence1": "在哪里好花呗", "sentence2": "花呗盒子的钥匙在哪儿", "label": "0"}
{"sentence1": "我这个***月***号花呗支付的钱是什么情况", "sentence2": "我花呗上用的***是什么钱", "label": "1"}
{"sentence1": "为什么给我关了借呗", "sentence2": "蚂蚁借呗怎么给关闭了 不能借款了", "label": "0"}
{"sentence1": "花呗额度提升了，借呗为啥不能开通", "sentence2": "花呗额度高，借呗不能开通", "label": "0"}
{"sentence1": "我花呗逾期一天可以吗", "sentence2": "花呗可以逾期吗", "label": "1"}
{"sentence1": "花呗分期购买商品额度不够是什么意思", "sentence2": "花呗分期，他怎么是一次性扣款", "label": "0"}
{"sentence1": "花呗会自动还款", "sentence2": "怎么设置花呗的自动还款", "label": "0"}
{"sentence1": "借呗还完为什么还说有负面记录未处理", "sentence2": "借呗还款了为什么负面记录还提醒", "label": "1"}
{"sentence1": "我这个花呗已经还了，怎么有八十多退到花呗的，我没收到", "sentence2": "为什么我这查不到退款花呗的钱到哪里了", "label": "1"}
{"sentence1": "花呗临时额度还的时候可以分期吗", "sentence2": "花呗那临时额度能不能分期还款", "label": "1"}
{"sentence1": "怎么我的花呗开通不了了", "sentence2": "什么开通借呗，花呗，这么久为什么进不了介面", "label": "0"}
{"sentence1": "蚂蚁借呗常期不用如何关闭", "sentence2": "如果长期不用借呗会不会关掉", "label": "1"}
{"sentence1": "花呗借呗都不可以", "sentence2": "不能用花呗借呗了", "label": "1"}
{"sentence1": "但是这些支付宝也扣了钱", "sentence2": "我还是觉得支付宝已经帮我付过*** 花呗也扣了", "label": "0"}
{"sentence1": "我借呗和来分期为什么借款不了啦", "sentence2": "为什么支付宝更新了来分期和花呗就使用不了", "label": "0"}
{"sentence1": "我的花呗是最早用的一个手机号，现在手机号变了", "sentence2": "花呗的是花呗帮定的手机号，更换了怎么办", "label": "0"}
{"sentence1": "申请成功开通花呗收款，为什么还不能付", "sentence2": "收钱码，开通了怎么开通不了花呗收款", "label": "0"}
{"sentence1": "蚂蚁借呗。日计息。提前还款有手续费吗", "sentence2": "怎么借呗提前还要手续费", "label": "1"}
{"sentence1": "借呗转账收取手续费吗", "sentence2": "借呗转账收不收手续费", "label": "1"}
{"sentence1": "前面我就是用花呗买的机票", "sentence2": "花呗能买飞机票", "label": "1"}
{"sentence1": "只有***额度花呗", "sentence2": "为什么我的花呗额度只有六千", "label": "1"}
{"sentence1": "花呗可以迟俩天还款吗", "sentence2": "花呗延长还款要紧吗", "label": "0"}
{"sentence1": "我要找回花呗付款怎么找", "sentence2": "我开通了花呗，可是付款后找不到", "label": "1"}
{"sentence1": "收钱码可以收自己花呗和信用卡的钱么", "sentence2": "收钱码 收不了信用卡和花呗", "label": "0"}
{"sentence1": "为什么我的收款码不能开通信用卡跟花呗收款", "sentence2": "我是商家，为什么不能开通花呗，收款", "label": "0"}
{"sentence1": "看到花呗买手机***期免息", "sentence2": "花呗***期免息券", "label": "0"}
{"sentence1": "我双十一买的东西用了花呗，可还款是显示没开通花呗，我怎么还款", "sentence2": "我的支付宝没有开通花呗，但淘宝付款使用花呗付款了，怎么还款", "label": "1"}
{"sentence1": "借呗分期后，提前还了第一个月的钱", "sentence2": "我借呗这个月还了吗", "label": "0"}
{"sentence1": "从蚂蚁借呗借钱，用错收款银行卡了，想换一张", "sentence2": "借呗怎么换收款银行卡", "label": "1"}
{"sentence1": "花呗分期后提前还款，要收取手续费吗", "sentence2": "花呗分期后一次还清，还要花手续费吗", "label": "0"}
{"sentence1": "为什么花呗还是不能用", "sentence2": "逾期以处理为啥花呗还是用不了", "label": "1"}
{"sentence1": "到期蚂蚁花呗会自动扣款吗", "sentence2": "花呗会自动从余利宝扣款吗", "label": "0"}
{"sentence1": "支付宝绑定的是信用社卡跟开不了蚂蚁借呗有关系吗", "sentence2": "信用社的是不是不可以开花呗", "label": "0"}
{"sentence1": "花呗怎样叫好友代付", "sentence2": "咋样找人代付花呗", "label": "1"}
{"sentence1": "支付宝花呗冻结苹果充值了", "sentence2": "花呗花呗不能给苹果商店充值吗", "label": "1"}
{"sentence1": "怎么申请花呗和信用卡收款二维码", "sentence2": "信用卡花呗怎么开通二维码收款", "label": "1"}
{"sentence1": "花呗的一个月，是指卖家发货后一个月，还是付款后的一个月", "sentence2": "花呗是实际付款给卖家后一个月还吗", "label": "0"}
{"sentence1": "我花呗逾期了，但是还了快半年了。怎么还是不能用", "sentence2": "我的花呗逾期后一次还清了怎么不能使用", "label": "0"}
{"sentence1": "在那里看借呗还款日", "sentence2": "借呗多笔借款，还款日怎么算的", "label": "0"}
{"sentence1": "为什么退回花呗但只看到记录，没看到需要还款额减少", "sentence2": "退款到花呗，为神马没看到钱", "label": "1"}
{"sentence1": "借呗今天怎么没有自动扣款", "sentence2": "借呗今天到期，***点没有扣款，怎么办", "label": "1"}
{"sentence1": "怎么还花呗款呀", "sentence2": "花呗还钱进不去怎么还", "label": "1"}
{"sentence1": "现在花呗不可以做分期了吗", "sentence2": "我的花呗不是分期了么", "label": "0"}
{"sentence1": "我是用花呗分期的", "sentence2": "***万块花呗分期", "label": "0"}
{"sentence1": "怎么恢复借呗余额", "sentence2": "我想恢复借呗", "label": "1"}
{"sentence1": "花呗已还款为什么不能购物", "sentence2": "没有预期商品为什么还不能使用花呗", "label": "1"}
{"sentence1": "花呗预期能不能帮我取消了", "sentence2": "手机掉了花呗逾期了怎么办", "label": "0"}
{"sentence1": "用了花呗是会自动还款吗？谢谢", "sentence2": "花呗还款日到期能自动还款吗", "label": "1"}
{"sentence1": "为什么用花呗支付会扣我银行卡里的钱", "sentence2": "为什么是花呗付款的", "label": "0"}
{"sentence1": "借呗还款本期只还了一点点", "sentence2": "借呗的月借可以到期全部一起还款吗", "label": "0"}
{"sentence1": "花呗一直显示需要登陆支付宝账户", "sentence2": "登录支付宝帐号用花呗", "label": "1"}
{"sentence1": "借呗身份证拍照认证不过", "sentence2": "蚂蚁借呗身份证拍照是什么情况", "label": "0"}
{"sentence1": "花呗分期只能每月还吗", "sentence2": "花呗分期单笔", "label": "0"}
{"sentence1": "密付可以用花呗付钱吗", "sentence2": "密付可以改成花呗付款吗", "label": "1"}
{"sentence1": "我用蚂蚁借呗还款银行卡有钱可以吗", "sentence2": "我在蚂蚁借呗借的钱现在把本金和手续费还了还要还剩余期数的利息吗", "label": "0"}
{"sentence1": "我的花呗两边还钱", "sentence2": "我的花呗还了多钱", "label": "0"}
{"sentence1": "借呗能提前还下个月的吗", "sentence2": "我蚂蚁借呗这个月九号还款我可以现在提前还吗", "label": "1"}
{"sentence1": "蚂蚁花呗什么时候能提额", "sentence2": "我的花呗什么时候才可以重新使用", "label": "0"}
{"sentence1": "已还微贷，为什么花呗还不能用", "sentence2": "为什么提醒花呗无法使用", "label": "0"}
{"sentence1": "借呗为什么只有***个月分期了", "sentence2": "借呗每月什么什么还", "label": "0"}
{"sentence1": "借呗开通了，然后自己关闭啦", "sentence2": "借呗开通又关闭了因为什么", "label": "1"}
{"sentence1": "买火车票用了花呗但是花呗已经还清 退款回到什么地方", "sentence2": "是用花呗付了两次钱，才买上火车票", "label": "0"}
{"sentence1": "蚂蚁借呗和网商贷是一样的吗", "sentence2": "借呗和网商贷能同时存在吗", "label": "0"}
{"sentence1": "哈喽单车押金不能用花呗了", "sentence2": "为啥我不能用花呗支付摩拜单车押金", "label": "0"}
{"sentence1": "我这借呗都有一阵显示异常了 啥意思", "sentence2": "我的蚂蚁花呗显示异常是什么意思", "label": "1"}
{"sentence1": "花呗盒子赠送给朋友的操作方法", "sentence2": "花呗盒子送人", "label": "1"}
{"sentence1": "分期花呗提前还，有什么危害吗", "sentence2": "花呗分期还，提前已还款第一个月分期，为什么还有***期", "label": "0"}
{"sentence1": "什么时候能在用蚂蚁花呗交电费", "sentence2": "用花呗交电费，多长时间到账", "label": "0"}
{"sentence1": "借呗可以满一年一次还吗", "sentence2": "我的借呗可以升值了吗", "label": "0"}
{"sentence1": "花呗分期还是要用支付密码的。是不是这样？支付宝的钱款会扣除吗", "sentence2": "花呗要支付密码吗", "label": "0"}
{"sentence1": "我申请了花呗支付和以前申请的支付宝二维码合二为一是吗", "sentence2": "我想了解关于蚂蚁花呗，这个就是可以商家蚂蚁花贝支付的二维码是怎么怎么怎么弄的", "label": "0"}
{"sentence1": "开通花呗需要付年费吗", "sentence2": "开通了花呗，没购物，收费吗", "label": "0"}
{"sentence1": "邮政卡花呗能自动扣除钱吗", "sentence2": "花呗自动扣款扣那里的", "label": "0"}
{"sentence1": "花呗不能充值苹果app了嘛", "sentence2": "花呗充值的", "label": "0"}
{"sentence1": "我不能登录花呗", "sentence2": "花呗页面登不进去", "label": "1"}
{"sentence1": "花呗怎么还要扣我钱", "sentence2": "***月的花呗账单我以还清，怎么还提示我需要还款的", "label": "0"}
{"sentence1": "如何更换借呗", "sentence2": "蚂蚁借呗如何更换验证方式", "label": "0"}
{"sentence1": "我的花呗怎么安全验证不成功", "sentence2": "为什么花呗安全验证失败", "label": "1"}
{"sentence1": "无法使用花呗。添加银行卡也不行是啥意思", "sentence2": "干啥叫我添加银行卡 而且添加了也不能用花呗", "label": "1"}
{"sentence1": "借呗借不了钱了什么原因", "sentence2": "怎么借呗不能借款啦", "label": "1"}
{"sentence1": "借呗的还款日是每月几号", "sentence2": "***月***日借呗借款，***月几号还", "label": "0"}
{"sentence1": "手机收款花呗不支持", "sentence2": "为啥我的显示不支持花呗收款", "label": "0"}
{"sentence1": "是银行卡没钱才用花呗额度扣款的", "sentence2": "蚂蚁借呗还款银行卡额度受限", "label": "0"}
{"sentence1": "借呗刚还进去能拿出来吗", "sentence2": "借呗还了之后能立马借吗", "label": "1"}
{"sentence1": "我的花呗不能分期付款了？为什么", "sentence2": "我的就不可以用花呗", "label": "0"}
{"sentence1": "我现在花呗额度总共多少", "sentence2": "商家花呗额度的多少影响别人向我花呗支付的金额", "label": "0"}
{"sentence1": "蚂蚁借呗只能分***个月还款。没有十二个月还款了", "sentence2": "为什么我只有六个月的借呗还款期", "label": "0"}
{"sentence1": "我十月的花呗还款具体账单有记录吗", "sentence2": "我上月的花呗还完没", "label": "0"}
{"sentence1": "摩拜单车押金不能用花呗", "sentence2": "花呗不能支付共享单车押金我", "label": "0"}
{"sentence1": "淘宝就可以用。支付宝用不了花呗", "sentence2": "淘宝用不了花呗支付了", "label": "0"}
{"sentence1": "花呗，能扫码付款吗", "sentence2": "花呗能够在商家店里扫码支付嘛", "label": "1"}
{"sentence1": "现在美团消费，花呗怎么用不了", "sentence2": "为什么花呗在美团外卖上不能用", "label": "1"}
{"sentence1": "花呗冻结无法使用", "sentence2": "花呗使用不起来", "label": "0"}
{"sentence1": "蚂蚁借呗只能用一次吗", "sentence2": "蚂蚁借呗上说信用度低", "label": "0"}
{"sentence1": "用花呗怎么开发票", "sentence2": "怎么开通花呗实体店", "label": "0"}
{"sentence1": "为什么现在用花呗付款的网点少了", "sentence2": "为什么花呗付款会限金额", "label": "0"}
{"sentence1": "样知道我的花呗还有多少钱", "sentence2": "我花呗分了几期？每期多少钱", "label": "0"}
{"sentence1": "我的花呗被降低额度了", "sentence2": "可以把花呗的额度降下来吗", "label": "0"}
{"sentence1": "我还花呗怎么验证码还是发我以前手机号码上呀", "sentence2": "花呗支付校检码为什么发到旧手机号上", "label": "1"}
{"sentence1": "花呗变成负数了怎么查临时额度", "sentence2": "花呗成负数了，怎么还", "label": "0"}
{"sentence1": "为什么显示退款，花呗额度没有提高", "sentence2": "换个号码为什么没有花呗了", "label": "0"}
{"sentence1": "借呗是怎么开通的", "sentence2": "讲的就是花呗", "label": "0"}
{"sentence1": "借呗多久要还", "sentence2": "借呗借了钱多长时间还", "label": "1"}
{"sentence1": "没有借呗怎么", "sentence2": "我的蚂蚁借呗怎么用不好", "label": "0"}
{"sentence1": "花呗当月最低还款，剩下怎么算", "sentence2": "花呗最低还款额为多少", "label": "0"}
{"sentence1": "花呗还款日期能否修改", "sentence2": "花呗还款时间如何改", "label": "1"}
{"sentence1": "我的花呗能用多少额度", "sentence2": "花呗最高能提多少现金", "label": "1"}
{"sentence1": "花呗一次性还款", "sentence2": "花呗几号还款", "label": "0"}
{"sentence1": "蚂蚁花呗怎么修改还款日期", "sentence2": "我的蚂蚁花呗可以更改还款时间吗", "label": "0"}
{"sentence1": "借呗借出来可以分期还吗", "sentence2": "借呗分期，可以分期还款么", "label": "0"}
{"sentence1": "借呗不是可以先息后本嘛", "sentence2": "借呗支持先息后本吗", "label": "1"}
{"sentence1": "我要提高借呗的额度", "sentence2": "蚂蚁借呗怎么才能提高额度", "label": "1"}
{"sentence1": "花呗分期会有利率么", "sentence2": "花呗有没有分两期还款的", "label": "0"}
{"sentence1": "开通了花呗，会不会跟信用卡一样收取年费", "sentence2": "开通了花呗不用会不会收费", "label": "0"}
{"sentence1": "淘宝退款到花呗没有记录", "sentence2": "花呗逾期就有逾期记录吗", "label": "0"}
{"sentence1": "我的花呗，单笔最多可以刷几多钱", "sentence2": "花呗一次最多可以刷多少", "label": "1"}
{"sentence1": "蚂蚁花呗分期付款后，最后提前还款用不用出手续费", "sentence2": "花呗分期还款只有手续费没有利息是么", "label": "0"}
{"sentence1": "新用户开通花呗额度是多少", "sentence2": "花呗额度刚开通多少", "label": "1"}
{"sentence1": "借呗放款需要绑定银行卡", "sentence2": "蚂蚁借呗怎么绑银行卡", "label": "0"}
{"sentence1": "注销多久可以重新开通花呗", "sentence2": "花呗开通要等多久", "label": "0"}
{"sentence1": "借呗是每月几号还钱的", "sentence2": "蚂蚁借呗每月几号还钱", "label": "1"}
{"sentence1": "有***个帐号，只能开一个花呗嘛", "sentence2": "两个支付宝只能一个号使用花呗", "label": "1"}
{"sentence1": "支付宝账户怎么才有蚂蚁借呗", "sentence2": "我的蚂蚁借呗图标怎么没有啦", "label": "0"}
{"sentence1": "花呗双十一临时额度 可以分期还款吗", "sentence2": "蚂蚁花呗的临时额度能分期么", "label": "0"}
{"sentence1": "借呗可以帮我时间延长吗", "sentence2": "借呗到期可以延长时间吗", "label": "1"}
{"sentence1": "选不了花呗分期", "sentence2": "花呗现在不能账单分期吗", "label": "1"}
{"sentence1": "临时花呗调额", "sentence2": "怎么我没有花呗临时额度", "label": "0"}
{"sentence1": "滴滴打车可以用花呗", "sentence2": "在饿了么可以使用花呗", "label": "0"}
{"sentence1": "花呗安全验证未成功", "sentence2": "花呗安全验证是什么", "label": "0"}
{"sentence1": "借呗日利***一***我是***，为什么日利不一样", "sentence2": "为什么我的借呗是日利率万五", "label": "1"}
{"sentence1": "我去银行查过了扣了这笔钱为什么花呗里的账单还要我还这笔钱", "sentence2": "花呗***月份的账单已经还完，为什么还要还", "label": "0"}
{"sentence1": "花呗延迟一天还会怎么样吗", "sentence2": "不还花呗的钱会点样", "label": "0"}
{"sentence1": "只要销户成功 另一个账户就可以开花呗了 是吗", "sentence2": "注销一个支付宝账号另外一个可以申请花呗吗", "label": "1"}
{"sentence1": "收钱码默认开通信用卡和花呗付款吗", "sentence2": "支付宝收款码能收花呗和信用卡吗", "label": "0"}
{"sentence1": "我另一个账户花呗已经关了，为什么不能在这一个账户上开", "sentence2": "我有一个账号开通了花呗但我不记得账号了怎么办", "label": "0"}
{"sentence1": "蚂蚁花呗怎么取消", "sentence2": "怎么才能取消花呗", "label": "1"}
{"sentence1": "花呗付款显示商户异常", "sentence2": "商户存在异常，花呗支付失败", "label": "1"}
{"sentence1": "借呗可以转钱进入余额宝吗", "sentence2": "借呗是一定要把钱转进余额宝，还是转到余额就行", "label": "0"}
{"sentence1": "蚂蚁借呗申请综合评估暂未通过什么意思", "sentence2": "借呗申请了没通过", "label": "0"}
{"sentence1": "花呗用不了", "sentence2": "我花呗不能用了", "label": "1"}
{"sentence1": "苹果支付绑定花呗", "sentence2": "花呗怎么绑定苹果", "label": "1"}
{"sentence1": "花呗还款跟实际还款不符", "sentence2": "花呗消费额和还款额度不同", "label": "1"}
{"sentence1": "芝麻信用和和花呗怎么重新授权", "sentence2": "花呗怎么作授权人脉任务", "label": "0"}
{"sentence1": "分期花呗支付问题", "sentence2": "花呗分期和花呗", "label": "1"}
{"sentence1": "能自己申请蚂蚁借呗吗", "sentence2": "以申请蚂蚁借呗么", "label": "1"}
{"sentence1": "还没开通花呗", "sentence2": "手机没有花呗", "label": "1"}
{"sentence1": "花呗是确认收货了才扣的吗", "sentence2": "是确认收货后才计入花呗日期吗", "label": "1"}
{"sentence1": "花呗怎样还逾期的款", "sentence2": "花呗晚***天还款", "label": "0"}
{"sentence1": "在那登陆花呗", "sentence2": "怎么才能登陆花呗", "label": "0"}
{"sentence1": "花呗已开通，怎么没有临时额度", "sentence2": "花呗双十二没有临时额度吗", "label": "0"}
{"sentence1": "一句话我没有办法还你们的钱，我手机中的支付宝中没有花呗", "sentence2": "除了刷脸还有别的办法开通花呗吗", "label": "0"}
{"sentence1": "花呗线下支付额度是多少", "sentence2": "是花呗客服不", "label": "0"}
{"sentence1": "借呗每月还款账单可以分期吗", "sentence2": "在借呗借了钱分期了还可以再分期吗", "label": "0"}
{"sentence1": "花呗总额度被降了", "sentence2": "办什么我的花呗额度不升反而降低了", "label": "1"}
{"sentence1": "真实订单价格和花呗显示价格不一样", "sentence2": "淘宝上的实际付款价格和花呗上的不一样到底是按哪个", "label": "1"}
{"sentence1": "问下花呗怎么取消自动还款", "sentence2": "我花呗扫码没有选分期，现在还能分期付款么", "label": "0"}
{"sentence1": "蚂蚁借呗最多能分多少期还款", "sentence2": "蚂蚁借呗不能分***期了吗", "label": "0"}
{"sentence1": "花呗自动换款从哪里扣", "sentence2": "花呗自动扣款都是从我卡里扣的吗", "label": "0"}
{"sentence1": "蚂蚁借呗的热线电话", "sentence2": "我刚刚接到一个你们蚂蚁借呗提额度的电话", "label": "0"}
{"sentence1": "花呗还款绑定的手机号怎么更改", "sentence2": "花呗还款时间能不能更改", "label": "0"}
{"sentence1": "花呗借呗就不能用了", "sentence2": "可以用花呗，不能用借呗", "label": "0"}
{"sentence1": "芝麻信用怎么开通", "sentence2": "芝麻信用开通花呗授权", "label": "0"}
{"sentence1": "我的花呗是还什么账", "sentence2": "不理解什么是花呗", "label": "0"}
{"sentence1": "付款方式如何选择花呗", "sentence2": "花呗怎么关闭首选支付方式", "label": "0"}
{"sentence1": "花呗支付红包在哪领", "sentence2": "花呗红包链接在哪", "label": "0"}
{"sentence1": "怎么取消花呗免密支付授权", "sentence2": "花呗支持免密码用指纹支付吗", "label": "0"}
{"sentence1": "蚂蚁花呗笔笔返现", "sentence2": "花呗支付后，返现奖励", "label": "1"}
{"sentence1": "怎么才能支持花呗充话费", "sentence2": "花呗?支持冲值话费吗", "label": "0"}
{"sentence1": "请让我用花呗", "sentence2": "我在用花呗", "label": "0"}
{"sentence1": "我在淘宝登花呗显示要我登我以前手机号码上的支付宝怎么解", "sentence2": "如何解绑花呗上的手机号码", "label": "0"}
{"sentence1": "蚂蚁借呗还款最多还几个月", "sentence2": "蚂蚁借呗一个月还多少", "label": "0"}
{"sentence1": "蚂蚁借呗我还完就可以用么", "sentence2": "蚂蚁借呗额度没用完，还可以继续借嘛", "label": "0"}
{"sentence1": "两个关联的支付宝花呗可以转换吗", "sentence2": "可以把把花呗功能转移到另一个支付宝子账户吗", "label": "1"}
{"sentence1": "为什么我还没有花呗", "sentence2": "我上周已经把花呗欠款还上了，为什么到今天还用不了", "label": "0"}
{"sentence1": "一般在哪里可以用花呗", "sentence2": "花呗在哪可以买手机", "label": "0"}
{"sentence1": "无法找朋友还花呗", "sentence2": "我说的是花呗里的找朋友还款", "label": "0"}
{"sentence1": "我的花呗为什么无法购物", "sentence2": "我的花呗为什么使用不了了", "label": "1"}
{"sentence1": "我借呗额度??为什么借不了", "sentence2": "借呗为什么不能分一个月", "label": "0"}
{"sentence1": "我今天开通花呗，什么时间还款", "sentence2": "比如说***月***日使用花呗，还款日是什么时候", "label": "1"}
{"sentence1": "用了花呗充话费没到账", "sentence2": "昨晚花呗充值话费没充上。系统显示的充上了", "label": "1"}
{"sentence1": "淘宝用花呗支付，支付宝没有花呗", "sentence2": "我支付宝里面为什么没有花呗借款", "label": "1"}
{"sentence1": "我的界面怎么没有显示蚂蚁借呗功能", "sentence2": "我的为什么没有花呗借呗功能", "label": "1"}
{"sentence1": "我在花呗还款", "sentence2": "我的支付宝找不到花呗还款了", "label": "0"}
{"sentence1": "钱退到花呗的钱，怎么没有显示", "sentence2": "淘宝付款方式为什么没有显示花呗", "label": "0"}
{"sentence1": "蚂蚁借呗借完当天还有利息吗", "sentence2": "我借呗利息还了", "label": "0"}
{"sentence1": "蚂蚁借呗只能六个月么", "sentence2": "蚂蚁借呗的借款期限为什么都是***个月", "label": "1"}
{"sentence1": "花呗如何开", "sentence2": "如何开通花呗功能", "label": "1"}
{"sentence1": "今天刚有的借呗", "sentence2": "我的借呗为什么不能开通", "label": "0"}
{"sentence1": "我用花呗付的摩拜单车，为什么我退了押金还让我还花呗", "sentence2": "我之前膜拜押金用花呗支付的，我今天***号如果想退押金，这个钱会抵我这个月的账单么", "label": "0"}
{"sentence1": "我注销开通花呗的帐号后另一个帐号能开通花呗吗", "sentence2": "实名认证多个帐号能开通花呗吗", "label": "0"}
{"sentence1": "最近我手机无法使用，怎么用电脑还花呗", "sentence2": "电脑怎么换花呗", "label": "1"}
{"sentence1": "签约花呗分期服务商需要哪些资质", "sentence2": "签约成为花呗分期服务商需要哪些资质", "label": "1"}
{"sentence1": "每个月都可以有一次机会分期还花呗吗", "sentence2": "蚂蚁借呗最后一期还利息后可以再分期吗", "label": "0"}
{"sentence1": "花呗分期付款可不可取消", "sentence2": "花呗没有到期之前被设置成分期付款，在没到期之前可以取消分期付款吗？又如何取消", "label": "0"}
{"sentence1": "花呗里面金额还款成功为什么可用额度还是零", "sentence2": "我用花呗付款的订单已经退款成功了怎么还会加入下个月还款金额里", "label": "0"}
{"sentence1": "我如果现在申请借呗和以前的额度是一样的吗", "sentence2": "我申请了蚂蚁借呗额度，一般什么时候通知的", "label": "0"}
{"sentence1": "蚂蚁借呗钱不够用怎么办", "sentence2": "我买东西不够钱，想用蚂蚁借呗", "label": "0"}
{"sentence1": "蚂蚁借呗是每个月还款吗", "sentence2": "借呗是每月学都还款吗", "label": "1"}
{"sentence1": "蚂蚁花呗交***多的电费怎么不好使", "sentence2": "怎么花呗不交水电气费了", "label": "0"}
{"sentence1": "帮我永久关闭借呗", "sentence2": "如果我不需要用借呗可以关闭吗？在哪里关闭", "label": "1"}
{"sentence1": "淘宝里面已经开通花呗且使用，支付宝里面却显示没开通，到底是怎么回事", "sentence2": "我昨天都有在淘宝里用花呗付款了，怎么说我没开通花呗能", "label": "1"}
{"sentence1": "我的花呗额度是多少哇", "sentence2": "花呗额度没用完还多少", "label": "0"}
{"sentence1": "商家服务的花呗收款限额", "sentence2": "商家花呗收款怎么限额了", "label": "1"}
{"sentence1": "借呗需要多长时间来评估", "sentence2": "蚂蚁借呗评估失败以后，多长时间再评估", "label": "0"}
{"sentence1": "借呗不经常使用会被清除吗", "sentence2": "蚂蚁借呗长时间没用会被关闭吗", "label": "1"}
{"sentence1": "花呗被冻结怎么解冻", "sentence2": "花呗好像被冻结", "label": "0"}
{"sentence1": "花呗收款，你的账户暂不符合开通条件", "sentence2": "开通花呗收款不符合条件是什么意思", "label": "0"}
{"sentence1": "我信用良好，但是借呗就是关闭了，超级无语", "sentence2": "借呗无违约记录，借呗关闭了", "label": "0"}
{"sentence1": "使用花呗需要额外收服务费吗", "sentence2": "你们对商家使用花呗二维码怎么收费", "label": "0"}
{"sentence1": "蚂蚁花呗分期了还能改吗", "sentence2": "花呗 还款日期可以改吗", "label": "0"}
{"sentence1": "蚂蚁借呗钱还到账", "sentence2": "借呗还还到帐", "label": "0"}
{"sentence1": "借呗的验证码是手机号丢了怎么办", "sentence2": "花呗显示还是以前的号码？以前的号码没用了！怎么办", "label": "0"}
{"sentence1": "蚂蚁借呗多久可以一次还清", "sentence2": "蚂蚁借呗一般多久才给呀", "label": "0"}
{"sentence1": "我花呗还有未还的钱吗", "sentence2": "花呗我还完了，我退回的资金", "label": "0"}
{"sentence1": "有网商贷还会有借呗吗", "sentence2": "蚂蚁借呗到还款时有提醒吗", "label": "0"}
{"sentence1": "什么原因冻结花呗金额", "sentence2": "花呗详细冻结怎么解", "label": "0"}
{"sentence1": "花呗如何还款", "sentence2": "我们的花呗支持最低还款吗", "label": "0"}
{"sentence1": "怎么我的没有花呗，借呗", "sentence2": "不是我的对，我朋友没有蚂蚁借呗，和花呗怎么开通", "label": "0"}
{"sentence1": "尽情花呗只能在淘宝使用吗", "sentence2": "这个花呗只能在淘宝上买东西，用是吧", "label": "0"}
{"sentence1": "双***摇花呗没摇到", "sentence2": "花呗双***摇一摇在哪里", "label": "0"}
{"sentence1": "想不要花呗怎么取消吗", "sentence2": "v什么取消花呗", "label": "1"}
{"sentence1": "为什么花呗分期的金额不对", "sentence2": "我分期花呗不对", "label": "1"}
{"sentence1": "我的要什么时候可以开通花呗", "sentence2": "什么时候可以正常使用花呗", "label": "0"}
{"sentence1": "借呗逾期三天多会影响芝麻信用", "sentence2": "蚂蚁借呗逾期几天还不影响芝麻信用", "label": "0"}
{"sentence1": "花呗分期是每一期都付款还是一次性付款", "sentence2": "花呗分期可一次性还清么", "label": "0"}
{"sentence1": "能不能查到借呗的转账记录和kaih", "sentence2": "能不能查到借呗得转账记录", "label": "1"}
{"sentence1": "花唄是杂开通用的", "sentence2": "我的花呗咋开不了", "label": "0"}
{"sentence1": "蚂蚁借呗一万一个月多少钱", "sentence2": "借了蚂蚁借呗***个月一个月还多少", "label": "0"}
{"sentence1": "来分期逾期会影响蚂蚁借呗吗", "sentence2": "是不是用了来分期就用不了蚂蚁借呗", "label": "0"}
{"sentence1": "密付能有花呗付款吗", "sentence2": "蚂蚁花呗还款可以用密付吗", "label": "1"}
{"sentence1": "收钱码花呗只能使用支付宝官方码吗", "sentence2": "支付宝开通了花呗收款怎么不能扫码付款", "label": "0"}
{"sentence1": "花呗还款是扣哪里的钱", "sentence2": "花呗钱在那扣", "label": "1"}
{"sentence1": "花呗收钱码每次能收多少钱", "sentence2": "收钱码可以收多少花呗", "label": "0"}
{"sentence1": "我借呗金额没通过，怎么重新申请金额", "sentence2": "借呗达到什么样的才可以通过申请", "label": "0"}
{"sentence1": "怎么才开通花呗", "sentence2": "怎么我的就是开通不了花呗", "label": "0"}
{"sentence1": "支付宝扣款与花呗不一致", "sentence2": "花呗账单与付款金额不一致", "label": "1"}
{"sentence1": "我用银行卡还蚂蚁花呗 银行卡里钱扣走了 蚂蚁花呗依旧显示我没还款", "sentence2": "支付宝蚂蚁花呗没有绑定银行卡怎么还款", "label": "0"}
{"sentence1": "蚂蚁花呗怎么取消邀请朋友代付", "sentence2": "怎么取消邀请帮还花呗", "label": "1"}
{"sentence1": "花呗换手机了", "sentence2": "怎样可以把花呗手机号换了", "label": "0"}
{"sentence1": "我的手机号变更了，怎么把花呗绑定的号码变了", "sentence2": "我在花呗以前的手机沒用了，怎么更改", "label": "1"}
{"sentence1": "花呗到期是不是直接从余额扣", "sentence2": "花呗还款能不能不从余额里面扣", "label": "1"}
{"sentence1": "用花呗分期买的，退货后怎么还在让我分期还、款", "sentence2": "我就是想问问 淘宝花呗分期付款买东西 如果付了一期后 到货了 不喜欢想退货 后面俩期要不要取消分期的", "label": "0"}
{"sentence1": "想把花呗关了", "sentence2": "我想取消了花呗！怎么取消", "label": "1"}
{"sentence1": "网商银行还借呗", "sentence2": "有网商银行，可以有借呗吗", "label": "0"}
{"sentence1": "还花呗钱 怎么还呀", "sentence2": "花呗的钱是怎么花出去的", "label": "0"}
{"sentence1": "花呗分期暂不可用", "sentence2": "是的 花呗分期暂不可用使用其他方式", "label": "1"}
{"sentence1": "为什么我的花呗支付金额被限制了", "sentence2": "花呗支付金额有限制吗", "label": "0"}
{"sentence1": "借呗为什么还不了款", "sentence2": "我借呗还不上了", "label": "1"}
{"sentence1": "花呗分期不能提起还款吗", "sentence2": "花呗分期是不是无法进行其他贷款", "label": "0"}
{"sentence1": "把花呗芝麻信用授权取消了怎么办", "sentence2": "花呗解除授权管理了，怎么办", "label": "0"}
{"sentence1": "我什么时候可以再开花呗", "sentence2": "什么时候才能用花呗", "label": "0"}
{"sentence1": "怎么我花呗额度怎么看", "sentence2": "怎么看花呗涨额度", "label": "0"}
{"sentence1": "如果花呗的钱不够怎么办", "sentence2": "我现在想用花呗分期买东西，不够怎么办", "label": "1"}
{"sentence1": "***.***显示两笔退款，但我的花呗账单***月和***月只有支出金额，没有这两笔收益", "sentence2": "我是问在花呗还清情况下发生退款，这笔金额会退还到支付宝余额中吗", "label": "0"}
{"sentence1": "主动申请借呗需要什么", "sentence2": "我开通蚂蚁借呗主动伸请", "label": "0"}
{"sentence1": "我的蚂蚁借呗不见了", "sentence2": "刚刚说蚂蚁借呗", "label": "0"}
{"sentence1": "我为什么看不了花呗账单", "sentence2": "为什么花呗账单过后就看不到了", "label": "0"}
{"sentence1": "花呗能不能进行游戏充值", "sentence2": "为什么游戏充值不能花呗支付了", "label": "1"}
{"sentence1": "另一个账号的花呗关闭后，本账号的花呗可以开通吗", "sentence2": "关闭花呗可以在另一个账号开吗", "label": "0"}
{"sentence1": "花呗分期是不是会晚一个月还款", "sentence2": "我想用花呗分期付款", "label": "0"}
{"sentence1": "蚂蚁借呗提前还款怎么不扣手续费", "sentence2": "昨天蚂蚁借呗没扣款", "label": "0"}
{"sentence1": "换了支付宝能开蚂蚁花呗", "sentence2": "如何将蚂蚁花呗绑定另一个支付宝账户", "label": "0"}
{"sentence1": "蚂蚁借呗一次最多能还多少", "sentence2": "借呗最大的还款额是多少", "label": "1"}
{"sentence1": "我花呗预期 还了 要多久才可以重新使用", "sentence2": "我的花呗逾期，都是还清什么时候可以使用", "label": "1"}
{"sentence1": "给我恢复花呗功能", "sentence2": "该让我的花呗恢复了吧", "label": "1"}
{"sentence1": "关闭花呗再开通", "sentence2": "我的花呗已经关闭了", "label": "0"}
{"sentence1": "网商贷和借呗同时开", "sentence2": "网商贷和借呗换", "label": "0"}
{"sentence1": "绑定蚂蚁花呗，绑定卡全包", "sentence2": "花呗绑定不到银行卡", "label": "0"}
{"sentence1": "花呗有怎么我借呗申请不了", "sentence2": "我的借呗怎么开通不了 花呗额度也不提", "label": "0"}
{"sentence1": "花呗如何移到另一个账号", "sentence2": "花呗能转移账号吗", "label": "1"}
{"sentence1": "花呗在这个账户关闭后，还可以在新的支付宝使用么", "sentence2": "花呗关闭之后还可以用嘛", "label": "0"}
{"sentence1": "为什么我发花呗额度降低了", "sentence2": "我的花呗为什么不长额", "label": "0"}
{"sentence1": "花呗开通安全未通过该怎么办", "sentence2": "花呗开通通过不了", "label": "1"}
{"sentence1": "我现在花呗一共多少钱", "sentence2": "花呗一共一百七十多块钱", "label": "0"}
{"sentence1": "借呗第一天忘了，今天补上可以吗", "sentence2": "借呗 可以一点一点还吗", "label": "0"}
{"sentence1": "借呗什么时候会恢复", "sentence2": "借呗怎么才能恢复额度", "label": "1"}
{"sentence1": "花呗商品标志", "sentence2": "我的花呗图标", "label": "0"}
{"sentence1": "如何不把花呗设为首付款", "sentence2": "如何设置首选方式不是花呗", "label": "1"}
{"sentence1": "我的花呗怎么不能用l", "sentence2": "我花呗为什么用不起", "label": "1"}
{"sentence1": "代付款不能用花呗嘛", "sentence2": "不用花呗代付", "label": "0"}
{"sentence1": "我没有营业执照可以办信用卡与花呗收款", "sentence2": "花呗收款上传的营业执照法人名字与支付宝不符合是否可以", "label": "0"}
{"sentence1": "花呗消费额度怎么算的", "sentence2": "花呗利息怎么计算", "label": "0"}
{"sentence1": "我查看花呗账单", "sentence2": "我在淘宝时花了花呗的钱了吗", "label": "0"}
{"sentence1": "蚂蚁借呗借款收不到验证码怎么办", "sentence2": "蚂蚁借呗还款怎么收不到验证码", "label": "0"}
{"sentence1": "我的花呗请还了银行卡显示扣钱花呗显示没还", "sentence2": "刚才还款，银行卡里钱已经没有了，可是花呗上面没有显示还款成功", "label": "1"}
{"sentence1": "用蚂蚁花呗", "sentence2": "我有用过花呗吗", "label": "0"}
{"sentence1": "花呗现实不支持该付款方式怎么回事", "sentence2": "商家支持花呗，我付款就不支持", "label": "0"}
{"sentence1": "问什么不能用花呗充花费", "sentence2": "花呗怎么有时不能付款", "label": "0"}
{"sentence1": "我支付宝上不去了！花呗就逾期了怎么办", "sentence2": "我的花呗怎么用不了了", "label": "0"}
{"sentence1": "为啥我不能用花呗支付了", "sentence2": "我的花呗怎么不能支付消费", "label": "1"}
{"sentence1": "为什么我的借呗都不涨", "sentence2": "我的花呗和借呗经常用都不涨额度，有的人不用还涨得快", "label": "0"}
{"sentence1": "我的帐户有开通花呗功能吗", "sentence2": "花呗关闭再开通有什么损失吗", "label": "0"}
{"sentence1": "蚂蚁借呗和网商贷是什么关系", "sentence2": "借呗跟网商贷区别", "label": "1"}
{"sentence1": "如何设置借呗还款用余额宝", "sentence2": "我想用余额宝里的钱还蚂蚁借呗的借款", "label": "1"}
{"sentence1": "花呗还款完后能否取消花呗功能", "sentence2": "还款后能注销花呗吗", "label": "1"}
{"sentence1": "借呗逾期一次影响大吗", "sentence2": "我的花呗逾期一天对我的个人信用有什么影响吗", "label": "0"}
{"sentence1": "借呗在支付宝余额里还款可以吗", "sentence2": "借呗能用余额宝还款吗", "label": "0"}
{"sentence1": "花呗收钱码哪里查看", "sentence2": "怎么查看我的花呗收钱码", "label": "0"}
{"sentence1": "商家开通了花呗，我就是使用不了", "sentence2": "商家开通花呗有什么好处", "label": "0"}
{"sentence1": "我的花呗已经***个??不能用了", "sentence2": "花呗停了三四个月为什么还不能用", "label": "0"}
{"sentence1": "提前还清所有花呗", "sentence2": "提前结清花呗分期", "label": "1"}
{"sentence1": "用花呗买车票退款的钱去那了", "sentence2": "我用花呗买的东西然后退款了，但是钱不知道去哪儿", "label": "0"}
{"sentence1": "我是不是永远都开通不了借呗了", "sentence2": "借呗以后也开通不了了吗", "label": "1"}
{"sentence1": "蚂蚁借呗履约是什么", "sentence2": "什么是蚂蚁花呗履约一次", "label": "1"}
{"sentence1": "花呗申请的临时额度可以取消吗", "sentence2": "花呗临时额度这么还", "label": "0"}
{"sentence1": "花呗衣服密码忘记了", "sentence2": "我的花呗支付密码不记得了怎么办", "label": "1"}
{"sentence1": "我这是开通了花呗", "sentence2": "花呗开通了怎么领取红包", "label": "0"}
{"sentence1": "借呗到还款日还可以延期吗", "sentence2": "蚂蚁借呗还款日固定吗", "label": "0"}
{"sentence1": "借花呗用绑定银行卡", "sentence2": "绑定新的银行卡会被花呗自动扣除吗", "label": "0"}
{"sentence1": "借呗需要什么条件可以开通", "sentence2": "怎么样就可以达到蚂蚁借呗的条件了", "label": "0"}
{"sentence1": "蚂蚁借呗借了***期，还了一期还能再借吗", "sentence2": "借呗等额还款后，还能再借吗", "label": "0"}
{"sentence1": "我能够把花呗的账号改到现在这个账号上吗", "sentence2": "我可以注销掉一个账号把里面花呗欠的钱转到这个账号里面来还么", "label": "1"}
{"sentence1": "我这个号能开通花呗吗，邮箱注册的", "sentence2": "我原来账户的花呗关闭了，这个能开通吗", "label": "0"}
{"sentence1": "花呗自动扣款后有没有消息提醒", "sentence2": "花呗每月***自动扣款吗", "label": "0"}
{"sentence1": "，花呗应用在哪里找到", "sentence2": "怎么在支付宝找不到花呗", "label": "0"}
{"sentence1": "我现在花呗***的额度是临时的吗", "sentence2": "花呗的临时额度是有限的吗", "label": "0"}
{"sentence1": "花呗收款钱收到那去", "sentence2": "收钱吗收花呗吗", "label": "0"}
{"sentence1": "花呗抽奖的兑换券", "sentence2": "刚刚我使用花呗后的抽奖", "label": "0"}
{"sentence1": "借呗还不了款，因为余额宝钱转不进去", "sentence2": "借呗分期后，还款现在转不到余额宝。怎么办", "label": "0"}
{"sentence1": "蚂蚁借呗提前结清", "sentence2": "蚂蚁借呗可以一次性提前还钱吗", "label": "1"}
{"sentence1": "我要借呗 不要网商贷", "sentence2": "网商贷怎么转换借呗", "label": "0"}
{"sentence1": "现在我花呗不欠费了吧", "sentence2": "花呗不用就不存在欠费的吧", "label": "0"}
{"sentence1": "花呗收款可以么", "sentence2": "直接用收款就能花呗收款吗", "label": "1"}
{"sentence1": "花呗双十一免单规则", "sentence2": "花呗双***免单是什么意思", "label": "0"}
{"sentence1": "如何领花呗的临时额度", "sentence2": "花呗双***临时额度在哪里摇", "label": "0"}
{"sentence1": "是借呗好还是网商贷好", "sentence2": "网商贷也就***额度", "label": "0"}
{"sentence1": "上期的花呗还完了，退货退款退到哪里了", "sentence2": "我是花呗付款的，退款是退到花呗里面吗", "label": "1"}
{"sentence1": "我在淘宝拍的所有店都能用花呗为什么合并付款的时候不能用了", "sentence2": "我刚刚合并付款，系统说不支持花呗，但是我分开付款花呗就能用，为什么", "label": "1"}
{"sentence1": "花呗能用借呗怎么不能用", "sentence2": "蚂蚁花呗在这里用不成么", "label": "0"}
{"sentence1": "花呗遗期怎么办", "sentence2": "花呗逾期超过***天怎么办", "label": "1"}
{"sentence1": "境外花呗***%返现", "sentence2": "花呗，笔笔返现", "label": "0"}
{"sentence1": "花呗开通后，不使用会产生费用吗", "sentence2": "开通花呗之后不用会产生其他的费用吗", "label": "1"}
{"sentence1": "花呗可以在银行卡扣款不", "sentence2": "花呗会自动从银行卡中扣款吗", "label": "0"}
{"sentence1": "借呗可以设置一年还么", "sentence2": "借呗可以提现不", "label": "0"}
{"sentence1": "我想查下从开通花呗到现在总消费多少？还款多少", "sentence2": "现在我的花呗一共需要还多少钱", "label": "1"}
{"sentence1": "网商贷怎样换成蚂蚁借呗", "sentence2": "任何将网商贷换成借呗", "label": "0"}
{"sentence1": "【花呗】你的支付宝************花呗***月账单自动还款失败，***元未还，请登录“支付宝-花呗”核对并还款，已还忽略", "sentence2": "你的支付宝************花呗***月账单自动还款失败，***元未还，请登录“支付宝-花呗”核对并还款，已还忽略。【花呗】", "label": "1"}
{"sentence1": "花呗什么时候出单", "sentence2": "什么时候借呗才能", "label": "0"}
{"sentence1": "我的花呗怎么逾期的", "sentence2": "能看到我的蚂蚁花呗逾期吗", "label": "0"}
{"sentence1": "在闲鱼怎么开通花呗", "sentence2": "花呗怎么能开", "label": "0"}
{"sentence1": "没有花呗标识的就不能用吗", "sentence2": "有些店铺为啥不能用花呗", "label": "0"}
{"sentence1": "我信誉积分够，为什么还是申请不了蚂蚁花吧", "sentence2": "为什么蚂蚁花呗开不了", "label": "0"}
{"sentence1": "我想把另一个号的花呗关掉，这个号开通", "sentence2": "蚂蚁花呗显示另一个开通了", "label": "0"}
{"sentence1": "饿了么外卖可以用花呗", "sentence2": "外卖是否可以用花呗", "label": "0"}
{"sentence1": "此单我已经还清花呗，为什么还要显示还要还花呗", "sentence2": "能帮我查一下、花呗还款了怎么显示还要还", "label": "1"}
{"sentence1": "绑定银行卡花呗不可以使用", "sentence2": "蚂蚁借呗能绑定银行卡吗", "label": "0"}
{"sentence1": "如何查询花呗剩余所需还款", "sentence2": "怎么查询花呗一共未还款多少", "label": "1"}
{"sentence1": "代付怎么用花呗", "sentence2": "花呗可以代付款", "label": "0"}
{"sentence1": "花呗账单明细如何查看", "sentence2": "下期花呗账单哪里查询", "label": "0"}
{"sentence1": "花呗充值不了ios", "sentence2": "我的苹果充值为什么用不了花呗", "label": "0"}
{"sentence1": "借呗提前还手续费怎么算", "sentence2": "借呗提前一个月还款，利息怎么算", "label": "1"}
{"sentence1": "花呗自动扣款是扣余额宝吗", "sentence2": "花呗自动还款可以扣余额宝里面的", "label": "1"}
{"sentence1": "为什么共享单车不可以用蚂蚁花呗付押金", "sentence2": "为什么不能用花呗支付hello单车押金", "label": "0"}
{"sentence1": "为什么我的花呗，会自动冲值话费", "sentence2": "为什么我的花呗自动充值了五十元的话费", "label": "0"}
{"sentence1": "能不能看出我上月花呗消费账单", "sentence2": "怎么看不到花呗账单明细了", "label": "0"}
{"sentence1": "昨天晚上花呗交的话费怎么没有到账", "sentence2": "我在花呗充话费怎么还没到帐", "label": "1"}
{"sentence1": "商家支持信用卡花呗扫码付款二维码在哪看到", "sentence2": "收款花呗二维码", "label": "0"}
{"sentence1": "借呗正还款无法转入余额宝怎么办", "sentence2": "借呗明天到期了，可是余额宝钱转不进去，怎么还款", "label": "1"}
{"sentence1": "为什么我的花呗不能购物使用了", "sentence2": "为什么我的花呗暂时不能使用", "label": "0"}
{"sentence1": "蚂蚁借呗可以更改分期吗", "sentence2": "蚂蚁借呗只能分期***期吗", "label": "0"}
{"sentence1": "如何设置借呗还款方式", "sentence2": "蚂蚁借呗还款扣除方式", "label": "1"}
{"sentence1": "商家能用花呗", "sentence2": "花呗用不了", "label": "0"}
{"sentence1": "花呗还款有手续费用吗", "sentence2": "用花呗还要手术费吗", "label": "0"}
{"sentence1": "我的借呗还完了吗", "sentence2": "还完了借呗就关闭了", "label": "0"}
{"sentence1": "蚂蚁借呗能分***期吗", "sentence2": "蚂蚁借呗可以分十二期还", "label": "1"}
{"sentence1": "花呗账单还最低还款影响信誉吗", "sentence2": "花呗还最低额度影响吗", "label": "1"}
{"sentence1": "我打到花呗的***元钱去那了", "sentence2": "我在花呗充值的钱哪去了", "label": "1"}
{"sentence1": "我的花呗提前还了。为什么不能用了", "sentence2": "我把花呗的款还了", "label": "0"}
{"sentence1": "蚂蚁借呗推迟***天还可以吗", "sentence2": "蚂蚁借呗可以瞬间到支付宝吗", "label": "0"}
{"sentence1": "芝麻信用分多少可以使用花呗", "sentence2": "我的花呗能使用多少", "label": "0"}
{"sentence1": "我刚才花呗付款，送了***元话费流量卷在哪里查看", "sentence2": "花呗支付送的流量在哪里领取", "label": "1"}
{"sentence1": "我的手机号换了，淘宝是之前的花呗", "sentence2": "我之前用的花呗 手机号码不用了怎么办", "label": "0"}
{"sentence1": "怎么设置余额宝自动代扣花呗", "sentence2": "花呗怎么开通余额宝代扣", "label": "1"}
{"sentence1": "给我开花呗，不开以后用京东", "sentence2": "看来还是以后用京东了，花呗还请就不在用了，太让人失望", "label": "0"}
{"sentence1": "借呗逾期 还上了 怎么用借呗借钱", "sentence2": "逾期还款后怎么用不了借呗", "label": "0"}
{"sentence1": "申请借呗没通过怎么回事", "sentence2": "蚂蚁借呗审核没通过，是什么原因", "label": "1"}
{"sentence1": "蚂蚁花呗送的优酷会员是免费的吗", "sentence2": "花呗充值成功，优酷会员还不是会员", "label": "0"}
{"sentence1": "借呗还清后怎么又关闭了", "sentence2": "按时还款，怎么还关了我的蚂蚁借呗", "label": "0"}
{"sentence1": "花呗额度可以全用完吗", "sentence2": "花呗额度下月还可以用吗", "label": "0"}
{"sentence1": "手动还款以后，借呗还会自动扣款吗", "sentence2": "花呗借呗自动扣款", "label": "0"}
{"sentence1": "花呗最低还款会影响芝麻信用吗", "sentence2": "芝麻分降了，会影响花呗租机", "label": "0"}
{"sentence1": "花呗到了***号自己会还款", "sentence2": "花呗还款***号前含当天", "label": "0"}
{"sentence1": "花呗支付抽奖活动", "sentence2": "花呗首单抽奖", "label": "0"}
{"sentence1": "花呗如何提前还完", "sentence2": "花呗可以提前还完所有的款吗", "label": "0"}
{"sentence1": "借呗额度涨涨可以吗", "sentence2": "借呗能增加额度吗", "label": "1"}
{"sentence1": "花呗扣款为啥不是先从余额里扣，而是从银行卡里扣", "sentence2": "花呗是不是从我银行卡上扣钱了", "label": "0"}
{"sentence1": "花呗还款分期不了怎么办", "sentence2": "花呗为什么我分期不了", "label": "0"}
{"sentence1": "注销账号可以在另一账号开通花呗吗", "sentence2": "另一个支付宝可以开通花呗吗", "label": "0"}
{"sentence1": "为啥我的借呗不能循环使用了", "sentence2": "借呗无法循环使用是什么问题", "label": "1"}
{"sentence1": "花呗能让别人先还吗", "sentence2": "别人能换自己的花呗吗", "label": "0"}
{"sentence1": "蚂蚁借呗能只借一个月么", "sentence2": "为什么我的借呗只有***个月和***个月的", "label": "0"}
{"sentence1": "花呗不是可以借钱吗", "sentence2": "我要是开通花呗，我就是不用。能提升信用吗", "label": "0"}
{"sentence1": "蚂蚁借呗提额要输密码吗", "sentence2": "借呗提升借款要输入密码吗", "label": "0"}
{"sentence1": "淘宝怎么付", "sentence2": "淘宝怎么用蚂蚁借呗付款", "label": "0"}
{"sentence1": "花呗用了这么久还是 ***的额度 怎么快速提额", "sentence2": "这个花呗额度怎么还不提高", "label": "1"}
{"sentence1": "为什么我的借呗要审核额度", "sentence2": "我的借呗什么时间才能审核通过", "label": "0"}
{"sentence1": "我这不是开通这花呗吗", "sentence2": "我花呗是正常状态吗", "label": "0"}
{"sentence1": "怎么把网商贷改成借呗", "sentence2": "蚂蚁借呗怎么转换成网商贷", "label": "0"}
{"sentence1": "提前还花呗款为什么会扣手续费", "sentence2": "花呗还款为什么额外扣了手续费", "label": "0"}
{"sentence1": "蚂蚁花呗的账错了", "sentence2": "我的花呗验证错了手机号的", "label": "0"}
{"sentence1": "花呗提额那里有一块是要完善学历，但是怎么找不到院校", "sentence2": "花呗提额找不到自己的学校", "label": "1"}
{"sentence1": "花呗不能用美团买单", "sentence2": "为啥美团不可以用花呗", "label": "0"}
{"sentence1": "我现在想分期买苹果***花呗不够怎么办", "sentence2": "我想淘宝买个洗衣机，但花呗钱不够，怎么办", "label": "1"}
{"sentence1": "经常用花呗会不会提高额度", "sentence2": "花呗付款额度怎么提高", "label": "0"}
{"sentence1": "花呗已还为什么额度不变", "sentence2": "我的花呗额度是不是已经还完了", "label": "0"}
{"sentence1": "花呗晚俩天还算逾期吗", "sentence2": "花唄逾期一天算逾期嗎", "label": "1"}
{"sentence1": "花呗还款怎样还的", "sentence2": "花呗，这是怎么还款呀", "label": "1"}
{"sentence1": "我在淘宝退款进入花呗怎么样才要回来", "sentence2": "我用花呗充值话费被退回来了怎么办", "label": "0"}
{"sentence1": "蚂蚁花呗还款时间能改吗", "sentence2": "我的蚂蚁花呗还款日期可以调整吗", "label": "1"}
{"sentence1": "我的借呗没了改网商贷了是吗", "sentence2": "你关网商贷，给我开借呗呗", "label": "0"}
{"sentence1": "在什么我花呗用不了", "sentence2": "我的花呗有额度却不可以用", "label": "1"}
{"sentence1": "这个月的蚂蚁借呗怎么看还了没有", "sentence2": "蚂蚁借呗怎么查询是不是已还款", "label": "1"}
{"sentence1": "我花呗逾期过，冻结了，什么时候能用", "sentence2": "我花呗冻结，可以解冻吗", "label": "0"}
{"sentence1": "花呗可以在别的地方用么", "sentence2": "我现在是可以使用花呗了吗", "label": "0"}
{"sentence1": "用户付款不能使用花呗", "sentence2": "我的花呗为什么不能使用", "label": "0"}
{"sentence1": "我花呗还清款", "sentence2": "花呗可用额还款吗", "label": "0"}
{"sentence1": "我用蚂蚁花呗买的东西，货都还没有发，但是你们蚂蚁花呗已经把款给我扣掉了，然后已经入账了，要求我还款", "sentence2": "我之前用花呗买的火车票，我也还完了花呗账单。现在，火车票我要退票，这个退款是退回到花呗", "label": "0"}
{"sentence1": "我的借呗为什么就给封了", "sentence2": "借呗额度怎么给我封了", "label": "1"}
{"sentence1": "付款花呗额度不够怎么办", "sentence2": "花呗分期付款商品怎么买额度不够咋么办", "label": "1"}
{"sentence1": "借呗可以换绑定号码吗", "sentence2": "花呗如何更换绑定电话号码", "label": "0"}
{"sentence1": "使用花呗分期，会影响下月的信用额度吗", "sentence2": "花呗我还的最低还款会影响信用吗", "label": "0"}
{"sentence1": "双***花呗临时额度能分期还款吗", "sentence2": "花呗临时额度可以分期嘛", "label": "1"}
{"sentence1": "为什么退款成功了 我却没看到钱增加了 或者花呗需还的钱减少", "sentence2": "退款到花呗为什么我没有在花呗里看到这个钱", "label": "1"}
{"sentence1": "花呗临时额度", "sentence2": "为什么我花呗没有额度", "label": "0"}
{"sentence1": "花呗收款后 商家提现怎么收取手续费", "sentence2": "商家花呗收款，收多少手续费", "label": "1"}
{"sentence1": "借呗上传身份证申请额度什么意思", "sentence2": "为什么借呗要身份证照片", "label": "0"}
{"sentence1": "我蚂蚁借呗怎么不可以用了", "sentence2": "怎样借呗才可以用", "label": "0"}
{"sentence1": "花呗额度是一月评估一次吗", "sentence2": "花呗额度多久重新评估", "label": "1"}
{"sentence1": "花呗怎么帮还", "sentence2": "花呗，怎还", "label": "0"}
{"sentence1": "淘宝卖家在我使用蚂蚁花呗付款后又向我收取手续费这合理么", "sentence2": "使用花呗付款需要手续费吗", "label": "0"}
{"sentence1": "花呗收款用不了，是什么原因", "sentence2": "为什么我花呗收款不了", "label": "1"}
{"sentence1": "花呗能不能打滴滴打车", "sentence2": "花呗可否支付滴滴顺风车", "label": "1"}
{"sentence1": "花呗临时额度用了，到期时间还没有到，还款了，额度还能用吗", "sentence2": "为什么我及时还款了却没有提升花呗额度", "label": "0"}
{"sentence1": "积分兑换花呗", "sentence2": "花呗积分能换津贴吗", "label": "0"}
{"sentence1": "已借出的借呗能再分期还吗", "sentence2": "借呗可以分期提前还款吗", "label": "0"}
{"sentence1": "蚂蚁借呗在还款期间可以再借吗", "sentence2": "借呗提前还款，还可以再借没", "label": "0"}
{"sentence1": "也什么我花呗只能在淘宝上用，外卖什么的用不了", "sentence2": "我的蚂蚁花呗为什么只能在淘宝用", "label": "1"}
{"sentence1": "花呗如何退款", "sentence2": "花呗交易的怎么退款", "label": "1"}
{"sentence1": "如何将网商贷切换成借贝", "sentence2": "能把网商贷变成借呗吗", "label": "1"}
{"sentence1": "花呗收钱就是商家收款吗", "sentence2": "收钱二维码花呗收钱有限额吗", "label": "0"}
{"sentence1": "花呗怎么解绑原来手机号，换新手机号", "sentence2": "此手机号的花呗如何解绑", "label": "1"}
{"sentence1": "蚂蚁借呗怎么没有额度调整了", "sentence2": "蚂蚁借呗额度设置是干什么的", "label": "0"}
{"sentence1": "我刚刚在花呗抽奖的奖品在哪查看", "sentence2": "花呗抽奖奖品在那里", "label": "1"}
{"sentence1": "我的花呗为什么没有临时额度了", "sentence2": "花呗临时额度怎么付不了款", "label": "0"}
{"sentence1": "为什么我花呗刷脸总是过不了", "sentence2": "花呗刷脸过不去怎么办", "label": "1"}
{"sentence1": "网商贷和借呗有什么关系", "sentence2": "是不是网商贷跟借呗冲突", "label": "1"}
{"sentence1": "是不是开通了来分期就不能用借呗啦", "sentence2": "是不是有来分期就没有借呗", "label": "1"}
{"sentence1": "花呗分期租手机冻结花呗额度", "sentence2": "花呗可用额度冻结", "label": "0"}
{"sentence1": "淘宝退款还到花呗我什么没看到钱", "sentence2": "退款退到花呗 但是我之前已经提前还到了花呗 没看到商家退回来的钱", "label": "1"}
{"sentence1": "花呗可以更改还款分期吗", "sentence2": "蚂蚁花呗可以调整还款日期嘛", "label": "0"}
{"sentence1": "收钱码在哪儿？我开通了花呗收款，但是找不到收钱吗", "sentence2": "怎么开通不了信用卡花呗收款", "label": "0"}
{"sentence1": "没在临时额度期间怎么可以负花呗", "sentence2": "花呗临时额度在哪找", "label": "0"}
{"sentence1": "蚂蚁花呗怎么恢复使用", "sentence2": "退款后花呗什么时候恢复", "label": "0"}
{"sentence1": "花呗显示 该付款方式不支持当前交易", "sentence2": "为什么卖家开通的花呗，我支付却显示不支持当前交易", "label": "0"}
{"sentence1": "我申请了信用卡和花呗付款方式怎么操作", "sentence2": "申请商家和申请花呗信用卡二维码发生冲突么", "label": "0"}
{"sentence1": "手机支付宝蚂蚁花呗能提前还款吗", "sentence2": "花呗提前还款是否支持部分还款", "label": "0"}
{"sentence1": "唯品会购物可以用花呗吗", "sentence2": "花呗可以用于那些方面", "label": "0"}
{"sentence1": "如果花呗不及时还款，会怎么样", "sentence2": "花呗赖账不还会怎样", "label": "1"}
{"sentence1": "我的蚂蚁借呗填错了信息", "sentence2": "借呗填的资料", "label": "0"}
{"sentence1": "我的花呗逾期***个小时，影响我的信用吗", "sentence2": "花呗喻期，信用受影响吗", "label": "1"}
{"sentence1": "我申请不了花呗", "sentence2": "我的花呗开通不了", "label": "1"}
{"sentence1": "为什么我花呗一直是***块", "sentence2": "我上个月花呗的账单是什么", "label": "0"}
{"sentence1": "不能开通花呗借呗是为什么", "sentence2": "为什么我的蚂蚁花借呗开通不了", "label": "1"}
{"sentence1": "花呗***号晚上还款算不算逾期", "sentence2": "花呗还款迟一天算不算逾期", "label": "0"}
{"sentence1": "蚂蚁花呗突然被冻结", "sentence2": "花呗被冻结了怎么办呀", "label": "1"}
{"sentence1": "信用卡花呗收款额度是多少", "sentence2": "收款码怎样提升花呗信用卡额度", "label": "0"}
{"sentence1": "花呗会限制额度吗", "sentence2": "花呗有限刷几笔吗", "label": "0"}
{"sentence1": "怎么开通使用蚂蚁花呗", "sentence2": "我怎么开通花呗，蚂蚁花呗", "label": "1"}
{"sentence1": "修改花呗邮箱", "sentence2": "登录花呗显示邮箱", "label": "0"}
{"sentence1": "花呗能到加油站加油用吗", "sentence2": "花呗能不能去加油站，给车加油", "label": "0"}
{"sentence1": "我买一借呗，怎么结不起款了", "sentence2": "借呗怎么接不了钱了", "label": "1"}
{"sentence1": "花呗还过款了为什么还要再还一次", "sentence2": "我这个的花呗不能还完了吗，为什么下个月还要还", "label": "1"}
{"sentence1": "我花呗欠款了", "sentence2": "花呗还完了！还显示欠款", "label": "0"}
{"sentence1": "蚂蚁借呗还完怎么不可以借了", "sentence2": "蚂蚁借呗未还清可以再继续借吗", "label": "0"}
{"sentence1": "为啥买运费险用不了蚂蚁花呗", "sentence2": "购买商品买了运费险为什么花呗支付不了", "label": "1"}
{"sentence1": "我支付宝里有钱怎么不能发出去?我给花呗***块钱但是我发不出去", "sentence2": "怎么花呗会发不出去", "label": "0"}
{"sentence1": "开通借呗了 为什么申请的时候说今天申请人数比较多明天来", "sentence2": "借呗申请额度怎么总是说今天人多 明天早点申请", "label": "1"}
{"sentence1": "借呗还完之后还能用吗", "sentence2": "借呗能申请迟几天还款吗", "label": "0"}
{"sentence1": "网商贷怎么回复成借呗", "sentence2": "把网商贷改为借呗", "label": "1"}
{"sentence1": "借呗处理中多久到账", "sentence2": "借呗借钱多久到银行卡", "label": "1"}
{"sentence1": "借呗 能到期一起还吗", "sentence2": "借呗可以***期还款吗", "label": "0"}
{"sentence1": "花呗支付后，可以分期吗", "sentence2": "我用花呗一次性付的款 可以分期还吗", "label": "1"}
{"sentence1": "用花呗可以够买火车票吗", "sentence2": "支付宝中的火车票不可以用花呗买么", "label": "1"}
{"sentence1": "我的蚂蚁借呗怎么一直不涨", "sentence2": "我的蚂蚁借呗还得多久开通", "label": "0"}
{"sentence1": "我了花呗还完了没有", "sentence2": "我刚刚还了花呗好像错了，根本没有消费", "label": "0"}
{"sentence1": "花呗可以生活缴费吗？比如电费", "sentence2": "花呗能缴费电费吗", "label": "0"}
{"sentence1": "如何取消花呗的零时额度", "sentence2": "花呗临时额度会被取消吗", "label": "0"}
{"sentence1": "花呗充值虚拟网游", "sentence2": "花呗可以充值点卡吗", "label": "0"}
{"sentence1": "借呗逾期已还清 负面什么时候消除", "sentence2": "借呗逾期之后负面记录能消吗", "label": "1"}
{"sentence1": "花呗能推迟两天还款么", "sentence2": "花呗延后一天还款可以吗", "label": "1"}
{"sentence1": "以前用花呗交电费，现在为什么不能用花呗了", "sentence2": "交电费怎么用不了花呗支付了", "label": "0"}
{"sentence1": "手机换了号码，还借呗无法获取验证码", "sentence2": "我现在借呗，要用验证码，但是我之前号码没用了", "label": "1"}
{"sentence1": "花呗分期会影响信用分", "sentence2": "花呗不及时还款会影响下次使用吗", "label": "0"}
{"sentence1": "花呗重复扣了", "sentence2": "蚂蚁花呗重复记账", "label": "1"}
{"sentence1": "为什么借呗关了还能开通", "sentence2": "希望以后都不能用借呗了", "label": "0"}
{"sentence1": "开通蚂蚁借呗的审核已经超过***小时了", "sentence2": "蚂蚁借呗什么时候审核完", "label": "1"}
{"sentence1": "我不能用花呗支付怎么回事", "sentence2": "用花呗充值为什么不商户异常不能充值", "label": "0"}
{"sentence1": "借呗可以改时期还吗", "sentence2": "借呗还款期修改", "label": "1"}
{"sentence1": "怎样关闭借呗功能", "sentence2": "有欠款，借呗能否关闭", "label": "0"}
{"sentence1": "借呗资料未完成，在哪里补填资料", "sentence2": "借呗重新填资料", "label": "0"}
{"sentence1": "使用花呗后最迟多久还款", "sentence2": "花呗最大额度", "label": "0"}
{"sentence1": "支付尾款可以使用花呗嘛", "sentence2": "可以使用花呗么", "label": "0"}
{"sentence1": "花呗临时限度", "sentence2": "花呗临时限用", "label": "1"}
{"sentence1": "我想买东西 花呗额度不够咋办", "sentence2": "花呗买手机总额度不够怎么办", "label": "0"}
{"sentence1": "我想申请花呗，刷脸过不了", "sentence2": "花呗刷脸验证不能通过", "label": "1"}
{"sentence1": "我如何开通我的另一个账号的花呗", "sentence2": "两个账户一个已经关闭花呗另一个为什么开通不了", "label": "0"}
{"sentence1": "我想把借呗的身份证解绑", "sentence2": "借呗借不到我身份证号码能不能取消", "label": "0"}
{"sentence1": "现在为什么不能用花呗了", "sentence2": "我花呗还清了为什么不能用", "label": "1"}
{"sentence1": "怎样才能把蚂蚁借呗取消", "sentence2": "申请了蚂蚁借呗，不想借了怎么取消", "label": "0"}
{"sentence1": "暂停信用卡与花呗收款", "sentence2": "信用卡花呗收款有时自动关掉", "label": "0"}
{"sentence1": "蚂蚁借呗借十天可以么", "sentence2": "蚂蚁借呗能借十天左右就还款么", "label": "1"}
{"sentence1": "为什么花呗人脸识别一直失败", "sentence2": "花呗人脸识别不了了", "label": "1"}
{"sentence1": "怎样把花呗的钱一次性还清", "sentence2": "我想花呗一次还清", "label": "1"}
{"sentence1": "为什么我在淘宝上买东西，不能用花呗", "sentence2": "为什么我的淘宝使用不了花呗支付了", "label": "1"}
{"sentence1": "为什么我的花呗被降低了", "sentence2": "怎么花呗降到***了", "label": "1"}
{"sentence1": "借呗要有信用卡才能借吗", "sentence2": "余额宝里有钱的话蚂蚁借呗能用吗", "label": "0"}
{"sentence1": "可以帮我提高一下借呗额度吗", "sentence2": "借呗可以伸请提升吗", "label": "1"}
{"sentence1": "我的借呗为什么还清了贷款，额度没有恢复", "sentence2": "我的借呗怎么没有恢复额度？钱都是还完了的，当时因为人突发急病送医院抢救住院时间耽搁了", "label": "1"}
{"sentence1": "花呗分期了之后能取消吗", "sentence2": "花呗购物已退货，系统分期会自动取消吗", "label": "0"}
{"sentence1": "能自动还款蚂蚁借呗吗", "sentence2": "借呗可以在指定的银行卡自动还款吗", "label": "0"}
{"sentence1": "为什么在花呗支付了，我余额宝的也扣了钱", "sentence2": "我的花呗扣了，但是银行的卡的钱也交了为什么花呗不返回给我", "label": "0"}
{"sentence1": "有花呗有额度", "sentence2": "我的花呗额度怎么没有了是怎么回事", "label": "0"}
{"sentence1": "明明可以开通借呗，怎么借不了钱", "sentence2": "借呗借不出钱了，什么情况", "label": "1"}
{"sentence1": "借呗的分期只能是六期了", "sentence2": "为什么借呗分期只能是***期", "label": "0"}
{"sentence1": "我花呗额度还有***但是却不能付款", "sentence2": "支付宝显示我不支持花呗", "label": "0"}
{"sentence1": "因为提前还款把我借呗停用了", "sentence2": "可以提前把蚂蚁借呗还清吗", "label": "0"}
{"sentence1": "蚂蚁借呗已还款账单如何查询", "sentence2": "借呗账单怎么查", "label": "0"}
{"sentence1": "为什么我手机没有显示花呗的功能", "sentence2": "我的蚂蚁花呗怎么显示故障", "label": "0"}
{"sentence1": "蚂蚁借呗借的是什么地方的资金", "sentence2": "怎么查蚂蚁借呗开通", "label": "0"}
{"sentence1": "我开通了花呗收钱怎么不能收红包支付", "sentence2": "用花呗付款支付宝领的红包不能用", "label": "1"}
{"sentence1": "想如何提高我的花呗额度", "sentence2": "如何提高花呗等级", "label": "0"}
{"sentence1": "花呗临时额啥意思", "sentence2": "花呗的零时额度是什么意思", "label": "1"}
{"sentence1": "我没用花呗，怎么是花呗支付得？我要退款", "sentence2": "花呗账单二维码付款我要退款", "label": "1"}
{"sentence1": "我用花呗多少钱一月份", "sentence2": "蚂蚁花呗多少钱就能用蚂蚁结呗了", "label": "0"}
{"sentence1": "使用花呗分期付款可以同时使用双***购物津贴吗", "sentence2": "使用花呗分期了，双十一的红包和购物津贴还能用吗", "label": "1"}
{"sentence1": "我有蚂蚁借呗 就是借不了", "sentence2": "花呗借钱有累积达到一定额度就不可以借了这一说吗", "label": "0"}
{"sentence1": "花呗怎木提高额度", "sentence2": "我的花呗额度怎么一直无法提高", "label": "0"}
{"sentence1": "怎么借呗不能借钱了", "sentence2": "我借呗怎么借不到钱", "label": "0"}
{"sentence1": "为什么我的蚂蚁借呗只可惜***期了", "sentence2": "为什么蚂蚁借呗无法借款", "label": "0"}
{"sentence1": "电费怎么不能用花呗交", "sentence2": "花呗为什么交不了大电费额", "label": "1"}
{"sentence1": "花呗一月需要还多少钱", "sentence2": "能帮我查一下，下个月我要还花呗多少钱吗", "label": "0"}
{"sentence1": "借呗可以选择还款日期吗", "sentence2": "借呗怎样更改借款日期", "label": "0"}
{"sentence1": "花呗是不是只能开通一个账户", "sentence2": "一个身份证只能开通一个账号的花呗吗", "label": "1"}
{"sentence1": "这一笔，我十月七号用的花呗付款，十月十号主动还清了，但是买来不行我又退款了，又退回了花呗，那我岂不是没有收到退款还还了款", "sentence2": "我之前用蚂蚁花呗买了一件物品 今天将蚂蚁花呗欠款全部还清了 但是之前用蚂蚁花呗购买的商品退款显示退到了蚂蚁花呗 但是我没有收到任何退款", "label": "1"}
{"sentence1": "花呗最低还款影响花呗支付吗", "sentence2": "花呗逾期后可以每个月最低还款吗", "label": "0"}
{"sentence1": "密付能有对方的花呗付款吗", "sentence2": "密付可以是用花呗付吗", "label": "1"}
{"sentence1": "我能重新开通花呗吗", "sentence2": "现在能帮我开通花呗吗", "label": "0"}
{"sentence1": "我的蚂蚁借呗怎么没有***个月分期了", "sentence2": "蚂蚁借呗借款分期***个月", "label": "0"}
{"sentence1": "花呗什么时候给我听呀，不够花的", "sentence2": "我今天用了花呗，什么时候换", "label": "0"}
{"sentence1": "我的花呗完成了任务却没有提额", "sentence2": "花呗还清了，有提额吗", "label": "0"}
{"sentence1": "花呗帐单分期后，如果提前还款", "sentence2": "手机能操作提前还款花呗分期吗", "label": "0"}
{"sentence1": "网商贷或者借吧", "sentence2": "网商贷是蚂蚁借呗", "label": "0"}
{"sentence1": "滴滴打车怎么设置花呗", "sentence2": "滴滴快车能不能用花呗", "label": "1"}
{"sentence1": "我这个为啥不能开通花呗", "sentence2": "为什么花呗收钱开通不了", "label": "0"}
{"sentence1": "花呗分期了现在想全部还清怎么还", "sentence2": "花呗分期产品怎么不能用花呗", "label": "0"}
{"sentence1": "交电费能用花呗了吗", "sentence2": "花呗上没钱了能叫水电费", "label": "0"}
{"sentence1": "蚂蚁借呗申请额度失败要多久才能再次申请", "sentence2": "可以申请借呗额度么", "label": "0"}
{"sentence1": "借呗迟一天有违约金吗", "sentence2": "蚂蚁借呗第一次借款 借***提前还款需要违约金吗", "label": "0"}
{"sentence1": "用花呗买的，后来还了，买的又退了，钱去哪了", "sentence2": "点成花呗付款了，退款了，钱去哪里", "label": "0"}
{"sentence1": "我的，没有找到花呗", "sentence2": "支付页面没有花呗", "label": "1"}
{"sentence1": "蚂蚁借呗怎么样降低额度", "sentence2": "蚂蚁借呗额度，无故降低", "label": "0"}
{"sentence1": "借呗能分***期还款吗", "sentence2": "借呗可以分期还吗", "label": "0"}
{"sentence1": "借呗还本期，可以提前换吗", "sentence2": "是提前还借呗的", "label": "1"}
{"sentence1": "为什么我用花呗分期付款提示不能用", "sentence2": "我不能花呗分期付款", "label": "1"}
{"sentence1": "取消设置花呗为首付方式", "sentence2": "设置的付款首选花呗怎么改过来", "label": "1"}
{"sentence1": "为什么有的商家不支持花呗", "sentence2": "花呗怎么不支持扫码付款了", "label": "0"}
{"sentence1": "使用花呗付款，不会产生利息", "sentence2": "用花呗里的钱，扣利息吗", "label": "0"}
{"sentence1": "我的临时花呗额度在哪里看多少额度", "sentence2": "我想看我的花呗", "label": "0"}
{"sentence1": "借呗钱还进去为什么不能借了", "sentence2": "借呗关闭了只能还不能接了", "label": "0"}
{"sentence1": "蚂蚁花呗用不了了 怎么申请开通", "sentence2": "花呗停用了怎样才能开通花呗", "label": "1"}
{"sentence1": "你看我可以花呗收钱吗", "sentence2": "花呗可以收款嗎", "label": "0"}
{"sentence1": "借呗没有还款会怎么样", "sentence2": "如果没有按时还借呗会怎样", "label": "1"}
{"sentence1": "***花呗最低还款是多少", "sentence2": "我的花呗账单是***元，最低还款额是多少每个月", "label": "1"}
{"sentence1": "如何解除与花呗的绑定", "sentence2": "我的花呗被别的账号绑定了怎么解除，绑定账号我不知道", "label": "1"}
{"sentence1": "为什么我借呗没有逾期会被封", "sentence2": "为什么我得借呗被封了", "label": "1"}
{"sentence1": "该商品怎么不支持花呗支付", "sentence2": "为什么有些商家不支持花呗付款", "label": "0"}
{"sentence1": "已经退了押金，为什么花呗还让我还钱", "sentence2": "我用花呗支付摩拜单车押金为什么一直不退给我", "label": "0"}
{"sentence1": "借呗借钱需要手机验证码吗", "sentence2": "借呗是要短信验证吗", "label": "1"}
{"sentence1": "可以花呗付款么", "sentence2": "可以用花呗额度支付么", "label": "0"}
{"sentence1": "借呗分期付款，能不能提前还分期款", "sentence2": "蚂蚁借呗，如何分期还款", "label": "0"}
{"sentence1": "我上次买东西没有用花呗呀，直接用的我的银行卡的钱，都扣了钱的，为什么你这次又给我扣花呗的钱，***元", "sentence2": "我已经扣了银行卡里的钱了，为什么还要重花呗里扣一次", "label": "1"}
{"sentence1": "花呗自动扣款请添加密码功能", "sentence2": "花呗有个自动扣钱", "label": "0"}
{"sentence1": "怎么把另一个手机花呗注销掉", "sentence2": "怎么撤底注销花呗", "label": "1"}
{"sentence1": "我的花呗都没有别人没用支付宝的第一次怎么都有", "sentence2": "我有两个支付宝账号，有一个有花呗，这个没有，我想让这个有，没有", "label": "0"}
{"sentence1": "永久关闭借呗", "sentence2": "我的借呗和花呗都全部还清了，帮我永久限制借呗和花呗", "label": "0"}
{"sentence1": "蚂蚁借呗最长借款时间", "sentence2": "蚂蚁借呗还款有没时间限定", "label": "0"}
{"sentence1": "为什么花呗没有临时额度啦", "sentence2": "可以给花呗临时额度吗", "label": "0"}
{"sentence1": "借呗最后还款日过了", "sentence2": "借呗还款日能还嘛", "label": "0"}
{"sentence1": "为什么借呗之前是万三，现在是万四", "sentence2": "为什么我的借呗还是万五", "label": "0"}
{"sentence1": "花呗每天只能用一次麽", "sentence2": "花呗只能支付一次么", "label": "1"}
{"sentence1": "蚂蚁借呗还款日是不是没有超过晚上***点就可以", "sentence2": "借呗还款日当天超过***点还能还款么", "label": "0"}
{"sentence1": "流量充值支持花呗么", "sentence2": "为什么我的不支持花呗充值", "label": "0"}
{"sentence1": "美团为啥没有花呗", "sentence2": "为什么美团上面不能用花呗", "label": "1"}
{"sentence1": "花呗显示最低还款 需要钱吗", "sentence2": "这个月蚂蚁花呗我付了最低还款 但是还要钱没有还 会", "label": "0"}
{"sentence1": "蚂蚁花呗一次可以用多少", "sentence2": "信用额度多少可以申请花呗", "label": "0"}
{"sentence1": "蚂蚁花呗退款手续费", "sentence2": "申请退款了，花呗还有手续费没了", "label": "1"}
{"sentence1": "转账可以提高借呗额度吗", "sentence2": "借吧怎么提高额度", "label": "0"}
{"sentence1": "如何关闭收钱码花呗与信用卡收钱服务", "sentence2": "花呗收钱关闭", "label": "1"}
{"sentence1": "蚂蚁借呗我的还款账单给我看一下", "sentence2": "请帮我查一下我借呗还款的银行卡号", "label": "0"}
{"sentence1": "怎样才能获取开通花呗收钱的资格", "sentence2": "怎么样才能领取花呗临时金额", "label": "0"}
{"sentence1": "申请了花呗分期，提前还款利息还会算起有吗", "sentence2": "花呗分期，提前还款，利息会免掉吗", "label": "0"}
{"sentence1": "花呗每天有限额么", "sentence2": "花呗自己限额", "label": "1"}
{"sentence1": "我还能用花呗吧", "sentence2": "为什么我无法开通花呗", "label": "0"}
{"sentence1": "支持花呗信用卡支付的喔", "sentence2": "为何不支持信用卡和花呗收款", "label": "0"}
{"sentence1": "花呗，可以在小超市用吗", "sentence2": "刚刚使用花呗不小心给超市转***", "label": "0"}
{"sentence1": "借呗逾期多久才会发休息来催债", "sentence2": "借呗几天才会是逾期", "label": "0"}
{"sentence1": "花呗逾期，还清了，还可以用吗", "sentence2": "逾期过花呗，但是都全部还了，什么时候才能用", "label": "0"}
{"sentence1": "蚂蚁借呗为啥不能转到余额宝里", "sentence2": "还借呗，逾额转不到余额宝", "label": "0"}
{"sentence1": "花呗临时额度确定可以分期么", "sentence2": "临时花呗可以分期不", "label": "1"}
{"sentence1": "如果花呗分期不想分期还清了", "sentence2": "花呗分期的手续费是多少", "label": "0"}
{"sentence1": "花呗没还 借呗还能借出钱么", "sentence2": "花呗没有还完，借呗是不是不能用", "label": "1"}
{"sentence1": "用过花呗还清以后，退款取向", "sentence2": "用花呗付款，退款后日退到花呗里吗", "label": "1"}
{"sentence1": "可以用花呗打滴滴车吗", "sentence2": "顺风车能不能用花呗", "label": "1"}
{"sentence1": "花呗应还未出账单", "sentence2": "花呗账单费用是什么", "label": "0"}
{"sentence1": "花呗逾期怎么清除记录", "sentence2": "花呗出现逾期 要怎么办消除", "label": "1"}
{"sentence1": "我的花呗额度是***'可以提额的么", "sentence2": "可不可以把我的花呗额度提升", "label": "1"}
{"sentence1": "借呗可以不用人脸识别吗", "sentence2": "借呗不要人面识别在哪里设置", "label": "1"}
{"sentence1": "花呗能付款", "sentence2": "花呗不能在店扫码付款", "label": "0"}
{"sentence1": "花呗关闭可以在另一个账户再开通吗", "sentence2": "如何关闭花呗 开通另一个花呗", "label": "1"}
{"sentence1": "我想修改花呗密码", "sentence2": "我的花呗，密码忘了怎么找回", "label": "1"}
{"sentence1": "蚂蚁花呗没有还，开通不了蚂蚁借呗吗", "sentence2": "蚂蚁花呗没还完 借呗能开通么", "label": "1"}
{"sentence1": "查询我的借呗记录", "sentence2": "借呗已还的记录", "label": "0"}
{"sentence1": "借呗审核为通过", "sentence2": "为什么蚂蚁借呗一直在审核中", "label": "0"}
{"sentence1": "为什么我的花呗有额度，付款时显示暂时无法使用分期付款", "sentence2": "我的花呗额度有***，为什么不能分期", "label": "1"}
{"sentence1": "花呗最长可以看几个月", "sentence2": "花呗每个月几号调动", "label": "0"}
{"sentence1": "借呗怎么邦银行卡", "sentence2": "怎样绑定银行卡还款借呗", "label": "0"}
{"sentence1": "小蓝单车的押金退回了，但是花呗目前还没收到退回的押金，这是怎么回事", "sentence2": "这个订单摩拜单车已经退款，但是我的花呗怎么没收到退款金额", "label": "0"}
{"sentence1": "花呗逾期一天对信誉有影响么", "sentence2": "支付宝花呗分期付款会影响信誉吗", "label": "0"}
{"sentence1": "有花呗额度，不使用，还会不会有还款费用", "sentence2": "今天我使用花呗消费，赠送给我***流量，不会领", "label": "0"}
{"sentence1": "借呗提前还款这个月欠款这个月还要还吗", "sentence2": "蚂蚁借呗提前还款部分后还款日当天还会扣款吗", "label": "1"}
{"sentence1": "花呗奖励金怎么翻倍", "sentence2": "我用花呗为什么奖励金不能翻倍", "label": "0"}
{"sentence1": "为什么借呗还款以后不显示了", "sentence2": "蚂蚁借呗为什么不显示还款三个月的选项", "label": "0"}
{"sentence1": "我说了每一个商品都有开通花呗", "sentence2": "怎么找有花呗的商家", "label": "0"}
{"sentence1": "花呗还款最晚几号", "sentence2": "花呗每个月最晚还款日期是几号", "label": "0"}
{"sentence1": "怎么把借呗的钱停了", "sentence2": "我的蚂蚁借呗怎么停用了", "label": "0"}
{"sentence1": "花呗的极速退款", "sentence2": "花呗 极速退款", "label": "1"}
{"sentence1": "蚂蚁借呗可不可以一个月借两次", "sentence2": "蚂蚁借呗可以短期借吗", "label": "0"}
{"sentence1": "借呗怎么解决风险问题", "sentence2": "借呗有安全风险", "label": "1"}
{"sentence1": "花呗可以在哪里充话费", "sentence2": "在哪里能用花呗充话费", "label": "1"}
{"sentence1": "怎么看我的花呗关闭了吗", "sentence2": "关闭花呗还扣钱么", "label": "0"}
{"sentence1": "借呗为什么现在不能分期十二个月", "sentence2": "借呗不可以分期十二个月吗", "label": "1"}
{"sentence1": "花呗关了重新开通早短信吗", "sentence2": "开通了花呗就成了蚂蚁会员吗", "label": "0"}
{"sentence1": "花呗立减红包未到账", "sentence2": "红包自动还花呗", "label": "0"}
{"sentence1": "无无我用花呗在天猫买手机分***期为什么它说余额不足", "sentence2": "为什么余额不足不能用蚂蚁花呗", "label": "1"}
{"sentence1": "花呗积分***月***日过期", "sentence2": "蚂蚁花呗积分查过期怎么查", "label": "0"}
{"sentence1": "花呗密码是支付密码还是银行卡密码", "sentence2": "花呗密码与支付宝是同一个密码吗", "label": "0"}
{"sentence1": "花呗能提前把余下的借款一次还完吗", "sentence2": "花呗临时额度为负的，能提前还吗", "label": "0"}
{"sentence1": "支付方式如何把花呗去掉", "sentence2": "如何去掉花呗", "label": "1"}
{"sentence1": "我***元怎么还不了，花呗的", "sentence2": "我打开花呗，还不了款", "label": "1"}
{"sentence1": "花呗逾期九号还算不算", "sentence2": "我是九号还花呗！九号还算不算逾期", "label": "0"}
{"sentence1": "花呗只能一次付二百", "sentence2": "对方花呗只能付二百", "label": "0"}
{"sentence1": "花呗最低还款后，剩下的下个月可以分期吗", "sentence2": "现最低还款后 下月还可以分期吗", "label": "0"}
{"sentence1": "我早上用花呗充话费到现在没有到账", "sentence2": "花呗充话费，多久到账", "label": "0"}
{"sentence1": "蚂蚁借呗长时间不用会被管掉吗", "sentence2": "蚂蚁借呗中途会不会终止", "label": "0"}
{"sentence1": "我换了手机号 蚂蚁借呗没有了", "sentence2": "蚂蚁借呗有额度，借不出来怎么回事，换了新手机，没换号，怎么办", "label": "0"}
{"sentence1": "商家收款花呗提现手续", "sentence2": "我是实体店花呗收款要手续吗", "label": "1"}
{"sentence1": "网商贷和借呗有什么关系", "sentence2": "借呗和网商贷好些，有什区别", "label": "1"}
{"sentence1": "怎么取消蚂蚁借呗的借款", "sentence2": "我想把蚂蚁借呗的借款取消", "label": "1"}
{"sentence1": "花呗开通过程中刷脸验证不能验证", "sentence2": "开通花呗显示手机验证未通过", "label": "0"}
{"sentence1": "我花呗还了为什么还要", "sentence2": "我的花呗退款了，为什么还要还款", "label": "0"}
{"sentence1": "可以去实体店使用花呗", "sentence2": "口碑里的店都可以用花呗付款嘛", "label": "0"}
{"sentence1": "为什么花呗线下返现怎么还没有返现", "sentence2": "花呗退单没有减怎么办", "label": "0"}
{"sentence1": "用蚂蚁花呗买火车票，退票后钱没到账", "sentence2": "我昨天用花呗买的火车票，今天改签时是用的余额里的钱，怎么改签后花呗没退钱", "label": "0"}
{"sentence1": "借呗最多分几期", "sentence2": "借呗分期最高", "label": "1"}
{"sentence1": "为什么要还的花呗金额增高", "sentence2": "为什么我的花呗额度万年***元", "label": "0"}
{"sentence1": "开通花呗专享红包可以用吗", "sentence2": "花呗能和专享红包一起用吗", "label": "0"}
{"sentence1": "借呗可以别人带还吗", "sentence2": "蚂蚁借呗可以晚还一个月吗", "label": "0"}
{"sentence1": "花呗额度***，不晓得用不用不了", "sentence2": "就花呗用不了了现在", "label": "0"}
{"sentence1": "为什么别人扫我的收款码不能使用花呗", "sentence2": "我本来可以调整自己的额度。但是用了临时额度所以不能调整了。想问要什么条件才能再调整我自己的花呗额度", "label": "0"}
{"sentence1": "我的蚂蚁借呗利息和别人怎么不一样", "sentence2": "借呗分期利息怎么收", "label": "0"}
{"sentence1": "***月***号用的花呗几号还", "sentence2": "我***月***号用花呗消费了，什么时候还款", "label": "1"}
{"sentence1": "怎么样使用，花呗额度会提升", "sentence2": "我有花呗额度怎么使用蚂蚁借呗", "label": "0"}
{"sentence1": "花呗提前结清 没有反应", "sentence2": "花呗提前结清页面打不开怎么办", "label": "0"}
{"sentence1": "能不能修改花呗还款日", "sentence2": "花呗还款日精确到小时吗", "label": "0"}
{"sentence1": "现在我的借呗怎么借不到钱了", "sentence2": "蚂蚁借呗借不到钱了", "label": "1"}
{"sentence1": "借呗提前还部分本金", "sentence2": "能提前还借呗", "label": "0"}
{"sentence1": "我是在支付宝用花呗", "sentence2": "花呗还款能用支付宝还吗", "label": "0"}
{"sentence1": "为什么借呗用的好，怎么突然没有额度了", "sentence2": "为什么我的借呗用不起来", "label": "0"}
{"sentence1": "购买京东商品可以用花呗还款吗", "sentence2": "花呗可以便用微信吗", "label": "0"}
{"sentence1": "我的借呗什么时候能恢复", "sentence2": "借呗怎样才能恢复额度", "label": "0"}
{"sentence1": "花呗冻结了以后怎么解冻", "sentence2": "我的花呗什么时候解冻", "label": "0"}
{"sentence1": "花呗逾期两天，然后还了还可以继续用吗", "sentence2": "花呗逾期***个月 还上 还能用吗", "label": "1"}
{"sentence1": "花呗额度变成负数了，会影响信用吗", "sentence2": "花呗怎么会变成负数", "label": "0"}
{"sentence1": "蚂蚁借呗还款时间是什么时候", "sentence2": "蚂蚁借呗几点前还款", "label": "1"}
{"sentence1": "这个号注销了另一个号可以开通花呗吗", "sentence2": "花呗关闭后可以另外的账号开通吗", "label": "1"}
{"sentence1": "错过了花呗还款日怎么办", "sentence2": "误点花呗怎么还款", "label": "0"}
{"sentence1": "蚂蚁借呗提前还款之后，单月还需不需要再还款", "sentence2": "借呗分期，提前还了是否会影响再次借款", "label": "0"}
{"sentence1": "我***月***号用花呗多少还", "sentence2": "花呗应该还款多少", "label": "0"}
{"sentence1": "给我恢复借呗", "sentence2": "我的借呗到底能不能恢复", "label": "0"}
{"sentence1": "为什么我的花呗不能领取临时花呗", "sentence2": "怎么不能开通花呗", "label": "0"}
{"sentence1": "花呗的消费限制", "sentence2": "我的蚂蚁花呗支付额度有限制吗", "label": "1"}
{"sentence1": "为什么我的借呗没用，自己就消失了", "sentence2": "我的借呗怎么消失了？真的太气人了你们", "label": "1"}
{"sentence1": "蚂蚁花呗可以提前还款有手续费吗", "sentence2": "假如花呗分期后提前结清了还有手续费吗", "label": "0"}
{"sentence1": "消费那么多为什么开通不了借呗", "sentence2": "为什么我支付宝不能开通蚂蚁借呗", "label": "1"}
{"sentence1": "我怎么用花呗充不了话费", "sentence2": "我能用花呗的钱充话费吗", "label": "0"}
{"sentence1": "支持花呗分期的宝贝，分期不了", "sentence2": "为什么我的花呗不能分期买电器", "label": "0"}
{"sentence1": "借呗借款未到帐怎么办", "sentence2": "我刚从借呗借的钱怎么还没到帐", "label": "1"}
{"sentence1": "我的手机开通不了花呗", "sentence2": "我的手机不支持刷脸，然后就无法开通花呗，怎么办", "label": "0"}
{"sentence1": "之前账户开通花呗怎么转到现在使用的账户", "sentence2": "怎么把这个账号的花呗转到另一个账号花呗使用", "label": "1"}
{"sentence1": "我可以用借呗的微钱转入微信吗", "sentence2": "可以用微信还借呗么", "label": "0"}
{"sentence1": "我在花呗里有钱花完钱，我想现在一次性还完，可以吗", "sentence2": "我现在想吧花呗的钱全部还完怎么弄", "label": "1"}
{"sentence1": "我用花呗他为什么提示绑定银行卡", "sentence2": "我绑定了银行卡为什么还是没有花呗", "label": "0"}
{"sentence1": "这个月的花呗还款还错了", "sentence2": "花呗这个***元是送的吗", "label": "0"}
{"sentence1": "借呗升网商代申请后多久能审核通过", "sentence2": "开通蚂蚁借呗要审核多久", "label": "0"}
{"sentence1": "花呗怎么办，能分期吗", "sentence2": "这个月用花呗付款，下个月能分期吗", "label": "0"}
{"sentence1": "淘宝账号限制购买会影响花呗额度", "sentence2": "花呗临时额度负的话会影响什么嘛", "label": "0"}
{"sentence1": "我的花呗用不了", "sentence2": "我支付宝怎么有花呗可以用", "label": "0"}
{"sentence1": "花呗极速退款", "sentence2": "极速退款成功了，怎么花呗里没有", "label": "0"}
{"sentence1": "借呗申请提额会关闭吗", "sentence2": "借呗没有额度可以关闭吗", "label": "0"}
{"sentence1": "我不小心点了花呗怎么取消", "sentence2": "怎么取消蚂蚁花呗", "label": "1"}
{"sentence1": "为什么借呗不能提额度", "sentence2": "我的借呗是什么时候给我提的额度", "label": "0"}
{"sentence1": "花呗的邮箱是别的号。号丢了，我该怎么改", "sentence2": "我这个花呗，我想换一个电话号，之前的电话号丢了，怎么换", "label": "0"}
{"sentence1": "主动申请蚂蚁借呗口在哪儿", "sentence2": "主动申请蚂蚁借呗审核在哪", "label": "0"}
{"sentence1": "借呗分期六个月能提前还款吗", "sentence2": "借呗分期提前还不了", "label": "0"}
{"sentence1": "我这个单都是退款的怎么还有花呗账单", "sentence2": "花呗显示退款成功了，为什么还有账单", "label": "1"}
{"sentence1": "有花呗但没用过", "sentence2": "我花呗淘宝都有用过", "label": "0"}
{"sentence1": "花呗的无线支付是什么", "sentence2": "花呗，不是有扫码直接支付么", "label": "0"}
{"sentence1": "蚂蚁借呗额度最高", "sentence2": "蚂蚁借呗最多能借多少", "label": "1"}
{"sentence1": "开通花呗需要多少额度", "sentence2": "第一次开通花呗有多少额度", "label": "0"}
{"sentence1": "花呗那里，怎么老是系统繁忙", "sentence2": "花呗提示系统繁忙是什么意思", "label": "1"}
{"sentence1": "我的花呗好像重复扣款了", "sentence2": "蚂蚁花呗，重复扣款是怎么回事", "label": "1"}
{"sentence1": "我的花呗到几号还款", "sentence2": "我今天用花呗买的裤子，几天内要还款", "label": "0"}
{"sentence1": "借呗还清后能否开具结清证明", "sentence2": "可不可以麻烦你帮我开局一个借呗结清还款的证明", "label": "1"}
{"sentence1": "如何取消网商贷", "sentence2": "我想将网商贷关闭", "label": "1"}
{"sentence1": "花呗还款是还商品的价钱吗", "sentence2": "花呗还款是骗子", "label": "0"}
{"sentence1": "为什么我花呗无法使用了", "sentence2": "我的蚂蚁花呗用不了了", "label": "1"}
{"sentence1": "什么时候能继续用花呗", "sentence2": "我这蚂蚁花呗什么时候能用", "label": "0"}
{"sentence1": "借呗怎么会显示无信用额度", "sentence2": "我的借呗怎么一下子就没了额度了", "label": "0"}
{"sentence1": "如何提前还借呗的钱", "sentence2": "借呗为什么让提前还款", "label": "0"}
{"sentence1": "请好友代付可以用花呗吗", "sentence2": "花呗不可以代付款", "label": "1"}
{"sentence1": "花呗逾期后还上什么时候可以用", "sentence2": "我的花呗之前逾期了，现在什么时候能用", "label": "1"}
{"sentence1": "花呗能订外卖吗", "sentence2": "外卖和滴滴能使用花呗吗", "label": "0"}
{"sentence1": "借呗还了一期，剩下的可以都还上吗", "sentence2": "借呗，我明天还款，今天可以还吗", "label": "0"}
{"sentence1": "花呗的退款不知道哪去了", "sentence2": "花呗付款的申请退款后直接退到花呗是吧", "label": "0"}
{"sentence1": "客户在我这里使用花呗付款，你们不收取费用吗", "sentence2": "买家用花呗支付 我们的非议", "label": "0"}
{"sentence1": "网商贷取消了有借呗出来吗", "sentence2": "借呗会升级网商贷吗", "label": "0"}
{"sentence1": "我借呗开通了，能申请多少额度", "sentence2": "蚂蚁借呗最大额度是多少", "label": "1"}
{"sentence1": "为什么借呗不给借钱了", "sentence2": "我为什么借呗没有额度", "label": "0"}
{"sentence1": "可以把网商贷变成借呗", "sentence2": "网商贷借呗合并", "label": "0"}
{"sentence1": "花呗分期可以提前付款吗", "sentence2": "花呗分期还款可以提前还", "label": "0"}
{"sentence1": "为啥花呗不能支持", "sentence2": "信用卡花呗暂不支持", "label": "1"}
{"sentence1": "我现在为什么用不了蚂蚁花呗", "sentence2": "我没想着要开通花呗什么的", "label": "0"}
{"sentence1": "花呗充错了话费，怎么办", "sentence2": "花呗充话费充错号码怎么办？能追回吗", "label": "0"}
{"sentence1": "花呗里边的可用额度是什么意思", "sentence2": "花呗 可用额度", "label": "1"}
{"sentence1": "花呗被付款怎么退款", "sentence2": "我想叫花呗退款给我", "label": "1"}
{"sentence1": "为什么我花呗的手机号，登不上去", "sentence2": "为什么花呗登录显示另外的号码登录不进去", "label": "0"}
{"sentence1": "借呗借款钱到卡里还是支付宝里", "sentence2": "借呗到账支付宝余额，是不是到银行卡", "label": "1"}
{"sentence1": "借呗能设置每月的还款日期吗", "sentence2": "我想把借呗还款日期推迟到每个月***号可以吗", "label": "1"}
{"sentence1": "我的花呗额度为什么好低，借呗还开通不了", "sentence2": "我每个月流水很多而且无不良记录，为什么我的花呗额度这么低", "label": "0"}
{"sentence1": "花呗调整降低额度后次月会恢复额度吗", "sentence2": "蚂蚁花呗调低额度后，下月能不能恢复之前额度", "label": "1"}
{"sentence1": "花呗付款的押金退回后钱在哪", "sentence2": "花呗扣款共享单车押金，用完之后退哪去了", "label": "1"}
{"sentence1": "花呗逾期，以后还能开通吗", "sentence2": "花呗逾期了怎么还不能用", "label": "0"}
{"sentence1": "我现在能临时跳高点花呗额度吗", "sentence2": "但我花呗余额不足", "label": "0"}
{"sentence1": "我是开通了这个叫什么花呗的这个工能了吗", "sentence2": "我的花呗开了吗", "label": "1"}
{"sentence1": "这个月的借呗我已经还了", "sentence2": "我现在用蚂蚁借呗 是下个月还吗", "label": "0"}
{"sentence1": "不是花呗自动扣的款", "sentence2": "花呗到期时会自动扣款吗", "label": "0"}
{"sentence1": "借呗转账到卡如何收费", "sentence2": "蚂蚁借呗转账到银行卡要手续费吗", "label": "1"}
{"sentence1": "也是***很我没花呗", "sentence2": "没蚂蚁花呗", "label": "1"}
{"sentence1": "我的余额宝里面钱今天就被还借呗了，然而借呗里还是没有还账记录", "sentence2": "刚才余额宝没有钱了，现在有了，怎么往借呗还钱", "label": "0"}
{"sentence1": "花呗权益退款", "sentence2": "花呗退款后余额任为零", "label": "0"}
{"sentence1": "您那边可以给查下我的花呗 有没有还款的吗", "sentence2": "你帮我看一下，花呗收到，可是正常的", "label": "0"}
{"sentence1": "关闭花呗怎么开不开", "sentence2": "花呗a帐户关闭，如何开通b帐户", "label": "0"}
{"sentence1": "我***年的花呗不是已经换完了吗？怎么又有***年***月份的分期", "sentence2": "我之前已经一次付清了，怎么还在花呗分期又还一次", "label": "1"}
{"sentence1": "开通网商贷怎么样变为蚂蚁借呗", "sentence2": "网商贷是我原来的蚂蚁借呗吗", "label": "0"}
{"sentence1": "原有的支付宝花呗账户不记得了", "sentence2": "花呗的支付宝号已经忘记了", "label": "1"}
{"sentence1": "借呗可以提起还款吗", "sentence2": "蚂蚁借呗借钱是统一一号还款吗", "label": "0"}
{"sentence1": "退款退到花呗中的钱，怎么用", "sentence2": "我的共享单车押金是用的花呗，我还款的时候用的是储蓄卡，我退押金怎么又到了花呗", "label": "0"}
{"sentence1": "怎么评价花呗支付", "sentence2": "花呗付款成功评价", "label": "0"}
{"sentence1": "花呗每笔交易短信提醒能取消吗", "sentence2": "花呗交易短信提醒关闭", "label": "1"}
{"sentence1": "花呗逾期还没有还，会怎么样处理", "sentence2": "为什么花呗还显示我借呗有逾期没有还", "label": "0"}
{"sentence1": "花呗迟还一天有影响吗", "sentence2": "花呗延迟了一天还款影响信用记录吗", "label": "0"}
{"sentence1": "我的花呗今天怎么还款", "sentence2": "我怎么还，花呗", "label": "1"}
{"sentence1": "借呗怎么确定不了", "sentence2": "我的借呗怎么不可以申请***个月了", "label": "0"}
{"sentence1": "借呗可以每月最低还款嘛", "sentence2": "借呗申请最低还款", "label": "0"}
{"sentence1": "我只是初中毕业。。怎么填花呗资料", "sentence2": "花呗初中学历怎么填", "label": "1"}
{"sentence1": "借呗可以借一年才还款吗", "sentence2": "借呗可以现在借款过几天还款吗", "label": "0"}
{"sentence1": "关闭花呗后怎么再开通", "sentence2": "请再次开通我的花呗", "label": "1"}
{"sentence1": "花呗之前关了，怎么开通", "sentence2": "之前无意开通 现在如何关闭花呗功能", "label": "0"}
{"sentence1": "花呗能取消分期嘛", "sentence2": "我不小心点了花呗分期还款，我想取消可以不", "label": "1"}
{"sentence1": "花呗申诉无法上存照片", "sentence2": "申请花呗收钱码怎样上传营业执照照片", "label": "0"}
{"sentence1": "企业申请花呗", "sentence2": "企业申请花呗收款", "label": "1"}
{"sentence1": "花呗可以在乐购使用吗", "sentence2": "我一直在使用蚂蚁花呗", "label": "0"}
{"sentence1": "我找不到花呗免息券", "sentence2": "找不到花呗人口", "label": "0"}
{"sentence1": "花呗的钱怎么还不上去", "sentence2": "我还有***元的花呗，怎么还不了", "label": "1"}
{"sentence1": "我还借呗的钱说我额度限制了", "sentence2": "我的蚂蚁借呗还款时额度收到了限制", "label": "1"}
{"sentence1": "电脑上怎么开通花呗", "sentence2": "电脑上怎样花呗支付", "label": "0"}
{"sentence1": "花呗临时额度花完又领取了", "sentence2": "花呗双十一临时额度怎么用", "label": "0"}
{"sentence1": "我已经把花呗钱还了", "sentence2": "花呗额度要还钱吗", "label": "0"}
{"sentence1": "查看一下我是否开通了花呗", "sentence2": "我现在花呗开通没有", "label": "1"}
{"sentence1": "蚂蚁借呗之前关了现在怎么开", "sentence2": "借呗最近关闭了如何开通？之前能用", "label": "0"}
{"sentence1": "我的花呗退款为什么退款没有入账，花呗额还是那么多", "sentence2": "花呗退款成功但没有到账", "label": "1"}
{"sentence1": "信用卡与花呗收款 审核要多久", "sentence2": "信用卡花呗收钱商家审核需要多少时间", "label": "1"}
{"sentence1": "怎样让蚂蚁借呗隐藏", "sentence2": "怎么不用蚂蚁借呗", "label": "0"}
{"sentence1": "电脑端如花使用花呗支付", "sentence2": "我是不是用蚂蚁花呗支付了", "label": "0"}
{"sentence1": "另一个账号的花呗关闭了这个账号的花呗怎么开", "sentence2": "我的花呗怎么开通了，不用麻烦你关掉", "label": "0"}
{"sentence1": "提前还花呗分期账单会扣手续费吗", "sentence2": "提前还清花呗分期账单，还有手续费吗", "label": "1"}
{"sentence1": "借呗利息是一个月扣一次吗", "sentence2": "借呗最低利息是", "label": "0"}
{"sentence1": "关掉花呗自动扣款", "sentence2": "花呗怎么可以取消自动还款", "label": "0"}
{"sentence1": "我的花呗为什么可用额这么底", "sentence2": "为什么没有花呗双***临时额度", "label": "0"}
{"sentence1": "我买商品时余额宝已经扣款，过几天花呗又从我的信用社卡扣钱什么问题", "sentence2": "我每次买东西都直接从银行卡付款了，为什么花呗今天又扣钱了", "label": "0"}
{"sentence1": "花呗临时额度取消超过的额度怎么办", "sentence2": "点取花呗消临时额度", "label": "0"}
{"sentence1": "对了，蚂蚁贝壳是怎么产生额", "sentence2": "捡贝壳是什么", "label": "0"}
{"sentence1": "我有两笔账单是通过银行卡付的，怎么会有花呗账单", "sentence2": "我的花呗账单***元是花了什么", "label": "0"}
{"sentence1": "为什么李维斯店花呗不能用", "sentence2": "为什么我的付款码别人用不了花呗付款", "label": "0"}
{"sentence1": "为什么我用的我自己的余额宝，账单却去花呗那里了，还要我还花呗的钱", "sentence2": "***月份有笔花呗退款，怎么这笔退款的金额还在账单需要我还款", "label": "0"}
{"sentence1": "退回到花呗的钱 如果没退到余额里怎么办", "sentence2": "钱怎么退到花呗了什么时候到卡上", "label": "0"}
{"sentence1": "吗，，为什么我借呗钱只开了，现在这身为关了的，现在找不到借呗了，我想用钱的时候找不到，就没有借呗了", "sentence2": "我当初是用花呗支付的，现在关闭了，我花呗里面就一直有这个", "label": "0"}
{"sentence1": "蚂蚁借呗可以借出来还上一个月的欠款吗", "sentence2": "借呗可以用***个月还", "label": "0"}
{"sentence1": "花呗可以转到另一个支付宝使用吗", "sentence2": "如何用支付宝收花呗的钱", "label": "0"}
{"sentence1": "花呗自动扣款了一部分，算作最低还款吗", "sentence2": "花呗自动还款了 是不是我用花呗买了自动扣除", "label": "0"}
{"sentence1": "花呗积分兑换饿了吗平台红包", "sentence2": "花呗兑换积分", "label": "0"}
{"sentence1": "花呗分期免息券在那看", "sentence2": "在哪可以领花呗分期免息卷", "label": "1"}
{"sentence1": "借呗***月***号到期，现在还可以吗", "sentence2": "借呗可以转到银行卡吗", "label": "0"}
{"sentence1": "借呗还款后还是不恢复额度怎么办", "sentence2": "借呗还款后，相应的额度会不会恢复", "label": "0"}
{"sentence1": "还款还是还在花呗里吗", "sentence2": "花呗，需要还款吗", "label": "0"}
{"sentence1": "花呗能不能主动开通", "sentence2": "花呗必须要***才能开通么", "label": "0"}
{"sentence1": "我怎么支付宝上没有花呗", "sentence2": "我有花呗为什么查账，都显沒有邦定银行卡，支付宝 上的银行卡不就是的吗", "label": "0"}
{"sentence1": "退回花呗怎么不对", "sentence2": "退的款到花呗后怎么不对", "label": "1"}
{"sentence1": "已经可以升级为网商贷，为什么借呗还清了，说没还清", "sentence2": "我借呗已经还清了，为什么还是显示未结清", "label": "1"}
{"sentence1": "花呗提前结清***期", "sentence2": "花呗分期后能提前结清吗", "label": "1"}
{"sentence1": "我想知道我的花呗额度为什么从来没有提升过", "sentence2": "为什么我的花呗没有提升额度，都用了半年多了", "label": "1"}
{"sentence1": "蚂蚁花呗逾期冻结了", "sentence2": "我的蚂蚁花呗", "label": "0"}
{"sentence1": "花呗帐单是什么", "sentence2": "花呗入账账单是什么意思", "label": "0"}
{"sentence1": "蚂蚁花呗怎么解除冻结", "sentence2": "花呗冻结多久解开", "label": "0"}
{"sentence1": "花呗怎样设置密码", "sentence2": "怎样修改花呗密码", "label": "0"}
{"sentence1": "借呗贷款证明盖章", "sentence2": "借呗结清证明发邮箱没有盖章", "label": "0"}
{"sentence1": "我退货了，花呗显示钱以退回账号，为什么没看到钱", "sentence2": "我花呗退款怎么没有看到钱", "label": "0"}
{"sentence1": "我的花呗么有用怎么用还款", "sentence2": "瓜子花呗怎么还款最划算", "label": "0"}
{"sentence1": "花呗pos机消费", "sentence2": "是不是pos机扫码都可以用花呗", "label": "1"}
{"sentence1": "为啥我花呗这么久了不提升额度", "sentence2": "为什么我花呗只有***", "label": "0"}
{"sentence1": "在，我的借呗还啦，为啥不能借啦", "sentence2": "我的借呗为啥一直没钱在里面", "label": "0"}
{"sentence1": "花呗评估的内容", "sentence2": "怎样才能通过蚂蚁花呗的评估", "label": "0"}
{"sentence1": "花呗推迟还款怎么扣费", "sentence2": "花呗延迟还款了怎么办", "label": "0"}
{"sentence1": "己用额度为***，就是说我己还清花呗是吗", "sentence2": "花呗额度***是不是说 我能借***", "label": "0"}
{"sentence1": "为什么我没有开借呗", "sentence2": "蚂蚁借呗显示我已经授权了，为什么显示没有开通", "label": "0"}
{"sentence1": "蚂蚁借呗还完了 额度没有恢复", "sentence2": "借呗还过款没有恢复额度", "label": "1"}
{"sentence1": "花呗晚一天付款会影响信用吗", "sentence2": "花呗显示有付数了 会不会影响信用", "label": "0"}
{"sentence1": "支付宝的花呗额度是什么", "sentence2": "怎么使用转花呗额度", "label": "0"}
{"sentence1": "为什么网商银行贷款直接转借呗了", "sentence2": "因为是银行卡直接还的借呗", "label": "0"}
{"sentence1": "换手机号码了花呗提示还是以前手机号码怎么办", "sentence2": "换手机号码怎能解除花呗", "label": "0"}
{"sentence1": "蚂蚁借呗当天借当天还会收利息吗", "sentence2": "蚂蚁借呗借钱一个月之内还清还有利息不", "label": "0"}
{"sentence1": "我今天已经还过花呗了，为什么还扣我我一百", "sentence2": "花呗不是一个月还款吗，为什么我昨晚用的花呗，十几天就要还款了", "label": "0"}
{"sentence1": "怎么，我还支付宝花呗的钱", "sentence2": "还款之后的花呗额度怎么办", "label": "0"}
{"sentence1": "蚂蚁借呗借款***利息是好多", "sentence2": "借呗一年的利息是费率是多少", "label": "0"}
{"sentence1": "花呗可以用在微信用吗", "sentence2": "微信直接还花呗不", "label": "0"}
{"sentence1": "通过收钱码收款用花呗支付的限额是多少？怎么提升", "sentence2": "我是商家 花呗收款最大限额多少", "label": "0"}
{"sentence1": "收钱码信用卡花呗有额度限制吗", "sentence2": "收钱码花呗额度限制", "label": "1"}
{"sentence1": "我花呗能用么", "sentence2": "以后还能用花呗了", "label": "0"}
{"sentence1": "花呗分期了可以提前还完之前所分期的", "sentence2": "你知道支付宝花呗分期付款了 能提前还吗", "label": "1"}
{"sentence1": "花呗在哪个功能里面", "sentence2": "花呗在哪里报名返现", "label": "0"}
{"sentence1": "迟还一天借呗有什么影响吗", "sentence2": "借呗逾期***块多***天，对之后会有影响吗", "label": "1"}
{"sentence1": "开通花呗，还可以注销吗", "sentence2": "欠花呗可以注销吗", "label": "0"}
{"sentence1": "我支付宝花呗分期 能提前还清吗", "sentence2": "花呗分期以后 提前还款", "label": "0"}
{"sentence1": "借呗 提示当前操作存在风险怎么解除", "sentence2": "蚂蚁借呗 当前操作存在风险", "label": "0"}
{"sentence1": "今天用了借呗，什么时候需要还款", "sentence2": "借呗逾期最晚什么时候还", "label": "0"}
{"sentence1": "借呗借款多久才到账", "sentence2": "借呗能多长时间到账", "label": "1"}
{"sentence1": "同一个人的不同支付宝账号都有借呗吗", "sentence2": "两个支付宝是同一个身份认证的手机号码又不同，账户余额不同，花呗又是只能用一个", "label": "0"}
{"sentence1": "定金用余额宝，尾款可以用花呗吗", "sentence2": "预售尾款可以用花呗吗", "label": "1"}
{"sentence1": "花呗购买东西额度不足", "sentence2": "淘宝提示花呗分期额度不足什么意思", "label": "1"}
{"sentence1": "花呗怎么不能用", "sentence2": "我花呗有额度 怎么不能消费商家的", "label": "0"}
{"sentence1": "我之前开通了花呗，然后关掉了，现在怎么不能开了", "sentence2": "我花呗关了现在想开通为什么开通不了", "label": "1"}
{"sentence1": "我已经开通了花呗收款怎么不能用花呗收款", "sentence2": "蚂蚁花呗我现在怎么只能小额收款", "label": "0"}
{"sentence1": "会不会因为用花呗分期就用不了", "sentence2": "花呗办分期这个月用还吗", "label": "0"}
{"sentence1": "蚂蚁借呗可以微信还款吗", "sentence2": "花呗还款能用微信吗", "label": "0"}
{"sentence1": "蚂蚁借呗还可以提高额度吗", "sentence2": "余额宝和蚂蚁借呗有关系吗？会不会给蚂蚁借呗提额", "label": "0"}
{"sentence1": "如何将网商贷变成蚂蚁借呗", "sentence2": "网商贷怎么能变成蚂蚁借呗", "label": "1"}
{"sentence1": "蚂蚁借呗额度能不能降低", "sentence2": "怎么降低借呗总额变", "label": "0"}
{"sentence1": "借呗上次提额时间", "sentence2": "怎么可以借呗提额度", "label": "0"}
{"sentence1": "本月还款借呗还能开通吗", "sentence2": "借呗 逾期还可以借款吗", "label": "1"}
{"sentence1": "我的花呗一共还差多少钱", "sentence2": "我一共会了多少花呗的钱", "label": "0"}
{"sentence1": "花呗逾期三天还有影响吗", "sentence2": "花呗分期还会以后影响信誉吗", "label": "0"}
{"sentence1": "为什么我的蚂蚁借呗不可以先还利息再还本金", "sentence2": "我的借呗利息为啥不降低", "label": "0"}
{"sentence1": "控制花呗额度在***以内", "sentence2": "增花呗额度", "label": "0"}
{"sentence1": "为什么我还款了该是显示借呗未还款", "sentence2": "借呗还清了，为什么开通网上贷还是显示未还清", "label": "0"}
{"sentence1": "还有蚂蚁借呗也不能用", "sentence2": "借呗还没有还完，但是不能再使用了", "label": "0"}
{"sentence1": "可以用花呗帮朋友还花呗欠款吗", "sentence2": "我可以帮好友还花呗吗", "label": "1"}
{"sentence1": "一个身份名下的账号借呗额度是共享的吗", "sentence2": "同一个身份证下的支付宝能不能共享花呗", "label": "0"}
{"sentence1": "花呗怎么完善学历信息", "sentence2": "花呗里面怎么完善不了资料呀", "label": "0"}
{"sentence1": "花呗可以叫人帮还款吗", "sentence2": "花呗可以叫朋友代还吗", "label": "1"}
{"sentence1": "我的花呗已经还款，昨天又退了***的花呗，怎么那***用不了", "sentence2": "我的花呗账单还清了，为什么还不可以用呀", "label": "0"}
{"sentence1": "借呗提前还款违规吗", "sentence2": "蚂蚁借呗提前还款是信用体现吗", "label": "0"}
{"sentence1": "我想买个包花呗余额不够可以提高额度吗", "sentence2": "可以增加花呗额度么", "label": "1"}
{"sentence1": "我余额宝里有钱，但是还不上蚂蚁花呗的钱", "sentence2": "蚂蚁花呗可以自动从余额宝里扣除吗", "label": "0"}
{"sentence1": "***月份花呗额度是多少", "sentence2": "我的额度是多少花呗", "label": "0"}
{"sentence1": "蚂蚁借呗关掉重新开", "sentence2": "蚂蚁借呗关了以后怎么能再开通", "label": "1"}
{"sentence1": "怎么电费不能用花呗交", "sentence2": "为什么我不能使用花呗付电费", "label": "1"}
{"sentence1": "花呗普通额度已经分期，临时的额度可以分期嘛", "sentence2": "花呗给的临时额度可以分期吗", "label": "1"}
{"sentence1": "逾期后还可以使用花呗", "sentence2": "花呗逾期现在可以申请分期还款吗", "label": "0"}
{"sentence1": "借呗会降低嘛", "sentence2": "借呗的额度低", "label": "0"}
{"sentence1": "花呗体验额度为什么也不行", "sentence2": "花呗七十额度怎么提", "label": "0"}
{"sentence1": "我的花呗怎么还在冻结着", "sentence2": "我账号花呗被冻结了怎么解冻", "label": "0"}
{"sentence1": "花呗交易成功，退款退回到哪里", "sentence2": "花呗已经还款了，退款会退到哪里", "label": "1"}
{"sentence1": "滴滴打车无法用花呗付款", "sentence2": "滴滴打车可以用花呗支付么", "label": "0"}
{"sentence1": "花呗被冻结了，怎么恢复", "sentence2": "花呗冻结了是不是不能使用了", "label": "0"}
{"sentence1": "怎么能申请蚂蚁借呗", "sentence2": "怎么主动申请蚂蚁借呗", "label": "1"}
{"sentence1": "我的手机丢了，花呗该怎么还", "sentence2": "手机丢失，现在用新手机。以前的花呗怎么还", "label": "1"}
{"sentence1": "错过领取花呗临时额度怎么办", "sentence2": "怎样看花呗临时额度", "label": "0"}
{"sentence1": "借呗不分期可以吗", "sentence2": "蚂蚁借呗可以先分期还再一次性还清吗", "label": "0"}
{"sentence1": "我上个月就还完的花呗为什么这个月还提醒我", "sentence2": "我现在想还这个月没有还的花呗 不行么", "label": "0"}
{"sentence1": "花呗临时额度也可以分期还款么", "sentence2": "花呗之前有分期了临时额度可以分期吗", "label": "1"}
{"sentence1": "我再哪领哪个地方同意他开通花呗了", "sentence2": "我的花呗可以用了吗", "label": "0"}
{"sentence1": "借呗不能按天借", "sentence2": "蚂蚁借呗不能分***期吗", "label": "0"}
{"sentence1": "花呗之前在别的手机账号用过怎么退", "sentence2": "花呗旧手机号码不用了怎么", "label": "0"}
{"sentence1": "借呗借款后可以三个月以后再还吗", "sentence2": "借呗可以不刷脸吗", "label": "0"}
{"sentence1": "六百额度的借呗能借多少", "sentence2": "借呗多少额度能***个月还清", "label": "0"}
{"sentence1": "手机号换了蚂蚁借呗怎么还", "sentence2": "换手机号了，怎么等了花呗", "label": "0"}
{"sentence1": "花呗借的钱怎么还款", "sentence2": "怎么在花呗里看不到需要还款的信息", "label": "0"}
{"sentence1": "我今天用花呗充值了话费还款是什么时间", "sentence2": "今天使用花呗什么时候要还", "label": "1"}
{"sentence1": "就算用了花呗也是付***元呀", "sentence2": "你花呗上的不是，但是我***付款给商家了", "label": "0"}
{"sentence1": "蚂蚁花呗可以在超市用么", "sentence2": "花呗可以超市支付", "label": "1"}
{"sentence1": "花呗分期之后一次性还完还会算利息", "sentence2": "提前还清花呗，分期利息会减去吗", "label": "1"}
{"sentence1": "密付还款花呗", "sentence2": "花呗还款能不能用密付", "label": "0"}
{"sentence1": "为什么我淘宝买东西花呗都得大于***才可以用花呗", "sentence2": "淘宝想用花呗可以吗", "label": "0"}
{"sentence1": "借呗 按天借款", "sentence2": "蚂蚁借呗按天借款", "label": "1"}
{"sentence1": "我的商家店铺不能收花呗付款", "sentence2": "花呗有额度但是如何支持花呗支付的商家，我的花呗也是不能支付的", "label": "0"}
{"sentence1": "借呗的帐单还款日是几号", "sentence2": "借呗还款日期变更", "label": "0"}
{"sentence1": "我都不知道我点了花呗", "sentence2": "点花呗了，点不进去", "label": "0"}
{"sentence1": "我是用银行卡还花呗的，扣钱的短信收到了花呗哪里没有少钱", "sentence2": "为什么我今天早上换了蚂蚁花呗，银行卡扣钱了，但是没有显示我已还款", "label": "1"}
{"sentence1": "开通花呗审核要多久", "sentence2": "其它号码开通花呗", "label": "0"}
{"sentence1": "花呗账户和支付宝绑定账户不一样", "sentence2": "花呗和登入号码不一样", "label": "0"}
{"sentence1": "可以把我同一个用户的借呗转来令一个支付宝上的借呗转来现在这个号上吗", "sentence2": "我的支付宝可以蚂蚁借呗吗", "label": "0"}
{"sentence1": "这期的借呗可以先还吗", "sentence2": "借呗怎么只可以***期还", "label": "0"}
{"sentence1": "我花呗可不可以二月九号还款日不还款改为三月九号还两个月的款", "sentence2": "我如果在***月***号还款了，我在***月***号的时候又用了花呗，那还款日期是***月***号还是***月***号", "label": "0"}
{"sentence1": "网商贷跟借呗一样呀", "sentence2": "借呗跟网商贷是一样吗", "label": "0"}
{"sentence1": "花呗只能开通一个帐户吗", "sentence2": "同一个名字只能有一个能用花呗吗", "label": "0"}
{"sentence1": "花呗的还款时间可以更改嘛", "sentence2": "我的花呗还款日可以修改吗", "label": "1"}
{"sentence1": "退回花呗的钱我怎么才能取出来", "sentence2": "***是什么？我的钱还退到花呗", "label": "0"}
{"sentence1": "定外卖都是用花呗的", "sentence2": "外卖可以用花呗吗", "label": "1"}
{"sentence1": "花呗借不了钱", "sentence2": "我怎么就不能借花呗了", "label": "0"}
{"sentence1": "我没开通花呗怎么自动开了", "sentence2": "我想在另个号开通花呗", "label": "0"}
{"sentence1": "帮我查一下我的花呗是否有钱要还", "sentence2": "你能帮我查一下我还要换花呗多少钱", "label": "0"}
{"sentence1": "花呗境外临时额度怎么领取", "sentence2": "境外消费如何临时提升花呗额度", "label": "0"}
{"sentence1": "蚂蚁借呗结清证明失败", "sentence2": "借呗结清证明纸质版", "label": "0"}
{"sentence1": "我的花呗怎么不可以用了", "sentence2": "我花呗己经用不了", "label": "1"}
{"sentence1": "怎么查看是用花呗付的款吗", "sentence2": "怎样查看是否花呗付款", "label": "0"}
{"sentence1": "借呗怎么设置自助还款", "sentence2": "蚂蚁借呗怎么最多六个月还款", "label": "0"}
{"sentence1": "蚂蚁花呗是可以随时还款吗", "sentence2": "花呗可以找代还款", "label": "0"}
{"sentence1": "收款码可以收花呗的吗", "sentence2": "我的花呗收款怎么开通", "label": "0"}
{"sentence1": "我今天用了花呗，到***号我怎么还钱", "sentence2": "我现在花呗都还光了，现在用，到***号要不要还钱", "label": "0"}
{"sentence1": "借呗还款了，不显示额度了", "sentence2": "借呗还款之后为什么不显示已经还款额度", "label": "0"}
{"sentence1": "为什么我的账户不支持开通花呗信用卡支付", "sentence2": "开通花呗和信用卡收钱 提示账号不符合要求", "label": "1"}
{"sentence1": "我的借呗不能用", "sentence2": "我的借呗现在无法使用", "label": "1"}
{"sentence1": "花呗都一个月不让用了", "sentence2": "怎么还不能使用花呗，一个月了", "label": "1"}
{"sentence1": "帮我提下借呗额度呗", "sentence2": "怎么使借呗额度提高", "label": "0"}
{"sentence1": "花呗分期了、为什么取消不了", "sentence2": "如何取消花呗还款分期", "label": "1"}
{"sentence1": "在泰国可以用支付宝和花呗吗", "sentence2": "我知道，卖家店铺有的也可以用花呗", "label": "0"}
{"sentence1": "花呗还款日期可以该到***号么", "sentence2": "能不能把花呗还款期限调到***号", "label": "1"}
{"sentence1": "花呗能阿里巴巴用吗", "sentence2": "花呗什么不可以在阿里巴巴消费", "label": "0"}
{"sentence1": "借呗还能到账吗", "sentence2": "蚂蚁借呗 借款什么时候能到账", "label": "0"}
{"sentence1": "密付支持花呗支付吗", "sentence2": "密付无法用花呗", "label": "0"}
{"sentence1": "花呗没次还款最低还多少", "sentence2": "花呗最多能借多少钱", "label": "0"}
{"sentence1": "花呗免息券积分如何兑换", "sentence2": "花呗积分兑换的滴滴券没有收到", "label": "0"}
{"sentence1": "什么样条件可以开通借呗", "sentence2": "怎么了解自己有没有开通蚂蚁借呗的条件", "label": "0"}
{"sentence1": "花呗能不能自动扣余额宝", "sentence2": "我如何设置花呗自动从余额宝扣款", "label": "1"}
{"sentence1": "人家可以对我使用花呗吗", "sentence2": "我的花呗能正常使用吧", "label": "0"}
{"sentence1": "查查我借呗什么时候还款", "sentence2": "借呗第一次还款日期是什么时候", "label": "1"}
{"sentence1": "去饭店吃饭可以用花呗结账吗", "sentence2": "花呗在店可以用不", "label": "1"}
{"sentence1": "一分钱花呗", "sentence2": "花呗一分购", "label": "1"}
{"sentence1": "香港为什么不可开花呗", "sentence2": "蚂蚁花呗不能开", "label": "0"}
{"sentence1": "根本找不到花呗", "sentence2": "在支付宝上怎么找不到花呗", "label": "1"}
{"sentence1": "我这是两个支付宝，只能一个开通花呗吗", "sentence2": "我这个号没有开通花呗吗", "label": "0"}
{"sentence1": "蚂蚁借呗逾期没钱还", "sentence2": "蚂蚁借呗几天逾期", "label": "0"}
{"sentence1": "请查收我用花呗的钱是多少", "sentence2": "查看不到花呗使用了多少钱", "label": "0"}
{"sentence1": "借呗自动还款可以取消么", "sentence2": "借呗自动还款关了", "label": "1"}
{"sentence1": "花呗的盒子在哪里找", "sentence2": "花呗***分钱领的天猫优惠券在哪里找到", "label": "0"}
{"sentence1": "本月***号前使用花呗，本月还款么", "sentence2": "花呗这月九号之前的啥时候还", "label": "1"}
{"sentence1": "我都已经实名了，只有两个支付宝，但是第一个没开通支付宝花呗", "sentence2": "这个账号我已经用了两年多了，今天刚刚注销了有花呗的账号，我现在这个账号什么时候有审核机会", "label": "0"}
{"sentence1": "尾款支付使用花呗", "sentence2": "我有用花呗付款吗", "label": "0"}
{"sentence1": "我想注销蚂蚁花呗的账户", "sentence2": "蚂蚁花呗可以注销", "label": "1"}
{"sentence1": "花呗怎么起升不了额度", "sentence2": "我的花呗不够花了", "label": "0"}
{"sentence1": "蚂蚁借呗什么时候是最迟还款日", "sentence2": "蚂蚁借呗今天借款，什么时候还款", "label": "1"}
{"sentence1": "花呗预期了还款后还能用吗", "sentence2": "我花呗逾期***天 我现在还款还能继续使用吗", "label": "1"}
{"sentence1": "借呗还款日之前还款，在借的话什么时候还款", "sentence2": "这个月头使用蚂蚁借呗 那还款是什么时候", "label": "0"}
{"sentence1": "蚂蚁借呗最低还多少", "sentence2": "借呗***下一个月还多少钱", "label": "0"}
{"sentence1": "还款能不能用微信", "sentence2": "花呗不可以有微信还款吗", "label": "1"}
{"sentence1": "怎么提高花呗分数", "sentence2": "花呗额度怎么提高的", "label": "0"}
{"sentence1": "怎么设置花呗自动还款的银行卡", "sentence2": "花呗还款多余最低还款为什么还会自动扣", "label": "0"}
{"sentence1": "我的支付宝没有花呗是怎么回事", "sentence2": "怎么我重新申请个支付宝花呗就没了", "label": "0"}
{"sentence1": "我之前是有蚂蚁借呗金额的，现在什么都没有了", "sentence2": "为什么我的借呗现在不可以用了", "label": "1"}
{"sentence1": "怎么我没有我的蚂蚁花呗的额度帮我查一下是什么原因", "sentence2": "我的花呗为什么没多额度呀", "label": "0"}
{"sentence1": "余额宝可以自动还款借呗么", "sentence2": "借呗能从余额宝里扣款吗", "label": "0"}
{"sentence1": "绑定的中国银行卡里有钱可以还借呗吗", "sentence2": "我绑定的银行卡能还借呗吗", "label": "0"}
{"sentence1": "花呗商户如何退款", "sentence2": "花呗扣钱怎么退款", "label": "0"}
{"sentence1": "我怎么开通借呗", "sentence2": "帮我开通借呗", "label": "1"}
{"sentence1": "为什么退回的款还要还花呗", "sentence2": "花呗退款已退回花呗？为什么账单还要还", "label": "0"}
{"sentence1": "借呗是不是按每月账单还款", "sentence2": "蚂蚁借呗按月还款可以改成分期么", "label": "0"}
{"sentence1": "负面消息影响花呗吗", "sentence2": "支付宝有负面，影响花呗不", "label": "1"}
{"sentence1": "花呗逾期记录消除", "sentence2": "花呗逾期怎么清除", "label": "1"}
{"sentence1": "用花呗支付过之后是按确认收获的下个月还款，还是按付款下单的下个月开始还款", "sentence2": "用花呗下单是付款后生效还是到货后才生效", "label": "1"}
{"sentence1": "花呗逾期早已还上怎么还不可以用", "sentence2": "花呗还款不可以使用信用卡吗", "label": "0"}
{"sentence1": "周六福支持花呗吗", "sentence2": "商家服务支持花呗收款吗", "label": "0"}
{"sentence1": "花呗钱我已经还清了，现在退的钱到哪里了", "sentence2": "我的蚂蚁花呗已经还了，但是为什么退款退到了花呗里", "label": "0"}
{"sentence1": "用花呗付款，退货后钱退到哪儿了", "sentence2": "我先还花呗的押金，那到时我退款了，押金退回哪", "label": "0"}
{"sentence1": "花呗如何履约信用", "sentence2": "花呗因为什么履约了", "label": "0"}
{"sentence1": "店铺也不能开通花呗支付这个功能", "sentence2": "开通蚂蚁花呗支付", "label": "0"}
{"sentence1": "不是说可以设置每个月的花呗额度吗", "sentence2": "我的花呗额度调整", "label": "1"}
{"sentence1": "今天从借呗分期借款，第一个还款日是哪天", "sentence2": "借呗还款日是多少号", "label": "1"}
{"sentence1": "使用花呗付款，还款时有手续费吗", "sentence2": "花呗自动还款还要手续费", "label": "0"}
{"sentence1": "花呗还的时候有利息么", "sentence2": "花呗还款***期利息多少", "label": "0"}
{"sentence1": "我的花呗已经还了，可是为什么他还显示我没还", "sentence2": "我的钱己还办什么花呗打电话说没还", "label": "1"}
{"sentence1": "花呗安全验证失败怎么办", "sentence2": "为什么花呗安全验证失败", "label": "0"}
{"sentence1": "麻烦查下我这个支付宝账号有没有开通花呗", "sentence2": "你能帮我查下我这边有没有开通花呗支付", "label": "0"}
{"sentence1": "我要借钱，怎么把我借呗关了", "sentence2": "借呗借完钱后怎么关闭", "label": "0"}
{"sentence1": "花呗的钱没还会怎么样", "sentence2": "花呗当月没还款怎么办", "label": "1"}
{"sentence1": "借呗可以不使用每月等额还款吗", "sentence2": "借呗还完本金后可以继续使用吗", "label": "0"}
{"sentence1": "花呗退款为什么不能直接抵账单", "sentence2": "为什么我刚点用不了花呗", "label": "0"}
{"sentence1": "借呗***号借款，什么时候到还款日", "sentence2": "借呗还款是几号还", "label": "1"}
{"sentence1": "怎么我的借呗没用了", "sentence2": "我的借呗提款为什么没有天数的借款额", "label": "0"}
{"sentence1": "刚刚还的花呗怎么没到账", "sentence2": "为什么我的退款退到花呗，没有退到我的账户", "label": "0"}
{"sentence1": "为什么还了花呗还没恢复额度？明细也还成功了", "sentence2": "我的借呗以前还了就会恢复一部分额度，现在为什么还了都没有", "label": "1"}
{"sentence1": "怎取消花呗", "sentence2": "花呗可以取消分期不", "label": "0"}
{"sentence1": "借呗可以借***个月吗", "sentence2": "蚂蚁借呗只可以借***个月了吗", "label": "0"}
{"sentence1": "花呗一天扫码支付有限制吗", "sentence2": "店铺二维码花呗限制", "label": "1"}
{"sentence1": "花呗关闭后，可以在另外一个账号开通花呗吗", "sentence2": "花呗注销后，其它支付宝账号可以开通吗", "label": "1"}
{"sentence1": "花呗消费积分", "sentence2": "花呗分期付款的没有积分", "label": "0"}
{"sentence1": "花呗在什么情况下可以用", "sentence2": "花呗使用的规定是什么", "label": "1"}
{"sentence1": "重新开通花呗", "sentence2": "我之前用过花呗的，现在想重新申请开通", "label": "1"}
{"sentence1": "商家花呗为何不能大额收款", "sentence2": "我的商家花呗怎么无法收款", "label": "0"}
{"sentence1": "使用花呗最低使用额度多少", "sentence2": "花呗还有多少", "label": "0"}
{"sentence1": "怎样查询花呗分期账单", "sentence2": "如何查询下一个月的蚂蚁花呗账单", "label": "1"}
{"sentence1": "蚂蚁花呗的手机号码怎么改", "sentence2": "我的花呗更改号码", "label": "0"}
{"sentence1": "花呗***分抽奖中的红包在哪里看得到", "sentence2": "刚抽到的花呗还款红包在哪里看", "label": "1"}
{"sentence1": "不敢用了.帮我关闭花呗吧", "sentence2": "怎么能把花呗关了", "label": "1"}
{"sentence1": "什么时候蚂蚁借呗恢复", "sentence2": "我的借呗什么时候可以恢复", "label": "1"}
{"sentence1": "我可以恢复使用蚂蚁花呗吗", "sentence2": "需要评估多久才能恢复花呗使用", "label": "0"}
{"sentence1": "为什么申请不了花呗收款码", "sentence2": "收钱码开通信用卡和花呗用不了", "label": "0"}
{"sentence1": "怎么绑定花呗在支付宝", "sentence2": "花呗改绑支付宝", "label": "0"}
{"sentence1": "花呗还款不想绑定银行卡怎么办", "sentence2": "花呗没有银行卡怎么绑定", "label": "0"}
{"sentence1": "没有花呗怎么开通", "sentence2": "我怎么花呗有个逾期", "label": "0"}
{"sentence1": "我用了借呗的钱还没有还，怎么显示没有", "sentence2": "支付宝的金融从未逾期，可最近借给我借呗换了", "label": "0"}
{"sentence1": "花呗交话费，入口在哪里", "sentence2": "花呗收款码，在哪", "label": "0"}
{"sentence1": "有没有支持花呗付款的q币充值", "sentence2": "花呗可以充qq币么", "label": "1"}
{"sentence1": "我还的上兩个月的花呗帳单明细怎么查看", "sentence2": "怎样查我的花呗帐单欠费", "label": "1"}
{"sentence1": "蚂蚁花呗怎么不好收款", "sentence2": "商家码不能花呗收款", "label": "0"}
{"sentence1": "为什么我现在借呗不可以用", "sentence2": "怎么现在蚂蚁借呗借不了钱", "label": "1"}
{"sentence1": "没有营业执照如何申请花呗收钱", "sentence2": "有营业执照，但是没有店面，可以申请花呗收款", "label": "0"}
{"sentence1": "蚂蚁借呗还款完毕", "sentence2": "归还蚂蚁借呗可以找朋友代还吗", "label": "0"}
{"sentence1": "能帮忙开通下借呗嘛", "sentence2": "帮我开通借呗，可以吗", "label": "1"}
{"sentence1": "我没有网商贷", "sentence2": "网商贷安全可靠吗", "label": "0"}
{"sentence1": "花呗提前还款怎么还要手续费", "sentence2": "花呗分期后提前还清的话，还要交手续费吗", "label": "1"}
{"sentence1": "我花呗里面的余额不见了", "sentence2": "花呗为还的钱不见了", "label": "0"}
{"sentence1": "借呗还完还可以拿回来吗", "sentence2": "改了借呗额度还能改回来吗", "label": "0"}
{"sentence1": "怎样设置花呗还款密码", "sentence2": "花呗支付密码哪里设置", "label": "1"}
{"sentence1": "怎么我花呗的钱变少了***几", "sentence2": "怎么突然花呗少了这么多", "label": "0"}
{"sentence1": "花呗绑定过别手机号怎么办", "sentence2": "支付宝已经绑定新手机号了，为什么花呗还显示旧手机号", "label": "1"}
{"sentence1": "花呗的钱退给我", "sentence2": "花呗如果里面退的钱多了可以吗", "label": "0"}
{"sentence1": "蚂蚁花呗可以叫朋友代付嘛", "sentence2": "花呗可以代付吗", "label": "1"}
{"sentence1": "总是提示登录支付宝使用花呗", "sentence2": "花呗那里显示你可登录支付宝账号***使用花呗怎么回事", "label": "1"}
{"sentence1": "我这个怎么没有花呗呀", "sentence2": "我这个手机号咋没有花呗", "label": "0"}
{"sentence1": "为何花呗不支持交电费", "sentence2": "花呗现在不能叫电费了吗", "label": "1"}
{"sentence1": "干嘛不支持花呗支付", "sentence2": "花呗支持吗", "label": "0"}
{"sentence1": "花呗收钱码咋样开通", "sentence2": "怎样开通花呗收钱", "label": "1"}
{"sentence1": "支付宝账户里怎么没有花呗这个功能", "sentence2": "为什么我的支付宝里没有花呗的", "label": "1"}
{"sentence1": "蚂蚁借呗***号提多久还", "sentence2": "蚂蚁借呗借完多久能还款", "label": "1"}
{"sentence1": "花呗刚还的款能用吗", "sentence2": "花呗履约了还能在用吗", "label": "0"}
{"sentence1": "开通了花呗收款，怎么收不了", "sentence2": "为什么我的账户不能用花呗收款", "label": "1"}
{"sentence1": "信用卡逾期蚂蚁借呗关闭了什么时候能恢复额度", "sentence2": "蚂蚁借呗额度多久可以恢复", "label": "0"}
{"sentence1": "你看我开通花呗了吗", "sentence2": "想知道怎么关闭花呗，我关闭了在另一个账户开通就行了", "label": "0"}
{"sentence1": "花呗会重复扣款", "sentence2": "花呗不是重复扣款吗", "label": "1"}
{"sentence1": "修改花呗密码", "sentence2": "花呗可以更密码吗", "label": "1"}
{"sentence1": "还借呗有大额限制么", "sentence2": "余额借呗还款限额多少", "label": "0"}
{"sentence1": "借呗额度什么时候评估一次", "sentence2": "借呗什么时候从新评估", "label": "1"}
{"sentence1": "花呗如果到期没还，在每个月几号就逾期，叫", "sentence2": "花呗逾期还款之后一个月没有通知", "label": "0"}
{"sentence1": "我花呗开通一下可以不嘛", "sentence2": "给我开一下花呗", "label": "1"}
{"sentence1": "我得可以开通蚂蚁借呗吗", "sentence2": "蚂蚁借呗每个月都可以借吗", "label": "0"}
{"sentence1": "花呗分期能改嘛", "sentence2": "如何退出花呗分期付款", "label": "0"}
{"sentence1": "我花呗买了一件衣服，然后花呗就还款了就不欠花呗钱了，我的衣服退货之后，钱说退到了花呗，那我的钱现在到了哪里", "sentence2": "用花呗消费然后还款，退款之后退的钱应该在哪里", "label": "1"}
{"sentence1": "顾客用花呗给我付款", "sentence2": "顾客为啥不能用花呗支付", "label": "0"}
{"sentence1": "投诉花呗投诉花呗投诉花呗投诉花呗", "sentence2": "花呗投诉号码", "label": "1"}
{"sentence1": "蚂蚁借呗收保证金吗", "sentence2": "借呗第一次开通要交保证金吗", "label": "0"}
{"sentence1": "花呗晚十天还", "sentence2": "替人还花呗", "label": "0"}
{"sentence1": "退回花呗里", "sentence2": "是花呗还款", "label": "0"}
{"sentence1": "用了花呗最低还款，会不会影响个人信誉", "sentence2": "花呗最低还款后会对信用有影响吗", "label": "1"}
{"sentence1": "我已满足蚂蚁借呗条件，为什么还不能用", "sentence2": "我是不是不满足开通借呗的条件", "label": "0"}
{"sentence1": "为什么我的花呗额度低，信用中等", "sentence2": "为什么我的花呗额度一直那么低", "label": "0"}
{"sentence1": "可以使用微信还花呗吗", "sentence2": "花呗可以用微信零钱还吗", "label": "0"}
{"sentence1": "我开通蚂蚁花呗，赠的***元券找不到了", "sentence2": "开通花呗送的优惠券在那里，怎么找不到了", "label": "1"}
{"sentence1": "我借呗是不是也是永久关闭", "sentence2": "我要申请花呗永久关闭", "label": "0"}
{"sentence1": "花呗可以付宾馆吗", "sentence2": "花呗可以支付网上订票吗", "label": "0"}
{"sentence1": "我的花呗不是还过了吗", "sentence2": "花呗我记得还了有的", "label": "1"}
{"sentence1": "我另外一个手机号都没有开通支付宝，但怎么叫我还花呗钱", "sentence2": "没有开通花呗，用花呗花的钱怎么还款", "label": "0"}
{"sentence1": "为什么我的蚂蚁借呗提示有风险中断操作", "sentence2": "借呗提示帐户有风险", "label": "1"}
{"sentence1": "我的花呗支付什么嘛，用了那么多这个月", "sentence2": "我记不清楚用花呗支付了什么商品了，能否提示一下", "label": "1"}
{"sentence1": "退款的话，花呗要手续费吗", "sentence2": "申请退货退款，花呗分三期有手续费，退款扣手续费吗", "label": "1"}
{"sentence1": "花呗还款最晚什么时候", "sentence2": "花呗还款违期", "label": "0"}
{"sentence1": "花呗的手机号更换不了", "sentence2": "支付宝账户改了，但是花呗手机号改不了", "label": "1"}
{"sentence1": "评估下我的花呗", "sentence2": "花呗评估多少分", "label": "0"}
{"sentence1": "蚂蚁借呗和蚂蚁花呗有什么区别吗", "sentence2": "那花呗和借呗吗卡卡号", "label": "0"}
{"sentence1": "花呗可以拖吗", "sentence2": "花呗记录可以删除吗", "label": "0"}
{"sentence1": "我的借呗为什么不能自动还款了", "sentence2": "蚂蚁借呗自动还款怎么去找", "label": "0"}
{"sentence1": "借呗提前还款会恢复额度嘛", "sentence2": "借呗提前还款是还期数短的还是长的", "label": "0"}
{"sentence1": "开通花呗不使用扣费吗", "sentence2": "开通花呗不用是否有费用", "label": "1"}
{"sentence1": "花呗当月还完最低还款金额，可次月还的当月有利息么", "sentence2": "我花呗逾期是怎么回事，不是有最低还款额吗，我不是都给了吗", "label": "0"}
{"sentence1": "花呗分期偿还会对芝麻信用有影响吗", "sentence2": "关闭花呗会影响芝麻信用么", "label": "0"}
{"sentence1": "如何申请开通花呗信用卡收钱", "sentence2": "扫钱码怎么开通花呗收款", "label": "1"}
{"sentence1": "关闭这个花呗，子账号能开通花呗吗", "sentence2": "另一个花呗取消了，另一个账号可以开通吗", "label": "0"}
{"sentence1": "我的支付宝没有花呗这个功能", "sentence2": "话说，我咋没有蚂蚁花呗", "label": "1"}
{"sentence1": "借呗里面我提前还款就没有利息是吧", "sentence2": "蚂蚁借呗提前还款利息减少", "label": "0"}
{"sentence1": "我的花呗已经还过了", "sentence2": "小蜜，我的花呗还了吗", "label": "0"}
{"sentence1": "借呗还款日***点之前还都不算逾期吗", "sentence2": "借呗还款必须在中午***点吗", "label": "0"}
{"sentence1": "我想要个能收花呗的商家收款码", "sentence2": "花呗能有自己的收款码吗", "label": "0"}
{"sentence1": "为什么花呗上又从我卡里扣钱", "sentence2": "为什么我选泽的花呗付款 但是钱是从银行卡出去的", "label": "0"}
{"sentence1": "开通花呗以来我花了多少钱", "sentence2": "消费额度到多少才能开通花呗", "label": "0"}
{"sentence1": "怎样设置花呗", "sentence2": "我花呗怎么设置支付密码", "label": "0"}
{"sentence1": "有花呗为什么不显示额度", "sentence2": "花呗额度怎么没了", "label": "1"}
{"sentence1": "借呗分期时间可以改吗", "sentence2": "借呗还款一期可以修改吗", "label": "1"}
{"sentence1": "为什么我的账户开通不了信用卡，花呗支付", "sentence2": "为什么开通信用卡和花呗支付提示账号异常", "label": "0"}
{"sentence1": "不能开花呗了怎么办", "sentence2": "开通了花呗收钱。为什么不行", "label": "0"}
{"sentence1": "怎么用花呗的临时额度", "sentence2": "花呗额度不能提现那要怎么用里面的钱", "label": "0"}
{"sentence1": "蚂蚁花呗怎么还全部", "sentence2": "花呗怎么还", "label": "0"}
{"sentence1": "安卓系统是不是不能开通花呗", "sentence2": "还能重新开通花呗吗", "label": "0"}
{"sentence1": "我昨天花呗用了***，是这个月***号还款还是下个月***号还款", "sentence2": "我想查一下我这个月的蚂蚁花呗还清了吗", "label": "0"}
{"sentence1": "我什么时候用蚂蚁花呗", "sentence2": "什么时候长一次花呗", "label": "0"}
{"sentence1": "怎样能提高借呗", "sentence2": "如何提高借呗额 谢谢", "label": "1"}
{"sentence1": "邮政储蓄借记卡，可以还花呗吗", "sentence2": "蚂蚁花呗支持邮政银行储蓄卡还款嘛", "label": "1"}
{"sentence1": "花呗可不可以从余利宝自动扣款", "sentence2": "花呗自动扣款是重庆吗", "label": "0"}
{"sentence1": "可以帮我代扣一下花呗吗，我花呗逾期了，我手机被偷了，无法还款", "sentence2": "我的支付宝不能花呗还款了", "label": "0"}
{"sentence1": "余额宝可以代扣还花呗吗", "sentence2": "花呗怎么借钱到余额宝", "label": "0"}
{"sentence1": "我上面怎么没有花呗", "sentence2": "我的花呗整么没有", "label": "1"}
{"sentence1": "口碑二维码可以使用花呗支付吗", "sentence2": "非口碑可以使用花呗付款吗", "label": "0"}
{"sentence1": "退款了，怎么花呗上还要还款", "sentence2": "蚂蚁花呗还款怎么会有唯品会", "label": "0"}
{"sentence1": "我都用过花呗了怎么还无法开通", "sentence2": "怎么我的淘宝开通不了花呗", "label": "0"}
{"sentence1": "借呗有***天免息，今天借的话从哪天开始不免息", "sentence2": "我有借呗的免息的券吗", "label": "0"}
{"sentence1": "花呗多笔分期，可不可以把一笔提前结清", "sentence2": "花呗分期后能不能提前一次全部结清", "label": "0"}
{"sentence1": "借呗能使用", "sentence2": "怎么能过使用借呗", "label": "0"}
{"sentence1": "我还有几期花呗分期", "sentence2": "花呗分期剩余几期", "label": "1"}
{"sentence1": "网商贷是什么", "sentence2": "您的意思是我的网商贷是开通的", "label": "0"}
{"sentence1": "我怎么还借呗的贷款", "sentence2": "蚂蚁借呗我还款了…怎么还要还款", "label": "0"}
{"sentence1": "我的借呗怎么会审核不通过", "sentence2": "蚂蚁借呗未通过评估怎么办", "label": "1"}
{"sentence1": "永远关闭花呗借呗", "sentence2": "我已经把花呗关了", "label": "0"}
{"sentence1": "怎么看不到借呗额度是多少", "sentence2": "我是说我蚂蚁借呗上最高额度是***，那我怎么看不到还款额界面了", "label": "0"}
{"sentence1": "花呗还款时间可以延后吗", "sentence2": "花呗账单可以推迟还款吗", "label": "1"}
{"sentence1": "花呗我都还完了，为什么还要我还", "sentence2": "我***月花呗已经还了，为什么会有一个个***的还款", "label": "1"}
{"sentence1": "为什么我的app红包没使用直接扣我的花呗", "sentence2": "为什么我去买东西用不了花呗", "label": "0"}
{"sentence1": "我的花呗 和借呗怎么开通不了", "sentence2": "蚂蚁花呗如何开通，为何我的不显示", "label": "0"}
{"sentence1": "我的花呗我要主动还款", "sentence2": "但是是花呗主动要求我还钱", "label": "0"}
{"sentence1": "怎么可以看到蚂蚁借呗借款信息", "sentence2": "蚂蚁借呗什么借款多久到账", "label": "0"}
{"sentence1": "蚂蚁借呗如何把额度降低", "sentence2": "借呗额度会降低嘛", "label": "0"}
{"sentence1": "怎么申请花呗账单分期", "sentence2": "分期花呗还款", "label": "0"}
{"sentence1": "我的蚂蚁借呗 逾期一天 会不会影响我的信用分 昨天忘记了", "sentence2": "蚂蚁借呗逾期一天，会影响信用么", "label": "1"}
{"sentence1": "花呗付款免密", "sentence2": "如何取消花呗免密支付", "label": "0"}
{"sentence1": "我的花呗为什么要全部还款", "sentence2": "我用银行卡刷的己扣款，为什么又显示花呗扣款", "label": "0"}
{"sentence1": "花呗为什么不能提前全部还完", "sentence2": "为什么花呗提前不了还款", "label": "1"}
{"sentence1": "借呗主动申请没通过", "sentence2": "我借呗审核怎么没通过", "label": "1"}
{"sentence1": "怎么查询是什么用了花呗", "sentence2": "我的花呗为什么欠钱了", "label": "0"}
{"sentence1": "查询花呗未还款款余", "sentence2": "如何查询花呗剩余所有未出帐账单", "label": "0"}
{"sentence1": "花呗分期买东西是什么意思", "sentence2": "花呗的自动还款中的全额还款是什么意思？我买的时候是选的分期，那这个自动还款的全额还款是什么意思", "label": "0"}
{"sentence1": "为什么我没办法开通花呗", "sentence2": "为什么我打不开花呗的窗口", "label": "0"}
{"sentence1": "花呗用网商银行", "sentence2": "借呗，网商银行，是一个吗", "label": "0"}
{"sentence1": "借呗需要验证码，为什么一直没发验证码过来", "sentence2": "我的花呗支付为什么要验证码", "label": "0"}
{"sentence1": "我从来都是电脑操作的，很好用，为什么要放弃这么，手机我还用不好", "sentence2": "我现在支付宝里有钱，可是无法在电脑上操作还款", "label": "0"}
{"sentence1": "花呗消费需要密码吗", "sentence2": "花呗消费要支付密码吗", "label": "1"}
{"sentence1": "自助申请提升借呗额度", "sentence2": "帮我提升借呗信誉度", "label": "1"}
{"sentence1": "怎么取消朋友带还花呗", "sentence2": "如何取消花呗的好友帮还", "label": "1"}
{"sentence1": "我怎么花呗支付不了", "sentence2": "花呗用不了怎么办", "label": "1"}
{"sentence1": "每天花呗只能付款一次", "sentence2": "花呗只能一个手机，只能用一次吗", "label": "0"}
{"sentence1": "我用借呗借了***天，能不能延长到一个月", "sentence2": "现在借呗到期，能延长时间吗", "label": "1"}
{"sentence1": "怎么能拆除花呗", "sentence2": "花呗已出账单怎么删除", "label": "0"}
{"sentence1": "可以收回我花呗的金额吗", "sentence2": "花呗里边的钱可以吃饭吗", "label": "0"}
{"sentence1": "怎么操作蚂蚁借呗借***天", "sentence2": "借呗怎么借***月的", "label": "1"}
{"sentence1": "为什么我的花呗被限制使用", "sentence2": "我需要什么条件才能使用花呗", "label": "0"}
{"sentence1": "蚂蚁借呗钱能推迟还吗", "sentence2": "借呗可以推迟个月还没", "label": "1"}
{"sentence1": "支付宝绑定邮政储蓄银行卡不能还花呗吗", "sentence2": "花呗支持邮政储蓄卡么", "label": "0"}
{"sentence1": "我要是注销支付宝账户再用别的手机号重新注册一个，花呗什么的会在新账号里吗", "sentence2": "我重新注册账号，花呗就用不了", "label": "0"}
{"sentence1": "借呗可以延期还款几天嘛", "sentence2": "蚂蚁借呗还款可延期多久", "label": "0"}
{"sentence1": "借呗总额度降低", "sentence2": "希望能降低借呗额度", "label": "0"}
{"sentence1": "借呗还款总额", "sentence2": "借呗还款违期", "label": "0"}
{"sentence1": "付了花呗商家没收到", "sentence2": "花呗付款成功，商家没收到，怎么回事", "label": "0"}
{"sentence1": "我的支付宝自动还款怎么不行", "sentence2": "是到花呗了还是支付宝", "label": "0"}
{"sentence1": "蚂蚁借呗还款日可以在***点之前自己主动还吗", "sentence2": "借呗还款日是***号，但是***号是国庆节可以还款吗", "label": "0"}
{"sentence1": "我是问我还欠花呗的钱吗", "sentence2": "我的花呗额度出现了问题", "label": "0"}
{"sentence1": "借呗账单怎样看", "sentence2": "怎么看蚂蚁借呗已还账单", "label": "0"}
{"sentence1": "没有绑定银行卡可不可以用花呗", "sentence2": "和花呗绑定的银行卡丢了怎么办，那还款怎么办从新绑定银行卡可以吗", "label": "0"}
{"sentence1": "花呗被冻结什么情况", "sentence2": "花呗被冻结怎么解封", "label": "0"}
{"sentence1": "账号永久解除了，那花呗在另外一个账号能开通不", "sentence2": "一个账户关闭花呗。另外个账户可以开通了吗", "label": "1"}
{"sentence1": "我的借呗没开通怎么使用，直接没给额度", "sentence2": "怎么使用可以开通借呗", "label": "0"}
{"sentence1": "花呗还款超过几点算预期", "sentence2": "花呗还款逾期", "label": "0"}
{"sentence1": "花呗分期可以代付不", "sentence2": "花呗分期，可以推迟到***号吗", "label": "0"}
{"sentence1": "如何查下个月花呗还款", "sentence2": "怎么样查看花呗还款账单", "label": "1"}
{"sentence1": "我的微信提现没有到账，晚还借呗算预期吗", "sentence2": "微信提现未到银行卡，扣除不了借呗的还款，会逾期吗", "label": "0"}
{"sentence1": "为什么现在不显示我的总借呗", "sentence2": "为什么不显示我的借呗额度了", "label": "0"}
{"sentence1": "花呗分期了 能提前还吗", "sentence2": "花呗的分期还完了当月的，能不能提前还下一期", "label": "1"}
{"sentence1": "找不到账单在哪里", "sentence2": "账单查不到", "label": "0"}
{"sentence1": "快让我借呗回复额度吧", "sentence2": "如何非复借呗额度", "label": "1"}
{"sentence1": "好友转账能提高借呗额度吗", "sentence2": "用支付宝转账付款能提高借呗额度吗", "label": "0"}
{"sentence1": "蚂蚁花呗的钱全部还清了，为什么借不出钱", "sentence2": "蚂蚁花呗借不出钱了", "label": "1"}
{"sentence1": "密付可以使用借呗吗", "sentence2": "我明天可以开通蚂蚁借呗吗", "label": "0"}
{"sentence1": "用了花呗最低还款后会影响信用吗", "sentence2": "用了花呗最低还款后会影响芝麻信用嘛", "label": "1"}
{"sentence1": "花呗逾期会产生不良的芝麻信用的记录，影响您的芝麻信用分，同时会产生逾期的费用等。关闭花呗还有记录保留是", "sentence2": "花呗逾期会产生不良的芝麻信用的记录，影响您的芝麻信用分，同时会产生逾期的费用等。关闭花呗还有记录保留***nian", "label": "1"}
{"sentence1": "我差不多是最早有花呗的那一批。一开就五千额度，因为这号五六年了，大小东西都用这号网购", "sentence2": "一年花了好多钱了，花呗还不能开通", "label": "0"}
{"sentence1": "关闭花呗自动交话费", "sentence2": "花呗自动交话费", "label": "0"}
{"sentence1": "我花呗有逾期现象吗", "sentence2": "花呗逾期后果很严重吗", "label": "0"}
{"sentence1": "花呗绑定银行卡怎么无效", "sentence2": "我已经绑定银行卡了 怎么花呗还要我绑定", "label": "0"}
{"sentence1": "在什么手机店里可以用花呗", "sentence2": "在理发店可以用花呗吗", "label": "0"}
{"sentence1": "花呗说买满***元减一百，实际没减", "sentence2": "花呗不是说新人满两百减***", "label": "0"}
{"sentence1": "为什么我的花呗被冻结了，不能使用", "sentence2": "我的花呗为什么被冻结无法使用", "label": "1"}
{"sentence1": "怎么把另一个号的花呗转到这个号上", "sentence2": "这个账号不用了 我可以把花呗转到另外一个账号吗", "label": "1"}
{"sentence1": "要怎样才能使用蚂蚁借呗", "sentence2": "蚂蚁借呗怎么借款呀", "label": "0"}
{"sentence1": "花呗 额度多久定位一次", "sentence2": "蚂蚁花呗多久提一次额度", "label": "1"}
{"sentence1": "我的订单退款了，花呗弄错了", "sentence2": "我花呗还款账单不对", "label": "1"}
{"sentence1": "我不满足借呗条件，借呗条件是", "sentence2": "满足什么条件借吧", "label": "1"}
{"sentence1": "花呗几点开始代扣", "sentence2": "使用蚂蚁花呗代扣", "label": "0"}
{"sentence1": "我的某有花呗", "sentence2": "我的怎么没有花贝", "label": "1"}
{"sentence1": "花呗刷脸失败，要等多久才可以再刷", "sentence2": "花呗刷脸失败怎么半", "label": "0"}
{"sentence1": "借呗信息写错了怎么办", "sentence2": "借呗车牌写错一个字母，怎么办", "label": "0"}
{"sentence1": "蚂蚁借呗额度还进去还可以用吗", "sentence2": "蚂蚁借呗已经超过***笔，可还有额度，还能再用吗", "label": "0"}
{"sentence1": "怎么知道花呗开通了没", "sentence2": "我是否已经开通了花呗", "label": "1"}
{"sentence1": "蚂蚁借呗没有提前还款设置", "sentence2": "借呗目前没有能力还清会怎样", "label": "0"}
{"sentence1": "为什么蚂蚁花呗和借呗显示的不一样", "sentence2": "蚂蚁借呗和蚂蚁财富和余额宝是什么∵", "label": "0"}
{"sentence1": "借呗最高一次借多少", "sentence2": "蚂蚁借呗最高额度多少", "label": "1"}
{"sentence1": "有花呗不可用", "sentence2": "我花呗线下不可用", "label": "0"}
{"sentence1": "借呗需要先开通才能借钱吗", "sentence2": "需要具备什么样的条件才能向蚂蚁借呗借钱", "label": "0"}
{"sentence1": "花呗已退款金额算入下个月么", "sentence2": "花呗已还款退款金额为什么还是退回花呗", "label": "0"}
{"sentence1": "想查我的蚂蚁借呗分期付款账单怎么查", "sentence2": "怎么能查到蚂蚁借呗的消费记录", "label": "1"}
{"sentence1": "花呗多少可以分期", "sentence2": "蚂蚁花呗可以分期多钱", "label": "0"}
{"sentence1": "卖东西用支付宝付款与花呗支付付款那样对芝麻信用分涨得快", "sentence2": "用花呗会不会涨芝麻信用分", "label": "0"}
{"sentence1": "支付宝花呗可以冲q币吗", "sentence2": "蚂蚁花呗q币", "label": "1"}
{"sentence1": "花呗可以用在巴士管家吗", "sentence2": "花呗可以去商铺买单吗", "label": "0"}
{"sentence1": "我在淘宝用花呗分期买手机，为什么不能用", "sentence2": "淘宝购物不能花呗分期了", "label": "1"}
{"sentence1": "花呗最低还款额度是多少", "sentence2": "最低还款还了，花呗还能继续用吗", "label": "0"}
{"sentence1": "花呗已经还了，还有负面", "sentence2": "为什么我的借呗已经还完了，但是负面记录还在", "label": "0"}
{"sentence1": "怎么开通不了借款花呗", "sentence2": "为什么我开不通花呗", "label": "1"}
{"sentence1": "蚂蚁借呗怎么取消放款中的订单", "sentence2": "蚂蚁借呗贷交易如何取消", "label": "1"}
{"sentence1": "蚂蚁借呗可以换成网商贷么", "sentence2": "我想把借呗改成网商贷能吗", "label": "1"}
{"sentence1": "借呗为什么不显示我的信誉度", "sentence2": "我的借呗还了一百，为什么现在不显示", "label": "0"}
{"sentence1": "上次花呗一千临时额度怎么没有了", "sentence2": "花呗人家现在都有双***摇一摇临时额度。为什么我没有", "label": "0"}
{"sentence1": "我没有临时额度，但是我我花呗怎么能超出额度", "sentence2": "我之前有借呗额度，现在怎么没有了", "label": "0"}
{"sentence1": "我怎么使用蚂蚁借吧", "sentence2": "求蚂蚁借呗再次能使用", "label": "0"}
{"sentence1": "花呗这么久了，不涨么", "sentence2": "为什么我的花呗不涨额度", "label": "1"}
{"sentence1": "借呗，还完了为什么没有恢复额度呀", "sentence2": "有没有搞错。我每个月都准时还借呗。既然这么久还没恢复额度", "label": "1"}
{"sentence1": "你先给我解决借呗的可以吗", "sentence2": "我要借呗的结清证明", "label": "0"}
{"sentence1": "为什么我的借呗开了之后又关闭了", "sentence2": "借呗关闭之后还可以开通", "label": "0"}
{"sentence1": "你给我查一下，我还有花呗没还吗", "sentence2": "为什么我的花呗没有最底还款", "label": "0"}
{"sentence1": "我的花呗不知道怎么还了", "sentence2": "花呗怎么换款", "label": "1"}
{"sentence1": "借呗还款后还可以再借吗", "sentence2": "借呗还清后，可以随时再借吗", "label": "0"}
{"sentence1": "花呗临时额度没领，怎么办", "sentence2": "花呗双***临时额度使用规则", "label": "0"}
{"sentence1": "我的花呗为什么没有最低还款", "sentence2": "花呗怎么不可以最低还款", "label": "0"}
{"sentence1": "花呗最多支付多少", "sentence2": "我的花呗有多少额度", "label": "1"}
{"sentence1": "蚂蚁花呗最高额度多少", "sentence2": "开通花呗额度有多少", "label": "0"}
{"sentence1": "为什么我每次进花呗都有再绑定一次银行卡", "sentence2": "我已经绑定了银行卡 为什么花呗还让我绑定银行卡", "label": "0"}
{"sentence1": "我为什么开通蚂蚁借呗，不能提交", "sentence2": "借呗为什么还没有开通", "label": "1"}
{"sentence1": "我想提前全额还款借呗", "sentence2": "蚂蚁借呗分期以后可以提前还款吗", "label": "0"}
{"sentence1": "怎样快速开通花呗", "sentence2": "怎么样才能满足开通花呗", "label": "0"}
{"sentence1": "花呗出账日是几天", "sentence2": "几号是花呗的账单日", "label": "1"}
{"sentence1": "为何花呗无法使用", "sentence2": "为什么花呗也用不了", "label": "1"}
{"sentence1": "花呗账户可以转移吗", "sentence2": "可以把花呗转到另一个号", "label": "1"}
{"sentence1": "我的花呗怎么找", "sentence2": "我怎么找不到我的花呗", "label": "0"}
{"sentence1": "借呗借钱时间到帐", "sentence2": "法定节假日影响借呗到账时间么", "label": "0"}
{"sentence1": "花呗是不是信用卡", "sentence2": "我想要开通信用卡和花呗收钱码", "label": "0"}
{"sentence1": "花呗逾期了，还进去后可以使用吗", "sentence2": "花呗逾期五天还款还能不能继续使用", "label": "1"}
{"sentence1": "更换花呗还款日", "sentence2": "花呗的还款日可不可以改成***号", "label": "1"}
{"sentence1": "滴滴打车转花呗在哪里呀", "sentence2": "花呗可以支付滴滴打车费吗", "label": "0"}
{"sentence1": "蚂蚁借呗咋弄", "sentence2": "我的蚂蚁借呗已经还清了", "label": "0"}
{"sentence1": "昨天我忘记换花呗了会影响信用吗", "sentence2": "花呗还款拖后一天还款会影响什么吗", "label": "1"}
{"sentence1": "但是都确认付款了，还还花呗里的钱了", "sentence2": "为什么花呗付款扣的是我银行卡的钱？要我来还款", "label": "0"}
{"sentence1": "借呗还钱怎么收不到验证码", "sentence2": "我的手机号暂停使用，收不到验证码？要还款借呗", "label": "0"}
{"sentence1": "支付宝不能向花呗还款", "sentence2": "还款还不了花被", "label": "0"}
{"sentence1": "借呗逾期一天影响有多大", "sentence2": "如果逾期一星期还款有什么影响", "label": "1"}
{"sentence1": "花呗，利息多少", "sentence2": "花呗每天有利息吗 多少", "label": "1"}
{"sentence1": "蚂蚁花呗申请分期提前还款还需要拿手续费吗", "sentence2": "蚂蚁花呗提前还款，利息还收吗", "label": "0"}
{"sentence1": "还不了解花呗", "sentence2": "花呗提前还", "label": "0"}
{"sentence1": "我的借呗还清了，怎么没有额度了", "sentence2": "我现在怎么没有借呗额度了", "label": "1"}
{"sentence1": "花呗为何会无法使用", "sentence2": "花呗美法用", "label": "1"}
{"sentence1": "蚂蚁借呗我为什么出不来", "sentence2": "为啥我的借呗进不去呀", "label": "0"}
{"sentence1": "怎么开通指纹支付", "sentence2": "如何开通指纹支付", "label": "0"}
{"sentence1": "我想咨询一下，我花呗的退款，为什么还款额没有变", "sentence2": "钱款已退回花呗为什么已用额还是用了那么多钱", "label": "1"}
{"sentence1": "花呗服务费是卖家出吗", "sentence2": "花呗信用卡收多少服务费", "label": "0"}
{"sentence1": "如果我想过几天还 就是每天有利息是吗", "sentence2": "最低还款是不是有利息", "label": "0"}
{"sentence1": "如何取消处理中的借呗订单", "sentence2": "蚂蚁借呗交易订单可以取消吗", "label": "0"}
{"sentence1": "这个是我用花呗付的全额吗", "sentence2": "我是用的花呗付的款吗", "label": "0"}
{"sentence1": "花呗显示可以用另外一个支付宝账户登录是怎么回事", "sentence2": "花呗上面显示 您可登录支付宝账号***使用花呗，可是登这个账号", "label": "1"}
{"sentence1": "为什么蚂蚁借呗之前有分***个月分期的现在没有了", "sentence2": "蚂蚁借呗借多久没有***个月分期", "label": "0"}
{"sentence1": "如果用花呗线下付款收手续费吗", "sentence2": "花呗付款手续费多少", "label": "0"}
{"sentence1": "我不想用花呗付款能改吗", "sentence2": "花呗买的东西可以改付款方法吗", "label": "1"}
{"sentence1": "蚂蚁借呗 总是显示未还款", "sentence2": "蚂蚁借呗没有还清", "label": "0"}
{"sentence1": "我现在支付宝里有钱，为什么花呗还款不成功", "sentence2": "用花呗分期付款，付款不成功是因为什么", "label": "0"}
{"sentence1": "我使用花呗，什么时候还款", "sentence2": "花呗还款时间", "label": "1"}
{"sentence1": "花呗什么时候能分期", "sentence2": "花呗什么时候分期", "label": "1"}
{"sentence1": "我现在进入花呗页面需要验证之前的手机号，可是原来的手机号已经停用了，这怎么处理", "sentence2": "我花呗账号为什么是之前停用的手机号", "label": "0"}
{"sentence1": "我想知道花呗额度为什么老提示打开通讯录权限", "sentence2": "为什么我已经开启通讯录权限了 花呗还是说让开启通讯录权限", "label": "1"}
{"sentence1": "借呗说手机不支持刷脸", "sentence2": "蚂蚁借呗提交后显示当前设备不支持刷脸功能", "label": "1"}
{"sentence1": "借呗没到账，没到银行卡", "sentence2": "蚂蚁借呗，昨晚借的到现在还没入账", "label": "1"}
{"sentence1": "饿了么，可以用花呗吗", "sentence2": "饿了么能用花呗吗", "label": "1"}
{"sentence1": "我的花呗收钱码还不有收到", "sentence2": "我的收款码为什么收不到客户的花呗支付", "label": "0"}
{"sentence1": "我是可以有两个花呗", "sentence2": "为什么刚刚买东西用的花呗，让我开通却开的是以前的号", "label": "0"}
{"sentence1": "为什么借呗只能借三个月了", "sentence2": "借呗为什么现在只能借半年", "label": "1"}
{"sentence1": "怎么修改蚂蚁花呗的绑定", "sentence2": "蚂蚁借呗绑定的银行卡能换卡不", "label": "0"}
{"sentence1": "花呗未还完", "sentence2": "我的蚂蚁花呗是不是还完钱了", "label": "0"}
{"sentence1": "为什么我以及开通不了借呗", "sentence2": "为什么我的蚂蚁借呗就是开通不了？哪里不符合规定了", "label": "1"}
{"sentence1": "借呗为什么只能按月借款", "sentence2": "为什么借呗现在只能六个月或者三个月", "label": "0"}
{"sentence1": "这个月借呗还不上能延期吗", "sentence2": "借呗可以推迟一个月还款吗", "label": "1"}
{"sentence1": "火车票怎么退订", "sentence2": "花呗怎退订", "label": "0"}
{"sentence1": "花呗可以优惠几次？就是立省的钱", "sentence2": "花呗一天可以付几次款", "label": "0"}
{"sentence1": "主动申请恢复借呗", "sentence2": "这么主动申请借呗提额度", "label": "0"}
{"sentence1": "花呗分期还款会影响额度不", "sentence2": "花呗分期是不是会影响提升额度", "label": "1"}
{"sentence1": "摩拜押金退回花呗，怎么查", "sentence2": "我有三个退款怎么是退回花呗，但是没减", "label": "0"}
{"sentence1": "为什么在口碑无法使用蚂蚁花呗", "sentence2": "个人账号怎么用蚂蚁花呗", "label": "0"}
{"sentence1": "花呗 提高额度", "sentence2": "怎么提高花呗的信用额度", "label": "0"}
{"sentence1": "怎么取消花呗找朋友帮还", "sentence2": "怎样立即取消朋友帮还蚂蚁花呗的邀请", "label": "1"}
{"sentence1": "借呗可以绑定自动还款吗", "sentence2": "借呗怎么不能自动还款了", "label": "0"}
{"sentence1": "我昨天用的花呗，今天能还吗", "sentence2": "这个月还花呗这个月还能用吗", "label": "0"}
{"sentence1": "花呗中国石油加油", "sentence2": "可否用花呗加油", "label": "0"}
{"sentence1": "花呗还钱换还不了怎么办", "sentence2": "为什么支付宝花呗还不了款", "label": "0"}
{"sentence1": "花呗分期退款手续费怎么算", "sentence2": "花呗退款后是否收取分期手续费", "label": "0"}
{"sentence1": "花呗借代未还会怎样", "sentence2": "花呗超期未还款怎么办", "label": "1"}
{"sentence1": "我的花呗有被风控吗", "sentence2": "我的花呗不能交话费吗", "label": "0"}
{"sentence1": "花呗分期还款后是否还可以用", "sentence2": "如果分期还，还能不能用花呗", "label": "1"}
{"sentence1": "交网费能用花呗吗", "sentence2": "宽带交费不能用花呗吗", "label": "1"}
{"sentence1": "蚂蚁借呗临时身份证不能验证吗", "sentence2": "临时身份证可以认证蚂蚁借呗吗", "label": "1"}
{"sentence1": "境外花呗没反现", "sentence2": "境外花呗为什么不能用", "label": "0"}
{"sentence1": "有了蚂蚁借呗会自动转变成网商贷麽", "sentence2": "为什么借呗没有，变成网商贷", "label": "1"}
{"sentence1": "你们的协议什么时候改的，我开通花呗的时候为什么没有", "sentence2": "为什么不能用花呗分期", "label": "0"}
{"sentence1": "我这号怎么开通花呗", "sentence2": "有没有开通蚂蚁花呗", "label": "0"}
{"sentence1": "我支付宝里面为什么看不到花呗", "sentence2": "我进支付宝看不到花呗指令", "label": "1"}
{"sentence1": "花呗逾期两个月了还上花呗还能用么", "sentence2": "每月十号还款花呗算不算逾期", "label": "0"}
{"sentence1": "我自己帐上有钱，怎么买东西支付是花呗？我不需要花呗帮我付款，我怎么退出花呗", "sentence2": "我已退出花呗，怎么买东西支付宝不能支付", "label": "0"}
{"sentence1": "花呗忘记密码逾期了怎么办", "sentence2": "我花呗逾期了", "label": "1"}
{"sentence1": "买手机分期付款用花呗用不了怎么办", "sentence2": "为什么我的花呗没办法分期买", "label": "1"}
{"sentence1": "借呗借***，怎么算利息", "sentence2": "我的借呗已经提前还款了怎么还有利息", "label": "0"}
{"sentence1": "花呗里面的钱莫名其妙的少了一些", "sentence2": "我花呗上的钱怎么少了", "label": "1"}
{"sentence1": "客人用花呗扫码付款，手续费从哪里扣", "sentence2": "我说的意思，就是别人在我店里付了款，以后，他是使用花呗手续费是直接在上面直接就扣", "label": "0"}
{"sentence1": "我不想用了，花呗，应该怎么弄", "sentence2": "我用了花呗买了一瓶油，我不想用咋关掉", "label": "1"}
{"sentence1": "收钱码 用花呗付款可以", "sentence2": "扫码付款可以用花呗么", "label": "1"}
{"sentence1": "刚买了东西现在还款就不用花呗了", "sentence2": "款还完不用花呗了", "label": "0"}
{"sentence1": "借呗转余额宝要多少时间", "sentence2": "余额宝的钱还蚂蚁借呗要多久到账", "label": "0"}
{"sentence1": "我昨天用花呗了今天可以还吗", "sentence2": "花呗信用卡可还款吗", "label": "0"}
{"sentence1": "为什么我的花呗要利息", "sentence2": "为什么花呗还款还收手续费", "label": "1"}
{"sentence1": "申请激活淘宝花呗", "sentence2": "淘宝上显示的是立即激活花呗", "label": "0"}
{"sentence1": "花呗账单中的有退款是什么意思", "sentence2": "花呗那有条信息说，当前剩余款***应还，是什么意思", "label": "0"}
{"sentence1": "花呗是自动还钱吗", "sentence2": "花呗如果忘记还款会自动扣除", "label": "1"}
{"sentence1": "更改了手机号码没有花呗", "sentence2": "花呗换过手机号码", "label": "0"}
{"sentence1": "我的支付宝里找不到花呗了，我要怎么还款", "sentence2": "钱已经退回花呗怎么还要还款的", "label": "0"}
{"sentence1": "怎么使用快速开通借呗", "sentence2": "怎么用积分换取借呗利率", "label": "0"}
{"sentence1": "借呗怎么不张", "sentence2": "借呗，进不了", "label": "0"}
{"sentence1": "我的收款码可以用花呗支付", "sentence2": "付款可不可以使用花呗", "label": "0"}
{"sentence1": "没开通花呗怎么看可用额度", "sentence2": "没开通花呗怎么查额度", "label": "1"}
{"sentence1": "花呗是随时都可以还款吗", "sentence2": "花呗可以帮助还款嘛", "label": "0"}
{"sentence1": "我花呗钱用在哪里了", "sentence2": "在淘宝用花呗买的东西，退款了，钱退在哪里了", "label": "0"}
{"sentence1": "我进不了借呗界面阿", "sentence2": "为什么我的借呗看不了", "label": "1"}
{"sentence1": "我这个商家收花呗，收款，我现在关了，开不开了，过了开不开了", "sentence2": "商家开通花呗支付买家却不能付款", "label": "0"}
{"sentence1": "花呗手机号更换", "sentence2": "花呗，怎样改手机号", "label": "1"}
{"sentence1": "我的花呗为什么到现在还是用不了，近", "sentence2": "怎么是什么导致花呗不能用", "label": "1"}
{"sentence1": "为什么我的口碑用花呗支付的额度很少", "sentence2": "为什么我的店铺双十一过后不支持当面付花呗付款", "label": "0"}
{"sentence1": "用了蚂蚁借呗，怎么查询这月该还多少钱", "sentence2": "蚂蚁借呗我明明还了，为什么我刚才去看显示的钱还在", "label": "0"}
{"sentence1": "但是花呗里扣过我的钱了呀", "sentence2": "这是退了的订单，花呗还有帐单要还", "label": "0"}
{"sentence1": "花呗还款里的修改金额是什么意思", "sentence2": "花呗还款金额与交易金额不符", "label": "0"}
{"sentence1": "交电费怎样可以用花呗", "sentence2": "交电费为什么不能用花呗代吗", "label": "1"}
{"sentence1": "为什么商家支持花呗却不能付款", "sentence2": "花呗怎么只能扫一次", "label": "0"}
{"sentence1": "客服，能否帮我开通借呗", "sentence2": "能不能给我借吧开通", "label": "1"}
{"sentence1": "我怎么可以关了借呗", "sentence2": "我之前在借呗借了***", "label": "0"}
{"sentence1": "花呗一次可以消费多少", "sentence2": "花呗可以欠吗", "label": "0"}
{"sentence1": "蚂蚁借呗为什么这么长时间了还不给提额", "sentence2": "蚂蚁借呗提额度多久", "label": "0"}
{"sentence1": "我上次用的花呗给自动还了", "sentence2": "我把花呗交易关`闭了，钱早己自动还花呗，怎么还扣我的钱", "label": "0"}
{"sentence1": "蚂蚁借呗申请一次没通过什么时候才能再申请", "sentence2": "上次申请借呗没通过，下次要多久才能申请", "label": "0"}
{"sentence1": "退回花呗怎么拿出来", "sentence2": "商家退到花呗的钱怎么办", "label": "1"}
{"sentence1": "花呗额度用完了，还可以提额吗", "sentence2": "花呗负额度可以申请临时额度么", "label": "0"}
{"sentence1": "另一个号上的花呗已经关闭，现在用的号怎么开通", "sentence2": "另外一个支付宝已关闭花呗 此号怎么开通", "label": "0"}
{"sentence1": "我的借呗还完款后为什么没有恢复额度", "sentence2": "我把蚂蚁借呗的额度还清了，为什么没有恢复额度", "label": "1"}
{"sentence1": "开通借呗怎么开通", "sentence2": "能给我把蚂蚁借呗开通吗", "label": "0"}
{"sentence1": "借呗办了分期还款提前还款减利息吗", "sentence2": "借呗提前还本金还有利息么", "label": "1"}
{"sentence1": "蚂蚁会员积分兑换花呗", "sentence2": "蚂蚁会员里的积分是不是就是蚂蚁借呗积分", "label": "0"}
{"sentence1": "花呗额度一个月调整了。我还想调整一次。怎么调", "sentence2": "刚才我不小心花呗额度调低了，能不能复原", "label": "0"}
{"sentence1": "所有当面付都可以用花呗付款吗", "sentence2": "双***的优惠券可以用花呗付款吗", "label": "0"}
{"sentence1": "蚂蚁借呗学历怎么填写", "sentence2": "怎么体验借呗", "label": "0"}
{"sentence1": "为什么我的蚂蚁花呗和借呗的额度那么低", "sentence2": "为什么我的借呗 额度变低了", "label": "0"}
{"sentence1": "借呗必须刷脸验证吗", "sentence2": "蚂蚁花呗刷脸认证", "label": "0"}
{"sentence1": "蚂蚁花呗分期后可以提前全部还完吗", "sentence2": "花呗分期还款之后可以提前还款不", "label": "0"}
{"sentence1": "我花呗是因为手机丢了一直登录不了，最近登录把钱还了，但是冻结了", "sentence2": "为什么我换了手机，用同一个手机号登支付宝，用不了花呗", "label": "0"}
{"sentence1": "借呗是不是要花呗还清才可以使用", "sentence2": "用了花呗，还可以用借呗么", "label": "0"}
{"sentence1": "花呗什么时候还款合适", "sentence2": "我用花呗买东西到什么时候是不是要还钱给你们", "label": "1"}
{"sentence1": "可是已经退款到花呗了，还产生账单", "sentence2": "我上月用的花呗，昨天已经还款了，但是今天我退货了，退货的钱又被还在花呗里面了，那我的钱", "label": "0"}
{"sentence1": "借呗还款曰可以修改吗", "sentence2": "借呗可不可以改日期", "label": "1"}
{"sentence1": "已还清花呗如何归零", "sentence2": "蚂蚁花呗如何手动还款", "label": "0"}
{"sentence1": "借呗什么时间能恢复使用", "sentence2": "我什么时候可以重用借呗", "label": "1"}
{"sentence1": "我想还蚂蚁花呗的款还不上", "sentence2": "我怎么往花呗里还款，还不上晚", "label": "1"}
{"sentence1": "能微信还借呗吗", "sentence2": "花呗还款可以用微信和卡吗", "label": "0"}
{"sentence1": "花贝怎么转到另一个账号账户上", "sentence2": "我在其他账号使用了花呗，想把他转到这个号上来，怎么转", "label": "1"}
{"sentence1": "订单制的花呗订单怎么退款", "sentence2": "退款退花呗怎么退", "label": "1"}
{"sentence1": "我的共享单车押金是用花呗支付的，但是因为花呗我已经全部还款还清了，包括押金，如果我想退单车押金，押金退到花呗怎么办", "sentence2": "共享单车退了押金，为什么花呗里没有显示", "label": "0"}
{"sentence1": "当面付支持信用卡和花呗吗", "sentence2": "很多人面对面付款的时候 有时候不支持蚂蚁花呗 和信用卡", "label": "0"}
{"sentence1": "凌晨借呗什么时候到账", "sentence2": "借呗放款什么什么时候可以下来", "label": "1"}
{"sentence1": "怎么我借呗开不了", "sentence2": "蚂蚁借呗怎么授权", "label": "0"}
{"sentence1": "蚂蚁花呗，的钱，可以延迟两天还款吗", "sentence2": "花呗延迟两周可以吗", "label": "1"}
{"sentence1": "我开通了花呗，我不用会产生年费吗", "sentence2": "花呗开通有年费吗", "label": "1"}
{"sentence1": "为什么花呗我还了最低还款额 今天还会自动扣款", "sentence2": "为什么花呗最低还款后，还要每天扣我的余额", "label": "0"}
{"sentence1": "能让我的花呗开通吗", "sentence2": "我的花呗逾期现在怎么开通", "label": "0"}
{"sentence1": "余额宝每天还款借呗最大额度是多少", "sentence2": "蚂蚁借呗在余额宝还的吗", "label": "0"}
{"sentence1": "用花呗有红包吗", "sentence2": "我信红包怎么去还花呗", "label": "0"}
{"sentence1": "麻烦看下我花呗消费情况", "sentence2": "我花呗不能用", "label": "0"}
{"sentence1": "花呗短信提示", "sentence2": "花呗消费后的短信提醒怎么取消", "label": "0"}
{"sentence1": "想知道怎么看花呗还有多少钱没还", "sentence2": "怎么看花呗怎么还款", "label": "0"}
{"sentence1": "支付宝花呗能用吗", "sentence2": "能使用花呗吗", "label": "0"}
{"sentence1": "花呗分期金额起点", "sentence2": "花呗总欠金额", "label": "0"}
{"sentence1": "哪里解除花呗", "sentence2": "花呗怎么解", "label": "0"}
{"sentence1": "我怎么能暂时关闭花呗", "sentence2": "怎么做关闭花呗", "label": "0"}
{"sentence1": "花呗话费充值在哪里", "sentence2": "花呗充话费扣钱吗", "label": "0"}
{"sentence1": "借呗已还款还提示要还", "sentence2": "芝麻借呗还款", "label": "0"}
{"sentence1": "借呗提前还款了 怎么额度没有恢复", "sentence2": "为什么我的借呗还款后没有恢复额度", "label": "0"}
{"sentence1": "花呗怎么提前还款***个月", "sentence2": "花呗未出账单能提前还款吗", "label": "0"}
{"sentence1": "蚂蚁花呗分期利率怎么算", "sentence2": "花呗分六期本金加利息如何结算", "label": "0"}
{"sentence1": "花呗总是不提额怎么回事", "sentence2": "花呗都好久没提额了怎么回事", "label": "1"}
{"sentence1": "花呗逾期了一天有关系吗", "sentence2": "你可以帮我查一下我的蚂蚁花呗有没有逾期吗", "label": "0"}
{"sentence1": "蚂蚁花呗分期后如果提前换该期的欠款，那还会扣利息吗", "sentence2": "分期的花呗。提前还款。利息怎么算", "label": "1"}
{"sentence1": "花呗绑定的手机号可以解绑吗", "sentence2": "我的花呗被我以前绑定过了，但手机号没用了，我想解绑，接收不到验证码", "label": "0"}
{"sentence1": "借呗还款时间怎么改", "sentence2": "修改借呗还款时间", "label": "1"}
{"sentence1": "花呗账单可以延迟还款吗", "sentence2": "花呗可不可以申请延期", "label": "1"}
{"sentence1": "花呗的钱 什么钱", "sentence2": "会什么我没有花呗", "label": "0"}
{"sentence1": "花呗利息百分之***怎么算", "sentence2": "花呗的利息是百分之几", "label": "0"}
{"sentence1": "几个小时借呗能到账", "sentence2": "什么时候到账 借呗", "label": "1"}
{"sentence1": "蚂蚁借呗还款，银行卡怎么换其他的", "sentence2": "没有绑定银行卡花呗怎么换", "label": "0"}
{"sentence1": "花呗分期后如果后来有钱了一次性还清可以吗", "sentence2": "花呗分期了能中途一次性还清吗", "label": "0"}
{"sentence1": "蚂蚁花呗刷脸", "sentence2": "花呗支付取消刷脸验证", "label": "0"}
{"sentence1": "为什么我的花呗没有提前还款", "sentence2": "怎么提前还款花呗", "label": "0"}
{"sentence1": "借呗提前还款会降额度么", "sentence2": "我的借呗怎么额度那么低", "label": "0"}
{"sentence1": "那借呗可以通过银行卡还款吗", "sentence2": "银行卡每天限额，蚂蚁借呗还不进去怎么办", "label": "0"}
{"sentence1": "蚂蚁借呗没有还花呗是不是不可以用", "sentence2": "用了花呗后，蚂蚁借呗自然有的", "label": "0"}
{"sentence1": "一般是默认花呗", "sentence2": "一般是默认花呗的", "label": "1"}
{"sentence1": "用花呗分期是全付吗", "sentence2": "花呗分期利希高吗", "label": "0"}
{"sentence1": "为什么我的借呗贷款比别人的高", "sentence2": "别人借呗每天是万分之四，为什么我的是万分之五", "label": "1"}
{"sentence1": "怎么关闭花呗", "sentence2": "怎么才能看不到花呗这个软件", "label": "0"}
{"sentence1": "蚂蚁积分兑换借呗免息券", "sentence2": "蚂蚁会员积分兑换借呗账单免息券", "label": "0"}
{"sentence1": "为什么把借呗给我停了", "sentence2": "我的蚂蚁借呗为什么无缘无故被取消了", "label": "1"}
{"sentence1": "花呗可不可以点外卖", "sentence2": "收钱码可以用花呗", "label": "0"}
{"sentence1": "饿了么花呗", "sentence2": "花呗饿了么首单怎么没有减***元", "label": "0"}
{"sentence1": "花呗为什么不支持交手机话费了", "sentence2": "花呗不能交手机话费了嘛", "label": "0"}
{"sentence1": "花呗改号码怎么改不过来", "sentence2": "我的花呗能不能改号码", "label": "0"}
{"sentence1": "花呗，不能付款", "sentence2": "为什么不能使用花呗分期付款", "label": "1"}
{"sentence1": "连接了 可是还是在我的 找不到花呗", "sentence2": "为什么我在里面找不到花呗的账单", "label": "0"}
{"sentence1": "借呗额度刚刚提升什么时候下降", "sentence2": "我借呗额额度能提升吗", "label": "0"}
{"sentence1": "使用花呗！必须绑定银行卡吗", "sentence2": "花呗会自动绑定银行卡吗", "label": "0"}
{"sentence1": "借呗提示暂时不能使用刷脸", "sentence2": "为什么提示借呗暂不能使用", "label": "0"}
{"sentence1": "我今天刚用花呗付款，能现在还吗", "sentence2": "能用 余额宝 还 花呗 吗", "label": "0"}
{"sentence1": "我在京东上买东西可以用花呗付款吗", "sentence2": "在天猫买东西不能用花呗", "label": "0"}
{"sentence1": "刚授权了借呗怎么进不到", "sentence2": "蚂蚁借呗怎么进去了用不了", "label": "1"}
{"sentence1": "花呗怎么更改绑定的手机号", "sentence2": "怎么修改花呗手机号", "label": "1"}
{"sentence1": "我的花呗怎么不能扫码了", "sentence2": "线下不能花呗", "label": "0"}
{"sentence1": "我有开通花呗没", "sentence2": "是不是开通花呗了才能开借呗", "label": "0"}
{"sentence1": "花呗还完最低还款剩余的怎么算", "sentence2": "花呗还完最低还款后剩下的按百分之***是怎么计算的", "label": "1"}
{"sentence1": "花呗设置的密码忘记了了", "sentence2": "花呗没有设置密码", "label": "0"}
{"sentence1": "我的花呗主动还款为什么有手续费", "sentence2": "花呗部分还款为什么有手续费", "label": "0"}
{"sentence1": "使用蚂蚁花呗分期后什么时候开始记账第一期", "sentence2": "花呗分期是什么时间", "label": "1"}
{"sentence1": "借呗怎样手动还款", "sentence2": "借呗是怎么样的还款方式", "label": "0"}
{"sentence1": "使用花呗是否可以还款", "sentence2": "花呗欠款是否还完", "label": "0"}
{"sentence1": "借呗钱已经还了为什么还显示我欠钱", "sentence2": "蚂蚁借呗本月的钱已提前还上为什么本月还显示有欠款", "label": "1"}
{"sentence1": "借呗有短信提醒嘛", "sentence2": "蚂蚁借呗借款时有短信提醒么", "label": "0"}
{"sentence1": "花呗分期手续费怎么算", "sentence2": "花呗分期以后提前还还用手续费嘛", "label": "0"}
{"sentence1": "花呗、授权取消怎么办", "sentence2": "别人给我开通了花呗我要取消怎么办", "label": "0"}
{"sentence1": "我先问借呗", "sentence2": "我的借呗怎么说有逾期贷款", "label": "0"}
{"sentence1": "花呗也还，为什么额度不更新", "sentence2": "花呗还款后额度马上恢复么", "label": "0"}
{"sentence1": "花呗里面有自己未消费的账单 点开之后是记录不存在 是什么意思", "sentence2": "花呗的退回一月账单是什么意思", "label": "0"}
{"sentence1": "借呗的分期最高不是十二期 现在怎么显示只有三个月跟六个月的还款了", "sentence2": "借呗分期怎么只有***个月不能***个月", "label": "0"}
{"sentence1": "花呗口令是啥", "sentence2": "帮还花呗口令是什么", "label": "0"}
{"sentence1": "更改花呗还款账号", "sentence2": "可以更改花呗的还款吗", "label": "0"}
{"sentence1": "线下到超市能用花呗吗", "sentence2": "现在超市买单不能用蚂蚁花呗了吗", "label": "0"}
{"sentence1": "绑定银行卡花呗还款", "sentence2": "花呗绑定完银行卡还让绑定是怎么回事", "label": "0"}
{"sentence1": "借呗***号为什么没有自动还款", "sentence2": "借呗怎么不自动扣款的", "label": "1"}
{"sentence1": "花呗分期一共有三个，可以提前还款", "sentence2": "花呗分期想提前还清所有可以吗", "label": "0"}
{"sentence1": "打开页面后没有花呗分期的字样", "sentence2": "花呗没看到分期界面", "label": "1"}
{"sentence1": "开通花呗以后能在关闭么", "sentence2": "开通花呗以后能取消吗", "label": "1"}
{"sentence1": "为什么我的花呗显示安全验证没有通过", "sentence2": "为什么我的支付宝里没有显示花呗", "label": "0"}
{"sentence1": "我花呗逾期了还能开通吗", "sentence2": "花呗逾期关闭了还可以在开通吗", "label": "1"}
{"sentence1": "什么时候支持花呗", "sentence2": "为什么有的人不支持花呗付款", "label": "0"}
{"sentence1": "开通花呗不用要手续费吗", "sentence2": "花呗开通不用，收费不", "label": "1"}
{"sentence1": "花呗为什么不能支付流量充值", "sentence2": "为什么花呗不支持充流量", "label": "1"}
{"sentence1": "我刚刚在花呗上多还了***块钱怎么没看到多还的钱喃", "sentence2": "我的蚂蚁花呗怎么会这么多", "label": "0"}
{"sentence1": "蚂蚁借呗怎么样还款", "sentence2": "网商银行里的蚂蚁借呗怎么还款", "label": "1"}
{"sentence1": "蚂蚁借呗的借款什么时候到账，今天能不能到账", "sentence2": "借呗 借出来 什么时候到", "label": "1"}
{"sentence1": "分期的时候不能用花呗额度了吗", "sentence2": "花呗分期了 在还完了会不会长额度", "label": "0"}
{"sentence1": "商家是可以使用花呗付款的，但就是用不了", "sentence2": "商家能用花呗，为什么我不能用花呗付款", "label": "1"}
{"sentence1": "蚂蚁花呗收取额外费用吗", "sentence2": "花呗付款收取手续费", "label": "0"}
{"sentence1": "怎么使用不了蚂蚁借呗", "sentence2": "信誉度打到了为什么蚂蚁借呗还不能用", "label": "0"}
{"sentence1": "怎样解绑花呗身份信息", "sentence2": "蚂蚁借呗上传的身份证信息怎么删除", "label": "0"}
{"sentence1": "商家显示是可以用花呗支付", "sentence2": "花呗可以支付那些商品", "label": "0"}
{"sentence1": "为何借呗还款后还显示逾期", "sentence2": "借呗还款如逾期怎样扣费", "label": "0"}
{"sentence1": "花呗最低还款后想还剩下的钱还算利息吗", "sentence2": "花呗还最低余下金额会收利息吗", "label": "0"}
{"sentence1": "我的花呗账户一直被冻结", "sentence2": "我的花呗账号是不是被冻结了", "label": "0"}
{"sentence1": "我别的支付宝账号花呗额度能转移到这个支付宝上吗", "sentence2": "支付宝转账限额以后会影响借呗额度吗", "label": "0"}
{"sentence1": "线下实体店，花呗消费，商家多久到账", "sentence2": "花呗消费多久能到帐", "label": "1"}
{"sentence1": "花呗突然降额***元为什么", "sentence2": "为什么原来***的花呗降低成***", "label": "1"}
{"sentence1": "我的店铺花呗今天不能收钱", "sentence2": "我的花呗收钱怎解收不了钱", "label": "1"}
{"sentence1": "我满足开通蚂蚁借呗的条件嘛", "sentence2": "我的蚂蚁借呗什么时候能有", "label": "0"}
{"sentence1": "我的花呗怎么没啦", "sentence2": "花呗我的怎么没有", "label": "1"}
{"sentence1": "可以帮我查一下我刚才向蚂蚁借呗，借的钱什么时候才能到我的银行卡上", "sentence2": "我申请的借呗什么时候下款", "label": "1"}
{"sentence1": "我的花呗冻结了怎么开", "sentence2": "有花呗的账号封掉了，怎么办", "label": "1"}
{"sentence1": "我是问我几月份用的借呗", "sentence2": "我以前用借呗", "label": "0"}
{"sentence1": "为啥开始的时候没有花呗", "sentence2": "为啥我这没有花呗", "label": "0"}
{"sentence1": "花呗逾期了，还能使用借呗么", "sentence2": "蚂蚁花呗逾期了，下月还可以吗", "label": "0"}
{"sentence1": "每个月都可以继续花呗分期吗", "sentence2": "使用花呗分期可以银行卡和花呗组合一起用吗", "label": "0"}
{"sentence1": "花呗临时额度的期限是", "sentence2": "花呗临时额度时间到", "label": "1"}
{"sentence1": "我昨晚在借呗借了***元", "sentence2": "我昨天用借呗 借了***块 为什么现在还没到", "label": "0"}
{"sentence1": "花呗退回了***元，为什么还款还是***，不应该是还款***么", "sentence2": "为什么我的退款了，花呗还显示要还帐", "label": "1"}
{"sentence1": "怎么才不优先使用花呗", "sentence2": "我花呗怎么了，不能用", "label": "0"}
{"sentence1": "怎么样更改花呗绑定银行卡", "sentence2": "怎么改花呗的绑定", "label": "0"}
{"sentence1": "借呗，花呗能同时使用吗", "sentence2": "花呗用了借呗还完了还可以用吗", "label": "0"}
{"sentence1": "收钱码开通信用卡花呗收款提示“营业执照”过期怎么办", "sentence2": "商家如何开通花呗信用卡收款", "label": "0"}
{"sentence1": "花呗是否可以连续两月最低还款", "sentence2": "花呗如何修改最低还款", "label": "0"}
{"sentence1": "花呗有计算利息吗", "sentence2": "花呗借款利息如何", "label": "1"}
{"sentence1": "我的花呗总了消费了多少", "sentence2": "哪里看花呗消费", "label": "1"}
{"sentence1": "花呗可要加油吗", "sentence2": "花呗，可以给车加油吗", "label": "0"}
{"sentence1": "什么时候我的花呗可以开通", "sentence2": "我何时才能开通花呗", "label": "1"}
{"sentence1": "花呗整怎么设置", "sentence2": "蚂蚁花呗哪里有设置", "label": "1"}
{"sentence1": "用花呗充的话费还没到账", "sentence2": "用花呗充值话费多久能到", "label": "0"}
{"sentence1": "支付宝客户端——我的——花呗——我的账单——已出账(截图）", "sentence2": "您点开支付宝 点击右下角我的 点开花呗 点击我的账单 点击未出账", "label": "0"}
{"sentence1": "我的花呗怎么不能用了？上淘宝买东西显示不支持花呗", "sentence2": "我的支付宝账号为什么淘宝上不能用花呗", "label": "1"}
{"sentence1": "可不可用微信还花呗", "sentence2": "为啥微信红包不能还花呗的款", "label": "0"}
{"sentence1": "怎么更改之前的花呗的手机号", "sentence2": "花呗绑定手机号码怎么换", "label": "1"}
{"sentence1": "花呗支付额度受限", "sentence2": "花呗额度提升", "label": "0"}
{"sentence1": "网商银行是否和花呗有关", "sentence2": "借呗审核和花呗有关吗", "label": "0"}
{"sentence1": "花呗可以找好友代还么", "sentence2": "可以找人代陪花呗", "label": "1"}
{"sentence1": "今天借借呗还款日期怎么是每月***号", "sentence2": "干嘛我的蚂蚁借呗还款日都是***号", "label": "1"}
{"sentence1": "可以再用蚂蚁花呗", "sentence2": "什麼時候可以用花唄", "label": "0"}
{"sentence1": "花呗逾期怎么还款", "sentence2": "花呗是否逾过期", "label": "0"}
{"sentence1": "我为什么不能开通蚂蚁借呗和花呗", "sentence2": "为什么我的蚂蚁花呗，借呗开通不了", "label": "1"}
{"sentence1": "花呗，啥时候还钱", "sentence2": "花呗透支什么时候还款", "label": "0"}
{"sentence1": "借呗算是小额贷款吗", "sentence2": "借呗放款机构有重庆小贷，浦发银行吗", "label": "0"}
{"sentence1": "蚂蚁借呗不显示额度了！只能还钱", "sentence2": "蚂蚁借呗 显示暂无可用额度", "label": "0"}
{"sentence1": "花呗分期提钱还款", "sentence2": "花呗提前结清", "label": "0"}
{"sentence1": "花呗可以在永辉超市买东西吗", "sentence2": "花呗可以在商场买衣服吗", "label": "0"}
{"sentence1": "借呗额度***还想提额度", "sentence2": "借呗，怎样提升额度", "label": "1"}
{"sentence1": "如果借花呗怎么还款", "sentence2": "这个花呗是如何还款", "label": "1"}
{"sentence1": "我想开通支付宝花呗，跟信用卡收款功能", "sentence2": "我开通了信用卡和花呗收钱，为什么别人不能用", "label": "0"}
{"sentence1": "怎么去掉蚂蚁借呗", "sentence2": "如何关关闭蚂蚁借呗", "label": "1"}
{"sentence1": "支付宝主页面花呗不显示了", "sentence2": "首页上怎么不显示花呗", "label": "1"}
{"sentence1": "花呗退款了为什么还款额没有变，平白无故花呗就增加钱了", "sentence2": "这笔钱退款了 怎么我的花呗金额没有变", "label": "1"}
{"sentence1": "我不想用花呗为自动默认付款", "sentence2": "我不想用花呗了，明明支付宝里有钱，为什么还是会自动用到花呗", "label": "1"}
{"sentence1": "滴滴出行花呗付款有限制额度吗", "sentence2": "刚才用花呗付款滴滴出行了，但未出行", "label": "0"}
{"sentence1": "花呗冻结好久能恢复", "sentence2": "怎么接触花呗冻结", "label": "0"}
{"sentence1": "怎么去消花呗免密付款", "sentence2": "怎么取消花呗***元免密支付", "label": "0"}
{"sentence1": "借呗怎么样短期开通", "sentence2": "怎么改成短期借呗", "label": "1"}
{"sentence1": "蚂蚁花呗没有还清 可以用蚂蚁借呗吗", "sentence2": "花呗没还完可以开通借呗吗", "label": "1"}
{"sentence1": "蚂蚁借呗上借的钱可以交保险吗", "sentence2": "蚂蚁借呗可以重复借几次", "label": "0"}
{"sentence1": "花呗退回的钱怎么返回账户", "sentence2": "退回花呗的钱怎么领", "label": "0"}
{"sentence1": "我的借呗分期减少了", "sentence2": "蚂蚁借呗可以分期多少", "label": "0"}
{"sentence1": "开通花呗没使用产生费用吗", "sentence2": "开通花呗后不用会收费吗", "label": "1"}
{"sentence1": "借呗逾期可以分期还", "sentence2": "借呗几天算是逾期", "label": "0"}
{"sentence1": "之前花呗还是借呗送我的十天免息券在哪里", "sentence2": "花唄里边的免息卷在哪", "label": "1"}
{"sentence1": "我的商家收款码怎么不能开通花呗收款", "sentence2": "为什么我的账户没有条件开通花呗收款", "label": "1"}
{"sentence1": "为什么我的借呗没有了", "sentence2": "反正开通网商贷就取消了我的借呗", "label": "0"}
{"sentence1": "美团用不了花呗了吗", "sentence2": "为什么我用美团不能使用花呗了", "label": "0"}
{"sentence1": "花呗还款日期可以变更吗", "sentence2": "花呗账单更改还款日", "label": "1"}
{"sentence1": "怎么删除花呗分期记录", "sentence2": "花呗账单怎么分期", "label": "0"}
{"sentence1": "衣服我没有申请退款退货，花呗还钱要还，钱退给了花呗了", "sentence2": "我用的是花呗，然后申请退款的，可是只退了***", "label": "0"}
{"sentence1": "花呗上个月的奖励金", "sentence2": "花呗怎么奖励金", "label": "0"}
{"sentence1": "花呗分期还款，利息怎样计算", "sentence2": "花呗分期利率是怎么算", "label": "1"}
{"sentence1": "可以在淘宝网上有花呗吗", "sentence2": "不可以在淘宝用吗", "label": "0"}
{"sentence1": "关闭花呗会怎么样", "sentence2": "怎么样关花呗 暂停使用", "label": "0"}
{"sentence1": "借呗借款转错银行卡怎么办", "sentence2": "借呗转钱转错了", "label": "1"}
{"sentence1": "借呗和花呗", "sentence2": "你看借呗界面", "label": "0"}
{"sentence1": "想更换借呗的收款银行卡", "sentence2": "如何设置优先换花呗的银行卡", "label": "0"}
{"sentence1": "如果我用花呗支付。下个月***号还。是没有手续费的吧。那利息是多少", "sentence2": "花呗还得交手续费吧", "label": "0"}
{"sentence1": "手续费就是花呗分期的手续费是怎么收的", "sentence2": "花呗分期是一次性扣除手续费还是每月扣除当月的分期费用", "label": "1"}
{"sentence1": "花呗额度能帮我降低吗", "sentence2": "花呗额度怎么还能降低", "label": "1"}
{"sentence1": "我的借呗还款提前还了 怎么还欠", "sentence2": "为什么提前还款会停掉借呗", "label": "0"}
{"sentence1": "我的花呗冻结了一年了", "sentence2": "花呗还款后被冻结", "label": "0"}
{"sentence1": "用花呗消费多小钱，才能开通借呗", "sentence2": "每天能使用花呗消费多少", "label": "0"}
{"sentence1": "我的美团订单支付超时取消了，花呗已经扣款了，联系不上商家", "sentence2": "美团购买的车票显示未支付，可是花呗已经扣钱成功了", "label": "0"}
{"sentence1": "花呗账单 现在无法分期了嘛", "sentence2": "为什么花呗账单分期不了", "label": "1"}
{"sentence1": "我欠了借呗多少钱", "sentence2": "我现在借呗欠多少钱了", "label": "1"}
{"sentence1": "借呗怎么在页面去除", "sentence2": "借呗还清后怎么清除记录", "label": "0"}
{"sentence1": "借呗什么时候可以恢复", "sentence2": "借呗十二个月期限什么时候恢复", "label": "0"}
{"sentence1": "商家开不通不了花呗支付", "sentence2": "我是卖家，不能开通信用卡支付，跟蚂蚁花呗", "label": "0"}
{"sentence1": "如果原来的关闭花呗，可以在另外的账号开通的吗", "sentence2": "可是我的号都五星了，还没有花呗", "label": "0"}
{"sentence1": "花呗分期后还可分期么", "sentence2": "账单分期后还能延期花呗么", "label": "0"}
{"sentence1": "滴滴用不了花呗", "sentence2": "我的花呗不能用与美团", "label": "0"}
{"sentence1": "借呗分***期可以吗", "sentence2": "蚂蚁借呗借***分***期每个月多少", "label": "0"}
{"sentence1": "借呗现在怎么只有***个月的借款", "sentence2": "借呗怎么只能选择六月或十二月还款", "label": "1"}
{"sentence1": "花呗冻结能解嘛", "sentence2": "花呗冻结已经冻结", "label": "0"}
{"sentence1": "这个支付宝账号花呗关闭了，怎么开通下挂支付宝账号的花呗", "sentence2": "同一个身份证的支付宝账号一个关闭花呗以后另一个怎么开通", "label": "1"}
{"sentence1": "花呗还款可以微信支付码", "sentence2": "从微信还花呗怎么还", "label": "1"}
{"sentence1": "花呗分期后额度还会点整吗", "sentence2": "花呗分期后还有没有额度", "label": "0"}
{"sentence1": "您能帮我自动取消蚂蚁借呗吗", "sentence2": "借呗转错卡，能取消吗", "label": "0"}
{"sentence1": "花呗付款，在哪抽奖", "sentence2": "花呗笔笔抽奖", "label": "0"}
{"sentence1": "从新申请个账号，显示没有开通花呗", "sentence2": "花呗逾期未还款，但是之前的账号没用了，怎么还款", "label": "0"}
{"sentence1": "我的身份证名下有多个支付宝账户，是其中一个开通花呗，关闭后，另一个怎么开通", "sentence2": "我要开通花呗，另外一个账户已经关掉了", "label": "1"}
{"sentence1": "借呗还款够能马上再次借款吗", "sentence2": "蚂蚁借呗还款当天不能再借钱吗", "label": "1"}
{"sentence1": "花呗如逾期未还款***利息怎么算", "sentence2": "花呗逾期算利息吗", "label": "0"}
{"sentence1": "花呗没还款无法借呗吗", "sentence2": "花呗还没有还 借呗是不是不行", "label": "0"}
{"sentence1": "借呗额度清零", "sentence2": "临时借呗提额", "label": "0"}
{"sentence1": "花呗分期之后如何修改或者取消", "sentence2": "如何取消花呗的分期付款", "label": "0"}
{"sentence1": "借呗迟还款", "sentence2": "借呗可以延后几天还款吗", "label": "1"}
{"sentence1": "我的蚂蚁花呗我想提前还点怎么还不了", "sentence2": "花呗这几天怎么不能提前还款", "label": "1"}
{"sentence1": "蚂蚁借呗怎么突然消失信誉不足", "sentence2": "为什么我的借呗额度突然消失", "label": "0"}
{"sentence1": "花呗临时额度可以账单分期吗", "sentence2": "花呗的临时额度不能分期吗", "label": "1"}
{"sentence1": "退款后花呗钱怎么没减", "sentence2": "退款后花呗账单未改", "label": "1"}
{"sentence1": "我就想知道我一直再用花呗从来没有逾期过，为什么给我停了***个月", "sentence2": "为什么我花呗逾期但是还了还是显示没还", "label": "0"}
{"sentence1": "花呗分期付款和固定额度有关系吗", "sentence2": "花呗分期付款会占用额度吗", "label": "0"}
{"sentence1": "借呗为什么不能按天借了", "sentence2": "蚂蚁借呗按天借怎么还", "label": "0"}
{"sentence1": "同一身份证有多少个账号开通借呗", "sentence2": "一个身份证开通几个支付宝账号，对借呗的开通有影响", "label": "0"}
{"sentence1": "借呗，每个月***号都要还吗", "sentence2": "借呗每个月啥事还", "label": "1"}
{"sentence1": "花呗为什么用不了了", "sentence2": "为何花呗无法使用", "label": "1"}
{"sentence1": "使用花呗分期后还能使用借呗吗", "sentence2": "花呗负额度分期还款后还能用吗", "label": "0"}
{"sentence1": "开通花呗，没有消费会有什么费用收", "sentence2": "花呗里的钱不用还会收费吗", "label": "1"}
{"sentence1": "逾期的都还清了 怎么还不能用花呗", "sentence2": "我已还清了花呗，为什么还无法使用", "label": "0"}
{"sentence1": "我的这个账号，为什么开通不了蚂蚁花呗", "sentence2": "我现在为什么开通不了花呗", "label": "1"}
{"sentence1": "怎么切换花呗的账号", "sentence2": "我想切换支付宝的花呗", "label": "1"}
{"sentence1": "花呗支付的小黄车押金，现在退押金，是退到哪儿", "sentence2": "花呗扣共享单车退的押金", "label": "0"}
{"sentence1": "我蚂蚁借呗还清怎么没有额度了", "sentence2": "我已经还清借呗了，为什么反而没有额度了", "label": "1"}
{"sentence1": "花呗还需还账总额", "sentence2": "花呗还款总额度", "label": "0"}
{"sentence1": "我刚才提前还了花呗钱，银行卡钱少了，花呗数字没变", "sentence2": "花呗已还款，银行卡里的钱都扣了，为什么还显示没还", "label": "1"}
{"sentence1": "蚂蚁借呗当天***:***前还款有没有影响", "sentence2": "蚂蚁借呗提前还完会影响下次贷款吗", "label": "0"}
{"sentence1": "没有银行卡能开通花呗", "sentence2": "开通花呗，不需要绑定银行卡是吗", "label": "1"}
{"sentence1": "借呗还款怎么还", "sentence2": "蚂蚁借呗在哪里还款", "label": "1"}
{"sentence1": "借呗的期限", "sentence2": "借呗可以借***天的吗", "label": "0"}
{"sentence1": "蚂蚁借呗借***一个月之后还，一共要还多少", "sentence2": "借呗是不是如果我借***万，然后一个星期后还款也是按照一个星期的利息", "label": "0"}
{"sentence1": "什么时候才可以恢复我的借呗", "sentence2": "可以给我恢复借呗额度吗", "label": "0"}
{"sentence1": "蚂蚁借呗需要每天都还款吗", "sentence2": "借呗每月还款日也是九号吗", "label": "0"}
{"sentence1": "我的支付宝里怎么没有蚂蚁借呗了", "sentence2": "支付宝没有借呗这个窗口", "label": "1"}
{"sentence1": "花呗能不能找别人代付", "sentence2": "如何找人代付花呗", "label": "1"}
{"sentence1": "我想查下我现在花呗，具体欠款，具体消费", "sentence2": "我使用花呗消费商品在界面查", "label": "0"}
{"sentence1": "借呗分期的每月怎么提前还", "sentence2": "借呗怎么提前按期还款", "label": "0"}
{"sentence1": "借呗不能买火车票", "sentence2": "购买火车票可以使用花呗么", "label": "0"}
{"sentence1": "为什么借呗还完了 借不了钱", "sentence2": "借呗我为什么到现在都用不了", "label": "0"}
{"sentence1": "不是银行的是借呗的", "sentence2": "支付宝里的网商银行就是借呗", "label": "0"}
{"sentence1": "我的蚂借呗怎么没有额度了", "sentence2": "为什么我的开通不了借呗", "label": "0"}
{"sentence1": "借呗提前还款了，为什么还是显示未还清", "sentence2": "借呗已经提前还款，为何还是显示没有还款", "label": "0"}
{"sentence1": "借呗借不了钱了，咋办", "sentence2": "我的蚂蚁借呗怎么不能借钱了", "label": "1"}
{"sentence1": "能不能借呗恢复呀", "sentence2": "为什么借呗还了恢复不了额度", "label": "0"}
{"sentence1": "我是***月***号开的花呗花了***，但随后就还了怎么***月份又要还", "sentence2": "***月的花呗已经还了，现在怎么还要还一次", "label": "1"}
{"sentence1": "花呗怎么分期还款可以分几个月", "sentence2": "分期怎么提前还清花呗", "label": "0"}
{"sentence1": "蚂蚁借呗还款日忘记了怎么办", "sentence2": "蚂蚁借呗还款可以更改还款金额吗", "label": "0"}
{"sentence1": "蚂蚁借呗 还款日 怎么还", "sentence2": "蚂蚁借呗借了***个月怎么还款的", "label": "0"}
{"sentence1": "口碑商家怎么开通信用卡和花呗支付", "sentence2": "我怎么不能成功开通花呗和信用卡支付", "label": "0"}
{"sentence1": "花呗可以提前还分期的么", "sentence2": "蚂蚁花呗如何提前结束分期付款", "label": "1"}
{"sentence1": "我的收钱码开通花呗和信用卡了，为什么支付时不能用花呗付款", "sentence2": "收钱码开通花呗支付的条件是什么", "label": "0"}
{"sentence1": "***分钱抽花呗红包抽中的***元券在哪里可以看到", "sentence2": "我刚开通花呗，***分钱抽奖到了***元天猫购物券。在哪里查询我的券", "label": "1"}
{"sentence1": "这个花呗出账与未出账有什么不一样", "sentence2": "未出账金额与花呗额度不符", "label": "0"}
{"sentence1": "都是说花呗分期不行", "sentence2": "我得花呗不能分期", "label": "1"}
{"sentence1": "我的借呗可以申诉吗", "sentence2": "为借呗申诉", "label": "0"}
{"sentence1": "借呗的评估大约要多久", "sentence2": "开通借呗，评估要多久", "label": "1"}
{"sentence1": "花呗交的电费能退吗", "sentence2": "用花呗交的水费交错账号了能退吗", "label": "1"}
{"sentence1": "我退的钱直接还给花呗了吗", "sentence2": "为什么我退款以后花呗钱就少了", "label": "0"}
{"sentence1": "收钱码怎么开通花呗和信用卡", "sentence2": "如何开通蚂蚁花呗收钱码", "label": "1"}
{"sentence1": "为什么我的收钱码开通不了花呗信用卡收款", "sentence2": "收钱码已开通，但是为什么不能开通信用卡和花呗付款", "label": "1"}
{"sentence1": "升级网商贷不成功，借呗还有吗", "sentence2": "借呗还清了不能升级网商贷", "label": "0"}
{"sentence1": "邮政储蓄银行可以还花呗的还款", "sentence2": "花呗支持邮政储蓄卡不", "label": "0"}
{"sentence1": "不是的 您这笔是用花呗zf", "sentence2": "不是的 您这笔是用花呗支付的 不然b", "label": "0"}
{"sentence1": "借呗，还款日是几号", "sentence2": "我的借呗的还款的日期是哪一天", "label": "1"}
{"sentence1": "花呗冻结了 怎么解冻", "sentence2": "花呗冻结那么久还没有解", "label": "0"}
{"sentence1": "我是要花呗的人工咨询号码", "sentence2": "花呗咨询号码是多少", "label": "1"}
{"sentence1": "花呗可以设置自动扣款吗", "sentence2": "我的支付宝有钱，蚂蚁花呗可以自动扣款吗", "label": "1"}
{"sentence1": "借呗只要到账就开始算利息吗", "sentence2": "借呗一次还清还要付利息吗", "label": "0"}
{"sentence1": "借呗最高能分多少期", "sentence2": "蚂蚁借呗能分***期还吗", "label": "0"}
{"sentence1": "花呗可以找朋友帮忙还", "sentence2": "花呗可以提取前还款吗", "label": "0"}
{"sentence1": "信用分***可以用借呗么", "sentence2": "借呗要求信用额度是什么", "label": "0"}
{"sentence1": "使用花呗购买的火车票，退款已经过去一天多了，然后现在退款还没到账", "sentence2": "用蚂蚁花呗购买火车票，改签了火车票为什么还是扣了两张票的钱，什么时候退还到额度里", "label": "0"}
{"sentence1": "我的蚂蚁借呗是分六期的", "sentence2": "蚂蚁借呗只能分六期么", "label": "0"}
{"sentence1": "借呗最多能提升多少额度", "sentence2": "多少信用积分能开通借呗额度", "label": "0"}
{"sentence1": "境内花呗消费返现", "sentence2": "到店花呗消费返现活动", "label": "0"}
{"sentence1": "手机分期的话花呗额度不够怎么办", "sentence2": "花呗分期付款余额不够怎么办", "label": "1"}
{"sentence1": "用花呗***号买的东西什么时候还钱", "sentence2": "我***号用的花呗，那要什么时间还款", "label": "1"}
{"sentence1": "在吗？我用花呗购买，退款了，但是没收到钱", "sentence2": "显示退款到了花呗 却没收到钱", "label": "1"}
{"sentence1": "花呗逾期两月可以吗", "sentence2": "花呗逾期了好久了", "label": "0"}
{"sentence1": "花呗新用户自动抽了***元", "sentence2": "花呗新用户是优惠***元还是给***元优惠卷", "label": "0"}
{"sentence1": "花呗每月还款与实际应还金额不符", "sentence2": "花呗账单和应还款额不一致", "label": "1"}
{"sentence1": "花呗别人代付", "sentence2": "还花呗可以找代付", "label": "1"}
{"sentence1": "花呗有没有十二期免息", "sentence2": "花呗要分期的话，是免息的吗", "label": "0"}
{"sentence1": "花呗临时额度用过之后可以分期还款吗", "sentence2": "花呗有临时额度能分期付款吗", "label": "1"}
{"sentence1": "蚂蚁借呗可以分期***天吗", "sentence2": "借呗分期别人可以几天", "label": "0"}
{"sentence1": "商户花呗申请", "sentence2": "花呗商家异常", "label": "0"}
{"sentence1": "怎么我这个蚂蚁花呗借不了一个月的", "sentence2": "为什么蚂蚁花呗上借不了钱", "label": "0"}
{"sentence1": "花呗认证不成功", "sentence2": "为什么我的花呗会认证不成功", "label": "1"}
{"sentence1": "退款到花呗金额有误", "sentence2": "退款到花呗里面了为什么应还金额没变", "label": "0"}
{"sentence1": "蚂蚁花呗提高免费额度", "sentence2": "我的花呗收款可以提高额度吗", "label": "0"}
{"sentence1": "我蚂蚁借呗逾期了一次咋办", "sentence2": "借呗逾期一天，怎么办", "label": "1"}
{"sentence1": "借呗还款日到了卡里有钱为什么不自动扣", "sentence2": "借呗到期不自动扣款怎么办", "label": "1"}
{"sentence1": "怎么查询***月的花呗什么时候还的", "sentence2": "如何查询花呗还款的详单", "label": "0"}
{"sentence1": "花呗可以两个人用吗", "sentence2": "花呗都可以用，借呗怎么不可以用", "label": "0"}
{"sentence1": "我什么时候可以用蚂蚁花呗", "sentence2": "花唄什么时候能用", "label": "1"}
{"sentence1": "我刚才还清花呗的钱可以更换支付方式吗", "sentence2": "我可以改花呗还款期吗", "label": "0"}
{"sentence1": "关闭网商贷，换借呗", "sentence2": "网商贷如何换回成借呗", "label": "1"}
{"sentence1": "蚂蚁花呗扣款时会扣余额宝的吗", "sentence2": "蚂蚁借呗会不会从余额宝扣款", "label": "1"}
{"sentence1": "花呗分期还没还完。可以再分期吗", "sentence2": "花呗分期以后还可以二次分期吗", "label": "1"}
{"sentence1": "花呗什时候能用", "sentence2": "花呗能用么", "label": "0"}
{"sentence1": "我的借呗怎么只能分***期的", "sentence2": "借呗为什么能分***期", "label": "0"}
{"sentence1": "我设置的花呗付款为什么奖励金不可以翻倍", "sentence2": "为什么我滴奖励金不能翻倍？用了一个月了，就出现过两次翻倍机会，其它时候没有翻倍？我一直设置的付款方式是花呗，余额宝", "label": "1"}
{"sentence1": "花呗利息怎样", "sentence2": "花呗支付后利息多少", "label": "1"}
{"sentence1": "我的借呗前段时间让我申请额度因我填的额度太高了导致被驳回了", "sentence2": "我的蚂蚁借呗额度怎么没有了", "label": "0"}
{"sentence1": "为什么会显示借呗状态不准乳", "sentence2": "为什么中断我借呗", "label": "0"}
{"sentence1": "哈，借呗我分期还款的，每月还了的，为什么还显示欠款", "sentence2": "我的借呗还款了为什么还是显示欠款", "label": "1"}
{"sentence1": "你能帮我开通借呗吗？我一定会保持信用", "sentence2": "我想开通蚂蚁借呗", "label": "0"}
{"sentence1": "蚂蚁花呗怎么交不了费了", "sentence2": "怎么花呗 不管交电费了", "label": "0"}
{"sentence1": "花呗逾期一次什么时候就可以使用了", "sentence2": "花呗逾期要多久才可以使用", "label": "1"}
{"sentence1": "申请花呗、信用卡收款显示帐户不符合", "sentence2": "申请信用卡花呗怎么显示不符合规矩", "label": "1"}
{"sentence1": "蚂蚁借呗什么时候提升额度", "sentence2": "蚂蚁借呗无法提升额度", "label": "0"}
{"sentence1": "花呗分期付款后，还能正常用吗", "sentence2": "如果花呗分期付款的话，那以后还能使用花呗付款吗", "label": "1"}
{"sentence1": "为什么我现在支付宝的花呗支付不了的", "sentence2": "我没有选择蚂蚁花呗为什么支付的时候会直接蚂蚁花呗付钱", "label": "0"}
{"sentence1": "花呗里面会不会自动在余额宝里面扣钱", "sentence2": "花呗如何用余额宝自动还款", "label": "0"}
{"sentence1": "花呗能不能从余利宝自动扣款", "sentence2": "花呗到期自动扣款在哪里设置", "label": "0"}
{"sentence1": "余额宝有足够资金，花呗会自动扣除吗", "sentence2": "我这个花呗的钱，如果余额宝里面有钱的话，花呗会自动扣除吗", "label": "1"}
{"sentence1": "蚂蚁花呗刮刮卡", "sentence2": "蚂蚁花呗后的刮刮卡昨天刮了", "label": "0"}
{"sentence1": "我的生活用花呗缴费了", "sentence2": "生活缴费，花呗", "label": "0"}
{"sentence1": "怎么把花呗不设置成付款的首选", "sentence2": "如何不让花呗成为付款方式首选", "label": "1"}
{"sentence1": "换呗借款已经还清，后来有有退款退到花呗，那钱去哪了", "sentence2": "账单未出账提前结清了，交易发生退款那退花呗的钱去哪了", "label": "1"}
{"sentence1": "钱还在花呗这里面呀，我没有邦银行卡", "sentence2": "花呗邦定银行卡，提示邦定成功，结果还是没有邦定卡", "label": "0"}
{"sentence1": "蚂蚁借呗授权关闭了", "sentence2": "借呗授权关闭了", "label": "1"}
{"sentence1": "我的借呗额度，怎么降了", "sentence2": "我的借呗为什么额度变低了", "label": "1"}
{"sentence1": "花呗双***代付能不能参加免单活动", "sentence2": "花呗免单活动怎样报名", "label": "0"}
{"sentence1": "我经常使用借呗、怎么额度还是这么小", "sentence2": "借呗怎么样能使用", "label": "0"}
{"sentence1": "花呗能支付宝购物吗", "sentence2": "花呗分期付款后还可以用花呗购物吗", "label": "0"}
{"sentence1": "借呗还了以后还能借不", "sentence2": "蚂蚁借呗还款了还可以借吗", "label": "1"}
{"sentence1": "已经分期了的花呗能提前全部先还吗", "sentence2": "花呗分期提前还款信用有影响吗", "label": "0"}
{"sentence1": "银行卡和花呗，同时扣钱了，怎么回事儿", "sentence2": "我每次都是银行卡，卡里扣钱，结果花呗也扣", "label": "1"}
{"sentence1": "蚂蚁借呗可以借为啥网商不能用", "sentence2": "有了网商贷就不能申请借呗", "label": "0"}
{"sentence1": "淘宝店主开通花呗收钱是不用营业执照的吧", "sentence2": "淘宝商家如何使用花呗收款", "label": "0"}
{"sentence1": "蚂蚁借呗界面链接", "sentence2": "怎么没蚂蚁借呗", "label": "0"}
{"sentence1": "怎么才能开启花呗", "sentence2": "显示无法使用花呗，如何才能重新开启", "label": "0"}
{"sentence1": "花呗借款会发短信吗", "sentence2": "花呗短信服务", "label": "0"}
{"sentence1": "我的蚂蚁借呗的还款日是什么时候", "sentence2": "我的借呗是多少号还款", "label": "0"}
{"sentence1": "为什么花呗不能申请", "sentence2": "为什么我的账户申请不了花呗", "label": "1"}
{"sentence1": "蚂蚁借呗为什么会被封", "sentence2": "我的借呗什么时候被取消了，因为什么", "label": "0"}
{"sentence1": "收钱码收花呗", "sentence2": "收钱码可用花呗", "label": "0"}
{"sentence1": "借呗关闭了！还可以再开通吗", "sentence2": "能否关闭借呗", "label": "0"}
{"sentence1": "借呗不支持农村信用社银行卡吗", "sentence2": "借呗支持农村信用社的卡吗", "label": "1"}
{"sentence1": "蚂蚁借呗为什么没有暂用额度", "sentence2": "为什么我刚刚才完整身份信息借呗还是没有额度", "label": "0"}
{"sentence1": "借呗什么时候恢复正常用", "sentence2": "借呗还款后额度不能恢复了为什么", "label": "0"}
{"sentence1": "花呗临时额度是怎样的可以分期嘛", "sentence2": "蚂蚁花呗临时额度 可以分期还款吗", "label": "0"}
{"sentence1": "如何退出花呗交易？不知道怎么把钱花出去的", "sentence2": "我不知道怎么就弄了花呗，怎样退出", "label": "0"}
{"sentence1": "我的花呗没有确认收款。自动确认了", "sentence2": "如何还未确认收货的花呗", "label": "0"}
{"sentence1": "花呗刷不上脸怎么办", "sentence2": "蚂蚁借呗刷脸总不通过怎么办", "label": "0"}
{"sentence1": "花呗我真的不知道逾期那么久", "sentence2": "我的花呗是非恶意逾期的", "label": "0"}
{"sentence1": "花呗会自动扣钱嘛", "sentence2": "花呗它会自动扣费吗", "label": "0"}
{"sentence1": "蚂蚁借呗的日利率怎么降", "sentence2": "借呗怎么降息", "label": "0"}
{"sentence1": "花呗新人***元礼包在哪", "sentence2": "***分钱领花呗感礼包", "label": "0"}
{"sentence1": "我的花呗是几号还款", "sentence2": "花呗月底几号结账", "label": "1"}
{"sentence1": "借呗跟网商银行是不是一起的", "sentence2": "借呗跟网商银行一样嘛", "label": "1"}
{"sentence1": "花唄最多可以負多少", "sentence2": "我的花呗可以透资多少", "label": "1"}
{"sentence1": "借呗可以分期吗", "sentence2": "借呗是一次性还还是分期还", "label": "0"}
{"sentence1": "花呗逾期除了利息还有什么费用", "sentence2": "如果花呗里面的***用了没还逾期一个月利息是多少", "label": "0"}
{"sentence1": "花呗怎么老绑定银行卡", "sentence2": "花呗银行卡手机号跟支付宝绑定的必须一样吗", "label": "0"}
{"sentence1": "怎么能把蚂蚁借呗提额度", "sentence2": "借呗提升额度时间", "label": "0"}
{"sentence1": "我的花呗是永远恢复不了是吧", "sentence2": "我的花呗最长多久能评估", "label": "0"}
{"sentence1": "花呗商标标识", "sentence2": "花呗标志长什么样", "label": "1"}
{"sentence1": "花呗想提临时额度", "sentence2": "花呗临时额度是多少", "label": "0"}
{"sentence1": "我怎么不会开通花呗", "sentence2": "怎么我没有花呗", "label": "0"}
{"sentence1": "提升借呗额度，怎么做", "sentence2": "蚂蚁借呗能提额度吧，我的app不显示额度不够用怎么提", "label": "1"}
{"sentence1": "我要还款给花呗吗", "sentence2": "我花呗刚才还款", "label": "0"}
{"sentence1": "我今天上午还清花呗，下午又花了是到底我花了这个钱是今天再还一次还是下个月九号", "sentence2": "花呗月底还清***号又用了，那在***号之前还还是下个月还款", "label": "1"}
{"sentence1": "花呗现在冻结能使用吗", "sentence2": "我现花呗还能用", "label": "0"}
{"sentence1": "为什么新开的支付宝，花呗没有，余额宝无收益", "sentence2": "花呗没还清余额宝是没有收益的吗", "label": "0"}
{"sentence1": "蚂蚁借呗能恢复额度吗", "sentence2": "我的借呗额度什么时候才能恢复", "label": "0"}
{"sentence1": "花呗最近不能在美团，饿了吗上面用是怎么回事", "sentence2": "我们花呗不能在美团和饿了么这些app上用了，能恢复吗", "label": "1"}
{"sentence1": "***号之前花呗算预期吗", "sentence2": "花呗能不能预期", "label": "0"}
{"sentence1": "花呗能在京东使用吗", "sentence2": "在京东上用花呗买了东西，我不想要了能不能退款", "label": "0"}
{"sentence1": "常提前还款会导致蚂蚁借呗关掉吗", "sentence2": "借呗提前还款后还要按期还款么", "label": "0"}
{"sentence1": "花呗逾期后有宽限日吗", "sentence2": "花呗扣款失败算逾期吗", "label": "0"}
{"sentence1": "花呗延期有什么影响", "sentence2": "花呗拖欠一天有什么后果么", "label": "1"}
{"sentence1": "我刚刚从我的卡里转了***元到花呗里现在怎么拿不出来了", "sentence2": "我花呗现在怎么不能使用了", "label": "0"}
{"sentence1": "我用花呗换购活动买的东西，退款没收到", "sentence2": "花呗付款买的东西退款了但是花呗还款没有收到", "label": "1"}
{"sentence1": "手机绑定的花呗怎么更换手机号", "sentence2": "花呗以前注册的号码，现在更改怎么换", "label": "1"}
{"sentence1": "借呗变更还款日期", "sentence2": "我的借呗哪天还款", "label": "0"}
{"sentence1": "花呗额度怎么负***", "sentence2": "花呗额度怎么把负数还上", "label": "0"}
{"sentence1": "花呗可不可以在沃尔玛超市用", "sentence2": "超市结算可以用花呗吗", "label": "1"}
{"sentence1": "***期免息花呗", "sentence2": "花呗分期是不是可以免息", "label": "0"}
{"sentence1": "网贷商与借呗区别", "sentence2": "网商贷个和借呗的区别", "label": "1"}
{"sentence1": "为什么我的花呗暂时不能使用", "sentence2": "就是我的花呗，为什么用不了了", "label": "1"}
{"sentence1": "可是用花呗的时候跳出来的是我以前的支付宝账号", "sentence2": "现在的支付宝账户的花呗绑定的是之前的手机号怎么办", "label": "0"}
{"sentence1": "花呗可以延迟一天吗", "sentence2": "花呗还款可不可以往后推迟", "label": "1"}
{"sentence1": "花呗分期付款下个月可以有多少钱", "sentence2": "一个账号花呗分期可以分几次", "label": "0"}
{"sentence1": "怎么查花呗借款余额", "sentence2": "如何查看花呗余额", "label": "0"}
{"sentence1": "买的衣服用花呗支付！没收到过却显示交易完成", "sentence2": "我用花呗买的衣服，衣服没收到，花呗还正常扣费了", "label": "1"}
{"sentence1": "如何开通另一个花呗", "sentence2": "一个身份证，b怎么开通花呗", "label": "0"}
{"sentence1": "我用花呗付款会自动反款吗", "sentence2": "花呗是到期自动还款吗", "label": "1"}
{"sentence1": "我的花呗怎么改一下", "sentence2": "花呗的号能改吗", "label": "0"}
{"sentence1": "我的花呗可以申请分期还款吗", "sentence2": "点了分***期 钱从花呗一次性扣的", "label": "0"}
{"sentence1": "代付是使用花呗吗", "sentence2": "怎么还有花呗代付", "label": "0"}
{"sentence1": "借呗能提前还这一期的款项吗", "sentence2": "蚂蚁借呗分期过后能不能提前还款", "label": "0"}
{"sentence1": "信用等级多少能用蚂蚁花呗", "sentence2": "花呗要达到多少信用分才能用", "label": "1"}
{"sentence1": "花呗能有多少额度", "sentence2": "我的花呗能用款是多少", "label": "1"}
{"sentence1": "分期付款的蚂蚁花呗如何？提前还完", "sentence2": "花呗选择分期后，还可以提前还款么", "label": "1"}
{"sentence1": "花呗用了还能用借呗吗", "sentence2": "花呗用了没还不能用借呗吗", "label": "0"}
{"sentence1": "花呗 可用额度 *** 元 总额度: *** 元 查 看", "sentence2": "花呗 可用额度", "label": "0"}
{"sentence1": "花呗退款怎么跟消费的金额不一祥", "sentence2": "花呗还款重复了，怎么退款", "label": "0"}
{"sentence1": "借呗怎么不管借款了", "sentence2": "借呗为什么一下结清不了", "label": "0"}
{"sentence1": "我怎么在蚂蚁借呗，借不到钱了", "sentence2": "我在蚂蚁借呗借了***块钱怎么还", "label": "0"}
{"sentence1": "用花呗的手续费，退款后退回花呗，手续费还要交吗", "sentence2": "花呗付过款之后 如果退货退款 还需要还手续费吗", "label": "1"}
{"sentence1": "我的支付宝怎么没显示有花呗", "sentence2": "有没有花呗", "label": "0"}
{"sentence1": "为什么我的用不了借呗", "sentence2": "我的借呗，花呗怎么用不了", "label": "0"}
{"sentence1": "我花呗被封两年，不会恢复了", "sentence2": "我蚂蚁花呗被系统关闭了", "label": "0"}
{"sentence1": "为什么我蚂蚁借呗消失了", "sentence2": "为什么借呗会突然消失了", "label": "0"}
{"sentence1": "为何我开通花呗后不能用银行卡支付", "sentence2": "没邦银行卡不能用花呗", "label": "0"}
{"sentence1": "我什么我有信用积分却无法用花呗和借呗", "sentence2": "花呗信用评分", "label": "0"}
{"sentence1": "花呗需要支付服务费吗", "sentence2": "付款用花呗需要手续费吗", "label": "0"}
{"sentence1": "蚂蚁借呗晚了几天还可以吗", "sentence2": "借呗明天还款，可以延迟***天吗", "label": "1"}
{"sentence1": "我的借呗额度怎样提升", "sentence2": "我想要给蚂蚁借呗提升额度", "label": "0"}
{"sentence1": "蚂蚁借呗还款到了会通知吗", "sentence2": "蚂蚁借呗每月还款有提醒么", "label": "1"}
{"sentence1": "有哪些银行卡能还花呗", "sentence2": "不绑定银行卡有花呗么", "label": "0"}
{"sentence1": "我花呗用超过了", "sentence2": "花呗用了一千多", "label": "0"}
{"sentence1": "我的花呗分期免息券", "sentence2": "花呗如何免息", "label": "0"}
{"sentence1": "花呗逾期了。被冻结了", "sentence2": "我花呗显示有逾期", "label": "0"}
{"sentence1": "花呗买的优惠券在哪儿", "sentence2": "使用花呗后抽中的券在哪", "label": "0"}
{"sentence1": "花呗额度怎么评估的", "sentence2": "我的花呗额度如何提升", "label": "0"}
{"sentence1": "为什么我买你花呗还不能用", "sentence2": "我的花呗，这么两个月了，都不能用", "label": "1"}
{"sentence1": "怎么关闭邀请朋友帮忙还花呗", "sentence2": "如何关闭花呗帮还邀请", "label": "1"}
{"sentence1": "花呗服务怎么关闭的", "sentence2": "怎么关闭蚂蚁花呗信息", "label": "0"}
{"sentence1": "借呗自动还款可以取消吗", "sentence2": "蚂蚁借呗还款能自动从农业银行扣款吗", "label": "0"}
{"sentence1": "我的花呗是否还请清了", "sentence2": "花呗我还清了，为什么还说我没还清", "label": "0"}
{"sentence1": "我不开通花呗行吗", "sentence2": "我还缺什么条件开通花呗", "label": "0"}
{"sentence1": "花呗提前结清部分款项", "sentence2": "花呗如何提前结清账户", "label": "0"}
{"sentence1": "钱是退到花呗的可用额度上了", "sentence2": "退到花呗的钱怎样归到银行卡里", "label": "0"}
{"sentence1": "花呗还款可以使用支付宝余额吗", "sentence2": "我在花呗获得***元余额，可以消费要还款吗", "label": "0"}
{"sentence1": "怎么样能把借呗关闭", "sentence2": "怎么给我关掉蚂蚁借呗", "label": "0"}
{"sentence1": "我可以用别的帐号开通花呗吗", "sentence2": "没有绑定银行卡可以开通蚂蚁花呗吗", "label": "0"}
{"sentence1": "我借呗有一万额度，为什么又没了", "sentence2": "借呗给关了，没有逾期", "label": "0"}
{"sentence1": "花呗能逾期多久还", "sentence2": "花呗的账单还款日期", "label": "0"}
{"sentence1": "花呗逾期，多久后可以使用", "sentence2": "蚂蚁花呗预期多久能用", "label": "1"}
{"sentence1": "我的花呗有些交易不能支付", "sentence2": "普通能用花呗的便利店能用吗", "label": "0"}
{"sentence1": "这么长时间了蚂蚁借呗还没有", "sentence2": "蚂蚁借呗还了可在拿出来用吗", "label": "0"}
{"sentence1": "为什么从余额宝扣花呗", "sentence2": "设置花呗为首付，为什么还先扣余额宝", "label": "0"}
{"sentence1": "为什么我已开通花呗，还是没有显示的", "sentence2": "还是原来的身份证，之前开通过了为什么现在打不开花呗", "label": "0"}
{"sentence1": "口碑商家花呗", "sentence2": "口碑不支持蚂蚁花呗", "label": "0"}
{"sentence1": "花呗是什么", "sentence2": "花呗是干啥用的", "label": "1"}
{"sentence1": "我把花呗钱还了，为啥还显示让我还钱", "sentence2": "我按错了，把花呗点进去了，让我每个月还款这种", "label": "0"}
{"sentence1": "花呗还了最低额度了会有影响吗", "sentence2": "还了花呗的最低还款算不算逾期", "label": "0"}
{"sentence1": "花呗更换手机号吗", "sentence2": "怎样更换花呗电话", "label": "1"}
{"sentence1": "借呗现在为什么不能分***个月还了", "sentence2": "借呗借***年***个月就还了不好吗", "label": "0"}
{"sentence1": "我的收钱码不支持花呗支付", "sentence2": "我的二维码怎么申请花呗支付", "label": "0"}
{"sentence1": "现在借呗最长时间怎么只有六个月", "sentence2": "借呗怎么只有一个借款日期", "label": "0"}
{"sentence1": "***年***月到店花呗消费返现活动", "sentence2": "***月花呗境外消费返现活动", "label": "0"}
{"sentence1": "我的支付宝里怎么找不到花呗", "sentence2": "我花呗的订单在哪里找", "label": "0"}
{"sentence1": "花呗分期免息券***期", "sentence2": "现在哪里可以得到花呗分期免息卷", "label": "0"}
{"sentence1": "蚂蚁借呗可不可以分***个月还", "sentence2": "借呗晚一个月还", "label": "0"}
{"sentence1": "我花呗***号就得还款了，所以这边能给我延几天么", "sentence2": "我的花呗为什么不能提前还款了", "label": "0"}
{"sentence1": "可以用花呗付共享单车", "sentence2": "滴滴打车支付可以用花呗", "label": "0"}
{"sentence1": "付款时找不到更多选择花呗", "sentence2": "我找不到我的花呗还账", "label": "0"}
{"sentence1": "我前天用花呗付款滴滴快车，后来我取消订单了，为什么退款还没到账", "sentence2": "我用花呗付的小蓝单车押金，都半个月过去了退款还没到账", "label": "0"}
{"sentence1": "我花呗才***元能做分期付款吗", "sentence2": "花呗有支付宝有分期付款的车吗", "label": "0"}
{"sentence1": "借呗怎么提前还本月款", "sentence2": "我的借呗提前还了为什么老打电话", "label": "0"}
{"sentence1": "蚂蚁借呗利息是日算还是月算", "sentence2": "这个蚂蚁借呗利息是杂算的", "label": "1"}
{"sentence1": "淘宝天猫上使用不了花呗", "sentence2": "我在淘宝上用花呗买了东西。但支付宝上花呗不能用怎么办", "label": "0"}
{"sentence1": "能不能迟两天还花呗", "sentence2": "花呗迟一天可以吗", "label": "1"}
{"sentence1": "如何取消花呗分期付款数", "sentence2": "花呗分期 能不能取消", "label": "1"}
{"sentence1": "蚂蚁花呗提示你有专属提额机会是啥意思", "sentence2": "花呗有写专属提额机会什么意思", "label": "1"}
{"sentence1": "怎么使用花呗分期买车险", "sentence2": "淘宝花呗分期怎么还", "label": "0"}
{"sentence1": "我的衣服钱退回花呗，感觉没到账", "sentence2": "花呗的钱我已经还了，买东西退款的钱余额没到账", "label": "0"}
{"sentence1": "我要开通借呗", "sentence2": "我要借呗吧", "label": "1"}
{"sentence1": "对方也同意退款后，退款是否抵扣花呗当时的支出", "sentence2": "退款后，会扣花呗吗", "label": "1"}
{"sentence1": "在实体店买东西用花呗支付，支付成功了商家为什么没有收到钱", "sentence2": "我用花呗支付了为什么钱还没返回来", "label": "0"}
{"sentence1": "蚂蚁借呗不见了怎么弄", "sentence2": "蚂蚁借呗用了", "label": "0"}
{"sentence1": "花呗收款提现怎么收费", "sentence2": "花呗付款要收费吗", "label": "0"}
[truncated: 2,809,212 more chars]
