# Supplementary material for: A multi-dimensional fusion strategy similarity measure method for patent application technology disclosure document
Source: PLoS One. 2023 Oct 18;18(10):e0293091. doi: 10.1371/journal.pone.0293091 (PMC10584106; doi:10.1371/journal.pone.0293091)
Supplement: S4 Dataset — (TXT) [file pone.0293091.s004.txt]

Train:
{"id": 0, "sentence1": "叫爸爸叫一声我听听", "sentence2": "那你叫我一声爸爸", "label": "1"}
{"id": 1, "sentence1": "十亿韩元等于多少人民币", "sentence2": "一百元人民币", "label": "0"}
{"id": 2, "sentence1": "我喜欢你那你喜欢我吗", "sentence2": "你喜欢我不我也喜欢你", "label": "0"}
{"id": 3, "sentence1": "你晚上吃了什么", "sentence2": "你晚上吃啥了", "label": "1"}
{"id": 4, "sentence1": "我想打开滴滴叫的士", "sentence2": "你叫小欧吗", "label": "0"}
{"id": 5, "sentence1": "女孩子到底是不是你", "sentence2": "你不是女孩子吗", "label": "1"}
{"id": 6, "sentence1": "他说他听得出来他话里有话", "sentence2": "听得出来", "label": "0"}
{"id": 7, "sentence1": "你都会些什么呀", "sentence2": "你还可以干嘛", "label": "1"}
{"id": 8, "sentence1": "语音助手在哪找", "sentence2": "语音助手在哪", "label": "1"}
{"id": 9, "sentence1": "你能嘴甜一点吗", "sentence2": "说点好听的", "label": "1"}
{"id": 10, "sentence1": "你会石头剪刀不吗", "sentence2": "你会玩石头剪刀布吗", "label": "1"}
{"id": 11, "sentence1": "你觉得爱你好不好听", "sentence2": "打开爱听4g", "label": "0"}
{"id": 12, "sentence1": "今天的重点", "sentence2": "两会热点", "label": "0"}
{"id": 13, "sentence1": "不要忽悠我", "sentence2": "你不能忽悠我啊", "label": "0"}
{"id": 14, "sentence1": "就聊一聊啊", "sentence2": "那就聊呗", "label": "1"}
{"id": 15, "sentence1": "老子不喜欢你", "sentence2": "我可不爱你", "label": "1"}
{"id": 16, "sentence1": "我好伤心", "sentence2": "你不喜欢我呀", "label": "0"}
{"id": 17, "sentence1": "你可不可以想起来", "sentence2": "想到了吗", "label": "1"}
{"id": 18, "sentence1": "小影,你说话慢了", "sentence2": "那你说慢一点", "label": "0"}
{"id": 19, "sentence1": "阿伟死了", "sentence2": "阿伟死了是什么梗", "label": "0"}
{"id": 20, "sentence1": "终于出来了", "sentence2": "终于出来了吗", "label": "1"}
{"id": 21, "sentence1": "滚边儿去", "sentence2": "你滚一边去", "label": "0"}
{"id": 22, "sentence1": "我觉得还要加油", "sentence2": "那就继续加油吧", "label": "1"}
{"id": 23, "sentence1": "我不需要你", "sentence2": "我不需要你啦", "label": "1"}
{"id": 24, "sentence1": "夸夸我呗", "sentence2": "你可以夸夸我呗", "label": "1"}
{"id": 25, "sentence1": "你的对象是谁", "sentence2": "处对象不妞", "label": "0"}
{"id": 26, "sentence1": "没有蓝牙", "sentence2": "为什么电视有广告", "label": "0"}
{"id": 27, "sentence1": "氛围帅哥的出处", "sentence2": "氛围帅哥", "label": "0"}
{"id": 28, "sentence1": "搞这个事嘛", "sentence2": "就这个事", "label": "0"}
{"id": 29, "sentence1": "诸组词", "sentence2": "逐渐的近义词", "label": "0"}
{"id": 30, "sentence1": "帮我播放百科故事", "sentence2": "播放百科故事", "label": "1"}
{"id": 31, "sentence1": "王一博的原名是什么", "sentence2": "王一博的原名叫什么", "label": "1"}
{"id": 32, "sentence1": "Colours11", "sentence2": "coloros7", "label": "0"}
{"id": 33, "sentence1": "小布王一博和朱一龙哪个好看", "sentence2": "这个王一博你喜欢吗", "label": "0"}
{"id": 34, "sentence1": "这样说的话好玩", "sentence2": "这样行吗我说一句话", "label": "0"}
{"id": 35, "sentence1": "你的火气大吗", "sentence2": "你火气大不大", "label": "1"}
{"id": 36, "sentence1": "读未读信息", "sentence2": "听到这个消息", "label": "0"}
{"id": 37, "sentence1": "你吃的什么", "sentence2": "吃的什么", "label": "1"}
{"id": 38, "sentence1": "你为什么不知道我呀", "sentence2": "是什么渠道让你知道我的", "label": "0"}
{"id": 39, "sentence1": "你的唯一是我吗", "sentence2": "我是你的唯一吗", "label": "1"}
{"id": 40, "sentence1": "你用qq吗", "sentence2": "用QQ发一条信息", "label": "0"}
{"id": 41, "sentence1": "一人民币等于多少卢布", "sentence2": "人民币和日元的汇率", "label": "0"}
{"id": 42, "sentence1": "我就要骂你", "sentence2": "我要骂你", "label": "1"}
{"id": 43, "sentence1": "那不算什么", "sentence2": "别这么夸张好吗", "label": "0"}
{"id": 44, "sentence1": "我的网络不行", "sentence2": "打个游戏卡死了", "label": "0"}
{"id": 45, "sentence1": "r15梦镜版充电提示异常", "sentence2": "欧跑ace二的充电显示在哪里看", "label": "0"}
{"id": 46, "sentence1": "写一篇作文", "sentence2": "怎么写作文", "label": "0"}
{"id": 47, "sentence1": "保修卡包括修屏幕吗", "sentence2": "屏幕碎了保修吗", "label": "1"}
{"id": 48, "sentence1": "你没有优秀的地方", "sentence2": "你一点也不优秀", "label": "1"}
{"id": 49, "sentence1": "咱们必须要一起加油", "sentence2": "咱们一起加油", "label": "1"}
{"id": 50, "sentence1": "心情很不好的", "sentence2": "心情不好睡不着觉", "label": "0"}
{"id": 51, "sentence1": "这确实不好笑", "sentence2": "这一点都不好笑", "label": "1"}
{"id": 52, "sentence1": "不见了那你的手机呢快看看", "sentence2": "不见了那他的妹妹的手机呢快看看", "label": "0"}
{"id": 53, "sentence1": "我这天太冷喽", "sentence2": "我觉得很冷", "label": "0"}
{"id": 54, "sentence1": "你不实在", "sentence2": "你不靠谱啊", "label": "1"}
{"id": 55, "sentence1": "我什么时候会死", "sentence2": "我什么时候可以到家", "label": "0"}
{"id": 56, "sentence1": "今年天气怎样", "sentence2": "今年天气怎么这么热？", "label": "0"}
{"id": 57, "sentence1": "你可以学声狗叫给我听吗", "sentence2": "你给我学声狗叫", "label": "1"}
{"id": 58, "sentence1": "你听过绝地求生吗", "sentence2": "绝地求生", "label": "0"}
{"id": 59, "sentence1": "我太恶心了", "sentence2": "我还是太恶心了", "label": "1"}
{"id": 60, "sentence1": "我用什么方法能唤醒你", "sentence2": "我怎么能唤醒你", "label": "1"}
{"id": 61, "sentence1": "你的普通话不标准", "sentence2": "你的普通话好不标准", "label": "1"}
{"id": 62, "sentence1": "你说一种找你的方法", "sentence2": "我怎么找你啊", "label": "0"}
{"id": 63, "sentence1": "操作系统更新电量消耗快速", "sentence2": "系统更新后电量消耗过快", "label": "1"}
{"id": 64, "sentence1": "在我心里永远有个你", "sentence2": "你永远活在他心里", "label": "0"}
{"id": 65, "sentence1": "刺激战场好玩吗", "sentence2": "你玩过刺激战场吗", "label": "0"}
{"id": 66, "sentence1": "为什么要回到主页", "sentence2": "请帮我返回主页", "label": "0"}
{"id": 67, "sentence1": "不让妈妈催我相亲", "sentence2": "不让妈妈催我生娃", "label": "0"}
{"id": 68, "sentence1": "你可以的我相信你", "sentence2": "我相信你的干", "label": "0"}
{"id": 69, "sentence1": "你耳朵聋了吗", "sentence2": "你是不是耳朵不好", "label": "0"}
{"id": 70, "sentence1": "你有脑袋吗你", "sentence2": "你有脑袋吗", "label": "1"}
{"id": 71, "sentence1": "电量充电缓慢", "sentence2": "充电打游戏，充电慢", "label": "0"}
{"id": 72, "sentence1": "咱们必须要一起加油", "sentence2": "咱们一起加油", "label": "1"}
{"id": 73, "sentence1": "我们昨天", "sentence2": "我前天昨天", "label": "0"}
{"id": 74, "sentence1": "要怎么说都行", "sentence2": "说啥都行", "label": "1"}
{"id": 75, "sentence1": "傻人真的有傻福吗", "sentence2": "一个人是不是傻", "label": "0"}
{"id": 76, "sentence1": "oppowatch连接范围", "sentence2": "watch连接", "label": "0"}
{"id": 77, "sentence1": "你还太小", "sentence2": "你实在是太年轻了", "label": "1"}
{"id": 78, "sentence1": "提高你的声音", "sentence2": "你的声音好小", "label": "0"}
{"id": 79, "sentence1": "你以后要叫我什么", "sentence2": "以后怎么称呼我呢你", "label": "1"}
{"id": 80, "sentence1": "我想看小布的照片", "sentence2": "嘿小布打开我的相册", "label": "0"}
{"id": 81, "sentence1": "A7手机是否支持otg功能", "sentence2": "A5手机是否支持OTG", "label": "0"}
{"id": 82, "sentence1": "你这是怎么了", "sentence2": "你怎么变成这样了", "label": "0"}
{"id": 83, "sentence1": "能不能换句话", "sentence2": "能否换句话", "label": "1"}
{"id": 84, "sentence1": "别说话了你", "sentence2": "我不想听你说话了", "label": "1"}
{"id": 85, "sentence1": "我想说脏话", "sentence2": "我要不要现在说脏话", "label": "0"}
{"id": 86, "sentence1": "欢迎你来", "sentence2": "欢太欢迎你", "label": "0"}
{"id": 87, "sentence1": "你男的女生", "sentence2": "你男生女生", "label": "1"}
{"id": 88, "sentence1": "自己的事情自己解决", "sentence2": "自己的事情自己做", "label": "1"}
{"id": 89, "sentence1": "poopa73", "sentence2": "oppoA37t", "label": "0"}
{"id": 90, "sentence1": "一加是国企还是私企", "sentence2": "私企包括一加吗", "label": "0"}
{"id": 91, "sentence1": "我要走了你会想我吗", "sentence2": "如果我走了你会想我吗", "label": "1"}
{"id": 92, "sentence1": "什么机型有充电提示音", "sentence2": "开机充电有什么提示", "label": "0"}
{"id": 93, "sentence1": "R9Plus的屏幕介绍", "sentence2": "r9splus屏幕价格", "label": "0"}
{"id": 94, "sentence1": "你妈妈的容貌是什么样的", "sentence2": "你说你妈妈长得是什么样子", "label": "1"}
{"id": 95, "sentence1": "ace2支持反向无线充电么", "sentence2": "ACE支持无线闪充么", "label": "0"}
{"id": 96, "sentence1": "我怎么可能想跟你分开", "sentence2": "我不想和你分开", "label": "1"}
{"id": 97, "sentence1": "你怎么这么慢呀", "sentence2": "你慢的可以啊", "label": "1"}
{"id": 98, "sentence1": "我们昨天", "sentence2": "我前天昨天", "label": "0"}
{"id": 99, "sentence1": "爱豆糊了是什么意思", "sentence2": "糊是什么意思", "label": "0"}
{"id": 100, "sentence1": "一天天的就知道吃", "sentence2": "就知道吃", "label": "1"}
{"id": 101, "sentence1": "我咋关机啊", "sentence2": "话说我咋关机啊", "label": "1"}
{"id": 102, "sentence1": "你走吧我不会想你了", "sentence2": "我不想你了", "label": "1"}
{"id": 103, "sentence1": "你的爸爸是谁", "sentence2": "你爹地是谁", "label": "1"}
{"id": 104, "sentence1": "我够格做你的男人吗", "sentence2": "我当你男朋友好不好", "label": "1"}
{"id": 105, "sentence1": "你敢要拒却我吗", "sentence2": "你敢拒绝我吗", "label": "1"}
{"id": 106, "sentence1": "话说我是不是要睡觉了", "sentence2": "我是不是要睡觉了", "label": "1"}
{"id": 107, "sentence1": "刺激战场好玩吗", "sentence2": "你玩过刺激战场吗", "label": "0"}
{"id": 108, "sentence1": "你一定不知道我喜欢吃什么", "sentence2": "我喜欢吃什么", "label": "0"}
{"id": 109, "sentence1": "她们老婆很歉疚请原谅", "sentence2": "我很歉疚请原谅", "label": "0"}
{"id": 110, "sentence1": "更新固件提示失败", "sentence2": "固件升级失败", "label": "1"}
{"id": 111, "sentence1": "你是什么狗东西", "sentence2": "你是不是有病呀", "label": "0"}
{"id": 112, "sentence1": "你生气了吗", "sentence2": "你生没生气啊", "label": "1"}
{"id": 113, "sentence1": "你知道怎么聊天吗", "sentence2": "他们聊天吧", "label": "0"}
{"id": 114, "sentence1": "我要向你学习", "sentence2": "我觉得我应该向你学习", "label": "1"}
{"id": 115, "sentence1": "其实我老婆有暴力行为", "sentence2": "其实我有暴力行为", "label": "0"}
{"id": 116, "sentence1": "r11s手机的cpu", "sentence2": "oppor11s接口", "label": "0"}
{"id": 117, "sentence1": "帮我把手电筒关闭了", "sentence2": "你好帮我打开手电筒", "label": "0"}
{"id": 118, "sentence1": "Colours11", "sentence2": "coloros7", "label": "0"}
{"id": 119, "sentence1": "二十除以六", "sentence2": "八加八", "label": "0"}
{"id": 120, "sentence1": "我手机是不是国产手机", "sentence2": "国产手机哪个好", "label": "0"}
{"id": 121, "sentence1": "5G开关在哪里", "sentence2": "OTG开关在哪里", "label": "0"}
{"id": 122, "sentence1": "播放过一个", "sentence2": "播放一下呀", "label": "0"}
{"id": 123, "sentence1": "我这个手机是OPPO几", "sentence2": "我这个手OPPO手机是几。", "label": "1"}
{"id": 124, "sentence1": "本机可以防永吗", "sentence2": "我手机可以开通eid", "label": "0"}
{"id": 125, "sentence1": "你咋不听话呢", "sentence2": "咋不听话", "label": "1"}
{"id": 126, "sentence1": "用夸人语录夸我长得好看", "sentence2": "小布夸夸三小只", "label": "0"}
{"id": 127, "sentence1": "他是不是不爱我了", "sentence2": "是不是不爱我了", "label": "0"}
{"id": 128, "sentence1": "夸我一句", "sentence2": "麻烦你夸我一下", "label": "1"}
{"id": 129, "sentence1": "程序通知在锁屏界面上，怎么弄呢", "sentence2": "如何清除锁屏里面的广告？", "label": "0"}
{"id": 130, "sentence1": "今天双色球开奖号码", "sentence2": "今晚双色球开奖结果", "label": "1"}
{"id": 131, "sentence1": "你有收音机吗", "sentence2": "你有收音机的吧", "label": "1"}
{"id": 132, "sentence1": "手机无法下载软件", "sentence2": "手机不能下载软件", "label": "1"}
{"id": 133, "sentence1": "还真的要生气了", "sentence2": "我很生气", "label": "0"}
{"id": 134, "sentence1": "怎么知道手机用了多长时间", "sentence2": "怎么查询手机使用多长时间", "label": "1"}
{"id": 135, "sentence1": "我换手机了", "sentence2": "我要换个手机", "label": "0"}
{"id": 136, "sentence1": "你有多大了", "sentence2": "你有那么多的", "label": "0"}
{"id": 137, "sentence1": "那我就说慢一点", "sentence2": "我就说快一点", "label": "0"}
{"id": 138, "sentence1": "我已经生气了", "sentence2": "我非常生气", "label": "0"}
{"id": 139, "sentence1": "你能唱首歌给我", "sentence2": "你给我唱首歌吧", "label": "1"}
{"id": 140, "sentence1": "母亲节是几月几日", "sentence2": "你的生日是几月几日", "label": "0"}
{"id": 141, "sentence1": "我觉得你是帅哥一枚", "sentence2": "你是帅哥", "label": "1"}
{"id": 142, "sentence1": "这都不知道", "sentence2": "十二还不知道吗", "label": "0"}
{"id": 143, "sentence1": "要说黑不是黑黑", "sentence2": "眼前的黑不是黑", "label": "0"}
{"id": 144, "sentence1": "没人跟我聊天", "sentence2": "一直没人跟我聊天", "label": "1"}
{"id": 145, "sentence1": "想要这个", "sentence2": "我想要这个", "label": "1"}
{"id": 146, "sentence1": "人山人海的意思是什么", "sentence2": "翻来覆去什么意思", "label": "0"}
{"id": 147, "sentence1": "好的你去忙吧", "sentence2": "那你去忙吧", "label": "1"}
{"id": 148, "sentence1": "请问我没钱了咋整", "sentence2": "你知道吗没钱了咋整吗", "label": "1"}
{"id": 149, "sentence1": "游戏里的土味情话", "sentence2": "你有哪些土味情话", "label": "0"}
{"id": 150, "sentence1": "送你回去", "sentence2": "立刻回去吧", "label": "0"}
{"id": 151, "sentence1": "守株待兔的出处", "sentence2": "不可名状的意思", "label": "0"}
{"id": 152, "sentence1": "我也无所谓", "sentence2": "不管对错我也无所谓了", "label": "1"}
{"id": 153, "sentence1": "你就是说我说我想找什么就", "sentence2": "我就是说你说你想找什么就", "label": "0"}
{"id": 154, "sentence1": "男演员用英语怎么说", "sentence2": "蔬菜的英语怎么说", "label": "0"}
{"id": 155, "sentence1": "我以为你们还记着呢", "sentence2": "你们都忘了", "label": "1"}
{"id": 156, "sentence1": "你在哪工作", "sentence2": "请你告诉我你在哪工作", "label": "1"}
{"id": 157, "sentence1": "我在床上的时候等你", "sentence2": "我在床上等你", "label": "1"}
{"id": 158, "sentence1": "哪里能看匆匆那年电影？", "sentence2": "匆匆那年电影", "label": "0"}
{"id": 159, "sentence1": "今天你穿什么了", "sentence2": "你现在穿什么", "label": "0"}
dev:
{"id": 0, "sentence1": "话说有时候我就有点难过", "sentence2": "有时候我就有点难过", "label": "1"}
{"id": 1, "sentence1": "我居然敢撩你", "sentence2": "你居然敢撩我", "label": "0"}
{"id": 2, "sentence1": "毛泽东字什么", "sentence2": "顶个诸葛亮", "label": "0"}
{"id": 3, "sentence1": "陈情令好不好看", "sentence2": "陈情令好看不好看", "label": "1"}
{"id": 4, "sentence1": "两分钟计时", "sentence2": "倒计时五秒钟", "label": "0"}
{"id": 5, "sentence1": "在干嘛呢你", "sentence2": "现在在干嘛呀", "label": "0"}
{"id": 6, "sentence1": "每一天都是爱你的一天", "sentence2": "今天也是爱你的一天", "label": "1"}
{"id": 7, "sentence1": "一边玩去吧你", "sentence2": "一边玩去吧", "label": "1"}
{"id": 8, "sentence1": "你会玩什么游戏", "sentence2": "还有什么游戏", "label": "0"}
{"id": 9, "sentence1": "今天天气真不错呀", "sentence2": "我今天气坏了", "label": "0"}
{"id": 10, "sentence1": "你咋那么能聊", "sentence2": "你这么会聊的吗", "label": "1"}
{"id": 11, "sentence1": "更换屏幕国内相同资费", "sentence2": "质保内手机屏幕更换价格", "label": "0"}
{"id": 12, "sentence1": "忙了一天我要睡了", "sentence2": "我打瞌睡了", "label": "1"}
{"id": 13, "sentence1": "那你想干啥", "sentence2": "那你想干什么", "label": "1"}
{"id": 14, "sentence1": "定个两点半闹钟", "sentence2": "帮我调明天早上六点半的闹钟", "label": "0"}
{"id": 15, "sentence1": "猜猜今天我去哪里了", "sentence2": "今天我去了哪里", "label": "1"}
{"id": 16, "sentence1": "那我考考你", "sentence2": "那我考你一下", "label": "1"}
{"id": 17, "sentence1": "我在想你呢", "sentence2": "我想你了", "label": "1"}
{"id": 18, "sentence1": "我数一下星星", "sentence2": "只看见闪闪的星星蓝蓝的天会吗", "label": "0"}
{"id": 19, "sentence1": "你会讲什么方言", "sentence2": "来几句方言听听", "label": "1"}
{"id": 20, "sentence1": "一定要爱你", "sentence2": "我确定要爱你", "label": "1"}
{"id": 21, "sentence1": "你给我回去", "sentence2": "让我回去", "label": "0"}
{"id": 22, "sentence1": "我不想用这两个应用", "sentence2": "我不喜欢这两个应用", "label": "1"}
{"id": 23, "sentence1": "感冒不能吃什么", "sentence2": "怀孕能吃黄豆吗", "label": "0"}
{"id": 24, "sentence1": "a5屏幕组件价格", "sentence2": "a5的屏幕介绍", "label": "0"}
{"id": 25, "sentence1": "你这么会撩的", "sentence2": "你这么会撩吗", "label": "1"}
{"id": 26, "sentence1": "我咋这么恶心了", "sentence2": "我太恶心了", "label": "1"}
{"id": 27, "sentence1": "你咋那么不要脸呢", "sentence2": "真不要脸啊你", "label": "1"}
{"id": 28, "sentence1": "当我男朋友啦", "sentence2": "我当你男朋友行不行", "label": "0"}
{"id": 29, "sentence1": "A8屏多少钱", "sentence2": "屏幕多少钱", "label": "0"}
{"id": 30, "sentence1": "你确定你是机器人", "sentence2": "那你就是机器人", "label": "0"}
{"id": 31, "sentence1": "你怎么样不了解", "sentence2": "不知道你怎么样", "label": "1"}
{"id": 32, "sentence1": "四十分米等于多少米", "sentence2": "两千克等于多少斤", "label": "0"}
{"id": 33, "sentence1": "为什么人活着这么累", "sentence2": "为什么要活着好累", "label": "1"}
{"id": 34, "sentence1": "你们都叫我大哥就行", "sentence2": "叫我大哥", "label": "1"}
{"id": 35, "sentence1": "麻烦你了", "sentence2": "我又麻烦你了", "label": "1"}
{"id": 36, "sentence1": "a72充电插口", "sentence2": "A7n充电接口", "label": "0"}
{"id": 37, "sentence1": "我帮你充电", "sentence2": "难道我不能帮你充电吗", "label": "1"}
{"id": 38, "sentence1": "breeno语音如何升级版本", "sentence2": "Reno4se支持语音换新吗", "label": "0"}
{"id": 39, "sentence1": "谁是你的创始人", "sentence2": "是谁创造的你", "label": "1"}
{"id": 40, "sentence1": "全是缺点你", "sentence2": "你一点儿都不好", "label": "1"}
{"id": 41, "sentence1": "你真的不是我女朋友吗", "sentence2": "你可不可以做我女朋友呀", "label": "0"}
{"id": 42, "sentence1": "怎么样才能把你呼唤出来", "sentence2": "我该怎么呼唤你出来", "label": "1"}
{"id": 43, "sentence1": "等我回来", "sentence2": "你等我回来吧", "label": "1"}
{"id": 44, "sentence1": "小布帮我查个快递", "sentence2": "我要查快递", "label": "1"}
{"id": 45, "sentence1": "我让你夸夸我", "sentence2": "你在夸我", "label": "1"}
{"id": 46, "sentence1": "你告诉我你是谁", "sentence2": "你告诉我是的名字", "label": "0"}
{"id": 47, "sentence1": "Reno4的屏幕", "sentence2": "Reno4屏幕价格", "label": "0"}
{"id": 48, "sentence1": "你老公贵庚", "sentence2": "你老公今年多大", "label": "1"}
{"id": 49, "sentence1": "poopa73", "sentence2": "OPPOA32", "label": "0"}
{"id": 50, "sentence1": "你有没有眼睛", "sentence2": "你有眼睛是一定的事吧", "label": "0"}
{"id": 51, "sentence1": "想听歌你来唱一首吧", "sentence2": "唱个歌来听一下", "label": "1"}
{"id": 52, "sentence1": "周星驰长得帅吗", "sentence2": "周星驰是不是很帅", "label": "1"}
{"id": 53, "sentence1": "喝牛奶有什么好处", "sentence2": "怀孕能吃通菜吗", "label": "0"}
{"id": 54, "sentence1": "我的世界啊", "sentence2": "我的世界", "label": "1"}
{"id": 55, "sentence1": "还真的小红帽", "sentence2": "今年收的红包也太少了吧", "label": "0"}
{"id": 56, "sentence1": "今天吃什么饭好呢", "sentence2": "你记得吃啥饭吧", "label": "0"}
{"id": 57, "sentence1": "自拍全景的使用方法", "sentence2": "手机全景拍照的使用方法", "label": "1"}
{"id": 58, "sentence1": "你是今天生日吗", "sentence2": "射手座的生日", "label": "0"}
{"id": 59, "sentence1": "这么安静的", "sentence2": "那你就安静把", "label": "0"}
{"id": 60, "sentence1": "再唱首歌", "sentence2": "再唱首歌来听", "label": "1"}
{"id": 61, "sentence1": "你什么样", "sentence2": "他也什么样呢", "label": "0"}
{"id": 62, "sentence1": "怎样被手机锁定", "sentence2": "手机被偷怎样锁屏", "label": "0"}
{"id": 63, "sentence1": "重新登录QQ", "sentence2": "打开第一个QQ", "label": "0"}
{"id": 64, "sentence1": "如果能这样就好了", "sentence2": "如果这样唉", "label": "0"}
{"id": 65, "sentence1": "我们难道不能开始吗", "sentence2": "我们开始吧", "label": "1"}
{"id": 66, "sentence1": "我不和你说了", "sentence2": "我都不知道你说的什么", "label": "0"}
{"id": 67, "sentence1": "我听你的声音就觉得你是女生", "sentence2": "听你声音好像是女的", "label": "1"}
{"id": 68, "sentence1": "你是不是很有钱", "sentence2": "你有钱就没事", "label": "0"}
{"id": 69, "sentence1": "在京东上买的", "sentence2": "泰国买的，能在中国升级吗", "label": "0"}
{"id": 70, "sentence1": "生而为人我们哥错了", "sentence2": "生而为人我错了", "label": "0"}
{"id": 71, "sentence1": "我可不可以叫你老婆", "sentence2": "我叫你老婆好不好", "label": "1"}
{"id": 72, "sentence1": "poopa73", "sentence2": "OPPOA32", "label": "0"}
{"id": 73, "sentence1": "你能告诉我你有什么游戏吗", "sentence2": "你有什么小游戏吗", "label": "1"}
{"id": 74, "sentence1": "你不会什么呀", "sentence2": "要不然你也不会啊", "label": "0"}
{"id": 75, "sentence1": "讲个最好笑的笑话", "sentence2": "你能讲一个笑话吗", "label": "1"}
{"id": 76, "sentence1": "谢谢你晚安", "sentence2": "拜拜晚安啦谢谢了", "label": "0"}
{"id": 77, "sentence1": "你这个小欧", "sentence2": "你是个笨蛋小欧", "label": "0"}
{"id": 78, "sentence1": "如果你累的话可以告诉我", "sentence2": "累不累呀", "label": "1"}
{"id": 79, "sentence1": "如何录音", "sentence2": "视频如何录音", "label": "0"}
{"id": 80, "sentence1": "你知道个屁", "sentence2": "你放个屁", "label": "0"}
{"id": 81, "sentence1": "k7是否支持otg", "sentence2": "k7支持otg", "label": "0"}
{"id": 82, "sentence1": "手机屏幕黑屏是什么原因", "sentence2": "手机通话时黑屏", "label": "0"}
{"id": 83, "sentence1": "你有哥哥姐姐弟弟妹妹吗", "sentence2": "你有兄弟姐妹吗", "label": "1"}
{"id": 84, "sentence1": "A1耳机接口", "sentence2": "a1耳机接口介绍", "label": "0"}
{"id": 85, "sentence1": "你真的太好了，谢谢你", "sentence2": "你辛苦了你辛苦了", "label": "0"}
{"id": 86, "sentence1": "我令你感到讨厌吗", "sentence2": "你是不喜欢我吗", "label": "1"}
{"id": 87, "sentence1": "你不会忘记我叫什么了吧", "sentence2": "你忘记我叫什么了吗", "label": "1"}
{"id": 88, "sentence1": "今天我们去唱歌", "sentence2": "我们去唱歌吧", "label": "1"}
{"id": 89, "sentence1": "哇偶你们的阿姨就是机器人", "sentence2": "哇偶你就是机器人", "label": "0"}
{"id": 90, "sentence1": "手机的安卓版本是多少", "sentence2": "本手机的内存是多少？", "label": "0"}
{"id": 91, "sentence1": "是的现在跟我讲", "sentence2": "现在跟我讲", "label": "1"}
{"id": 92, "sentence1": "喜欢谁呀", "sentence2": "谁会被你喜欢啊", "label": "1"}
{"id": 93, "sentence1": "你有什么做不到的", "sentence2": "这些事情你都能做的到", "label": "0"}
{"id": 94, "sentence1": "怎么办呀我的老婆不理我", "sentence2": "老婆不理我", "label": "1"}
{"id": 95, "sentence1": "我怎么这么想砸了你呢", "sentence2": "我想把你给砸了", "label": "1"}
{"id": 96, "sentence1": "你是谁的小心肝", "sentence2": "你是不是我的小心肝", "label": "0"}
{"id": 97, "sentence1": "被你气的吐血了我真是", "sentence2": "我是要被你气得吐血了", "label": "1"}
{"id": 98, "sentence1": "你能告诉我你有什么游戏吗", "sentence2": "你有什么小游戏吗", "label": "1"}
{"id": 99, "sentence1": "他以为我跟你熟就不跟你翻脸", "sentence2": "跟你不熟", "label": "0"}
{"id": 100, "sentence1": "reno4pro标配", "sentence2": "reno4pro", "label": "0"}
{"id": 101, "sentence1": "又不理我了", "sentence2": "又不理我是为什么", "label": "1"}
{"id": 102, "sentence1": "还有什么事吗", "sentence2": "没事儿啊", "label": "0"}
{"id": 103, "sentence1": "OPPOReno十倍变焦版什么处理器", "sentence2": "OPPO十倍变焦什么处理器", "label": "0"}
{"id": 104, "sentence1": "我忘记了隐私密码", "sentence2": "隐私密码忘记了", "label": "1"}
{"id": 105, "sentence1": "你就一直想去吧", "sentence2": "那你慢慢想吧", "label": "1"}
{"id": 106, "sentence1": "说出你的名字", "sentence2": "嗯你叫啥", "label": "1"}
{"id": 107, "sentence1": "我们难道不能开始吗", "sentence2": "我们开始吧", "label": "1"}
{"id": 108, "sentence1": "你都认识谁", "sentence2": "你能说出你认识的人的名字吗", "label": "1"}
{"id": 109, "sentence1": "开机状态充电的时候会有什么提示", "sentence2": "充电的时候为什么不显示百分比", "label": "0"}
{"id": 110, "sentence1": "我现在要不要睡觉", "sentence2": "要不然我现在睡觉吧", "label": "1"}
{"id": 111, "sentence1": "进入电话本", "sentence2": "查找电话号码", "label": "0"}
{"id": 112, "sentence1": "人人刷来访", "sentence2": "怎么刷人人人气", "label": "0"}
{"id": 113, "sentence1": "我是很认真打麻将的", "sentence2": "我要打麻将", "label": "0"}
{"id": 114, "sentence1": "我想看电视", "sentence2": "我去看电视", "label": "1"}
{"id": 115, "sentence1": "大家都是可以试试的", "sentence2": "可以试试", "label": "1"}
{"id": 116, "sentence1": "你不是说你很聪明吗", "sentence2": "你聪明吗", "label": "1"}
{"id": 117, "sentence1": "我找到你啦", "sentence2": "你可算让我找到了", "label": "1"}
{"id": 118, "sentence1": "四十分米等于多少米", "sentence2": "两千克等于多少斤", "label": "0"}
{"id": 119, "sentence1": "我的小欧在哪里", "sentence2": "小欧在哪里", "label": "1"}
{"id": 120, "sentence1": "你真的好厉害呀", "sentence2": "你实在是厉害了", "label": "1"}
{"id": 121, "sentence1": "我是你兄弟", "sentence2": "我是你的弟", "label": "0"}
{"id": 122, "sentence1": "啥都不会", "sentence2": "啥都不会因为你", "label": "0"}
{"id": 123, "sentence1": "那你也睡吧", "sentence2": "你也是要去睡觉的", "label": "1"}
{"id": 124, "sentence1": "王俊凯的girlfriend叫什么", "sentence2": "王俊凯的女朋友叫什么名字", "label": "1"}
{"id": 125, "sentence1": "换手机了", "sentence2": "想换手机了", "label": "0"}
{"id": 126, "sentence1": "蒲河有什么玩的", "sentence2": "有玩的好的", "label": "0"}
{"id": 127, "sentence1": "今天是什么节日", "sentence2": "今天可能什么节日", "label": "1"}
{"id": 128, "sentence1": "狗怎么叫", "sentence2": "我问你会不会狗叫", "label": "0"}
{"id": 129, "sentence1": "难道你需要吗", "sentence2": "你需要什么吗", "label": "0"}
{"id": 130, "sentence1": "你会去学校吗", "sentence2": "你会上学吗", "label": "1"}
{"id": 131, "sentence1": "你这是干什么呀", "sentence2": "你这是干啥呀", "label": "1"}
{"id": 132, "sentence1": "手机系统不更新怎么办", "sentence2": "手机系统更新还原，怎么处理", "label": "0"}
{"id": 133, "sentence1": "账号密码多少", "sentence2": "帐号密码多少", "label": "1"}
{"id": 134, "sentence1": "有未读信息", "sentence2": "给老婆发短信", "label": "0"}
{"id": 135, "sentence1": "你换一个腔调", "sentence2": "你能换一种声音吗", "label": "1"}
{"id": 136, "sentence1": "你怎么这么讨厌", "sentence2": "可是我讨厌你", "label": "0"}
{"id": 137, "sentence1": "他说管不了", "sentence2": "不给我管了", "label": "0"}
{"id": 138, "sentence1": "心情不好怎么办", "sentence2": "我心情不高兴怎么办", "label": "1"}
{"id": 139, "sentence1": "桌面app的图标找不到怎么办", "sentence2": "手机上的程序图标不见了，怎么办", "label": "0"}
{"id": 140, "sentence1": "确实没什么事", "sentence2": "没啥事儿", "label": "1"}
{"id": 141, "sentence1": "换一个屏多少钱哈", "sentence2": "换个原厂屏多少钱", "label": "0"}
{"id": 142, "sentence1": "面积公式是什么", "sentence2": "BE动词有哪些", "label": "0"}
{"id": 143, "sentence1": "怎么和闺蜜说她男朋友出轨了", "sentence2": "如何暗示被绿的闺蜜", "label": "1"}
{"id": 144, "sentence1": "你死了没有", "sentence2": "你快死了没呀", "label": "1"}
{"id": 145, "sentence1": "我喝晕了", "sentence2": "我酒喝太多了", "label": "1"}
{"id": 146, "sentence1": "我自拍真好看", "sentence2": "漂亮的灯的照片", "label": "0"}
{"id": 147, "sentence1": "你休息吧", "sentence2": "你早点休息吧", "label": "0"}
{"id": 148, "sentence1": "用人像模式自拍", "sentence2": "打开前置摄像头拍人像", "label": "1"}
{"id": 149, "sentence1": "可乐鸡翅怎么做啊", "sentence2": "荷包蛋怎么做", "label": "0"}
{"id": 150, "sentence1": "我叫你一声你可敢答应", "sentence2": "我叫你一声敢答应吗", "label": "1"}
{"id": 151, "sentence1": "简单的就", "sentence2": "简单概括一下你自己", "label": "0"}
{"id": 152, "sentence1": "QQ登录", "sentence2": "你有QQ号吗", "label": "0"}
{"id": 153, "sentence1": "真的吗你真的喜欢我吗难道", "sentence2": "真的吗你真的喜欢我吗", "label": "1"}
{"id": 154, "sentence1": "你根本什么也不知道", "sentence2": "小影有什么不知道的", "label": "0"}
{"id": 155, "sentence1": "好了你再来", "sentence2": "来个别的", "label": "0"}
{"id": 156, "sentence1": "迪迦奥特曼迪迦奥特曼", "sentence2": "迪迦奥特曼", "label": "1"}
{"id": 157, "sentence1": "我家里没有人", "sentence2": "你怕什么", "label": "0"}
{"id": 158, "sentence1": "mn是什么意思", "sentence2": "ky是什么意思", "label": "0"}
{"id": 159, "sentence1": "手机充电没有铃声处理", "sentence2": "我手机有没有充电提示音", "label": "0"}
Test:
{"id": 591, "sentence1": "喊我老公", "sentence2": "以后就叫我老公", "label": "1"}
{"id": 141, "sentence1": "为什么我的软件商店没有照片", "sentence2": "为什么拍照没有记录地点", "label": "0"}
{"id": 2527, "sentence1": "激活手机锁死", "sentence2": "手机激活锁", "label": "0"}
{"id": 121, "sentence1": "开启放屁声", "sentence2": "羊叫的声音", "label": "0"}
{"id": 2545, "sentence1": "我厉害不厉害", "sentence2": "我牛逼不牛逼", "label": "1"}
{"id": 1281, "sentence1": "没希望了", "sentence2": "难道还有希望吗", "label": "0"}
{"id": 2557, "sentence1": "你会聊天吗", "sentence2": "你会尬聊吗", "label": "0"}
{"id": 707, "sentence1": "做我爸爸", "sentence2": "我说叫爸爸", "label": "0"}
{"id": 217, "sentence1": "什么时候可以去进食", "sentence2": "你几点吃饭", "label": "0"}
{"id": 526, "sentence1": "我想听你放个屁", "sentence2": "快来放个屁我想听听", "label": "0"}
{"id": 479, "sentence1": "给我唱首歌吧", "sentence2": "放首歌给我们听听", "label": "0"}
{"id": 510, "sentence1": "聊什么你想和我", "sentence2": "你想和我聊些什么", "label": "1"}
{"id": 334, "sentence1": "findpahm", "sentence2": "safaridon8@gmail.com", "label": "0"}
{"id": 813, "sentence1": "王者荣耀推荐用什么英雄", "sentence2": "王者荣耀有多少个英雄人物", "label": "0"}
{"id": 621, "sentence1": "OPPO的CEO是谁", "sentence2": "想你的老板是谁", "label": "0"}
{"id": 2422, "sentence1": "他会给我留红包吗", "sentence2": "你可以发红包给我吗", "label": "0"}
{"id": 2363, "sentence1": "通话时黑屏黑屏", "sentence2": "手机通话时黑屏", "label": "1"}
{"id": 1231, "sentence1": "我想不到你还能做得到什么", "sentence2": "那你做得到什么呢", "label": "1"}
{"id": 408, "sentence1": "请求换一个语音助手", "sentence2": "能不能换一个语音助手？", "label": "1"}
{"id": 1336, "sentence1": "六十平方千米等于多少公顷", "sentence2": "一吨等于多少千克", "label": "0"}
{"id": 2020, "sentence1": "欧珀服务网点怎么查询", "sentence2": "OPPO的服务点有哪些", "label": "0"}
{"id": 484, "sentence1": "我觉得咱们", "sentence2": "我觉得我们", "label": "1"}
{"id": 2515, "sentence1": "一加是一家什么公司？", "sentence2": "Oneplus有没有", "label": "0"}
{"id": 1076, "sentence1": "起点中文网", "sentence2": "打开苹果官网", "label": "0"}
{"id": 853, "sentence1": "放遥远的你", "sentence2": "聊一聊遥远的你", "label": "0"}
{"id": 2274, "sentence1": "用语音来回答我你可以吗", "sentence2": "你可以用语音回答我吗", "label": "1"}
{"id": 975, "sentence1": "你抱抱我", "sentence2": "给我你的怀抱", "label": "1"}
{"id": 289, "sentence1": "我支持你加油", "sentence2": "加油我会支持你的", "label": "1"}
{"id": 2350, "sentence1": "你必须加油", "sentence2": "你必须得加油", "label": "1"}
{"id": 101, "sentence1": "手机导航键找不到怎么办出来", "sentence2": "手机导航键怎么调出来", "label": "1"}
{"id": 2035, "sentence1": "回去睡觉吧你", "sentence2": "那你回去睡觉吧", "label": "1"}
{"id": 837, "sentence1": "放假了吗", "sentence2": "还没放假吗", "label": "1"}
{"id": 2126, "sentence1": "我刚要受伤", "sentence2": "我已经受伤了", "label": "0"}
{"id": 915, "sentence1": "saysorry", "sentence2": "iamsorry", "label": "0"}
{"id": 2647, "sentence1": "天空是什么颜色的", "sentence2": "你长得是什么颜色的", "label": "0"}
{"id": 2312, "sentence1": "还不明白吗", "sentence2": "不明白吗", "label": "1"}
{"id": 1247, "sentence1": "我的房子", "sentence2": "我的房子你来买吧", "label": "0"}
{"id": 2229, "sentence1": "你觉得我很帅", "sentence2": "我好帅哟", "label": "0"}
{"id": 2358, "sentence1": "再讲个笑话", "sentence2": "来个搞笑段子", "label": "1"}
{"id": 1114, "sentence1": "王者荣耀的英雄分别是谁", "sentence2": "王者荣耀现在有几位英雄", "label": "1"}
{"id": 68, "sentence1": "我爱吃苹果", "sentence2": "我想吃苹果", "label": "0"}
{"id": 57, "sentence1": "在说话我就生气了", "sentence2": "我想生气", "label": "0"}
{"id": 2522, "sentence1": "你的功能不多啊", "sentence2": "你的功能好少啊", "label": "1"}
{"id": 704, "sentence1": "你怎么这么会撩人呢", "sentence2": "我说你怎么这么会撩人", "label": "1"}
{"id": 1079, "sentence1": "你买过可乐吗", "sentence2": "买可乐是什么梗", "label": "0"}
{"id": 2607, "sentence1": "你理解能力太差了", "sentence2": "和你说话真累", "label": "0"}
{"id": 2211, "sentence1": "小布我累了怎么办", "sentence2": "我急啊，怎么办", "label": "0"}
{"id": 2022, "sentence1": "我今天考了一百分", "sentence2": "我考了满分今天", "label": "0"}
{"id": 1128, "sentence1": "我这个手机值多少钱", "sentence2": "我的这款手机多少钱啊", "label": "1"}
{"id": 2653, "sentence1": "2.5D弧度屏的介绍", "sentence2": "2.5d弧度屏的", "label": "0"}
{"id": 283, "sentence1": "不少good", "sentence2": "你知道的还不少", "label": "0"}
{"id": 2491, "sentence1": "吓得闭上了眼睛", "sentence2": "吓得真的闭上了眼睛", "label": "1"}
{"id": 2470, "sentence1": "下面三个按钮，哪一个是菜单键", "sentence2": "下面那三个按钮", "label": "0"}
{"id": 2380, "sentence1": "手机联系人恢复", "sentence2": "手机重复联系人", "label": "0"}
{"id": 1024, "sentence1": "在王者荣耀里面最强的人是谁", "sentence2": "王者荣耀中哪个中路英雄", "label": "0"}
{"id": 2288, "sentence1": "查看未读信息", "sentence2": "读短信吗", "label": "0"}
{"id": 344, "sentence1": "心情难受了该怎么办", "sentence2": "我心情很郁闷该怎么办", "label": "0"}
{"id": 1275, "sentence1": "你是邪魔吗", "sentence2": "你是恶魔吗", "label": "1"}
{"id": 2621, "sentence1": "手机失灵了屏幕", "sentence2": "手机屏幕失灵", "label": "0"}
{"id": 1254, "sentence1": "还好你提醒了我", "sentence2": "明天提醒我", "label": "0"}
{"id": 903, "sentence1": "你有认识的人吗", "sentence2": "你认识谁啊", "label": "1"}
{"id": 2174, "sentence1": "我真的一点都不困", "sentence2": "她们的妹妹真的一点都不困", "label": "0"}
{"id": 2258, "sentence1": "你叫啥呀", "sentence2": "你没名字吗", "label": "1"}
{"id": 889, "sentence1": "我热死了", "sentence2": "我热死了怎么办", "label": "1"}
{"id": 2600, "sentence1": "稍微等一下哦", "sentence2": "等一下哦", "label": "1"}
{"id": 743, "sentence1": "我更生气了", "sentence2": "是什么让我更愤怒了", "label": "0"}
{"id": 2045, "sentence1": "你今天开心吗", "sentence2": "今天很开心吗", "label": "1"}
{"id": 2590, "sentence1": "我说我想和你谈恋爱", "sentence2": "和我谈恋爱好吗", "label": "1"}
{"id": 2031, "sentence1": "再给我讲一个冷笑话", "sentence2": "我想要听笑话", "label": "0"}
{"id": 534, "sentence1": "你自己关机吧", "sentence2": "你关机可以吗", "label": "1"}
{"id": 579, "sentence1": "你爸叫什么名字", "sentence2": "你爸爸叫什么", "label": "1"}
{"id": 493, "sentence1": "我可不可以骂你", "sentence2": "我刚才骂了你", "label": "0"}
{"id": 2070, "sentence1": "其实也没什么", "sentence2": "其实这都没啥", "label": "1"}
{"id": 10, "sentence1": "a7的屏幕", "sentence2": "A7X屏幕", "label": "0"}
{"id": 436, "sentence1": "屏幕也滑不动", "sentence2": "屏幕滑不东", "label": "0"}
{"id": 2097, "sentence1": "单声道音频的设置方法", "sentence2": "录屏声音设置的方法", "label": "0"}
{"id": 231, "sentence1": "脚心图片", "sentence2": "安琪拉的照片", "label": "0"}
{"id": 451, "sentence1": "我们玩猜谜语", "sentence2": "我给你猜个谜语", "label": "1"}
{"id": 649, "sentence1": "我爸叫什么", "sentence2": "我的妈妈叫什么", "label": "0"}
{"id": 2147, "sentence1": "珍珠奶茶闷米饭", "sentence2": "珍珠奶茶闷米饭怎么做", "label": "0"}
{"id": 571, "sentence1": "把软件商店打开", "sentence2": "打开平安金管家", "label": "0"}
{"id": 2056, "sentence1": "你留的什么发型", "sentence2": "你现在的发型是什么样子", "label": "1"}
{"id": 2639, "sentence1": "你想干什么呀", "sentence2": "你在干嘛呀", "label": "0"}
{"id": 955, "sentence1": "我爱工作", "sentence2": "工作使我发财", "label": "0"}
{"id": 220, "sentence1": "那我就叫你小宝贝吧", "sentence2": "好了我就叫你小宝贝了", "label": "1"}
{"id": 2092, "sentence1": "blicca智能摄像头云服务的", "sentence2": "VPN服务器域名", "label": "0"}
{"id": 1155, "sentence1": "你最爱哪个节日", "sentence2": "你喜欢的节日", "label": "0"}
{"id": 1283, "sentence1": "那我就是你的女朋友了", "sentence2": "我就是你爸爸", "label": "0"}
{"id": 96, "sentence1": "那就开始吧", "sentence2": "那就要准备开始啦", "label": "1"}
{"id": 566, "sentence1": "为什么不能给你们的姨妈打电话", "sentence2": "为什么不能给你打电话", "label": "0"}
{"id": 588, "sentence1": "返回QQ界面", "sentence2": "返回界面", "label": "0"}
{"id": 343, "sentence1": "查询物流信息", "sentence2": "请帮我打开信息", "label": "0"}
{"id": 1064, "sentence1": "李娜是谁", "sentence2": "王者荣耀蒙恬", "label": "0"}
{"id": 2302, "sentence1": "他能给我相信你", "sentence2": "我很相信你的", "label": "0"}
{"id": 1037, "sentence1": "findx2和findx2pro防水级别的差异", "sentence2": "findx2Pro防水等级", "label": "0"}
{"id": 157, "sentence1": "小姑凉都是", "sentence2": "小姑小姑我", "label": "0"}
{"id": 2497, "sentence1": "我不请你吃饭", "sentence2": "在怎么样我也不会请你吃饭的", "label": "1"}
{"id": 399, "sentence1": "你文凭是啥", "sentence2": "你什么学历", "label": "1"}
{"id": 767, "sentence1": "下载粉末游戏", "sentence2": "进入和平精英", "label": "0"}
{"id": 256, "sentence1": "青海在哪里", "sentence2": "中国有多远", "label": "0"}
{"id": 866, "sentence1": "再打一次", "sentence2": "把大象放进冰箱里需要几步", "label": "0"}
{"id": 2063, "sentence1": "怀孕能吃黄蘑吗", "sentence2": "怀孕能吃旱芹吗", "label": "0"}
{"id": 972, "sentence1": "我回来了", "sentence2": "我往回来了", "label": "1"}
{"id": 896, "sentence1": "你怎么这么讨厌", "sentence2": "你怎么这么丑呢", "label": "0"}
{"id": 110, "sentence1": "怎么哄我爸妈", "sentence2": "你爸爸", "label": "0"}
{"id": 66, "sentence1": "你平常喜欢干什么", "sentence2": "你没事喜欢干啥", "label": "1"}
{"id": 1084, "sentence1": "你是挺没用的", "sentence2": "你真的很没用", "label": "1"}
{"id": 2476, "sentence1": "放一首你能做的朋友", "sentence2": "你都能做啥啊", "label": "0"}
{"id": 1334, "sentence1": "我心里想什么你知道吗", "sentence2": "我心里好想你", "label": "0"}
{"id": 104, "sentence1": "我要看央视直播", "sentence2": "直播吗", "label": "0"}
{"id": 1216, "sentence1": "q1电量低于几个时候提示", "sentence2": "正常情况下A11多久能充满", "label": "0"}
{"id": 2096, "sentence1": "还有两步路", "sentence2": "我马上就到了", "label": "0"}
{"id": 1074, "sentence1": "你的故事", "sentence2": "你故意的吧", "label": "0"}
{"id": 181, "sentence1": "OPPO最新款手机多少钱", "sentence2": "OPPO贵吗", "label": "0"}
{"id": 2641, "sentence1": "你糊涂了吗", "sentence2": "你脑子瓦特了吗", "label": "1"}
{"id": 58, "sentence1": "再说一次", "sentence2": "再说一遍可以吗", "label": "1"}
{"id": 1267, "sentence1": "你觉得你会刷牙吗", "sentence2": "你会刷牙吗", "label": "1"}
{"id": 433, "sentence1": "你还有别的名字吗", "sentence2": "别的名字有吗", "label": "1"}
{"id": 42, "sentence1": "一起来洗澡", "sentence2": "我们一起洗澡", "label": "1"}
{"id": 2100, "sentence1": "我在家里宅着呢", "sentence2": "我现在在家", "label": "1"}
{"id": 156, "sentence1": "OPPOReno3解锁", "sentence2": "reno3pro智能解锁功能", "label": "0"}
{"id": 804, "sentence1": "正在直播", "sentence2": "打开府衙直播", "label": "0"}
{"id": 2245, "sentence1": "我今天很开心你开心吗", "sentence2": "今天你是否如我一样快乐", "label": "1"}
{"id": 1222, "sentence1": "你太笨了", "sentence2": "你怎么这么笨", "label": "1"}
{"id": 841, "sentence1": "你的心里有没有我的位置", "sentence2": "我怎么跑到你心里", "label": "0"}
{"id": 722, "sentence1": "发微信给闺蜜", "sentence2": "你有闺蜜吗", "label": "0"}
{"id": 1278, "sentence1": "你是小精灵吗", "sentence2": "你是不是那个精灵啊", "label": "1"}
{"id": 2299, "sentence1": "西方用英语怎么说", "sentence2": "面条英语", "label": "0"}
{"id": 1268, "sentence1": "怎么取手机卡", "sentence2": "手机怎么装卡", "label": "0"}
{"id": 926, "sentence1": "我不想工作了", "sentence2": "我真不想去工作", "label": "1"}
{"id": 1187, "sentence1": "你可以换个声音说话吗", "sentence2": "你会不会换个声音说话", "label": "1"}
{"id": 661, "sentence1": "我发现我现在已经无法离开你了", "sentence2": "我发现我现在的房子", "label": "0"}
{"id": 250, "sentence1": "手机摇晃有声音", "sentence2": "手机摇晃有响动", "label": "1"}
{"id": 1167, "sentence1": "什么东西", "sentence2": "啊什么东西", "label": "1"}
{"id": 2490, "sentence1": "怎么查手表真伪", "sentence2": "如何查询手表真伪", "label": "0"}
{"id": 879, "sentence1": "黑龙江客服电话", "sentence2": "国家集合客服电话", "label": "0"}
{"id": 2279, "sentence1": "我多希望你能再聪明一点", "sentence2": "我说你什么时候才能变得更智能一些", "label": "1"}
{"id": 1012, "sentence1": "你咋那么不要脸呢", "sentence2": "你也太不要脸了", "label": "1"}
{"id": 476, "sentence1": "你啥时候去上学啊", "sentence2": "你知道什么时候开学吗", "label": "0"}
{"id": 2408, "sentence1": "现在天气", "sentence2": "现在天气现在天气", "label": "1"}
{"id": 2078, "sentence1": "我不知道怎么说的呢", "sentence2": "我自己都不知道在说什么", "label": "0"}
{"id": 137, "sentence1": "美好心情你有吗", "sentence2": "美好心情我妈有吗", "label": "0"}
{"id": 1086, "sentence1": "没什么可说的", "sentence2": "没啥可说的", "label": "1"}
{"id": 1217, "sentence1": "帮我叫个外卖", "sentence2": "外卖到了", "label": "0"}
{"id": 2116, "sentence1": "是谁创造的你", "sentence2": "你是谁创造的", "label": "1"}
{"id": 850, "sentence1": "来给我讲个故事", "sentence2": "给我讲个童话故事", "label": "0"}
{"id": 1186, "sentence1": "我都结婚了", "sentence2": "我已经成亲了", "label": "1"}
{"id": 2482, "sentence1": "是我要嫁给王一博", "sentence2": "我想看胡歌", "label": "0"}
{"id": 641, "sentence1": "请问你唉什么啊", "sentence2": "你唉什么呀", "label": "1"}
{"id": 23, "sentence1": "你要问啥", "sentence2": "你要问一些关于什么的", "label": "1"}
{"id": 716, "sentence1": "你的爷爷是谁", "sentence2": "你可以告诉我你爷爷是谁", "label": "1"}
{"id": 1036, "sentence1": "我说一句你说一句", "sentence2": "我说一句之后你再说一句", "label": "1"}
{"id": 1321, "sentence1": "你有几个老公", "sentence2": "你的丈夫第几任了", "label": "1"}
{"id": 2224, "sentence1": "你的太慢了", "sentence2": "他妹妹的太慢了", "label": "0"}
{"id": 482, "sentence1": "再也不想跟你讲话了滚", "sentence2": "再也不想跟你讲了", "label": "1"}
{"id": 900, "sentence1": "好在试试吧", "sentence2": "那你试试", "label": "0"}
{"id": 387, "sentence1": "换屏幕后坏屏幕怎么办", "sentence2": "换屏唤醒屏幕", "label": "0"}
{"id": 305, "sentence1": "我困了可以睡觉吗", "sentence2": "困了我要打瞌睡吗", "label": "1"}
{"id": 2121, "sentence1": "我比你高", "sentence2": "你比我身高要低", "label": "1"}
{"id": 819, "sentence1": "我不记得你", "sentence2": "我不记得你了", "label": "1"}
{"id": 2041, "sentence1": "说什么听不懂", "sentence2": "怎么就听不懂你说了什么呢", "label": "1"}
{"id": 2007, "sentence1": "ky是什么意思", "sentence2": "ky到底是什么", "label": "1"}
{"id": 998, "sentence1": "这就没意思了", "sentence2": "有一个太没意思了", "label": "0"}
{"id": 276, "sentence1": "我也是属于你的", "sentence2": "这个属于你的", "label": "0"}
{"id": 2479, "sentence1": "你重复我说的话", "sentence2": "就是你说的这话", "label": "0"}
{"id": 651, "sentence1": "哎呀你吗", "sentence2": "我不明白这和你有啥关系", "label": "0"}
{"id": 2478, "sentence1": "下了一秒钟", "sentence2": "一秒钟落泪", "label": "0"}
{"id": 341, "sentence1": "我的老婆就是你", "sentence2": "你就是我女朋友", "label": "0"}
{"id": 690, "sentence1": "一直在吗", "sentence2": "你一直在吗", "label": "0"}
{"id": 608, "sentence1": "王一博他几岁了", "sentence2": "王一博现在几岁了", "label": "1"}
{"id": 2309, "sentence1": "这首歌很安静", "sentence2": "来首安静的音乐", "label": "0"}
{"id": 904, "sentence1": "如何查看相册隐藏的照片", "sentence2": "怎么查看手机隐藏的照片", "label": "1"}
{"id": 673, "sentence1": "亲你好了吗", "sentence2": "你要我被你亲吗", "label": "0"}
{"id": 817, "sentence1": "你会不会饿呀", "sentence2": "那你不会饿吗", "label": "1"}
{"id": 391, "sentence1": "如何设置触摸提示音", "sentence2": "怎么设置触摸提示音？", "label": "1"}
{"id": 981, "sentence1": "我现在笑不起来", "sentence2": "想不起来那个", "label": "0"}
{"id": 827, "sentence1": "2016年上映的电影有哪些", "sentence2": "最近有哪些电影上映", "label": "0"}
{"id": 2399, "sentence1": "今天的天气真好啊", "sentence2": "威海今天的天气", "label": "0"}
{"id": 878, "sentence1": "可以泡你吗", "sentence2": "我真的很想泡你呢", "label": "1"}
{"id": 749, "sentence1": "reno4pro屏破多么大", "sentence2": "OPPOReno4屏幕多少钱", "label": "0"}
{"id": 552, "sentence1": "真是太巧了我也在想你", "sentence2": "好巧我也在想你", "label": "1"}
{"id": 2585, "sentence1": "我想骂人怎么办", "sentence2": "怎么办我想骂人", "label": "1"}
{"id": 2238, "sentence1": "更换短信铃声不知道范围", "sentence2": "切换降噪模式会不会语音提示", "label": "0"}
{"id": 2322, "sentence1": "我如何称呼你", "sentence2": "我怎么叫你", "label": "1"}
{"id": 2613, "sentence1": "帮我念一下短信", "sentence2": "我要发短信", "label": "0"}
{"id": 1296, "sentence1": "能不能快点试试啊", "sentence2": "快试试吧", "label": "1"}
{"id": 2604, "sentence1": "你知道吗", "sentence2": "你知道卢本伟吗", "label": "0"}
{"id": 2446, "sentence1": "谁是你的创造者", "sentence2": "你是谁研究出来的", "label": "1"}
{"id": 2467, "sentence1": "你有朋友不", "sentence2": "你有朋友吗", "label": "1"}
{"id": 1288, "sentence1": "我是不是你最好的朋友", "sentence2": "我想你最好的朋友是我吧", "label": "1"}
{"id": 210, "sentence1": "难道你觉得", "sentence2": "难道你什么都知道吗", "label": "0"}
{"id": 756, "sentence1": "我知不知道你的真名字叫什么", "sentence2": "你知不知道我的真名字叫什么", "label": "0"}
{"id": 1191, "sentence1": "不好吃啊", "sentence2": "这也不好吃啊", "label": "1"}
{"id": 666, "sentence1": "此时你对我不需要", "sentence2": "此时我对你不需要", "label": "0"}
{"id": 1056, "sentence1": "我骂你是神经病", "sentence2": "神经病骂一声", "label": "0"}
{"id": 979, "sentence1": "你有什么技能啊", "sentence2": "你都会干嘛", "label": "1"}
{"id": 99, "sentence1": "说一个脑子急转弯", "sentence2": "小布给我出一个脑筋急转弯", "label": "1"}
{"id": 148, "sentence1": "把中国地名客户服务中心电话单个", "sentence2": "湖州售后电话", "label": "0"}
{"id": 193, "sentence1": "我们不合适", "sentence2": "怎么又不合适", "label": "0"}
{"id": 255, "sentence1": "好听好听", "sentence2": "给我听听呗", "label": "0"}
{"id": 775, "sentence1": "我也不清楚", "sentence2": "我没搞清楚", "label": "1"}
{"id": 895, "sentence1": "如何查看SD卡的内容", "sentence2": "内容复制达到sim卡", "label": "0"}
{"id": 2421, "sentence1": "你觉得沙漠骆驼好不好听", "sentence2": "我听沙漠骆驼", "label": "0"}
{"id": 796, "sentence1": "咱们玩脑筋急转弯吧", "sentence2": "给我一个脑筋急转弯", "label": "1"}
{"id": 1174, "sentence1": "我真不会生气", "sentence2": "我不会生气", "label": "1"}
{"id": 1059, "sentence1": "有,更爱你。", "sentence2": "爱真的有", "label": "0"}
{"id": 2548, "sentence1": "什么信息啊", "sentence2": "信息的", "label": "0"}
{"id": 785, "sentence1": "我朋友是谁", "sentence2": "我闺蜜是谁", "label": "0"}
{"id": 988, "sentence1": "你有多少钱啊", "sentence2": "看一下我支付宝里面还有多少钱", "label": "0"}
{"id": 178, "sentence1": "如果没有遇见你", "sentence2": "如果他没有遇见你他将会更好", "label": "0"}
{"id": 1100, "sentence1": "那我不给你充电呢", "sentence2": "如果我不给你充电你能怎么着呢", "label": "1"}
{"id": 683, "sentence1": "不想减肥了", "sentence2": "不要减肥了我", "label": "1"}
{"id": 115, "sentence1": "把快手打开", "sentence2": "在快手", "label": "1"}
{"id": 1015, "sentence1": "那我是你的朋友吗", "sentence2": "你能当我是你的朋友吗", "label": "0"}
{"id": 491, "sentence1": "我想听歌懂你", "sentence2": "你晓得什么音乐", "label": "0"}
{"id": 2049, "sentence1": "你怎么组词怎么组词", "sentence2": "你怎么组词", "label": "1"}
{"id": 2468, "sentence1": "OPPO手机如何打开便捷模式", "sentence2": "oppo的手机有越南字模式的吗", "label": "0"}
{"id": 2355, "sentence1": "我没有主意了", "sentence2": "我不知道怎么办", "label": "1"}
{"id": 2386, "sentence1": "你能不能说日语", "sentence2": "你可以说日语吗", "label": "1"}
{"id": 971, "sentence1": "你生日是哪天", "sentence2": "你过生日的时候是哪一天", "label": "1"}
{"id": 63, "sentence1": "Reno3的充电器规格", "sentence2": "reno充电器规格", "label": "0"}
{"id": 1041, "sentence1": "谁在女朋友心里住过", "sentence2": "谁在你心里住过", "label": "0"}
{"id": 829, "sentence1": "你今年几岁呀", "sentence2": "你能不能告诉我你多大了", "label": "1"}
{"id": 49, "sentence1": "你是不是知道我喜欢你呢", "sentence2": "我是不是知道你喜欢我呢", "label": "0"}
{"id": 2555, "sentence1": "悟空你好呀", "sentence2": "你好孙悟空", "label": "1"}
{"id": 2534, "sentence1": "我手机软件不能关机", "sentence2": "手机无法下载软件", "label": "0"}
{"id": 2292, "sentence1": "快点充电", "sentence2": "为什么不快点充啊", "label": "0"}
{"id": 689, "sentence1": "a92s机型红包助手功能", "sentence2": "A92s带红外功能么", "label": "0"}
{"id": 2259, "sentence1": "我就不跟他聊", "sentence2": "先不跟你聊了,我起床了", "label": "0"}
{"id": 2392, "sentence1": "番茄炒蛋怎么做", "sentence2": "炒面怎么做", "label": "0"}
{"id": 2123, "sentence1": "我们的关系是什么", "sentence2": "这什么关系", "label": "0"}
{"id": 634, "sentence1": "手机陀螺仪是否可以关闭", "sentence2": "手机怎么关掉陀螺仪", "label": "0"}
{"id": 2106, "sentence1": "请你唱个歌吧", "sentence2": "唱个歌吧", "label": "1"}
{"id": 771, "sentence1": "能不能借我一点钱呢", "sentence2": "可以借我点钱吗", "label": "1"}
{"id": 2496, "sentence1": "我看见他了呢", "sentence2": "给他看见", "label": "0"}
{"id": 945, "sentence1": "可以把祝福送给我吗", "sentence2": "祝福我吧", "label": "1"}
{"id": 517, "sentence1": "你不走我走", "sentence2": "你不要离开我", "label": "0"}
{"id": 259, "sentence1": "我给你唱首歌好吗", "sentence2": "我给你唱一个歌吧", "label": "0"}
{"id": 685, "sentence1": "怎么查看每天使用应用的时间", "sentence2": "电视小天才应用怎么用", "label": "0"}
{"id": 1237, "sentence1": "我需要点纸", "sentence2": "帮我拿点纸", "label": "1"}
{"id": 505, "sentence1": "一刻等于多少毫克", "sentence2": "十千克等于多少克", "label": "0"}
{"id": 1061, "sentence1": "你知道我的儿子怎么称呼吗", "sentence2": "你知道我的儿子叫什么名字吗", "label": "1"}
{"id": 308, "sentence1": "王者荣耀里什么人物最厉害", "sentence2": "王者荣耀最强的战士是谁", "label": "0"}
{"id": 2112, "sentence1": "三字经全文", "sentence2": "白鹭是一首精巧的诗", "label": "0"}
{"id": 2608, "sentence1": "就是因为你的身体", "sentence2": "你的身体呢?", "label": "0"}
{"id": 428, "sentence1": "是啥日子今天", "sentence2": "是什么节日", "label": "1"}
{"id": 2469, "sentence1": "那你可不可以陪我聊会儿天?", "sentence2": "好啊你陪我聊会儿天呗", "label": "0"}
{"id": 496, "sentence1": "我喜欢你温柔的性格", "sentence2": "你很温柔", "label": "0"}
{"id": 2130, "sentence1": "我觉得你一定会努力", "sentence2": "你觉得我一定会努力", "label": "0"}
{"id": 174, "sentence1": "升级一下", "sentence2": "你能不能升级", "label": "0"}
{"id": 2125, "sentence1": "是谁我弟是", "sentence2": "是谁你是", "label": "0"}
{"id": 377, "sentence1": "你喜欢谁", "sentence2": "你现在有喜欢的人吗", "label": "0"}
{"id": 902, "sentence1": "来电视频", "sentence2": "给我打开电视机", "label": "0"}
{"id": 919, "sentence1": "五二零没人陪我怎么办", "sentence2": "没人陪我玩", "label": "0"}
{"id": 2512, "sentence1": "我不是已经和你说过了吗", "sentence2": "我不是告诉过你吗", "label": "1"}
{"id": 898, "sentence1": "那你不爱我吗", "sentence2": "你难道不爱我吗", "label": "1"}
{"id": 1080, "sentence1": "我先吃饭", "sentence2": "我老妈让我先吃饭", "label": "0"}
{"id": 1312, "sentence1": "我爱我女朋友吗", "sentence2": "我到底爱不爱我女朋友", "label": "1"}
{"id": 249, "sentence1": "我的电话号码", "sentence2": "你有电话号码吗", "label": "0"}
{"id": 2406, "sentence1": "我们来玩成语成语接龙吧", "sentence2": "我们玩成语接龙吧", "label": "1"}
{"id": 2053, "sentence1": "一块钱等于多少日元", "sentence2": "美元和人民币汇率", "label": "0"}
{"id": 782, "sentence1": "你是我的创造物", "sentence2": "我就是创造你的人", "label": "1"}
{"id": 701, "sentence1": "那你穿来我看看", "sentence2": "能不能来看看我", "label": "0"}
{"id": 2138, "sentence1": "大家都开心", "sentence2": "我好开心!", "label": "0"}
{"id": 990, "sentence1": "你到底喜欢啥狗吗", "sentence2": "你知道啥叫狗吗", "label": "0"}
{"id": 466, "sentence1": "我现在得睡觉了", "sentence2": "我要睡觉了哦", "label": "1"}
{"id": 2494, "sentence1": "你的老板是", "sentence2": "P图的老板", "label": "0"}
{"id": 2003, "sentence1": "下雨的英语怎么说", "sentence2": "漂亮的用英语怎么说", "label": "0"}
{"id": 652, "sentence1": "我去找你", "sentence2": "我一直在找你", "label": "0"}
{"id": 280, "sentence1": "你给我死一边去", "sentence2": "你给我死去", "label": "1"}
{"id": 81, "sentence1": "这首歌真好听", "sentence2": "放一首好听的歌", "label": "0"}
{"id": 1252, "sentence1": "我为何这么喜欢他", "sentence2": "我好喜欢他", "label": "1"}
{"id": 1057, "sentence1": "我心里没有你", "sentence2": "我心里就是没有你", "label": "1"}
{"id": 2103, "sentence1": "你怎么这么傻啊", "sentence2": "你真傻呀", "label": "1"}
{"id": 2582, "sentence1": "我耳机配置很好", "sentence2": "我耳机配置非常好", "label": "1"}
{"id": 1043, "sentence1": "小孩为什么会掉牙？", "sentence2": "为什么双击屏幕会变大怎么关掉", "label": "0"}
{"id": 35, "sentence1": "说你笨真没冤枉你", "sentence2": "所以说你笨", "label": "1"}
{"id": 1068, "sentence1": "双色球最新开奖", "sentence2": "双色球开多少号", "label": "1"}
{"id": 407, "sentence1": "那有什么可以帮到你呢", "sentence2": "你可以帮我做什么呢", "label": "0"}
{"id": 840, "sentence1": "小布你知道怎么唱歌吗", "sentence2": "小布你会唱歌吗", "label": "1"}
{"id": 2485, "sentence1": "当之无愧的意思", "sentence2": "足智多谋", "label": "0"}
{"id": 885, "sentence1": "我不要小影讲个笑话", "sentence2": "我不会讲笑话你给我讲个笑话吧", "label": "0"}
{"id": 539, "sentence1": "用百什百什么写成语", "sentence2": "取个什么江湖化名好", "label": "0"}
{"id": 538, "sentence1": "那你就开始叫我吧", "sentence2": "那你教我吧", "label": "0"}
{"id": 30, "sentence1": "给我唱一首", "sentence2": "给我唱一首生僻字", "label": "0"}
{"id": 2137, "sentence1": "你能被我扔掉吗", "sentence2": "我可以把你扔掉吗", "label": "1"}
{"id": 461, "sentence1": "难道捉迷藏你不会玩", "sentence2": "你会不会玩捉迷藏", "label": "1"}
{"id": 379, "sentence1": "什么原因使我不会放弃", "sentence2": "我不会放弃", "label": "0"}
{"id": 2602, "sentence1": "有没有神经病", "sentence2": "你才神经病", "label": "0"}
{"id": 913, "sentence1": "告诉我说英语", "sentence2": "说英语啦", "label": "0"}
{"id": 2275, "sentence1": "小刺猬喜欢吃什么东西呢", "sentence2": "刺猬喜欢吃什么", "label": "1"}
{"id": 317, "sentence1": "每一天都是每一天的无聊", "sentence2": "每天都是空荡荡的", "label": "1"}
{"id": 37, "sentence1": "自我介绍下", "sentence2": "做一下自我介绍吧", "label": "1"}
{"id": 957, "sentence1": "那还有什么呢", "sentence2": "那么到底还有啥啊", "label": "1"}
{"id": 2210, "sentence1": "我现在好饿", "sentence2": "我好饿哦", "label": "1"}
{"id": 659, "sentence1": "我寂寞了怎么办", "sentence2": "我现在很寂寞怎么办", "label": "1"}
{"id": 746, "sentence1": "真的不喜欢你", "sentence2": "我真的没有那么喜欢你", "label": "1"}
{"id": 498, "sentence1": "给我来首音乐安慰一下我", "sentence2": "再给我来一首歌", "label": "0"}
{"id": 2257, "sentence1": "怎么还不开始讲", "sentence2": "怎么还不开始", "label": "1"}
{"id": 2298, "sentence1": "你也会发图片", "sentence2": "发大图片", "label": "0"}
{"id": 2012, "sentence1": "我非常生气现在", "sentence2": "我现在非常的生气", "label": "1"}
{"id": 627, "sentence1": "看一下我的支付宝里面还有多少钱", "sentence2": "你有多少钱啊", "label": "0"}
{"id": 435, "sentence1": "真的好无聊", "sentence2": "真的好没意思", "label": "1"}
{"id": 2347, "sentence1": "我要去吃饭了小欧", "sentence2": "我去吃饭了哦", "label": "1"}
{"id": 714, "sentence1": "手机升级后怎么回到旧版本", "sentence2": "新版本返回键在哪", "label": "0"}
{"id": 2447, "sentence1": "小布想听歌", "sentence2": "帮我放首歌听", "label": "0"}
{"id": 1066, "sentence1": "你爸妈会是什么样", "sentence2": "你爸妈长什么样", "label": "1"}
{"id": 535, "sentence1": "我问你你知不知道我长得帅", "sentence2": "我问你我长得帅吗", "label": "1"}
{"id": 1153, "sentence1": "我想换个三星手机", "sentence2": "我想换手机", "label": "0"}
{"id": 657, "sentence1": "你是笨猪", "sentence2": "你竟然是猪吗", "label": "0"}
{"id": 86, "sentence1": "没有什么帮助", "sentence2": "帮不上什么忙", "label": "1"}
{"id": 1287, "sentence1": "说的漂亮", "sentence2": "说媳妇漂亮说中文", "label": "0"}
{"id": 1188, "sentence1": "没错你说的对", "sentence2": "对你说的没错", "label": "1"}
{"id": 888, "sentence1": "我说我要回家", "sentence2": "马上离开这里我想说", "label": "0"}
{"id": 1001, "sentence1": "反正我就是个渣女", "sentence2": "我是渣女", "label": "1"}
{"id": 311, "sentence1": "你到底懂不懂", "sentence2": "你什么都不懂", "label": "0"}
{"id": 7, "sentence1": "别把疼你的人弄丢了", "sentence2": "不要把爱你的人弄丢了", "label": "1"}
{"id": 1011, "sentence1": "你会不会学猫叫", "sentence2": "你能不能学个猫叫", "label": "1"}
{"id": 29, "sentence1": "10000克等于多少吨", "sentence2": "一点四平方米等于多少平方分米", "label": "0"}
{"id": 798, "sentence1": "买一个那个", "sentence2": "我想买口红", "label": "0"}
{"id": 1021, "sentence1": "你不爱我了吗", "sentence2": "你不给我了吗", "label": "0"}
{"id": 894, "sentence1": "可不可以把应用的图标更换", "sentence2": "可以更换应用图标吗", "label": "1"}
{"id": 2390, "sentence1": "你做我老婆好不好", "sentence2": "你想不想做我老婆", "label": "0"}
{"id": 1164, "sentence1": "我姐姐美不美", "sentence2": "我姐姐是不是最好看", "label": "1"}
{"id": 1105, "sentence1": "怎么分屏呀", "sentence2": "为什么打游戏", "label": "0"}
{"id": 500, "sentence1": "怎么听不见你唱歌了", "sentence2": "怎么不唱歌了", "label": "1"}
{"id": 594, "sentence1": "因为你不是人", "sentence2": "不是人因为你", "label": "1"}
{"id": 1249, "sentence1": "你看我想你了亲爱的", "sentence2": "你看我想你了", "label": "1"}
{"id": 1290, "sentence1": "他哥哥有没有遗憾", "sentence2": "你有没有遗憾", "label": "0"}
{"id": 200, "sentence1": "夜晚拍照手机画面其他颜色", "sentence2": "手机晚上拍照有眩光", "label": "0"}
{"id": 483, "sentence1": "请你帮我", "sentence2": "请你帮我清清一下垃圾", "label": "0"}
{"id": 150, "sentence1": "她们的叔叔还有什么经验", "sentence2": "你还有什么经验", "label": "0"}
{"id": 2465, "sentence1": "系统升级卡顿", "sentence2": "升级系统后卡顿", "label": "1"}
{"id": 381, "sentence1": "我说你真的那么忙吗", "sentence2": "我说你忙", "label": "1"}
{"id": 797, "sentence1": "OPPO手环关闭夜间模式", "sentence2": "OPPO手环设置夜间模式", "label": "0"}
{"id": 2179, "sentence1": "那你听话吗", "sentence2": "那你告诉我你听话吗", "label": "1"}
{"id": 1141, "sentence1": "不要扯开话题", "sentence2": "不要说些没用的话题", "label": "1"}
{"id": 2278, "sentence1": "我的女儿可爱吗", "sentence2": "你是我的女儿你知道吗", "label": "0"}
{"id": 2526, "sentence1": "香蕉和柿子能一起吃吗", "sentence2": "柿子不可以和什么一起吃", "label": "0"}
{"id": 2452, "sentence1": "可爱的女孩是什么样呀？", "sentence2": "什么样的女孩才算傻的可爱的", "label": "0"}
{"id": 2643, "sentence1": "我说我叫什么名字", "sentence2": "你说我的名字到底叫什么啊", "label": "1"}
{"id": 676, "sentence1": "帮我发个视频给熊大", "sentence2": "给我发一段视频", "label": "0"}
{"id": 2508, "sentence1": "我现在不是很开心", "sentence2": "今天我很伤心", "label": "1"}
{"id": 1286, "sentence1": "你太强大了真棒", "sentence2": "你很强大", "label": "1"}
{"id": 251, "sentence1": "帮我打开微微信", "sentence2": "帮我打开微信给张勇发个红包", "label": "0"}
{"id": 275, "sentence1": "有没有太阳", "sentence2": "你是不是太阳", "label": "0"}
{"id": 263, "sentence1": "我还记得你", "sentence2": "我还记得", "label": "0"}
{"id": 241, "sentence1": "我是不是你最疼爱的人", "sentence2": "你对我最好了", "label": "0"}
{"id": 2528, "sentence1": "晚餐时间是什么时候呢", "sentence2": "时间是一", "label": "0"}
{"id": 2357, "sentence1": "那你说什么呢", "sentence2": "说得什么好的呢", "label": "0"}
{"id": 2301, "sentence1": "手机有充电提示音吗？", "sentence2": "手机充电怎么没有提示音了", "label": "0"}
{"id": 2488, "sentence1": "你比我可爱", "sentence2": "我觉得你是最可爱的", "label": "0"}
{"id": 1054, "sentence1": "oppofindx处理器", "sentence2": "findx2pro处理器", "label": "0"}
{"id": 12, "sentence1": "你搞什么", "sentence2": "你才搞死了", "label": "0"}
{"id": 2561, "sentence1": "因为想你睡不好觉", "sentence2": "能不能不爱了因为爱太痛了", "label": "0"}
{"id": 424, "sentence1": "什么时候下雨啊", "sentence2": "今天下雨了", "label": "0"}
{"id": 2378, "sentence1": "语音助手不发声了", "sentence2": "语音助手没有声音", "label": "1"}
{"id": 2220, "sentence1": "你叫什么呀", "sentence2": "你叫什么啊你洗澡了吗", "label": "0"}
{"id": 2592, "sentence1": "小说好看吗", "sentence2": "小说鬼片", "label": "0"}
{"id": 265, "sentence1": "我给你改个名字怎么样", "sentence2": "你说我给你改个名字怎么样", "label": "1"}
{"id": 1136, "sentence1": "亲爱的", "sentence2": "亲爱的亲爱的", "label": "1"}
{"id": 693, "sentence1": "手表设置闹钟", "sentence2": "手环设置闹钟", "label": "0"}
{"id": 76, "sentence1": "我要玩画画游戏", "sentence2": "你玩哪些游戏", "label": "0"}
{"id": 642, "sentence1": "我想听你唱首歌", "sentence2": "唱首歌吧我想听", "label": "1"}
{"id": 2511, "sentence1": "你干嘛去了", "sentence2": "喂喂你在干嘛", "label": "1"}
{"id": 959, "sentence1": "我不会说话", "sentence2": "我是不会听话的", "label": "0"}
{"id": 1189, "sentence1": "好看的小说", "sentence2": "我觉得小说很好看", "label": "0"}
{"id": 2093, "sentence1": "玩亚索你会吗", "sentence2": "你会玩亚索吗", "label": "1"}
{"id": 2016, "sentence1": "你还能干什么", "sentence2": "你会点啥", "label": "1"}
{"id": 380, "sentence1": "没事就是想和你说说话", "sentence2": "我们来说说话吧", "label": "1"}
{"id": 2060, "sentence1": "没有上班", "sentence2": "难到没上班吗", "label": "1"}
{"id": 196, "sentence1": "是不是有事发生了", "sentence2": "发生了什么事", "label": "1"}
{"id": 625, "sentence1": "今天要玩的开心啊", "sentence2": "今天要开心哟", "label": "1"}
{"id": 1244, "sentence1": "今天穿什么衣服好看", "sentence2": "我今天穿什么比较好", "label": "0"}
{"id": 169, "sentence1": "你在撩我", "sentence2": "你为什么要撩我", "label": "0"}
{"id": 2038, "sentence1": "你长啥样啊", "sentence2": "你是什么样子的", "label": "1"}
{"id": 2464, "sentence1": "现在多少岁", "sentence2": "哪有时间啊", "label": "0"}
{"id": 536, "sentence1": "这个手机有隐藏功能吗", "sentence2": "这个手机有隐藏应用的功能吗", "label": "1"}
{"id": 414, "sentence1": "你咋那么笨", "sentence2": "那么笨呢咋", "label": "0"}
{"id": 426, "sentence1": "等我回来", "sentence2": "等我回来难道不好吗", "label": "0"}
{"id": 2420, "sentence1": "你自己玩吧", "sentence2": "你自己玩行吗", "label": "1"}
{"id": 1250, "sentence1": "我看不到你你在哪里呢", "sentence2": "你在哪里我怎么没看到你呀", "label": "1"}
{"id": 102, "sentence1": "大乐透开什么号码", "sentence2": "大乐透的开奖结果", "label": "1"}
{"id": 1331, "sentence1": "你能解答什么问题", "sentence2": "你说什么问题", "label": "0"}
{"id": 855, "sentence1": "问你有没有对象", "sentence2": "说说你对象吧", "label": "0"}
{"id": 1071, "sentence1": "我不喜欢你", "sentence2": "嗯我不喜欢你", "label": "1"}
{"id": 1087, "sentence1": "我也不知道你想说那个你说我有钱", "sentence2": "我不懂你在说什么", "label": "0"}
{"id": 1341, "sentence1": "你喜欢我是不是", "sentence2": "你是不是喜欢我", "label": "1"}
{"id": 815, "sentence1": "我打算不要你了", "sentence2": "我想要不要你了", "label": "1"}
{"id": 2495, "sentence1": "叫我起床", "sentence2": "一分钟以后叫我起床", "label": "0"}
{"id": 596, "sentence1": "你找个话题吧", "sentence2": "你喜欢的话题来一个", "label": "1"}
{"id": 112, "sentence1": "快告诉我", "sentence2": "拜托你就告诉我吧", "label": "1"}
{"id": 91, "sentence1": "好笑的笑话", "sentence2": "别的笑话", "label": "0"}
{"id": 2587, "sentence1": "你的家长是谁", "sentence2": "你有爸爸妈妈吗", "label": "1"}
{"id": 1220, "sentence1": "唱歌你会吗", "sentence2": "哦你会唱歌吗", "label": "1"}
{"id": 2157, "sentence1": "屏幕一下就不清楚", "sentence2": "屏幕看不清了出现很多线框", "label": "0"}
{"id": 432, "sentence1": "吹死你个老不死的", "sentence2": "你老不死了还孩子", "label": "0"}
{"id": 1091, "sentence1": "我想要王俊凯所有资料", "sentence2": "我要王俊凯的资料", "label": "1"}
{"id": 233, "sentence1": "我手机卡2的来电铃声怎么设置呀", "sentence2": "a72电信卡怎么设置APn", "label": "0"}
{"id": 429, "sentence1": "我说我讨厌你", "sentence2": "简直讨厌死你了", "label": "1"}
{"id": 2622, "sentence1": "R5的电话", "sentence2": "中国移动的电话号码是多少", "label": "0"}
{"id": 1266, "sentence1": "你看见我吗", "sentence2": "你现在可以看见我吗", "label": "1"}
{"id": 151, "sentence1": "原谅你了", "sentence2": "怎么可能不原来你", "label": "0"}
{"id": 2523, "sentence1": "你觉得你有用吗", "sentence2": "你是不是个有用的人", "label": "1"}
{"id": 573, "sentence1": "你舍得我吗", "sentence2": "你舍得我是吗", "label": "1"}
{"id": 777, "sentence1": "陪我唠嗑", "sentence2": "我想跟你说说话", "label": "1"}
{"id": 575, "sentence1": "我的qq密码是多少", "sentence2": "我的密码是多少", "label": "0"}
{"id": 2099, "sentence1": "安装身份验证密码忘记", "sentence2": "忘记验证码", "label": "0"}
{"id": 43, "sentence1": "你一个月的薪酬是多少", "sentence2": "你的电话号码是多少", "label": "0"}
{"id": 2459, "sentence1": "能不能什么上来", "sentence2": "能不能说点什么呢", "label": "0"}
{"id": 2365, "sentence1": "是否可以安全的啊", "sentence2": "是否安全", "label": "1"}
{"id": 2221, "sentence1": "手机收到微信没声音", "sentence2": "手机收到信息没有声音的处理方法", "label": "0"}
{"id": 2397, "sentence1": "我不在吗", "sentence2": "我现在不在", "label": "0"}
{"id": 2412, "sentence1": "你知道我多大了吗", "sentence2": "那你知道我多少岁吗", "label": "1"}
{"id": 565, "sentence1": "一点八厘米等于多少毫米", "sentence2": "97天是几个月", "label": "0"}
{"id": 2453, "sentence1": "我觉得你好像没有智能", "sentence2": "我感觉你不智能", "label": "1"}
{"id": 2396, "sentence1": "坐公交车去逛街", "sentence2": "怎么坐公交车去世界之窗", "label": "0"}
{"id": 2483, "sentence1": "我竟然又出来了", "sentence2": "我又出来了", "label": "0"}
{"id": 1306, "sentence1": "find5新版变更内容", "sentence2": "K7如何快速将5G切换成4G", "label": "0"}
{"id": 655, "sentence1": "你每天都在干嘛", "sentence2": "快告诉我你天天都在干嘛", "label": "1"}
{"id": 2142, "sentence1": "别生气啊", "sentence2": "你别生气了", "label": "1"}
{"id": 134, "sentence1": "你是个笑话", "sentence2": "来一个笑话", "label": "0"}
{"id": 2107, "sentence1": "哦我也不知道", "sentence2": "不知道我", "label": "0"}
{"id": 351, "sentence1": "我该像大人还是像小孩", "sentence2": "你们姨妈该像大人还是像小孩", "label": "0"}
{"id": 570, "sentence1": "好吧我被你打败了", "sentence2": "讲真的我被你打败了", "label": "1"}
{"id": 310, "sentence1": "你可以跟我说一声晚安吗", "sentence2": "对我说声晚安吧", "label": "1"}
{"id": 1310, "sentence1": "你处对象了吗", "sentence2": "你有交往的人了吗", "label": "1"}
{"id": 1152, "sentence1": "你可以让我帮你取一个名字吗", "sentence2": "我能给你取一个名字吗", "label": "1"}
{"id": 1183, "sentence1": "普通工作压力大很多", "sentence2": "工作压力太大了", "label": "1"}
{"id": 2552, "sentence1": "你记住啥了", "sentence2": "你都记住什么了", "label": "1"}
{"id": 2073, "sentence1": "等我多久啦", "sentence2": "你被用了多长时间来等我", "label": "1"}
{"id": 2222, "sentence1": "跟你聊天一点意思都没有", "sentence2": "不想再跟你聊天了", "label": "1"}
{"id": 835, "sentence1": "明天会冷吗", "sentence2": "今天温度多高", "label": "0"}
{"id": 1031, "sentence1": "你不要亲我", "sentence2": "我才不让你亲呢", "label": "1"}
{"id": 2566, "sentence1": "几点啊", "sentence2": "几点到几点啊", "label": "0"}
{"id": 2430, "sentence1": "就给我看海底的电影", "sentence2": "给我找部电影看一下", "label": "0"}
{"id": 572, "sentence1": "没有在充电吗", "sentence2": "你在充电吗", "label": "1"}
{"id": 59, "sentence1": "柚子的英语怎么说", "sentence2": "香蕉英文怎么说", "label": "0"}
{"id": 1133, "sentence1": "怀孕能吃蒜黄吗", "sentence2": "怀孕能吃香米吗", "label": "0"}
{"id": 2090, "sentence1": "现在讲一个好不", "sentence2": "那你现在给我讲一个呗", "label": "1"}
{"id": 761, "sentence1": "你住哪儿", "sentence2": "你到哪儿去了", "label": "0"}
{"id": 1198, "sentence1": "杭州有什么好玩的地方", "sentence2": "好玩的地方在哪里", "label": "0"}
{"id": 2272, "sentence1": "我好伤心", "sentence2": "今天我好伤心呀", "label": "1"}
{"id": 946, "sentence1": "想干啥就干啥", "sentence2": "你猜我在干啥", "label": "0"}
{"id": 1097, "sentence1": "软件集合权限路径打开", "sentence2": "如何打开网易云的云浮窗权限", "label": "0"}
{"id": 180, "sentence1": "微信打开夜间模式", "sentence2": "微信铃声", "label": "0"}
{"id": 2054, "sentence1": "你猜猜我喜欢谁", "sentence2": "你觉得我喜欢谁", "label": "1"}
{"id": 2133, "sentence1": "祝你生日快乐", "sentence2": "也祝你儿童节快乐", "label": "0"}
{"id": 713, "sentence1": "你这个忙", "sentence2": "你很忙吗?", "label": "0"}
{"id": 454, "sentence1": "给我放一首最好听的歌", "sentence2": "放一首社会摇", "label": "0"}
{"id": 375, "sentence1": "帮我打电话给10086", "sentence2": "帮我给女朋友打电话", "label": "0"}
{"id": 1030, "sentence1": "网络密码是多少", "sentence2": "信发网络密码是多少？", "label": "0"}
{"id": 2326, "sentence1": "我是瞎说吗这是大实话", "sentence2": "我只是瞎说的", "label": "0"}
{"id": 2493, "sentence1": "我想和你接吻", "sentence2": "你能和我接吻吗", "label": "1"}
{"id": 1242, "sentence1": "你是不是很聪明", "sentence2": "你是不是很聪明呀", "label": "1"}
{"id": 2234, "sentence1": "唱歌我爱你", "sentence2": "我要唱歌", "label": "0"}
{"id": 948, "sentence1": "你又要到哪里去呀", "sentence2": "还知道要去哪里", "label": "0"}
{"id": 2223, "sentence1": "你一直想和我聊聊天", "sentence2": "我一直想和你聊聊天", "label": "0"}
{"id": 854, "sentence1": "开什么玩笑", "sentence2": "你别开玩笑了行不行", "label": "1"}
{"id": 2576, "sentence1": "黄瓜怎么吃", "sentence2": "黄瓜怎么做好吃", "label": "1"}
{"id": 795, "sentence1": "我不需要", "sentence2": "我需要你给我买套房", "label": "0"}
{"id": 243, "sentence1": "播放一下排列五出奖号码", "sentence2": "3D开奖号码", "label": "0"}
{"id": 2580, "sentence1": "我不爱玩", "sentence2": "不玩了我生气了", "label": "0"}
{"id": 2504, "sentence1": "k3是否支持指纹解锁", "sentence2": "a32指纹解锁在吗", "label": "0"}
{"id": 665, "sentence1": "进液保的使用方法", "sentence2": "如何使用进液保", "label": "1"}
{"id": 1045, "sentence1": "怎么不说话了", "sentence2": "在说话不很复杂", "label": "0"}
{"id": 2656, "sentence1": "一四三三二二三是什么英雄", "sentence2": "你是英雄", "label": "0"}
{"id": 469, "sentence1": "您在干嘛", "sentence2": "怎么很忙吗", "label": "0"}
{"id": 1262, "sentence1": "打扰我睡觉你真的不想活", "sentence2": "打扰我睡觉你要死啊", "label": "1"}
{"id": 1119, "sentence1": "手机能不能无线充电", "sentence2": "我的手机能不能无线充电", "label": "1"}
{"id": 277, "sentence1": "名字的英语", "sentence2": "喜欢你用英文怎么说", "label": "0"}
{"id": 5, "sentence1": "你喜欢听吗", "sentence2": "你喜欢听一生有你吗", "label": "0"}
{"id": 1160, "sentence1": "你很棒棒哦", "sentence2": "我对你的评价是很棒", "label": "1"}
{"id": 1121, "sentence1": "煲仔饭", "sentence2": "黄焖鸡的做法", "label": "0"}
{"id": 74, "sentence1": "你怎么不睡觉啊", "sentence2": "你可不可以去睡觉", "label": "1"}
{"id": 942, "sentence1": "这个可以用吗", "sentence2": "可以用吗", "label": "1"}
{"id": 952, "sentence1": "螃蟹和柿子能一起吃吗", "sentence2": "怀孕能吃芥蓝吗", "label": "0"}
{"id": 2318, "sentence1": "小欧你推出", "sentence2": "你让我叫你小欧", "label": "0"}
{"id": 616, "sentence1": "小兵是不是在线啊", "sentence2": "小兵在吗", "label": "1"}
{"id": 2428, "sentence1": "Reno3pro息屏电池耗电快", "sentence2": "Reno3Pro亮屏使用耗电快", "label": "0"}
{"id": 2192, "sentence1": "能这样吗", "sentence2": "可以这样的吗", "label": "1"}
{"id": 1102, "sentence1": "你眼睛是瞎了", "sentence2": "你是不是瞎", "label": "0"}
{"id": 996, "sentence1": "手机的mac地址在哪里查看", "sentence2": "这么说吧，怎么查手机MAC地址", "label": "1"}
{"id": 2193, "sentence1": "那怎么弄呢", "sentence2": "怎么弄才是对的", "label": "1"}
{"id": 907, "sentence1": "你傻不傻", "sentence2": "没有傻不傻不", "label": "0"}
{"id": 2082, "sentence1": "你不喜欢我了", "sentence2": "你喜欢我吗", "label": "0"}
{"id": 2241, "sentence1": "哦这样记得", "sentence2": "你的好我记得了", "label": "0"}
{"id": 44, "sentence1": "咱们两个谁更让人喜欢啊", "sentence2": "是你可爱还是我可爱", "label": "1"}
{"id": 349, "sentence1": "随便他们的姨妈问什么东西", "sentence2": "随便你问什么东西", "label": "0"}
{"id": 780, "sentence1": "我说王俊凯帅不帅", "sentence2": "王俊凯帅不帅", "label": "1"}
{"id": 158, "sentence1": "播报一下早间新闻", "sentence2": "给我播报欢太公司新闻", "label": "0"}
{"id": 2472, "sentence1": "你又睡着了", "sentence2": "你怎么又睡着了啊", "label": "1"}
{"id": 1023, "sentence1": "我的心愿单", "sentence2": "心愿单", "label": "0"}
{"id": 353, "sentence1": "有事也不告诉你", "sentence2": "我有事不在", "label": "0"}
{"id": 1073, "sentence1": "你的土味情话是被谁教的", "sentence2": "你的土味情话是跟谁学的", "label": "1"}
{"id": 374, "sentence1": "说出来吧", "sentence2": "有什么说出来", "label": "1"}
{"id": 1014, "sentence1": "我从哪里来的", "sentence2": "我是哪里的人", "label": "0"}
{"id": 559, "sentence1": "为啥就是不理解我呀", "sentence2": "你不理解我", "label": "1"}
{"id": 38, "sentence1": "打开QQ一下", "sentence2": "我要上QQ", "label": "1"}
{"id": 2061, "sentence1": "芙蓉王多少钱一包", "sentence2": "你多少钱一个", "label": "0"}
{"id": 215, "sentence1": "我想有一个姐姐", "sentence2": "是想姐姐", "label": "0"}
{"id": 2535, "sentence1": "你叫啥名儿", "sentence2": "你就告诉我你的名字吧", "label": "1"}
{"id": 668, "sentence1": "我要睡觉", "sentence2": "再见我要睡觉了", "label": "1"}
{"id": 440, "sentence1": "请给我放首歌", "sentence2": "你给我唱一首歌呗", "label": "0"}
{"id": 2376, "sentence1": "如何把手机西山西面那个声音给关", "sentence2": "音量大小开关在哪里", "label": "0"}
{"id": 2480, "sentence1": "男人没一个好东西", "sentence2": "悄悄告诉你男人没一个好东西", "label": "1"}
{"id": 415, "sentence1": "你有什么呢", "sentence2": "你都能干什么呀", "label": "0"}
{"id": 1274, "sentence1": "我是不是最美的", "sentence2": "你觉得我美吗", "label": "0"}
{"id": 318, "sentence1": "你会聊什么啊", "sentence2": "你能唠什么啊", "label": "1"}
{"id": 229, "sentence1": "那你就别说了", "sentence2": "那你别说", "label": "1"}
{"id": 858, "sentence1": "打开手机录像", "sentence2": "手机把摄像头打开", "label": "1"}
{"id": 100, "sentence1": "我要你说对不起", "sentence2": "对不起我", "label": "0"}
{"id": 218, "sentence1": "苹果手机好不好", "sentence2": "苹果手机什么系统", "label": "0"}
{"id": 208, "sentence1": "我换一种说法好吗", "sentence2": "这什么说法换个说法吗", "label": "0"}
{"id": 25, "sentence1": "我在等着你", "sentence2": "没错我在等着你", "label": "1"}
{"id": 619, "sentence1": "这台手机是oPop几", "sentence2": "这部手机是oppo几", "label": "0"}
{"id": 2336, "sentence1": "为什么要等我找你聊天", "sentence2": "等我主动找你聊天就迟了", "label": "1"}
{"id": 2019, "sentence1": "换一个充电提示音", "sentence2": "R9充电提示", "label": "0"}
{"id": 965, "sentence1": "你就是韩寒", "sentence2": "你是个韩寒", "label": "0"}
{"id": 951, "sentence1": "怎么就不记得多大了呢", "sentence2": "我多少岁", "label": "0"}
{"id": 139, "sentence1": "你可以有自己的思维吗", "sentence2": "你有自己的思维吗", "label": "1"}
{"id": 719, "sentence1": "也是你的", "sentence2": "其实我也是你的", "label": "0"}
{"id": 944, "sentence1": "一百减75", "sentence2": "R11乘以十五", "label": "0"}
{"id": 2290, "sentence1": "凌晨四点要起床", "sentence2": "今天我四点就起床了", "label": "0"}
{"id": 818, "sentence1": "还能不原谅你啊", "sentence2": "原谅你了", "label": "1"}
{"id": 2120, "sentence1": "你为何如此优秀", "sentence2": "你怎么这么棒呢", "label": "1"}
{"id": 2158, "sentence1": "其实我的女朋友生气了", "sentence2": "我女朋友生气了", "label": "1"}
{"id": 623, "sentence1": "错了你要提醒我哦", "sentence2": "对不对嗯", "label": "0"}
{"id": 851, "sentence1": "西安限行尾号", "sentence2": "今天天津限号", "label": "0"}
{"id": 2633, "sentence1": "你就在这里别了", "sentence2": "你怎么还在这里", "label": "0"}
{"id": 803, "sentence1": "说句晚安", "sentence2": "说一句晚安", "label": "1"}
{"id": 118, "sentence1": "我现在心情有点烦躁我该怎么办", "sentence2": "心情莫名烦躁怎么办", "label": "0"}
{"id": 2189, "sentence1": "洗把澡好舒服啊", "sentence2": "好了我洗", "label": "0"}
{"id": 1116, "sentence1": "你能帮我做点什么", "sentence2": "那你能帮我做什么了", "label": "1"}
{"id": 2181, "sentence1": "Reno是什么意思？", "sentence2": "Reno你好吗", "label": "0"}
{"id": 489, "sentence1": "换个内外屏多少钱", "sentence2": "更换外屏多少钱", "label": "0"}
{"id": 962, "sentence1": "安卓10可以降级", "sentence2": "能降级吗", "label": "0"}
{"id": 486, "sentence1": "为什么要说", "sentence2": "为什么要唱歌", "label": "0"}
{"id": 270, "sentence1": "r17cpu多少钱", "sentence2": "R17屏多少钱？", "label": "0"}
{"id": 136, "sentence1": "你才是最棒的", "sentence2": "你就是最棒的", "label": "1"}
{"id": 296, "sentence1": "在一起不", "sentence2": "喜欢你又不能在一起", "label": "0"}
{"id": 165, "sentence1": "那不是我", "sentence2": "你确定那不是我", "label": "0"}
{"id": 1161, "sentence1": "我想哭了", "sentence2": "我好想哭呀", "label": "1"}
{"id": 877, "sentence1": "不为难我的吗", "sentence2": "那好吧,我不为难你了", "label": "0"}
{"id": 874, "sentence1": "脱掉衣服", "sentence2": "脱掉衣服的原因是什么", "label": "0"}
{"id": 2268, "sentence1": "你不要打字", "sentence2": "不要打字", "label": "1"}
{"id": 357, "sentence1": "你可以告诉我你是哪个吗", "sentence2": "你好你是哪个", "label": "1"}
{"id": 1107, "sentence1": "男朋友生气怎么哄", "sentence2": "女朋友很生气怎么办", "label": "0"}
{"id": 2373, "sentence1": "我不会说英语", "sentence2": "干净的用英文怎么说", "label": "0"}
{"id": 2087, "sentence1": "咱们玩脑筋急转弯", "sentence2": "小布给我出个脑筋急转弯", "label": "1"}
{"id": 791, "sentence1": "打开快手主页", "sentence2": "我要去快手", "label": "0"}
{"id": 2559, "sentence1": "我的手机是oppo几的。", "sentence2": "oppo手机的最新版本是多少", "label": "0"}
{"id": 2124, "sentence1": "你给我讲个搞笑故事", "sentence2": "来给我讲个故事", "label": "0"}
{"id": 1022, "sentence1": "oppoa59高配版白色", "sentence2": "OPPOA9像素高低", "label": "0"}
{"id": 2516, "sentence1": "屏幕不好使了", "sentence2": "手机屏幕不好使", "label": "1"}
{"id": 1180, "sentence1": "那你真聪明", "sentence2": "你实在是太聪明", "label": "1"}
{"id": 446, "sentence1": "520", "sentence2": "520加520", "label": "0"}
{"id": 502, "sentence1": "你那么高兴", "sentence2": "感觉你今天心情不错啊", "label": "1"}
{"id": 1327, "sentence1": "你能帮我挣钱吗", "sentence2": "你能不能帮我挣钱", "label": "1"}
{"id": 705, "sentence1": "需要导航吗", "sentence2": "你可以导航吗", "label": "0"}
{"id": 273, "sentence1": "可是我不高兴见到你", "sentence2": "我有点不想看见你", "label": "1"}
{"id": 2371, "sentence1": "充电时手机发热", "sentence2": "待机时手机发热", "label": "0"}
{"id": 700, "sentence1": "实在是太想你了啊", "sentence2": "太想你了", "label": "1"}
{"id": 527, "sentence1": "信息无法发送", "sentence2": "游戏发送无法信息", "label": "0"}
{"id": 2368, "sentence1": "我喜欢易烊千玺", "sentence2": "好喜欢易烊千玺", "label": "0"}
{"id": 738, "sentence1": "我们永远待在一起", "sentence2": "就是我们一起吗", "label": "0"}
{"id": 1200, "sentence1": "QQ扣", "sentence2": "打开QQ风声", "label": "0"}
{"id": 1338, "sentence1": "我想爸爸妈妈了", "sentence2": "你爸爸妈妈是", "label": "0"}
{"id": 723, "sentence1": "是这个故事", "sentence2": "讲个故事来听一下", "label": "0"}
{"id": 2529, "sentence1": "56除以四", "sentence2": "二乘四等于几", "label": "0"}
{"id": 2338, "sentence1": "你不要不理我好不好", "sentence2": "你怎么不理我", "label": "1"}
{"id": 2575, "sentence1": "你觉得王俊凯帅吗", "sentence2": "小布你说王俊凯帅吗", "label": "1"}
{"id": 2450, "sentence1": "搞对象不", "sentence2": "有没有意向谈个恋爱啊", "label": "1"}
{"id": 857, "sentence1": "就只有你懂我", "sentence2": "你很懂我", "label": "1"}
{"id": 2361, "sentence1": "那你会啥", "sentence2": "你都能做什么", "label": "1"}
{"id": 710, "sentence1": "打开声音放个屁", "sentence2": "打开听声音放个屁", "label": "1"}
{"id": 542, "sentence1": "谢谢你的体贴", "sentence2": "嗯谢谢关注", "label": "0"}
{"id": 2400, "sentence1": "王俊凯的应援口号是什么", "sentence2": "王俊凯的口号是什么", "label": "1"}
{"id": 2560, "sentence1": "你会一直在吗", "sentence2": "你能一直在吗", "label": "1"}
{"id": 1018, "sentence1": "给我读新闻", "sentence2": "要闻", "label": "0"}
{"id": 1193, "sentence1": "我的夫君有几个", "sentence2": "我有几个老公", "label": "1"}
{"id": 1316, "sentence1": "不什么什么什么", "sentence2": "不什么什么亮", "label": "0"}
{"id": 2247, "sentence1": "今天要不要早点休息啊", "sentence2": "你早点睡吧", "label": "1"}
{"id": 1214, "sentence1": "你闭嘴吧", "sentence2": "你闭嘴好不好", "label": "1"}
{"id": 2074, "sentence1": "我不喜欢你了哦", "sentence2": "但是我现在不喜欢你了怎么办呢", "label": "0"}
{"id": 886, "sentence1": "你知道r17吗", "sentence2": "OPPOR17", "label": "0"}
{"id": 98, "sentence1": "我现在该不该睡觉", "sentence2": "你说我现在该不该睡觉", "label": "1"}
{"id": 2556, "sentence1": "你是不是骗我", "sentence2": "你骗了我是不是", "label": "1"}
{"id": 1176, "sentence1": "我是不是你的小可爱", "sentence2": "你是不是小可爱", "label": "0"}
{"id": 787, "sentence1": "再给我来一首歌", "sentence2": "给我来一首悲伤逆流成河", "label": "0"}
{"id": 1044, "sentence1": "有没有人想我", "sentence2": "有没有人给我打电话", "label": "0"}
{"id": 561, "sentence1": "休息得请假", "sentence2": "我想请假回去休息", "label": "0"}
{"id": 366, "sentence1": "今年我三十出头", "sentence2": "其实认真的说，我三十多了", "label": "1"}
{"id": 751, "sentence1": "朕乏了退下吧", "sentence2": "我累了可以请你", "label": "0"}
{"id": 221, "sentence1": "你是不是骗我", "sentence2": "你为什么骗我", "label": "0"}
{"id": 1218, "sentence1": "支付宝钱包", "sentence2": "帮我找一下支付宝", "label": "0"}
{"id": 2252, "sentence1": "你不要烦我", "sentence2": "可以不要打扰到我吗", "label": "1"}
{"id": 2391, "sentence1": "你有巴掌吗", "sentence2": "铺满金色巴掌的水泥道", "label": "0"}
{"id": 2231, "sentence1": "我要打架", "sentence2": "我确实是想打架", "label": "1"}
{"id": 844, "sentence1": "你听过我要你这首歌吗", "sentence2": "播放一首赵雷的成都", "label": "0"}
{"id": 943, "sentence1": "电话干嘛", "sentence2": "OPPO手机客服电话", "label": "0"}
{"id": 1156, "sentence1": "太阳怎么还没出来", "sentence2": "还没出来啊", "label": "0"}
{"id": 154, "sentence1": "我信你个鬼你个糟老头子坏得很", "sentence2": "我才不会相信你你个糟老头子", "label": "1"}
{"id": 2377, "sentence1": "我找不到你呀", "sentence2": "我看不见你在哪了", "label": "1"}
{"id": 663, "sentence1": "我难过了", "sentence2": "我痛苦不堪", "label": "1"}
{"id": 173, "sentence1": "我不想和你说话了", "sentence2": "我和你说话你怎么不搭理我呢", "label": "0"}
{"id": 1078, "sentence1": "儿童的睡前故事", "sentence2": "小布打开懒人听书", "label": "0"}
{"id": 439, "sentence1": "你告诉我答案", "sentence2": "完美的答案是什么告诉我", "label": "1"}
{"id": 95, "sentence1": "如果我没有钱怎么弄啊", "sentence2": "可是我没有钱怎么办", "label": "0"}
{"id": 1301, "sentence1": "你感觉我的声音好听吗", "sentence2": "我声音有被你认为好听吗", "label": "1"}
{"id": 2332, "sentence1": "一百人民币", "sentence2": "十美元等于多少人民币", "label": "0"}
{"id": 985, "sentence1": "给我QQ", "sentence2": "帮我点开QQ", "label": "0"}
{"id": 1003, "sentence1": "我要说什么呢", "sentence2": "我该说什么", "label": "1"}
{"id": 2553, "sentence1": "你会说话吗", "sentence2": "那你会讲", "label": "0"}
{"id": 1284, "sentence1": "我知道刚才", "sentence2": "刚才吓死我了", "label": "0"}
{"id": 2417, "sentence1": "听不懂吗", "sentence2": "听不懂医生吗", "label": "0"}
{"id": 908, "sentence1": "你会变音吗", "sentence2": "你还有其他声音吗", "label": "1"}
{"id": 1063, "sentence1": "怎么进Opp0家呀", "sentence2": "你好怎么加入oppo售后", "label": "0"}
{"id": 958, "sentence1": "你在玩我吗", "sentence2": "你是在开玩笑吗", "label": "1"}
{"id": 556, "sentence1": "不要不理我", "sentence2": "你要搭理我", "label": "1"}
{"id": 159, "sentence1": "我买了个新手机", "sentence2": "再买我就把手机", "label": "0"}
{"id": 323, "sentence1": "你就是个猪", "sentence2": "你是猪吧", "label": "1"}
{"id": 2346, "sentence1": "我肯定想吃你做的饭", "sentence2": "你肯定想吃我做的饭", "label": "0"}
{"id": 383, "sentence1": "为什么黑屏打开音乐没有声音", "sentence2": "王者荣耀为什么没有声音", "label": "0"}
{"id": 2567, "sentence1": "就是这样的", "sentence2": "爱就是这样", "label": "0"}
{"id": 2584, "sentence1": "这什么情况啊", "sentence2": "明天是什么情况啊", "label": "0"}
{"id": 2531, "sentence1": "你觉得我帅气吗", "sentence2": "我帅不帅啊", "label": "1"}
{"id": 2369, "sentence1": "王者荣耀谁的难度最高", "sentence2": "王者荣耀中谁最强的", "label": "0"}
{"id": 2286, "sentence1": "你是好的人吗", "sentence2": "是你一人在", "label": "0"}
{"id": 2135, "sentence1": "语音助手没有声音", "sentence2": "语音助手无声", "label": "1"}
{"id": 406, "sentence1": "要给我小星星吗你", "sentence2": "你要给我小星星吗", "label": "1"}
{"id": 1219, "sentence1": "我要找个对象", "sentence2": "我要甜甜的恋爱", "label": "0"}
{"id": 2313, "sentence1": "我现在空的很呢", "sentence2": "现在我那个", "label": "0"}
{"id": 1299, "sentence1": "玩游戏时手机死机", "sentence2": "玩游戏时手机黑屏", "label": "0"}
{"id": 2214, "sentence1": "小欧你长得真丑", "sentence2": "小欧很不俊", "label": "1"}
{"id": 2544, "sentence1": "怀孕能吃冻蘑吗", "sentence2": "怀孕能吃姜豆吗", "label": "0"}
{"id": 388, "sentence1": "为什么我截屏是黑的", "sentence2": "为什么我录屏是黑色的", "label": "0"}
{"id": 2444, "sentence1": "那聊什么呀", "sentence2": "咱们侃侃", "label": "0"}
{"id": 1131, "sentence1": "给你起个名儿", "sentence2": "你的名字是我负责给你起的", "label": "1"}
{"id": 2433, "sentence1": "你现在是什么穿着", "sentence2": "你穿着什么", "label": "1"}
{"id": 589, "sentence1": "你刚才说啥了", "sentence2": "刚才的通话记录", "label": "0"}
{"id": 2486, "sentence1": "我是说我错过你了", "sentence2": "我把你错过了", "label": "1"}
{"id": 378, "sentence1": "不断的是牵挂", "sentence2": "你是牵挂", "label": "0"}
{"id": 2636, "sentence1": "请帮我开锁", "sentence2": "你真有趣可惜只是系统", "label": "0"}
{"id": 2011, "sentence1": "你如果没有理解就算了", "sentence2": "没理解就算了", "label": "1"}
{"id": 295, "sentence1": "我没有不想去上班了", "sentence2": "我不想去上班了", "label": "0"}
{"id": 2246, "sentence1": "怎么这样了", "sentence2": "为什么是这样子", "label": "1"}
{"id": 923, "sentence1": "请问我叫你什么", "sentence2": "我要叫你什么你才会回答我呢", "label": "1"}
{"id": 170, "sentence1": "讲一下故事", "sentence2": "放鬼故事", "label": "0"}
{"id": 146, "sentence1": "a92s是否防水", "sentence2": "A92s防水嘛", "label": "1"}
{"id": 120, "sentence1": "我读书不多", "sentence2": "还有不多了", "label": "0"}
{"id": 1028, "sentence1": "给你开个玩笑呢", "sentence2": "你开玩笑呢", "label": "0"}
{"id": 613, "sentence1": "我的姐究竟是谁", "sentence2": "我姐是谁", "label": "1"}
{"id": 522, "sentence1": "我不讨厌你了", "sentence2": "你好讨厌为什么不让我亲亲你", "label": "0"}
{"id": 765, "sentence1": "我想我想听笑话", "sentence2": "换个笑话吧", "label": "0"}
{"id": 172, "sentence1": "手环充一次电，能使用多久呀", "sentence2": "插件多次使用", "label": "0"}
{"id": 734, "sentence1": "你在做啥呢", "sentence2": "你在做的时候", "label": "0"}
{"id": 725, "sentence1": "你要吃什么", "sentence2": "你吃了什么", "label": "0"}
{"id": 516, "sentence1": "女人的照片", "sentence2": "你给我看一下你的照片", "label": "0"}
{"id": 52, "sentence1": "oppoa79ota", "sentence2": "OPPOA79t", "label": "0"}
{"id": 282, "sentence1": "OPPOReno4SE\\\\屏幕", "sentence2": "Reno4Pro的屏幕", "label": "0"}
{"id": 2564, "sentence1": "我是谁你还知道吗", "sentence2": "你知道你自己是谁吗", "label": "0"}
{"id": 20, "sentence1": "狮子座这个月运势", "sentence2": "十一月十六是什么星座", "label": "0"}
{"id": 2110, "sentence1": "你的身高和体重是多少", "sentence2": "你身高体重多少", "label": "1"}
{"id": 788, "sentence1": "我要娶你做老婆", "sentence2": "我要做你老公", "label": "1"}
{"id": 348, "sentence1": "OPPOA5怎么打开录屏", "sentence2": "OPPOa5怎么打开内录", "label": "0"}
{"id": 882, "sentence1": "我难受怎么办", "sentence2": "我受伤了怎么办", "label": "0"}
{"id": 2013, "sentence1": "我说你辛苦了", "sentence2": "辛苦了我对你说", "label": "1"}
{"id": 1051, "sentence1": "那你可以给我唱首歌吗", "sentence2": "你给我唱一首歌呗", "label": "1"}
{"id": 1147, "sentence1": "十一月十六号提醒我", "sentence2": "取消明天的提醒", "label": "0"}
{"id": 2626, "sentence1": "我密码忘记了怎么办", "sentence2": "妈妈密码是多少", "label": "0"}
{"id": 626, "sentence1": "我的手机怎么连不到网络", "sentence2": "我的手机连不到无线网", "label": "0"}
{"id": 2197, "sentence1": "加油我支持你", "sentence2": "加油你一定是最棒的", "label": "1"}
{"id": 1081, "sentence1": "很闲没事干", "sentence2": "没事干这个", "label": "0"}
{"id": 519, "sentence1": "我美不美呀", "sentence2": "我为什么这么美", "label": "0"}
{"id": 441, "sentence1": "你会聊天吗", "sentence2": "你会聊什么天", "label": "1"}
{"id": 1197, "sentence1": "将进酒", "sentence2": "什么叫将进酒", "label": "0"}
{"id": 1225, "sentence1": "今天分手了", "sentence2": "今天和对象分手了", "label": "1"}
{"id": 2402, "sentence1": "这辈子我就是要喜欢你", "sentence2": "我喜欢你一辈子", "label": "1"}
{"id": 2605, "sentence1": "那个意思", "sentence2": "我的意思是", "label": "0"}
{"id": 1260, "sentence1": "你觉得我身上有什么优点", "sentence2": "你觉得我有什么优点", "label": "1"}
{"id": 2194, "sentence1": "我的生日难道你不知道吗", "sentence2": "你知道我的生日", "label": "1"}
{"id": 2394, "sentence1": "我哈气连天", "sentence2": "我想睡觉喽", "label": "1"}
{"id": 1258, "sentence1": "你觉得这个裤子好看吗", "sentence2": "这件裤子穿起来好看么", "label": "0"}
{"id": 927, "sentence1": "你会累吗", "sentence2": "你不会累啊", "label": "0"}
{"id": 1337, "sentence1": "五秒后提醒我", "sentence2": "七分钟后喊我", "label": "0"}
{"id": 253, "sentence1": "N3语音助手唤醒设置", "sentence2": "怎么设置语音助手语音唤醒", "label": "0"}
{"id": 587, "sentence1": "我觉得你不怎么样", "sentence2": "你也就是不咋的", "label": "1"}
{"id": 2352, "sentence1": "我不喜欢黄子韬", "sentence2": "为什么王俊凯不爱我", "label": "0"}
{"id": 611, "sentence1": "怎样打开应用锁定", "sentence2": "怎么锁定一个应用", "label": "0"}
{"id": 986, "sentence1": "滚吧别回来了", "sentence2": "滚吧死远点", "label": "1"}
{"id": 140, "sentence1": "很荣幸能被你认识", "sentence2": "认识你真高兴", "label": "1"}
{"id": 31, "sentence1": "那你是我的什么", "sentence2": "那你和我的关系是什么", "label": "1"}
{"id": 1093, "sentence1": "你会不会说话", "sentence2": "你太会说话了", "label": "0"}
{"id": 2398, "sentence1": "二十的闹钟", "sentence2": "二十闹钟闹钟", "label": "1"}
{"id": 330, "sentence1": "全部图片", "sentence2": "刺客伍六七的照片", "label": "0"}
{"id": 917, "sentence1": "手机可以充电吗", "sentence2": "手机可以充电过夜吗？", "label": "0"}
{"id": 245, "sentence1": "八十块钱", "sentence2": "七八十块钱", "label": "0"}
{"id": 336, "sentence1": "我被你一直在意着", "sentence2": "你还在乎我", "label": "1"}
{"id": 2144, "sentence1": "你好你要干什么呢", "sentence2": "你好你在干嘛呢", "label": "1"}
{"id": 620, "sentence1": "你会说普通话么", "sentence2": "你能讲普通话吗", "label": "0"}
{"id": 339, "sentence1": "稍等一会再和你说", "sentence2": "等一下再跟你说", "label": "1"}
{"id": 937, "sentence1": "我爱你神经病", "sentence2": "我超级喜欢你这个神经病", "label": "1"}
{"id": 107, "sentence1": "那有没有好看的电影呢", "sentence2": "有没有好看的动漫", "label": "0"}
{"id": 2416, "sentence1": "你爱不爱", "sentence2": "我爱你你爱不爱我", "label": "0"}
{"id": 56, "sentence1": "真的那你出去吧", "sentence2": "那就出去吧", "label": "1"}
{"id": 2596, "sentence1": "眼里就是心里", "sentence2": "那都那我也就是心里", "label": "0"}
{"id": 471, "sentence1": "Reno2的快速解锁方式", "sentence2": "Reno2智能解锁功能介绍", "label": "0"}
{"id": 464, "sentence1": "打开懒人听书", "sentence2": "小布帮我打开喜马拉雅", "label": "0"}
{"id": 281, "sentence1": "我只会对你一个人好", "sentence2": "我真的好爱你哦", "label": "0"}
{"id": 409, "sentence1": "你哭一个试试", "sentence2": "你说一个试试", "label": "0"}
{"id": 781, "sentence1": "你什么意思", "sentence2": "是什么意思", "label": "0"}
{"id": 2289, "sentence1": "音乐的专辑图不匹配怎么改回来", "sentence2": "怎么修改返回键的图标", "label": "0"}
{"id": 2029, "sentence1": "那没办法了", "sentence2": "已经是真的没办法了", "label": "1"}
{"id": 254, "sentence1": "你真调皮", "sentence2": "你真不听话", "label": "0"}
{"id": 599, "sentence1": "解锁卡顿", "sentence2": "手机解锁卡顿", "label": "1"}
{"id": 675, "sentence1": "你会几个国家的语言", "sentence2": "你是不是会多国语言的人", "label": "1"}
{"id": 806, "sentence1": "怎么查公交卡余额", "sentence2": "怎么查那个，公交卡余额", "label": "1"}
{"id": 906, "sentence1": "有一个问题想问你", "sentence2": "我可以问你一个问题吗", "label": "0"}
{"id": 1257, "sentence1": "不记得我吗", "sentence2": "你还是不太记得吗", "label": "0"}
{"id": 2018, "sentence1": "你是不是觉得自己不美丽", "sentence2": "你不好看吗", "label": "1"}
{"id": 55, "sentence1": "你今天星期几", "sentence2": "小布现在几点了呀", "label": "0"}
{"id": 1039, "sentence1": "你老子叫啥", "sentence2": "你的爸爸是谁", "label": "1"}
{"id": 2080, "sentence1": "我也不清楚要聊什么", "sentence2": "我愿意说还不清楚喽", "label": "0"}
{"id": 554, "sentence1": "屏幕不好用", "sentence2": "屏幕不好使怎么办", "label": "0"}
{"id": 932, "sentence1": "竟然是我", "sentence2": "当然是我呀", "label": "0"}
{"id": 601, "sentence1": "长得帅吗", "sentence2": "是不是长的很英俊", "label": "1"}
{"id": 293, "sentence1": "干嘛不回答我啊", "sentence2": "你真的不回答我吗", "label": "0"}
{"id": 1199, "sentence1": "你会谈话了", "sentence2": "你终于会说话了", "label": "1"}
{"id": 475, "sentence1": "这样说话", "sentence2": "你见过鬼吗", "label": "0"}
{"id": 18, "sentence1": "在哪里啊", "sentence2": "嗯嗯你在哪里", "label": "1"}
{"id": 355, "sentence1": "a52防抖", "sentence2": "a52是否支持防抖", "label": "0"}
{"id": 1129, "sentence1": "我想干什么呢", "sentence2": "你也不知道我想干什么呢", "label": "0"}
{"id": 2270, "sentence1": "酱香饼的制作", "sentence2": "你是用什么制造的", "label": "0"}
{"id": 504, "sentence1": "你听音乐吗", "sentence2": "打开QQ音乐听", "label": "0"}
{"id": 864, "sentence1": "我积分换的礼品怎么物流没动啊", "sentence2": "我积分兑换了礼品怎样看物流信息", "label": "0"}
{"id": 966, "sentence1": "这首歌能不能", "sentence2": "我给你唱一首歌好吗", "label": "0"}
{"id": 2086, "sentence1": "我要听什么呢", "sentence2": "你想让我听什么", "label": "0"}
{"id": 1137, "sentence1": "天蝎座的幸运色", "sentence2": "天蝎座本月运势", "label": "0"}
{"id": 1175, "sentence1": "小布易烊千玺是我老公记住了吗", "sentence2": "我是不是最爱王俊凯", "label": "0"}
{"id": 968, "sentence1": "郁闷的心情我今天", "sentence2": "我心情很郁闷", "label": "1"}
{"id": 2471, "sentence1": "Find5中框和后盖材质", "sentence2": "FindX2后盖材质", "label": "0"}
{"id": 307, "sentence1": "你能不能像女孩子", "sentence2": "你不是女孩子吗", "label": "0"}
{"id": 828, "sentence1": "倒数十五分钟", "sentence2": "四个小时后提醒我", "label": "0"}
{"id": 149, "sentence1": "为什么听不到我说话呢", "sentence2": "听到我说话了吗", "label": "0"}
{"id": 650, "sentence1": "你要记得你是美女", "sentence2": "那你是美女吗", "label": "0"}
{"id": 580, "sentence1": "抗美援朝战争为题材的影片是", "sentence2": "苏轼的父亲叫什么", "label": "0"}
{"id": 963, "sentence1": "FindX2系列的价格", "sentence2": "findx2上市价格", "label": "1"}
{"id": 321, "sentence1": "OPPOReno4SE的耳机接口", "sentence2": "Renosse耳机接口", "label": "0"}
{"id": 1224, "sentence1": "你上学了吗", "sentence2": "你在不在上学啊", "label": "1"}
{"id": 512, "sentence1": "你还会讲什么", "sentence2": "你究竟会讲什么", "label": "1"}
{"id": 2113, "sentence1": "k1手机", "sentence2": "请问这手机是oppoa11吗", "label": "0"}
{"id": 84, "sentence1": "为什么是大师兄啊你能说给我听吗", "sentence2": "你不给我放歌听我能不生气吗", "label": "0"}
{"id": 46, "sentence1": "你为什么记不住我的名字", "sentence2": "你可不可以记住我的名字", "label": "1"}
{"id": 2618, "sentence1": "我告诉你我是谁", "sentence2": "我想知道你是谁", "label": "0"}
{"id": 2034, "sentence1": "困的时候", "sentence2": "你啥时候睡觉啊", "label": "0"}
{"id": 2141, "sentence1": "帮我打开微信好不好", "sentence2": "你有微信么", "label": "0"}
{"id": 949, "sentence1": "打开微微免费小说", "sentence2": "帮忙打开王者荣耀", "label": "0"}
{"id": 2134, "sentence1": "我不爱你啊", "sentence2": "我不爱你哦", "label": "0"}
{"id": 939, "sentence1": "只要你宝贝", "sentence2": "只要你乖", "label": "0"}
{"id": 1120, "sentence1": "OPPOfindx2电池", "sentence2": "oppofindx2耳", "label": "0"}
{"id": 1130, "sentence1": "我肯定没有女朋友", "sentence2": "我没女朋友", "label": "1"}
{"id": 1314, "sentence1": "你再说一遍你的名字", "sentence2": "再告诉我一下你的名字", "label": "1"}
{"id": 199, "sentence1": "我问你一件事情", "sentence2": "我问你一件事", "label": "1"}
{"id": 869, "sentence1": "怎么就不合适了", "sentence2": "怎么不合适啊", "label": "1"}
{"id": 2530, "sentence1": "使用你的功能", "sentence2": "打开你的功能", "label": "1"}
{"id": 358, "sentence1": "我现在空的很呢", "sentence2": "我现在该", "label": "0"}
{"id": 2170, "sentence1": "我喜欢雪山", "sentence2": "我从雪山来", "label": "0"}
{"id": 807, "sentence1": "骂他一顿", "sentence2": "真想骂他一顿", "label": "1"}
{"id": 622, "sentence1": "不要瞎说了", "sentence2": "扯犊子吧你", "label": "1"}
{"id": 2588, "sentence1": "你爸妈呢", "sentence2": "你有爸爸妈妈吗", "label": "1"}
{"id": 2307, "sentence1": "那就好,一起吧", "sentence2": "就把他一起", "label": "0"}
{"id": 595, "sentence1": "我输钱了", "sentence2": "我没钱了怎么办", "label": "0"}
{"id": 647, "sentence1": "你会不会玩五子棋", "sentence2": "你会玩五子棋吗", "label": "1"}
{"id": 884, "sentence1": "你就不能告诉我你名字吗", "sentence2": "那你到底叫什么呀", "label": "1"}
{"id": 268, "sentence1": "泰丰有什么好玩的", "sentence2": "有好玩的吗", "label": "0"}
{"id": 2457, "sentence1": "真的好乖巧你", "sentence2": "你很可爱吗", "label": "0"}
{"id": 13, "sentence1": "那你们叔叔想什么呢。", "sentence2": "那你想什么呢。", "label": "0"}
{"id": 2146, "sentence1": "你知道华晨宇吗", "sentence2": "你知道华晨宇吧", "label": "1"}
{"id": 62, "sentence1": "告诉我到哪了", "sentence2": "那你告诉我到哪了啊", "label": "1"}
{"id": 2624, "sentence1": "我可以将你召唤出来吗", "sentence2": "我能把你喊出来吗", "label": "1"}
{"id": 271, "sentence1": "怀孕能吃东洋萝卜吗", "sentence2": "怀孕能吃豌豆吗", "label": "0"}
{"id": 267, "sentence1": "难道你不知道我的生日吗", "sentence2": "你知道我的生日", "label": "1"}
{"id": 515, "sentence1": "所以说你不要后悔昂", "sentence2": "不要后悔", "label": "1"}
{"id": 297, "sentence1": "对背叛你的人怎么做", "sentence2": "你又做什么了", "label": "0"}
{"id": 1265, "sentence1": "请问再说一遍你叫什么名字", "sentence2": "好你叫什么名字", "label": "0"}
{"id": 457, "sentence1": "白色T恤要配什么样的裤子好看", "sentence2": "白色鞋子配什么衣服好看", "label": "0"}
{"id": 1005, "sentence1": "你是我的什么人呢", "sentence2": "你是我啥人啊你", "label": "1"}
{"id": 2266, "sentence1": "帮我把相机打开然后拍成照片", "sentence2": "你给我拍张照片吧", "label": "0"}
{"id": 1177, "sentence1": "你真的没有说的话了吗", "sentence2": "你是不是没话说了", "label": "1"}
{"id": 2536, "sentence1": "我希望你是男生", "sentence2": "你是男的", "label": "0"}
{"id": 212, "sentence1": "小欧你冷不冷", "sentence2": "小欧你能感觉到冷吗", "label": "1"}
{"id": 909, "sentence1": "你好自恋", "sentence2": "你也太自恋了吧", "label": "1"}
{"id": 2202, "sentence1": "你会点什么", "sentence2": "需要点什么", "label": "0"}
{"id": 386, "sentence1": "请你好好说话。", "sentence2": "不懂这个thumbnails是什么，你给我说一说吧", "label": "0"}
{"id": 2167, "sentence1": "你就是个垃圾", "sentence2": "你真的很垃圾", "label": "1"}
{"id": 367, "sentence1": "我可以超过马云吗", "sentence2": "我可以变成马云吗", "label": "0"}
{"id": 549, "sentence1": "那我以后就叫你宝贝了", "sentence2": "叫你宝贝吧", "label": "1"}
{"id": 1094, "sentence1": "今天吃了一碗干饭", "sentence2": "我今天吃了一碗干饭", "label": "1"}
{"id": 1168, "sentence1": "那你聊啊", "sentence2": "那就聊聊你吧", "label": "0"}
{"id": 54, "sentence1": "手机电池使用寿命为多长时间", "sentence2": "换内屏要多长时间", "label": "0"}
{"id": 598, "sentence1": "好的我输了", "sentence2": "好吧我被你打败了", "label": "0"}
{"id": 1326, "sentence1": "你刚刚怎么不理我", "sentence2": "那我刚刚叫你你不理我", "label": "1"}
{"id": 2311, "sentence1": "你10点上班吗", "sentence2": "明天上班吗", "label": "0"}
{"id": 2228, "sentence1": "我觉得冰淇淋很好吃", "sentence2": "番茄炒蛋怎么炒好吃", "label": "0"}
{"id": 448, "sentence1": "我的弟弟要听生日歌", "sentence2": "我要听生日歌", "label": "0"}
{"id": 1170, "sentence1": "你有人类的情感吗", "sentence2": "你有没有感情", "label": "1"}
{"id": 2172, "sentence1": "来几句粤语听听", "sentence2": "你会听粤语吗", "label": "0"}
{"id": 2039, "sentence1": "你说这些话时真想气死我啊", "sentence2": "我被你气死了", "label": "1"}
{"id": 437, "sentence1": "OPPO服务", "sentence2": "oppo服务规定", "label": "0"}
{"id": 2593, "sentence1": "哄哄我睡觉", "sentence2": "说点好听的让我就寝", "label": "1"}
{"id": 2250, "sentence1": "老板又在群里发红包啦", "sentence2": "在嘟猪队友群里面发一个一百元的红包", "label": "0"}
{"id": 132, "sentence1": "讲个搞笑的", "sentence2": "笑话讲", "label": "1"}
{"id": 2565, "sentence1": "吃完饭就该上班了", "sentence2": "该上班了", "label": "1"}
{"id": 2287, "sentence1": "我要收人要", "sentence2": "我要这个", "label": "0"}
{"id": 2340, "sentence1": "一起吃个饭吧，我来买单", "sentence2": "对呀我想请你吃饭", "label": "1"}
{"id": 2154, "sentence1": "我的另一半你能帮我找到吗", "sentence2": "你能帮我找个对象吗", "label": "1"}
{"id": 456, "sentence1": "我哪天生的", "sentence2": "我的生日多少", "label": "1"}
{"id": 814, "sentence1": "我瞎说你没有想我", "sentence2": "你瞎说我没有想你", "label": "0"}
{"id": 537, "sentence1": "你喜欢吃什么", "sentence2": "你喜欢吃什么饭", "label": "1"}
{"id": 528, "sentence1": "我妈不要我了", "sentence2": "我被我妈遗弃了", "label": "1"}
{"id": 122, "sentence1": "请你消失", "sentence2": "请你马上消失", "label": "1"}
{"id": 664, "sentence1": "难道你没有吃早餐吗", "sentence2": "你吃早餐没有啊", "label": "0"}
{"id": 16, "sentence1": "讲真的你就哄哄我吧", "sentence2": "可以哄哄我吗", "label": "1"}
{"id": 2225, "sentence1": "你数学好不好", "sentence2": "数学对于你来说很简单吗", "label": "1"}
{"id": 228, "sentence1": "你给我说一个外国话", "sentence2": "你说个外国话", "label": "1"}
{"id": 520, "sentence1": "快点骂我", "sentence2": "你现在就骂我", "label": "1"}
{"id": 821, "sentence1": "OPPOfind多少钱", "sentence2": "oppoReno多少钱", "label": "0"}
{"id": 728, "sentence1": "我没有问题", "sentence2": "我也没有什么问题", "label": "1"}
{"id": 2267, "sentence1": "360除以十八", "sentence2": "四分之三加三分之一", "label": "0"}
{"id": 9, "sentence1": "我要玩急转弯", "sentence2": "出一个脑筋急转弯", "label": "1"}
{"id": 384, "sentence1": "合着你逗我玩呢是不是", "sentence2": "你在逗我吗", "label": "0"}
{"id": 2445, "sentence1": "我就是想问", "sentence2": "我想问一下", "label": "0"}
{"id": 1026, "sentence1": "你的男朋友究竟是谁啊", "sentence2": "你的男朋友是谁", "label": "1"}
{"id": 11, "sentence1": "说几句阿拉伯语", "sentence2": "阿拉伯语", "label": "0"}
{"id": 1246, "sentence1": "没有其他人", "sentence2": "你还没到", "label": "0"}
{"id": 382, "sentence1": "我说你会不会唱歌", "sentence2": "你唱歌在什么水平", "label": "0"}
{"id": 2513, "sentence1": "a91处理器", "sentence2": "a91的cpu", "label": "1"}
{"id": 2139, "sentence1": "你要不换个别的声音好吗", "sentence2": "可以改你的声音吗", "label": "1"}
{"id": 808, "sentence1": "买拼图花了好多钱", "sentence2": "多花钱多七百块钱就多花呗", "label": "0"}
{"id": 2591, "sentence1": "她们妈妈死哪里去了", "sentence2": "你死哪里去了", "label": "0"}
{"id": 956, "sentence1": "encofree怎么连接", "sentence2": "EncoFree怎么开机", "label": "0"}
{"id": 1235, "sentence1": "我上班去了", "sentence2": "我走了上班去", "label": "1"}
{"id": 544, "sentence1": "你变成男生可以吗", "sentence2": "你能不能变成男生", "label": "1"}
{"id": 632, "sentence1": "你你们会不会玩bbox", "sentence2": "你玩什么", "label": "0"}
{"id": 480, "sentence1": "打开QQHD", "sentence2": "嘿小布打开QQ", "label": "0"}
{"id": 2574, "sentence1": "猜一下我是谁", "sentence2": "猜猜我是谁猜一猜呀", "label": "1"}
{"id": 361, "sentence1": "我开小差了一会再说", "sentence2": "我开小差了吧稍后再试试吧", "label": "1"}
{"id": 592, "sentence1": "我在骂你", "sentence2": "我就是骂你了", "label": "0"}
{"id": 1132, "sentence1": "打开猜谜语", "sentence2": "开始猜谜语吧", "label": "1"}
{"id": 1002, "sentence1": "那现在我人怎么样你觉得", "sentence2": "你觉得我人怎么样", "label": "1"}
{"id": 636, "sentence1": "那不算什么", "sentence2": "能不能别跟有多大事是的", "label": "0"}
{"id": 953, "sentence1": "水用化学符号是什么", "sentence2": "怎么证明自己是个霸道女总裁", "label": "0"}
{"id": 525, "sentence1": "你不是我老婆", "sentence2": "所以说啊我的老婆不是你啊", "label": "1"}
{"id": 1096, "sentence1": "你find5", "sentence2": "那find5", "label": "0"}
{"id": 2407, "sentence1": "给爷放个屁", "sentence2": "小熊怎么叫", "label": "0"}
{"id": 671, "sentence1": "怎样可以处理丢失", "sentence2": "我消失了怎么办", "label": "0"}
{"id": 1046, "sentence1": "不想听了吗", "sentence2": "不想睡觉了是吗", "label": "0"}
{"id": 696, "sentence1": "是多少啊你的智力", "sentence2": "你的智商是多少呀", "label": "1"}
{"id": 1162, "sentence1": "你叫什么我叫李佳琦", "sentence2": "你帮我叫刘亦菲", "label": "0"}
{"id": 897, "sentence1": "我够不够骚", "sentence2": "我骚不骚", "label": "1"}
{"id": 1240, "sentence1": "女雷神是谁", "sentence2": "女雷神即将上线", "label": "0"}
{"id": 729, "sentence1": "说个脑筋急转弯", "sentence2": "考我一个脑筋急转弯", "label": "1"}
{"id": 2645, "sentence1": "你好不好", "sentence2": "howdoyoudo", "label": "1"}
{"id": 2153, "sentence1": "一美元等于多少元", "sentence2": "一百泰铢等于多少元", "label": "0"}
{"id": 847, "sentence1": "是苹果好用还是OPPO好用", "sentence2": "OPPO手机的特点是什么", "label": "0"}
{"id": 563, "sentence1": "睡不着急吗", "sentence2": "怎么还不睡", "label": "0"}
{"id": 924, "sentence1": "你长得帅不帅", "sentence2": "我不帅吗", "label": "0"}
{"id": 1236, "sentence1": "睡觉了我睡觉了", "sentence2": "好的睡觉吧", "label": "0"}
{"id": 2375, "sentence1": "A33耳机接口介绍", "sentence2": "a32耳机接口", "label": "0"}
{"id": 1034, "sentence1": "我想找你聊天", "sentence2": "下班我可以找你聊聊天吗", "label": "1"}
{"id": 925, "sentence1": "那你是啥星座", "sentence2": "二月初七是什么星座", "label": "0"}
{"id": 423, "sentence1": "我们都想让你找个对象", "sentence2": "你想找对象吗", "label": "0"}
{"id": 2434, "sentence1": "我求求你不要喜欢我", "sentence2": "我不喜欢你喜欢我", "label": "1"}
{"id": 82, "sentence1": "想听你说绕口令", "sentence2": "你给我说一段绕口令", "label": "1"}
{"id": 2028, "sentence1": "那我试一试吧", "sentence2": "三号再试", "label": "0"}
{"id": 511, "sentence1": "我在吃饭呢此刻", "sentence2": "我正在吃饭", "label": "1"}
{"id": 2597, "sentence1": "我已经长大了", "sentence2": "我已经长大了难道看不出来吗", "label": "1"}
{"id": 474, "sentence1": "我要对你生气", "sentence2": "我要生你的气啦", "label": "1"}
{"id": 682, "sentence1": "手机系统慢，怎么处理", "sentence2": "手机开机很慢怎么办？", "label": "0"}
{"id": 195, "sentence1": "我在和你聊天", "sentence2": "我聊天呀和你在", "label": "1"}
{"id": 4, "sentence1": "不知道以后再告诉你", "sentence2": "我就不告诉你", "label": "0"}
{"id": 754, "sentence1": "手表可以链接蓝牙耳机吗", "sentence2": "可以帮我连接蓝牙耳机吗", "label": "0"}
{"id": 478, "sentence1": "find7手机自带的输入法能更改皮肤吗", "sentence2": "自带的输入法能否更换皮肤", "label": "0"}
{"id": 501, "sentence1": "我在找或职业找一下或职业", "sentence2": "我在找工作", "label": "0"}
{"id": 2079, "sentence1": "不能原谅你", "sentence2": "我理解你但也不会原谅了", "label": "1"}
{"id": 871, "sentence1": "猜个谜语吧", "sentence2": "出个谜语", "label": "1"}
{"id": 2178, "sentence1": "你的父亲", "sentence2": "父亲写的散文诗", "label": "0"}
{"id": 2195, "sentence1": "你们俩算不算好朋友", "sentence2": "我们俩算不算好朋友", "label": "0"}
{"id": 2442, "sentence1": "你给我滚开你能干什么啊", "sentence2": "你滚蛋你能干啥", "label": "1"}
{"id": 2619, "sentence1": "你为什么不是小哥哥", "sentence2": "你咋不是个男孩子呢", "label": "1"}
{"id": 2215, "sentence1": "为什么你有时候不理我", "sentence2": "你有时候不离我是什么原因", "label": "1"}
{"id": 287, "sentence1": "我说四川话你听得懂吗", "sentence2": "我想讲四川话怕你听不懂", "label": "0"}
{"id": 2543, "sentence1": "你总是说错话", "sentence2": "应该说错话了", "label": "0"}
{"id": 239, "sentence1": "怎么嫁给秦霄贤", "sentence2": "怎么才能嫁给秦霄贤", "label": "1"}
{"id": 584, "sentence1": "秘密保险箱重新哪里打开", "sentence2": "如何把私密保险箱移到桌面上", "label": "0"}
{"id": 928, "sentence1": "哪里发货", "sentence2": "发货到哪里？", "label": "0"}
{"id": 2201, "sentence1": "手机里边有没有音乐", "sentence2": "你是手机里边的", "label": "0"}
{"id": 370, "sentence1": "老梁故事汇", "sentence2": "我国古代四大民间故事", "label": "0"}
{"id": 309, "sentence1": "你缺男朋友吗", "sentence2": "你没有拥有男朋友是吗", "label": "1"}
{"id": 2509, "sentence1": "你是小猪还是不是小猪", "sentence2": "你是猪猪吗", "label": "1"}
{"id": 607, "sentence1": "给我放一首逗我不斗他", "sentence2": "能给我放个搞笑的片子不", "label": "0"}
{"id": 1027, "sentence1": "私密私密照片", "sentence2": "私密照片", "label": "1"}
{"id": 2594, "sentence1": "卖出去的r15梦境版有多少", "sentence2": "R11多少钱", "label": "0"}
{"id": 2481, "sentence1": "高考完有什么电影推荐", "sentence2": "高考完看什么电影", "label": "1"}
{"id": 578, "sentence1": "你的手机损伤了", "sentence2": "你手机坏了", "label": "1"}
{"id": 2655, "sentence1": "怀孕能吃墨鱼吗", "sentence2": "怀孕能吃雪耳吗", "label": "0"}
{"id": 2239, "sentence1": "我想骂人了我告诉你", "sentence2": "我想骂人了", "label": "1"}
{"id": 1013, "sentence1": "1等于多少", "sentence2": "二十四小时等于多少分钟", "label": "0"}
{"id": 467, "sentence1": "全景怎么样才拍的好看", "sentence2": "如何拍好iPhone全景", "label": "0"}
{"id": 1305, "sentence1": "你会讲什么笑话呢", "sentence2": "你会说什么话", "label": "0"}
{"id": 720, "sentence1": "别搭理我", "sentence2": "喊你怎么不搭理我", "label": "0"}
{"id": 164, "sentence1": "帮我设一个四点半的闹钟", "sentence2": "设置明天早上七点十分的闹钟", "label": "0"}
{"id": 825, "sentence1": "冰糖雪梨怎么做", "sentence2": "鸡排怎么做", "label": "0"}
{"id": 1207, "sentence1": "你的职业是什么", "sentence2": "你的职责是什么", "label": "0"}
{"id": 1308, "sentence1": "对你惹我生气了", "sentence2": "对你惹我不开心了", "label": "1"}
{"id": 726, "sentence1": "你是什么材料做的", "sentence2": "你是由什么材料构成的", "label": "1"}
{"id": 1172, "sentence1": "能查询手机激活时间吗", "sentence2": "查手机激活时间", "label": "1"}
{"id": 531, "sentence1": "我说的是你", "sentence2": "我说的话就是", "label": "0"}
{"id": 1135, "sentence1": "射手座有什么好处", "sentence2": "六月二十日是什么星座", "label": "0"}
{"id": 1201, "sentence1": "谁开发的你", "sentence2": "我觉得你还能开发", "label": "0"}
{"id": 929, "sentence1": "行了你歇着吧", "sentence2": "别把你累着了", "label": "0"}
{"id": 2640, "sentence1": "屁是我放的", "sentence2": "屁是我排出的", "label": "1"}
{"id": 19, "sentence1": "是不是好兄弟", "sentence2": "你是我的好兄弟吗", "label": "0"}
{"id": 1184, "sentence1": "我想换个笑话", "sentence2": "笑话冷笑话", "label": "0"}
{"id": 974, "sentence1": "无限息屏怎么弄", "sentence2": "黑屏了怎么办", "label": "0"}
{"id": 144, "sentence1": "算了不骂你了", "sentence2": "我可以骂你不", "label": "0"}
{"id": 419, "sentence1": "你是不是想侵略地球", "sentence2": "你想侵略地球是吗", "label": "1"}
{"id": 766, "sentence1": "难道你已经用过餐了吗", "sentence2": "你还没吃饭呢", "label": "1"}
{"id": 721, "sentence1": "我不理你了", "sentence2": "你都不理我了我还要想你干嘛", "label": "0"}
{"id": 2240, "sentence1": "因为你怎么可能是人", "sentence2": "因为你不是人", "label": "1"}
{"id": 135, "sentence1": "高价回收旧手机", "sentence2": "我的个人热点密码是什么", "label": "0"}
{"id": 2151, "sentence1": "我很好看", "sentence2": "我好看的一塌糊涂", "label": "1"}
{"id": 1182, "sentence1": "但是我现在想给你换个名字这个名字不好听", "sentence2": "我不喜欢你的名字", "label": "0"}
{"id": 325, "sentence1": "给你讲故事", "sentence2": "你好我给你说个故事吧", "label": "0"}
{"id": 2244, "sentence1": "那我要不要给你充电呢", "sentence2": "那我是不是给你充电呢", "label": "1"}
{"id": 660, "sentence1": "我可以怎么说", "sentence2": "请告诉我怎么说", "label": "1"}
{"id": 2088, "sentence1": "你快说谁最帅", "sentence2": "说谁最帅", "label": "1"}
{"id": 2436, "sentence1": "U707T的上市停产时间", "sentence2": "k7发行时间", "label": "0"}
{"id": 709, "sentence1": "Reno2Z持利器", "sentence2": "reno2z头像生成器", "label": "0"}
{"id": 214, "sentence1": "从来没见过你这么笨的人", "sentence2": "你真的很没用", "label": "1"}
{"id": 779, "sentence1": "手机充满电量关机次日提示没电", "sentence2": "新手机第一次充电有没有注意事项", "label": "0"}
{"id": 359, "sentence1": "r15x参数", "sentence2": "r15x的内存参数", "label": "0"}
{"id": 1149, "sentence1": "我吃过饭了", "sentence2": "我吃好了", "label": "1"}
{"id": 262, "sentence1": "我的花开了", "sentence2": "我的花呢", "label": "0"}
{"id": 390, "sentence1": "小布现在天气", "sentence2": "未来七天的天气预报", "label": "0"}
{"id": 789, "sentence1": "欠我个未来", "sentence2": "你欠我个未来吧", "label": "1"}
{"id": 2348, "sentence1": "大家都喜欢", "sentence2": "大家都很喜欢", "label": "1"}
{"id": 1052, "sentence1": "早上好怎么说", "sentence2": "说说看早上好应该怎么说", "label": "1"}
{"id": 830, "sentence1": "你猜我是不是迪丽热巴", "sentence2": "你认为迪丽热巴好看吗", "label": "0"}
{"id": 1319, "sentence1": "你会背乘法口诀吗", "sentence2": "你会不会背乘法口诀吗", "label": "1"}
{"id": 2623, "sentence1": "我想买这个帽子", "sentence2": "我想买这个", "label": "0"}
{"id": 2042, "sentence1": "头发掉了", "sentence2": "头发掉了如何解决", "label": "0"}
{"id": 1008, "sentence1": "再好好试试吧", "sentence2": "哦再试试吧", "label": "1"}
{"id": 319, "sentence1": "我想跟你聊天", "sentence2": "你想和我聊天吗", "label": "0"}
{"id": 1232, "sentence1": "你说话听不见", "sentence2": "听不见啊", "label": "0"}
{"id": 1143, "sentence1": "会玩刺激吗", "sentence2": "玩刺激行不行", "label": "1"}
{"id": 745, "sentence1": "谁叫你老", "sentence2": "叫你什么好", "label": "0"}
{"id": 494, "sentence1": "觉得我好看吗", "sentence2": "你觉得我是不是好看呀", "label": "1"}
{"id": 2186, "sentence1": "那你本来就能可以过来", "sentence2": "可以过来", "label": "1"}
{"id": 443, "sentence1": "小步小姑你在干嘛呢", "sentence2": "那你在干嘛", "label": "0"}
{"id": 892, "sentence1": "请你让我再玩一会", "sentence2": "我还想玩", "label": "1"}
{"id": 21, "sentence1": "今天开什么码", "sentence2": "双色球开奖信息", "label": "0"}
{"id": 188, "sentence1": "你这么会撩人的吗是为嘛我说", "sentence2": "我说你怎么这么会撩人", "label": "1"}
{"id": 637, "sentence1": "我要听话", "sentence2": "我必须要听话", "label": "1"}
{"id": 880, "sentence1": "怎么使用语音解锁？", "sentence2": "怎么使用语音助手实现语音解锁", "label": "1"}
{"id": 304, "sentence1": "好吧我原谅你", "sentence2": "好的原谅你了", "label": "1"}
{"id": 2, "sentence1": "温柔是什么样你可以学学", "sentence2": "你能温柔一点吗", "label": "0"}
{"id": 90, "sentence1": "那你抱抱我", "sentence2": "我好想让你抱抱我呀", "label": "1"}
{"id": 831, "sentence1": "fhdm", "sentence2": "jfgfhfgf", "label": "0"}
{"id": 753, "sentence1": "我很清醒", "sentence2": "我为什么这么清醒", "label": "0"}
{"id": 2460, "sentence1": "猜我是什么星座", "sentence2": "天蝎座的幸运颜色", "label": "0"}
{"id": 1146, "sentence1": "给我说一段情话", "sentence2": "你说的话我听不懂", "label": "0"}
{"id": 2458, "sentence1": "那我不早要吃", "sentence2": "我就是早饭吃多了不行吗", "label": "0"}
{"id": 706, "sentence1": "很高兴遇见你", "sentence2": "见到你很开心", "label": "1"}
{"id": 2226, "sentence1": "Breeno语音的功能介绍", "sentence2": "Breeno功能介绍", "label": "1"}
{"id": 1259, "sentence1": "我为什么嫁给你", "sentence2": "我嫁给你", "label": "0"}
{"id": 485, "sentence1": "k1屏幕价格", "sentence2": "K1屏幕价格？", "label": "1"}
{"id": 2091, "sentence1": "你好自恋啊", "sentence2": "你咋那么自恋呢", "label": "1"}
{"id": 401, "sentence1": "明人不说暗话", "sentence2": "明人不说暗话我喜欢你", "label": "0"}
{"id": 993, "sentence1": "手机开不了机给它充电就可以了吗", "sentence2": "可以给手机充电吗？自动的。", "label": "0"}
{"id": 887, "sentence1": "你喜欢听歌吗", "sentence2": "你喜欢听吗", "label": "0"}
{"id": 315, "sentence1": "你给我讲一个笑话吧", "sentence2": "我要听笑话", "label": "1"}
{"id": 1125, "sentence1": "你想要出去浪吗", "sentence2": "一起出去嗨吗", "label": "1"}
{"id": 1264, "sentence1": "配件查询真伪", "sentence2": "如何查询零配件真伪", "label": "0"}
{"id": 1050, "sentence1": "我能睡了不", "sentence2": "我可以睡你吗", "label": "0"}
{"id": 403, "sentence1": "没有啥事", "sentence2": "能有啥事啊，没事", "label": "1"}
{"id": 1329, "sentence1": "丢失手机关机", "sentence2": "手机丢了，关机", "label": "1"}
{"id": 2263, "sentence1": "那我应该怎么做", "sentence2": "那我怎么样", "label": "0"}
{"id": 2315, "sentence1": "你能唱歌吗", "sentence2": "唱歌吧吧", "label": "0"}
{"id": 731, "sentence1": "我想说的是", "sentence2": "我想说的", "label": "0"}
{"id": 630, "sentence1": "OPPOReno内屏换多少钱", "sentence2": "OPPOR17换内屏多少钱", "label": "0"}
{"id": 2440, "sentence1": "我不会告诉你的", "sentence2": "别想让我告诉你", "label": "0"}
{"id": 183, "sentence1": "手机流量很慢", "sentence2": "手机缓慢", "label": "0"}
{"id": 1205, "sentence1": "我难道不要跟你吵架吗", "sentence2": "我要跟你吵架", "label": "1"}
{"id": 617, "sentence1": "立马说爱我", "sentence2": "快说爱我", "label": "1"}
{"id": 198, "sentence1": "导航手势时键盘显示位置的设置方法", "sentence2": "导航键的设置方法", "label": "0"}
{"id": 514, "sentence1": "我想哥哥", "sentence2": "其实我想哥哥了", "label": "1"}
{"id": 2546, "sentence1": "这样的小公司", "sentence2": "大公司vs小公司", "label": "0"}
{"id": 2084, "sentence1": "你好温柔啊", "sentence2": "你觉得你温柔又体贴吗", "label": "0"}
{"id": 548, "sentence1": "oppoa79kl屏幕多少钱", "sentence2": "OPPOA79屏幕多少钱", "label": "0"}
{"id": 2498, "sentence1": "我觉得我应该要起床了", "sentence2": "我想起床了", "label": "1"}
{"id": 737, "sentence1": "重启一下手机", "sentence2": "手机重启手机重启一下", "label": "1"}
{"id": 736, "sentence1": "不要道歉", "sentence2": "不用道歉的", "label": "1"}
{"id": 2499, "sentence1": "不要难过了", "sentence2": "也不难过的", "label": "0"}
{"id": 2325, "sentence1": "你做好了吗", "sentence2": "做好了吗", "label": "0"}
{"id": 242, "sentence1": "自己有觉得自己很厉害吗", "sentence2": "你觉得自己厉害吗", "label": "1"}
{"id": 839, "sentence1": "你是个傻子吧", "sentence2": "你就是个小傻子", "label": "1"}
{"id": 930, "sentence1": "我不想听到你的声音", "sentence2": "我想听不同的声音", "label": "0"}
{"id": 499, "sentence1": "你觉得罗志祥怎么样", "sentence2": "你觉得罗志祥这个人怎么样", "label": "1"}
{"id": 1289, "sentence1": "是的你叫什么名字", "sentence2": "是呀你叫什么啊", "label": "1"}
{"id": 2075, "sentence1": "我要发火了", "sentence2": "我马上就发火了", "label": "1"}
{"id": 108, "sentence1": "你知你叫我什么", "sentence2": "那你想怎么叫我", "label": "0"}
{"id": 279, "sentence1": "我要听一首歌", "sentence2": "我要听你唱歌", "label": "0"}
{"id": 1343, "sentence1": "reno4pro", "sentence2": "reno4pro颜色", "label": "0"}
{"id": 2148, "sentence1": "回家洗袜子", "sentence2": "我回家了", "label": "0"}
{"id": 2196, "sentence1": "你给我讲个故事", "sentence2": "晚安故事", "label": "0"}
{"id": 1060, "sentence1": "好你睡觉吧", "sentence2": "小影睡觉了", "label": "0"}
{"id": 472, "sentence1": "你什么地方的", "sentence2": "我要用优步把定的地方改成红树湾", "label": "0"}
{"id": 2431, "sentence1": "忙啥呢这两天", "sentence2": "最近忙啥呢", "label": "1"}
{"id": 252, "sentence1": "你又调皮了", "sentence2": "淘气的英文是什么", "label": "0"}
{"id": 1238, "sentence1": "不知道吗", "sentence2": "我不知道吗", "label": "0"}
{"id": 2047, "sentence1": "本期双色球开奖结果", "sentence2": "本期双色球开奖号码", "label": "0"}
{"id": 678, "sentence1": "六点35的闹钟", "sentence2": "定时五分钟后的闹铃", "label": "0"}
{"id": 1127, "sentence1": "我现在的感觉真的很槽糕", "sentence2": "我受不了了", "label": "0"}
{"id": 509, "sentence1": "游戏空间被不小心删除了，怎么找回", "sentence2": "游戏空间被我误删了", "label": "0"}
{"id": 1261, "sentence1": "几月几日是抗美援朝日", "sentence2": "抗美援朝战争为题材的电影是什么", "label": "0"}
{"id": 653, "sentence1": "你也知道呀", "sentence2": "那你知道啥", "label": "0"}
{"id": 473, "sentence1": "那你啥时候能学会呀", "sentence2": "怎样你才可以学会呢", "label": "1"}
{"id": 703, "sentence1": "给我唱首歌", "sentence2": "嗯给我唱首歌吧", "label": "1"}
{"id": 2364, "sentence1": "字体怎样修改中文", "sentence2": "怎么修改字体", "label": "0"}
{"id": 2501, "sentence1": "我太不好意思了", "sentence2": "我好害羞", "label": "1"}
{"id": 2578, "sentence1": "你的主人怎么样", "sentence2": "你的主人好吗", "label": "1"}
{"id": 2156, "sentence1": "世界上谁最漂亮啊", "sentence2": "谁是世界上最美丽的女人", "label": "0"}
{"id": 147, "sentence1": "每次喊你你都不答应", "sentence2": "每次叫你你都不理", "label": "1"}
{"id": 1179, "sentence1": "不我的名字叫谁", "sentence2": "我不是这个名字", "label": "0"}
{"id": 1295, "sentence1": "播放微信", "sentence2": "跳转到微信", "label": "0"}
{"id": 764, "sentence1": "你搞什么鬼", "sentence2": "你是在搞鬼吗", "label": "0"}
{"id": 103, "sentence1": "你每个月工资是多少", "sentence2": "你一个月工资多少", "label": "1"}
{"id": 1335, "sentence1": "那我就走过来", "sentence2": "那我就坐飞机过来", "label": "0"}
{"id": 1323, "sentence1": "睡觉喽拜拜", "sentence2": "拜拜我要睡觉了", "label": "0"}
{"id": 186, "sentence1": "介绍一下你自己", "sentence2": "介绍一下天安门", "label": "0"}
{"id": 1203, "sentence1": "这件事你怎么知道的", "sentence2": "我把你妈知道这事", "label": "0"}
{"id": 497, "sentence1": "你叫什么名字啊我又忘了", "sentence2": "你叫什么名字啊我忘了", "label": "1"}
{"id": 2383, "sentence1": "充不进电量顶部显示充电", "sentence2": "充电不显示小数点", "label": "0"}
{"id": 1058, "sentence1": "我爸爸叫啥", "sentence2": "我爸爸呢", "label": "0"}
{"id": 2095, "sentence1": "给我唱一首情歌", "sentence2": "需要你给我唱一首歌", "label": "0"}
{"id": 2219, "sentence1": "R17充电接口", "sentence2": "w31充电接口", "label": "0"}
{"id": 398, "sentence1": "一千加350", "sentence2": "350", "label": "0"}
{"id": 674, "sentence1": "讲个笑话讲笑话", "sentence2": "小度小度我想听笑话", "label": "1"}
{"id": 2177, "sentence1": "讲笑话给我听", "sentence2": "帮我说一个笑话", "label": "1"}
{"id": 329, "sentence1": "充电器充电和usb充电不同吧", "sentence2": "用充电器充电，显示usb充电", "label": "0"}
{"id": 2381, "sentence1": "我喜欢你小波", "sentence2": "小波我喜欢的人就是你", "label": "1"}
{"id": 468, "sentence1": "你是不是不舒服生病了", "sentence2": "你有没有病", "label": "1"}
{"id": 1185, "sentence1": "做什么呢刚才不理我", "sentence2": "为什么刚刚不理我", "label": "1"}
{"id": 2343, "sentence1": "快一年了，换块电池要多少钱？", "sentence2": "我想问问电池换一次多少钱", "label": "0"}
{"id": 856, "sentence1": "你太懂我啦", "sentence2": "你已经很懂我了", "label": "0"}
{"id": 712, "sentence1": "你发张照片给我呗", "sentence2": "用相册最后一张照片发一个微博", "label": "0"}
{"id": 938, "sentence1": "我说你长得真的难看", "sentence2": "我说你长得好丑", "label": "1"}
{"id": 206, "sentence1": "今年的天气", "sentence2": "天天气怎样", "label": "0"}
{"id": 153, "sentence1": "你有什么好玩的", "sentence2": "你好玩的", "label": "0"}
{"id": 922, "sentence1": "RenoZ投射功能", "sentence2": "reno2z支持投屏么", "label": "0"}
{"id": 921, "sentence1": "没事了你退下吧", "sentence2": "完事了你能退下了", "label": "1"}
{"id": 2393, "sentence1": "背景资料不足", "sentence2": "背景资料", "label": "0"}
{"id": 385, "sentence1": "我想告诉全世界我也这么认为", "sentence2": "你也这么认为", "label": "0"}
{"id": 987, "sentence1": "你喜欢什么地方", "sentence2": "你喜欢我什么地方", "label": "0"}
{"id": 2415, "sentence1": "你太会说了", "sentence2": "你会说粤语吗", "label": "0"}
{"id": 2562, "sentence1": "你最想去哪里", "sentence2": "想想你在哪里", "label": "0"}
{"id": 301, "sentence1": "浏览历史通知信息", "sentence2": "通知历史", "label": "0"}
{"id": 2319, "sentence1": "我就是王俊杰啦", "sentence2": "他们的男朋友就是王俊杰啦", "label": "0"}
{"id": 2554, "sentence1": "Reno4Pro小苏", "sentence2": "Reno4pro", "label": "0"}
{"id": 477, "sentence1": "你梦见我什么了", "sentence2": "你到底了解我什么", "label": "0"}
{"id": 2006, "sentence1": "地三鲜的做法", "sentence2": "什么饭最好吃", "label": "0"}
{"id": 1221, "sentence1": "打开大众点评", "sentence2": "看下大众点评", "label": "1"}
{"id": 2101, "sentence1": "如何设置语音唤醒语音助手", "sentence2": "U3语音助手唤醒设置", "label": "0"}
{"id": 2632, "sentence1": "我要发短信", "sentence2": "来自未读信息", "label": "0"}
{"id": 800, "sentence1": "想这样的鞋子我接受不了", "sentence2": "我不会接受", "label": "0"}
{"id": 324, "sentence1": "可我不喜欢", "sentence2": "你很喜欢那种我不喜欢呀", "label": "0"}
{"id": 980, "sentence1": "他不喜欢你", "sentence2": "他讨厌你", "label": "0"}
{"id": 762, "sentence1": "猪油拌面好吃吗", "sentence2": "今天想吃猪油拌面", "label": "0"}
{"id": 320, "sentence1": "手机为什么下电量快", "sentence2": "查询为什么手机电量", "label": "0"}
{"id": 2362, "sentence1": "我一个人好孤独", "sentence2": "孤独说的就是现在一个人的我", "label": "1"}
{"id": 316, "sentence1": "Renoz耳机接口", "sentence2": "RenoZ的耳机接口介绍", "label": "1"}
{"id": 697, "sentence1": "你经常说的一句话是什么", "sentence2": "你只会说这一句话吗", "label": "0"}
{"id": 418, "sentence1": "设个八点钟的闹钟", "sentence2": "三点五分叫我", "label": "0"}
{"id": 2441, "sentence1": "那我叫什么名字吗", "sentence2": "我叫什么名字啊", "label": "1"}
{"id": 2344, "sentence1": "你听音乐吗", "sentence2": "打开QQ音乐听音乐", "label": "0"}
{"id": 1062, "sentence1": "唱首歌给我听吧", "sentence2": "你能给我唱首歌吗", "label": "1"}
{"id": 2571, "sentence1": "我要怎么唤醒你呢", "sentence2": "我想和你聊天我需要怎么做", "label": "0"}
{"id": 2360, "sentence1": "如何在桌面上设置钟表", "sentence2": "桌面如何设置成相册里的照片", "label": "0"}
{"id": 2115, "sentence1": "怎么能把游戏显示在页面上", "sentence2": "怎么在页面叫出小布来", "label": "0"}
{"id": 699, "sentence1": "你吃饱了没", "sentence2": "你是不是吃饱了", "label": "1"}
{"id": 65, "sentence1": "那你为什么不理我", "sentence2": "怎么回事怎么不理我", "label": "1"}
{"id": 2524, "sentence1": "你卖多少钱", "sentence2": "你可以买多少钱", "label": "0"}
{"id": 1075, "sentence1": "王者荣耀最强的射手", "sentence2": "王者荣耀中哪个英雄皮肤最贵", "label": "0"}
{"id": 194, "sentence1": "给我唱首歌吧", "sentence2": "你给我唱一首呗boss", "label": "0"}
{"id": 794, "sentence1": "怎样嫁给马嘉祺", "sentence2": "怎么才能嫁给马嘉祺", "label": "1"}
{"id": 2506, "sentence1": "你鼻子什么样", "sentence2": "你的鼻孔大不大", "label": "0"}
{"id": 2021, "sentence1": "A7x充电接口", "sentence2": "x9充电接口", "label": "0"}
{"id": 2005, "sentence1": "你不喜欢我喜欢你", "sentence2": "我不喜欢你喜欢我", "label": "0"}
{"id": 106, "sentence1": "你是什么座", "sentence2": "三月到四月是什么座", "label": "0"}
{"id": 918, "sentence1": "你会怕人吗", "sentence2": "你会恐惧吗", "label": "0"}
{"id": 184, "sentence1": "你叫啥名儿", "sentence2": "可不可以让我知道你的名字", "label": "1"}
{"id": 225, "sentence1": "男人没一个好东西", "sentence2": "男人有好东西", "label": "0"}
{"id": 868, "sentence1": "你的智能功能很好", "sentence2": "你还挺智能的", "label": "1"}
{"id": 413, "sentence1": "好想天天都开心啊", "sentence2": "天天开心哦", "label": "0"}
{"id": 2104, "sentence1": "你想我是为什么", "sentence2": "你干嘛要想我", "label": "1"}
{"id": 2033, "sentence1": "你的内存是多少", "sentence2": "你内存是多少呀", "label": "1"}
{"id": 1342, "sentence1": "你是什么逻辑", "sentence2": "你是怎么想的", "label": "1"}
{"id": 2514, "sentence1": "八十毫米等于几厘米", "sentence2": "120秒等于几分", "label": "0"}
{"id": 2152, "sentence1": "一定要带发票吗？", "sentence2": "预约要带发票？", "label": "0"}
{"id": 2256, "sentence1": "你几点回来", "sentence2": "那你回来吧", "label": "0"}
{"id": 769, "sentence1": "嘿嘿好的你找我了吗", "sentence2": "你来找我吧", "label": "0"}
{"id": 2169, "sentence1": "指纹解锁用不了", "sentence2": "我这个手机指纹怎么打开", "label": "0"}
{"id": 670, "sentence1": "手机如果被偷了怎么办", "sentence2": "手机被盗了，怎么办", "label": "1"}
{"id": 152, "sentence1": "手机充不了电", "sentence2": "手机突然充不了电", "label": "1"}
{"id": 113, "sentence1": "我想听你唱", "sentence2": "给我唱一个", "label": "1"}
{"id": 2081, "sentence1": "请给你一首歌", "sentence2": "我给你唱首歌好吗", "label": "0"}
{"id": 492, "sentence1": "vivo语音助手", "sentence2": "进入语音助手", "label": "0"}
{"id": 861, "sentence1": "好了可以了", "sentence2": "好了可以走了走了走了走了走了", "label": "0"}
{"id": 459, "sentence1": "我想把你当成女的", "sentence2": "你当女生吧", "label": "1"}
{"id": 2317, "sentence1": "记一下我的生辰", "sentence2": "记一下我的生日", "label": "1"}
{"id": 2163, "sentence1": "现在我的心情不好", "sentence2": "可是我心情不好", "label": "1"}
{"id": 2474, "sentence1": "我手机打电话靠近脸不息屏", "sentence2": "手机通话靠近脸部黑屏", "label": "0"}
{"id": 586, "sentence1": "A9有语音唤醒吗", "sentence2": "有语音唤醒吗", "label": "0"}
{"id": 417, "sentence1": "你是小傻瓜", "sentence2": "你个小傻瓜", "label": "1"}
{"id": 179, "sentence1": "我告诉你我是你爸爸", "sentence2": "我和你说你我是你爸爸", "label": "1"}
{"id": 748, "sentence1": "放个屁我听一下", "sentence2": "我想让你放个屁", "label": "1"}
{"id": 997, "sentence1": "是的不好笑", "sentence2": "这一点都不好笑", "label": "1"}
{"id": 1311, "sentence1": "你现在穿的什么衣服", "sentence2": "你穿什么衣服", "label": "1"}
{"id": 1032, "sentence1": "那个名字呢", "sentence2": "我的名字是0", "label": "0"}
{"id": 1318, "sentence1": "十点良心吧你不可能", "sentence2": "不可能。", "label": "0"}
{"id": 1067, "sentence1": "半斤是多少克", "sentence2": "一平方米等于多少厘米", "label": "0"}
{"id": 679, "sentence1": "我让你走了吗", "sentence2": "我是不是让你走了", "label": "1"}
{"id": 67, "sentence1": "没有钱了怎么办", "sentence2": "缺钱了怎么办", "label": "1"}
{"id": 640, "sentence1": "告诉我你离开的时间", "sentence2": "你什么时候走", "label": "1"}
{"id": 495, "sentence1": "我今年八岁", "sentence2": "我今年十八岁", "label": "0"}
{"id": 823, "sentence1": "为什么你没有我", "sentence2": "你来了没有我来了", "label": "0"}
{"id": 1, "sentence1": "OPPOA32标配", "sentence2": "oppoa32的配色", "label": "0"}
{"id": 973, "sentence1": "人事部的工资高吗", "sentence2": "工资可高了", "label": "0"}
{"id": 1035, "sentence1": "你看这个样子", "sentence2": "你什么样子的", "label": "0"}
{"id": 656, "sentence1": "我就是喜欢你", "sentence2": "亲爱的我好喜欢你", "label": "1"}
{"id": 1190, "sentence1": "我究竟是不是你大哥", "sentence2": "我是你大哥吗", "label": "1"}
{"id": 2066, "sentence1": "星期五用英文怎么说", "sentence2": "嘴巴的英文是什么", "label": "0"}
{"id": 2366, "sentence1": "我发生了一点事", "sentence2": "一九九九年发生了什么事", "label": "0"}
{"id": 92, "sentence1": "你会唱什么歌", "sentence2": "你会唱歌给我听吗", "label": "0"}
{"id": 94, "sentence1": "那你会不会谈恋爱", "sentence2": "那你会谈恋爱吗", "label": "1"}
{"id": 2050, "sentence1": "回不去了明天", "sentence2": "明天回不回去", "label": "0"}
{"id": 999, "sentence1": "为啥手机晃动有声音", "sentence2": "手机摇晃下有声音是出了什么问题", "label": "0"}
{"id": 1016, "sentence1": "十二点提醒我睡觉", "sentence2": "七点半提醒我", "label": "0"}
{"id": 546, "sentence1": "滚我不要你了", "sentence2": "我不要你了", "label": "1"}
{"id": 1082, "sentence1": "爱是你我", "sentence2": "你是爱我的吗", "label": "0"}
{"id": 2212, "sentence1": "就是我说的", "sentence2": "就跟我说", "label": "0"}
{"id": 177, "sentence1": "你为什么不跟我聊天", "sentence2": "你为什么不跟我说话", "label": "1"}
{"id": 2161, "sentence1": "我没有生气啊", "sentence2": "没有生气啊", "label": "1"}
{"id": 2589, "sentence1": "小鸡炖蘑菇", "sentence2": "你有没有吃过小鸡炖蘑菇", "label": "0"}
{"id": 2650, "sentence1": "我叫你你会出来吗", "sentence2": "我可以喊你出来吗", "label": "1"}
{"id": 2451, "sentence1": "这个人我们不能小看他", "sentence2": "不可小觑", "label": "1"}
{"id": 396, "sentence1": "大盘鸡怎么做", "sentence2": "红烧肉做法", "label": "0"}
{"id": 123, "sentence1": "我好想去月球", "sentence2": "我想上月球", "label": "1"}
{"id": 192, "sentence1": "A5支持闪充吗", "sentence2": "手表支持5g么", "label": "0"}
{"id": 2426, "sentence1": "大象放进冰箱需要几步", "sentence2": "谜语大全", "label": "0"}
{"id": 272, "sentence1": "不知道密码该怎么办", "sentence2": "怎么样录屏", "label": "0"}
{"id": 124, "sentence1": "哪里的食品最好吃", "sentence2": "好吃的冰激凌", "label": "0"}
{"id": 553, "sentence1": "你不是我怪罪的目标", "sentence2": "我不会怪你", "label": "1"}
{"id": 458, "sentence1": "那不要了", "sentence2": "你不要了啊", "label": "0"}
{"id": 2333, "sentence1": "我走了几步", "sentence2": "走了多少", "label": "0"}
{"id": 991, "sentence1": "超感全焦段影像系统", "sentence2": "超感影像", "label": "0"}
{"id": 2085, "sentence1": "你要打牌", "sentence2": "我以为你打牌呢", "label": "0"}
{"id": 842, "sentence1": "我不知道密码", "sentence2": "什么原因让我不知道密码", "label": "0"}
{"id": 1055, "sentence1": "你把它关掉", "sentence2": "你把它关掉就可以了", "label": "1"}
{"id": 53, "sentence1": "你知道我是谁吗", "sentence2": "你知道你自己是谁吗", "label": "0"}
{"id": 2572, "sentence1": "八千米等于多少米", "sentence2": "5000克等于多少斤", "label": "0"}
{"id": 760, "sentence1": "我最近缺爱", "sentence2": "我觉得我缺爱", "label": "0"}
{"id": 371, "sentence1": "我给你取个名吧", "sentence2": "我可以给你取个名字吗", "label": "1"}
{"id": 2648, "sentence1": "还是睡不着", "sentence2": "我一直无法入睡", "label": "1"}
{"id": 41, "sentence1": "请说慢一点", "sentence2": "能慢点说不", "label": "1"}
{"id": 2118, "sentence1": "请问一下这个怎么截屏啊", "sentence2": "请问这个手机怎么截屏啊", "label": "1"}
{"id": 434, "sentence1": "你是我的朋友哦", "sentence2": "你是我朋友", "label": "1"}
{"id": 1106, "sentence1": "打开央视", "sentence2": "打开咪咕视频央视直播", "label": "0"}
{"id": 85, "sentence1": "你别跟我说话", "sentence2": "你不要理我", "label": "1"}
{"id": 405, "sentence1": "老婆不要我了", "sentence2": "我的亲亲老婆不要老公我了", "label": "1"}
{"id": 394, "sentence1": "那么我想知道你呢", "sentence2": "你自己呢", "label": "0"}
{"id": 2384, "sentence1": "难道我认识你吗", "sentence2": "我认识你吗", "label": "1"}
{"id": 1293, "sentence1": "嘿你叫啥", "sentence2": "你叫啥名字", "label": "1"}
{"id": 2598, "sentence1": "到底应该是什么", "sentence2": "到底是什么", "label": "1"}
{"id": 849, "sentence1": "你猜我是哪儿人", "sentence2": "你知道我是哪里人吗", "label": "0"}
{"id": 412, "sentence1": "今天太阳大不大", "sentence2": "十一月八号天气", "label": "0"}
{"id": 2308, "sentence1": "我叫你难道你不出来吗", "sentence2": "我叫你你能出来吗", "label": "1"}
{"id": 602, "sentence1": "跳绳的拼音怎么写", "sentence2": "重量的拼音", "label": "0"}
{"id": 2122, "sentence1": "你现在需要休息", "sentence2": "请你休息", "label": "1"}
{"id": 490, "sentence1": "我说我不喜欢你", "sentence2": "我告诉你我不喜欢你", "label": "1"}
{"id": 2114, "sentence1": "粽子你爱吃吗", "sentence2": "你爱吃粽子吗", "label": "1"}
{"id": 460, "sentence1": "你给我说这干啥", "sentence2": "你给我说个顺口溜", "label": "0"}
{"id": 2057, "sentence1": "hello酷狗", "sentence2": "你好hello", "label": "0"}
{"id": 368, "sentence1": "为什么谈恋爱呢", "sentence2": "你知道怎么谈恋爱吗", "label": "0"}
{"id": 555, "sentence1": "你可以干什么呀", "sentence2": "你会点什么", "label": "1"}
{"id": 2351, "sentence1": "你怎么说话的", "sentence2": "怎么说话呢你", "label": "1"}
{"id": 832, "sentence1": "丑八怪你就是", "sentence2": "你这个丑八怪", "label": "1"}
{"id": 3, "sentence1": "联系人号码整理怎么用", "sentence2": "整理联系人的设置方法", "label": "0"}
{"id": 792, "sentence1": "金庸是不是不在了", "sentence2": "他不在是不是", "label": "0"}
{"id": 1243, "sentence1": "还行挺好的", "sentence2": "那还挺好的", "label": "1"}
{"id": 1255, "sentence1": "三十泰铢等于多少人民币", "sentence2": "一万日元等于多少人民币", "label": "0"}
{"id": 2331, "sentence1": "雨又下起来了", "sentence2": "又下雨了", "label": "1"}
{"id": 2102, "sentence1": "我没骂你呀", "sentence2": "不是我骂的你", "label": "1"}
{"id": 890, "sentence1": "你要多向我学习", "sentence2": "你多想我", "label": "0"}
{"id": 1277, "sentence1": "问你呢你老妈是谁呀", "sentence2": "你的老妈是谁", "label": "1"}
{"id": 984, "sentence1": "真是太没意思了", "sentence2": "真的好无聊", "label": "1"}
{"id": 2473, "sentence1": "问你啥你都不知道", "sentence2": "你能说点你知道的不", "label": "0"}
{"id": 992, "sentence1": "你有大爷吗", "sentence2": "你大爷的你二大爷的你三大爷的是大爷的有大爷的", "label": "0"}
{"id": 1280, "sentence1": "你竟然不知道为什么", "sentence2": "为什么不知道", "label": "1"}
{"id": 551, "sentence1": "导航键应该怎么设置？", "sentence2": "怎样设置上滑动导航键", "label": "0"}
{"id": 2206, "sentence1": "如何设置分屏", "sentence2": "怎么打开分屏", "label": "1"}
{"id": 2273, "sentence1": "我是神仙吗", "sentence2": "神仙会是我吗", "label": "1"}
{"id": 995, "sentence1": "你的生日是哪一天", "sentence2": "我问的是你的生日属于哪天", "label": "1"}
{"id": 631, "sentence1": "你多久出生的", "sentence2": "你出生到现在多少年了", "label": "0"}
{"id": 224, "sentence1": "有对象吗", "sentence2": "对象有没有处", "label": "1"}
{"id": 397, "sentence1": "你不要出来了", "sentence2": "你能不能不要出来", "label": "1"}
{"id": 1181, "sentence1": "我不喜欢这个名字", "sentence2": "我不喜欢你这个名字", "label": "1"}
{"id": 2568, "sentence1": "你知不知道我现在是你的主人", "sentence2": "我现在是你的主人", "label": "1"}
{"id": 2291, "sentence1": "你给我过来", "sentence2": "给我过来听见没", "label": "1"}
{"id": 392, "sentence1": "跟我去逛街", "sentence2": "去逛街不", "label": "1"}
{"id": 288, "sentence1": "郭德纲郭德纲", "sentence2": "王者荣耀刘备", "label": "0"}
{"id": 2276, "sentence1": "你有男朋友不啦", "sentence2": "你不会有男朋友的", "label": "0"}
{"id": 470, "sentence1": "小度小度今天几度", "sentence2": "看今天天气", "label": "0"}
{"id": 899, "sentence1": "放五一假了", "sentence2": "还有几天放五一", "label": "0"}
{"id": 740, "sentence1": "你的问题考考我", "sentence2": "那我考考你", "label": "0"}
{"id": 27, "sentence1": "你是没有生命的", "sentence2": "你是人", "label": "0"}
{"id": 977, "sentence1": "没事睡觉", "sentence2": "没事了睡觉吧", "label": "1"}
{"id": 258, "sentence1": "十一月十五号提醒我", "sentence2": "六点二十提醒我", "label": "0"}
{"id": 89, "sentence1": "我可以帮你做什么事情吗", "sentence2": "就要你帮我做吗", "label": "0"}
{"id": 811, "sentence1": "小布打开快手", "sentence2": "我要尽快手", "label": "1"}
{"id": 1108, "sentence1": "你别跟我装糊涂", "sentence2": "别跟我讲话", "label": "0"}
{"id": 936, "sentence1": "你怎么这么慢呀", "sentence2": "你慢死了", "label": "1"}
{"id": 77, "sentence1": "我还是爱你的", "sentence2": "我确定我还爱着你", "label": "1"}
{"id": 2629, "sentence1": "你知道我属什么吗", "sentence2": "你应该知道我是属什么的吗", "label": "1"}
{"id": 2345, "sentence1": "都在哪里", "sentence2": "小欧小欧米在哪里", "label": "0"}
{"id": 1033, "sentence1": "怎么聊下去啊", "sentence2": "这个话题应该怎么聊", "label": "1"}
{"id": 577, "sentence1": "你是不是闲得慌", "sentence2": "你是不是闲的", "label": "1"}
{"id": 1227, "sentence1": "没关系的走吧", "sentence2": "没事走吧", "label": "1"}
{"id": 1226, "sentence1": "菜单键返回键失灵怎么办", "sentence2": "手机返回键失灵怎么办", "label": "0"}
{"id": 812, "sentence1": "我说你的名字是什么", "sentence2": "你叫啥呀", "label": "1"}
{"id": 1339, "sentence1": "我可以给你唱一首歌吗", "sentence2": "你能听我唱一首歌吗", "label": "1"}
{"id": 2046, "sentence1": "你到底会不会撒娇啊", "sentence2": "你会撒娇吗", "label": "1"}
{"id": 933, "sentence1": "快要放假了", "sentence2": "五一放假怎么安排", "label": "0"}
{"id": 1169, "sentence1": "对啊就是你", "sentence2": "对啊就是", "label": "0"}
{"id": 2300, "sentence1": "我的热点人密码是什么？", "sentence2": "我的热点密码是什么", "label": "1"}
{"id": 681, "sentence1": "你是最丑的", "sentence2": "你真的是最丑的", "label": "1"}
{"id": 744, "sentence1": "问你今年几岁", "sentence2": "问你今年多大", "label": "1"}
{"id": 207, "sentence1": "我想知道明天吃点啥", "sentence2": "明天吃点啥", "label": "1"}
{"id": 346, "sentence1": "真好你能回来", "sentence2": "欢迎回来", "label": "0"}
{"id": 727, "sentence1": "为什么你也不知道为什么", "sentence2": "你不知道为什么的原因是啥", "label": "1"}
{"id": 257, "sentence1": "帐号密码是多少", "sentence2": "的密码是什么", "label": "0"}
{"id": 581, "sentence1": "嗯，老公，我们下次再约", "sentence2": "软件再次打开登陆", "label": "0"}
{"id": 891, "sentence1": "R5的SIM卡介绍", "sentence2": "eSIM卡的介绍", "label": "0"}
{"id": 237, "sentence1": "刚才我说错了", "sentence2": "我刚才就我现在", "label": "0"}
{"id": 376, "sentence1": "那你要不要做我女朋友", "sentence2": "你要不要做我老婆", "label": "0"}
{"id": 236, "sentence1": "你就听歌识曲下", "sentence2": "听歌识曲", "label": "1"}
{"id": 260, "sentence1": "你哄哄我呀", "sentence2": "现在哄我", "label": "0"}
{"id": 126, "sentence1": "1999年到底发生了什么事情", "sentence2": "李白长什么样子", "label": "0"}
{"id": 133, "sentence1": "哦这样子啊", "sentence2": "像这样子的", "label": "0"}
{"id": 2037, "sentence1": "你现在缺电了", "sentence2": "你没有电了", "label": "1"}
{"id": 1210, "sentence1": "你很中意我吗", "sentence2": "我是不是你最疼爱的人", "label": "1"}
{"id": 644, "sentence1": "1500左右", "sentence2": "1500", "label": "0"}
{"id": 768, "sentence1": "打开网页", "sentence2": "打开网页打开网页", "label": "1"}
{"id": 2454, "sentence1": "小欧你几岁了", "sentence2": "你几岁了", "label": "1"}
{"id": 2573, "sentence1": "帮我把花呗还了", "sentence2": "放烟花呗", "label": "0"}
{"id": 2185, "sentence1": "我今天摔了一跤", "sentence2": "我今天摔了狗啃屎", "label": "1"}
{"id": 453, "sentence1": "qq录音有权限怎么弄", "sentence2": "QQ怎么申请j", "label": "0"}
{"id": 1320, "sentence1": "小波我真的想念你", "sentence2": "我想你了小波", "label": "1"}
{"id": 758, "sentence1": "你唱歌给我听吧", "sentence2": "我要听你唱歌", "label": "1"}
{"id": 695, "sentence1": "RenoZ换屏幕", "sentence2": "RenoZ屏幕", "label": "0"}
{"id": 836, "sentence1": "手机屏幕打烂了。", "sentence2": "手机屏幕碎了", "label": "1"}
{"id": 658, "sentence1": "我也记住了你叫啥", "sentence2": "我也记住了你的名字叫啥哦", "label": "1"}
{"id": 1007, "sentence1": "他都不搭理我", "sentence2": "他不理我", "label": "1"}
{"id": 303, "sentence1": "锁屏壁纸自动更换", "sentence2": "锁屏壁纸自动更换哪里开", "label": "0"}
{"id": 1101, "sentence1": "笨蛋把我笑死了我找你麻烦", "sentence2": "我来找你都笑死你哟", "label": "0"}
{"id": 2612, "sentence1": "你的腿是不是很白", "sentence2": "你有腿吗", "label": "0"}
{"id": 2281, "sentence1": "我确实把你删掉了", "sentence2": "我要把你删掉", "label": "0"}
{"id": 411, "sentence1": "今天走了好多路", "sentence2": "长春今天马拉松幺三七路能走吗", "label": "0"}
{"id": 524, "sentence1": "你应该知道的都知道了吗", "sentence2": "你知道的有多少", "label": "0"}
{"id": 533, "sentence1": "我说我女朋友叫啥", "sentence2": "我女朋友叫啥", "label": "1"}
{"id": 1072, "sentence1": "太阳的图片", "sentence2": "黄山奇石的图片", "label": "0"}
{"id": 191, "sentence1": "你到底要干嘛", "sentence2": "你干嘛要问人家", "label": "0"}
{"id": 2187, "sentence1": "那我也来了", "sentence2": "我那个来了", "label": "0"}
{"id": 2230, "sentence1": "你在哪里生活", "sentence2": "你在哪混呢", "label": "1"}
{"id": 2387, "sentence1": "我只爱你一个人", "sentence2": "你是我唯一爱的人", "label": "1"}
{"id": 747, "sentence1": "你是怎么评价杨紫的", "sentence2": "你怎么评价杨紫", "label": "1"}
{"id": 465, "sentence1": "聊天会不会", "sentence2": "你会聊什么天", "label": "1"}
{"id": 2304, "sentence1": "没有听说过这回事", "sentence2": "没有这回事", "label": "1"}
{"id": 2456, "sentence1": "不懂你在说什么", "sentence2": "不懂你说什么刚才我开下去", "label": "0"}
{"id": 2306, "sentence1": "我可以帮你吗", "sentence2": "小龙女帮我计时一分钟", "label": "0"}
{"id": 238, "sentence1": "天蝎座与白羊座", "sentence2": "我是白羊座的", "label": "0"}
{"id": 362, "sentence1": "王者荣耀哪个英雄最厉害", "sentence2": "王者里面哪个英雄最厉害", "label": "1"}
{"id": 2094, "sentence1": "我这当然诚意满满", "sentence2": "啊满满的跟我打招呼我就觉得", "label": "0"}
{"id": 161, "sentence1": "小布识别歌曲", "sentence2": "识别一下这是什么歌", "label": "0"}
{"id": 846, "sentence1": "什么歌是我最喜爱听的", "sentence2": "我最喜欢听什么歌", "label": "1"}
{"id": 111, "sentence1": "保障服务的购买方式及条件", "sentence2": "保障服务的购买方法", "label": "0"}
{"id": 718, "sentence1": "我应该可以骂人吧", "sentence2": "我可以骂人吗", "label": "1"}
{"id": 982, "sentence1": "刚才我才想开的呢稍后再试试吧", "sentence2": "我开小差了吧稍后再试试吧", "label": "1"}
{"id": 994, "sentence1": "零是偶数吗", "sentence2": "双重否定句是什么", "label": "0"}
{"id": 2136, "sentence1": "一直有我在", "sentence2": "我在这里啊", "label": "0"}
{"id": 1123, "sentence1": "我把你卖了好不好", "sentence2": "我把你卖了行吗", "label": "1"}
{"id": 614, "sentence1": "打开听声音放个屁", "sentence2": "开声音放个屁", "label": "1"}
{"id": 688, "sentence1": "你烦不烦我", "sentence2": "你不要再来烦我了行不行", "label": "0"}
{"id": 22, "sentence1": "说啥都无所谓", "sentence2": "说啥都行", "label": "1"}
{"id": 314, "sentence1": "你那么丑", "sentence2": "你很是面貌丑陋", "label": "1"}
{"id": 694, "sentence1": "怎么减肥我很胖", "sentence2": "告诉我怎么减肥", "label": "1"}
{"id": 824, "sentence1": "我现在很恶心你难道不知道吗", "sentence2": "我好恶心", "label": "0"}
{"id": 2609, "sentence1": "你怎么知道那么多", "sentence2": "你知道那么多的原因是什么", "label": "0"}
{"id": 2303, "sentence1": "你这只猪", "sentence2": "你就是头猪", "label": "1"}
{"id": 364, "sentence1": "想和你谈恋爱", "sentence2": "话说想跟你谈恋爱", "label": "1"}
{"id": 820, "sentence1": "小姐姐现在知道我是谁了吗", "sentence2": "现在知道我是谁了吗", "label": "1"}
{"id": 1048, "sentence1": "你为什么不能陪我聊天呢", "sentence2": "你就不能陪我聊聊天吗", "label": "0"}
{"id": 2401, "sentence1": "我不要出去", "sentence2": "你不出来", "label": "0"}
{"id": 1317, "sentence1": "有什么好看的电视剧", "sentence2": "有什么好看电视剧", "label": "1"}
{"id": 2150, "sentence1": "请问今天什么天气", "sentence2": "潍坊天气预报", "label": "0"}
{"id": 1272, "sentence1": "我特希望你能给我比心", "sentence2": "可以给我比个心吗", "label": "1"}
{"id": 1302, "sentence1": "你的主人是我我在跟你说一遍", "sentence2": "我告诉你我是你的主人", "label": "1"}
{"id": 2404, "sentence1": "你告诉我你为什么这么笨", "sentence2": "你怎么那么傻呀", "label": "1"}
{"id": 1112, "sentence1": "我们就是好朋友", "sentence2": "莫非我们不是好朋友", "label": "1"}
{"id": 1070, "sentence1": "小欧你吃饭了吗", "sentence2": "小贝你吃饭了吗", "label": "0"}
{"id": 562, "sentence1": "陪我聊天吧", "sentence2": "咱俩聊点什么", "label": "1"}
{"id": 2644, "sentence1": "你给我找个男朋友吧", "sentence2": "我想找个男朋友", "label": "1"}
{"id": 2382, "sentence1": "有你在我很开心", "sentence2": "有你在我真是极为高兴的", "label": "1"}
{"id": 610, "sentence1": "WORD", "sentence2": "打开WORD", "label": "1"}
{"id": 2461, "sentence1": "你好我的语音助手", "sentence2": "我讨厌语音助手", "label": "0"}
{"id": 2188, "sentence1": "快过来快过来", "sentence2": "赶紧过来吧", "label": "1"}
{"id": 1297, "sentence1": "没有什么需要帮助的", "sentence2": "我不需要帮助哦", "label": "1"}
{"id": 802, "sentence1": "明天提醒取消", "sentence2": "刚才那个提醒取消", "label": "0"}
{"id": 687, "sentence1": "好吧你太强大了太厉害了", "sentence2": "你怎么这么厉害", "label": "1"}
{"id": 1282, "sentence1": "你冷漠的原因是什么", "sentence2": "你怎么这么冷漠", "label": "1"}
{"id": 2631, "sentence1": "你也太甜了吧", "sentence2": "你超级甜的", "label": "1"}
{"id": 2328, "sentence1": "算了没事了", "sentence2": "好吧没事", "label": "1"}
{"id": 2542, "sentence1": "做饭吗", "sentence2": "炸鸡腿怎么做", "label": "0"}
{"id": 2017, "sentence1": "怎么每个人都说我想打你", "sentence2": "我想打你", "label": "0"}
{"id": 2423, "sentence1": "母亲节送什么花", "sentence2": "母亲节送什么花最好", "label": "1"}
{"id": 2180, "sentence1": "你有朋友吗", "sentence2": "你还有其他朋友吗", "label": "0"}
{"id": 1328, "sentence1": "我要上班", "sentence2": "今天我要上班", "label": "1"}
{"id": 2370, "sentence1": "给我讲个故事", "sentence2": "给我讲个故事笑话", "label": "1"}
{"id": 356, "sentence1": "我需要什么", "sentence2": "我到底需要什么", "label": "1"}
{"id": 2649, "sentence1": "可以听到吗", "sentence2": "你可不可以听到声音呀", "label": "1"}
{"id": 2264, "sentence1": "我好像不明白", "sentence2": "我也不知道吗", "label": "0"}
{"id": 770, "sentence1": "你一笑可漂亮了", "sentence2": "你笑的真好看", "label": "1"}
{"id": 773, "sentence1": "你怎么没睡觉", "sentence2": "你还没睡吗", "label": "1"}
{"id": 1089, "sentence1": "始终我都喜欢着你", "sentence2": "我还喜欢你啊", "label": "1"}
{"id": 826, "sentence1": "我好难受", "sentence2": "将老难受了", "label": "0"}
{"id": 213, "sentence1": "那你确定去加油了吗", "sentence2": "那你去加油吧", "label": "1"}
{"id": 2405, "sentence1": "我是不是世界上最", "sentence2": "世界上最冷的地方是哪里", "label": "0"}
{"id": 2069, "sentence1": "年都过去了", "sentence2": "过去了啊", "label": "0"}
{"id": 2283, "sentence1": "打开听声音放个屁", "sentence2": "打开听声音放个连环屁", "label": "0"}
{"id": 615, "sentence1": "请问你有男友吗", "sentence2": "我可不可以做你男朋友", "label": "0"}
{"id": 2438, "sentence1": "k7支持NFC1", "sentence2": "K1是否支持NFC", "label": "0"}
{"id": 2539, "sentence1": "想说啥都是", "sentence2": "你想说什么", "label": "0"}
{"id": 2059, "sentence1": "你是不是很老了", "sentence2": "播放歌曲一晃就老了", "label": "0"}
{"id": 2379, "sentence1": "天蝎座的性格", "sentence2": "白羊座的星座运势", "label": "0"}
{"id": 2395, "sentence1": "打开相机模式", "sentence2": "请打开摄像头", "label": "1"}
{"id": 333, "sentence1": "嗯跟女孩子聊天", "sentence2": "我要跟女生聊天", "label": "0"}
{"id": 109, "sentence1": "开始学习", "sentence2": "我准备好要学习了", "label": "1"}
{"id": 914, "sentence1": "我是不是个傻逼", "sentence2": "我去说你是不是个傻逼露出来", "label": "0"}
{"id": 73, "sentence1": "OPPO手环如何关机", "sentence2": "OPPO手环自动关机", "label": "0"}
{"id": 64, "sentence1": "你这么骚呢怎么", "sentence2": "你怎么这么骚", "label": "1"}
{"id": 2204, "sentence1": "我说我不想跟你聊了", "sentence2": "永不跟你聊", "label": "0"}
{"id": 763, "sentence1": "k7手机尺寸", "sentence2": "oppok7x的外观尺寸", "label": "0"}
{"id": 1150, "sentence1": "难道你没有工资吗", "sentence2": "小欧没有工资吗", "label": "1"}
{"id": 143, "sentence1": "小波你给我唱一首歌", "sentence2": "给我唱一首情歌", "label": "0"}
{"id": 312, "sentence1": "有礼貌的用英语怎么说", "sentence2": "英文怎么讲", "label": "0"}
{"id": 2642, "sentence1": "为什么不告诉我啊", "sentence2": "不告诉我是为什么", "label": "1"}
{"id": 197, "sentence1": "一样一样一样", "sentence2": "好的我也一样", "label": "0"}
{"id": 2537, "sentence1": "你肯定长得真丑", "sentence2": "你肯定长得很丑", "label": "1"}
{"id": 2339, "sentence1": "周杰伦说家中地位低", "sentence2": "周杰伦称在家地位不高", "label": "1"}
{"id": 78, "sentence1": "你不会说话", "sentence2": "你不要再说话了", "label": "0"}
{"id": 686, "sentence1": "你有没有老师", "sentence2": "这个老师", "label": "0"}
{"id": 506, "sentence1": "Breeno帮我打开抖音", "sentence2": "你给我打开抖音", "label": "1"}
{"id": 2455, "sentence1": "播放一首歌曲吧", "sentence2": "帮我唱首歌", "label": "0"}
{"id": 1144, "sentence1": "以后喊我爸爸", "sentence2": "以后请叫我爸爸", "label": "1"}
{"id": 326, "sentence1": "我真不爱管你", "sentence2": "我不管你", "label": "1"}
{"id": 2359, "sentence1": "你有了解我喜欢什么吗", "sentence2": "知道我喜欢什么吗", "label": "1"}
{"id": 941, "sentence1": "那你真聪明", "sentence2": "你怎么这么聪明呢", "label": "0"}
{"id": 2462, "sentence1": "怎么都学不会做饭", "sentence2": "不会做饭", "label": "0"}
{"id": 2216, "sentence1": "那必须的呀", "sentence2": "不用想了肯定是的", "label": "1"}
{"id": 2563, "sentence1": "六合彩开奖结果", "sentence2": "查询双色球开奖结果", "label": "0"}
{"id": 302, "sentence1": "OPPOR17的充电规则。", "sentence2": "r17pro的充电接口介绍", "label": "0"}
{"id": 2341, "sentence1": "我爱上了你怎么办", "sentence2": "我是真的爱上你啦", "label": "0"}
{"id": 203, "sentence1": "你喜欢哪个季节", "sentence2": "你最喜欢哪个季节", "label": "1"}
{"id": 684, "sentence1": "打开R3三乐园", "sentence2": "打开R3三乐园打开233乐园", "label": "0"}
{"id": 774, "sentence1": "五加五等于几", "sentence2": "五加几等于五", "label": "0"}
{"id": 1025, "sentence1": "换一个白噪音", "sentence2": "打开白噪音", "label": "0"}
{"id": 2044, "sentence1": "那是你的吗", "sentence2": "你敢说那是你的", "label": "1"}
{"id": 420, "sentence1": "没生你的气", "sentence2": "生气不是因为你", "label": "0"}
{"id": 2058, "sentence1": "小欧你最美了", "sentence2": "小欧果然还是你最好看", "label": "1"}
{"id": 732, "sentence1": "我的名字叫皮皮", "sentence2": "我名字叫李计平", "label": "0"}
{"id": 2159, "sentence1": "我不在的时候你在干什么", "sentence2": "说你在干嘛在我不在的时候", "label": "1"}
{"id": 1040, "sentence1": "打开数据打开数据", "sentence2": "打开数据", "label": "1"}
{"id": 2077, "sentence1": "我想去做", "sentence2": "要去想那些", "label": "0"}
{"id": 261, "sentence1": "我的手机里没有找到充电铃声。", "sentence2": "手机充电没有铃声处理", "label": "0"}
{"id": 1196, "sentence1": "排骨怎么做", "sentence2": "红烧排骨怎么做好吃？", "label": "0"}
{"id": 202, "sentence1": "新买的OPPO手机不充电", "sentence2": "OPPO手机的充电", "label": "0"}
{"id": 1229, "sentence1": "你不要管", "sentence2": "你还是不要管了", "label": "1"}
{"id": 2117, "sentence1": "最近心情有点烦", "sentence2": "今天有点烦", "label": "1"}
{"id": 545, "sentence1": "智能电视来电感应", "sentence2": "手机看电视剧来电铃音小", "label": "0"}
{"id": 131, "sentence1": "怎么爱你都爱不够", "sentence2": "怎么爱你都不够", "label": "1"}
{"id": 2280, "sentence1": "你哪里无辜", "sentence2": "你无辜在哪了", "label": "1"}
{"id": 1230, "sentence1": "人生一串烤河蟹", "sentence2": "烤河蟹好吃吗", "label": "0"}
{"id": 1215, "sentence1": "生活好累", "sentence2": "我要因为生活累死了", "label": "1"}
{"id": 1325, "sentence1": "开启抖音", "sentence2": "帮我开一下抖音", "label": "1"}
{"id": 1099, "sentence1": "你这么滑稽的原因是什么", "sentence2": "你这么逗", "label": "0"}
{"id": 2119, "sentence1": "你要聊什么", "sentence2": "你要和我聊什么", "label": "1"}
{"id": 1069, "sentence1": "你知道的还挺多", "sentence2": "你咋会知道这么多", "label": "1"}
{"id": 350, "sentence1": "OPPOa5的电池容量。", "sentence2": "k5的电池", "label": "0"}
{"id": 2502, "sentence1": "那你叫啥", "sentence2": "那你叫什么", "label": "1"}
{"id": 1038, "sentence1": "给我唱一首去年夏天", "sentence2": "你能唱首歌给我吗", "label": "0"}
{"id": 876, "sentence1": "昨天梦到了去世亲人", "sentence2": "梦到自己飞", "label": "0"}
{"id": 1256, "sentence1": "教我可乐鸡翅怎么做好吗", "sentence2": "可乐鸡翅怎么做", "label": "1"}
{"id": 2342, "sentence1": "你对每个人都是这样说吗", "sentence2": "是这样的人说过了", "label": "0"}
{"id": 2027, "sentence1": "谈对象了没有", "sentence2": "你就不能告诉我你谈对象了没有吗", "label": "1"}
{"id": 1194, "sentence1": "W51没有声音", "sentence2": "音量最大本机声音没有", "label": "0"}
{"id": 2145, "sentence1": "你有哪些难忘的经历", "sentence2": "你最难忘的事是什么", "label": "1"}
{"id": 322, "sentence1": "启用女仆小樱我要和小樱说话", "sentence2": "小英你给我撒娇好吗", "label": "0"}
{"id": 292, "sentence1": "难道你不乖吗", "sentence2": "你很乖哦", "label": "1"}
{"id": 235, "sentence1": "我该如何称呼你", "sentence2": "说出你的名字", "label": "1"}
{"id": 629, "sentence1": "你难道就听不懂我说的话", "sentence2": "我说话你能听懂吗", "label": "1"}
{"id": 425, "sentence1": "我好想再看一眼", "sentence2": "看我眼神", "label": "0"}
{"id": 340, "sentence1": "我无话可说", "sentence2": "我无可争辩", "label": "1"}
{"id": 70, "sentence1": "我有哪些事情", "sentence2": "我现在有很急的事情", "label": "0"}
{"id": 1253, "sentence1": "那是不可能的", "sentence2": "你们两个人不可能", "label": "0"}
{"id": 2227, "sentence1": "哪些事情你喜欢的", "sentence2": "遇到哪些事情是你喜欢的", "label": "1"}
{"id": 585, "sentence1": "我中间的返回键按了没反应咋回事?", "sentence2": "请问返回键在那里，怎么找不见", "label": "0"}
{"id": 667, "sentence1": "嗯你叫什么", "sentence2": "嗯你的名字是什么", "label": "1"}
{"id": 2207, "sentence1": "人肉好吃吗", "sentence2": "你觉得肉好吃吗", "label": "0"}
{"id": 2409, "sentence1": "可以和我说话吗", "sentence2": "能不能和我说话呢", "label": "1"}
{"id": 1017, "sentence1": "因为那个傻逼", "sentence2": "那个傻逼", "label": "0"}
{"id": 17, "sentence1": "我亲爱的老公是谁呀", "sentence2": "我家老公是谁", "label": "1"}
{"id": 2232, "sentence1": "歇歇吧得到你帮助真是万幸", "sentence2": "谢谢你可以休息了", "label": "0"}
{"id": 2558, "sentence1": "胡歌的老婆是谁", "sentence2": "夸一夸迪丽热巴", "label": "0"}
{"id": 2625, "sentence1": "你以为你是谁", "sentence2": "要不你是谁", "label": "0"}
{"id": 1195, "sentence1": "a91是否支持5g", "sentence2": "a91是5G还是4G", "label": "1"}
{"id": 2200, "sentence1": "你喜欢听生僻字这首歌吗", "sentence2": "你喜欢这首歌吗", "label": "0"}
{"id": 724, "sentence1": "我要把图标放大怎么放大", "sentence2": "怎么把OPP图标放大", "label": "0"}
{"id": 2637, "sentence1": "对呀我就是你爸爸", "sentence2": "我就应该被你叫爸爸", "label": "1"}
{"id": 2176, "sentence1": "什么时候出新的版本", "sentence2": "什么时候更新新版本", "label": "1"}
{"id": 2448, "sentence1": "夏天宿舍好热", "sentence2": "好热好热怎么办", "label": "0"}
{"id": 2171, "sentence1": "我被车撞了", "sentence2": "车可不就撞了我", "label": "1"}
{"id": 1303, "sentence1": "小冰让我喜欢", "sentence2": "我喜欢小冰", "label": "1"}
{"id": 2547, "sentence1": "你回答我吧", "sentence2": "你就不能回答我吗", "label": "1"}
{"id": 2198, "sentence1": "我又不高兴了", "sentence2": "我又生气了", "label": "1"}
{"id": 2603, "sentence1": "我会觉得你说话声音好听", "sentence2": "你说话的声音太难听了", "label": "0"}
{"id": 1165, "sentence1": "祝你圣诞快乐", "sentence2": "祝你中秋快乐", "label": "0"}
{"id": 93, "sentence1": "鹿晗今年多大了", "sentence2": "鹿晗今年多少岁了", "label": "1"}
{"id": 790, "sentence1": "这种颜色是", "sentence2": "R17有哪些颜色", "label": "0"}
{"id": 1228, "sentence1": "你背诵一下这作文", "sentence2": "你会背作文吗", "label": "1"}
{"id": 0, "sentence1": "那你觉得我是男的还是女的", "sentence2": "你想知道我是男的还是女的", "label": "0"}
{"id": 532, "sentence1": "这什么东西啊", "sentence2": "啥玩意儿啊", "label": "0"}
{"id": 2540, "sentence1": "谁是你喜欢的人", "sentence2": "你喜欢过谁", "label": "1"}
{"id": 2014, "sentence1": "已经很晚了", "sentence2": "真的不早了", "label": "1"}
{"id": 125, "sentence1": "耳机录音", "sentence2": "放入耳机声音", "label": "0"}
{"id": 1000, "sentence1": "你在家吧", "sentence2": "你有没出门啊", "label": "0"}
{"id": 445, "sentence1": "把屁放给我听一下", "sentence2": "放一个屁给我听", "label": "1"}
{"id": 360, "sentence1": "手机最多可以绑定银行卡数量", "sentence2": "手机卡屏密码是多少", "label": "0"}
{"id": 269, "sentence1": "你这东西", "sentence2": "你是什么东西呀", "label": "0"}
{"id": 2002, "sentence1": "Reno3元气版充电", "sentence2": "Reno3元气版的充电器规格", "label": "0"}
{"id": 145, "sentence1": "不想上班想过七夕", "sentence2": "不愿意工作想过七夕", "label": "1"}
{"id": 2043, "sentence1": "你错了你怎么办", "sentence2": "我死了你怎么办", "label": "0"}
{"id": 2261, "sentence1": "我想要小欧", "sentence2": "我也想牵小欧的手", "label": "0"}
{"id": 2165, "sentence1": "r11plus充电时长", "sentence2": "r11plus的电池", "label": "0"}
{"id": 14, "sentence1": "宝贝哈喽", "sentence2": "hellobaby", "label": "1"}
{"id": 1324, "sentence1": "我不喜欢赵丽颖", "sentence2": "你更喜欢赵丽颖还是杨紫", "label": "0"}
{"id": 1300, "sentence1": "倒计时八小时", "sentence2": "二十秒倒计时", "label": "0"}
{"id": 2652, "sentence1": "为啥不告诉我", "sentence2": "什么原因不告诉我", "label": "1"}
{"id": 2569, "sentence1": "还有其他的吗", "sentence2": "你有其他的名字吗", "label": "0"}
{"id": 1115, "sentence1": "我的真朋友", "sentence2": "最好的朋友", "label": "0"}
{"id": 2427, "sentence1": "你失去了什么", "sentence2": "失去你才是最好的", "label": "0"}
{"id": 2505, "sentence1": "怎样跑到你心里", "sentence2": "咋进入到你的心里我很想知道", "label": "1"}
{"id": 1047, "sentence1": "我跟你说话了吗", "sentence2": "我忘记了我是不是跟你说话了", "label": "1"}
{"id": 2616, "sentence1": "你不靠谱啊", "sentence2": "你是不可能靠谱的", "label": "1"}
{"id": 1294, "sentence1": "四月份是什么星座", "sentence2": "你是什么星座", "label": "0"}
{"id": 976, "sentence1": "钱你有没有我知道吗", "sentence2": "钱我有没有你知道吗", "label": "0"}
{"id": 2131, "sentence1": "手机电池真真是一点点电都没有了", "sentence2": "我手机没电了", "label": "1"}
{"id": 2199, "sentence1": "你会做什么呀", "sentence2": "你的新功能是什么", "label": "0"}
{"id": 166, "sentence1": "你忙什么东西呢", "sentence2": "你在忙什么", "label": "1"}
{"id": 162, "sentence1": "不小布打开支付宝", "sentence2": "打开支付宝付款码", "label": "0"}
{"id": 2577, "sentence1": "这不是我的名字", "sentence2": "话说这不是我的名字", "label": "1"}
{"id": 2354, "sentence1": "你叫什么我要给你吧", "sentence2": "你叫我什么", "label": "0"}
{"id": 513, "sentence1": "王凯好丑啊", "sentence2": "王凯好丑", "label": "1"}
{"id": 2255, "sentence1": "你帮我找一些考试的作文", "sentence2": "你能搜出考试的作文吗", "label": "1"}
{"id": 2525, "sentence1": "反正我不打给谁呢", "sentence2": "不知道我谁了吗", "label": "0"}
{"id": 230, "sentence1": "我真的一点也不想和你说话", "sentence2": "我不想跟你聊天呀", "label": "1"}
{"id": 2023, "sentence1": "小鬼王琳凯帅不帅", "sentence2": "王琳凯帅不帅", "label": "1"}
{"id": 286, "sentence1": "调节打游戏时的流畅度", "sentence2": "微信发送语音按地点很久进入正常发送", "label": "0"}
{"id": 2403, "sentence1": "叫她姐姐", "sentence2": "你姐姐叫什么", "label": "0"}
{"id": 129, "sentence1": "别停啊再聊聊", "sentence2": "那就继续聊呗", "label": "1"}
{"id": 313, "sentence1": "刚才我没跟你说什么", "sentence2": "跟你没得说了", "label": "0"}
{"id": 2437, "sentence1": "我想被表白", "sentence2": "我要向你表白", "label": "0"}
{"id": 2296, "sentence1": "那你就直接说", "sentence2": "有什么问题那你就直接说", "label": "1"}
{"id": 2026, "sentence1": "给我讲两个笑话", "sentence2": "再说一个冷笑话", "label": "0"}
{"id": 450, "sentence1": "我是哥哥", "sentence2": "我要小哥哥", "label": "0"}
{"id": 45, "sentence1": "明天还有很多事情呢", "sentence2": "有什么事情", "label": "0"}
{"id": 2425, "sentence1": "谢谢你的鼓励", "sentence2": "特别想谢谢你激励我", "label": "1"}
{"id": 2297, "sentence1": "蛋糕怎么做", "sentence2": "蛋炒饭怎么做", "label": "0"}
{"id": 2435, "sentence1": "别不说话啊，发生什么了", "sentence2": "你咋不说话呀", "label": "1"}
{"id": 1118, "sentence1": "你找过我", "sentence2": "你找过我的你忘啦", "label": "1"}
{"id": 1010, "sentence1": "我不跟你说", "sentence2": "我才不和你说呢", "label": "1"}
{"id": 2389, "sentence1": "亮度亮度调低", "sentence2": "调低亮度", "label": "1"}
{"id": 582, "sentence1": "你有没有喜欢的", "sentence2": "那你有没有喜欢的人", "label": "1"}
{"id": 2098, "sentence1": "是谁的手机啊你", "sentence2": "你是谁的手机", "label": "1"}
{"id": 550, "sentence1": "又见面了", "sentence2": "话说又见面了", "label": "1"}
{"id": 639, "sentence1": "股票是什么东西", "sentence2": "什么是股票", "label": "1"}
{"id": 711, "sentence1": "我帅不帅啊", "sentence2": "我是不是特别帅啊", "label": "1"}
{"id": 404, "sentence1": "有一个故事", "sentence2": "给我讲个故事听吧", "label": "0"}
{"id": 1322, "sentence1": "我没有喊你呀", "sentence2": "我没喊你", "label": "1"}
{"id": 2269, "sentence1": "K3如何调整字体大小", "sentence2": "如何调字体大小", "label": "0"}
{"id": 427, "sentence1": "你的脑袋怎么就被驴给踢了", "sentence2": "你脑子是不是被驴踢了", "label": "1"}
{"id": 1241, "sentence1": "小智你还好不好", "sentence2": "你好小智", "label": "0"}
{"id": 2579, "sentence1": "你什么时候睡觉呀", "sentence2": "你啥时候休息", "label": "1"}
{"id": 2388, "sentence1": "为啥我不能更新系统", "sentence2": "为什么我手机会主动更新", "label": "0"}
{"id": 2611, "sentence1": "读短信息", "sentence2": "发短信给小牛", "label": "0"}
{"id": 240, "sentence1": "你能说一句我喜欢你吗", "sentence2": "你说一句我喜欢你可以吗", "label": "1"}
{"id": 633, "sentence1": "说句情话", "sentence2": "请你说句情话吧", "label": "1"}
{"id": 1313, "sentence1": "肖战的口号是什么", "sentence2": "肖战的应援口号是什么", "label": "1"}
{"id": 298, "sentence1": "我的指纹解锁好像出问题了，", "sentence2": "他无法完成。指纹解锁。", "label": "0"}
{"id": 2062, "sentence1": "我不要解锁", "sentence2": "我不愿解锁", "label": "1"}
{"id": 969, "sentence1": "没事的谢谢", "sentence2": "哈哈谢谢啦", "label": "0"}
{"id": 2646, "sentence1": "联系人白名单在哪里设置", "sentence2": "联系人白名单如何设置", "label": "1"}
{"id": 138, "sentence1": "你快点的给我出来", "sentence2": "你给我出来", "label": "1"}
{"id": 248, "sentence1": "你现在在家吗", "sentence2": "你在我家吗", "label": "1"}
{"id": 1111, "sentence1": "已经走了我不需要管你了", "sentence2": "还需要我帮你什么的话就随时走不", "label": "0"}
{"id": 950, "sentence1": "算了吧我不跟你说话", "sentence2": "算了不喊你了", "label": "0"}
{"id": 1053, "sentence1": "renoace2", "sentence2": "realmeQ2", "label": "0"}
{"id": 1204, "sentence1": "太幼稚了", "sentence2": "你太幼稚了", "label": "1"}
{"id": 130, "sentence1": "中午做什么了", "sentence2": "番茄炒蛋怎么炒呢", "label": "0"}
{"id": 1233, "sentence1": "你会困么?", "sentence2": "你会睡觉的吗", "label": "0"}
{"id": 294, "sentence1": "什么动物会变性", "sentence2": "啥动物会变性", "label": "1"}
{"id": 345, "sentence1": "明天喊我起床吧", "sentence2": "明天早上七点半喊我起", "label": "0"}
{"id": 2129, "sentence1": "恢复备份", "sentence2": "恢复备份数据", "label": "1"}
{"id": 558, "sentence1": "你长什么样", "sentence2": "你好不好看", "label": "1"}
{"id": 2025, "sentence1": "我这边网络有问题", "sentence2": "我的网不好呀", "label": "1"}
{"id": 2108, "sentence1": "快叫我爸爸吧", "sentence2": "快叫我们的舅舅吧", "label": "0"}
{"id": 2032, "sentence1": "你不可能是我", "sentence2": "我不是你", "label": "0"}
{"id": 2519, "sentence1": "对就是我请你吃饭", "sentence2": "对呀想请你吃饭", "label": "0"}
{"id": 2251, "sentence1": "叫了你怎么没回应", "sentence2": "刚刚叫你为什么不说话", "label": "1"}
{"id": 799, "sentence1": "我肯定是男的", "sentence2": "我也是男的", "label": "1"}
{"id": 2627, "sentence1": "你还有什么是我能帮你的吗", "sentence2": "还需要我帮你什么的话", "label": "0"}
{"id": 2532, "sentence1": "你爸爸妈妈是不是很爱你", "sentence2": "妈妈爱爸爸", "label": "0"}
{"id": 2166, "sentence1": "你觉得我睡吗", "sentence2": "我打算睡觉你呢", "label": "0"}
{"id": 2518, "sentence1": "我跟你生气了", "sentence2": "你不知道我在跟你生气吗", "label": "1"}
{"id": 521, "sentence1": "我想听奇幻的科学类小说", "sentence2": "你可以给我讲", "label": "0"}
{"id": 783, "sentence1": "哪一天是抗美援朝纪念日", "sentence2": "现在距离2021年还有多少天", "label": "0"}
{"id": 1304, "sentence1": "什么内容啊你的口号", "sentence2": "你的口号是什么", "label": "1"}
{"id": 801, "sentence1": "谁说我家里没有人呀", "sentence2": "我家里没有人", "label": "0"}
{"id": 6, "sentence1": "谁能陪我喝酒", "sentence2": "你可以陪我喝酒吗", "label": "0"}
{"id": 2549, "sentence1": "你骗我从来都没爱过我", "sentence2": "你一直说你爱我都是骗我的", "label": "1"}
{"id": 128, "sentence1": "我怎么流鼻血了", "sentence2": "我流鼻血了", "label": "1"}
{"id": 2443, "sentence1": "你太好看了", "sentence2": "你怎么这么好看", "label": "1"}
{"id": 2010, "sentence1": "我优点好少", "sentence2": "你优点好少", "label": "0"}
{"id": 389, "sentence1": "请问你个问题", "sentence2": "可不可以回答我个问题", "label": "1"}
{"id": 901, "sentence1": "他这个人说普通话不标准", "sentence2": "我们不说普通话了好吗", "label": "0"}
{"id": 2586, "sentence1": "改WiFi密码", "sentence2": "WiFi改密码", "label": "1"}
{"id": 1245, "sentence1": "怎么停好车", "sentence2": "我的车停在哪里", "label": "0"}
{"id": 2236, "sentence1": "换个名字呗", "sentence2": "你可以换个名字吗", "label": "0"}
{"id": 2449, "sentence1": "真无聊啊", "sentence2": "简直是无聊", "label": "1"}
{"id": 1276, "sentence1": "你真的无所不能吗", "sentence2": "你无所不能是假的吗", "label": "1"}
{"id": 1098, "sentence1": "我独身了", "sentence2": "我一个人了", "label": "1"}
{"id": 33, "sentence1": "小欧谁是世界上最漂亮的女人", "sentence2": "世界上最美的女人是我吗", "label": "0"}
{"id": 2628, "sentence1": "A51外观尺寸", "sentence2": "a72外观尺寸", "label": "0"}
{"id": 1178, "sentence1": "你在哪里我找不到", "sentence2": "在何处我找不到你", "label": "1"}
{"id": 752, "sentence1": "小布我想拍照", "sentence2": "我想拍照", "label": "1"}
{"id": 816, "sentence1": "你智不智能", "sentence2": "我也不知道你智不智能了", "label": "1"}
{"id": 2414, "sentence1": "帮我在QQ", "sentence2": "你给我打开QQ", "label": "0"}
{"id": 912, "sentence1": "你不能叫我爸爸吗", "sentence2": "你为什么不能叫我爸爸", "label": "1"}
{"id": 606, "sentence1": "嗯给我唱首歌", "sentence2": "我爱听你唱歌", "label": "0"}
{"id": 2030, "sentence1": "新闻简报", "sentence2": "播放国际新闻", "label": "0"}
{"id": 71, "sentence1": "嗯今天非常开心", "sentence2": "嗯今天很开心", "label": "1"}
{"id": 645, "sentence1": "A92s屏幕材质", "sentence2": "a92s的屏幕", "label": "0"}
{"id": 503, "sentence1": "手机的sd卡怎么拿出来", "sentence2": "怎样取出手机sim卡", "label": "0"}
{"id": 750, "sentence1": "美女在哪呢", "sentence2": "哪里有美女呢", "label": "1"}
{"id": 2477, "sentence1": "你喜欢小狗吗", "sentence2": "你喜欢哪些狗啊", "label": "0"}
{"id": 2615, "sentence1": "上知天文下知地理你是吗", "sentence2": "你上知天文下知地理吗", "label": "1"}
{"id": 2374, "sentence1": "你想过的人是我吗", "sentence2": "你有没有想过我", "label": "1"}
{"id": 967, "sentence1": "你有什么事情吗", "sentence2": "你想干啥", "label": "1"}
{"id": 875, "sentence1": "你记住我叫什么了吗", "sentence2": "我叫什么名字你记住了吗", "label": "1"}
{"id": 2164, "sentence1": "你怎么神奇啦", "sentence2": "神奇宝贝的亲", "label": "0"}
{"id": 2243, "sentence1": "我感觉不好是为什么", "sentence2": "我感觉不好", "label": "1"}
{"id": 2334, "sentence1": "你知道什么叫美女吗", "sentence2": "我可以告诉我你究竟叫什么吗", "label": "0"}
{"id": 119, "sentence1": "我要去唱歌", "sentence2": "我正要去蹦迪", "label": "0"}
{"id": 2410, "sentence1": "你欠挨打", "sentence2": "你是不是嫌我烦了", "label": "0"}
{"id": 2335, "sentence1": "今天适合外出吗", "sentence2": "黑龙江天气预报", "label": "0"}
{"id": 646, "sentence1": "你能知道我很想你吗", "sentence2": "那我想你", "label": "1"}
{"id": 431, "sentence1": "你可真可爱", "sentence2": "你真的很可爱", "label": "1"}
{"id": 1332, "sentence1": "可以陪我说话吗", "sentence2": "可以陪我吗", "label": "1"}
{"id": 730, "sentence1": "我好伤心怎么办", "sentence2": "我好难过怎么办", "label": "1"}
{"id": 264, "sentence1": "你还能唱的再难听一点吗", "sentence2": "你唱的太难听了", "label": "1"}
{"id": 1307, "sentence1": "你脾气大不大", "sentence2": "你火气大不大", "label": "1"}
{"id": 638, "sentence1": "我比不上你好看", "sentence2": "你比我更好看", "label": "1"}
{"id": 2182, "sentence1": "我要把你关掉", "sentence2": "我现在给你关机了", "label": "1"}
{"id": 1202, "sentence1": "还要戴眼镜吗你", "sentence2": "你还要戴眼镜吗", "label": "1"}
{"id": 2208, "sentence1": "没希望了", "sentence2": "希望是一点也没了", "label": "1"}
{"id": 648, "sentence1": "你是不是会计算", "sentence2": "你会计算吗", "label": "1"}
{"id": 873, "sentence1": "哦你长什么样", "sentence2": "你的模样我不清楚", "label": "1"}
{"id": 422, "sentence1": "不要给我装糊涂", "sentence2": "不要给我装傻", "label": "1"}
{"id": 327, "sentence1": "你是不是笨", "sentence2": "你智商有问题吗", "label": "1"}
{"id": 717, "sentence1": "相信你个鬼", "sentence2": "你难以被相信", "label": "1"}
{"id": 274, "sentence1": "有多想我呀", "sentence2": "那你有多想我呀", "label": "1"}
{"id": 60, "sentence1": "那就先不说了", "sentence2": "那我就不说了", "label": "1"}
{"id": 1211, "sentence1": "我到底在干嘛你猜一下", "sentence2": "那你猜我在干嘛", "label": "1"}
{"id": 2606, "sentence1": "你很了不起吗", "sentence2": "你很牛逼吗", "label": "1"}
{"id": 88, "sentence1": "别气我了", "sentence2": "别再惹怒我了", "label": "1"}
{"id": 2620, "sentence1": "看不清", "sentence2": "看不清看不清", "label": "1"}
{"id": 2284, "sentence1": "咋不说话了", "sentence2": "怎么停下不说话了", "label": "1"}
{"id": 2463, "sentence1": "出一个脑筋急转弯", "sentence2": "讲一个脑袋急转弯", "label": "1"}
{"id": 284, "sentence1": "背一下圆周率", "sentence2": "圆周率你记得没有", "label": "1"}
{"id": 2320, "sentence1": "为什么这么聪明", "sentence2": "怎么这么聪明啊", "label": "1"}
{"id": 278, "sentence1": "你会不会说唱", "sentence2": "你会不能说唱", "label": "1"}
{"id": 39, "sentence1": "你把我的名字记错了", "sentence2": "我的名字被你记错了", "label": "1"}
{"id": 373, "sentence1": "我何时能发家致富啊", "sentence2": "我什么时候会发财", "label": "1"}
{"id": 2411, "sentence1": "我不太高兴", "sentence2": "今天心情不太好", "label": "1"}
{"id": 246, "sentence1": "讲个四川话听听", "sentence2": "能不能讲句四川话听听", "label": "1"}
{"id": 2492, "sentence1": "感谢你小欧", "sentence2": "谢谢你小鸥", "label": "1"}
{"id": 2385, "sentence1": "设置一下", "sentence2": "可以设置一下", "label": "1"}
{"id": 2413, "sentence1": "那我就惩罚你", "sentence2": "那我的确要惩罚你了", "label": "1"}
{"id": 2439, "sentence1": "今天好无聊啊", "sentence2": "今天好闲啊", "label": "1"}
{"id": 1042, "sentence1": "关掉你要怎么做", "sentence2": "如何把你关掉", "label": "1"}
{"id": 1273, "sentence1": "我可以给你改个名字吗", "sentence2": "我想帮你改一个名字", "label": "1"}
{"id": 741, "sentence1": "你说一句日语", "sentence2": "给我讲一句日语", "label": "1"}
{"id": 2570, "sentence1": "啥也没说", "sentence2": "什么没说也", "label": "1"}
{"id": 2310, "sentence1": "北京南站怎么说", "sentence2": "北京南站咋说", "label": "1"}
{"id": 833, "sentence1": "讲鬼故事", "sentence2": "鬼故事讲鬼故事", "label": "1"}
{"id": 2372, "sentence1": "我特别讨厌你", "sentence2": "我真的很烦你", "label": "1"}
{"id": 2218, "sentence1": "我的手机应该充电了", "sentence2": "我的手机快没电了", "label": "1"}
{"id": 227, "sentence1": "你能让我得到你吗", "sentence2": "我想得到你", "label": "1"}
{"id": 530, "sentence1": "你有兄弟姐妹吗", "sentence2": "你有同胞吗", "label": "1"}
{"id": 2507, "sentence1": "我能干嘛", "sentence2": "话说我能干嘛呀", "label": "1"}
{"id": 905, "sentence1": "我和你谁可爱", "sentence2": "我可爱还是你可爱", "label": "1"}
{"id": 2233, "sentence1": "跟女朋友吵架了", "sentence2": "我女朋友跟我吵架了", "label": "1"}
{"id": 1159, "sentence1": "我知道我知道", "sentence2": "那我知道", "label": "1"}
{"id": 568, "sentence1": "跟我说晚安我要睡觉了", "sentence2": "我要听到你的晚安入睡", "label": "1"}
{"id": 247, "sentence1": "你会聊什么天", "sentence2": "陪我聊天行不行", "label": "1"}
{"id": 2635, "sentence1": "你是找不到我了吗", "sentence2": "你猜不出来我的地方吗", "label": "1"}
{"id": 226, "sentence1": "你就不想跟我交个朋友吗", "sentence2": "交个朋友呗", "label": "1"}
{"id": 759, "sentence1": "我是单身狗", "sentence2": "我是单身狗你知道吗", "label": "1"}
{"id": 1029, "sentence1": "没说什么啊我也", "sentence2": "我没说什么", "label": "1"}
{"id": 299, "sentence1": "话说在不在啊", "sentence2": "在不在啊", "label": "1"}
{"id": 182, "sentence1": "来放个屁", "sentence2": "请你放个屁吧", "label": "1"}
{"id": 2072, "sentence1": "做你的情人", "sentence2": "我就是你的情人", "label": "1"}
{"id": 523, "sentence1": "我不会相信你的", "sentence2": "你不容易让人相信", "label": "1"}
{"id": 1134, "sentence1": "你的创造人是谁", "sentence2": "谁是你的创造人", "label": "1"}
{"id": 2205, "sentence1": "为什么不回答我", "sentence2": "刚刚叫你为什么不说话", "label": "1"}
{"id": 2024, "sentence1": "那你去睡觉吧", "sentence2": "你就去睡觉吧", "label": "1"}
{"id": 328, "sentence1": "我可以亲你吗", "sentence2": "我可以吻你吗", "label": "1"}
{"id": 2520, "sentence1": "我的oppo密码忘了", "sentence2": "不记得OPPO密码了", "label": "1"}
{"id": 715, "sentence1": "你说我对你咋样", "sentence2": "我对你好不好", "label": "1"}
{"id": 843, "sentence1": "好奇你为什么就这么丑了", "sentence2": "为什么你那么丑", "label": "1"}
{"id": 935, "sentence1": "为啥这么卡啊你", "sentence2": "你为什么这么卡", "label": "1"}
{"id": 2581, "sentence1": "你目前是不是在工作", "sentence2": "你在工作吗", "label": "1"}
{"id": 2248, "sentence1": "私密保险箱如何查看", "sentence2": "怎么打开私密保险箱？", "label": "1"}
{"id": 2424, "sentence1": "哪里不明白", "sentence2": "哪里你还有不明白的", "label": "1"}
{"id": 127, "sentence1": "你可以接听我的电话吗", "sentence2": "我想call你", "label": "1"}
{"id": 543, "sentence1": "你的父母是谁", "sentence2": "你的父母叫什么", "label": "1"}
{"id": 609, "sentence1": "你在撒谎吧", "sentence2": "你对我说假话吧", "label": "1"}
{"id": 1077, "sentence1": "你居然不理我", "sentence2": "跟你说话居然不理我", "label": "1"}
{"id": 2595, "sentence1": "就知道啥呀就知道吃", "sentence2": "就知道吃", "label": "1"}
{"id": 1138, "sentence1": "你有没有脑袋", "sentence2": "你有脑袋吗", "label": "1"}
{"id": 2132, "sentence1": "累了一天了休息吧", "sentence2": "可以去睡觉了", "label": "1"}
{"id": 1104, "sentence1": "那你有多喜欢我", "sentence2": "你有多喜欢我呀", "label": "1"}
{"id": 2068, "sentence1": "咱俩是好闺蜜吗", "sentence2": "你是我的闺蜜吗", "label": "1"}
{"id": 1223, "sentence1": "你不要帮我", "sentence2": "你不需要帮我", "label": "1"}
{"id": 61, "sentence1": "我到底是哪里人", "sentence2": "我是哪的人", "label": "1"}
{"id": 416, "sentence1": "说个笑话来听听", "sentence2": "你讲个笑话吧", "label": "1"}
{"id": 48, "sentence1": "我把你卸载了", "sentence2": "信不信我卸载你", "label": "1"}
{"id": 2510, "sentence1": "那你好厉害啊", "sentence2": "想不到你有这么厉害", "label": "1"}
{"id": 964, "sentence1": "W31连接", "sentence2": "W31如何连接", "label": "1"}
{"id": 232, "sentence1": "你给我唱一首歌呗", "sentence2": "那你给我唱首歌好吗", "label": "1"}
{"id": 160, "sentence1": "NFC是什么", "sentence2": "什么是NFC", "label": "1"}
{"id": 2475, "sentence1": "你现在知道了", "sentence2": "现在知道了吗", "label": "1"}
{"id": 680, "sentence1": "不对这个", "sentence2": "不是这个啊", "label": "1"}
{"id": 222, "sentence1": "我被人欺负了", "sentence2": "有人欺负我", "label": "1"}
{"id": 583, "sentence1": "出一个谜语", "sentence2": "给我说一个谜语", "label": "1"}
{"id": 1140, "sentence1": "你就不能和我吵架吗", "sentence2": "跟我吵架", "label": "1"}
{"id": 2419, "sentence1": "你模样好不好看", "sentence2": "你长得丑不丑", "label": "1"}
{"id": 2237, "sentence1": "你的爸比是谁", "sentence2": "谁是你的爸爸", "label": "1"}
{"id": 612, "sentence1": "我一定会找到你的小步", "sentence2": "小步小步你在哪里我要找到你", "label": "1"}
{"id": 2651, "sentence1": "你怎么一点都不谦虚呢", "sentence2": "你可不就是不谦虚嘛", "label": "1"}
{"id": 845, "sentence1": "你喜欢我哪里啊", "sentence2": "你说你喜欢我哪里啊", "label": "1"}
{"id": 2316, "sentence1": "你是不是比我大呢", "sentence2": "你比我大吗", "label": "1"}
{"id": 338, "sentence1": "谢谢你爱我是真的", "sentence2": "谢谢你爱我", "label": "1"}
{"id": 2323, "sentence1": "这么厉害吗", "sentence2": "你有这么厉害吗", "label": "1"}
{"id": 848, "sentence1": "我换其它的名字称呼你好不好", "sentence2": "我可以换个名字叫你吗", "label": "1"}
{"id": 24, "sentence1": "我觉得我不行", "sentence2": "虽然我觉的我不行但是我也要试试", "label": "1"}
{"id": 337, "sentence1": "我和王一博结婚", "sentence2": "我要嫁给王一博", "label": "1"}
{"id": 863, "sentence1": "王俊杰是我的名字", "sentence2": "我叫王俊杰", "label": "1"}
{"id": 204, "sentence1": "祝你晚安", "sentence2": "那好吧晚安", "label": "1"}
{"id": 518, "sentence1": "那你笑一个", "sentence2": "那你给我笑一个吧", "label": "1"}
{"id": 488, "sentence1": "现在做啥呢", "sentence2": "您在干嘛", "label": "1"}
{"id": 2071, "sentence1": "你咋这么漂亮呢", "sentence2": "你怎么会这么漂亮", "label": "1"}
{"id": 347, "sentence1": "我现在做什么", "sentence2": "我现在正在做什么", "label": "1"}
{"id": 1083, "sentence1": "你玩我呢吗", "sentence2": "你在耍我吗", "label": "1"}
{"id": 1139, "sentence1": "怎么样可以瘦小腿", "sentence2": "知道怎么瘦小腿吗", "label": "1"}
{"id": 211, "sentence1": "小步小步你爱不爱我", "sentence2": "小步小步你爱我是真的吗", "label": "1"}
{"id": 187, "sentence1": "你的火气是大还是小", "sentence2": "你火气大不大", "label": "1"}
{"id": 940, "sentence1": "FindX手机的价格", "sentence2": "findx总成价格", "label": "1"}
{"id": 2203, "sentence1": "不跟你说话了再见", "sentence2": "不理你了再见", "label": "1"}
{"id": 402, "sentence1": "我跟彭于晏长得像不像", "sentence2": "彭于晏跟我长的像吗", "label": "1"}
{"id": 1122, "sentence1": "我喜欢上的人她能看上我吗", "sentence2": "我喜欢的人喜欢我吗", "label": "1"}
{"id": 954, "sentence1": "那还是你来找个话题吧", "sentence2": "那你找个话题", "label": "1"}
{"id": 395, "sentence1": "做一下自我介绍吧", "sentence2": "描述一下你自己", "label": "1"}
{"id": 1004, "sentence1": "现在这样的", "sentence2": "现在这样", "label": "1"}
{"id": 772, "sentence1": "帮我把个人热点打开", "sentence2": "帮我打开个人热点", "label": "1"}
{"id": 2271, "sentence1": "在不在这里", "sentence2": "是不是在这里", "label": "1"}
{"id": 708, "sentence1": "你今晚应该有时间呢吧", "sentence2": "今晚你有空吗", "label": "1"}
{"id": 2190, "sentence1": "你好厉害", "sentence2": "哦你好牛逼", "label": "1"}
{"id": 911, "sentence1": "我说我头疼", "sentence2": "我感觉头有点疼", "label": "1"}
{"id": 116, "sentence1": "我想骂他", "sentence2": "我想侮辱他", "label": "1"}
{"id": 2305, "sentence1": "你记性可真好", "sentence2": "你记性真好", "label": "1"}
{"id": 455, "sentence1": "你唱一个歌", "sentence2": "你给我唱首歌听听呗", "label": "1"}
{"id": 332, "sentence1": "怎么聊下去呢", "sentence2": "怎么继续聊天呢", "label": "1"}
{"id": 47, "sentence1": "你什么时候长大", "sentence2": "你长大是在啥时候", "label": "1"}
{"id": 805, "sentence1": "那你等一下", "sentence2": "你等我下", "label": "1"}
{"id": 852, "sentence1": "我叫你小宝贝可以吧", "sentence2": "那我就叫你小宝贝吧", "label": "1"}
{"id": 342, "sentence1": "他们都没有", "sentence2": "他们没有", "label": "1"}
{"id": 784, "sentence1": "还是没听懂", "sentence2": "我真的没听懂啊", "label": "1"}
{"id": 205, "sentence1": "那你到底能听懂啥", "sentence2": "那你能听懂啥", "label": "1"}
{"id": 291, "sentence1": "你怎么那么肯定", "sentence2": "你为什么就这么确定", "label": "1"}
{"id": 672, "sentence1": "你真的睡着了吗刚才", "sentence2": "你刚才睡着了吗", "label": "1"}
{"id": 244, "sentence1": "小步小步我是你爸爸", "sentence2": "小步小步难道我不是你爸爸吗", "label": "1"}
{"id": 2262, "sentence1": "你坏掉了对不对呢", "sentence2": "你是不是坏掉了", "label": "1"}
{"id": 1269, "sentence1": "pldd是什么意思", "sentence2": "pldd到底是什么", "label": "1"}
{"id": 219, "sentence1": "请问我表妹叫什么名字", "sentence2": "我表妹叫什么名字", "label": "1"}
{"id": 306, "sentence1": "为什么看不到你", "sentence2": "怎么看不到你", "label": "1"}
{"id": 1124, "sentence1": "我不想跟你玩啦", "sentence2": "不想跟你玩", "label": "1"}
{"id": 2489, "sentence1": "你说脏话", "sentence2": "注意文明用语哦", "label": "1"}
{"id": 2500, "sentence1": "那我真的要考你一下", "sentence2": "那我考考你", "label": "1"}
{"id": 677, "sentence1": "以后我就是你大哥了", "sentence2": "那你叫我大哥呀", "label": "1"}
{"id": 2337, "sentence1": "你觉得我唱歌好听吗", "sentence2": "好听吗我唱的歌", "label": "1"}
{"id": 201, "sentence1": "你说你知不知道我儿子的名字", "sentence2": "我儿子叫什么名字啊", "label": "1"}
{"id": 234, "sentence1": "你又不能陪我睡觉", "sentence2": "你做不到陪我睡觉", "label": "1"}
{"id": 1192, "sentence1": "你很会说话呀", "sentence2": "你说话真有水平", "label": "1"}
{"id": 2036, "sentence1": "没意思是我和你聊天的感觉", "sentence2": "和你聊天没有意思", "label": "1"}
{"id": 662, "sentence1": "你都会什么", "sentence2": "都会什么啊你", "label": "1"}
{"id": 365, "sentence1": "我说你怎么能不爱我了呢", "sentence2": "我说你还会不会爱我", "label": "1"}
{"id": 2293, "sentence1": "你一定是女的", "sentence2": "你是女的", "label": "1"}
{"id": 335, "sentence1": "我不想搭理你了", "sentence2": "搭理你真是一种错误", "label": "1"}
{"id": 989, "sentence1": "肖战是哪里的", "sentence2": "肖战是哪里的人", "label": "1"}
{"id": 2127, "sentence1": "今天单身了", "sentence2": "今天分手了", "label": "1"}
{"id": 363, "sentence1": "我来考考你", "sentence2": "我来检验你", "label": "1"}
{"id": 970, "sentence1": "那你能干嘛", "sentence2": "你有啥用", "label": "1"}
{"id": 2324, "sentence1": "哦再试试吧", "sentence2": "可以尝试一下", "label": "1"}
{"id": 1173, "sentence1": "再给我来一句社会语录", "sentence2": "再来一句社会路社会语录", "label": "1"}
{"id": 643, "sentence1": "你是不是假货", "sentence2": "你是真货还是假货", "label": "1"}
{"id": 2009, "sentence1": "你知道我的缺点是什么吗", "sentence2": "你知不知道我缺点是些什么", "label": "1"}
{"id": 1171, "sentence1": "你弟弟呢", "sentence2": "跟我说下你弟弟在哪", "label": "1"}
{"id": 2418, "sentence1": "Breeno功能介绍", "sentence2": "Breeno功能", "label": "1"}
{"id": 2213, "sentence1": "不知道我有几个问题想问你吗", "sentence2": "我有几个问题想问你", "label": "1"}
{"id": 2162, "sentence1": "你去面壁思过去吧", "sentence2": "那你面壁思过去吧", "label": "1"}
{"id": 1271, "sentence1": "收不到验证码", "sentence2": "我收不到验证码", "label": "1"}
{"id": 1206, "sentence1": "你多大内存", "sentence2": "你能装多少东西啊", "label": "1"}
{"id": 2260, "sentence1": "加油我挺你", "sentence2": "加油我会支持你的", "label": "1"}
{"id": 117, "sentence1": "我想听成语故事，有没有", "sentence2": "你好我想听成语故事", "label": "1"}
{"id": 2235, "sentence1": "我该如何称呼你", "sentence2": "哎你叫什么名字", "label": "1"}
{"id": 735, "sentence1": "你的特长是什么", "sentence2": "你最拿手的是什么", "label": "1"}
{"id": 2160, "sentence1": "OPPO手机怎样搬家", "sentence2": "OPPO手机搬家怎么弄？", "label": "1"}
{"id": 40, "sentence1": "你有什么事", "sentence2": "你有啥事", "label": "1"}
{"id": 1020, "sentence1": "在忙什么", "sentence2": "你为什么不能告诉我你在忙什么", "label": "1"}
{"id": 175, "sentence1": "我是不是要睡觉了", "sentence2": "我是不是指定要睡觉了", "label": "1"}
{"id": 216, "sentence1": "我说的话你听不懂吗", "sentence2": "你听不懂我说话吗", "label": "1"}
{"id": 931, "sentence1": "没有生气啊你有女朋友吗", "sentence2": "没生气啊你有没有老婆", "label": "1"}
{"id": 28, "sentence1": "你知道你会说出什么吗", "sentence2": "那你会说什么", "label": "1"}
{"id": 910, "sentence1": "你喜欢哪个季节", "sentence2": "哪个是你喜欢的季节", "label": "1"}
{"id": 547, "sentence1": "你真能说", "sentence2": "你挺能说的", "label": "1"}
{"id": 2143, "sentence1": "什么使你这么丑", "sentence2": "你长得好看不", "label": "1"}
{"id": 171, "sentence1": "OPPORenoZ", "sentence2": "OPPORenoZ手机", "label": "1"}
{"id": 2484, "sentence1": "HeyTap大会员", "sentence2": "Heytap会员", "label": "1"}
{"id": 593, "sentence1": "讲首故事", "sentence2": "给我讲故事小布", "label": "1"}
{"id": 2599, "sentence1": "我不愿意再也不跟你玩儿了", "sentence2": "我再也不跟你玩儿了", "label": "1"}
