# Supplementary material for: A multi-dimensional fusion strategy similarity measure method for patent application technology disclosure document
Source: PLoS One. 2023 Oct 18;18(10):e0293091. doi: 10.1371/journal.pone.0293091 (PMC10584106; doi:10.1371/journal.pone.0293091)
Supplement: S5 Dataset — (XLSX) [file pone.0293091.s005.xlsx]

## Sheet: Sheet1
IPC分类号	发明名称	文献类型	发明内容和技术要点
H04N19/96;H04N19/61;H04N19/625;H04N19/40;H04N19/129;H04N19/124;H04N19/103;H04N19/147;H04N19/122;H04N19/186;H04N19/176;H04N19/91	阿尔法通道预测	发明	本公开涉及阿尔法通道预测。通过使用阿尔法通道预测来图像转码可以包括通过使用阿尔法通道预测来生成重构图像并且输出所述重构图像。通过使用阿尔法通道预测来生成重构图像可以包括：解码参考第一颜色空间所表示的当前像素的重构颜色通道值；通过将重构颜色通道值转换到第二颜色空间，来获得当前像素的颜色空间转换颜色通道值；通过使用颜色空间转换颜色通道值，来获得用于当前像素的阿尔法通道值的阿尔法通道下限；生成当前像素的候选预测阿尔法值；通过使用候选预测阿尔法值和阿尔法通道下限，来获得用于当前像素的调整后的预测阿尔法值；通过使用调整后的预测阿尔法值，来生成用于当前像素的重构像素；以及将重构像素包括在重构图像中。
G06T7/10;G06T7/40;G06T7/90	图像处理方法、设备、存储介质及程序产品	发明	本实施例提供的图像处理方法、设备、存储介质及程序产品，涉及图像处理技术，本申请提供的方案中，能够根据深度原始图像在彩色原始图像中提取待处理对象的特征，并根据待处理对象的特征添加待处理对象的信息标记，从而可以通过信息标记显示待处理对象的展示信息，这种实施方式无需专人调整直播画面中需要展示的信息，就能够根据画面中出现的对象显示相应的展示信息，能够提高直播效率。
G06N3/08;G06N3/04;G06T7/80	通过2D相机的3D姿态估计	发明	一种用于使用来自2D相机的2D图像和基于学习的神经网络来获得对象的3D姿态的系统和方法。神经网络从2D图像提取对象上的多个特征，并且生成为所提取的多个特征中的每一个生成热图，其通过颜色表示来标识对象上的特征点的位置的概率。该方法提供包括来自2D图像上的各个热图的各个特征点的特征点图像，并且通过比较特征点图像和对象的3D虚拟CAD模型来估计对象的3D姿态。
G06K17/00;G06T7/70;G06F17/16;G06K9/46;G06K9/00	一种无人艇载无人机海空协同视觉跟踪与自主回收方法	发明	本发明公开了一种无人艇载无人机海空协同视觉跟踪与自主回收方法，包括：无人机采用摄像头利用深度学习的目标检测算法对无人艇进行搜索；采用机载摄像头对无人艇上设置的标识码进行识别；当机艇之间高度小于设定值h1，则启用艇载摄像头对无人机底端设置的标识码进行识别并获取无人机相对于艇载摄像头的相对位置信息ΔX、ΔY和高度H，将机载摄像头和艇载摄像头获取的相对位置信息进行数据融合，从而输出无人机调整飞行位姿的控制信息；基于无人机相对于无人艇的相对位置信息调整无人机的姿态使无人机跟随无人艇运动，缩小无人机相对于降落平台的二维平面上的误差，根据无人机相对于标识码的垂直距离，给定相应的下降速度控制无人机降落到标识码的正中心。
G01N3/24	一种基于离散元的沥青混合料抗剪强度分析方法	发明	本发明公开了一种基于离散元的沥青混合料抗剪强度分析方法，属于沥青混合料数值计算技术领域。主要包括以下步骤：通过处理室内沥青混合料试件图像，建立二维不规则集料库；参照试验规范，进行离散元试样生成；将圆形集料替换成不规则集料颗粒簇；用等大的圆形颗粒均匀填充试样空间，将与不规则颗粒簇重合的颗粒转换为新的不规则集料，再保留所有不规则集料的轮廓部分，删除内部的填充颗粒；对不同的颗粒间接触类型赋予特定的接触模型，同时施加对应的接触参数；通过伺服机制对试样施加围压，进行固结；控制侧向围压，向下移动上部墙体，对试样进行抗剪强度试验。本发明方法亦可以用于三维模型，分析不同级配对沥青混合料抗剪强度的影响，研究沥青混合料剪切变形微观机理，具有较高的准确性。
G06N7/00;G06K9/62	样本图像的识别方法、装置、设备及可读存储介质	发明	本申请公开了一种样本图像的识别方法、装置、设备及可读存储介质，涉及图像处理领域。该方法包括：获取目标样本图像，目标样本图像对应标注有类别标签，类别标签用于表示目标样本图像的图像内容类别；基于对目标样本图像进行分类识别得到的预测概率分布向量以及类别标签，确定目标样本图像对应的分类损失；基于预测概率分布向量和概率转移矩阵，确定目标样本图像对应的类间相似性损失；通过分类损失和类间相似性损失对去噪声模型进行参数更新；将候选样本图像输入去噪声模型，识别得到候选样本图像中的噪声样本图像。引入概率转移矩阵和类间相似性损失的概念，能够有效的识别出噪声样本图像和困难样本图像，从而提高去噪声模型的识别准确性。
B29C55/28	用于控制吹膜机膜泡质量的系统及方法	发明	本发明实施例提供了一种用于控制吹膜机膜泡质量的系统，包括：与吹膜机的摸头处于同一水平安装位的图像采集摄像机、服务器、上位机、控制器、安装在风环风机出风口位置处的风压检测传感器以及风环风机控制变频器；图像采集摄像机与服务器通信连接，服务器与上位机通信连接，上位机与控制器通信连接，控制器与风压检测传感器电连接，控制器与风环风机控制变频器通信连接。应用本发明实施例提供的方案，利用图像识别技术来识别膜泡的实时变化情况，并根据膜泡的变化情况来调整风环风机控制变频器，进而改变风环风机风力的大小将膜泡的大小自动控制在标准范围之内，实现吹膜工艺的智能化、无人化。
A01D34/00;G05D1/02	一种基于图像视觉的无人割草车导航方法	发明	本发明公开了一种基于实时图像的无人割草车导航方法，包括监控摄像头的安装；草地工作区域栅格划分；全景摄像头图像目标跟踪；细节摄像头目标跟踪；无人割草车定向及无人割草车栅格定位；基于图像的无人割草车的导航方法可不依赖于卫星定位系统和环境特征进行定位和导航，可以有效解决在保密单位或无法使用卫星定位和环境特征定位的大场景草地环境中无人割草车导航的问题。
G06Q50/26;G06K9/00;G06K9/62	占道经营监测方法、系统与服务器	发明	本发明提供一种占道经营监测方法、系统与服务器，首先划定违规占道经营区域，针对监控视频每隔N帧取1帧图片，通过目标检测算法，检测相关区域内的摊位，并提取出相关摊位目标的bbox坐标信息；再计算当前帧和上一帧图片中所有目标矩形框的交并比并且排序；然后，获取当前检测目标，当检测目标的交并比小于所有阈值时（第一次出现），将该目标图片加入底库；最后，当检测目标的交并比值大于阈值且连续M次时，判定为违规占道经营。通过本发明的监测，可解决占道经营治理难、耗时费力的问题。相较于现有技术，本发明的占道经营监测方法具有较高的准确率，较低的误检，并且监测的实时性强，便于实施，部署成本低。
G06T5/50;G06N3/08;G06N3/04;G06T3/00;G06T5/00	图像美颜处理方法、装置、存储介质与电子设备	发明	本公开提供一种图像美颜处理方法、图像美颜处理装置、计算机可读存储介质与电子设备，涉及图像处理技术领域。所述图像美颜处理方法包括：从待处理图像中提取一张或多张原始人脸子图像；基于深度神经网络的输入图像尺寸将所述一张或多张原始人脸子图像进行组合，生成原始人脸组合图像；利用所述深度神经网络对所述原始人脸组合图像进行处理，输出美颜人脸组合图像；根据所述美颜人脸组合图像与所述待处理图像，得到所述待处理图像对应的目标美颜图像。本公开适用于多样的光照条件或皮肤状况，改善了图像美颜效果，并提高了处理效率。
G07C9/00;G07B15/02;E04H6/42	一种用于车位管理的处理方法、服务器和车位锁	发明	本发明实施例公开了一种用于车位管理的处理方法，所述方法包括：服务器向第一类终端发送第一信息，所述第一信息包括各车位锁的状态信息；每个车位锁对应于一个车位；接收所述第一类终端发送的车位租用请求，所述车位租用请求包括目标车位锁的信息和目标车辆信息；基于所述目标车位锁的信息确定目标车位锁，更新所述目标车位锁的状态为锁定状态，以及向所述目标车位锁发送第二信息，所述第二信息包括所述目标车辆信息；向所述第一类终端发送对应于所述目标车位锁的车位租用成功消息。本发明能够实现对停车场和零散车位的统一管理，有效提高车位利用率，降低车位管理的维护成本。
G06N3/08;G06N3/04;G06K9/00;G06K9/62	一种基于YOLO网络压缩算法的安全帽识别智能监控系统	发明	本发明公开了一种基于YOLO网络压缩算法的安全帽识别智能监控系统，属于计算机视觉和数字图像处理技术领域，本发明提供的监控系统包括获取训练数据的数据处理模块、设置及网络结构及训练网络参数的特征提取与预测模块、对所设置的网络模型的全连接层进行压缩处理的网络压缩模块和结果检测模块，本发明采用YOLO网络，降低背景误检率低，同时可以直接优化性能检测，提高准确率；以及直接对锚框进行回归和分类，加快了运行速度，实现了实时处理视频，以及可以学到物体更泛化的特征表示，更能适应新的领域，泛化能力高，可高度可推广。本发明能用于对施工区域工作人员是否佩戴安全帽的智能监控。
G06T7/00;G06T7/11;G06N3/08;G06K9/38;G06N3/04;G06K9/46;G06N20/10;G06K9/32;G06K9/62	CT切片图像的处理方法、装置、设备和CT扫描仪	发明	本发明涉及图像处理技术领域，具体涉及一种CT切片图像的处理方法、装置、设备和CT扫描仪，通过对CT切片图像进行分割处理，得到输尿管支架的掩膜图像，确定输尿管支架的掩膜图像中输尿管支架所在的目标区域，在CT切片图像中，对目标区域进行扩展，得到扩展后的第一图像，对第一图像进行增强处理，提取增强后第二图像中感兴趣区域的图像特征，提取第二图像中感兴趣区域的区域特征，基于区域特征将图像特征融合，得到融合后的第三图像，将第三图像输入预先训练好的分类模型中，得到输出的结石分类结果，避免了输尿管支架对CT切片图像中尿管支架图像对结石图像的影响，实现了对输尿管支架区域结石图像的识别，提高了识别的准确率。
G06T7/00;G06T7/62;G06T7/90	对虾烂眼病检测方法、终端设备及存储介质	发明	本申请适用于水产养殖技术领域，提供了一种对虾烂眼病检测方法、终端设备及存储介质，其中，上述方法包括：获取对虾图像并识别对虾图像中的对虾个体；测量对虾个体的体长；识别对虾个体的眼球并测量眼球直径；根据对虾个体的眼球直径以及对应的体长，判断对虾个体是否罹患烂眼病。本申请实施例提供的对虾烂眼病检测方法、终端设备及存储介质，利用机器视觉采集对虾图像，进而获取对虾个体的眼球直径，眼球直径能够直接反应对虾的眼部病变，为自动化的对虾烂眼病检测提供数据支持，解决了目前水产养殖领域难以对对虾烂眼病进行有效检测和监控的问题。
G06T7/00;G06K9/46;G06T7/13;G06K9/62	基于人工智能的光伏电池板彩虹纹检测方法、装置及设备	发明	本发明涉及人工智能技术领域，具体涉及基于人工智能的光伏电池板彩虹纹检测方法、装置及设备。该方法包括：采集多个含有彩虹纹的光伏电池板的正视图像并识别出彩虹纹区域；对每个彩虹纹区域分类，并检测其边缘轮廓；获取每个边缘轮廓的关键点，计算其可信权重；计算目标关键点与周围关键点的距离均方差；根据可信权重和距离均方差获取目标关键点的可信程度；根据可信程度筛选可信关键点；利用可信关键点获得边缘轮廓的平均形状；获取边缘轮廓的方差矩阵并调整边缘轮廓的优先度，按照优先度大小对待测光伏电池板进行彩虹纹检测。本发明实施例能够结合彩虹纹的位置特性计算出光伏电池板各区域被检测的优先度，极大地提高了彩虹纹的检测效率。
G06N3/08;G06Q50/08;G06N3/04;G06Q10/06;G06Q50/26;G06K9/00;G06K9/62	基于探地雷达的隧道施工风险智能识别方法及系统	发明	本发明公开了一种基于探地雷达的隧道施工风险智能识别方法及系统，包括：获取实时探地雷达数据，并进行预处理；将预处理后的图像输入至训练好的卷积神经网络模型中，得到探地雷达图像识别结果；获取地质分析数据，将所述地址分析数据和探地雷达图像识别结果数据输入至训练好的风险等级识别模型，输出风险识别结果。本发明有益效果：本发明基于地质、物探与钻探相结合的“三结合”的原则，并结合人工智能的应用，建立科学合理的智能化隧道施工风险决策体系。
G06F16/587;G06T7/33;G01C21/30;G06F16/29;G06K9/00	用于自动驾驶的交通标识的生成方法及相关装置	发明	本申请是关于一种用于自动驾驶的交通标识的生成方法及相关装置。该方法包括：获取包含同一路牌的两张图像；计算两张图像之间的旋转矩阵和平移矩阵；对两张图像进行路牌识别，获取第一路牌特征点集分别在两张图像中的像素坐标；根据两张图像之间的旋转矩阵和平移矩阵，以及第一路牌特征点集分别在两张图像中的像素坐标，计算第一路牌特征点集相对于相机的空间坐标；利用第一路牌特征点集相对于相机的空间坐标以及水平基准面，确定第一路牌特征点集所在的路牌空间平面；根据路牌空间平面，以及第二路牌特征点集在其中一张图像中的像素坐标，计算第二路牌特征点集相对于相机的空间坐标。本申请提供的方案，能够获得高精准程度的路牌地理坐标。
G06N3/08;G06V10/25;G06N5/04;G06V10/75;G06N3/02;G06F16/583;G06K9/62	具有深度模板匹配的可扩展语义图像检索	发明	本发明公开了具有深度模板匹配的可扩展语义图像检索。本公开提出的方法提供语义数据匹配，这对于从大型未标记数据集中选择数据以训练神经网络可能是有用的。对于对象检测用例，即使当感兴趣的对象表示图像的相对小的部分或者图像中有许多其他对象时，这样的处理也可以识别未标记集内的图像。可以对查询图像进行处理，以仅从该图像中的一个或更多个感兴趣区域提取图像特征或特征图，如可能对应于感兴趣的对象。将这些特征与未标记数据集中的图像进行比较，计算一个或更多个感兴趣区域的特征与未标记集中的单个图像之间的相似度得分。可以选择一个或更多个得分最高的图像作为训练图像，显示语义上与查询图像中的对象相似的对象。
G06N3/08;G06N3/04;G06K9/46;G06K9/34;G06K9/00;G06Q50/06;G06K9/32;G06K9/62	配电网设备图像识别方法及计算机可读存储介质	发明	本发明公开了一种配电网设备图像识别方法及计算机可读存储介质，方法包括：建立配电网设备图像识别训练库；获取配电网设备图像，并进行预处理；获取预处理后的配电网设备图像中的配电网设备所在区域，并通过累积序列差分图像方法，对区域进行差分和累积图像处理，得到待识别图片；提取配电网设备的特征；根据特征，确定配电网设备的设备子类型，并从配电网设备图像识别训练库获取配电网设备的设备子类型对应的各样本图片；将待识别图片与所述设备子类型对应的各样本图片进行图像识别，得到待识别图片的识别结果。本发明可提高配电网设备图像的识别效率。
G06N3/08;G06N3/04;G06K9/46;G06K9/00;G06K9/62	场景图像识别方法、装置、电子设备和计算机可读介质	发明	本公开的实施例公开了场景图像识别方法、装置、电子设备和计算机可读介质。该方法的一具体实施方式包括：获取车辆车载相机拍摄的场景图像；对上述场景图像进行图像分割，得到场景子图像组；通过预设的场景图像识别模型，对上述场景子图像组中的每个场景子图像进行图像识别以生成场景子图像识别结果，得到场景子图像识别结果集，以及将上述场景子图像识别结果集发送至显示终端以供显示。该实施方式可以提高场景图像的识别准确率。
H04N19/42;H04N5/232	视频压缩流	发明	本公开涉及用于提供视频压缩流的方法。背景模糊系统在第一时间点，识别背景中的至少第一像素；确定至少第一像素的模糊像素值；在视频压缩流中提供模糊像素值；在之后的第二时间点，识别至少第一像素已变为在前景中；在第二时间点后，在视频压缩流中提供至少第一像素的被识别非模糊像素值；在之后的第三时间点，识别至少第一像素已变为包括在背景中，其中至少第一像素的值从中间时间点到第三时间点保持不变；并且当第三时间点在从中间时间点起的背景合并时间段内，在第三时间点后，在视频压缩流中提供模糊像素值。公开还涉及这样的背景模糊系统、包括这样的系统的摄像机、相应的计算机程序产品和非易失性计算机可读存储介质。
G01N21/84;G01N21/88;G01N21/956	一种基于深度学习的电路板缺陷检测系统及其检测方法	发明	一种基于深度学习的电路板缺陷检测系统，包括图像采集单元，图像采集单元的通信输出端与图像处理单元通信接收端相连接，图像处理单元的通信输出端分别与运动控制单元及显示模块的通信接收端相连接，由运动控制单元控制电路板传送检测，显示模块将接收到的电路板缺陷信息以及缺陷位置轮廓进行显示；系统通过制作电路板缺陷数据集，并对缺陷数据进行Faster R‑CNN训练得到目标检测模型，然后采集电路板图像，对电路板图像预处理后进行特征提取，根据提取特征与目标检测模型对比识别，得到缺陷电路板图像及位置轮廓信息，并在显示屏显示；本发明适应不同的电路板检测需求，识别率高、实用高效且成本低廉。
G06F40/126;G06K9/34	灯杆标识编码的生成方法、电子设备及存储介质	发明	本申请实施例属于信息采集领域，涉及一种灯杆标识编码的生成方法、电子设备及存储介质。该方法包括：接收灯杆编码指令，灯杆编码指令包括杆体图像以及采集杆体图像时的地理位置信息。对杆体图像进行光学字符识别，从杆体图像中识别获得杆体识别码。根据识别得到的杆体识别码、采集图像时地理位置信息，通过预设的杆体标识编码规则，生成灯杆的杆体标识编码。判断杆体标识编码是否为重复的杆体标识编码，若杆体标识编码不是重复的杆体标识编码，则根据杆体标识编码生成灯杆标识编码。本申请提供的方案由于无需人工采集灯杆标识编码，并且在采集过程中对灯杆标识编码进行了校验，可以有效地提高采集效率，保证采集的准确度。
G06F16/587;G08G1/017;G06K9/46;G06Q50/26;G06K9/34;G06F16/538;G06F16/29;G06K9/00;G06K9/32;G06F16/583	套牌车识别方法、装置、电子设备及存储介质	发明	本发明涉及人工智能技术领域，提供一种套牌车识别方法、装置、电子设备及存储介质，所述方法包括：实时接收目标车辆的目标图像，识别目标图像确定目标车辆的第一信息；根据第一信息中的车牌号提取登记信息；当第一信息中存在与登记信息不一致的第二信息时，获取预设时间段内目标车辆的多个经纬度；根据多个经维度确定目标车辆的多个经纬度偏差值，根据多个经纬度偏差值确定目标车辆是否为套牌车。本发明根据多个经纬度偏差值自动识别出目标车辆是否为套牌车，无需获取用户的信息，确保了车主信息安全性，提高了套牌车的识别效率和准确率。此外，本发明还涉及区块链技术领域，目标图像存储于区块链节点中。
G06K19/06	条码生成、条码识别方法和装置	发明	本申请公开了条码生成、条码识别方法和装置，具体实现方案为：响应于接收到条码的生成请求，获取条码的相关信息，其中，相关信息至少包括：类型信息和外观信息；基于条码的类型信息、条码的外观信息和第一高度占比，利用编码库生成第一条码图和第一条码图对应的条码内容；基于条码的外观信息、第二高度占比、第一条码图和/或条码内容，生成第二条码图，其中，第二条码图通过将第一条码图进行翻转和/或对条码内容进行倒序而生成；将第一条码图和第二条码图进行整合，得到与第一条码图和第二条码图对应的目标条码。该方案实现了一种高容错率的条码生成方法。
G06F40/126;G06K9/34	路灯地理位置标识编码生成方法、电子设备及存储介质	发明	本申请实施例属于信息采集领域，涉及一种路灯地理位置标识编码生成方法、电子设备及存储介质。该方法包括：接收包括灯具识别编码的灯具图像，并根据预设的图像识别算法，从灯具图像中识别获得灯具识别编码，灯具识别编码包括路灯灯具国际商品编码。根据国际商品编码，对识别获得的灯具识别编码进行校验。若灯具识别编码通过校验，则根据灯具识别编码生成路灯地理位置标识编码。本申请提供的方案由于无需人工采集路灯地理位置标识编码，并且在采集过程中对路灯地理位置标识编码进行了校验，可以有效地提高采集效率，保证采集的准确度。
B60R22/48	用于检测安全带的使用状态的方法、安全带组件及车辆	发明	本发明提出了一种用于检测安全带(10)的使用状态的方法，其中，所述安全带(10)的外侧面至少部分地具有反光区域(11)，所述方法包括：利用图像传感器(20)获取安全带(10)的图像；利用处理器(20)对图像中的像素的亮度从高到低进行排序，并选取第N个亮度作为分割阈值以从图像中分割出高亮区域(50)，其中，N为预先标定的反光区域(11)的反光像素数；以及处理器(20)根据分割出的高亮区域(50)判断安全带(10)是否处于工作状态。本发明还涉及一种安全带组件和一种车辆。借助于本发明，能够准确且高效地从图像中识别出安全带并判断安全带的使用状态，特别是能够减少乘车人员的衣服表面的图案和颜色以及环境亮度变化的干扰。
G06N3/08;G06N3/04;G06V10/25;G06V10/44;G06V10/764;G06V10/82	图像处理方法、装置、设备及存储介质	发明	本发明实施例公开了一种图像处理方法、装置、设备及存储介质，其中方法包括：从待处理图像的N个图像区域中分别提取出M个特征数据，所述M和N均为大于等于1的整数，且所述M大于等于N，一个图像区域对应一个或多个特征数据；根据所述M个特征数据对所述N个图像区域进行缺陷检测，得到所述N个图像区域中的每个图像区域存在缺陷的预测概率；获取所述每个图像区域的关注度，并根据所述每个图像区域的关注度对所述每个图像区域存在缺陷的预测概率进行调整；根据所述每个图像区域调整后的预测概率，生成所述待处理图像的预测结果及所述预测结果的置信度，可提升识别图像是否为缺陷图像的识别结果的精准度。
G06T7/33;G06F30/17;G06T7/73;G06F9/445;G06T19/00;G06Q50/04;G06T7/13	一种基于增强现实的装配引导方法、系统及应用	发明	本发明提供了一种基于增强现实的装配引导方法、系统及应用，装配引导方法包括：将零件模型轮廓信息和装配信息解析为结构化数据；识别并捕捉所有零件的位姿信息，为AR场景提供零件的三维跟踪注册矩阵，对现实场景中零件进行动态跟踪及定位，搭建增强现实场景；实时提取零件的三维边缘轮廓特征信息，区分在当前状态下待装配体的基础件和其余零件；基础件待装配位置处高亮显示引导信息；待装配零件进行包络体高亮化标识；装配并动态视觉识别判断装配情况，实现虚实融合；重复上述步骤，将所有的零件安装完成。本发明提高了引导过程的可用性、提高装配的定位精度、避免装配装反装错的问题，能够适用于简单结构或复杂结构的待装配体的装配引导。
B05B12/00;B60S3/04	基于配件类型识别的水压调节平台	发明	本发明涉及一种基于配件类型识别的水压调节平台，包括：手持高压水枪，包括把手、外壳、枪口、启动开关、水泵、连接管道和调压机构，启动开关用于在人员操控下控制手持高压水枪进入工作状态或者休眠状态，连接管道的一端通往水泵、另一端通往储水机构，所述水泵为高压水泵且设置在枪口和连接管道之间；调压机构用于基于接收到的最近配件类型调节所述水泵的驱动功率，其中，接收到的最近配件类型不同，调节后的所述水泵的驱动功率不同。本发明的基于配件类型识别的水压调节平台设计紧凑、具有一定的自适应水平。由于能够对不同车辆部位提供相适应的不同的洗车压力，从而在保证清洗效果的同时避免对车辆零件造成损伤。
G05D1/10;G01D21/02;G06N3/04;A01M7/00;G06K9/00;G06K9/62	一种基于CNN算法的玉米病害防治无人机的使用方法	发明	本发明提供一种基于CNN算法的玉米病害防治无人机的使用方法。选取一片种植玉米的农田，模拟出此块农田的空间图形，并通过无人机来制作路径规划，使得无人机能够按照特定路线进行巡航；无人机在巡航期间，通过图像采集设备对玉米大田的玉米叶片进行目标检测，若发现有异常的玉米叶片，通过摄像头进行图片的抓取；无人机的农药喷洒装置，根据采集图像的识别结果做出响应，通过控制不同的喷头来喷洒针对性的防治药物，实现精准防治；一次作业完成后，继续按照规划的路线进行巡航，直到将规划的路线全部走完。本发明提供的基于CNN算法的玉米病害防治无人机的使用方法具有识别速度快、准确率高、局限性较小、工作效率高的优点。
G06T17/00;G06T19/20	图像处理方法及相关设备、迁移网络训练方法及相关设备	发明	本申请实施例公开一种图像处理方法及相关设备、迁移网络训练方法及相关设备，该方法包括：分别提取待处理图像的待处理关键点信息，以及目标风格图像的目标风格关键点信息；通过关键点迁移网络基于目标风格关键点信息对待处理关键点信息包括的待处理关键点进行迁移，得到目标迁移关键点信息；关键点迁移网络是利用原始样本图像，以及至少两种图像风格的风格引导图像进行训练得到的，风格引导图像和原始样本图像包含的脸部不相同；利用待处理关键点信息和目标迁移关键点信息对根据待处理凸显刚得到的待处理三维模型进行调整，得到目标风格的目标三维模型。实施本申请实施例，能够利用多风格通用的关键点迁移网络进行脸部三维重建，实现风格迁移。
G06N3/04;G06K9/00;G06K9/62	一种对象关联方法、装置及电子设备	发明	本申请提供一种对象关联方法、装置及电子设备，包括：获取包含第一图像和第二图像的图像帧序列；第二图像的采集时间早于第一图像的采集时间；获取从第一图像中识别出的目标对象的目标位置信息和目标特征信息；获取从第二图像中识别出的跟踪对象的历史位置信息、历史特征信息和历史跟踪信息，并基于每个跟踪对象的历史位置信息预测出该跟踪对象在第一图像中的预测位置信息；将目标对象的目标位置信息、跟踪对象的预测位置信息、历史跟踪信息、以及目标对象的目标特征信息和所述跟踪对象的历史特征信息输入至已训练的相似度预测模型，得到目标对象与所述跟踪对象是否为同一目标，从而提高建立目标对象和跟踪对象关联关系的准确度。
G06N3/04;G06K9/00;G06K9/62	人脸活体检测方法、人脸活体检测装置、介质及设备	发明	本公开的实施例提供了一种人脸活体检测方法、人脸活体检测装置、计算机可读介质及电子设备，涉及人工智能技术领域，该方法包括：通过人脸活体检测网络中的多个上采样层对人脸特征进行上采样处理；通过全连接层对各上采样层对应的上采样特征进行特征变换；根据非活体样本向量和参考活体样本向量对各上采样特征对应的特征向量计算三元损失函数；通过多层感知机确定各特征向量的分类损失函数；根据各特征向量对应的三元损失函数和各特征向量的分类损失函数训练人脸活体检测网络，并通过训练后的人脸活体检测网络对接收到的待识别图像进行人脸活体检测。可见，实施本申请的技术方案，可以提升人脸活体检测网络的识别精度，以识别活体人脸。
G06N3/08;G06N3/04;G06K9/46;G06K9/62	一种基于NASNet的肺炎图像分类方法	发明	本发明属于图像分类技术领域，具体涉及一种基于NASNet的肺炎图像分类方法，包括获取Mendeley数据集，将Mendeley数据集中的肺炎图片缩放到预设大小，并将数据和数据标签读取保存为矩阵形式；对读取保存后的数据集进行预处理，得到标准化的数据集；将预处理后的数据集划分为训练集S、验证集V和测试集T；基于NASNet网络构建深度学习网络，并使用训练集S对该深度学习网络进行训练；采用训练完成的深度学习网络对待识别分类的肺炎图像进行分类。NASNet深度学习网络可以多尺度多模态特征提取，对肺炎图像特征进行了深入的分析与有效的智能化提取，网络的参数训练摆脱了人为干扰，避免了主观误差，并且可以高效率的进行肺炎X光图像的识别工作。
G06N20/00;G06K9/46;G06K9/00;G06K9/32	一种海面溢油特征智能检测方法及系统	发明	本发明提供一种海面溢油特征智能检测方法及系统。方法包括：获取环境监测参考特征；根据所述环境监测参考特征选择将要获取的监测图像类型；获取相应类型的检测图像，对所述检测图像进行增强处理，从而获得增强图像；利用预先训练的海面溢油目标检测模型对所述增强图像进行目标提取，从而获得溢油区域目标。本发明通过对红外图像与可见光图像的识别，利用优化的双边检测网络训练出性能极好的海面溢油目标区域识别的模型，从而可以在待检测图像中实时的、准确的识别并标记出完整的溢油区域。
G06T17/00;G06T1/20	一种基于图形处理器的三维重建方法、装置及系统	发明	本申请公开了一种基于图形处理器的三维重建方法、装置及系统，其中方法包括：确定环境中的物体；确定物体的各实际标记点；针对每个实际标记点，将实际标记点与其他的实际标记点之间的最大距离，确定为实际标记点的指定距离；按照指定步长，对指定距离进行划分，得到指定数量个距离区间；将图形处理器的各线程划分为若干个线程组；针对每个距离区间，将动辅模块采集的对应于距离区间的数据，分配至距离区间对应的线程组；根据各线程组各自得到的处理结果，执行三维重建。本说明书中的方法有效的对图形处理器提供的数据处理能力进行利用，有利于提高数据处理效率。此外，图形处理器的多线程处理架构也有利于加快数据处理速度。
G01K13/00;H04N5/232;H04N5/33;G08B21/02;G08B21/24;G07C9/00;G01J5/00;G06K9/00	一种公共场所人员监控系统及方法	发明	本发明涉及一种公共场所人员监控系统及方法，在公共场所内设置分布式的监测模块进行各个区域的温度测量以及发热人员的追踪，实现了对内部情况的持续性监测，能够及时发现并快速锁定发烧人员，便于工作人员根据图像找到对应人员。进行人员密度监测，及时提醒工作人员进行现场疏导，避免人员聚集，适用于地铁，商场等人员密集场所的监控。可以进行人员总数限制，当人员总数超过限额时，不再允许人员进入公共场所，避免人员过多；还可以对每个区域分别进行区域人数限制，当超过限值时输出疏导方案，向人数较少区域或邻近区域分散。通过人脸识别保证了测温位置的准确性，避免引入其他干扰源造成误报警。
G08G1/017;H04N7/18;H04N5/232;G06K9/32	用于遮挡车辆识别的监控系统及方法	发明	本发明公开了用于遮挡车辆识别的监控系统及方法，涉及车辆识别技术领域。本发明包括监控站终端以及若干道路监控点；道路上设有若干道路监控点，道路监控点包括道路监控器、道路架杆、正向摄像机以及反向摄像机。本发明正向摄像机用于拍摄车辆正向照片同时反向摄像机用于拍摄车辆反向照片均传递至图像处理模块；车牌识别模块对比若干正向车牌图像与车牌数据库识别获取正向识别结果；车牌识别模块对比若干反向车牌图像与车牌数据库识别获取反向识别结果；微处理器根据正向识别结果以及反向识别结果判断获取遮挡车牌号；便于道路遮挡车牌的识别，便捷高效，提高车辆交通监管效率。
A61C17/22;G06K9/00	牙齿清洁产品性能评估系统和牙齿清洁产品性能评估方法	发明	本发明提供一牙齿清洁产品性能评估系统和牙齿清洁产品性能评估方法，用于评估牙齿清洁产品的性能，其中所述牙齿清洁产品性能评估系统和牙齿清洁产品性能评估方法包括一夹具装置和一牙齿模拟装置，所述夹具装置夹持牙刷，模拟用户握持牙刷的场景，所述牙齿模拟装置提供一个或多个牙齿模型，所述夹具装置调整牙刷的位置至牙刷的刷头接触所述牙齿模型，用于使牙刷清洁所述牙齿模型，模拟真实刷牙工况，测试牙刷的性能。
G06T15/00;G06T17/00;G06V40/16	一种面部图像处理方法、装置和计算机可读存储介质	发明	本发明实施例公开了一种面部图像处理方法、装置和计算机可读存储介质；本发明实施例在获取源面部的面部图像和模板面部的面部模板图像后，对面部图像和面部模板图像进行特征提取，得到源对象的图像纹理特征和面部模板图像中对象的属性特征，然后，对源对象和面部模板图像中对象进行面部建模，以得到源对象的第一三维建模参数和对象的第二三维建模参数，并将第一三维建模参数和第二三维建模参数进行融合，得到目标三维建模参数，根据目标三维建模参数构建三维面部图像，得到三维面部图像的三维面部特征，基于图像纹理特征、三维面部特征和属性特征，将面部模板图像中的对象替换为源对象，得到目标面部图像；该方案可以提升面部图像处理的准确性。
G01R33/56	结合k空间和图像空间重建的成像方法和装置	发明	本发明公开了一种结合k空间和图像空间重建的成像方法和装置，属于磁共振成像领域。该方法首先使用k空间并行成像方法对被测对象在磁共振参数测量所需的多帧成像中得到的带有自动校准信号的欠采样图像帧进行重建；然后针对其他没有自动校准信号的欠采样图像帧数据，在图像空间进行重建。本发明从欠采样数据中生成准确的SENSE方法所需要的灵敏度图，而无需额外采集。该方法产生与传统GRAPPA方法几乎一致的图像，并且没有明显伪影；但是速度却是传统GRAPPA方法的四倍及以上。该方法作为一种自校准的重建方法且无需全采样帧，尤其适合用来加速三维(3D)多帧磁共振成像。
G06N3/08;G06N3/04;G06K9/46;G06K9/62	一种基于深度学习的车辆检测方法及系统	发明	本发明属于机器视觉技术领域，提供了一种基于深度学习的车辆检测方法，包括步骤：S1、通过图像获取装置获取预设时间的路面车辆图像；S2、将获取的路面车辆图像进行预处理；S3、将预处理后的车辆图像经过特征增强的YOLOv3网络训练模型进行图像内车辆识别；S4、将图像内识别的车辆根据分类进行标记。本发明还提供了一种基于深度学习的车辆检测系统，本发明的优点在于在主干网络中采用跨级结构和跨阶段密集特征重用块，以提高特征的可重用性；本发明设计了特征金字塔的特征融合网络，极大地提高了特征提取的完整性和有效性，进而提高了算法的检测精度；本发明采用改进的深度可分离卷积代替普通卷积，降低了特征增强带来的计算复杂度。
B23Q17/09	一种用于数控机床刀具状态检测的方法和装置	发明	本发明提供一种用于数控机床刀具状态检测的方法和装置，所述方法包括：实时采集数控机床刀具加工过程中的异常振动信号；获取同类型机床刀具的历史磨损状况数据；初步判断刀具磨损状况；当初步判断所述刀具磨损状况大于预设范围后，发出机床停工指令，将刀具转移至指定位置；对所述刀具进行图像采集；从数据库中调取同类型标准刀具的基准图像；精确判断刀具磨损状况，实现对数控机床刀具的状态检测；根据状态检测结果，分别发出不同等级的通知。本发明可以实现数控机床刀具状态的精确检测。
G06K9/00;G06K9/62	吸烟图像的识别方法及装置、存储介质、电子设备	发明	本发明公开了一种吸烟图像的识别方法及装置、存储介质、电子设备，属于人工智能领域。其中，该方法包括：获取待识别的目标图像；采用第一预测模型预测所述目标图像，得到第一识别结果和所述第一识别结果的第一置信度，采用第二预测模型预测所述目标图像，得到第二识别结果和所述第二识别结果的第二置信度；基于所述第一置信度和所述第二置信度输出所述目标图像的第三识别结果，其中，所述第三识别结果用于表征所述目标图像内是否包括吸烟场景。通过本发明，全局识别和局部识别相结合，较好地保持模型召回率的同时，提高识别结果的精确率，解决了相关技术中识别吸烟图像的准确率低的技术问题。
G08G1/052;G08G1/0968;G08G1/065	一种道路拥堵时选择最快行驶路线的方法及装置	发明	本发明公开了一种道路拥堵时选择最快行驶路线的方法及装置，属于智能交通技术领域，其中，方法的实现包括：在获取到道路车辆拥堵信息时，若拥堵路段大于预设长度，则输出提示信息，以询问用户是否需要开启最快路线选择功能；在接收到用户输入的开启最快路线选择功能的指令后，驱动布置于左右后视镜上的传感器工作；通过左右后视镜上的传感器分别监测本车辆所处车道的左右两车道上行驶的车辆是否超过本车辆，并确定左右两车道超过本车辆的车辆数量；根据左车道或者右车道中超过本车辆的车辆数量与预设数值之间的关系，确定左右车道中的较快车道，并输出提示信息，用于提示较快车道。通过本发明可以避免在车辆拥堵时，耗费大量的时间。
G06Q50/20;G06Q20/40	一种基于大数据的校园监控系统及方法	发明	本发明公开了一种基于大数据的校园监控系统及方法，所述校园监控系统包括学生数据库、支付请求接收模块、请求金额比较模块、第一处理模块和第二处理模块，所述学生数据库用于存储学生的校园一卡通及其关联一卡通的信息、学生的人脸图像及其关联图像，所述校园一卡通与学生的人脸图像及其关联图像一一对应，所述支付请求接收模块用于检测是否接收到某个校园一卡通发起支付请求时，在接收到支付请求时，获取该校园一卡通的支付请求金额，并令请求金额比较模块将支付请求金额与金额阈值进行比较。
G06K9/62	图像分类模型的训练方法、图像分类方法、装置及设备	发明	本申请提供了一种图像分类模型的训练方法、图像分类方法、装置及设备，属于机器学习领域。所述方法包括：基于样本图像集中多个样本图像的多个分类结果，获取多个难度信息；基于该多个难度信息和该多个分类结果，训练该至少两个第一图像分类模型，得到至少两个第二图像分类模型；对该至少两个第二图像分类模型进行融合，得到目标图像分类模型；基于该目标图像分类模型对待分类图像进行分类。上述技术方案，增强了训练得到的第二图像分类模型对分类难度较高的图像的识别效果，提高了分类的精确度，通过对至少两个第二图像分类模型进行融合，使得目标图像分类模型能够进一步的提高对分类难度较高的待分类图像的分类精确度。
G06N3/08;G06N20/00;G06N3/04;G06K9/00;G06K9/62	基于大数据的候选内容推送方法	发明	本发明提供了一种基于大数据的候选内容推送方法，该方法包括：确定所述推送系统的多个用户的人脸特征；为每个图像生成人脸属性张量，识别推送系统的目标用户的第一图像；确定第一图像的第一人脸属性张量，从多个图像中识别图像子集确定包括与目标用户具有相似人脸的推送系统的多个候选用户的多个图像。本发明提出了一种基于大数据的候选内容推送方法，依据不同局部区域的相似度的组合定义个性化的相似性，采用多层特征更具有描述性，使得推送结果更加鲁棒稳定。
G06T7/60;G06T7/70;G06N3/04;G06T7/50;G06K9/34;G06K9/00	一种结构件生产信息视觉测量方法	发明	本发明涉及视觉测量技术领域，具体涉及一种结构件生产信息视觉测量方法。该方法包括：接收由用户端围绕目标结构件采集的连续多帧图像，识别每帧图像中目标结构件每个表面的每个加工特征；对连续多帧图像分别建立成像模型，得到目标结构件表面与成像面的偏移夹角，利用成像模型拟合出偏移夹角对应的成像点与投影点的关系曲线；得到成像点对应的投影点的坐标，以每个加工特征与其他加工特征之间的投影长度的比例作为尺寸比例；按照尺寸比例置信度的大小对尺寸比例顺序修正得到标准尺寸比例；根据标准尺寸比例获取所有加工特征的尺寸信息，生成目标结构件的生产信息，并发送至用户端。本发明实施例能够通过低功耗的用户端实现高精度的测量要求。
G06N3/08;G06N3/04;G06K9/00;G06K9/62	基于时空光流网络的多视频帧黑烟柴油车检测方法及系统	发明	本发明的一种基于时空光流网络的多视频帧黑烟柴油车检测方法及系统，包括基于获取到的视频，对包含检测目标的视频进行关键帧提取并处理；建立检测黑烟柴油车所需的模型，并训练模型；利用改进的LK时空光流网络分析连续视频帧间的联系，对视频动态区域进行捕捉和分割，筛选出疑似黑烟的区域；将框定的疑似包含黑烟的区域输入到已经训练好的目标检测模型中，进行二次检测；若最终检测出黑烟，则将排放黑烟的柴油车进行框选，并输出检测后的结果。本发明通过LK光流网络，建立连续多视频帧间的时空联系，以快速、高效地框选动态区域，有效减少静态区域非黑烟图像的识别和误检，再通过端到端的目标检测模型，保证视频黑烟检测的准确性和高效性。
F16M11/24;G07C1/20;H04N7/18;H04N5/232;F16M11/42;G06K9/00	一种巡检机器人及巡检方法	发明	本发明公开了一种巡检机器人及巡检方法，巡检机器人包括机器人控制器、行走机构、升降机构和图像采集设备，机器人控制器接收后台服务器发送的巡检指令，基于巡检指令控制图像采集设备中的各台摄像机在巡检机器人巡检过程中采集包含被监控设备不同区域的视频图像，从所有的摄像机在相同时间段采集的视频图像中，截取同一时刻不同摄像机采集的多张目标图像合成得到合成图像，采用基于深度学习的图像识别方法，从合成图像中识别出故障指示灯。本发明通过在巡检机器人上安装多个摄像头实现对设备不同区域的视频图像的采集，采用图像识别方法识别故障指示灯来及时发现出现故障的设备，从而解放了人力，提高了巡检效率及巡检结果的可靠性。
G07C1/10;G01D21/02;G06K9/00	人脸识别系统及考勤装置	发明	本发明属于人脸识别技术领域，具体公开了一种人脸识别系统及考勤装置，该人脸识别系统包括图像采集单元、识别单元及光照单元，图像采集单元用于间歇采集人脸识别区域内的图像，识别单元用于对比采集的图像与数据库内的图像是否一致，并输出对比结果，光照单元设有亮度采集端，用于采集环境的光照亮度，光照单元内存储有亮度阈值，当环境的光照亮度小于亮度阈值时，光照单元的亮光输出端启动，当环境的光照亮度大于亮度阈值时，光照单元的暗光输出端启动，光照单元的亮光输出端和暗光输出端均设置在人脸识别区域的中部。采用本技术方案，利用人脸识别系统和考勤装置，实现有针对性地调整相适宜的光线，提高人脸识别的准确度。
G05B19/042	设备运维智能监测方法及系统	发明	本发明公开了一种设备运维智能监测方法及系统，其中方法包括：实时采集运维人员操作设备的监控数据和设备对操作行为的反馈数据；从运维人员的运维动作序列中提取出人体骨骼点位置变化特征，并从设备反馈数据中提取出设备反馈特征；将人体骨骼点位置变化特征和设备反馈特征融合成混合特征；将混合特征输入到预先训练形成的运维动作分类模型中，模型输出对运维人员的设备运维动作的分类结果；将模型输出的分类结果与关联设备的标准运维动作进行一致性匹配，并根据匹配率判定运维动作是否合规。本发明实现了对设备运维的无人化、自动化监测，能够有效防止运维人员运维造假，且可避免人为监管方式容易出现的监管错漏。
G06N3/08;G06N3/04;G06F11/36;G06K9/20	页面异常检测方法、装置及电子设备	发明	本申请实施例公开了页面异常检测方法、装置及电子设备，所述方法包括：确定待检测的目标页面；通过对用户浏览所述目标页面的过程进行模拟，获取所述目标页面的加载及渲染结果；根据所述目标页面的加载及渲染结果确定目标图像；基于所述目标图像的图像特征，对所述目标图像中的文本内容是否存在目标类型的异常进行检测。通过本申请实施例，能够有效的实现对网页中的文本内容的异常检测。
G06F9/451;G06N3/08;G06N3/04	语言调整方法、装置、电子设备及介质	发明	本申请适用于计算机技术领域，提供了语言调整方法，包括：获取目标车辆内的语音信息；根据语音信息确定语音信息的来源位置，其中，来源位置为目标车辆中的座位位置；根据座位位置确定对应的目标设备；判断语音信息是否与目标设备的语言信息匹配；若不匹配，则根据语音信息调整目标设备的语言信息。本申请可以自动调整目标设备的语言，有助于提高对提供语音服务的设备的语言进行调整的效率。
G06N3/08;G06N3/04;G06K9/34;G06K9/00;G06K9/32;G06K9/62	基于卷积神经网络的汉字书法风格识别方法和评分方法	发明	本发明涉及一种基于卷积神经网络的书法字体风格识别方法。本发明所述的基于卷积神经网络的书法字体风格识别方法包括：获取书法作品图像；对所述书法作品图像进行预处理，识别出每个单字图像；将所述单字图像输入书法字体风格识别模型，得到每个单字的书法字体风格识别结果；其中，所述书法字体风格识别模型为ResNet神经网络，包括第一卷积层、第一池化层、4个基于Bottleneck残差块实现的卷积层、全局平均池化层、2个全连接层和softmax层。本发明所述的基于卷积神经网络的书法字体风格识别方法具有识别准确率高、计算量少的优点。本发明还提供一种基于卷积神经网络的汉字书法评分方法，将字体风格识别、书法内容识别以及书法汉字美感评分集于一体，功能更全面。
H04N7/18;G06K9/00;H04N7/14	一种基于大数据的智慧楼宇智能视频对讲监控系统及对讲监控方法	发明	本发明公开一种基于大数据的智慧楼宇智能视频对讲监控系统及对讲监控方法，本发明通过采集进入楼宇小区门禁区域内人员的人脸图像，识别进入楼宇小区门禁区域内人员的人脸处理图像，若该人员为访问人员，则进行来访信息的采集，并与对应的拜访住户进行视频联系，若该住户同意则控制楼宇小区门禁开启，同时依次统计访问人员进入拜访对应的住户所在单元楼门禁区域内的时间和进入拜访对应的住户住宅门禁区域内的时间，分析是否超出设定的有效时间，若没有超出则开启对应的门禁，若超出则再次与访问人员拜访的住户进行视频联系，该住户同意后开启对应的门禁，从而提高楼宇小区内部的安全，给楼宇小区的管理带来很大的方便。
G06N3/08;G06N3/04;G06N10/00;G06V10/764;G06V10/82;G06V10/774;G06K9/62	一种量子图像识别的显示方法及装置	发明	本发明公开了一种量子图像识别的显示方法及装置，方法包括：接收用户针对目标图像的输入操作；响应所述输入操作，在第一区域显示所述目标图像；接收用户针对所述目标图像的识别操作；响应所述识别操作，利用预先训练完成的、用于图像识别的量子卷积神经网络识别所述目标图像，输出所述目标图像的识别结果；其中，所述量子卷积神经网络由包含可调参数的量子线路构建；在第二区域显示所述目标图像的识别结果。利用本发明实施例，能够实现量子计算在图像识别神经网络的应用，以发挥量子计算的并行优势，并补充相关技术的空白。
H04N5/232;G06N3/04;G06K9/34;G06K9/00;G06K9/62	机器人图像采集方法及装置、电子设备、存储介质	发明	本发明提供了一种机器人图像采集方法及装置、电子设备、存储介质，所述方法包括：在机器人的任务路线铺设有导引线，导引线包括第一路标点和第二路标点；在机器人运动时，采集机器人行进过程中的图像，并对采集到的图像中的标识符进行识别；若在当前采集到的图像中识别到的标识符为第一路标点，则基于第一路标点确定机器人的行进方向，并存储当前采集到的图像；若在当前采集到的图像中识别到的标识符为第二路标点，则维持当前行进方向继续运动，并存储当前采集到的图像。本发明使机器人存储的图像模板数据量大大降低，提升了整体的运算效率。
G01C21/16;G01S17/86	一种点云地图的构建方法、装置及存储介质	发明	本申请公开了一种点云地图的构建方法、装置及存储介质，用于提高构建点云地图的精确性。本申请公开的点云地图的构建方法包括：采集第一位置的第一信息；完成所述第一信息采集后，移动到第二位置，采集第二位置的第二信息；将所述第二信息与第一信息进行局部匹配，获得局部点云地图；将所述局部点云地图中的动态目标点云删除，获得激光点云地图；其中，所述第一信息包括第一环境点云图和第一环境图像；所述第二信息包括第二环境点云图和第二环境图像。本申请还提供了一种点云地图的构建装置及存储介质。
B60Q5/00	用于车辆的提醒方法及相应的提醒装置和车辆	发明	提供一种用于车辆的提醒方法以及相应的提醒装置和车辆。该提醒方法包括：检测在车辆的一预定范围内是否存在一个或多个障碍物，如果存在障碍物，进一步检测一个或多个障碍物的位置信息和距离信息；响应于检测到在车辆的预定范围内存在一个或多个障碍物，基于所检测的一个或多个障碍物的位置信息和距离信息，获取关于一个或多个障碍物的图像；分析所获取的关于一个或多个障碍物的图像，识别一个或多个障碍物的类型；如果识别到一个或多个障碍物中的至少一个障碍物的类型是人和/或动物，基于车辆的行驶速度和至少一个障碍物的信息输出提醒报警音。本发明的提醒方法能自动地开启和关闭报警音扬声器，提高了使用便利性，改善了用户体验。
A61B6/00	用于数字乳房造影成像的方法和系统	发明	本发明题为用于数字乳房造影成像的方法和系统。本发明提供了用于跨一个或多个图像跟踪活检靶的各种方法和系统。在一个示例中，一种方法包括基于与患者的参考图像的图像配准过程来确定活检靶在该患者的所选图像中的位置，以及显示该活检靶在该所选图像上的该位置的图形表示。
G06K9/36;G06K9/46;G06K9/00;G06K9/62	一种水下机器人视觉图像增强与识别方法	发明	本发明公开了一种水下机器人视觉图像增强与识别方法，涉及机器人技术领域；它的方法为：一、水下图像增强：针对传统DCP算法在水下图像增强方面的局限性，通过亮暗通道的差值得到景深图，在此基础上更加准确地估计水体背景颜色；同时，对景深图取反，得到透射图，并选取一个自适应的因子调整透射图；最后利用颜色校正去除残余的色偏并调整亮度；二、改进的ORB算法；本发明减小所得到图像的色差，提高图像识别的精度；得到的彩色清晰图像的质量评价更优、视觉效果更佳；加快算法的运行速度、减小占用的存储空间。
G06K9/38;G06K9/46;G06K9/34;G06K9/32	基于图像校验的电子保函识别系统	发明	本发明公开了一种基于图像校验的电子保函识别系统，该电子保函识别系统主要包括印鉴存储部、图像接收部、图像分割部、图像转换部、印鉴定位部、图像读取部。该系统可以存储参考印鉴参考图像A，然后获得待识别电子保函图像和像素坐标为，将电子保函图像分割为多个图像稳定区域B后再转换为二值区域C，从多个二值区域C中确定印鉴图像；最后根据印鉴图像的像素坐标读取电子保函图像的文本区域。该系统采用的稳定区域转化为二值区域能加快校验电子保函图像的速度，从而提高电子保函识别的效率，准确的识别电子保函其他有效数据，提高了系统工作效率，加快了分析电子保函的时间。
G06F21/10;G06F16/583;G06K9/62	侵权图像的识别方法、装置、计算设备及计算机存储介质	发明	本发明公开了一种侵权图像的识别方法、装置、计算设备及计算机存储介质。该方法包括：针对任一版权图像，根据版权图像对应的图像信息及身份标识时间戳生成图像身份标识信息，将图像身份标识信息添加至版权图像的预设位置；获取待识别图像，判断待识别图像的预设位置是否存在图像身份识别信息；根据判断结果，确定待识别图像是否为侵权图像。本方案能够准确地识别某个图像是否为侵权图像，且具有简单、快速、高效、计算量小、数据存储量低等特点，还可以有效的节约人力资源成本。
G06F16/54;G06F16/55;G06F16/58;G06Q40/08;G06K9/00	智能动态页面的构建方法、装置、设备及存储介质	发明	本发明涉及研发管理领域，公开了一种智能动态页面的构建方法、装置、设备及存储介质，用于根据不同用户的兴趣对页面进行动态展示。方法包括：获取初始页面；基于预置信息标签对初始页面进行区域划分，得到多个中间区域；接收终端发送的访问请求，根据访问请求将初始页面传输至终端以进行展示并通过终端的前置摄像头采集目标用户的眼部图像得到目标用户的多个眼部图像；对所述目标用户的视线在多个目标区域的停留时间依次进行计算得到多个注视时间值；根据多个注视时间值对多个目标区域进行分类，得到重点区域及非重点区域；对重点区域及非重点区域进行显示处理，得到目标动态展示页面。本发明还涉及区块链技术，眼部图像可存储于区块链中。
G06F119/02;G06F30/27;G06F30/17	部件承载件制造方法、处理系统、计算机程序和系统架构	发明	描述了用于制造部件承载件的方法和用于处理部件承载件的系统。该方法包括：(a)将半成品部件承载件供应到自动光学检查装置；(b)执行对半成品部件承载件的自动光学检查，包括下述步骤：通过第一照射捕获第一图像；通过第二照射捕获第二图像；将指示第一图像和/或第二图像的实际数据集与参考数据集进行比较；对潜在缺陷进行识别；(c)执行对半成品部件承载件的质量分类，包括下述步骤：生成虚拟的第三图像，指示在虚拟的第三照射的情况下的半成品部件承载件，第三光谱成分与第一光谱成分和第二光谱成分均不同；对三个图像进行处理；对识别出的潜在缺陷进行分类；(d)基于所执行的质量分类而采取动作。还描述了一种系统架构。
G06T7/00;G06T7/11;G06T5/00	基于近中、远中关键点的牙周炎吸收程度鉴别方法	发明	一种基于近中、远中关键点的牙周炎吸收程度鉴别方法，首先获取牙齿全景片，对每张全景片进行图像增强操作，并将初始全景片与增强后的全景片组合在一起，作为分割模型输入。然后将全景片输入至全牙齿分割模型，获得分割结果，同时对分割结果中的单颗牙齿区域进行裁剪，获得单颗牙齿图像。之后，将单颗牙齿图像输入至近中、远中关键点检测模型中，获得检测结果。最后，根据检测结果中关键点之间的距离关系，计算出牙齿的牙周炎吸收程度。本发明可以提取到每颗牙齿的区域信息，使得全景片中牙齿之间的干扰信息大大减少，另外，可以从单颗牙齿图像中识别出判断牙周炎吸收程度所需的六个点位，提高了识别的准确度，从而满足医院的实际需求。
G16H30/40;G16H50/20;G06K9/32;G06K9/20;G06K9/62	基于自监督学习的眼部黑色素肿瘤识别方法	发明	本发明公开了一种基于自监督学习的眼部黑色素肿瘤识别方法。包括：医疗影像数据划分，将数据划分为标注数据和未标注数据两类；将所有未标注数据输入到自监督算法网络中，通过多次迭代不断训练网络参数；提取训练得到残差网络，在该网络的基础上叠加一个特征提取网络，形成复合网络结构，通过训练，得到可用于块级眼部黑色素肿瘤识别的复合网络模型；生成每张标注数据对应的热力图,并由此整合成图像级热力图；最后，提取每张热力图的特征，将特征数据输入到随机森林中进行训练，得到可用于图像级眼部黑色素肿瘤识别的随机森林模型。本发明通过设计肿瘤特征和区域判别的网络特征映射层，使得眼部黑色素肿瘤的识别准确率有了进一步的提升。
G06F11/36	一种计算机软件分析系统	发明	本发明涉及计算机系统领域，具体涉及一种计算机软件分析系统，包括：检测脚本生成模块，用于实现被测软件代码的识别，生成对应的软件代码检测脚本组；虚拟运行模块，用于通过检测脚本组的运行在虚拟机中实现被测软件代码和预设的软件性能检测模型的运行，实现被测软件代码的性能的检测；录屏模块，用于实现被测软件代码整个虚拟运行过程的录制；异常代码识别模块，用于实现被测软件代码整个虚拟运行过程内载异常运行流程的识别，并实现其对应的异常代码的输出；虚拟机工况监测模块，用于实现被测软件代码整个运行过程中虚拟机的工况参数的监测。本发明实现了计算机软件性能的全面化、自动化分析。
G08B13/196;G06K9/00	确定监控对象行进路线异常的方法、装置及设备	发明	本申请公开了一种确定监控对象行进路线异常的方法、装置及设备，属于图像处理领域。所述方法包括：在确定监控对象出现行进路线异常时，进行报警处理，其中，所述监控对象出现行进路线异常是基于至少一个指定监控设备对应的最晚到达时间、以及在所述指定监控设备拍摄的监控图像中对所述监控对象进行识别的情况确定的，所述指定监控设备为行进路线上的监控设备。采用本申请可以提高确定监控对象的行进路线是否出现异常的效率。
G06K9/00	便于自动识别的卷纸以及卷纸识别系统	发明	本申请公开了一种便于自动识别的卷纸以及卷纸识别系统，卷纸包括卷纸本体，所述卷纸本体上通过印刷和/或压痕的方式形成一个或依次排布的多个导引图形；各导引图形包括阵列分布的多个标识点，用于引导在各标识之间连线形成卷纸的识别信息；同一导引图形中，所述标识点为M行N列，其中M为2～5，N为2～5。上述卷纸以及卷纸识别系统，通过在卷纸本体上设置由阵列分布的若干个标识点形成的导引图形以导引填写人填写识别信息，占用空间较小，且使填写人填写识别信息时更加规范，提高了识别率。
A61N5/10	一种有限角度成像方法和系统	发明	本申请提供了一种有限角度成像方法。该方法可以包括获取对象的参考图像。该方法可以包括从参考图像中识别对象的目标器官和目标器官的一个或以上邻近器官之间的一个以上临界边界。该方法还可以包括基于一个或以上临界边界确定对象的成像角度范围。该法可以进一步包括指示成像设备基于成像角度范围对对象进行扫描。该对象在扫描中处于息状态。
G06N3/08;G06N3/04;G06K9/62	图像识别方法及装置	发明	本发明提供了一种图像识别方法及装置，包括：获取原始卷积神经网络的N组初始缩放因子集合，其中，每组初始缩放因子集合中包括M个缩放因子，每个初始缩放因子对应于原始卷积神经网络的至少一层卷积层，N和M大于或等于1；使用进化算法对N组初始缩放因子集合进行优化，得到一组优化缩放因子集合，其中，一组优化缩放因子集合中的每个优化缩放因子用于表示对应卷积层的卷积核剪枝比例；按照一组优化缩放因子集合对原始卷积神经网络的卷积核进行剪枝，得到轻量卷积神经网络。通过本发明，解决了对于资源受限的终端，图像识别准确率较低的问题，进而达到了提高卷积神经网络的剪枝效率的效果。
G06K9/46;G06K9/00	一种运动状态识别方法	发明	本发明公开了一种运动状态识别方法，识别方法步骤包括：获取运动人员第一视频图像，并基于第一视频图像，识别运动人员手臂上的关键点组，所述第一视频图像为运动人员运动时的实时视频图像；判断识别的关键点组组成的形状以及组成形状后的停留时间来判断该运动人员所处的运动状态，所述运动状态包括暂停运动状态、暂停后重新开始运动状态以及结束运动状态；本发明的有益效果为实现了对运动人员在运动过程中的运动状态进行实时精准判别；通过对手臂关键点位选择并进行识别，增加了对手臂识别的精度。
G05D1/02	控制方法、控制系统及移动机器人、存储介质	发明	本申请公开一种控制方法、控制系统及移动机器人、计算机可读存储介质。所述控制方法包括以下步骤：获取所述移动机器人第一行使状态下前进方向上的第一图像序列；当识别出所述第一图像序列中至少一帧图像存在障碍物时，保持第一行驶状态；继续在所述第一行驶状态下获取前进方向上的第二图像序列，并从所述第二图像序列中至少一帧图像识别出存在同一障碍物时，控制所述移动机器人以第二行驶状态移动。本申请在利用图像序列多次确认障碍物的情况下，调整行驶状态，能够有效减少避障模式下的刹车、绕行等误操作的机会。
G10L15/16;G10L15/26;G01C21/20;G10L15/18	视觉语音导航方法、装置、设备及存储介质	发明	本发明提供一种视觉语音导航方法、装置、设备及存储介质，通过接收到的语义导航指令控制智能体行进，并在行进过程中采集实时的图像，从图像中识别行进路径上的路径对象特征，并提取该路径对象特征所预匹配的文本标签。当该文本标签恰好与语义导航指令中包含的目标路径节点的标识信息匹配时，则可以确定该路径对象为目标路径节点及基于该目标路径节点的行进转向方向，从而当智能体抵达目标路径节点时，根据行进转向方向控制智能体转向并进一步行动，直到抵达目的地。本发明技术方案创造性地提出了用语义信息作为锚点来对齐语义导航指令和智能体采集到的图像，提高智能体的理解能力，进而做出更精确的行动决策，提升视觉语音导航精确度。
G06F9/451;G06F3/0488;G06F3/0484	一种标图方法、装置、显控设备和计算机可读存储介质	发明	本发明提供了一种标图方法、装置、显控设备和计算机可读存储介质，涉及图像处理技术领域，包括：在被显示的选图界面上选定待标图像；根据与选图界面适配的切换命令，从选图界面切换至摄像界面，使选图界面被隐藏后显示出摄像界面，摄像界面包括待标图像以及分区呈现在待标图像上的延迟取景控件和取景窗口；根据与延迟取景控件适配的延迟命令，执行延迟机制，在延迟机制被执行期间，隐藏延迟取景控件；当延迟机制完成时，对当前呈现在取景窗口中的场景进行摄像，获得窗口场景标图；基于窗口场景标图对待标图像进行标记。使用上述标图方法、装置、显控设备和计算机可读存储介质，改善了与摄像界面相关的一些控制缺陷，丰富了图像内容。
G06V40/16;G06V10/22;G06V40/20	图像处理系统及其方法	发明	本申请涉及图像处理系统及其方法。一种图像处理系统包括：图像传感器，其适于在第一模式下执行操作以生成第一质量的图像并且在第二模式下执行操作以生成高于第一质量的第二质量的图像；辅处理器，其适于处理由图像传感器在第一模式下生成的第一质量的图像；以及主处理器，其适于处理由图像传感器在第二模式下生成的第二质量的图像。
G06N3/08;G01S15/89;G06N3/04;G06K9/46;G06K9/00;G06K9/62	一种声呐图像识别方法和装置	发明	本申请公开了一种声呐图像识别方法和装置，所述方法包括：按照预设帧数间隔从声呐瀑布图中截取目标声呐图像，并记录其指定回波数据帧的帧标识；基于预设目标识别模型对目标声呐图像进行识别，得到目标声呐图像中目标对象的预设信息，其中，预设目标识别模型是基于合成声呐图像形成的第一训练集对one‑stage型的目标检测算法进行训练得到的，预设信息包括位置信息和类别信息；基于所述帧标识，确定目标声呐图像在声呐瀑布图中的位置信息；基于目标声呐图像在声呐瀑布图中的位置信息，以及目标声呐图像中目标对象的预设信息，在声呐瀑布图中标出目标对象。该方法和装置识别速度快，可以提高声呐图像的识别效率，从而可应用于实际生产中。
H04N21/485;H04N21/4402;H04N21/431	一种内容显示方法、显示设备及服务器	发明	本实施例提供一种内容显示方法、显示设备及服务器，本实施例的显示设备的控制器响应于指示截图识别的控制指令，在显示器上呈现第二用户界面，第二用户界面中包括第一用户界面的截图图像，截图图像中包括至少一个目标对象。如果选择器选择的目标对象的显示尺寸小于预设尺寸阈值，从服务器接收目标对象对应的推荐图像，并在第二用户界面的上层图层显示推荐图像。推荐图像的显示尺寸大于目标对象的显示尺寸。本实施例中如果目标对象的显示尺寸小于预设尺寸阈值，则展示推荐图像。而在显示尺寸相同时，推荐图像分辨率大于目标对象图像，因而能避免目标对象被放大，也不易被观察或者模糊不清不易被辨认的情况发生，从而提升用户体验。
B41F33/00;B41F15/14;G01B11/00;B41M1/12	玻璃丝印偏差计算方法、装置及视觉定位方法	发明	本发明公开了一种玻璃丝印偏差计算方法，获得一丝印有丝印图案的玻璃板的丝印玻璃图像，识别丝印图案中两呈90度的丝印边沿端点，依据两丝印边沿的端点位置以及其中一丝印边沿长度计算丝印图案在X、Y轴方向上的偏移量dx、dy和旋转角的偏移量dθ；依据玻璃板中心的坐标以及偏移量dx、dy、dθ计算丝印图案中心的标定坐标Q″0(x″0,y″0,r″0)，即获得丝印中心Q″00的坐标，测量方便，准确，便于玻璃丝印工艺的视觉定位。本发明还公开了对应的装置以及玻璃丝印的视觉定位方法，该视觉定位方法获取丝印平台上玻璃板的玻璃图像，计算玻璃板中心的标定坐标Q0，依据标定坐标Q″0和标定坐标Q0计算丝印平台或者丝印网的调节量以进行对应调节，使得丝印中心和玻璃板中心重合。
G06K9/00;A61N5/06	一种面部红外理疗方法、装置、设备、系统和面罩	发明	本发明公开了一种面部红外理疗方法、装置、设备、系统和面罩，首先通过获取至少一个用户的面部图像；接着根据所述用户的面部图像，识别并标记第一区域和第二区域，其中，所述第一区域为目标红外照射区域，所述第二区域为红外照射需要避让区域；接着根据所述第一区域的面部图像和所述第二区域的面部图像，生成与所述用户的面部图像对应的红外照射参数强度分布；最后控制与所述红外照射参数强度分布对应的红外光进行出射，对所述用户的面部进行照射，从而，用户在进行面部红外理疗时，无需遮挡眼睛，可以实现在用户进行事务性工作的同时，进行面部理疗；无需佩戴沉重的实体面罩，既卫生又方便，也不会对面部皮肤造成牵引。
B65C9/02;B65C3/10;B65C9/40;B65G47/84	回转式贴标机及定位贴标的方法	发明	本发明公开了一种回转式贴标机及定位贴标的方法，回转式贴标机包括转盘，转盘上间隔设置有若干工位，每个工位上的电机均能驱动对应托盘与其上的瓶子同步自转，环绕转盘依次设置上瓶区、自转加速区、拍摄区、调整区、贴标区、出瓶区；拍摄区设置有视觉设备，视觉设备设置在转盘的外侧；贴标区设置有若干贴标机构，当贴标机构为两个或两个以上时，每相邻两个贴标机构之间均设置有调整间隙。定位贴标的方法包括：每个载有待贴标瓶子的工位在自转加速区匀速自转后进入拍摄区，视觉设备获得瓶子360度图像，计算得到偏差角度，将贴标起始位置调整至贴标位置，然后由对应的贴标机构进行贴标。本发明的优点是：贴标效率大大提高。
G06T7/00;G06N3/08;G06N3/04;G06K9/62	医学图像识别方法、识别模型训练方法及装置	发明	本申请公开了医学图像识别方法、识别模型训练方法及装置，涉及人工智能领域，进一步涉及智慧医疗、计算机视觉技术领域。具体实现方案为：确定医学图像对应的目标候选点集合；确定目标候选点集合中每个目标候选点对应的局部目标图像和全局目标图像；基于预设的三维识别模型确定局部目标图像的局部信息，以及基于预设的二维识别模型确定全局目标图像的全局信息；基于局部信息、全局信息和预设的图像识别模型，确定医学图像的识别结果。本实现方式可以平衡图像识别精准度与识别效率，在确保图像识别精准度的前提下能够提高识别效率。
G08G1/017;G06T7/62;G06N3/04;G06K9/00;G06K9/32;G06K9/62	交通违法数据的筛选方法及装置、电子设备、存储介质	发明	本申请提供一种交通违法数据的筛选方法及装置、电子设备、计算机可读存储介质，方法针对不同的违法类型信息对车辆抓拍图像进行处理，并计算对应的置信度因子，从而实现交通违法数据的筛选。本发明实施例提供的交通违法数据的筛选方法，可以自动化地从交通违法数据中筛选出能够作为交通违法证据的数据，还针对不同的违法类型信息的特点提供了不同的数据筛选方式，在筛选时还考虑到了非现场执法系统的抓拍设备与车辆、道路标志之间的位置关系以及抓拍设备对车辆的抓拍时机等因素，大大降低了数据审核人员的工作量，降低了人力成本，还提高了交通违法数据自动筛选的准确性。
G06Q10/08;G06K9/00	一种轻量级仓储物流中心寻错方法、系统、智能终端及计算机可读存储介质	发明	本发明涉及一种轻量级仓储物流中心寻错方法、系统、智能终端及计算机可读存储介质，涉及物流管理系统的领域，其方法包括仓储中心中设置有多个货架，每个货架上都配置有用于识别货架上每一货位的货品的图像识别系统；所述方法包括：获取货架图像，识别货架上每一货位的货位信息；根据货位信息判断货位上是否有新增货品，有则获取当前货位的作业信息；判断当前货位是否有作业信息，若当前货位没有作业信息则输出提示信息。本发明具有在货品误放误码时减少对物流管理平台分配作业任务产生的影响的效果。
G06F3/01;G06F3/147	一种移动终端屏幕点亮控制方法、装置、移动终端及存储介质	发明	本发明公开了一种移动终端屏幕点亮控制方法、装置、移动终端及存储介质，所述方法包括：灭屏状态时，移动终端定时拍摄获取移动终端屏幕前方预定距离的图像；基于所述移动终端屏幕前方的图像，识别所述图像中是否有人眼；当识别所述图像中有人眼，判断所述图像的人眼是否观看移动终端屏幕；当判断人眼观看移动终端屏幕，则控制点亮移动终端屏幕。本发明能够对人眼进行识别，当移动终端识别到预定距离内有人眼注视移动终端屏幕时点亮屏幕。旨在解决现有屏幕点亮技术在双手并不方便的情况下，比如吃饭，打字时难以通过指纹，面部识别等方式点亮屏幕进行查看消息、时间等操作，给用户带来较差用户体验的问题。
H04L29/08;H04L29/06;G06K9/00;H04L9/14	识别虹膜图像的方法、装置、计算设备和介质	发明	本公开提供了一种识别虹膜图像的方法，可用于信息安全或其他领域。该方法包括：获取待识别虹膜图像；利用预设滤波器提取待识别虹膜图像的虹膜纹理特征数据；根据虹膜纹理特征数据，确定多个分片数据；对多个分片数据进行加密，得到多个密文分片数据；将多个密文分片数据发送至服务端设备，以使服务端设备根据多个密文分片数据，生成针对待识别虹膜图像的识别结果；以及接收来自服务端设备的识别结果。本公开还提供了一种识别虹膜图像的装置、另一种识别虹膜图像的方法、另一种识别虹膜图像的装置、一种计算设备、一种计算机存储介质以及一种计算机程序产品。
G06K9/32	一种图像处理方法、系统、电子设备及存储介质	发明	本发明公开了一种图像处理方法、系统、电子设备及存储介质，将获取到的目标文本行进行第一计算，得到目标文本行的初始旋转角度和面积，将初始旋转角度转换为第一顺时针方向旋转角度并计算方差，若方差小于第二预设阈值，对面积和初始旋转角度进行计算得到第二顺时针旋转角度并对原始图像进行旋转，若旋转后的图像处于倒立状态，基于预设旋转角度对处于倒立状态的图像进行旋转，得到目标图像并输出。通过上述方案，可对任意角度倾斜的有边界图像进行旋转矫正，也可对任意角度倾斜的无边界图像进行旋转矫正，从而提高对倾斜图像进行矫正的灵活性。此外，通过对处于倒立状态的图像进行二次旋转，提高识别图像中文本倒立的精准度。
G06T7/246;G06T7/73;G06K9/46;G06K9/00	一种集成式环境感知与多目标跟踪系统	发明	本发明公开了一种集成式环境感知与多目标跟踪系统。它包括图像采集系统用于实时采集机动目标周围图像进行预处理，发送至图像拼接投影系统和目标识别跟踪系统；图像拼接投影系统用于对接收的图像进行拼接并进行3D投影形成3D全景影像发送至显示控制系统；目标识别跟踪系统用于从接收的图像中识别出敏感目标、对识别出的敏感目标进行框选并叠加输出至3D全景影像内，用于对已识别的敏感目标进行持续识别跟踪、对选择的特定目标进行锁定并持续识别跟踪；显示控制系统用于显示3D全景影像，用于触控选择特定目标。本发明能有效提高系统环境感知距离、拓展机动目标乘员视野、全方位提高乘员识别野外复杂环境的能力。
G06F3/01;G06F3/14	画面显示方法、装置和存储介质及电子设备	发明	本发明公开了一种画面显示方法、装置和存储介质及电子设备。其中，该方法包括：获取虚拟现实设备中图像采集部件所采集到的目标眼球图像，其中，目标眼球图像中包括当前使用虚拟现实设备观看目标画面的目标用户的眼球的图像；从目标眼球图像中识别出目标用户的注视点信息，其中，注视点信息用于表示目标用户的眼球的注视点在目标画面上的分布位置；在虚拟现实设备中显示目标画面的过程中，按照第一显示解析度显示与注视点信息相匹配的目标子画面，其中，第一显示解析度高于目标画面对应的第二显示解析度。本发明可以但不限于应用在虚拟现实的场景中，还可涉及眼球追踪等技术。本发明解决了画面的显示较为单一的技术问题。
G06K9/00;G06F16/583	基于端云结合的人员身份确认和轨迹管理方法及系统	发明	本发明公开了一种基于端云结合的人员身份确认和轨迹管理方法，包括由前端智能单元采用前端算法依托前端局部人员身份库进行识别并将人员图像及识别结果发送至云端智能单元，对于前端智能单元未识别的依靠算力需求大于前端算法的云端算法依托云端全局人员身份库进行识别，对于云端算法依然未识别的，则创建新的人员身份信息并将相应记录更新至云端全局人员身份库。本发明还公开了一种基于端云结合的人员身份确认和轨迹管理系统。本发明结合了前端智能和云端智能的优点并实现系统高鲁棒性和识别精度反馈优化，达到端云协同工作，兼顾实时性和精确性提升了整体效率。
G06N3/08;G06N3/04;G06K9/00;G06K9/62	一种用于智慧校园的门禁管理系统	发明	本发明涉及门禁管理系统，具体涉及一种用于智慧校园的门禁管理系统，利用图像预处理单元能够准确地从图像采集模块采集的图像中提取人脸图像，并通过第一特征向量提取单元、第二特征向量提取单元分别从人脸图像中提取全局特征向量、局部特征向量，并基于全局特征向量、局部特征向量对人脸图像进行匹配，从而能够输出更加准确的人脸图像匹配结果，实现对校园门禁的有效管控；本发明提供的技术方案能够有效克服现有技术所存在的对人脸识别准确度较低的缺陷。
G06N3/04;G06K9/62	一种基于迁移学习的木材纹理分类方法	发明	本发明涉及深度学习、计算机视觉技术、木材纹理检测方法交叉技术领域，公开了一种基于迁移学习的木材纹理分类方法，通过获取木材图像数据并进行预处理得到训练数据；构建用于识别木材纹理类别的迁移学习模型；利用预训练的卷积模型进行训练后得到识别木材纹理类别的卷积模型包；根据实际生产中的环境，以优化计算时间的方法将各模型计算所得的特征值与识别结果进行判断而得到最终的分类，本发明是根据实际生产情况所设计的，在可靠性、实用性方面均为良好，且在生产中能实现木材纹理的自动化分类，分类准确，节约时间和人力成本。
G05B19/05	一种图像自识别指令自编程控制方法及系统	发明	本申请涉及裁剪控制技术领域，旨在提供一种图像自识别指令自编程控制方法及系统，其方法包括获取包含裁剪相关联参数的设计订单和采集的待裁剪产品图像；对获取的设计订单和待裁剪产品图像进行图像识别，提取裁剪参数信息和待裁剪产品的类别信息；将提取的裁剪参数信息和待裁剪产品的类别信息与预设的裁剪路径动作指令表进行比对；当比对结果一致时，从裁剪路径动作指令表中选取对应的裁剪路径动作控制指令；基于选取的裁剪路径动作控制指令，输出控制裁剪机动作的控制指令。解决了工作人员在操作平台上进行裁剪时的操作次数繁多，影响裁剪效率的问题，本申请具有提高裁剪效率的效果。
B25J11/00;B25J19/00	移动机器人卡住检测方法、系统及芯片	发明	本发明公开了一种移动机器人卡住检测方法、系统及芯片，所述方法通过外置摄像头拍摄的连续帧数的环境图像中移动机器人的位置变化情况来判断移动机器人是否被卡住；当移动机器人无法在连续帧数的环境图像中识别到自身位置时，让移动机器人移动到指定位置后再进行判断，可以避免误判。
G01N21/952;G01N21/94;G01N21/35	检测样品表面污染物的方法、装置和计算机可读取介质	发明	本公开提供一种检测样品表面污染物的方法、装置和计算机可读取介质。其中，检测样品表面污染物的方法包括：获取样品光谱；对样品光谱进行主成分分析，取前三个主成分所对应的波段数据生成假彩色图像；从假彩色图像中识别受污染区和未污染区；分别获取受污染区与未污染区的光谱；比较受污染区与未污染区的光谱差异，以及根据所述差异定位一个或多个特征波长；根据所述特征波长确定污染物的一个或多个性质。
G05D1/02	移动机器人重定位方法、系统及芯片	发明	本发明公开了移动机器人重定位方法及系统，所述方法通过外置摄像头拍摄的环境图像与全局地图进行匹配来确定移动机器人的位置坐标以及机头朝向，实现过程简单快捷，降低了运算量，大大提高了移动机器人的重定位效率和准确率。
G06Q20/36;G06Q20/40	一种汽车在线支付系统及方法	发明	本发明公开了一种汽车在线支付系统，包括车联网模块、个人支付系统、人机交互模块，所述人机交互模块用于输入车联网账号，所述车联网模块通过网络与个人支付系统连接，用于将车联网账号与个人支付系统绑定，在车内通过人机交互界面进行涉及支付功能的操作时，车联网模块通过车联网账户匹配个人支付系统，完成支付操作。本发明的优点在于：结构简单，支付方便，在需要支付时，通过FACE ID、车联网账号快速连接调用个人支付系统进行支付，吉埃纳丹可靠，且face ID、车联网账号验证更加安全，保证了支付的效率同时提升了支付的安全，提高了用户车内支付的体验，推动车内的车联网功能的完善。
G06F3/01;H04N21/845;G06N20/00;G06K9/00	基于视线注意力的车载视频留痕处理方法	发明	本发明公开了一种基于视线注意力的车载视频留痕处理方法，包括（1）车载影院以中控屏为显示器，对乘员播放视频；（2）对自动驾驶车辆的驾驶状态、乘员的头部姿态和视线方向进行监测；（3）根据（2）中的状态对乘员注意力进行分类，并定义为一级、二级标签；（4）二级标签只建立标记点，一级标签同时记录当前标签持续的时长；（5）继续监测至当前标签消除；（6）若消除的当前标签对应一级标签，则进度条上的标记点闪烁，并在进度条上显示当前标签持续时长内错过的进度；若消除的当前标签对应二级标签，仅在进度条上保留标记点。本发明能避免乘员因为环境的突发事件导致的注意力转移或者应急反应而错过视频或者直播，提高乘员体验度。
G06T7/246;G06K9/00;G06T7/13;G06F16/583	一种基于违规行为识别的违规对象身份识别方法	发明	本发明提供了一种基于违规行为识别的违规对象身份识别方法，包括：实时获取并缓存预设场景内的监控视频，判断所述预设场景内是否存在违规行为，当检测到存在违规行为时，识别所述预设场景中的所有目标对象的身份，对所述预设场景中的所有目标对象进行违规行为二次判断；用于监控所述预设场景内是否存在违规行为，并在检测到存在违规行为时，识别对应人员的身份，并对确定的人员身份进行违规行为二次判断，并根据判断结果控制是否进行报警提示，实现了准确监控预设范围内场景是否存在违规行为并确定对应人员身份的功能。
G06T7/246;G06N3/08;G06T7/73;G06N3/04;G06T7/90;G06T7/13;G06T5/00;G06K9/62	一种围棋棋盘机器视觉识别方法	发明	本发明公开了一种围棋棋盘机器视觉识别方法，包括：步骤1、将围棋棋盘四角点进行标记，利用摄像头读取前若干张图片并求平均；步骤2、基于轮廓提取算法定位围棋棋盘四角点坐标；步骤3、基于四角点坐标对视频每一帧图像进行透视变换；步骤4、提取棋盘图像每一个交叉点的特征值进行分类，判断361个交叉点中每一个点的状态，是空点、白子还是黑子；步骤5、将得到的每一个点信息送给围棋策略，等待返回下子或取子点位信息；步骤6、围棋机器人本体执行动作；步骤7、基于视频图像运动识别算法实时监控棋盘，检测到动作以后，重复进行步骤3‑7。该方法在摄像与棋盘有倾角、光源不稳定的条件下，依然可实现对棋盘的准确标定和棋盘信息读取，准确率高。
G06T15/00;G06T5/30;G06T7/70;G06T7/62;G06T5/00	物体分类方法及装置	发明	本发明公开了一种物体分类方法及装置。其中，该方法包括：获取待分类物体对应的点云；根据待分类物体对应的点云，计算待分类物体的目标面的点云曲率值，其中，目标面为待分类物体朝向第一3D视觉装置的表面；将点云曲率值与预设曲率阈值进行比较，根据比较结果确定待分类物体对应的分类标签；将待分类物体码放置分类标签对应的分拣框中。本发明基于点云曲率值来对物体进行分类，提高了分类准确率，从而能够准确地将物体码放置相应的分拣框中，避免由于所放置的分拣框不合适，而导致一些物体倾倒，影响物体后续处置流程。
B66B13/26	一种具有防夹功能的电梯90度平开门系统	发明	本发明提供一种具有防夹功能的电梯90度平开门系统，包括：门体和90度平开门机构，还包括：第一图像获取装置，设置在门体上，用于获取门体前的第一图像；处理器，与图像获取装置通讯连接；当处理器通过90度平开门机构关闭门体时，处理器还执行如下操作：通过第一图像获取装置获取第一图像；解析第一图像，确定开关门工作环境是否异常；当异常时，通过90度平开门机构控制门体停止动作。本发明的具有防夹功能的电梯90度平开门系统，以规避在层门开启时夹人风险，提高电梯安全性。
G06K9/00;H04L5/14;G06K9/62	一种双工器的调试方法、装置以及双工器调试设备	发明	本申请提供了一种双工器的调试方法、装置以及双工器调试设备，用于为双工器的调试，提供一种自动化调试方案，以高效、精确地完成双工器的调试。先在数据处理层面上，结合螺钉数据预测模型确定本次双工器的调试任务对应的目标螺钉数据，接着借助图像识别出的螺钉，在硬件层面上通过螺丝刀对识别出的螺钉进行调整，以调整螺钉的旋入量，促使螺钉的位置符合目标螺钉数据，完成本次调试任务。
B60J3/06;B60J3/04;H04N5/225;H04N5/247	一种智能防眩光系统	发明	本发明涉及防眩光技术领域，公开了一种智能防眩光系统，该系统包括控制器、用于实时拍摄车辆前方的场景图像的第一摄像头、用于拍摄驾驶员的人眼图像的第二摄像头和防眩膜；防眩膜包括基板和设于所述基板上的多个点阵排布的电控的遮光单元，所述遮光单元的透光率及偏振率均可调；控制器用于接收所述第一摄像头拍摄的场景图像及所述第二摄像头拍摄的人眼图像，识别所述场景图像中的强光区域位置，并根据人眼位置计算强光射入人眼时穿过所述防眩膜上的遮光单元的坐标值，根据所述坐标值调节对应位置的所述遮光单元的透光率及偏振率。本发明能够针对性地改变需要防眩光区域的透光率及偏振率，而不影响其他不需要防眩光的区域的透光率及偏振率。
G06N3/08;G01G19/02;G06N3/04;G06K9/00	对象的检测方法、存储介质和系统	发明	本发明公开了一种对象的检测方法、存储介质和系统。其中，该方法包括：获取待检测的目标对象的至少一个图像；在图像中识别出目标对象中的子对象，其中，子对象为在目标对象中需要扣除掉的对象；确定子对象的第一重量；将第一重量从目标对象的目标重量中扣除，得到第二重量。本发明解决了无法对对象中的子对象的重量进行扣除。
G06T7/70;G06T7/80;G06K9/00;G06K9/32;G06K9/20	烟火检测方法、系统、电子装置和存储介质	发明	本申请涉及一种烟火检测方法、系统、电子装置和存储介质，通过获取摄像机拍摄得到的巡检图像，在巡检图像中识别预设感兴趣对象，并获取预设感兴趣对象所在区域的第一位置信息；获取预设排除区的第二位置信息；根据第一位置信息和第二位置信息，判断预设感兴趣对象所在区域与预设排除区的交并比是否大于第一预设阈值；在判断到预设感兴趣对象所在区域与预设排除区的交并比大于第一预设阈值的情况下，根据第一位置信息生成预设屏蔽区，并跳过对预设感兴趣对象所在区域的火情检测，解决了相关技术中因固定位置的干扰源影响而导致烟火检测的误报率较高的问题，降低了烟火检测的误报率。
B60R16/037;B60R1/00;B60W40/08;B60W50/14	AR-HUD系统的虚像位置调整方法、装置及存储介质	发明	本申请实施例公开了一种AR‑HUD系统的虚像位置调整方法、装置及存储介质，属于智能汽车驾驶技术领域。所述方法包括：在启动AR‑HUD系统后，获取驾驶员的唇语信息和/或语音信息；对所述驾驶员的唇语信息和/或所述语音信息进行识别；当所述唇语信息和/或所述语音信息为调整所述AR‑HUD系统虚像的调整信息时，根据所述调整信息对所述AR‑HUD系统虚像的位置进行调整。本申请实施例通过唇语信息和/或语音信息对AR‑HUD系统的虚像位置进行调整，使驾驶员在驾驶过程中既不影响驾驶视野又能方便获取所需信息，且满足因驾驶员的高度不同和驾驶习惯不同而造成对不同虚像位置的需求，从而提高了驾驶员的安全性和舒适性。
G10L15/06;G10L15/16;G06N3/08;G10L15/08;G06K9/68;G10L25/51;G06K9/62;G10L15/183	一种基于多模态模型的汉字易混淆集构建方法	发明	本发明涉及汉字易混淆集构建领域，公开了一种基于多模态模型的汉字易混淆集构建方法。S1：得到字形编码的相似度，S2：得到字音编码的相似度，S3：构建并训练出一个图像分类的神经网络模型，由图像分类的神经网络模型输出一个M维的向量，S4：构建并训练出一个音频分类的神经网络模型，由音频分类的神经网络模型输出一个M维的向量，S5：将汉字字符Ci的字形编码相似度向量、字音编码相似度向量、字形视觉易混淆向量、字音听觉易混淆向量，加权组合为一个向量，作为音形易混淆向量，从而依据音形易混淆向量中每个维度上的相似度，选择对应的字典Dic中的汉字，构成音形易混淆集。本发明能够模拟人的视觉和听觉构建易混淆集。
G06N3/08;G06N3/04;G06K9/46;G06K9/62	一种基于加法乘法混合卷积的低功耗害虫图像识别方法	发明	本发明涉及一种基于加法乘法混合卷积的低功耗害虫图像识别方法，与现有技术相比解决了害虫识别模型耗能较高的缺陷。本发明包括以下步骤：训练图像集的获取；混合模块单元的构建；害虫识别分类网络的构建；害虫识别分类网络的训练与选择；待识别害虫图像的获取；害虫图像识别结果的获得。本发明利用加法卷积的低功耗特性以及乘法卷积在特征提取上的优势，深度融合二者卷积方式的优势，得到优化选择后的害虫识别分类网络，实现了害虫图像的高识别率，低功耗特性。
G06Q50/20;G09B5/08;G06K9/00;G09B5/06	一种网课互动的方法、装置、计算机设备和介质	发明	本申请提供了一种网课互动的方法、装置、计算机设备和介质，包括：获取授课方终端拍摄的授课方的授课视频，所述授课视频包括所述授课方的授课行为；基于预设的手势识别模型，从所述授课视频包括的授课行为中确定所述授课方的授课手势；确定与所述授课手势对应的目标互动图像，并将所述授课手势对应目标互动图像发送至听课方终端，以在所述听课方终端显示所述目标互动图像；其中，使用所述听课方终端的听课方与所述授课方位于不同的空间；位于同一空间内的所述听课方与所述授课方之间的距离大于预设阈值。
B25J9/10;B25J19/00	基于等效中心点识别的柔性机器人臂形测量方法及系统	发明	本发明涉及基于等效中心点识别的柔性机器人臂形测量方法和系统。其方法主要包括：通过固定于刚性机器人上的双目相机采集所述的柔性机器人的臂段的完整侧面图像；根据双目相机所采集的双目图像中分别检测的臂段，识别和拟合臂杆轮廓，求解相应的臂段中心的图像像素坐标；根据人机交互设备的触发信息，确定左右目图像中同一臂段在两图像中的对应中心点；解算双目图像的两中心点像素坐标所对应的臂杆中心在双目相机坐标系中的位姿；通过运动学算法，确定所述的双目相机当前相对于刚性机械臂基座的位姿，并且根据所述的刚性机械臂相对于所述的柔性机器人的安装位置关系，将解算的位姿换算为臂段中的臂杆中心在柔性机器人基座坐标系中的位姿。
G06T7/11;G06T7/194;G06T5/00;G06T7/557	图像处理方法、装置、电子设备及存储介质	发明	本申请实施例公开一种图像处理方法、装置、电子设备和存储介质，所述方法包括：通过第一线程对曝光值不同的多帧图像进行画质增强处理，得到融合所述多帧图像的增强图像；通过第二线程生成所述多帧图像中基准图像的景深图像；所述景深图像至少包括所述基准图像中背景区域的景深信息；根据所述景深图像生成虚化参数，并利用所述虚化参数对所述增强图像进行虚化处理。实施本申请实施例，能够并行处理画质增强和图像虚化的计算，在减少算法耗时的同时提升图像质量。
G07F11/00;G01G19/414;G07F9/02	一种自动售货设备、控制方法及介质	发明	本申请涉及机械技术领域，提供一种自动售货设备、控制方法及介质，用以简化自动售货设备的结构。该自动售货设备包括至少一个放置机构、与每个放置机构对应的称重机构以及控制机构，每个放置机构包括至少两层放置单元，每层放置单元包括至少一个货品放置区域，每个称重机构可以获取对应的放置机构的重量变化信息，由于每个称重机构与一个放置机构对应，相当于一个称重机构对应多层放置单元，因此，可以简化自动售货设备的结构。
G06N3/08;G06N3/04;G06K9/34;G06K9/00;G06K9/62	训练方法、图像特征提取方法、图像识别方法及装置	发明	本公开涉及神经网络的训练方法、图像特征提取方法、图像识别方法及装置、电子设备和存储介质，所述神经网络的训练方法包括：将车辆样本图像输入车辆识别网络，得到车辆样本特征以及车辆分类结果；将车牌样本图像输入车牌识别网络，得到车牌样本特征以及车牌分类结果；根据车辆样本特征、车辆分类结果以及车牌分类结果中的至少一种，确定车辆训练损失；根据车牌样本特征、车牌分类结果以及车辆分类结果中的至少一种，确定车牌训练损失；根据车辆训练损失以及车牌训练损失，优化车辆识别网络以及车牌识别网络。本公开实施例可实现提高训练后的车辆识别网络及车牌识别网络提取特征的精度。
G06Q50/10;G06F16/9035;A23L2/00;G06Q10/06;G06K9/00;A23L2/38	利用数据库存储的运动饮料调配平台及方法	发明	本发明涉及一种利用数据库存储的运动饮料调配平台及方法，所述平台包括：关联存储机构，用于存储前往足球场地运动的每一位运动人员的姓名以及与姓名相关的预定时间段和运动时间长度；饮料储存罐体，设置在足球场地的附近，用于储存预先调配或者预先灌装的与足球运动量匹配的运动饮料；电动调配机构，包括本地储存容器、连接管道、抽取泵体和微控制器；剂量判别机构，用于获取与接收到的运动时间总长相关联的当前需求总量。本发明的利用数据库存储的运动饮料调配平台及方法设计智能、管理有效。由于能够根据当前足球场地各位运动人员总共预定的运动时间总长向当前足球场地调配相应剂量的运动饮料，从而提升了运动饮料的服务质量。
G06K9/34;G06F16/2455;G06K9/20;G06Q30/00	烟草信息采集方法、装置、系统及可读存储介质	发明	本发明涉及条烟检查技术领域，具体公开了烟草信息采集方法、装置、系统及可存储介质，包括采集条烟上的流通信息查询码图像；对流通信息查询码图像进行图像识别，得到流通信息查询码；根据流通信息查询码是否能够查询流通信息，判断条烟是否正规渠道生产，若为走私的条烟，自动生成二号电子罚单；对正规渠道生产的，根据流通信息和被检销售点的基础信息进行对比，判断是否有违规，对违规销售的，自动开具二号电子罚单。采用本发明的技术方案能够自动查询进货渠道和鉴别条烟是否为正规渠道进货，且对于不符合规定的，智能生成电子罚单，使得条烟稽查效率更高效。
G08G1/017;G06K9/34;G06K9/00;G06K9/20	一种基于5G通信的占用公交车道车载抓拍处理系统	发明	本发明实施例提供了一种基于5G通信的占用公交车道车载抓拍处理系统，其中，图像采集单元采集原始图像；图像分析单元从原始图像中分析出第一目标图像；车牌识别单元从第一目标图像识别出完整的车牌信息；图像分析单元从原始图像中分析出第二目标图像；车牌识别单元从第二目标图像中识别出完整的车牌信息。本发明实施例尽可能少地识别占用公交车道的社会车辆的车牌信息，减少了社会车辆抓拍处理的数据量，降低了系统资源的消耗。在尽可能少地识别占用公交车道的社会车辆的车牌信息的情况下，还可以扩展车牌识别的范围至非公交车道，从而提升车牌信息识别的完整性。
G06Q50/30;G06F30/15;G06Q50/26;G08G1/01;G06K9/00;G06F30/20	一种实时交通数据的可视化仿真方法及系统	发明	本发明涉及智慧交通技术领域，具体涉及一种实时交通数据的可视化仿真方法及系统，包括：实时接收所述数字孪生城市对应的实时道路监控视频流；将所述监控视频流按时间顺序划分为若干个相同时段的视频；获取每个时段视频中的车辆信息，一个时段的所有数组存入一个数据表中；当遍历至一个数据表时，以第N+1帧作为第一帧开始遍历，读取数据表中的车辆信息；当遍历至数据表的最后一帧时，进入下一个数据表，以所述数据表的第N+1帧作为第一帧开始遍历，继续将车辆映射在数字孪生城市中，生成连续的实时交通模拟视频。本发明提高了监控视频流的处理效率，减少可视化展示的延迟，以及保证了模拟视频的连续性，减少数据中断的情况。
G06F3/0346;G06K9/22	一种扫描笔的扫描控制系统及方法	发明	本发明公开了一种扫描笔的扫描控制系统及方法，通过记录扫描开始时扫描笔的位置数据和扫描过程中的实时位置数据，获得扫描速度并进行监测，在扫描速度过大或过小时都对用户进行提示，并在扫描速度正常时自动调整帧率。利用本发明可以有效对用户的扫描速度进行监控，并可以根据扫描速度自适应调整帧率，以确保采集的扫描图像质量足以被正确识别。
G01D21/02;G06Q10/00;G06Q50/06;G06K9/62	一种电力设施运营系统以及运营监管方法	发明	本发明公开了一种电力设施运营系统，包括按运营规划布设的电力设施和安置于各电力设施上用于检测参数信息的检测仪器，安设于各电力设施上用于采集电力设施图像的图像采集模块，与检测仪器与图像采集模块连接的前端数据传输模块，用于接收各电力设施的检测参数和图像数据的运营管理平台，以及与运营管理平台连接的GIS信息系统、模型数据服务器、参数数据服务器和可视化模块。本发明通过图像技术采集各电力设施的实时图像状态，将其匹配地制作为模型并结合对应的实时参数数据进行展示，方便了对电力电网中的电力设施的实时状态进行掌控，极大地提高了电力设施运营管理水平。
G06T17/00;G06T3/40;G06T19/00	一种VR超高清三维数字化建模系统	发明	本发明涉及一种VR超高清三维数字化建模系统，包括使用至少一个相机来获取被建模物体移动的多个位置，每个位置均至少停顿1秒，在该建模物体的每个停顿位置由相机拍摄该位置的所在的场景至少一张图像，并对每个位置的照片进行位置编码，相机拍摄到的图像和相邻位置的图像至少部分重叠，且分配给每个位置相应场景的至少一个元素的像素的面密度，像素的面密度包括在垂直于相机光轴的平面上拍摄的图像面积与图像中高分辨率部分的像素数量的比值；为获取的每个位置选择至少一个对应图像中的至少一个高分辨率部分，构建通过高分辨率部分获取的每个场景的3D基本模型。本发明的优点：创建分辨率均匀的3D模型。
H04N7/18;G08B21/24;G06K9/00;G06K9/62	电梯阻车方法、装置、摄像设备、存储介质及系统	发明	本申请提供了一种电梯阻车方法、装置、摄像设备、存储介质及系统，属于图像处理技术领域。方法包括：获取目标图像，目标图像为用于识别进入电梯轿厢的物体的图像；将目标图像输入车辆识别模型，输出第一识别结果和第二识别结果，第一识别结果为物体是否是禁止进入电梯轿厢的第一目标车辆，第二识别结果为物体是否是允许进入电梯轿厢的第二目标车辆，所述第二目标车辆与所述第一目标车辆之间的相似度在预设相似阈值范围内；若第一识别结果为物体是第一目标车辆，且第二识别结果为物体不是第二目标车辆，则控制电梯轿厢停止运行。该方法提高了对第一目标车辆阻入电梯轿厢的准确性。
H04N21/4223;A63F13/338;H04L29/08;A63F13/213;G06K9/00;A63F13/55	云游戏控制方法、装置、网络电视及计算机可读存储介质	发明	本发明实施例公开了云游戏控制方法、装置、网络电视及计算机可读存储介质。首先获取摄像头识别得到的当前时刻用户图像及其对应的第一人体关键特征点；然后获取初始用户图像及其对应的第二人体关键特征点、前一时刻用户图像及其对应的第三人体关键特征点；根据第一人体关键特征点、第二人体关键特征点及第三人体关键特征点确定用户肢体动作；根据用户肢体动作及动作指令的对应关系确定用户动作指令；向云端服务器发送用户动作指令；从云端服务器接收与用户动作指令对应的游戏响应指令，并通过云游戏应用程序执行游戏响应指令。本发明无需额外设备，即可简单、快速地实现对体感云游戏的控制，带来极佳的游戏体验。
A47L11/28;A47L11/24;A47L11/40	移动机器人补偿清洁方法及系统	发明	本发明公开了一种移动机器人补偿清洁方法及系统，所述方法通过外置摄像头对动态障碍物的移动轨迹进行记录，使得移动机器人可以在完成当前区域的清洁后对该区域进行补偿清洁，从而避免移动机器人当前的清洁工作受到干扰，该方法也更加符合人的思维模式；另外，由于外置摄像头承担了一部分运算，降低了移动机器人的能耗，延长了可工作时间，有利于提高工作效率。
G01B11/02	线路长度超标判断平台	发明	本发明涉及一种线路长度超标判断平台，包括：现场布线结构，包括第一布线机构、第二布线机构和设置在第一布线机构和第二布线机构之间的超导线路；定制测量机构，用于基于卫星拍摄机构获得的布线环境图像的比例尺以及图像中超导线路曲线的遍历长度计算超导线路曲线对应的实体长度，并在超导线路曲线对应的实体长度超过实体距离的溢出百分比大于预设百分比限量时，发出长度超标指令。本发明的线路长度超标判断平台检测智能、方便操控。由于能够对超导线路实体长度进行准确判断，并基于判断结果确定价格昂贵的超导线路是否布置超标，从而避免在超导线路布置过程中出现资源浪费。
G06T7/11;G06T7/136;G06K9/38;G06T7/187;G06T7/13;G06T5/00	一种物体分割方法及系统	发明	本发明公开了一种物体分割方法及系统，包括获取初始位置、分割图像物体、物体识别分拣、确定物体边界和独立显示物体，以及包括物体检测模块、物体分割模块、物体处理模块和物体定型模块，本发明中，该物体分割方法实现了对图像中物体的逐个分类分割的方式，降低了分割过程中不必要的无用做功，同时能够确保每一个分割的物体都不会散乱，加快了物体分割的即时效率，物体分割系统实现了对分割物体多样化、多角度的全面处理效果，能够最大化的提高分割后物体的质量，也间接提高了物体分割的精度，实现了对物体高效完善的分割处理。
A01D46/30;B25J9/16	选择和采收果实的自动化方法和实施该方法的机械设备	发明	本发明涉及果实自动化采收的领域，特别是诸如葡萄之类的成串的果实。本发明涉及一种用于采收茎干所结的果实的方法，该方法包括在两个阶段进行图像处理。根据本发明，方法(100)包括：在表示植物分组的整体图像中检测感兴趣区域的步骤(120)，其中使用图像处理过程在整体图像中检测一个或多个感兴趣区域，每个感兴趣区域包括果实的至少一部分，获取局部图像的步骤(130)，其中在每个感兴趣区域附近获取局部图像，每个局部图像表示所考虑的感兴趣区域的果实的至少一部分，以及识别茎干的步骤(150)，其中在每个局部图像中识别茎干。
B07C1/02;B07C3/14;B07C3/02	物品拣选系统上包方法、物品拣选上包系统及分拣系统	发明	本发明揭示了物品拣选系统上包方法、物品拣选上包系统及分拣系统，其中物品拣选系统上包方法通过滑槽使批量物品可以持续进入到拣选输送线上，通过3D视觉识别装置识别出拣选输送线上批量物品的不同类型并控制拣选机器人将符合上包条件的物品上包至供包输送线上，将不符合上包条件的异常件通过拣选输送线输送到外部不进行上包，有效地实现了异常件的剔除及符合上包条件的物品的自动上包，无需人工进行拣选，省去了预分拣的步骤，自动化程度高。
G06N3/04;G06K9/00;G06K9/62	一种车辆属性识别方法、装置、电子设备及存储介质	发明	本发明实施例提供一种车辆属性识别方法、装置、电子设备及存储介质，该方法包括以下步骤：获取待识别车辆视频数据，所述待识别车辆视频数据包括多帧待识别车辆图像，每帧待识别车辆图像包括待识别车辆属性；将所述待识别车辆视频数据输入到预设的融合模型中，提取所述待识别车辆视频数据中多帧待识别车辆图像的空间维度特征以及时间维度特征，并根据所述空间维度特征以及所述时间维度特征输出所述待识别车辆属性的识别结果。本发明能够提高车辆属性的识别准确率。
G06Q50/08;G06N3/04;G06Q10/06;G06K9/46;G06K9/34;G06K9/32;G06K9/62	一种工程造价进度监管系统	发明	本发明涉及人工智能及工程造价技术领域，具体涉及一种工程造价进度监管系统。该系统包括：图像采集模块获取施工区域的初始图像并获得第一施工感兴趣区域；排水沟区域划分模块对第一施工感兴趣区域边缘检测并筛除地面像素点获得第二排水沟区域；排水沟挖设进度检测模块通过对初始图像中的人员分布信息进行分类识别，判断有无物料区域存在，进一步获得人员分布区域，通过人员分布区域实时的划分第二排水沟区域获得实时子区域，通过实时子区域的深度信息获得排水沟挖设进度；工程造价进度管理模块通过排水沟挖设进度的实时信息预测工程的完成工期。本发明实时获取排水沟实时子区域的排水沟挖设进度，提高了施工进度获取的准确性。
G06V10/80;G06V10/774	图像处理方法、装置、存储介质及处理器	发明	本发明公开了一种图像处理方法、装置、存储介质及处理器。其中，该方法包括：获取待识别的目标图像，其中，目标图像中包括待识别的目标对象；利用目标网络模型对目标图像进行识别处理，输出识别结果，其中，目标网络模型是基于检测模型以及检测模型对无数据标注的图像集的预测结果，对第一模型进行更新处理后得到的,其中，检测模型是采用已有数据标注的图像集对网络模型进行训练，得到的包括多个不同结构的结果输出网络的模型；基于识别结果，确定目标图像中的目标对象。本发明解决了由于训练出的模型的准确率较低，导致对后续对图像的识别准确度较低的技术问题。
B60H1/32;B60H1/00	汽车用空调系统	发明	本发明涉及汽车空调装置管理技术领域，为了解决汽车空调系统在使用中，由于采用统一送风的方式，容易使得位于出风口处的乘客出现不适的问题，提供了一种汽车用空调系统，包括制冷模块、接收模块和控制模块和送风口，其中：制冷模块包括分别设置在不同送风口的制冷单元；存储模块，存储有分配表，分配表包括不同的制冷区域以及对应的制冷单元；还预设有人数阈值；采集模块，用于采集区域图像；识别模块，用于对区域图像进行识别；统计模块，用于对区域图像内的乘客进行统计得到区域人数值；比较模块，用于将区域人数值与人数阈值进行比较，控制模块根据分配表控制区域人数值大于人数阈值的区域对应的制冷单元启动。
B60W40/02;B60W30/095;B60W40/105;B60W50/14	行车安全预警方法及系统	发明	本申请公开行车安全预警方法及系统，其中，该方法包括：采集道路环境信息，对所述道路环境信息分析处理，识别出与车辆存在碰撞风险的危险目标，同时获取所述危险目标的实时坐标，其中，所述道路环境信息包括：利用普通摄像头和/或红外热成像摄像头采集的道路环境图像；对所述危险目标进行边缘轮廓提取，获取所述危险目标的轮廓展示数据；将所述危险目标的轮廓展示数据和实时坐标利用车辆搭载的AR‑HUD显示模块投射到车辆的前挡风玻璃上。该系统采用上述方法，实现了将车辆行驶道路的环境危险信息投射到前挡风玻璃上，以提高驾驶员的主动预警能力。
A61B5/055;H04N7/18;H04N5/33;A61B6/03;G08B21/02;A61B6/10	一种监控系统及医学系统	发明	本发明提供一种监控系统及医疗设备，包括：监控模块、图像处理模块和提示模块；所述图像获取模块用于获取扫描间内的图像；所述图像处理模块与所述图像获取模块通信连接，用于根据所述图像获取模块所获取的图像，识别位于所述扫描间内的医疗设备的安装信息，所述图像处理模块通信连接，用于根据所述安装信息发出提示信号。如此，便可通过所述监控系统引导服务工程师进行场地规划，设备安装，备件更换等操作，简化服务工程师现场的操作难度，避免服务工程师遗漏某些关键步骤，提升厂商的现场服务质量。
H04M1/72403;G03B21/56;G05B19/418;G10L15/22;H04N7/15;G05B15/02	一种多功能舱及相应计算机可读存储介质	发明	本申请公开了一种多功能舱及相应计算机可读存储介质，其中所述多功能舱包括：接收模块，用于接收模式激活信息；确定模块，用于根据所接收的模式激活信息确定多功能舱的工作模式；控制模块，用于根据确定的工作模式控制舱内设备中的一者或多者的运行状态。本发明能实现舱内设备的智能联动调节，为用户提供多维度、多场景的优化共享空间服务。
A61B8/10;A61B8/00	一种眼科超声成像方法及装置	发明	一种眼科超声成像方法及装置，该方法包括：采用第一发射电压和第一成像参数对目标组织进行超声成像，得到第一超声图像；基于第一发射电压和第一发射频率得到第一机械指数；基于第一超声图像确定目标组织是否包含眼睛；当目标组织包含眼睛、且第一机械指数超过预设阈值时，将第一发射电压降低为第二发射电压，使第一机械指数降低为不超过预设阈值的第二机械指数，并将至少一项第一成像参数调节为第二成像参数，基于第二成像参数进行超声成像所得到的图像质量高于基于第一成像参数进行超声成像所得到的图像质量；采用第二发射电压和第二成像参数对目标组织进行超声成像，得到第二超声图像。本方案能够保证眼部安全并提高超声成像的质量。
G06F40/216;G06F16/35;G06F16/28;G06F16/36;G06F40/126;G06N3/04;G06F40/295;G06K9/00;G06K9/62	一种用于封闭开关设备的知识图谱构建方法与系统	发明	本发明属于计算机及信息服务技术领域，涉及一种用于封闭开关设备的知识图谱构建方法与系统。本发明包括从封闭开关设备质量检验报告的扫描图像中识别文本数据；对识别出的设备描述的文字信息进行文本标注，标注出每句中描述设备属性的三元组关系(实体，关系，实体属性)；构建基于BERT的关系三元组抽取模型；基于训练好的三元组抽取模型，对测试样本进行关系抽取，获取描述设备属性的三元组关系，然后构建关系知识图谱，将测试样本的关系知识图谱与标准设备关系知识图谱进行比对，实现设备检验。本发明可广泛应用于扫描图像的文字提取、命名识别、关系抽取、知识图谱构建等领域。
G06F16/55;G06F16/58;G06K9/00;G06F16/583;G06K9/62	图像识别方法、装置、设备、存储介质以及计算机程序产品	发明	本公开公开了一种图像识别方法、装置、设备、存储介质以及计算机程序产品，涉及人工智能技术领域，具体为计算机视觉领域。该方法的一具体实施方式包括：获取待识别图像；响应于接收到针对待识别图像的识别操作，确定待识别图像中的目标对象；获取并输出与目标对象对应的识别结果。该实施方式能够先确定待识别图像中的目标对象，然后获取并输出目标对象对应的识别结果，从而为用户展现更加丰富的内容信息。
G06Q30/06;G06K9/00;G06K9/62	一种锁车方法、装置、存储介质及电子设备	发明	本说明书公开了一种锁车方法、装置、存储介质及电子设备，本方法在被控车辆的车体上安装图像采集设备通过使用图像采集设备获取所述被控车辆当前位置周围环境图像，若所述环境图像与所述目标图像的相似度大于第一指定阈值，允许被控车辆处于锁止状态。本方法通过对车辆车锁的控制，使车辆在正确的位置才能够被上锁，解决了车辆随意停放的问题。
G06T5/30;G06N3/08;G06T3/40;G06T7/60;G06N3/04;G06K9/46;G06K9/00;G06T5/00;G06K9/62	一种工程图纸的图像识别方法、系统及相关装置	发明	本申请提供一种工程图纸的图像识别方法，包括：获取工程图纸数据；对所述工程图纸数据进行预处理，得到图像数据；将所述图像数据输入训练模型，得到图像识别结果；其中，所述训练模型为包含多边形训练模型、双平行线训练模型和门窗训练模型的混合模型。本申请通过对工程图纸数据预处理后直接输入训练模型进行识别，无需人工识别，尤其对于画法复杂门窗构建，可以准确的分析识别，提高了对于工程图纸的识别精确度。同时借助于训练模型进行图像识别，可以通过对训练模型进行优化以保证识别精度，解决了当前图纸识别软件难以更新的问题。本申请还提供一种工程图纸的图像识别系统、计算机可读存储介质和电子设备，具有上述有益效果。
G06N3/08;G01B11/00;G06K9/00;G06K9/20;G06T5/00	物品体积测量设备	发明	本公开的实施例公开了物品体积测量设备。该设备的一具体实施方式包括：辅助测量装置、穿戴式图像采集装置、图像处理器，其中，辅助测量装置被配置成辅助图像处理器进行图像测量处理；穿戴式图像采集装置与图像处理器通信连接，穿戴式图像采集装置被配置成采集待检测物体的物体图像，以及将物体图像发送至图像处理器；图像处理器被配置成响应于接收到穿戴式图像采集装置发送的物体图像，对物体图像进行体积测量处理。该实施方式简化了测量物品体积的步骤，有效地减少了人力资源的浪费，提升了测量物品体积的准确度，提高了测量物品体积的效率。
G01C21/20	车辆定位方法、装置、电子设备及存储介质	发明	本申请实施例公开一种车辆定位方法、装置、电子设备及存储介质，所述方法包括：获取通过车辆的摄像装置拍摄得到的道路图像，识别所述道路图像包括的目标道路标志以及所述目标道路标志的第一标志类型；确定与所述第一标志类型相对应的待查找标志类型，并从地图中获取属于所述待查找标志类型的一个或多个地图标志；对所述目标道路标志和获取到的各个地图标志进行匹配，得到所述目标道路标志的匹配结果；根据所述目标道路标志的匹配结果修正所述车辆的定位位置。实施本申请实施例，能够提高车辆定位的准确性和实时性。
G06K17/00;G06Q10/04;G06Q20/40;G06K9/00;G06K9/20	智能跟随设备的控制方法及相关装置	发明	本申请提供了一种智能跟随设备的控制方法、装置、智能跟随设备及计算机可读存储介质，所述方法包括：响应于目标人员靠近智能跟随设备，利用摄像头拍摄得到目标人员的至少一个人员图像；基于目标人员的至少一个人员图像，获取目标人员的特征信息；响应于目标人员远离所述智能跟随设备，利用摄像头拍摄得到至少一个周围环境图像；利用至少一个周围环境图像和目标人员的特征信息，获取目标人员的人员位置；利用定位装置获取智能跟随设备的设备位置；基于智能跟随设备的设备位置和目标人员的人员位置，规划智能跟随设备的行驶路径，以使智能跟随设备靠近目标人员。本申请无需目标人员穿戴任何附件，提高了目标人员的使用体验。
G06N3/08;G06N3/04;G06K9/46;G06K9/32;G06K9/62	图像字符识别方法、装置、介质及电子设备	发明	本公开涉及一种图像字符识别方法、装置、介质及电子设备，所述方法包括：接收待识别图像，其中，所述待识别图像中包含多个语种的字符；根据所述待识别图像和字符识别模型，确定所述待识别图像对应的字符识别结果和语种分类结果；所述字符识别模型包括解码模块，在所述解码模块对所述待识别图像的图像特征进行迭代解码的过程中，基于解码获得的每一解码特征进行字符识别和语种分类，以获得所述字符识别结果和所述语种分类结果。由此可以基于该字符识别模型对包含多语种的字符的待识别图像进行准确地字符识别，提高字符识别结果的准确性，并且贴合多语种下的应用场景。
G06N3/08;B65F1/00;H04N5/232;G06N3/04;G06F17/16;B65F1/14;H04L29/08;G06Q10/00;H04L29/06;G06K9/62	一种智能垃圾分类系统	发明	本发明公开了一种智能垃圾分类系统，包括云端服务器、多个智能分类垃圾桶和多个移动智能终端；智能分类垃圾桶具有手动分类和自动分类两种工作模式；在自动分类模式下，智能分类垃圾桶端将采集的垃圾图像上传到云端服务器进行处理，得到垃圾所属分类，然后由智能分类垃圾桶将垃圾投放到相应垃圾仓内，最后由控制面板和移动小程序提示分类结果。本发明还公开了一种基于决策树监督学习垃圾识别模型，以实现智能分类垃圾桶离线识别垃圾，大大扩展了本系统的应用范围。本发明能够智能、自动地完成垃圾分类，解决现有设备制造成本高、智能化程度不高、识别效果不佳等问题，适宜大范围推广应用。
G06N3/08;G06N3/04;G06K9/46;G06K9/32;G06K9/62	图像字符识别方法、装置、介质及电子设备	发明	本公开涉及一种图像字符识别方法、装置、介质及电子设备，所述方法包括：接收待识别图像，其中，所述待识别图像中包含多个语种的字符；根据所述待识别图像和字符识别模型，确定所述待识别图像对应的字符识别结果和语种分类结果；其中字符识别模型中包含字符识别子模型和语种分类子模型，所述语种分类子模型用于基于所述待识别图像对应的语义特征对所述多个语种的字符进行语种分类，所述字符识别子模型用于对所述多个语种的字符进行识别。因此可以基于该字符识别模型对包含多语种的字符的待识别图像进行准确地字符识别，提高字符识别结果的准确性，贴合多语种下的应用场景。
G06F16/532;G06K9/46;G06F16/583;G06K9/62	一种基于图像处理的视觉辅助系统及方法	发明	本发明公开的一种基于图像处理的视觉辅助系统和方法，涉及图像处理技术领域，以解决特定人群对视觉辅助系统的需求问题。所述视觉辅助系统包括图像采集单元、第一图像处理单元、第一图像特征数据库存储单元、第一识别单元、输出单元；本发明提供的一种基于图像处理的视觉辅助系统和方法用以辅助用户识别原本需要用户通过视觉获取的图像信息，减轻用户的工作压力或为用户提供生活方便。
G06N20/00;G06K9/00;G06K9/62	确定道路类别的方法、装置及终端设备	发明	本申请提供的一种确定道路类别的方法，包括：将第一图像输入第一深度学习模型，获得针对所述第一图像的第一识别结果，所述第一识别结果包括所述第一图像中的道路识别结果以及标识识别结果；将所述第一识别结果和所述第一图像输入第二深度学习模型，获得第二识别结果，所述第二识别结果包含所述第一图像中识别到的道路的类别的置信度；根据所述第二识别结果，确定所述第一图像中的道路类别。通过上述方法，可以较为准确地判断道路的类型。
G06T17/00;G06N20/00;G06T19/20	一种建模方法及数字化设计系统	发明	本发明涉及一种建模方法及数字化设计系统，包括三维模型的干扰表面的部分，该部分遮挡了原图像的部分，在三维模型中被遮挡的原图像部分显示在更新的三维模型中，显示至少一个三维模型或更新的三维模型，并接收输入是否接受更新后的三维模型，接收更新的三维模型不包括原图像的准确描绘的指示，接收由扫描仪或摄像设备生成的一个或多个新的模型图像，使用一张或多张模型图像更新三维模型。本发明的优点：提高3D模型点面线的显示精度，具有更高的准确度。
G06T5/50;G06T7/11;G06T7/136;G06T3/40;G06T7/73;G06T7/13	一种基于车位校准的泊车方法	发明	本发明涉及自动泊车技术领域，提供一种基于车位校准的泊车方法，为提高自动泊车效率，设计了新的预设拼接策略以提高全景图像的拼接效率；在泊车之初，建立泊车坐标系，确定初始车位与本车的位置关系函数并规划泊车路线，利用位置关系函数可实时判断出初始车位在当前全景图像中的位置(将初始车位映射到当前全景图像中)，如此即可在一幅图像中，确定前次泊车路径规划时目标车位位置与当前时刻目标车位的实际位置是否一致，并在预设修正策略的辅助下修正初始车位得到修正车位，重新规划泊车路线。即通过对车位进行误差校准，从而提高有线车位识别的准确度，进而提升有线车位的泊车成功率。
B61L25/02	一种列车车辆定位方法及装置	发明	本发明公开了一种列车车辆定位方法及装置，包括以下步骤：在列车车辆于目标区域行驶过程中，实时对目标区域进行拍照，识别列车车辆驶经的轨道扣件；统计当前所识别的轨道扣件的数量；基于预定的轨道扣件平均间距和所统计的轨道扣件的数量，计算列车车辆的行驶距离。本发明的定位方法及装置，能精准计算列车车辆的行驶距离，从而实现在地下隧道内实现对列车车辆的持续定位，定位精度可以达到±2m，极大地提升了列车车辆在地下隧道中的定位精度。
G06K9/00;G06F30/20	一种基于AI识别的交通数据可视化仿真方法及系统	发明	本发明涉及智慧交通技术领域，具体涉及一种基于AI识别的交通数据可视化仿真方法及系统，包括：基于真实城市，搭建数字孪生城市；获取所述数字孪生城市对应的道路监控视频；按帧数分割所述监控视频得到若干帧图像，在每帧图像中识别出车辆信息，并计算车辆的偏移坐标；将所述若干帧图像中的车辆信息存入数据表中，并记录每个车辆出现时的起始帧数；按计算机绘制时间遍历所述数据表，读取车辆信息，遍历至起始帧数时，在数字孪生城市场景中对应的偏移坐标处生成模拟车辆。本发明用于解决由于道路监控视频的数据量大，仅依靠监控图像数据无法有效完成视频目标对象时空行为分析、区域状态监测等诸多复杂的监控任务的技术问题。
A63F13/52;A63F13/63	图像处理方法、装置、计算机设备及存储介质	发明	本申请公开了一种图像处理方法、装置、计算机设备及介质，其中方法包括：获取目标用户的视觉辅助信息，所述视觉辅助信息中至少包括：目标色觉障碍类型以及色觉辅助辨识度；采用所述目标色觉障碍类型对待显示的初始图像进行色觉障碍预测，得到色觉障碍视图，所述色觉障碍视图中包括所述目标用户感知异常的目标像素点；根据所述色觉辅助辨识度和所述目标色觉障碍类型，对所述色觉障碍视图中的目标像素点的目标颜色值进行修正；融合修正后的视图和所述初始图像，得到视觉辅助图像，并输出所述视觉辅助图像。本申请可有效提升图像的辨识度，以较好地辅助用户进行图像识别理解，进而有效提升用户粘度。
G06N3/08;G06K9/00;G06K9/62	分类模型的训练方法、装置、电子设备以及存储介质	发明	本发明公开了一种分类模型的训练方法、装置、电子设备以及存储介质，属于人工智能技术领域。该方法包括：通过初始模型的目标分类分支，对样本图像进行处理得到分类损失值；所述目标分类分支用于预测样本图像中目标对象的目标分类结果；通过初始模型的样本识别分支，对所述样本图像进行处理得到识别损失值；所述样本识别分支用于预测样本图像中目标对象的样本识别结果；通过初始模型的权重调节分支，对所述样本图像进行处理，得到对所述目标分类分支和所述样本识别分支进行权重调节的损失权重；根据所述分类损失值、所述识别损失值和所述损失权重，对所述初始模型进行训练，得到目标分类模型。上述技术方案，提高了模型的分类准确率。
G06N3/08;G06N3/04;G06K9/62	基于脉冲神经网络的合成孔径图像分类方法	发明	本发明提供一种基于脉冲神经网络的合成孔径图像分类方法。具体包括：使用深度卷积神经网络对合成孔径雷达图像进行预训练，保存训练好的权重参数；对合成孔径声呐图像进行显著性计算，将显著性计算结果输入至脉冲编码器中进行脉冲编码；将预训练的深度卷积神经网络权重参数迁移到多层脉冲神经网络作为初始权重参数，使用集成学习的方法对多层脉冲神经网络进行训练；将合成孔径声呐图像的脉冲编码结果作为训练好的多层脉冲神经网络的输入，采用脉冲解码器对多层脉冲神经网络的输出结果进行解码以判别最终分类结果。针对小样本合成孔径图像的识别问题，本发明利用合成孔径雷达图像可有效提高合成孔径声呐图像分类的准确率。
G06Q10/08	物品封装方法、装置、电子设备和计算机可读介质	发明	本公开的实施例公开了物品封装方法、装置、电子设备和计算机可读介质。该方法的一具体实施方式包括：获取用户提交的物品订单信息集，其中，物品订单信息集中的物品订单信息包括地址信息；根据物品订单信息集所包括的地址信息，对物品订单信息集中的各个物品订单信息进行聚类处理，得到物品订单信息组集；响应于物品订单信息组集所包括的物品订单信息组的数量小于等于预设阈值，根据用户提交的消减配置信息，从预设的消减信息组中选择对应消减配置信息的消减信息作为目标消减信息；根据目标消减信息和物品订单信息集，控制相关联的封装机器人执行封装操作。该实施方式缓解了前置仓中物品的积压，降低了部分物品的损耗。
G06K9/38;G06Q10/00;G06K9/46;G06K9/00	基于快递纸包装箱图像分析的自动回收复用系统及方法	发明	本申请公开了基于快递纸包装箱图像分析的自动回收复用系统及方法，其中多个摄像头分别采集纸包装箱的多视角外观图像，特征向量构建模块对多视角外观图像进行图像分析，构建出状态特征向量，复用类型识别模块将状态特征向量输入复用分类神经网络，识别出包装箱的复用类型，规格类型检测设备对纸包装箱进行与复用类型相应的规格类型检测，回收复用设备依据复用类型和规格类型检测结果对包装箱进行相应的回收复用。该系统通过采集纸箱图像的方式对纸箱的可复用程度以及纸箱的参数规格进行识别和分类，能够对纸箱进行与可复用程度和参数规格相匹配的回收利用，实现了准确快捷地纸箱自动回收复用。
G06N3/08;G06N3/04;G06K9/46;G06K9/00;G06K9/62	一种基于深度学习及火灾监控视频的火灾趋势预测方法	发明	一种基于深度学习及火灾监控视频的火灾趋势预测方法，具体方法为：1、监控视频分割，构建图像数据集；2、建立监控视频火灾图像检测模型；3、对实时图像进行火灾检测，并对检测结果进行分析，修正火灾图像检测模型；4、将火灾图像转化为灰度值矩阵；5、采用分布式LSTM集成预测模型对灰度值矩阵进行预测，转化为灰度图像。本发明将基于ResNet 18模型的图像异常检测技术用于火灾图像的识别；在图像异常检测中引入反馈机制；采用分布式LSTM集成预测模型预测下一帧图像的对应列的灰度值。
G06T7/246;G06T7/90;G06T7/13	一种基于FPGA的运动目标识别系统及方法	发明	本发明公开了一种基于FPGA的运动目标识别系统及方法，由数据信号采集模块完成对目标区域实时的视频图像采集，通过数据信号预处理模块负责将视频序列图像数据有序读出，经过中值滤波去噪、边缘检测得到实时的二值化图像，再利用帧间差分的方法提取运动目标，完成运动目标标定框的定位；通过目标识别模块将运动目标标定框里的内容作为待测图像，经过前处理单元、量化单元，然后利用神经网络检测单元对待测图像进行识别。本发明反复充分利用FPGA的运算资源和视频相邻帧的关联性，更加快速的完成针对视频序列中运动物体进行定位并识别出物体的类别，更好的达到实时的检测速度和低功耗运行状态，从而适应运动目标识别的室外应用场景。
G06F3/01;G06F16/332;G10L15/26;G06T13/00	基于多模态的反应式响应生成	发明	本公开提供了用于基于多模态的反应式响应生成的方法、系统和装置。可以获得多模态输入数据。可以从所述多模态输入数据中提取至少一个信息元素。可以至少基于所述至少一个信息元素来生成至少一个参考信息项。可以至少利用所述至少一个参考信息项来产生多模态输出数据。可以提供所述多模态输出数据。
B60W60/00	车辆控制方法、装置及车辆	发明	本申请公开了一种车辆控制方法、装置及车辆，用以充分利用空闲时段实现一车多用，在满足用户用车需求的同时缓解道路交通拥堵。所述方法包括：获取车辆的当前位置和用车需求信息，所述用车需求信息包括多个目标对象分别对应的预定停靠位置和所述预定停靠位置对应的期望到达时刻，所述多个目标对象包括车主和途中搭载对象；基于所述用车需求信息，确定所述多个目标对象分别对应的预定停靠位置之间的目标到达顺序；基于所述目标到达顺序和所述多个目标对象分别对应的预定停靠位置，规划所述车辆从当前位置到相应的预定停靠位置之间的行驶路径；基于规划的行驶路径和各预定停靠位置对应的期望到达时刻，控制所述车辆依次驶向不同的预定停靠位置。
G06K9/00;G06K9/32;G06K9/62	一种基于图像识别的差异物料监测方法、装置及电子设备	发明	本发明实施例涉及装车物料输送技术领域，公开了一种基于图像识别的差异物料监测方法、装置及电子设备。本发明中，获取来料的彩色图像和三维扫描数据；基于来料的彩色图像和三维扫描数据确定来料的区域图像；基于来料的区域图像搜索第一数据库，获取第一图像集；基于来料的三维扫描数据和第一图像集，确定来料的第一信息；基于第一信息确定来料的输出位置。本发明提出的监测方法能够智能识别输送带上的差异化的物料，在提高识别的速度、准确度的同时降低来料识别的运算量；在智能识别的基础上，自适应确定差异化的物料的输出位置，提高了装车的效率，保证自动装车的正常运行，摆脱对人工的依赖。
G06F17/16;G06F40/232;G06K9/00;G06K9/62	文本纠错方法、装置、电子设备及可读存储介质	发明	本发明涉及自然语言处理领域，揭露一种文本纠错方法，包括：识别文本图像中的文本文字，利用计算出来的所述文本文字的文字置信度，从所述文本文字中筛选得到文本错字；利用文字预测模型，预测所述文本错字的候选替换文字，并计算每个所述候选替换文字的候选置信度；计算所述文本错字和每个所述候选替换文字之间的字音字形相似度；根据所述候选置信度及所述字音字形相似度，从所述一个或者多个候选替换文字中选择目标替换文字，并利用所述目标替换文字替换所述文本错字。本发明还涉及区块链技术，所述文本图像可存储于区块链节点中。本发明还揭露一种文本纠错装置、电子设备及存储介质。本发明可以解决文字识别准确率低的问题。
B60W50/14	指示车辆预期速度的装置和方法	发明	本发明涉及指示车辆预期速度的装置和方法。所述指示车辆预期速度的装置包括：信息提供装置、控制器和显示单元，信息提供装置配置为在车辆行驶期间提供确定在减速事件点处的车辆预期速度所需的车辆行驶信息和减速事件信息，控制器配置为基于信息提供装置提供的车辆行驶信息和减速事件信息来检测行驶路径上的减速事件以及确定在检测到的减速事件点处的车辆预期速度，显示单元配置为从控制器接收指示在减速事件点处的车辆预期速度和减速事件信息的信号以及在信息显示屏幕上以预先确定的增强现实(AR)图像的形式显示接收到的车辆预期速度和减速事件位置。
G06F30/27;G06Q50/26;G08G1/123	一种智能公交调度模拟系统	发明	本发明公开了一种智能公交调度模拟系统，包括公交运营调度管理子系统与运行模拟系统，公交运营调度管理子系统包括客流量统计模块用于获取车站、车内和路线预期客流数据；超速报警模块用于获取车速并进行报警判断；排班调度模块用于根据历史经验生成发车时间表进行排班；车辆调度管理模块用于根据车辆和客流数据，建立并求解调度模型，获得调度方案；运行模拟系统包括历史数据存储模块用于获取不同采样周期的数据；数据比对分析模块用于计算相邻两个采样周期的数据匹配度，判断是否为最优调度方案；运行模拟控制模块用于计算运行数据与历史数据的相似度，根据相似度执行调度任务。通过计算数据相似度为公交运营提供最优调度方案，提高客户满意度。
G06K9/46;G06K9/34;G06K9/00;G06K9/32;G06K9/62	一种基于物联网的车辆信息智能采集方法	发明	本发明公开一种基于物联网的车辆信息智能采集方法，包括实时采集包含过往车辆的待检测场景图像；对待检测场景图像进行分割，得到目标图像；识别并提取目标图像中的特征区域，得到特征图像；确定特征图像中各个中心区Πi；对各个中心区Πi进行扩展，得到与各个中心区Πi相对应的界外区πi；依次对各个中心区Πi内的各个像素点的初始灰度值映射为过渡灰度值以增强区域对比度；对特征图像进行对比分析，得到过往车辆的所述车辆信息。在本发明中，该方法有效的对采集的图像进行增强，改善图像的质量，提高待检测场景图像的识别准确度，增加后续车辆信息识别的辨识度，有效提高车辆信息识别和分类的效率。
A61B1/05;A61B1/04	便于通过图像确定拍摄时姿态的胶囊内镜及方法	发明	本发明提供一种便于通过图像确定拍摄时姿态的胶囊内镜及方法，在壳体前端设有弧形的透明罩，透明罩内设有光学镜头，光学镜头之后设有图像传感器，图像传感器与图像处理器电连接，图像处理器与射频模块电连接，射频模块与天线电连接；还设有用于供电的电池；在透明罩内设有受重力或磁力影响的方位标记物，方位标记物与透明罩连接，方位标记物与透明罩的连接位置位于透明罩的中心与边缘之间。通过在透明罩位置设置的方位标记物的结构，能够方便获取胶囊内窥镜的俯仰角和翻滚角。
G06F3/01;G02B27/01	AR-HUD系统的虚像位置调整方法、装置及存储介质	发明	本申请实施例公开了一种AR‑HUD系统的虚像位置调整方法、装置及存储介质，属于智能汽车驾驶技术领域。该方法包括：当检测到驾驶员的虚像调整手势时，获取驾驶员的行为状态和AR‑HUD系统的显示状态；当驾驶员的行为状态处于指定状态且AR‑HUD系统的显示状态为虚像位置调节界面显示状态时，根据虚像调整手势的手势信息获取虚像调整手势对应的虚像调整指令；根据虚像调整指令和手势信息，对AR‑HUD系统虚像的位置进行调整。本申请实施例通过驾驶员的虚像调整手势对AR‑HUD系统的虚像位置进行调整，从而满足因驾驶员的高度不同和驾驶习惯不同而造成对不同虚像位置的需求，提高了驾驶员的安全性和舒适性。
H04N5/232	一种智能终端的角度调节控制方法及系统	发明	本发明涉及自动控制技术领域，具体涉及一种智能终端的角度调节控制方法及系统，所述方法包括：获取智能终端的前置摄像头拍摄的采样图像，识别采样图像中的人体图像；采用目标跟踪算法实时确定人体图像在采样图像中的位置，将采样图像划分为M×N个相等的子区域，根据每个子区域中人体图像的像素点占比得到每个子区域的属性值，根据每个子区域的属性值确定采样图像的均衡系数；当采样图像中各子区域之间不均衡时，根据均衡系数确定智能终端的修正角度，以使均衡系数达到预先设置的均衡阈值范围；根据修正角度控制用于固定智能终端的支架进行角度调节，本发明能够自动调节智能终端的角度，解决了因人工调节智能终端而干扰直播体验的问题。
G06N3/04;G01V5/00;G01N23/087;G06K9/62	一种基于X射线液体智能检测方法	发明	本发明涉及液体检测分类，具体涉及一种基于X射线液体智能检测方法，利用高、低能X射线对物体进行照射，并计算出等效原子序数和物体密度，根据等效原子序数和物体密度确定液体种类，根据液体种类对X光图像中各像素进行标记，得到标记图像，利用卷积神经网络模型对X光图像进行识别，得到识别图像，将标记图像与识别图像进行对比，根据对比结果判断是否存在危险液体；本发明提供的技术方案能够有效克服现有技术所存在的不能通过X光图像进行液体及液体种类识别的缺陷。
G06T7/00;G06N3/08;G06N3/04;G06K9/62	辅助内镜检查的方法、装置、系统、存储介质和计算设备	发明	提供了一种辅助内镜检查的方法、装置、系统、存储介质和计算设备。该方法包括：获取操作内镜设备检查时采集的图像；通过至少一个基于深度神经网络构建的模型识别所述图像，得到至少能够指示所述图像对应某一部位的识别结果；基于所述识别结果至少确定检查进度；基于所述检查进度，在确定某个部位或各个部位检查完成后，基于所述识别结果至少确定某个部位或各个部位的检查时间信息和/或图像采集数量；基于某个部位或各个部位的检查时间信息和/或图像采集数量，绘制实际检查曲线；将所述实际检查曲线与相应的标准检查曲线比较，以确定检查质量。通过图像识别内镜输入的视频，实现对某个部位或各个部位的检查质量监测，有效提高内镜检查质控水平。
G05D1/02	一种无人艇艉滑道自动回收的引导管控方法及系统	发明	本发明公开了一种无人艇艉滑道自动回收的引导管控方法及系统，属于无人艇回收技术领域，首先设置无人艇艉滑道自动回收引导管控区域，其中，无人艇艉滑道自动回收引导管控区域设置在母船艉滑道后方，以母船艉滑道收放装置的基准中心点作为无人艇艉滑道自动回收引导管控区域的极坐标原点；然后将无人艇艉滑道自动回收引导管控区域划分为若干个子区域，然后通过视觉图像识别分区实现对无人艇自动回收的路径引导与航行管控。本发明通过对无人艇艉滑道自动引导回收的流程分析与区域设置，确定了无人艇在不同自动回收区域内的引导控制要求，以实现无人艇在艉滑道自动回收过程中的准确识别定位、合理路径规划和对准回收捕捉。
G06N3/08;G06N3/04;G06K9/32;G06F21/62;G06K9/20;G06Q40/02	一种信息获取方法、装置、计算机设备及存储介质	发明	本发明公开了一种信息获取方法、装置、计算机设备及存储介质。所述方法包括：获取用户的身份标识图像；通过预设光学文本识别模型从所述身份标识图像中提取出用户身份信息识别码；根据所述用户身份信息识别码得到所述用户在其他金融机构的个人金融信息；根据所述个人金融信息确定所述用户的业务可行性。利用该方法，能够有效获取用户的个人金融信息，确定业务可行性。此外，在查询个人金融信息的过程中可以有效避免数据风险泄露。
G06Q10/08;G08B21/18;G06Q10/06;G06K9/62	一种基于智能枪弹柜的枪弹管理方法、装置以及设备	发明	本发明公开了一种基于智能枪弹柜的枪弹管理方法，所述方法包括：接收到分配枪弹出库的指令信息时，获取出警人员名单和对应所述出警人员所配置的枪弹；通过对应所述枪弹所在位置的重力传感器检测所述枪弹的在位状态，基于所述在位状态的变化判断当前出库的所述枪弹是否与所述枪弹的配比一致，若否，则发出警报；通过摄像头识别所述出警人员所取的枪弹是否与所配置的枪弹相匹配，若否，则发出警报。能够及时判断出库枪弹与出警人员所配置的是否对应一致，对枪弹未出库或多出库的情况进行有效的管制。
G05B19/418	一种基于深度学习的水电站闸门控制方法及系统	发明	本发明公开了一种基于深度学习的水电站闸门控制方法及系统，方法包括：1)利用深度神经网络训练，找出水库水位、发电引用流量、入库流量等和各闸门开度之间两组高维数据之间的相关性关系；2)在完成对电站水库特定区域视觉图像进行识别和特征抽取后，通过高维数据之间的相关性关系，建立水库各特定区域图像特征点之间的相关性关系；3)将这些图像特征点之间的相关性关系应用于水电站大坝闸门的控制。本发明解决由于传感器环境适应性差、信号传输干扰、断线等原因，以及需要考虑河道当前和预测来水量、当前和预测发电引用流量等诸多因素，PLC闸门控制逻辑十分复杂且不可靠、需要借助人类对视觉处理的优势来弥补其可靠性不足的问题。
G06T7/00;G06T7/136;G06N3/08	心包腔内积液的评价方法、装置、电子设备及存储介质	发明	本发明实施例提供一种心包腔内积液的评价方法、装置、电子设备及存储介质。本发明实施例通过利用预先训练好的识别网络模型，从心脏的三维CT图像上识别出心脏范围，利用预先训练好的分割网络模型，从所述三维CT图像上的所述心脏范围内分割出积液组织，根据分割出的积液组织，获取心包腔内积液的指定参数的参数值，根据所述参数值，确定心包腔内积液的评价信息，能够基于心脏的三维CT图像和训练好的网络模型获得较为准确的评价依据，进而根据该评价依据对心包腔内积液进行更加准确的评价，提高了心包腔内积液的评价的准确性。
G07C1/20;B25J11/00;G01J5/00;B25J5/00;B25J19/00	一种巡检方法及巡检装置	发明	本发明具体公开一种巡检方法及巡检装置。该巡检方法包括：驱使机器人主体按照预设路径在变电站内行走，同时由机器人主体获取在当前路径中邻近设备的多个部件位置对应的多个第一图像；识别每个第一图像并输出、计数第一识别结果；在第一识别结果与预设结果存在数量不同时，机器人主体将每个第一识别结果对应的部件位置记录，并与无人机共享已识别的部件位置；驱使无人机按照预设固定巡航路径在当前邻近的设备上空巡航，同时获取设备的剩余未识别部件位置的第二图像；识别每个第二图像并输出、计数第二识别结果；在第一识别结果和第二识别结果的数量与预设结果的数量相同时，设备的巡检结束。本发明的巡检方法巡检结果精确度高。
B01L3/02;C12M1/26	平板接种仪及其移液器的移液控制方法、装置	发明	本发明公开了一种平板接种仪的移液器的移液控制方法，包括采集包含移液器夹持的微量吸头的底端和基准点标识在内的检测图像；对检测图像进行图像识别，确定微量吸头的底端和基准点标识之间的竖直高度差；根据竖直高度差，和预先确定的基准点标识相对于用于承载琼脂的平板结构上表面的固定距离，确定微量吸头的底端需要下移的下移间距，并根据下移间距控制移液器带动微量吸头的底端下移至琼脂的表面。本申请中利用机器视觉技术使得微量吸头下移间距控制更合适准确，提升了液体样本在琼脂表面接种的均匀性，以及后续菌落培养的效果。本申请还提供了一种平板接种仪的移液器的移液控制装置，以及一种平板接种仪，具有上述有益效果。
H04N21/845;H04N21/44	一种视频片段的获取方法、装置及设备	发明	本公开涉及一种视频片段的获取方法、装置及设备，该方法包括：获取原始视频；重复执行如下定位操作，直至定位操作执行至原始视频结束时停止：基于预设的步长调整策略识别原始视频中包含试题的第一帧图像；基于初始步长以及第一帧图像的位置，确定包含试题的起始帧图像；基于步长调整策略识别起始帧图像之后不包含试题的第二帧图像，并基于初始步长或起始帧图像的位置以及第二帧图像的位置，确定包含试题的终止帧图像；此后，针对终止帧图像之后帧图像，重新确定下一次执行定位操作时的第一帧图像。当定位操作停止时，获取原始视频中包含试题的全部目标视频片段。本公开能够提高目标视频片段的获取效率和准确性。
G06T7/00;G06N3/08;G06N3/04;G06K9/46;G06T7/90	基于深度学习的影像特征提取方法	发明	本发明提供了一种基于深度学习的影像特征提取方法，该方法包括：由深度学习网络从心脏核磁共振成像系统接收表示心脏核磁共振的未注解图像的第一输入数据；由深度学习网络预处理所述未注解图像，以生成表示心脏核磁共振的显著性图像的第二输入数据，以及表示显著性图像的显著性区域的相应注解数据；处理第一和第二输入数据，以通过显著性图像中识别的显著性区域中的未注解图像中的目标特征检测来执行深度学习网络的训练；使用训练后的深度学习网络处理第三输入数据，以识别新的未注解图像中的病变结构。本发明提出了一种基于深度学习的影像特征提取方法，不需要复杂的结构，一次性完成对所需模型的训练，以更快的进行心脏病变结构的定位。
G06N3/08;G06Q10/04;G06N3/04;G06K9/46;G06K9/00;G06K9/62	图像处理方法和装置、存储介质及电子装置	发明	本发明公开了一种图像处理方法和装置、存储介质及电子装置。其中，该方法包括：获取目标对象的目标图像，目标图像包括发生目标事件的局部图像区域；将目标图像输入事件发生时间预测模型，通过事件发生时间预测模型中的第一卷积层对目标图像进行图像特征提取，得到与局部图像区域匹配的局部图像特征；将局部图像特征输入到事件发生时间预测模型的第二卷积层，获得第二卷积层输出的目标全局特征；基于目标全局特征，确定目标对象发生目标事件的事件发生时间信息。本发明解决了相关技术中事件的实际发生时间的预测结果不够准确的技术问题。
G06N3/08;G06T7/60;G06N3/04;G06K9/46;G06T7/80	一种利用图像识别方法快速测量钢筋直径的方法	发明	本发明提供一种利用图像识别方法快速测量钢筋直径的方法，涉及建筑钢筋检测技术领域。该利用图像识别方法快速测量钢筋直径的方法，包括如下具体步骤：图像采集是将现场钢筋图片进行收集，需要把带标定板的图片收集起来，图片收集时需要进行垂直拍摄，这样计算的精度更高，且在拍照时减少现场非钢筋物体的出现；图像处理是将步骤一采集来的图像进行处理，首先就是对每张图片中的每根钢筋进行打标签，也就是标记出钢筋和标定板的位置坐标，如果背景复杂，可以将容易错误识别的地方进行深色处理，只标记出钢筋位置。本发明可以实现成捆钢筋中异常直径的快速判断，直接定位异常点，提高发货或者收货效率，且有效的保证建筑钢筋的质量。
G01L5/00	一种基于应变测量的列车受流器压力检测系统	发明	本发明提供一种基于应变测量的列车受流器压力检测系统，包括：至少一个在线检测模块，用于在列车受流器在第三轨上运行时实时检测受流器对第三轨的应变数据；服务器，与在线检测模块通讯连接，用于获取在线检测模块检测的应变数据，并基于应变数据，确定受流器对第三轨的压力数据。本发明的基于应变测量的列车受流器压力检测系统，将在线检测模块嵌设至第三轨上，实现了受流器在第三轨上运行时的检测，这样无需人工进行每日的受流器压力的检测，并且每次列车经过在线检测模块就检测一次，提高了检测频度，更利于受流器问题的发现。
G06Q50/08;G06N3/04;G06K9/62	一种基于迁移学习模型的隧道围岩岩性识别方法	发明	本发明公开了一种基于迁移学习模型的隧道围岩岩性识别方法。依据隧道围岩图像数据集，运用深度迁移学习技术，构建并训练迁移学习模型，并结合子图像法对图像进行纹理、颜色、结构及构造等特征的提取，从而得到隧道围岩岩性的识别结果。本发明可以高效准确地对围岩岩性进行识别与分类，可减少传统的人工识别过程中施工技术人员对岩性的主观误判，提高对围岩岩性的判别准确率，有利于隧道围岩稳定性分析、结构健康检测等工作的高效进行。
G06K9/00	一种身份证造假的识别方法、装置、设备和介质	发明	本申请实施例公开了一种身份证造假的识别方法、装置、设备和介质，按照设定的图像变换规则，将身份证图像转换为标准身份证图像；提取标准身份证图像的特征数据。预先设置好符合要求规范的身份证所对应的图像数据分布规律。在提取标准身份证图像的特征数据之后，可以判断特征数据是否满足设定的图像数据分布规律，在特征数据不满足设定的图像数据分布规律的情况下，说明身份证图像极有可能是伪造的身份证，此时可以将身份证图像标记为造假图像。在该技术方案中，无需收集伪造的身份证样本进行建模，绕过了样本稀疏的问题。基于身份证上图像数据的分布规律对身份证图像进行识别，便可以准确高效的识别出造假的身份证。
G06N3/08;G06N3/04;G06K9/46;G06K9/00;G06K9/62	基于辅助驾驶的目标尺度变化率计算方法、装置及设备	发明	本发明实施例提供了一种基于辅助驾驶的目标尺度变化率计算方法、装置及设备，方法包括：对三类特征点进行运算，得到预测模型的输入数据，利用预测模型对该输入数据进行处理，得到目标尺度变化率；预测模型为基于样本数据以及样本数据对应的瞬时尺度变化率，对预设结构的神经网络训练得到的，这样，训练得到的预测模型能够预测辅助驾驶场景中目标的瞬时尺度变化率，而不再是计算当前帧视频图像中的目标相对于上一帧视频图像中同一目标的尺寸变化率，提高了目标尺度变化率的准确度。
G06K7/14	二维码图像处理方法和装置	发明	本申请公开了二维码图像处理方法和装置。其中方法包括：从二维码图像中识别出二维码所包含的指定形状；根据指定形状确定二维码图像中码粒的尺寸；将码粒的尺寸作为网格基准，在二维码图像中划分出网格；根据各网格内的图像内容，生成标准二维码。该技术方案利用二维码是由码粒组成这一特点，基于二维码图像重构出标准二维码，并且利用二维码图像中“回”字形等特殊的指定形状，使确定出的码粒尺寸更加精准，提高了标准二维码的重构准确度，从而提升后续二维码解析的准确度。
G06N3/04;G06K9/46;G06K9/00;G06K9/62	图像重识别方法、装置、电子设备及存储介质	发明	本申请适用于人工智能技术领域，提供一种图像重识别方法、装置、电子设备及存储介质，该图像重识别方法包括：获取待识别图像；基于预设的特征提取模型，分别提取所述待识别图像全局的重识别特征和局部的重识别特征；将所述待识别图像全局的重识别特征和局部的重识别特征进行融合处理，获得融合特征；通过对所述融合特征进行分类处理，生成所述待识别图像用于进行图像重识别的重识别特征。其基于预设的特征提取模型可从待识别图像中提取多个尺度的特征来进行图像重识别，增强图像重识别的鲁棒性，提高图像重识别的识别性能。
G06Q50/30;G06Q10/06;G06K9/00;G06Q10/10	一种基于人工智能的公交综合监管与服务系统	发明	本发明公开了一种基于人工智能的公交综合监管与服务系统，包括公交综合监管子系统以及服务子系统，服务子系统包括驾驶员考勤数据监管模块用于根据考勤规则判定是否考勤，运营服务评价数据管理模块用于管理公交运量、运营效率及服务满意度数据；公交综合监管子系统包括客流量统计模块用于获取车站、车内的客流和路线预期客流数据，车辆调度管理模块用于获取车辆和客流数据，建立并求解调度模型，进行调度，超速报警模块用于获取运营车速并进行报警判断，排班调度模块用于根据历史经验生成发车时间表，对公交车排班，驾驶员管理模块用于管理驾驶员的个人身份信息。本发明能够管理公交运营数据，基于车辆和客流数据建立调度方案，提高客户满意度。
H04N7/18;G10L15/26;G10L17/00	监室对讲机声纹识别方法、系统及存储器	发明	本申请公开了一种监室对讲机声纹识别方法、系统及存储器，涉及声纹识别技术领域。其方法包括基于获取的触发信息，识别从图像获取终端获取的图像以获得身份信息和活动信息；基于身份信息和活动信息匹配录入的认证信息,以输出启动声纹识别模块和语音识别模块的通话启动信息；基于声纹识别模块和语音识别模块,形成具有对讲人员的声纹身份信息和语音识别的对话记录的通话记录；基于获取的通话结束信息，获取时间信息并上传通话记录数据，本申请具有方便监室中被监管人员和监管人员的沟通内容的检索和调取的优点。
G06T7/55;G06T7/80	一种基于双目折反射全景相机的视觉里程计方法	发明	一种基于双目折反射全景相机的视觉里程计方法，属于视觉同时定位与建图和计算机视觉领域，为了解决现有技术存在的问题，该方法包括如下步骤：步骤一，对双目折反射全景相机进行标定，得到左右相机之间的外参和各自的内参矩阵。步骤二，双目折反射全景相机初始化，通过两个折反射全景相机之间的位置关系，计算特征点的深度信息。步骤三，使用左相机图像进行跟踪，随着新的全景图像传入系统，不断的输出求解出的全景相机位姿R,t和点云地图。本发明使用双目折反射全景相机可以计算出空间点的深度信息，从而得到具有尺度信息的相机位姿。在跟踪过程中更加的稳定。这种双目折反射全景相机视觉里程计方法在视觉里程计技术中的应用和推广具有重要意义。
G07F17/00;G07F9/02	用于办卡业务的机器人、处理方法、装置及可读介质	发明	本申请公开了一种用于办卡业务的机器人、处理方法、装置及可读介质，该机器人通过服务器响应用户对办卡业务搜索结果界面所执行的选择操作，得到并输出用户所选择的办卡业务对应的办卡业务申请界面至触摸屏；控制语音设备输出办卡业务申请界面对应的业务申请引导语音；响应用户对办卡业务申请界面所执行的办卡业务申请操作，为用户执行办卡业务；若用户的办卡业务为办理实体卡的业务，则服务器控制制卡设备将用户的基本信息写入用户的办卡业务所对应的空白卡中。本申请通过用于办卡业务的机器人引导用户办卡，提高了用户的办卡效率的同时，节省了办卡业务所需消耗的人力。
G06V10/80;G06N3/04;G06V20/70;G06V10/764;G06V10/82	一种基于先验信息的语义补充网络的多标签图像分类方法	发明	本发明提供一种基于先验信息的语义补充网络识别多标签图像的方法，所述方法包括如下步骤：首先，获取待分类的多标签图像，并对上述图像进行特征提取，得到图像特征信息。将上述得到的图像特征信息进行提取，得到高级语义信息，并将其输入多视角网络进行信息提取，得到细节语义信息。将上述所得输入到长短时记忆网络LSTM中，将所得输出作为语义补充模块的先验信息。之后通过多次调用语义补充模块，每次获得当前模型的输出结果。最后融合每一次模型的输出结果，获得最终的标签分布，输出最终结果；本发明通过将先验信息和语义补充模型相结合的方法应用到多签图像的识别中，提高了多标签图像识别的分类精度。
G06N3/08;G06N3/04;G06K9/00;G06K9/62	步态识别模型训练方法、步态识别方法及相关装置	发明	本发明公开了一种步态识别模型训练方法、步态识别方法及相关装置，该步态识别模型训练方法包括：获取样本图像集，样本图像集包括第一样本图像集和第二样本图像集，第一样本图像集与第二样本图像集中具有相似的取向角度的样本图像的数量相同；将第一样本图像集中的第一样本图像输入初始步态识别模型，得到第一特征信息；将第二样本图像集中的第二样本图像输入对比步态识别模型，得到第二特征信息；初始步态识别模型和对比步态识别模型具有相同结构；计算第一特征信息和第二特征信息之间的相似角度损失，以调整初始步态识别模型的参数，得到步态识别模型。通过上述方式，本发明能够提升模型跨角度步态识别的鲁棒性。
G06K9/00;G06K9/62	环境通行区域检测方法、装置、车载终端及存储介质	发明	本申请公开了一种环境通行区域检测方法、装置、车载终端及存储介质，属于图像处理技术领域。该方法应用于车载终端中，该方法包括：通过获取车辆的周围环境的鸟瞰图图像，识别鸟瞰图图像中的障碍物，并确定障碍物在鸟瞰图图像中的位置区域；获取车载终端的毫米波雷达对周围环境采集的毫米波数据；获取毫米波数据在目标坐标系下的位置坐标，目标坐标系是鸟瞰图图像的像素坐标系；根据位置坐标与位置区域之间的位置关系，重新对鸟瞰图图像的不可通行区域及可通行区域进行划分。本申请结合毫米波数据在目标坐标系下的位置坐标，实现以决策级信息融合的方案，对鸟瞰图图像的不可通行区域及可通行区域重新划分，提高车载终端对周围环境感知的准确性。
G06N3/08;G06N3/04;G06V40/16;G06V10/82	面部图像生成方法和设备	发明	提供了一种面部图像生成方法和设备。所述面部图像生成方法包括：通过对包括面部的输入图像进行编码，确定与姿态相关的第一特征向量和与身份相关的第二特征向量；通过相对于对应空间中的轴翻转第一特征向量，确定翻转的第一特征向量；基于翻转的第一特征向量和与输入图像对应的旋转信息，确定辅助特征向量；基于第一特征向量和辅助特征向量，确定最终特征向量；和通过基于旋转信息对最终特征向量和第二特征向量进行解码，生成包括旋转的面部的输出图像。
B60W40/04;B60W40/06;G06K9/00;B60W60/00	车道线的获取方法、装置、计算机设备和存储介质	发明	本申请涉及一种车道线的获取方法、装置、计算机设备和存储介质。车道线的获取方法，包括：确定自动驾驶终端所在道路和该道路的车道数；依据车道数勾勒虚拟车道线；获取周边车辆的行驶轨迹；利用周边车辆行驶行驶轨迹对虚拟车道线进行校正。通过预先勾勒虚拟车道线，然后根据周边车辆的行驶轨迹对虚拟车道线进行校正，最终获取车道线，对于临时变更车道线或者跨车道引导车道线具有较好的呈现效果，在进行自动驾驶引导时，能够执行正确的引导，呈现出和实际车道线大体相同的车道线信息，即使实际路况中没有车道线，也能够勾勒出车道线对车辆进行引导。
B60W40/06	用于车辆控制的方法及设备	发明	本发明涉及一种用于车辆控制的方法(200)，其中，所述方法(200)具有以下步骤：读入(205)摄像机信号(125)，所述摄像机信号代表要由车辆(100)驶过的车道的光学感测图像；对由所述摄像机信号(125)所代表的图像实施(210)语义分割，以便从所述图像中识别在所述车辆(100)前方的空闲区域作为可行驶车道区段(305)，并且提供代表所识别的可行驶车道区段(305)的车道信号(135)；以及在使用所述车道信号(135)的情况下求取(215)控制信号(140)用于操控至少一个车辆部件(145)。本发明还涉及一种设备和一种机器可读的存储介质。
H04W4/80;H04W76/11;H04W4/48;H04W76/14;G06K9/00	车机蓝牙的连接方法、装置、电子设备及存储介质	发明	本公开公开了车机蓝牙的连接方法、装置、电子设备及存储介质，涉及车联网技术领域，尤其涉及智能交通等技术领域。具体实现方案为：响应于车机蓝牙开启，获取驾驶员的第一人脸图像；对第一人脸图像进行人脸识别，确定驾驶员对应的第一人脸标识；根据第一人脸标识，查询人脸标识与终端的蓝牙标识之间的对应关系；响应于查询到与第一人脸标识匹配的第一蓝牙标识，则根据第一蓝牙标识，建立与第一蓝牙标识对应的第一终端蓝牙之间的蓝牙连接。本公开可以在车内存在多个已配对终端蓝牙时，准确连接上驾驶员的终端蓝牙，避免行车过程中，非驾驶员的终端蓝牙连接车机蓝牙带来的不便，从而优化用户体验，提高行车效率及蓝牙连接效率。
G01V8/10;G01B11/16;G01N21/88;G01M13/00	一种电力机车车顶整备检测方法及其检测装置	发明	本发明公开了一种电力机车车顶整备检测方法及其检测装置，其受电弓碳滑板检测包括第一检测定位装置检测碳滑板位置，第一机器人带动第一检测采集装置移至碳滑板位置采集碳滑板图像，第一服务器识别碳滑板图像并标注和分类；其紧固件检测包括第二检测定位装置检测紧固件位置，第二机器人根据紧固件位置信息带动第二检测采集装置移至紧固件位置采集紧固件图像，第二服务器识别紧固件图像并标注和分类；检测人员进行查看并确认碳滑板和紧固件图像；其受电弓外形检测包括第三检测定位装置检测受电弓位置，第三机器人根据受电弓位置信息带动第三检测采集装置移至受电弓位置采集受电弓图像，第三服务器接收受电弓图像并判断受电弓是否变形。提高安全性。
G06K9/46;G06K9/40;G06K9/62	一种用于动态图像增强呈现中的图像特征处理方法及装置	发明	本发明提供一种用于动态图像增强呈现中的图像特征处理方法，包括获取模板图像和识别图像；根据预设的FAST算法，分别检测出模板图像及识别图像的特征点；根据预设的BRIEF方法，对含有特征关键点的模板图像及识别图像均进行平滑模糊处理，使得模板图像及识别图像各自的特征点均能以二进制编码表征；基于模板图像及识别图像各自以二进制编码表征的特征点，利用汉明距离计算获取模板图像与识别图像之间匹配度符合预定条件的若干特征点，并输出。实施本发明，能降低增强现实模板图像特征提取的算法难度，充分的满足特征提取与匹配的实时性要求，在一定程度上还不受图像环境噪点和变换的影响。
G06T7/00;G06N3/08;G06N3/04;G06Q10/06;G06K9/46;G06K9/62	基于深度学习的彩色图像龋病识别方法	发明	本发明公开了一种基于深度学习的彩色图像龋病识别方法，该方法将龋齿的识别分为两个阶段，第一个阶段是目标的检测，利用yolov3目标检测框架的darknet深度神经网络对标注好的真实彩色图像进行训练，得到的模型能够识别出龋病病灶。第二个阶段通过抠图方式将前一阶段识别出的病灶保存为新的图像，作为新的深度学习训练数据，利用具有注意力机制的残差卷积神经网络se_resnet101对抠出的矩形病灶区域图像进行学习训练，得到的模型能够识别出龋病的类型。两个阶段将检测和分类独立出来，提高了分类的准确率。
G06N3/08;G06K9/34;G06K9/62	模型训练方法、识别方法、设备、存储介质及程序产品	发明	本公开提供一种模型训练方法、识别方法、设备、存储介质及程序产品，涉及计算机视觉技术、深度学习技术。本申请提供的方案中，通过对不具有标签的第一训练图片本身变形的方式对图片进行变形，并利用第一模型对变形前的图片进行识别得到第一无监督识别结果，对第二模型对变形后的图片进行识别得到第二无监督识别结果，并对第一模型的第一无监督识别结果进行变形处理，从而可以根据第二无监督识别结果和变形的识别结果构建一致性损失函数，通过这种方式，既能够增强一致性损失函数的约束效果，又能够避免破坏训练用的图片的场景语义信息。
F03D17/00	一种风电机组机舱位移监测系统及监测方法	发明	本发明涉及风力发电技术领域，公开了一种风电机组机舱位移监测系统，包括相机、数据采集仪、处理器、颜色标识环和上位机；相机设于位于机舱底部的中轴线尾部，颜色标识环设置在塔筒底部，相机正对颜色标识环设置；相机经数据采集仪与处理器连接；处理器与上位机连接；处理器连接有时钟模块。还公开了其监测方法，本发明加设了相机、颜色识别环和处理器，成本低，也没有占用多余的空间，利于现场运维工作；本发明并不是获得机舱位移的实际值，而是一种相对值，但能较好的达到监测位移晃动范围的目的；同时，本发明考虑到风电机组机舱的晃动特点及偏航的影响，在塔底布置圆环形静止参考点，使得监测方法有效，测量结果精确。
G06N3/08;G06N3/04;G06K9/62	一种自适应周年观测礁区生物活动规律的系统及方法	发明	本发明为一种自适应周年观测礁区生物活动规律的方法，包括以下步骤，间歇性采集各类数据；将各类数据进行处理，并进行存储；同时利用多层特征识别网络对图像信息进行识别处理，识别出生物种类；将识别处理结果以及时间信息打包后，进行存储；同时将识别处理结果以及时间信息打包后进行平台显示；对识别处理结果进行管理。由于利用多层特征识别网络对图像进行识别处理，可以提升运算效率，且本发明的技术方案可以实现对低质量图像的识别，无需使用强光照射，不会对水下生物习性造成影响，且采用中断管理策略，可降低观测电量消耗和观测成本。
G06K9/00;G06K9/32	文本识别方法、装置、设备和介质	发明	本公开提供了一种文本识别方法、装置、设备和介质，涉及人工智能领域，具体涉及计算机视觉和深度学习技术，可应用于OCR场景下。该文本识别方法包括：获取待检测图像；将待检测图像输入训练好的文本检测网络模型，获取文本检测网络模型输出的一个或多个检测框，一个或多个检测框中的每一个检测框包围待检测图像中符合预设规则的目标文本；以及对待检测图像中的位于一个或多个检测框内的目标文本进行识别。
A01G22/22;A01G7/06;G06T7/60;G06T7/62	一种富硒大米的种苗选育方法、装置及系统	发明	本发明公开了一种富硒大米的种苗选育方法、装置及系统，属于种苗选育领域。本发明通过获取种苗所要种植区域的环境参数，并根据环境参数，设置种苗培育箱的温度以及湿度；使得苗株生长环境相匹配，提高了种植效率和生长效果。通过根据种苗图像，识别出种苗的当前生长状态，使得种植人员更加准确地知晓苗株的生长状态，避免了人工观察所导致的误差情况；通过根据当前生长状态，调节温度以及湿度，并获取温度、湿度和当前生长状态之间的相关性参数；根据相关性参数，调节种植区域内的种植设备。避免环境对灌溉的影响，提高了灌溉效果。
A61B10/00;A61B5/103;A61B5/00;G16H50/30;A61B5/107	量化皮肤潮红反应程度的方法、系统、介质及终端	发明	本发明提供一种量化皮肤潮红反应程度的方法、系统、介质及终端；所述方法包括以下步骤：获取待测者的潮红反应图像；在潮红反应图像上识别出潮红反应区域；获取潮红反应区域对应的Cr分布、Cb分布及相应的颜色分布特征；将Cr分布、Cb分布及颜色分布特征输入至量化预测模型中，使其输出量化值，以根据该量化值预测待测者的患病概率；本发明采用基于机器学习算法搭建的神经网络量化预测模型实现对皮肤潮红反应程度的量化评估，通过获取皮肤潮红反应区域面积以及皮肤颜色分布特征等参数，进行科学客观地量化，摒除了现有人工观察评估量化的主观因素的影响，实现了皮肤潮红反应程度量化结果的一致性，提高了后续对用户患病概率预测的准确可靠性。
G06F40/174;G06K9/34;G06K9/00;G06F40/18;G06F40/30	一种表格识别方法、装置和计算机可读存储介质	发明	本发明实施例公开了一种表格识别方法、装置和计算机可读存储介质；本发明实施例在获取待识别表格图像后，该待识别表格图像包括待识别表格，在待识别表格图像中分割出待识别表格中的直线，得到待识别表格的直线信息，然后，根据直线信息，确定待识别表格中的每一单元格的单元格信息，对待识别表格图像进行文本识别，得到待识别表格的每一文本区域的文本信息，然后，根据单元格信息与文本信息，将文本区域和单元格进行匹配，并基于匹配结果建立表格，得到识别后表格；该方案可以提升表格识别的准确性。
G06T5/30;G06K9/20	OCR训练数据生成方法、装置、计算机设备和存储介质	发明	本申请涉及一种OCR训练数据生成方法、装置、计算机设备和存储介质。所述方法包括：通过获取训练语料库，获取图像参数信息，根据图像参数信息建立空白图像，提取训练语料库中预设字符串，按照预设的生成字符参数信息将提取的字符串中的字符写入空白图像中，生成初始图像，对初始图像进行图像增强处理，得到训练图像，根据训练图像生成训练OCR深度学习引擎的训练数据。本方案用于优化传真图像和扫描图像的识别，生成的训练数据中的图片具备真实传真图像或扫描图像特征，使用该训练数据进行训练后的OCR模型在进行识别传真图像和扫描图像时，识别率有着显著的提升。
G07C9/00	单车的开锁方法、装置、设备、介质和程序产品	发明	本公开提供了一种单车的开锁方法、装置、设备、介质和程序产品，其中，该方法包括：响应用户扫码请求，获取待识别图像；将待识别图像发送给服务器，并获取服务器发送的第一目标虚拟图像，将在第一页面的扫码区域中展示的待识别图像替换为第一目标虚拟图像；接收服务器返回的识别结果，并在第二页面进行展示；或者，该方法包括：获取用户终端发送的待识别图像；对待识别图像进行识别，并将第一目标虚拟图像发送给用户终端，以将用户终端的扫码区域中展示的待识别图像替换为第一目标虚拟图像；将待识别图像的识别结果发送给用户终端。本公开实施例能够实现利用用户等待时间向用户推送一些有价值信息，避免用户等待时间的浪费。
G06K9/00;G06K9/62	一种识别模型的训练方法及装置	发明	本说明书公开了一种识别模型的训练方法及装置，通过对获取到的目标物图像进行模糊化处理，确定第一模糊图像和第二模糊图像，通过待训练的识别模型，确定第二模糊图像的识别结果，并根据第二模糊图像的识别结果，确定第一模糊图像的标注，以第一模糊图像为第一训练样本，根据第一模糊图像的标注，对待训练的识别模型进行训练。不需要人工对样本进行标注，减少了训练样本的生成时间与成本，提高了识别模型的训练效率。
G06T7/00;G06N3/04;G06K9/62	一种基于双通道特征比对模型的PCB板缺陷检测方法及装置	发明	本发明公开了一种基于双通道特征比对模型的PCB板缺陷检测方法及装置。所述方法通过构建基于深度可分离卷积的双通道特征比对模型，并利用一部分缺陷PCB板图像及对应的标准PCB板图像训练双通道特征比对模型，使得可通过训练好的双通道特征比对模型，将另一部分缺陷PCB板图像与各自对应的标准PCB板图像进行特征比对，以根据特征比对结果从这些缺陷PCB板图像中识别出虚假缺陷PCB板图像，从而实现对AOI等设备筛除的所有PCB板进行复检，回收带少量可接受缺陷的PCB板。本发明能够精确比对缺陷PCB板图像与标准PCB板图像之间的特征，有效提高对PCB板缺陷的识别准确率。
G06T7/00;G06K9/62	翻拍图像的识别方法及装置	发明	本说明书一个或多个实施例提供一种翻拍图像的识别方法及装置。应用于客户端，所述方法包括：响应于核验图像的上传操作，在闪光灯模式处于开启状态下调用摄像头采集核验图像；采用已训练的光斑识别模型，识别所述核验图像中的光斑，得到所述核验图像属于翻拍图像的第一置信度；根据所述第一置信度，确定所述核验图像是否为翻拍图像。
G06F3/12;G06K9/00	错题打印方法、装置和计算机设备	发明	本申请提供了一种错题打印方法、装置和计算机设备，通过摄像装置获取题目图像，然后从题目图像中裁选出错题图像。系统识别错题图像，得到错题内容，再根据错题内容自动搜索获取对应的参考答案。最后，系统将错题内容和参考答案按照预设格式进行打印，形成错题集。本申请中，学生只需要使用系统的摄像装置采集题目图像，系统即可根据题目图像自动筛选出错题内容，并获取对应的参考答案，最后将错题内容和参考答案关联打印，形成错题集，整个过程操作简单，方便快捷，且智能化程度较高，能够有效提高学生的学习效率，大幅度节省学生的学习时间。
G06T11/60;G06T13/80;G06K9/00	表情包生成方法、装置、电子设备及计算机可读存储介质	发明	本发明涉及信息处理技术领域，公开了一种表情包生成方法、装置、电子设备及计算机可读存储介质。该表情包生成方法包括：获取用于生成表情包的原始素材；确定待生成的表情包类别和所述表情包类别对应的表情包生成参数；所述表情包类别包括以下类别的一种或多种：音频类表情包、静态图片类表情包、动态图片类表情包、视频类表情包；利用所述原始素材和所述表情包生成参数，生成表情包。本发明实现了表情包的自动生成，降低了用户制作表情包的难度，同时也提高了表情包的制作效率与灵活性。
H04M1/72448;H04M1/724	界面输入源切换方法、装置和电子设备	发明	本申请公开了一种界面输入源切换方法、装置和电子设备，属于通信技术领域，用以解决由于电子设备中的应用的数据输入源固定，从而导致功能单一的技术问题。具体的，该方法包括：在显示第一应用的第一界面的情况下，接收用户的第一输入；响应于上述第一输入，将第一界面对应的输入源切换为，上述第一输入对应的目标界面的界面图像数据。本申请应用于界面内容分享过程中。
A61B1/273;A61B1/267;A61B1/00;A61B1/04;G06T5/00	一种体内癌症细胞定位装置及方法	发明	本发明提出了一种体内癌症细胞定位装置，用于设置于消化道探测设备或呼吸道探测设备内部，以实现对消化道器官或呼吸道器官的内壁癌症细胞进行定位，所述光纤探测单元中的图像采集模块采集对消化道器官或呼吸道器官的内壁细胞的荧光造影浓度图像，所述图像处理单元接受光纤探测单元中的图像传输模块传输的荧光造影浓度图像，并对荧光造影浓度图像依次进行降噪、宽动态处理得到处理后的荧光造影浓度图像，根据处理后的荧光造影浓度图像对消化道器官或呼吸道器官的内壁癌症细胞进行定位，本发明还提出了一种体内癌症细胞定位方法，提高了探测准确性。
H04N5/232;H04N5/33	红外光学定位器刷新率提升方法、装置及设备	发明	本发明提供了一种红外光学定位器刷新率提升方法、装置及设备。所述方法包括所述两个图像采集工具根据预设的采集时刻间隔交替对目标工具进行图像采集，分别得到带有目标工具光斑成像的二维图像序列；根据同一图像采集工具的二维图像序列中两相邻采集时刻采集的图像中光斑的中心亚像素二维坐标，通过插帧计算得到所述两相邻采集时刻的中间时刻对应的虚拟图像中光斑的中心亚像素二维坐标；将两个图像采集工具在每一采集时刻对应的虚拟图像中光斑的中心亚像素二维坐标进行匹配、三维重建、识别所述目标工具的定位信息。以此方式，可以减轻红外光学定位器数据传输的带宽压力，提高红外光学定位器的计算运行效率以及定位信息刷新率。
G06K9/00;G06K9/62	基于混合推理网络的小样本SAR自动目标识别方法	发明	本发明属于雷达图像处理技术领域，尤其涉及一种基于混合推理网络的小样本SAR自动目标识别方法，可用于小样本条件下的SAR自动目标识别；包括步骤：获取训练样本集和待识别小样本SAR图像集；构建混合推理网络；采用训练支撑集和训练查询集对所述混合推理网络进行训练；获取小样本SAR图像的目标识别结果。本发明解决了传统方法需要大量训练样本的问题，为训练样本不足条件下的SAR目标识别提供了新的方法。
G06N3/08;G06N3/04;G06K9/62	鱼类图像识别方法、系统及设备	发明	本发明涉及一种鱼类图像识别方法、系统及设备，所述识别方法的步骤为：S 1、采集鱼类图像，对鱼类图像进行筛选、数据增强及尺寸统一处理，并确定分类标签，构建训练数据集；S2、将深度残差网络的每个残差块中加入CBAM模块，构建鱼类图像识别网络；S3、利用训练数据集训练步骤S2中构建的鱼类图像识别网络，训练结束后得到鱼类图像识别模型；S4、对待识别鱼类图像进行筛选、数据增强及尺寸统一处理，利用鱼类图像识别模型对处理后的待识别鱼类图像进行识别，获得识别结果。本发明能够提高常见鱼类图像的识别率，识别准确率能够达到80％以上。
G06T5/40;G06T7/00;G06N3/08;G16H50/20;G06N3/04;A61B6/03;G06T5/00;G06K9/62	基于Mask R-CNN网络的辅助诊断系统和辅助诊断信息生成方法	发明	本发明公开了一种基于Mask R‑CNN网络的辅助诊断系统和辅助诊断信息生成方法，属于医学图像处理及分割技术领域，系统包括数据上传端，用于上传患者的CT图像及对应的医学辅助信息，CT图像携带患者脑部出血信息；图像处理器，与数据上传端连接，用于将CT图像进行增强化和灰度化得到灰度图像；目标检测模块，与图像处理器连接，用于利用训练好的Mask R‑CNN网络模型检测灰度图像以识别和提取病灶特征信息；诊断分析模块，与目标检测模块连接，用于将病灶特征信息与病例数据库中的结构化病历进行匹配，再合成医学辅助信息生成辅助诊断信息。本发明利用训练好Mask R‑CNN网络模型扫描脑部CT图像生成辅助诊断信息，从而提高急诊筛查脑出血的效率。
H04N1/32;G06K9/00;G06K9/62	一种基于隐私保护的隐私图像处理方法、装置及设备	发明	本说明书实施例公开了一种基于隐私保护的隐私图像处理方法、装置及设备，该方法包括：获取待识别的包含用户隐私信息的第一图像；基于对第一图像和预设的第二图像的语义理解，采用预设的信息隐写的方式将第一图像隐写入第二图像中，得到载秘图像，其中，载秘图像对应的图像特征与第一图像对应的图像特征之间的相似度小于预设第一阈值，并与第二图像对应的图像特征之间的相似度大于预设第二阈值，第二阈值不小于第一阈值，第二图像与第一图像不同，该信息隐写的方式包括通过模型训练得到的相应模型进行信息隐写处理；将载秘图像提供给服务器，以使服务器对载秘图像中的用户隐私信息进行识别处理。
G06N20/00;G06K9/00;G06K9/62	物品定位方法和装置	发明	提供了一种物品定位方法和装置。所述物品定位方法包括：识别用户的当前手势；当用户的当前手势被识别为拾取手势并且用户的拾取手中存在物品时，识别所述物品；在识别出所述物品之后，当用户的当前手势被识别为释放手势并且用户的拾取手中不存在所述物品时，确定所述物品的位置。
G06F3/01;G06F3/042;G06F3/0487;G09B5/14;G06F3/0488;G06F3/14;G06F3/0484	一种基于投影的远程直播的互动方法及系统	发明	本发明提供了一种基于投影的远程直播的互动方法及系统，该方法包括：投影交互装置进行初始化，在当前平面上投影出一个操作界面；学生用户使用红外触控笔或手势在操作界面上进行按压操作，获得学生用户的远程辅助请求并发送至教师端；教师用户进入教师端的系统后，确认当前的远程辅助请求以与学生端建立数据传输通道；调整学生端和教师端的屏幕为远程辅助界面，教师在资料区域上传教学资料，学生端的资料区域进行教学资料的同步显示；教师用户使用教师端的画板应用在桌面区域添加标记，学生端实时看到老师添加的标记，并通过扬声器听到老师的声音解释。在交互过程中，仅将老师的标记信息提取出来，发送至学生端，提高了数据传输效率，降低了时延。
G06F3/0488;G06F21/32;G06F21/44;G06Q20/40;G06K9/00	输入系统、输入程序和输入方法	发明	本发明提供一种在各种输入操作中能够避免或减少大量用户的接触的新颖的输入技术。本发明提供一种输入系统，用于识别预先注册的用户并进行结算，所述输入系统包括：读取装置，对确定购买商品的商品确定信息进行读取；拍摄装置，拍摄进行结算的用户；动作识别装置，当从由所述拍摄装置所拍摄的用户图像中识别出所述用户结算动作时，结束由所述读取装置进行的读取；认证装置，基于所述用户图像，进行已注册的用户的认证；以及结算装置，在识别出所述结算动作并且所述认证成功的情况下，基于已注册的用户信息，执行所述购买商品的价款的结算处理。
G06N3/08;G06N3/04;G06K9/34;G06K9/62	一种文本图像的识别方法、装置及计算设备	发明	本发明实施例提供了一种文本图像的识别方法、装置、可读存储介质及计算设备，通过使用VAE模型改进数据及训练过程，然后将CenterNet和CRNN的结合起来，能够快速准确地解决文本图像划痕的检测和识别问题，方法包括：获取所述文本图像的第一特征；根据所述文本图像的第一特征，识别所述文本图像中的文本框；根据所述文本框的坐标信息，从所述文本图像的第一特征中截取与所述文本框对应的第二特征；获取所述文本图像的划痕的第三特征；将所述第二特征减去所述第三特征，得到与所述文本框对应的第四特征；根据所述第四特征，识别所述文本框的内容。
G06K7/00;G06K9/32	物品清点系统、物品清点方法及数据处理装置	发明	本申请提供一种物品清点方法、一种物品清点系统以及一种数据处理装置。所述物品清点方法包括：获取位于目标空间内的可移动目标物品的当前位置，其中，所述目标物品包括电子标签，所述目标空间内安装有所述电子标签的阅读器的天线；根据所述当前位置自动地调整所述天线的位姿，将所述天线发射的信号在所述当前位置处的强度保持在预设强度之上；以及通过所述阅读器读取所述电子标签，获取所述目标物品的信息。本申请的技术方案，在读取商品信息之前，利用空间定位技术，判断用户手中商品在识别区域内的空间位置，然后根据所述空间位置动态调整阅读器天线的位姿至最佳位姿，从而降低漏识别和误识别的概率。
G09F9/30	一种显示模组与背光模组的贴合设备及贴合方法	发明	本发明涉及一种显示模组与背光模组的贴合设备及贴合方法，其包括：用于将背光模组传送到指定位置的输送装置，安装在输送装置上的清洁工位、上胶工位、贴合工位和保压工位，位于清洁工位的清洁装置，位于上胶工位的上胶装置，位于贴合工位的第二视觉装置，位于贴合工位一侧的机械手夹具，位于保压工位的保压装置，安装在机械手夹具一侧的显示模组的堆料工位，以及一第三视觉装置。通过上述自动化的清洁装置、上胶装置、贴合装置以及保压装置，分别实现清洁、上胶、贴合以及保压的全流程自动化加工，解决了现有技术中因部分无法实现自动化而导致的贴合质量和效率低下的缺陷，实现了稳定可靠的全流程自动化贴合加工设备。
G06T7/00;G06T7/11;G06N3/04	缺陷检测方法和装置	发明	本申请公开了缺陷检测方法和装置。其中方法包括：获取目标的待检测图像；利用训练好的图像分割网络从待检测图像中识别出与目标对应的目标整体图像，以及识别出呈第一形状的缺陷部分图像；根据目标整体图像和缺陷部分图像确定第一子图，以及根据缺陷部分图像确定第二子图；分别对第一子图和第二子图进行缺陷检测，若至少一个子图能够检测出缺陷，则确定目标存在缺陷。有益效果在于，支持任意形状的缺陷部分图像识别，泛用性强；缺陷检测既考虑了目标的整体性，又重点关注到了局部，提升了缺陷检测准确率，而且流程简单，尤其适用于生产线上的产品缺陷检测。
G06K9/00;G06K9/32	掌静脉图像的识别角度的调整方法和装置	发明	本发明公开了一种掌静脉图像的识别角度的调整方法。所述掌静脉图像的识别角度的调整方法，包括：基于采集区域上的基准点，获取手掌的测量点；根据所述测量点构建手掌平面；确定所述手掌平面的倾斜度；根据所述倾斜度调整所述手掌平面对应的掌静脉图像的识别角度。本发明，通过基准点获取测量点，并通过测量点得到手掌平面，进而确定所述掌静脉图像的倾斜度，简单高效，提高对掌静脉图像的识别角度调整的准确性。同时，本发明还提供一种掌静脉图像的识别角度的装置和一种计算机可读存储介质。
A61B34/20	一种支气管电磁导航系统	发明	本发明涉及医疗器械的磁场中目标物定位技术领域，特别是涉及一种支气管电磁导航系统。系统包括影像数据处理模块、磁场目标定位模块和导航路径规划模块，影像数据处理模块用于导入CT影像数据，并根据CT影像数据生成若干呼吸深度下的三维支气管模型；磁场目标定位模块用于根据实时获取的呼吸深度，从预先建立的三维支气管模型中选取相应的适配三维支气管模型，并根据适配三维支气管模型对支气管内的目标物进行定位；导航路径规划模块基于所述适配三维支气管模型，根据目标物的定位信息和目标位置，规划出目标物的行进路径。基于本系统，即使肺部的各部分随着呼吸实时进行变化，仍能实现肺部各支气管分支精准导航，导航精度高，定位准确。
G06N3/08;G06N3/04;G06K9/46;G06K9/62	针对图像识别模型的处理方法及装置	发明	本说明书实施例提供一种针对图像识别模型的处理方法及装置，通过本说明书实施例提供的方法和装置，针对使用样本集预训练的图像识别模型，基于样本集中的第一样本图像得到较小的第一分辨率下的第一图像，然后针对第一图像，利用预训练的图像识别模型生成第一对抗样本图像，接着，对第一对抗样本图像提高分辨率，得到较大的第二分辨率下的第二图像，再利用第二图像和第一样本图像对应的第一识别标签作为第一修正样本进一步训练预训练的图像识别模型，以使得修正后的图像识别模型用于图像识别。该实施例方式通过低分辨率图像发现模型漏洞，通过高分辨率图像修复模型漏洞，从而提高图像识别模型的鲁棒性。
G06N3/04;G06K9/34;G06K9/00;G06K9/62	一种基于DeepLabV3Plus的斑马鱼形态学评分方法	发明	本发明涉及一种基于DeepLabV3Plus的斑马鱼形态学评分方法，应用于斑马鱼形态学评分领域，针对现有斑马鱼形态学观察方法非常耗时且评价标准不明确的问题，本发明首先获取斑马鱼幼鱼畸形表型图像数据；使用OpenCV进行数据扩增，搭建DeepLabV3Plus语义分割网络对数据集进行训练，将训练好的模型用于斑马鱼幼鱼畸形图像的识别及形态学评分。与现有方法相比，本发明可实现对斑马鱼幼鱼畸形图像的快速识别和分割，完成对斑马鱼幼鱼形态学的自动评价分析，能够有效节约时间成本，帮助降低研究人员的主观判断误差，实用性强、准确率高、普适性强。
G06T7/00;G06N3/08;G06N3/04;G06K9/00	一种基于视频图像的骨骼健康检测方法及系统	发明	本发明提供了一种基于视频图像的骨骼健康检测方法及系统，其中，所述方法包括：获取第一视频图像，所述第一视频图像包括被检测者的指定动作序列；提取与所述指定动作序列关联的属性标识；基于所述属性标识从所述第一视频图像中提取出各指定动作，基于所述各指定动作确定第二视频图像；从所述第二视频图像中提取与所述指定动作序列对应的体表特征序列；基于所述属性标识、所述指定动作序列和所述体表特征序列进行骨骼健康分析，并输出分析结果。本发明的方案仅需要被检测者做指定动作即可以得出骨骼健康分析结果，相比于传统方式，无辐射、快速且成本低廉。
G01N21/84;G06T7/00;G01N31/12;G01B11/02;G06T7/13	应用于高温烧蚀试验的设备及高温试验的烧蚀量检测方法	发明	本申请涉及应用于高温烧蚀试验的设备及高温试验的烧蚀量检测方法，样品或样品固定装置设有标记点，测距装置用于测量样品的前端与标记点之间的距离，图像采集装置可采集到同时包含样品与标记点的图像。根据所述距离及试验前采集的图像的识别数据，确定样品的前端与指定参考点之间的初始距离及距离像素比，距离像素比表征单位像素距离对应的实际距离；根据试验时采集的图像的识别数据，计算样品的前端与标记点之间的实时像素距离；根据距离像素比、实时像素距离计算样品的前端与指定参考点之间实时距离，进而可以得出样品的烧蚀量。由于样品固定装置、标记点、样品三者在高温试验过程中振动频率一致，消除了振动对烧蚀量检测的影响，检测误差小。
A47L11/24;A47L11/40	机器人控制方法、装置、机器人及存储介质	发明	本发明实施例涉及一种机器人控制方法、装置、机器人及存储介质，方法包括：获取待作业场景的场景图像，根据所述场景图像确定至少一个场景对象的位置，所述场景对象与待清扫物相关，根据所述至少一个场景对象的位置确定待清扫物对应的预设区域；从所述待作业场景中确定待清扫区域，所述待清扫区域至少包括一个所述预设区域；确定所述待清扫区域对应的清扫策略，以及按照所述清扫策略对所述待清扫区域执行清扫操作。由此，可以提升清扫效率，提升用户体验。
G06F16/21;G06N3/08;G06F16/22;G06F16/28;G06K9/38;G06N3/04;G06K9/00;G06K9/20	一种专病数据库构建方法及系统	发明	本发明公开了一种专病数据库构建方法及系统。本发明包括以下步骤：S1，获取专病病例数据，将所述专病病例数据转化为图像数据；S2，构建数据库，所述数据库包含多个存储表，所述存储表用于存储专病病例数据，多个所述存储表均以病例的唯一标识作为主键；S3，基于卷积神经网络，构建文字识别器；S4，将专病病例数据分类为医学影像数据和文字图像数据两类；S5，把医学影像直接存储到存储表中；S6，处理文字图像数据，并使用文字识别器识别文字图像数据，识别出文字图像中的文字，并将文字存储到存储表中；S7、将文字图像数据上传至云端数据库进行数据分析。具有便于输入数据且减少专病研究工作中干扰的效果。
G06K9/00;G06K9/32;G06K9/62	一种位姿确定方法、装置及设备	发明	本申请提供一种位姿确定方法、装置及设备，该方法包括：获取目标场景的全局定位语义数据，所述全局定位语义数据包括初始文字、所述初始文字的初始文字位置上目标位置在全局坐标系下的物理坐标；通过图像传感器采集所述目标场景的目标图像；从所述目标图像中确定出与所述初始文字匹配的目标文字，基于所述目标图像确定所述目标文字的目标文字位置上目标位置在图像坐标系下的像素坐标；基于所述初始文字位置上目标位置的物理坐标及所述目标文字位置上目标位置的像素坐标，确定所述图像传感器在所述全局坐标系下的位姿。通过本申请的技术方案，能够准确确定图像传感器在全局坐标系下的位姿，提高位姿定位的精度，能够实现智能控制设备的导航定位。
G06K9/00;G06Q50/02	饲养装置的控制方法、装置以及存储介质、电子设备	发明	本发明公开了一种饲养装置的控制方法、装置以及存储介质、电子设备。其中，该方法包括：获取对饲养装置进行监测得到的监测图像，其中，监测图像中包括位于饲养装置中饲养的对象；确定从监测图像中识别出的对象的属性信息，其中，属性信息包括种类信息和体型信息；在达到与对象的属性信息匹配的环境调整指令的触发条件的情况下，控制饲养装置调整为目标环境模式，其中，环境调整指令中携带有用于指示目标环境模式的环境标识，目标环境模式所指示的环境中包含与对象的属性信息匹配的环境元素。本发明解决了由于饲养装置的环境单一导致的饲养不科学的技术问题。
G06T7/246;G06T7/73;G06K9/00;G06K9/32	图像兴趣点信息采集方法及系统	发明	本发明提供了一种图像兴趣点信息采集方法及系统，通过获得从监控图像数据集合中识别得到的监控图像的位置信息，其中，所述监控图像数据集合为图像拍摄设备针对目标监控环境进行监控图像采集得到的图像，然后根据从所述监控图像数据集合中识别得到的各个监控图像的位置信息，以获得按照预设规则依次根据对应的位置信息获取相应的监控图像进行兴趣点识别，进而得到的各个监控图像的图像兴趣点信息。如此，可以有效的识别出目标图像的图像兴趣点特征，并利于根据图像兴趣点特征进行相应的后续操作，例如报警等。
A61B5/055;A61B6/03;A61B6/00;A61B8/00	一种成像系统和方法	发明	本申请实施例提供用于目标对象扫描的自动扫描准备的方法和系统。自动扫描准备可以包括，例如，识别待扫描的目标对象，生成目标对象的目标位姿模型，使医学成像装置的活动组件移动到其目标位置，控制医学成像装置的光野，确定目标对象的方位，确定预估剂量，选择至少一个电离室，确定目标对象的位姿是否需要调整，确定一个或以上扫描参数(例如光野大小)，执行准备检查等，或其任意组合。
G06F16/587;G06F16/58;G06F16/583;G06K9/62	资产信息核验方法、系统及装置	发明	本公开提供了一种资产信息核验方法，可用于金融领域或其他领域，所述方法包括：响应于接收的资产核验指令，获取数据中心资产的实时资产信息和待核验资产信息；根据预设管理脚本对所述实时资产信息和所述待核验资产信息进行比对，得到基于资产地址特征的第一核验结果，其中，所述资产地址包括物理地址和/或网络地址；根据所述第一核验结果生成资产变动信息，并基于所述资产变动信息更新所述待核验资产信息。本公开还提供一种资产信息核验系统、一种资产信息核验装置、一种电子设备及一种计算机存储介质。
G06T7/00;G06N3/08;G06N3/04;G06K9/62	基于全景X光片的口腔异常检测模型的训练方法及装置	发明	本申请提供了基于口腔全景X光片的检测模型的训练方法，应用于通过口腔全景X光片进行口腔异常的检测；包括：获取样本图像和初始口腔异常检测模型，样本图像具有特征标注；通过特征提取模型提取样本图像的图像特征；通过特征识别模型对图像特征进行识别处理，得到样本图像的识别结果和与识别结果对应的置信参数，置信参数用于指示所述识别结果的置信度；基于识别结果、置信参数和特征标注确定损失函数；依据损失函数训练特征提取模型和特征识别模型，得到目标口腔异常检测模型。通过利用深度学习等人工智能技术辅助医生进行口腔全景X光片全面诊断、提高检查效率与便捷度具有重要应用价值和社会效益。
G01S5/20;G01S5/18	一种声源定位方法、装置、设备及存储介质	发明	本申请提出一种声源定位方法、装置、设备及存储介质，该方法包括：获取声音信号，并从该声音信号中提取发声对象声学特征；确定与所述发声对象声学特征相匹配的发声对象视觉特征，所述发声对象视觉特征包括通过发声对象的图像而提取的发声对象的特征；根据与所述发声对象声学特征相匹配的发声对象视觉特征，以及采集的场景图像，确定发出所述声音信号的发声对象，并确定该发声对象的位置。上述的定位方法能够提高声源定位精度。
A01K63/04	一种网箱死鱼收集机器人控制系统及方法	发明	针对现有技术的局限性，本发明提出了一种网箱死鱼收集机器人控制系统，通过所述遥控模块遥控网箱死鱼收集机器人进行作业，以所述作业控制模块操纵网箱死鱼收集机器人的自主航行以及死鱼收集，以所述智能识别模块实时监测水面情况并识别、定位水面上的死鱼；其不仅可以智能自动地遥控收集机器人去收集清理死鱼，同时实现了机器人自动识别与水面情况实时监控，从而能够改善网箱养殖环境，提高养殖收益而且减少人工支出，降低生产成本，使用简单，实用性高。
B66C13/06;B66C13/16	一种起重机吊钩定位及防摇装置	发明	本发明提出一种起重机吊钩定位及防摇装置，属于智能起重机技术领域。包括：固定安装在桥门式起重机横梁上的单目相机和控制单元，黏贴在吊钩上表面的ArUco二维码；控制单元还连接控制吊钩运动的小车或电葫芦，控制单元接收单目相机实时拍摄的图像，进行吊钩姿态结算，吊钩姿态包括吊钩欧拉角、吊钩绳长、吊钩速度和加速度，当吊钩姿态超出安全阈值时，控制单元启动防摇摆功能，输出控制指令给小车或电葫芦，使得吊钩运动状态恢复到安全作业参数范围内。本发明通过单目相机和ArUco二维码检测技术实现对吊钩翻滚角的监控，与现有技术相比更简单、灵活、成本低且拥有较高的定位精度，能减少吊钩的摇摆，使吊运过程更安全。
G06Q20/38;G06N3/08;G06Q20/40;G06K9/00;G06K9/62	交易数据处理方法及装置、存储介质及电子设备	发明	本发明提供了一种交易数据处理方法及装置、存储介质及电子设备，该方法包括：当接收到待核验用户发送的交易请求时，获取交易请求包含的客户行为轨迹以及用户标识；客户行为轨迹包含待核验用户发送交易请求所采用的操作路径，以及待核验用户在操作路径产生的操作信息；操作路径包含待核验用户访问的各个页面的页面信息；应用预先构建的与用户标识相对应的风险识别模型对客户行为轨迹进行风险识别，获得客户行为轨迹的风险识别结果；在风险识别结果表征客户行为轨迹不存在风险的情况下，执行交易请求对应的交易操作。应用本发明提供的交易数据处理方法，可以避免用户的用户名以及密码泄露所导致的交易风险，能够有效的保障用户的财产安全。
G06N3/04;G06K9/00	一种面向移动端的人脸识别方法与系统	发明	本发明涉及一种面向移动端的人脸识别方法及系统，包括：将获取关键点的位置的人脸图像输入训练好的深度神经网络模型，输出人脸特征数据；计算人脸特征数据与人脸库中不同人脸特征样本数据的余弦相似度，获得多个余弦相似度；将最大余弦相似度对应的人脸特征样本数据的标注信息作为人脸图像的识别结果；深度神经网络模型的中间层包括依次连接的静态瓶颈层模块和动态瓶颈层模块，静态瓶颈层模块包括依次连接的多个静态瓶颈层，动态瓶颈层模块包括依次连接的多个动态瓶颈层。本发明降低了识别功耗的同时降低信息缺失。
G06T7/00;G06N3/08;G06N3/04;G06K9/00	车辆超载检测方法、设备及存储介质	发明	本申请公开车辆超载检测方法、设备及存储介质，车辆超载检测方法，包括：获取包含目标车辆的目标图像，识别所述目标图像获得所述目标车辆的车辆信息；根据所述车辆信息获取所述目标车辆的限重信息；确定所述目标车辆的载重信息，将所述载重信息与所述限重信息对比，获得所述目标车辆的超载检测结果。本申请的车辆超载检测方法通过识别图像序列，获取目标车辆的车辆信息，并根据目标车辆的车辆信息获得限重信息，将限重信息与获得的目标车辆实际载重信息对比，进而可以获得目标车辆的超载检测结果。实现了目标车辆超载的自动判断，效率高，错误率低，有效助力安全的交通环境建设。
G05D1/02	基于人工智能和视觉感知的多AGV小车调度方法及系统	发明	本发明涉及一种基于人工智能和视觉感知的多AGV小车调度方法及系统，获取工厂区域图像，识别得到目标货物的轮廓信息以及处于运动状态的第一AGV小车和处于静止状态的第二AGV小车的位置信息，对工厂区域图像进行ROI区域划分，构建各ROI区域的引力场以及第一AGV小车的斥力场，根据引力场和斥力场，构建各ROI区域的人工势场，以此得到第二AGV小车在对应ROI区域内的初始规划路径，然后基于AGV小车之间的干扰情况修正人工势场，得到目标人工势场，根据目标人工势场就可以得到更加准确的规划路径，最后选择符合预设条件的AGV小车以及对应的目标规划路径，得到更加高效的AGV小车调度结果，保证工厂的运行效率。
G06N3/08;G06N3/04;G06K9/00;G06K9/54;G06K9/62	叶部病害的识别方法、装置、电子装置和存储介质	发明	本申请涉及一种叶部病害的识别方法、装置、电子装置和存储介质，其中，该叶部病害的识别方法包括：通过获取待识别的植物叶片图像；对所述植物叶片图像进行预处理，得到多幅第一叶片图像；利用注意力机制模型处理多幅所述第一叶片图像，获得多幅所述第一叶片图像对应的第一分类标签，其中，所述注意力机制模型被训练为用于根据叶片图像得到与该叶片图像对应的分类标签，所述分类标签包括该叶片图像对应各种叶部病害类别的病害概率；根据所述第一分类标签确定所述植物叶片图像的识别结果。通过本申请，解决了相关技术中叶部病害识别费时费力、时效性低的问题，实现了叶部病害的实时检测识别。
G01S13/86;G01S13/93;B66F11/04	高空作业平台导航方法、装置、设备及高空作业平台	发明	本发明涉及作业平台控制领域，其实施方式提供了高空作业平台导航方法、装置、设备及高空作业平台。其中高空作业平台导航方法包括：获取用户在工作场景图像中对目标点的选定；从所述工作场景图像提取所述目标点的连续特征值；将所述连续特征值构建为所述目标点的目标函数；响应于导航开始指令，获取作业平台视角的包括所述目标点的图像；从获取的图像中识别所述目标函数，得到所述目标点与所述作业平台的相对位置；根据所述相对位置生成动作执行指令；所述动作执行指令用于控制所述作业平台的各支撑部件使所述作业平台靠近或到达所述目标点。本发明提供的实施方式提升了作业平台控制的智能化。
G01C21/00;G01C21/34	智能导航系统	发明	一种自动导引车辆的智能导航系统，该智能导航系统具有多种操作模式，所述自动导引车辆在这些操作模式之间的切换包括：1)遵循操作者，2)遵循标记，3)遵循操作者和标记，4)遵循地图，其中自动导引车辆通过捕获地理区域的图像来执行遵循操作者的模式，自动导引车辆识别图像中的操作者，并按照操作模式之间的切换来记录其动作和手势。
G06T7/00;G06T7/60;G06T17/00;G06T7/62;G06F16/58;G06T19/00;G06F16/538;G06K9/00;G06F16/583;G06F16/51	一种基于增强显示的设备检验系统	发明	本发明公开了一种基于增强显示的设备检验系统，包括相互通信连接的客户端和服务器；客户端上设有摄像头、定位系统、增强显示界面；客户端上还安装有定位识别模块M1、缺陷识别与尺寸测量模块M2、检验辅助模块M3、检验记录模块M4；服务器上设有设备信息数据库D1、模型数据库D2、检验方案数据库D3。本发明能够实现设备的快速识别，能够帮助检验人员快速制定检验方案；在检验过程中，能够自动对缺陷进行识别并测算缺陷的尺寸，能够在特定的观察时间段内，自动记录检验的图像，并与其他检验记录共同保存。
A61B8/08	一种颈动脉超声自动扫查及斑块识别系统及方法	发明	本发明公开了一种颈动脉超声自动扫查及斑块识别系统及方法，属于超声影像处理领域，包括：探头，用于采集颈动脉图像；传感单元，用于同步获取探头的位置信息，并和颈动脉图像一同传输至三维成像超声系统；三维超声成像系统根据位置信息对颈动脉图像进行三维重建处理；识别单元对三维图像进行识别；反馈单元用于当识别结果表示颈动脉中存在斑块时，输出反馈信息。本发明的有益效果在于：在三维超声成像系统的基础上，结合超声智能化AI技术，建立一个适合推广至社区助力老年患者自我健康管理的颈动脉超声自动扫查及斑块识别一体化系统，有效避免传统手持式超声对技术人员操作手法及经验的干扰，大大降低了操作人员的技术门槛。
G06K7/14	条码识别方法、装置、计算机设备和存储介质	发明	本申请涉及一种条码识别方法、装置、计算机设备和存储介质，包括：将条码图像输入预先构建的目标神经网络模型，得到携带有码制标识的预测序列；对预测序列进行解码处理，得到包含有编码信息的目标预测序列；根据与码制标识匹配的编码规则及编码信息，对目标预测序列进行识别，得到识别结果。本申请通过预先构建的目标神经网络模型对条码图像进行识别，输出预测序列和相应的码制标识；在对预测序列进行解码处理后得到有编码信息的目标预测序列；最后利用编码信息及码制标识对应的编码规则，识别目标预测序列得到识别结果，实现了对任意码制的条码图像的识别；无需人工预先按照条码图像的码制进行切换与调整，提高了条码识别的效率。
G06K9/62(2006.01);G08B21/18;H01L21/677;B65G49/07;H01L21/67	警报装置及其警报方法	发明	本公开提供一种警报装置及其警报方法。警报装置包括图像撷取单元、输入/输出单元以及处理单元。图像撷取单元经配置以撷取晶圆输送系统的至少一个图像；处理单元经配置以：从图像撷取单元取得至少一个图像；在至少一个图像中定义一第一边界；在至少一个图像中识别晶圆输送系统的晶圆载台；判断晶圆载台是否与至少一个图像中的第一边界相交；当判断晶圆载台与至少一个图像中的第一边界相交时，通过输入/输出单元将警报信号发送到该晶圆输送系统。
G08G1/017;G08G1/16;G06K9/46;G06K9/00;G06K9/62	一种限高通道车辆防撞方法及装置	发明	本发明提供限高通道车辆防撞方法及装置，方法包括：步骤1、获取通过第一监测点的被监测车辆的高度和宽度；步骤2、若被监测车辆的高度大于限高通道的最大高度，或者被监测车辆的宽度大于限高通道的最大宽度，则将被监测车辆标记为目标车辆，并进入下一步，否则返回步骤1；步骤3、识别目标车辆的车牌号码；步骤4、将目标车辆的车牌号码列入跟踪车牌号码；步骤5、检测通过第二监测点的掉头车辆中是否包含跟踪车牌号码，是则将目标车辆从掉头跟踪对象中移除，并返回步骤1，否则进入下一步；步骤6、检测目标车辆是否通过第三监测点，是则发出限高通道入口防护指令，否则返回步骤5。本发明实现了对限高通道的及时保护。
G06K9/00;G06K9/20	机车乘务员的违章行为分析方法、装置、设备及存储介质	发明	本申请涉及一种机车乘务员的违章行为分析方法、装置、设备及存储介质，该方法包括获取机车乘务员在驾驶室的监控视频；检测监控视频的各视频帧图像中的关键区域，关键区域包括人体关键区域和驾驶室关键区域；根据关键区域确定机车乘务员的违章行为，利用现有机车司机室视频监控(低质量)直接采集现场图像，不需要改造机车司机室、无需增加新的图像采集装置，智能高效分析影响行车安全的乘务员离岗行为、违规使用电子设备行为、偏头闲聊行为、以及异常开启车门行为等违章行为，减少人员审核视频工作量，提高工作效率。
G06N3/04;G06K9/46;G06K9/20;G06K9/62	一种文本识别方法、装置、计算机设备和存储介质	发明	本申请实施例公开了一种文本识别方法、装置、计算机设备和存储介质，涉及通信技术领域，通过获取待识别文本图像，待识别文本图像包括至少两个的图像区域；对待识别文本图像进行特征提取得到每个图像区域的特征信息；针对每个图像区域，根据图像区域的特征信息以及关联图像区域的特征信息，计算图像区域与关联图像区域之间的内容相似度；根据内容相似度对图像区域和关联图像区域的特征信息进行融合处理得到关注上下文信息的注意力特征信息；基于注意力特征信息对待识别图像进行文本内容识别得到识别结果。该方案根据关注上下文信息的注意力特征信息进行文本识别，可以实现对待识别图像中的图像区域进行并行识别，提高对待识别图像的识别速度。
G06K17/00;G06K7/14	信息匹配方法和信息匹配装置	发明	本发明提供了一种信息匹配方法和信息匹配装置。基于本发明，可以获取条码检测组件从拍摄到的读码图像中检测出的条码信息、根据读码图像确定的该条码信息的条码识别位置、以及条码检测组件从读码图像中识别得到该条码信息所消耗的读码耗时时长。其中，条码识别位置能够体现条码在读码图像的拍摄时刻的真实位置；利用读码耗时时长确定的条码拍摄时刻，能够减小甚至消除条码检测组件识别条码信息所产生的延时。从而，通过将条码信息的条码识别位置与已识别目标物体在条码拍摄时刻的目标推算位置进行位置匹配，有助于提高条码信息与其归属的目标物体的匹配准确性。
B07B9/00;B28C7/06;G05D11/00;B28C7/04;G01N15/02;G05B19/04	一种基于图像识别的自动化骨料级配系统	发明	本发明提出了一种基于图像识别的自动化骨料级配系统，涉及骨料级配技术领域，其包括：支架、料斗、输送平台、振动料槽、摄像头组件、控制器、搅拌组件。控制器用于处理摄像头组件所采集的图像，根据摄像头组件所采集的图像，确定各个粒级的数量以生成骨料实时级配曲线，并通过控制第一类振动电机的振动参数调节对应粒级的骨料的落料量，使所述实时级配曲线符合设定形态。因此，本申请技术方案能够实现自动化骨料级配，且能够精确控制各粒级占比，实现骨料的连续级配，并具有较高的效率。
G06F3/042;G06T11/20;G06F3/038;G06F3/0354	笔迹同步方法、装置、系统、终端设备及存储介质	发明	本申请实施例公开一种笔迹同步方法、装置、系统、终端设备及计算机存储介质，能够进行虚拟笔迹和真实笔迹的同步，该方法包括：在数码笔书写时，通过不可见光摄像模组采集包括数码笔投射在书写面上的光斑的第一图像，以及通过可见光摄像模组采集包括数码笔和书写面的第二图像；数码笔包括光发射器，光发射器用于发射不可见光；根据从第一图像中识别出的光斑生成虚拟笔迹；根据书写面和数码笔在第二图像中的第一相对位置确定虚拟笔迹与虚拟的书写展示页面的第二相对位置；基于第二相对位置在书写展示页面上输出虚拟笔迹，能够进行虚拟笔迹和真实笔迹的同步，还可以为用户保留真实的书写体验。
G06Q50/20;G06K9/46;G06K9/62	一种图像处理方法、装置和计算机设备	发明	本发明属于教育领域，提供一种图像处理方法、装置和计算机设备，该方法包括：获取题目图像，识别该题目图像中是否包含特性题目图形，并且，当识别到该题目图像中包含所述特性题目图形时，获取所述特性题目图形在该题目图像中的位置信息；根据所述特性题目图形在该题目图像中的位置信息，从所述题目图像中切割出包含所述特性题目图形的特性题目图片；对该特性题目图片进行识别，以获取所述特性题目图形中包含的信息。本发明提高了题目图像的图像识别及分类的准确率，实现了更智能化的自动批改，还提高了鲁棒性。
A61B5/16	基于多模态特征的测谎数据处理方法及系统	发明	本发明公开了基于多模态特征的测谎数据处理方法及系统，包括：获取被审讯人员的审讯视频，获取被审讯人员的审讯过程中实时心率；对审讯视频中的音频进行端点检测，得到若干个音频端点；提取音频端点对应视频中被审讯人员的面部图像，识别面部图像中的微表情特征；对微表情特征进行测谎结果识别，得到微表情测谎结果；基于所有的音频端点，对整个音频进行划分，得到若干个音频段，对每个音频段进行测谎结果识别，得到音频测谎结果；对音频端点对应的心率进行测谎结果识别，得到心率测谎结果；综合微表情测谎结果、音频测谎结果和心率测谎结果，得到最终的测谎结果。
G06T7/00;G06N3/08;G06N3/04;G06K9/46;G06K9/62	基于改进YOLOv4-Tiny特征融合的猕猴桃叶面病害检测方法	发明	本发明公开了基于改进YOLOv4‑Tiny特征融合的猕猴桃叶面病害检测方法，通过分析猕猴桃叶面病害的数据集特性，从而修改YOLOv4‑Tiny的网络结构，使用上采样的方式，在Head部分额外添加了两层输出；同时，借鉴ResNet的残差学习结构，通过shortcut直接映射，从而实现更加快速的特征融合，而ResNet的直接映射的加入，保证了l+1层的网络一定比l层包含更多的图像信息，仅仅是每一维度的信息增加了，但是描述图像的维度本身并没有增加，这有利于最终的图像的识别，同时达到减小模型的大小，提高识别的速度的效果，从而实现实时性的检测。
G06T7/00;G06T7/11;G06T7/136;G01D18/00;G06T7/194;G06K9/20	基于双尺度分割的指针仪表识读方法、装置、设备和介质	发明	本申请涉及一种基于双尺度分割的指针仪表识读方法、装置、计算机设备和存储介质。本申请能够：通过两种不同尺度的图像分割实现了逐步细化地读取指针仪表的仪表刻度线和指针参数，相比于通过肉眼读取并人工记录表盘参数的传统方式，进一步提高了指针仪表参数识读的精确性和读取效率。该方法包括：获取表盘图像，从该表盘图像中识别出表盘的基础几何参数，基于上述基础几何参数，从上述表盘图像中分割出表征表盘组分的多个待检测区域，逐个计算上述多个待检测区域中的前景类对象的中心坐标和该前景类对象的角度。
G06Q20/08;G06Q20/40;G06Q50/06;G06K9/00;G06Q20/10	一种基于人脸识别的加油站安全无感支付方法及系统	发明	本发明公开了一种基于人脸识别的加油站安全无感支付方法、系统、电子设备及计算机存储介质。其中，所述方法步骤为，S1，在有效期外，获取加油机人脸识别设备对加油机前的用户进行人脸识别获得的第一身份信息；S2，在有效期内，获取加油机人脸识别设备对取枪操作和还枪操作时的用户分别进行人脸识别获得的第二身份信息和第三身份信息；S3，若所述第一身份信息与所述第二身份信息和/或第三身份信息相符，则转S4；S4，获取与所述第一身份信息对应的账号信息，并从所述账号中自动扣除加油计费；其中，所述有效期是指初次识别出用户之后至加油结束之后的时段。本发明的方案一方面保障了无感支付的便捷性，同时还保障了无感支付的安全性。
B41F33/00;B41F15/14;G06T7/90;B41F15/08;B41M1/12	一种底胶识别方法、印刷方法和椭圆印花机	发明	本发明提供一种底胶识别方法，包括：将着色剂与底胶混合形成带色底胶；通过所述带色底胶在承印物的承印面上产生标记图案和用于印刷浆料的印刷图案，所述带色底胶的颜色与所述承印面的颜色不同；获取带有所述标记图案的检测图像；获取所述标记图案在所述检测图像中的信息。相对于现有技术，本发明的通过底胶中混入着色物质，使得底胶带有颜色，从而区别于承印物的颜色，利于在检测图像中识别出底胶图案。
G16H40/20;G16H40/60;G06K9/00	紧急医疗救援的监控系统及方法	发明	本发明涉及医疗资源的管理安排技术领域，具体涉及紧急医疗救援的监控系统及方法，系统包括提示模块、采集医疗信息的采集模块、对医疗信息是否异常进行判断的处理模块和多个便携式的记录模块，方法包括，由处理模块在判断到医疗信息异常时向提示模块发送提示信号进行提示，让记录模块对医疗环境预设范围内的环境图像进行记录并发送至处理模块，由处理模块识别医疗信息的医疗进程，由处理模块根据医疗进程依次识别环境图像上围观人群与救援目标的关联状态，在同一记录模块的任一环境图像的关联状态为干扰状态时将关联状态标记在环境图像上。本发明让救援过程中的异常信息直接添加至环境图像上，结合环境图像进行展示，让异常信息记录更准确。
G06T7/70;G06K9/00	防碰撞方法、装置、存储介质及电子设备	发明	本申请涉及安全预警技术领域，具体涉及一种防碰撞方法、装置及电子设备，该方法包括：获取目标区域的图像数据；对所述图像数据进行目标检测，能够准确地获取第一待检测目标的信息和第二待检测目标的信息，所述第一待检测目标的信息和第二待检测目标的信息均至少包括待检测目标的目标类型和目标位置；根据所述第一待检测目标的目标位置和所述第二待检测目标的目标位置可以判断所述第一待检测目标与所述第二待检测目标之间是否存在碰撞风险；若确定所述第一待检测目标和所述第二待检测目标之间存在碰撞风险，则根据所述第二待检测目标的目标类型进行防碰撞预警，从而保证能够实现有效的防碰撞预警。
G06K9/34;G06K9/32;G06K9/62	一种训练样本的生成方法及生成装置	发明	本说明书公开了一种训练样本的生成方法及生成装置，获取待标注图像以及待标注图像对应的文本标注信息，并将待标注图像输入到预设的识别模型中，得到针对待标注图像中包含的文本行的整体识别结果，作为第一识别结果，以及针对待标注图像中包含的至少部分单个文字的单字识别结果，作为第二识别结果。而后，根据第一识别结果以及第二识别结果，确定针对待标注图像除文本标注信息外的其他标注信息，作为补充标注信息，根据补充标注信息，对文本标注信息进行补充，得到补充后标注信息，并通过补充后标注信息生成待标注图像对应的训练样本，以通过训练样本对识别模型进行训练，从而有效率地产生训练样本。
A63B22/02;G06K9/00	一种基于手式识别功能的音乐切换系统	发明	本发明公开了一种基于手式识别功能的音乐切换系统，包括有跑步机本体、识别终端和音乐终端。该基于手式识别功能的音乐切换系统，当使用者在跑步机本体上进行锻炼时，此时使用者通过手指比划系统预设手势，此时视屏捕捉模块将使用者比划的手势捕捉并生产视屏文件，同时视屏预处理模块将生产的视屏文件处理生产图片文件，同时图像处理模块将图片文件处理生产手势文件，此时计算模块通过对比单元将生成的手势文件与储存模块内的预储存的手势指令文件件对比，找到最相似的标准手势文件，同时输出模块将调取的标准手势输送到音乐终端的输入模块上，此时指令转换单元对接收的标注手势文件进行转换，生产音乐终端的操作指令。
G06F9/451;G06F3/0481;G06Q10/00;G06F3/0484	内容展示方法及装置、图像识别方法及装置和电子设备	发明	本公开涉及一种内容展示方法及装置、图像识别方法及装置和电子设备，该内容展示方法包括：获取垃圾容纳装置的第一图像；对所述第一图像进行识别，确定所述垃圾容纳装置的至少一个垃圾类别；在展示界面中显示与各个所述垃圾类别对应的AR标志；响应于任一AR标志被触发，展示与所述AR标志的垃圾类别对应的AR内容，所述AR内容用于指示属于所述垃圾类别的一种或多种物品。本公开实施例可降低对垃圾错误分类的风险。
G06K9/00	人脸人体的关联方法、设备、电子装置和存储介质	发明	本申请涉及一种人脸人体的关联方法、设备、电子装置和存储介质，其中，该人脸人体的关联方法包括：获取监控图像，在监控图像中分别识别人脸标识和人体标识，根据监控图像中，人脸标识的第一位置以及人体标识的第二位置，获取人脸标识和人体标识之间的几何参数，其中，几何参数包括相对位置和关联角度中的至少一个，根据人脸标识与人体标识之间的几何参数，将监控图像中的人脸和人体进行关联。通过本申请，解决了相关技术中基于人脸目标与人体目标的重合度进行关联，在高密度多个目标重叠的情况下，关联错误率较高的问题，提高了高密度场景下，人脸和人体的关联准确率。
G06V30/10;G06F16/27;G06F16/51	区块链存证方法及装置	发明	本申请公开了一种区块链存证方法及装置。其中，本申请区块链存证方法包括：对纸质文件的图像件进行文字识别，以识别出图像件上的文字信息；调用图像件相应类别的模板对文字信息进行整理，以得到纸质文件的电子文件；将电子文件上传到区块链。本申请通过将对图像件识别得到的电子文件上传到区块链，以解决现有区块链平台存储纸质文件的图像文件很难满足不断增长大数据存储的问题。
G06T11/40;G06T3/40;G06T11/60	图像渲染处理方法、装置和设备及计算机存储介质	发明	本申请公开了一种图像渲染处理方法、装置和设备及计算机存储介质，涉及人工智能技术领域，该方法中，在对待处理图像进行眉部虚拟上妆时，基于眉部区域的关键点，确定待处理变形区域，并对待处理变形区域进行缩放映射处理，以将眉部区域进行缩小，进而后续添加带有妆容效果的眉部时，则可以对该眉部区域很好的进行覆盖，从而呈现的上妆效果更佳，此外，在进行素材渲染时，通过建立像素映射关系，使得各像素之间能够给独立并行的进行渲染，从而提升图像渲染的效率，相应提升了视频上妆的实时性。
G01M1/12	一种质心测量方法、设备及存储介质	发明	本申请公开了一种质心测量方法、设备及存储介质，该方法包括：在被测物体表面粘贴回光反射标志作为测量特征点；利用专业相机在特定位置光源的照射下拍摄被测物体，得到两幅以上准二值图像；采用数字摄影测量系统对准二值图像进行处理，得到待测物体的三维点云数据并建立物体三维坐标系；测量在物体三维坐标系下不同悬吊角度的待测物体的吊点垂线位置，根据两个吊点垂线相交点的坐标值确定待测物体的质心坐标。上述方法可以自动提取所摄物体的空间信息，不需要平台、地中衡等专用测量设备，不需要量测物体重量、尺寸等参数，能够保证和提高测量精度、可靠性、测量效率和自动化程度。
G08G1/017;G08B25/00;H04N7/18;G08B21/24;G08G1/01;G06K9/00	识别车辆违章停车的方法、装置、设备和存储介质	发明	本公开公开了一种识别车辆违章停车的方法、装置、设备、存储介质和计算机程序产品，涉及人工智能领域，尤其涉及深度学习、云计算、计算机视觉等领域。具体实现方案为：获取电子设备采集的视频图像；识别视频图像中车辆的停车区域；确定电子设备采集视频图像使用的拍摄角度；基于拍摄角度，确定视频图像中的违章停车区域；以及基于车辆的停车区域和违章停车区域，识别车辆是否违章停车。
G16H20/17;A61M5/20;A61M5/31	基于图像和语音识别的药物注射系统	发明	本发明提供一种基于图像和语音识别的药物注射系统，包括：语音识别模块，识别语音指令，所述语音指令包括回抽指令、药物注射指令和停止注射指令；图像采集模块，用于采集注射部位的图像；图像识别模块，识别图像采集模块采集的注射部位的图像，判断是否达到回抽效果，如果达到回抽效果，发出回抽完成指令；回抽注射模块，收到语音识别模块的药物注射指令，在注射部位进行药物注射，收到语音识别模块的回抽指令，执行回抽操作，接收到图像识别模块的回抽完成指令，判定回抽有效，进行药物注射，接收到语音识别模块的停止注射指令，停止注射部位药物注射。所述药物注射系统具备回抽功能，能够自动确认回抽效果并进行药物注射。
G08G1/017;G08B21/18;G08G1/01;G06K9/00	道路隧道交通风险评估系统及方法	发明	本发明涉及一种道路隧道交通风险评估系统及方法。该系统包括：多个拍摄设备，间隔安装在道路隧道上，用于拍摄所述道路隧道内不同区域的车辆图像；图像处理设备，与至少一个所述拍摄设备连接，用于对连接的拍摄设备拍摄的车辆图像进行图像识别，确定所述车辆图像中的车辆数量和车辆型号；风险评估平台，与所述图像处理设备连接，用于根据所述多个拍摄设备在同一时刻拍摄的车辆图像中的车辆数量和车辆型号，确定所述道路隧道的风险得分和对应的风险等级；监控中心，与所述风险评估平台连接，用于在所述风险等级达到设定等级时进行报警。该系统可以对道路隧道进行全面评估，提高道路隧道交通调控效果。
A63F13/213;A63F13/52;G06K9/00;A63F13/54	车端游戏方法、装置、系统、设备及存储介质	发明	本申请提出一种车端游戏方法、装置、系统、设备及存储介质，其中，该车端游戏方法包括：在车辆外部投影出游戏界面；获取游戏者在游戏界面中的游戏图像；识别游戏图像，以确定出游戏者的游戏状态。本申请实施例的技术方案能够加深游戏者与车辆间的交互以及提升车端游戏的趣味性，从而改善用户的使用体验。
H04N7/18;G07C13/02;G06N20/00;G06K9/62;H04N5/225	基于机器学习的投票箱识别系统	发明	本发明公开了基于机器学习的投票箱识别系统，涉及一种投票识别技术领域，包括传输系统、拍照系统、识别系统和展示系统，所述传输系统包括传输模块和摆正模块，同时摆正模块设置在传输模块的后方，并且拍照系统位于传输系统的后方，进过传输系统整理完成的投票纸传输至拍照系统内，其中拍照系统内设置有高清摄像机，高清摄像机对投票纸进行拍照识别，并且拍照系统将图片传输至识别系统内，其中识别系统利用Unity3D引擎提供的运行环境，结合结合机器学习原理来实现图像的识别，该系统通过·算法自动处理识别选票，识别系统对应连接有展示系统，针对传统投票及检票进行自动化处理，保留了传统选票的仪式感的同时，节省了人力物力，提高选票统计效率。
G06N3/08;G06N3/04;G06K9/46;G06K9/00;G06T5/00;G06K9/62	一种基于高质量模板的智能尾箱指纹识别方法及系统	发明	本发明提出了一种基于高质量模板的智能尾箱指纹识别方法及系统，涉及指纹识别领域。通过获取多个样本指纹图像，然后将多个样本指纹图像输入到预置的深度哈希编码模型中，以得到模板指纹图像，然后获取待检测指纹图像，再分别对待检测指纹图像和模板指纹图像进行图像分解，得到多个尺度的待检测指纹图像和模板指纹图像，再利用锐化卷积核对各个尺度的待检测指纹图像与各个尺度的模板指纹图像分别进行锐化处理，得到各个尺度的锐化结果，最后将各个尺度的锐化结果进行对比，生成并根据对比结果生成待检测指纹图像的识别结果，实现在多个尺度下指纹图像的对比，提升了指纹识别的精度，保证了智能尾箱的安全应用。
G08G1/017;G08G1/14;G06K9/00	一种基于多维度的车辆人员上下车判断方法及系统	发明	本发明公开一种基于多维度的车辆人员上下车判断方法及系统，涉及智能停车管理领域，包括如下步骤：获取监控区域图像；根据监控区域图像判断是否存在车辆目标；若存在，则根据所述车辆目标图像获取所述车辆特征部件的状态信息，并根据所述车辆特征部件的状态信息判断是否存在疑似车辆人员上下车事件；若存在，则根据所述车辆区域图像和所述车辆区域热成像图像确认车辆人员上下车事件。可以避免单纯依靠普通摄像机采集的图像受到周围环境影响干扰较大导致的图像准确度难以保证的问题，可以精准的进行车辆人员上下车事件的判定，弥补了现有技术的空白。
G06V40/40;G06V40/16	一种人脸防伪方法、装置、存储介质及电子设备	发明	本申请提供了一种人脸防伪方法、装置、存储介质及电子设备，其中，人脸防伪方法包括：获取人脸图像；将所述人脸图像裁剪为预设尺寸，得到目标图像；利用预先训练好的人脸活体检测模型对所述目标图像进行计算，得到针对所述人脸图像的识别结果；其中，所述人脸活体检测模型包括视觉Transformer结构。本申请利用包括视觉Transformer结构的人脸活体检测模型对人脸图像进行人脸活体检测，大大提高了识别真人脸和假人脸的准确率，防止了恶意仿造人脸的行为，进而提高了安全性。
G06F3/01;G06T19/00	图像处理方法、装置、电子设备和存储介质	发明	本申请提供了一种图像处理方法及装置、电子设备及存储介质，其中，首先从获取的现实场景图像中识别现实目标对象，并获取与现实目标对象对应的第一虚拟三维模型；之后根据现实场景图像，确定待展示的虚拟目标对象，并确定现实目标对象对应的第一虚拟三维模型与虚拟目标对象在待展示的AR场景中的相对位姿关系；最后将第一虚拟三维模型和虚拟目标对象按照相对位姿关系展示在包含现实目标对象的AR场景中。本申请基于相对位姿关系来自展示虚拟目标对象和现实目标对象，能够实现对位于现实目标对象后方的虚拟目标对象的遮挡，克服了现有技术中现实对象无法遮挡位于现实对象后方的虚拟对象的缺陷。
G06T7/136;G06T7/168;G06K9/00;G06T7/13;G06K9/20	指针式仪表读数识别方法及装置、存储介质及电子设备	发明	本公开涉及图像处理技术领域，提供了一种指针式仪表读数识别方法及装置、存储介质和电子设备。上述方法包括：获取包含指针式仪表的待识别图像，通过深度学习模型在待识别图像中检测出表盘区域，并确定出仪表类型；基于仪表类型获取量程对应的偏转角度范围，以为霍夫变换添加角度约束条件；基于仪表类型获取指针真实长度与表盘真实尺寸之间的比例关系，并根据表盘区域确定出表盘检测尺寸，以通过比例关系和表盘检测尺寸确定霍夫变换的直线长度约束条件；根据角度约束条件和直线长度约束条件，利用霍夫变换在表盘区域中进行直线检测，确定出指针顶点在表盘区域中的位置，从而得到仪表读数。本公开能提高指针式仪表的读数识别效率。
G06T7/00;G06N3/08;G06T7/13;G06T5/10;G06T7/12	一种复合绝缘子粉化识别方法、终端设备及可读存储介质	发明	本申请属于输电线路检修技术领域，特别是涉及一种复合绝缘子粉化识别方法、终端设备及可读存储介质。目前国内复合绝缘子粉化的检测方法主要采取人工操控无人机拍摄可见光图片，然后由巡检人员肉眼判断的方法。此方法工作量大，不同人员对于粉化及其等级的判断结果有偏差。本申请提供了一种复合绝缘子粉化识别方法，所述方法包括：获取复合绝缘子图像，识别所述图像中的复合绝缘子，获取所述复合绝缘子轮廓图像，采用椭圆检测法对所述轮廓图像进行伞裙分割得到单片伞裙，对所述单片伞裙基于颜色特征进行图像处理，区分粉化区域与未粉化区域，对粉化区域进行识别。解决了当前输电线路复合绝缘子粉化缺陷巡检工作量大、粉化严重程度判断困难的问题。
G01N21/956;G01N21/01	用于电路板元器件的自动光学检测方法、系统、及设备	发明	本发明公开用于电路板元器件的自动光学检测方法、系统、设备及介质。本发明的用于电路板元器件的自动光学检测方法，包括：采集元器件信息和电路板样本信息，建立深度学习模型；按照预设条件将待检测电路板上的元器件划分标准元器件和非标准元器件；采集待检测电路板的图像，利用深度学习模型对标准元器件进行定位和分类，判断标准元器件在待检测电路板上的贴装是否正确；采集待检测电路板上的非标准元器件的特征区域图像并将其与检测模板进行比对，判断非标准元器件在待检测电路板上的贴装是否正确。本发明的用于电路板元器件的自动光学检测方法，对标准元器件的检测实现自动化，缩短检测时间，提高检测精度，保证检测准确性，减小人力成本。
G06F16/9535;G06F16/29;G06F16/9537	多模态POI特征的提取方法和装置	发明	本公开公开了一种多模态POI特征的提取方法和装置，涉及人工智能领域下的大数据技术。具体实现方案为：利用图像特征提取模型从POI的图像中提取所述POI的视觉特征表示；利用文本特征提取模型从所述POI的文本信息中提取语义特征表示；利用空间特征提取模型从所述POI的空间位置信息中提取空间特征表示；对所述POI的视觉特征表示、语义特征表示以及空间特征表示进行融合，得到所述POI的多模态特征表示。本公开实施例提供了一种方法针对每一个POI提取多种模态融合的特征向量表示，从而为后续POI之间的相似度计算提供基础。
H04N17/00	一种摄像机的传感器测试方法、装置及存储介质	发明	本申请公开了一种摄像机的传感器测试方法、装置及存储介质。本申请提供的摄像机的传感器测试方法包括：获取摄像机采集的至少一个条形码图像；获取条形码图像的预设信息；对条形码图像进行图像处理，得到目标图像；对目标图像信息进行识别，得到条形码图像的识别信息；根据预设信息、识别信息得到摄像机的传感器测试信息。本申请提供的一种摄像机的传感器测试方法提高摄像机传感器的检测效率。
G06T17/00;G06K9/00	一种脸部识别方法、设备和计算机可读存储介质	发明	本申请公开了一种脸部识别方法、设备和计算机可读存储介质，该方法包括：利用姿态识别模型对目标脸部图像进行姿态识别得到目标脸部图像所属的目标脸部姿态，选择与目标脸部姿态对应的脸部识别模型对目标脸部图像进行特征提取得到目标脸部特征，利用目标脸部特征以及目标脸部姿态对应的参考脸部特征，得到目标脸部图像的识别结果，通过上述方式，本申请利用不同脸部姿态的识别模型和参考脸部特征进行脸部识别，减少了脸部识别时对用户脸部姿态的限制，提高了不同姿态下进行脸部识别的准确率。
G06K9/00;G06K9/62	图像识别方法、装置、电子设备和存储介质	发明	本公开提供了一种图像识别方法，涉及人工智能领域，尤其涉及图像识别领域。具体实现方案为：从待识别图像中识别不同类别的多个目标对象群；从待识别图像中截取各个目标对象群所在区域，得到各个目标对象群的目标图像；从各个目标对象群的目标图像中识别各个目标对象群中的目标对象的数量；以及根据各个目标对象群的类别以及该目标对象群中的目标对象的数量，生成针对各个目标对象群的调度信息。本公开还提供了一种图像识别装置、电子设备和存储介质。
G06Q10/00;G06Q50/06;G06F16/63;G06F16/53	基于语音和图像辨识的变电设备缺陷管理方法及设备	发明	本发明公开了一种基于语音和图像辨识的变电设备缺陷管理方法，通过移动数据终端上的语音识别模块和图像识别模块进行语音录入和设备的查找，与后台数据终端进行信息交互后，在移动数据终端上进行显示，能够进行快速录入、快速共享、快速查找、快速统计的急速缺陷管控应用，通过语音辨识将缺陷通过描述转换成文字，通过图像拍照设备来快速查找设备相关缺陷，通过数据分析和数据可视化技术将复杂的缺陷问题直观的展现，协助变电运维人员全面掌控缺陷过程，提高缺陷消除力，使变电设备能够快速恢复正常状态，保障运行安全稳定。
G06K9/00	显示模组及指纹识别方法	发明	本申请实施例公开了一种显示模组及指纹识别方法，其包括显示面板和第一指纹识别组，第一指纹识别组设置在显示面板远离显示面的一侧，第一指纹识别组包括第一拇指指纹识别模块和多个第一非拇指指纹识别模块，至少一个第一非拇指指纹识别模块设置在第一曲面显示区；第一拇指指纹识别模块设置在第二曲面显示区。本申请在周侧设置至少两个曲面显示区，并在曲面显示区中设置指纹识别组，从而实现显示模组边缘处的指纹识别功能，便于用户快速完成解锁操作。
G01S7/48;G01S17/931	基于激光传感器的障碍检测方法、装置、设备及存储介质	发明	本发明公开了一种基于激光传感器的障碍检测方法、装置、设备及存储介质，属于激光传感器检测技术领域。本发明通过获取第一激光传感器采集的目标车辆周围的第一激光传感器信息；对所述第一激光传感器信息进行处理，以获得所述第一激光传感器信息对应的参考障碍物图像；获取第二激光传感器采集的所述目标车辆周围的第二激光传感器信息；将所述第二激光传感器信息与所述参考障碍物图像进行融合，以获得目标障碍物图像；根据所述目标障碍物图像对所述目标车辆进行障碍检测，通过将第一激光传感器采集到的第一传感器信息与第二激光传感器采集到的第二激光传感器信息进行融合对目标车辆进行障碍物检测，提高了室外环境中对车辆的障碍物检测的准确性。
G06N3/08;G06N3/04;G06K9/46;G06K9/00;G06K9/62	内容识别方法、装置、存储介质和终端设备	发明	本申请公开了内容识别方法、装置、存储介质和终端设备，应用于基于人工智能的信息处理技术领域。采用预训练的主体内容识别模型对待识别图像进行主体内容图像的识别，主体内容识别模型是通过多个样本图像及各个样本图像的第一标注信息和第二标注信息对初始训练模型训练得到的，其中，初始训练模型包括特征提取模块、用于检测图像边缘信息的边缘检测模块及用于获取图像主体目标的主体目标获取模块。由于在对主体内容识别模型进行预训练时，主体目标获取模块获取主体目标的过程会借鉴边缘检测模块检测边缘线的信息，使得主体目标获取模块获取的信息更准确，进而使得训练得到的主体内容识别模型在对待识别图像进行主体内容图像的识别时更准确。
B60R25/31;G06N3/08;G06N3/04;B60R25/30;G06K9/00;G06K9/62	车辆为操作进行的基于远程用户辨别的智能准备	发明	本申请涉及车辆为操作进行的基于从远处的用户辨别的智能准备。用于从远处辨别车辆的授权用户并使所述车辆为所述用户做好准备的系统、方法和设备。例如，处于停车状态的车辆的相机可以捕获所述车辆的周围环境的图像。当根据所述图像识别到从远处接近所述车辆的人员时，人工神经网络至少部分地基于来自所述相机的一或多个图像确定所述人员是所述车辆的授权用户。响应于确定在所述图像中识别的所述人员已被授权使用所述车辆，所述车辆配置成执行使所述车辆做好准备以供所述授权用户使用的一或多个操作。
G06N3/08;G06N20/00;G06Q10/00;G06K9/00	基于增强现实技术的维修方法、装置及系统	发明	本申请提出一种基于增强现实技术的维修方法、装置和系统。该方法包括：获取设备维修场所的环境图像；从环境图像中识别出维修目标；获取维修目标对应的维修信息；将维修信息与维修目标叠加，形成维修目标的AR图像；返回维修目标的AR图像。本申请实施例利用AR技术为现场维修人员提供技术支持，指导现场维修人员排除故障、帮助识别安全隐患、提供维修辅助，可提高维修效率、加快工程进度。
G01G19/02;B66C13/08;B66C15/00	一种集装箱称重方法及系统	发明	本发明公开了一种集装箱称重方法及系统，包括：对装有集装箱的车辆总重称重后，根据吊装装置与集装箱箱顶的距离，驱动吊装装置的Z轴移动机构移动至设定高度，并通过控制吊装装置的XY轴移动机构以获取集装箱吊装孔位置；通过驱动XY轴移动机构和Z轴移动机构以带动吊具下降至吊装孔位置并锁紧集装箱后，驱动吊具起升以完成对集装箱的垂直起吊；对集装箱起吊后的车辆净重称重后，根据车辆总重、车辆净重和集装箱自重得到集装箱内物品重量。根据车辆总重、车辆净重和集装箱自重得到集装箱内物品重量，无需将集装箱先卸下再称重，保证称重数据的真实性；在起吊集装箱时自动获取集装箱的吊装孔位置，实现全自动无人值守称重。
H04N7/18;H04N5/232;G08B21/24;G06K9/00;G06K9/62	一种实验室调用管理系统	发明	本发明涉及一种实验室调用管理系统，包括：管理员终端、子控制装置，管理员终端用于接收基于原实验物资图像、实验物资基本信息、实验危险等级的实验内容，子控制装置用于获取实验物资准备后以及实验过程中每个实验台的监控图像，对比监控图像和原实验物资图像，判断是否存在实验物资缺损图像，若存在，则发送提醒指令至管理员，提醒管理员重新备料。本发明通过在备料完成后、实验中采用图像识别技术将获取的实验物资图像与原实验物资图像对比，识别判断物资是否存在缺损情况，若存在则提醒管理员进行重新备料，保证实验人员实验顺利进行，避免实验过程中发生危险，还能够对非本实验台实验人员进入的情况进行报警提示，避免发生危险。
G06T7/11;G06T7/00;G06T7/187	图像处理方法及相关装置和电子设备、存储介质	发明	本申请公开了一种图像处理方法及相关装置和电子设备、存储介质，其中，图像处理方法包括：获取待测图像中目标对象所在的原始区域，其中，原始区域内包含若干第一像素点，原始区域外存在若干第二像素点；对各个第二像素点并行执行外扩检测，得到检测结果，其中，检测结果包括是否将第二像素点作为新的第一像素点；基于原始区域和检测结果，得到目标对象的外扩区域。上述方案，能够提高区域外扩的精度和速度。
G06K9/00;G06K9/62	窄条形指纹的识别方法、存储介质及电子设备	发明	本申请提供了一种窄条形指纹的识别方法，该方法包括，根据预设的第一图像处理规则将多张不同的训练指纹图像处理为多组训练指纹组；将所述多组训练指纹组喂入多分类网络得到预训练模型；根据预设的第二图像处理规则将多张不同的注册指纹图像处理为多组注册指纹组；将多组注册指纹组喂入加载了预训练模型的多分类网络得到目标模型，加载了目标模型的多分类网络能够识别出每一张注册指纹图像的注册手指ID及特征向量；将一组待识别指纹组输入加载了目标模型的多合分类网络得到待识别指纹图像的待识别手指ID及特征向量；根据所述待识别手指ID及对应的特征向量和多个注册手指ID及对应的特征向量得出所述待识别指纹图像的识别结果。还提供了电子设备。
G06T7/136;G06T7/11;G06K9/46;G06T7/13;G06K9/32	一种社保卡的识别方法及系统	发明	本发明实施例提供一种社保卡的识别方法及系统，属于识别核验技术领域。社保卡的识别方法包括：获取卡的图像待识别区及其对应的像素尺寸；基于用于采集卡的图像的设备与卡的距离以及像素尺寸确定卡的实际尺寸；在实际尺寸与社保卡的目标尺寸相同时，获取卡在预设的区域的特征信息，其中预设的区域被配置为能够示出社保卡类型的区域；将特征信息输入预设的文字识别模型中，获得文字识别模型输出的文字信息；从社保卡制作系统中获取卡的目标印刷数据；以及在文字识别模型输出的文字信息与目标印刷数据相匹配时，确定卡合格。本发明能够实现社保卡生产是否合格的检测，并且在不同背景下的社保卡的图形文字均可识别，且识别结果更为准确。
G08B25/01;G08B21/02;G06K9/00;G01J5/00	基于姿态估计的升压站人员异常视频识别方法及装置	发明	本发明公开一种基于姿态估计的升压站人员异常视频识别方法及装置。本发明涉及电力安全技术领域，解决现有技术容易导致漏查，使得升压站巡检时发生意外，不能及时被发现的问题。该方法包括：获取升压站内的实时视频图像和实时红外图像；提取实时视频图像中的人体目标特征，以及实时红外图像中与人体目标特征对应的人体目标热源；根据预设的深度学习数据集，判断人体目标特征和人体目标热源是否均为姿态异常状态；如果人体目标特征和人体目标热源均为姿态异常状态，向监控室服务器发送异常警报。可以自动准确、实时地识别出升压站内巡检人员的姿态异常情况，并向监控室服务器发送异常警报，使得升压站内巡检人员得到及时的救助，避免危险发生。
G06K9/00	用户身份的识别方法、装置和刷脸设备	发明	本说明书实施例提出了一种用户身份的识别方法、装置和刷脸设备，其中，上述用户身份的识别方法中，刷脸设备获取用户的脸部图像之后，对上述脸部图像进行识别，确定上述用户的脸部区域，然后根据上述用户的脸部区域，生成目标位移区域，进而刷脸设备跟踪上述用户脸部的移动轨迹，在根据上述移动轨迹确定上述用户脸部进入目标位移区域之后，根据上述用户的脸部图像，获取上述用户的用户标识，从而可以实现通过交互引导，让有刷脸意愿的用户能够不使用刷脸采集之外的交互，仅通过微调脸部位置，即可使刷脸设备精确识别用户的刷脸意愿，从而可以简化刷脸核身环节必不可少的“意愿确认”环节。
H04W4/38;H04W4/44	数据发送装置以及数据发送方法	发明	本发明涉及数据发送装置以及数据发送方法。数据发送装置具备：数据取得部，其以预定时间间隔多次取得基于来自搭载于车辆的传感器的传感器信号的数据；数据选择部，其基于车辆的移动速度决定选择周期，按所决定的选择周期，从多次取得的数据中选择一个以上的数据；以及数据发送部，其将选择出的数据发送给外部服务器。由此，提供能够高效地向外部服务器发送数据的数据发送装置。
G06K9/00;G06K9/32	一种表格图像的识别方法、装置、计算机设备及存储介质	发明	本发明涉及人工智能技术领域，应用于智慧物流领域中，揭露了一种表格图像的识别方法、装置、计算机设备及存储介质。该识别方法包括：读取表格图像，对表格图像进行语义分割处理，以确定表格图像中包含的多个表格单元；从表格图像中提取出文本行图像，并从多个表格单元中确定与文本行图像位置对应的目标表格单元，以及将文本行图像与所述目标表格单元之间进行关联；对文本行图像进行文字识别处理，得到文字识别结果；将文字识别结果填充基于与文本行图像关联的目标表格单元生成的电子表格中。与传统方式相比，本发明采用语义分割处理、文本行图像识别、文字识别和内容自动填充等方式，以实现表格图像信息的准确、高效及低成本地获取和存储。
F24F11/77;F24F1/0014;F24F11/67;F24F110/10;F24F11/64	空调温度控制方法、装置、电子设备和存储介质	发明	本发明提供一种空调温度控制方法、装置、电子设备和存储介质，其中控制方法包括：获取环境图像，识别环境图像内是否存在用户；若存在用户，获取环境温度，得到环境温度值；根据所述环境温度值，调整空调的工作状态；其中，若所述环境温度值大于第一预设温度，开启空调制冷模式；若所述环境温度小于第二预设温度，开启空调制热模式；所述第一预设温度大于所述第二预设温度。本发明能够根据环境温度自动调整空调的工作状态，方便省时，有助于提高用户的使用体验。
G06K9/00	图像识别方法和系统	发明	本说明书提供的图像识别方法和系统，可以获取开门前的第一图像、关门前的以及关门后的第二图像。与第二图像按照时间顺序形成连续的图像帧。所述方法和系统可以通过对比多个连续帧与第一图像之间的差异区域，排除由于关门振动和人影晃动等外界环境影响引起的开门前图像和关门后图像的差异，提高图像识别的准确率，精确识别出开门前的图像与关门后的图像是否存在由于拿取物品引起的差异，从而提高识别用户是否拿取物品的准确度，防止在用户没有拿取物品的情况下由于数据传输引起的等待，提高用户体验感。
G06N3/08;G06K9/46;G06K9/34;G06K9/62	一种井下巡检机器人的仪表读取方法、装置及电子设备	发明	本申请提出了一种井下巡检机器人的仪表读取方法、装置及电子设备。该方法包括：基于巡检指令巡检至目标巡检位置，采集原始井下图像，进行图像增强后，生成待处理井下图像；提取待处理井下图像的轮廓图像和轮廓点，进而获取待处理井下图像的关键特征；基于关键特征识别，与仪表特征数据库进行特征比对，若待处理井下图像为仪表图像，识别仪表图像的类型；基于仪表图像的类型，调用与仪表图像的类型匹配的仪表读取策略，基于仪表读取策略，对仪表图像进行数据读取，获取仪表图像中的仪表数据。本申请中，在巡检机器人执行井下巡检任务时，能识别多种仪表图像，完成仪表数据读取，该方法具有通用性、较强的鲁棒性，且读数更加准确，提高了巡检效率。
G06T7/11;G06T7/136;G06T7/13;G06T7/12	一种图像融合方法、系统及设备	发明	本发明公开了一种图像融合方法、系统及设备，其中，所述方法包括：获取待融合的多个源图像，并识别所述源图像各自的聚焦区域，以生成标记了聚焦区域的分割图像；识别所述分割图像中发生重合的聚焦子区域，并针对所述聚焦子区域确定最佳聚焦区域图像；从所述分割图像中筛选出基础图像，并根据所述最佳聚焦区域图像和各个所述聚焦区域对应的图像，在所述基础图像的基础上进行图像融合，以生成全聚焦图像。本发明提供的技术方案，能够减少需要处理的数据量，从而提高图像融合的时效性。
G06T7/00;G06N3/08;G06T7/136;G06N3/04;G06T5/00;G06K9/62	一种基于深度学习的路面裂缝检测与分割方法	发明	为了解决现有裂缝识别算法中准确率不高、检测与分割任务不能同时进行等问题，本发明提出了一种基于深度学习的路面裂缝检测与分割方法，首先，建立本方法的裂缝图像数据集并进行标注，然后，设计了一种改进的C‑Mask RCNN多阈值检测模型，通过结合级联不同IoU阈值的检测器来提高候选框质量，实现高阈值检测下的裂缝精准定位；最后，对改进后的模型进行一系列的优化参数和实验对比。实验结果表明，C‑Mask RCNN模型检测部分的平均准确率达到95.4％，分割部分的平均准确率达到93.5％，识别效果较好。
G06T7/00;G06T7/70;G06T7/90	一种LED部件功能测试诊断装置及方法	发明	本发明提出了一种LED部件功能测试诊断装置，应用于生产线设备组装测试中，包括：图像识别服务器、生产测试服务器、待测设备以及图像采集模块，所述图像识别服务器部署已完成训练的图像识别系统，用于识别第一LED图像以及第二LED图像，并将识别结果发送至生产测试服务器；所述生产测试服务器通过控制待测设备依次点亮LED部件中指定的LED，所有LED的位置、亮灭以及颜色构成第一LED图像以及第二LED图像，根据图像识别服务器发送的识别结果判断LED部件是否正常；所述图像采集模块采集第一LED图像以及第二LED图像，本发明还提出了一种LED部件功能测试诊断方法，提高了LED部件测试诊断的效率以及准确性。
B25J9/16	一种机器人关门控制方法、装置和电子设备	发明	本说明书实施例提供一种机器人关门控制方法，机器人对周围环境进行对象识别，识别出目标对象，计算目标对象的位姿信息，读取目标对象中存储的门把手相对位置信息、关门方式信息，结合目标对象的位姿信息计算门把手位置信息，基于所述位姿信息确定门的开合状态，结合所述门把手位置信息、关门方式生成用机械臂去控制门把手进行关门的行进路线，按照所述行进路线行进并进行关门。通过读取目标对象中存储的门把手相对位置信息、关门方式信息，结合目标对象的位姿信息计算门把手位置信息，可以准确高效地识别到门把手的位置，从而进行关门。
G01B11/08;G01B11/06;G01B11/24	竹筒测量方法及其测量装置	发明	本发明涉及竹制品生产技术领域，特别涉及一种竹筒测量方法及其测量装置，通过摄像头拍摄两次，第一次拍摄后，需要通过外轮廓图像计算出竹筒轴线所在位置，因为竹筒本身存在不规则的弯曲，不同的竹筒在定位时，其轴线所在位置并不固定，通过设计可移动的光源，使光源移动至摄像头与竹筒之间的竹筒轴线所在位置并亮起，使光源正对着竹筒一端，从而照亮竹筒的内轮廓，再进行第二次拍摄，通过合成两次拍照的图像，即可得到竹筒清晰的外轮廓和内轮廓图像，从而计算机能够通过图像的像素点准确计算出竹筒的直径和壁厚。
G06N20/00;G06F40/279;G06F40/30;G06K9/62	一种核心词确定方法和相关装置	发明	本申请实施例公开了一种核心词确定方法和相关装置，处理设备可以在通过融合张量进一步突出词向量和文本向量的相关信息的基础上，结合区块链技术和人工智能技术，通过词标签和词权重参数的差异对用于确定词权重参数的初始词权重模型进行监督训练，从而通过对调节该初始词权重模型进行调参来提高所确定词权重参数的准确度，使通过监督训练得到的词权重模型能够对文本中的核心词进行精准识别，提高识别准确率。
G01B11/00;G01B11/02	接触线磨耗动态测量方法及装置	发明	本发明公开了一种接触线磨耗动态测量方法及装置，其中该方法包括：获取测量的接触线的位置参数，以及沿接触线的横截面方向扫描得到的一维图像；结合接触线位置参数，在一维图像中确定接触线所在的成像区域；在接触线的成像区域内确定接触线的磨耗面的像素宽度；根据磨耗面的像素宽度计算磨耗参数。本发明可以实现高效确定磨耗参数的效果，从而解决相关技术中检测接触线磨耗的效率较低的技术问题。
G06Q10/00;G06Q50/26	一种基于BIM的公路工程巡检处理方法和系统	发明	本发明公开了一种基于BIM的公路工程巡检处理方法和系统，所述方法包括：巡检控制客户端设置本次巡检请求并发送给BIM服务器；BIM服务器根据巡检请求中的巡检方式选择对应的巡检端，并发送巡检需求和巡检路径至对应的巡检端；巡检端根据巡检需求和巡检路径进行巡检，获取巡检结果并上传至BIM服务器；BIM服务器根据接收的巡检结果，将巡检结果中的病害信息和病害信息所处的地理位置坐标信息与公路工程BIM构件ID进行关联，向巡检控制客户端发送病害信息与关联的公路工程BIM构件ID并进行展示。本发明实施例将公路工程巡检方式与BIM有效地结合起来，有效匹配巡检方式、巡检路径及巡检需求，提高公路工程的巡检效率、安全和质量。
G06F16/332;G06F16/387;G06F16/33;G06T7/70;A61H3/06;G06K9/00	导盲方法、导盲装置、导盲设备及计算机可读存储介质	发明	本申请提供一种导盲方法、导盲装置、导盲设备及计算机可读存储介质。导盲方法包括：基于用户的语音信息，识别出用户的待找寻目标；从数据库中查找出待找寻目标的位置信息，并计算待找寻目标与预设的目标的相对位置；检测用户与待找寻目标之间是否有障碍物；若检测到障碍物，通过语音播报相对位置和障碍物的信息。本申请的导盲方法过程简单，能够帮助用户在室内快速准确地找到待找寻目标，且能提高用户的安全性，具有较强的实用性。
G06N3/08;G16H50/20;G06N3/04;G16H50/30;G06K9/34;G06K9/20	体检结果自动审核方法及系统、电子设备及存储介质	发明	一种体检结果自动审核方法及系统、电子设备及存储介质。所述体检结果自动审核方法，包括：输入待审核的体检数据；对待审核的体检数据进行解析；系统基于解析结果，输出审核结论。本发明通过图像文字识别、模式识别和文本处理等技术，能够自动从体检结果的文字、图像等数据中分析出相应体检结果，自动化程度高，可以节约大量人力物力，降低审核人员的招聘难度。
G06F16/78;G06T7/246;G06N3/08;G06F16/783;G06T7/73;G06N3/04;G06K9/00	一种基于图像识别和感应篮板采集投篮运动量的方法、装置、计算机设备及存储介质	发明	本发明涉及体育器材技术领域，公开了一种基于图像识别和感应篮板采集投篮运动量的方法、装置、计算机设备及存储介质。通过本发明创造，可提供一种基于图像识别和感应篮板采集投篮运动量的全新方法，即在应用到布置有双目镜头相机和感应篮板的投篮训练场所中时，可通过对投篮监控视频进行篮球/人体图像识别和空间定位，确定出单次投篮过程中的篮球运动轨迹，然后进一步根据篮球运动轨迹计算出篮球所具有的机械能，最后可根据能量守恒定律和该机械能确定出运动员因投篮所消耗的热量，即采集到运动员的投篮运动量，解决当前投篮训练场所不能采集到运动员投篮运动量的问题。
B62D1/06	具有多个受控加热区的加热式车辆方向盘	发明	本公开提供了“具有多个受控加热区的加热式车辆方向盘”。提供了一种车辆方向盘，所述车辆方向盘包括：轮缘，所述轮缘具有芯体结构；多个加热器，所述多个加热器围绕所述芯体结构的至少一部分以限定多个加热区；至少一个传感器，所述至少一个传感器用于感测用户的手在所述方向盘上的位置；以及控制器，所述控制器基于所述手的所述感测位置来控制所述多个加热器以激活所述多个加热器中的一者或多者。
G06F16/953;G16H70/40;G06F16/583;G06F16/9538	一种数据处理方法、服务器和终端设备	发明	本申请提供了一种数据处理方法、服务器和终端设备，其中，该方法包括：接收搭配禁忌查询请求；响应于所述搭配禁忌查询请求，从待识别图像中识别出至少两个对象；调取禁忌数据库，匹配所述至少两个对象的搭配禁忌结果；返回所述搭配禁忌结果。通过上述方式解决了现有的禁忌查询中所存在的效率低下、准确率低的问题，达到了准确高效进行药品搭配禁忌查询的技术效果。
G01S19/42	车载卫星导航方法、装置、存储介质及处理器	发明	本发明实施例提供一种车载卫星导航方法、装置、存储介质及处理器，该车载卫星导航方法包括：接收所采集的道路周围的图像，识别所述图像中的建筑物和树木轮廓线；计算所述建筑物和树木的高度角及方位角；根据所述车辆当前坐标位置以及卫星星历轨道参数，计算当前导航卫星相对于所述车辆的高度角及方位角；判断所述导航卫星的信号是否受到遮挡；剔除受到遮挡的导航卫星或赋予其较小的权重，进行车载导航定位解算，得到车辆位置信息。该方法能够获得准确的车辆位置信息，避免了导航卫星信号由于遮挡而失锁或丢失以及由于绕射、反射以及多径效应造成的车载导航定位不准确的问题，提高了车载导航定位精度。
G06F16/538;G06F16/53;G06K9/62	基于多特征信息捕捉和相关性分析的物品图像重识别方法	发明	一种基于多特征信息捕捉和相关性分析的物品图像重识别方法，通过利用带有空间注意力机制和通道注意力机制的卷积层，对输入的特征图进行加权，考虑了通道和空间上信息的有效结合，不仅能够关注重要的特征并抑制不必要的特征，还能够提高关注点的表示，从而获得更优的特征。使用transformer，利用多头注意力机制能够更好的处理图像分块之后的特征，捕捉更加丰富的特征信息，能够考虑到特征间的相关性，从而能够获得良好的性能，提高物品图像检索的效率。结合带有通道注意力机制和空间注意力机制的卷积层和带有多头注意力机制的transformer，能够从全局上关注比较重要的特征，也能够更好的捕捉细粒度特征，从而使得重识别的性能能够有很好的提升。
B60W40/06;B60W60/00	行驶控制装置、车辆、行驶控制方法以及存储介质	发明	本发明涉及行驶控制装置、车辆、行驶控制方法以及存储介质。本发明提高在地图信息和通过摄像机获取的信息不匹配的情况下的行驶控制的精度。识别机构基于设置于移动体的摄像机所拍摄到的图像来识别移动体所行驶的车道。控制机构基于识别机构的识别结果以及移动体的周边的地图信息来进行移动体的行驶控制。第一判定机构判定在所述移动体的前方的第一范围内，由识别机构识别的车道、与基于地图信息的车道之间的第一角度差是否持续地处于在第一阈值以上的第一状态。第二判定机构判定在移动体的前方且比第一范围靠移动体侧的第二范围内，由识别机构识别的车道、与基于地图信息的车道之间的第二角度差是否处于在第二阈值以上的第二状态。
G06F3/01;G06F3/147;G06Q50/16;G06K9/00	一种多媒体信息交互显示方法、系统及电子设备	发明	本发明公开了一种多媒体信息交互显示方法、系统及电子设备。该方法包括当在拍摄图像内识别到人脸时，获取所述人脸对应的人脸特征值；将所述人脸特征值与预设的人员信息数据库进行比对，确定所述人脸特征值对应的用户的强关联内容信息，并显示所述强关联内容信息；当检测到所述用户的第一动作后，更新显示内容为通用内容。本发明极大的提高了信息受众在信息传递过程中的参与感，也大大提升了发送方信息传递的精准性，避免了对信息有效传播空间和时间的浪费。
G06N3/08;G06N3/04;G06K9/00;G06K9/32	图像特征识别方法及装置	发明	本发明涉及一种图像特征识别方法及装置，所述方法包括获取图片，采用预设模板或形状识别模型对所述图片进行识别，并在识别成功后进行定位；所述采用预设模板对所述图片进行识别，包括：获取所述图片中与预设模板的图像的匹配区域；计算所述匹配区域的匹配度，在所述匹配度大于预设阈值时确定识别成功。本发明能够实现对图片上的文字或图像的识别，从而进行定位。
G06T5/30;G06K9/00;G06K9/62	一种基于雷达数据的田块轮作模式生成方法及装置	发明	本发明涉及一种基于雷达数据的田块轮作模式生成方法及装置，通过获取雷达遥感卫星的雷达数据，将所述雷达数据进行预处理，获取光学遥感卫星图像，并从所述光学遥感卫星图像中识别获得田块图像，且对识别到的所述田块图像进行栅格化，将所述栅格化后的田块图像与所述预处理后的雷达数据匹配，计算所述栅格化后的田块图像对应的雷达数据平均值，得到所述栅格化后的田块图像对应的平均作物曲线，根据所述平均作物曲线，识别作物类型和作物周期，根据所述作物类型和所述作物周期，确定轮作序列，归并所述轮作序列，生成田块轮作模式，克服了多云天气下光学观测的不便，提高了雷达数据观测的精度，以田块为单元分析，提高了鲁棒性。
H04N5/232	一种操作方法和执行设备	发明	本发明实施例公开了一种操作方法和执行设备，用于方便对设备的操作。本发明实施例的操作方法应用于执行设备，所述执行设备包括全景摄像组件和执行组件。该操作方法包括：通过所述全景摄像组件采集全景图像；根据所述全景图像，获取控制指令；根据所述控制指令，控制所述执行组件向目标方向执行目标操作。因通过采集全景图像可以得到空间中范围较广的信息，从而可以根据空间中范围较广的信息确定操作方式，以控制执行组件向目标方向执行目标操作，这样，利于对执行组件的控制，方便了对设备的操作。
G06N20/00;G08B13/196;G06K9/00;G06Q50/06	基于危险行为识别的线缆保护方法、装置、系统和介质	发明	本发明实施例公开了一种基于危险行为识别的线缆保护方法、装置、系统和存储介质。其中，线缆保护方法包括：通过获取多个摄像头，从线缆布设现场采集到实时监控视频；基于深度机器学习模型，对所述实时监控视频中的监控图像进行主体对象识别，其中，所述主体对象包括自然人和/或机械工程车；对多个摄像头、各自在多个监控图像中识别出的自然人和/或机械工程车的行为进行统计；根据统计结果识别危险行为；根据识别到的危险行为进行线缆保护报警。通过本发明实施例的技术方案，以实现能够通对线缆布设现场主体行为进行识别统计，并根据统计结果识别危险行为，及时发出警报，能够有效避免电缆盗挖误挖现象的发生。
H04N5/232;G06K9/00;G06K9/32;H04N5/247	视频识别方法及系统	发明	本申请公开了一种视频识别方法及系统，属于视频识别及传输领域。该视频识别方法，包括：多组摄像头中的每组摄像头进行视频图像的采集，每组摄像头中的每个摄像头具有预定的视场角范围以及焦距参数；将采集的视频图像传输给识别模块；识别模块根据接收的视频图像，对图像中的目标物进行车道级的定位；摄像头的视场角范围以及焦距参数采用如下方式获取：根据摄像头的高度、摄像头在第一方向的投影距车道边界的第一距离、车道总宽度及第二距离，确定摄像头分别在垂直于第一方向的视场角范围及在第一方向的视场角范围；根据摄像头所采集的区域范围，确定摄像头的焦距参数。通过本申请的视频识别方法及系统，提高了车辆识别精准度以及定位精准度。
G06F3/01;G06K9/00	一种基于手势人机交互的无人机集群控制方法及系统	发明	本发明公开一种基于手势人机交互的无人机集群控制方法及系统，所述方法包括：先获取操作者的手部图像；然后根据所述手部图像进行手势识别，获得手势识别动作；最后将所述手势识别动作与无人机行为进行匹配，并将匹配后的无人机行为发送至无人机集群进行控制。本发明基于手部图像先识别出手势识别动作，相比于现有识别方法识别速度快以及准确度高，因此基于手势识别动作匹配出无人机行为也就更加准确，进一步提高了对无人机集群进行控制的准确性。
G06N3/08;G06N3/04;G06K9/46;G06K9/00;G06K9/32;G06K9/62	基于感兴趣区域的红绿灯识别方法、系统及存储介质	发明	本申请提供了一种基于感兴趣区域的红绿灯识别方法、系统及存储介质，获取红绿灯原始图像，进行灰度化处理，得到灰度化图像；根据灰度化图像，进行消失点检测，确定消失点位置；根据消失点所在的水平线以上的区域，确定为感兴趣区域；将感兴趣区域输入目标检测神经网络，得到红绿灯识别结果。本申请通过将消失点所在水平线以上的部分确定为红绿灯识别的感兴趣区域，在感兴趣区域基础上进行红绿灯识别检测，大大降低了红绿灯的误检率，避免了将前车的后车灯识别成红灯等误检、漏检的现象，进而进一步避免了出现安全事故的几率。
G06F16/54;G06N3/08;G06F16/58;G06N3/04;G06V10/764;G06V10/82;G06V10/40;G06V10/774	图像处理方法、装置及系统	发明	本申请公开了一种像处理方法、装置及系。其中，该方法包括：接收图像集合，其中，图像集合包括：多张图像，以及每张图像对应的第一标签；确定多张图像的权重值，其中，权重值用于表征第一标签的重要程度；基于多张图像的权重值，确定图像集合中的目标图像，其中，目标图像对应的第一标签为待调整标签；输出目标图像。本申请解决了相关技术中由于训练样本中会存在标签错误和质量较低的样本，从而导致采用训练样本对人脸识别网络进行训练的难度增加。
G06Q10/04;G06Q10/06;G06Q50/06;G06K9/62	基于大数据及自学习的线路隐患在线监测装置及识别方法	发明	本发明涉及输电线路安全隐患监测识别，具体涉及基于大数据及自学习的线路隐患在线监测装置及识别方法，利用元件识别模型能够从输电线路采集图像中准确识别电器元件，利用缺陷识别模型能够从电器元件图像中准确识别缺陷元件，并且能够根据识别缺陷元件，以及故障隐患与缺陷元件之间进行关联性分析结果，对输电线路中的隐患风险进行预测评估，通过大数据及自学习有效实现在全时段内对大范围输电线路所存在的安全隐患进行准确监测识别；本发明提供的技术方案能够有效克服现有技术所存在的无法在全时段内对大范围输电线路所存在的安全隐患进行准确监测识别的缺陷。
G06N3/08;G01C21/00;G06N3/04;G06F16/29;G01C11/04;G01C21/16;G06K9/20	一种停车场自动建图与高精度定位方法	发明	本发明是一种停车场自动建图与高精度定位方法，应用于停车场以及类似无GNSS环境下的自动建图与高精度定位方法，适用无人车在停车场环境中的自主无人驾驶。本发明使用低成本的前视单目相机，对环境中预先布设的视觉标记进行鲁棒识别；利用文字检测与识别神经网络，对图像中提取的矩形框进行文本检测；利用低成本的惯性导航设备对车辆航向以及速度进行观测；利用SLAM算法实现对环境中视觉标记位置的优化估计，实现车库平面分布图自动构建，并利用建图结果实现无人车的实时高精度分米级定位。
G06K9/46;G06K9/00	电缆信息识别方法、装置、设备和介质	发明	本发明实施例公开了一种电缆信息识别方法，该方法包括：将电缆图像与模板图像进行比对，通过提取关键图标的图标特征值，来确定目标格式图像中目标图标的目标位置信息。再按位置顺序遍历目标图标，采用自动切片技术处理关键数据图像，识别获取目标参数数据，最后展示及导出目标参数数据。本发明可高效、准确地抓取电缆线路图纸中的电缆信息数据。此外，还提出了电缆信息识别装置、计算机设备和存储介质。
G06N3/08;G06N3/04;G06K9/46;G06K9/32;G06K9/62	一种基于低频字存储记忆的文本识别方法及系统	发明	本发明涉及一种基于低频字存储记忆的文本识别方法及系统，其方法包括：S1：统计训练集中低频字；S2：将待识别的文本行图像进行预处理后，将其输入卷积神经网络以及循环神经网络，获得序列特征；S3：根据序列特征和低频字，利用带注意力机制的解码器，分别获得序列特征的上下文信息和低频字的关联特征；S4：将序列特征的上下文信息与低频字关联特征分别经过一个门控机制，获得各自的置信度；将二者的置信度进行融合，得到文本行图像的识别结果。本发明提供的方法，在识别过程中不仅使用了文本图像的上下文信息，还利用注意力机制将低频字的关联特征引入到每一帧的文字识别中，引入门控机制以防止低频字的关联特征对非低频字的识别造成干扰。
G06Q30/06;G06Q10/00	数据推送方法、系统、计算机设备及计算机可读存储介质	发明	本发明提供一种数据推送方法，包括通过用户行为数据及历史交易数据，确定候选配件商端和目标维修配件链接，目标维修配件链接用于实现维修端向至少一个候选配件商端基于目标维修配件进行询价；根据目标维修配件链接获取目标维修配件配置模板，将目标维修配件链接和配置模板发送至候选配件商端；接收候选配件商端根据目标维修配件链接和配置模板生成的目标维修配件配置表单，目标维修配件配置表单用于实现与目标维修配件配置表单对应的候选配件商端向维修端基于目标维修配件进行报价，并将所述目标维修配件配置表单发送至所述维修端。本发明通过维修端免询价的模式，有效增强了维修端和配件商端之间的交互体验，提高了维修配件询报价的效率。
G06Q10/08;G06N20/00;G06Q30/06	提运单核验方法及装置	发明	本发明公开了一种提运单核验方法及装置，可用于金融领域或其他技术领域，该提运单核验方法包括：获取目标提运单的文本信息；采用预设的提运单要素识别模型识别出所述文本信息中的提运单要素信息；获取根据所述目标提运单的提单号从所述目标提运单对应的船运公司的官方网站中查询到的所述目标提运单的官网信息；基于所述官网信息对所述提运单要素信息进行核验，得到第一核验结果。本发明实现了准确和高效的对提运单进行审核，解决了现有技术人工对提运单进行审核的方法效率较低并且准确性难以保证的技术问题。
B60R25/10;B60R25/31;B60R25/102;B60R25/30;E05F15/73;B60R25/24	车辆控制系统及车辆控制方法	发明	本发明提供车辆控制系统及车辆控制方法。在控制车门的动作的车辆控制中，能够确保车辆的安全性，并且能够对所登记的车辆利用者以外的人物进行顺畅的乘车。具备取得车辆的外部环境的图像即车外图像的车外图像取得部、取得车辆的车室内的图像即车内图像的车内图像取得部、基于车外图像及车内图像分别识别上述车辆的车外人物及车内人物的动作的人物识别部、以及控制车辆的门的状态的门控制部，门控制部在基于人物识别部中的识别结果识别出接近车辆的车外人物的情况下，当车内人物进行了指示车辆中的任意一个座席的指示动作时，执行与通过该指示动作而被指示出的座席对应的门的打开动作。
G06N3/063;G06N3/08;G06N3/04;G06V10/44;G06V10/764;G06V10/82;G06K9/62	用于图像识别的方法和设备	发明	公开了用于图像识别的方法和设备。一种图像识别方法包括：接收第一质量的输入图像；通过将输入图像输入到图像识别模型中的编码模型，从输入图像提取输入图像的第二质量的输入特征；和基于输入特征生成输入图像的识别结果。
G06T7/00;G06T7/11;G06T7/136;G06K9/00;G06T7/12	一种Pin脚共面度视觉检测方法与装置	发明	本发明提供了一种Pin脚共面度视觉检测方法和装置，本发明从采集的图像中识别平台的支撑边缘作为检测基准线，在图像中将检测基准线向上平移一管控距离，再识别并移除图像中与平移后的检测基准线相连的Pin脚，若图像中有剩余的Pin脚即判定Pin脚共面度不合格，否则判定合格，本发明检测方法检测Pin脚共面度的准确性高，检测效率高，成本低，在实现高质量地检测Pin脚共面度不良的同时也很好地控制了成本。
G06N3/04;G06K9/46;G06K9/62	基于残差收缩模块与注意力机制的岩石薄片图像识别方法	发明	本发明公开了一种基于残差收缩模块与注意力机制的岩石薄片图像识别方法，该方法包括同时输入岩石薄片的正交偏光图像与单偏光图像；两张图像在通道维度连接；通过分组卷积的方式分别独立提取两张图像的低层次特征；将两组低层次特征融合后，共同提取高层次特征；输入全连接层与softmax分类层完成岩石薄片图像的识别与分类。通过在残差收缩模块中引入软阈值函数抑制和消除特征中的噪音和冗余信息；经过卷积操作后，将不重要的冗余信息等拟合至零附近，通过软阈值化将特征通道中不重要的信息置为零；使用正交偏光图像和单偏光图像进行分类，提取两张图像的高层次特征，利用岩石薄片在不同偏光下反映出的特征，提高算法模型的识别分类效果。
G06T5/30;G06T7/60;G06T7/62;G06T7/13	物体码垛方法、装置、计算设备及计算机存储介质	发明	本发明公开了一种物体码垛方法、装置、计算设备及计算机存储介质。上述方案能够多轮物体码垛流程并行执行，在本轮控制机器人带动目标码垛物体移动至第二3D相机的上方后，可以触发第一3D相机执行下一轮物体码垛流程的采集至少一个待码垛物体的场景图像，而无需等待本轮物体码垛流程结束，另外，并不是等待识别确定目标码垛物体的3D尺寸信息再控制机器人移动，而是在控制机器人向物料框移动过程中，根据物体图像，识别确定目标码垛物体的3D尺寸信息，从而充分利用机器人移动的这段时间，节约时间，有效提升码垛效率；在执行物体码垛操作时，是基于三个3D相机采集的图像来完成码垛，实现精准码放，从而避免码垛后出现倒垛现象。
B60W30/06	泊出原始车位创建方法、系统、车辆和存储介质	发明	本发明公开了一种用于车辆归位控制的泊出原始车位创建方法、系统、车辆和存储介质，在本车泊出原始车位开始到结束过程中，以本车的初始位置建立全局坐标系，超声波实时探测本车周边的障碍物并将反射点坐标映射到全局坐标系下；实时采集本车周边图像并识别图像中的障碍物并将识别后的障碍物映射到全局坐标系下；根据超声波探测到的障碍物坐标与摄像头探测到的障碍物坐标融合处理；将融合处理后的坐标点转换成实线段；基于全局坐标系下的障碍物边界结合本车尺寸和车位尺寸关系，提取出原始车位的车位边界，最终完成原始车位的创建。该方法能够在不额外增加车辆传感器的前提下，完成车位创建，同时还能够满足泊出后返回原停车位置的精度需求。
G06T7/136;G06N3/08;G06N3/04;G06K9/46;G06K9/34;G06T7/194;G06K9/00;G06T7/13;G06T5/00;G06T7/12;G06K9/62	一种输电系统的小目标识别方法及装置	发明	本申请公开了一种输电系统的小目标识别方法及装置，其方法通过对具有目标物的图像集进行图像增强，以提高图像分辨率，再对图像集进行增广处理，增加图像集的图像数量和多样性，并在目标物对应的真实位置上添加类别标签，利用Darknet53神经网络构建的特征提取模型作为深度卷积神经网络的特征提取器，通过样本集训练建立图像目标识别模型，从而可以快速识别图像中目标物的类别及其对应的位置信息。
B60R16/023	车辆传感器操作	发明	本公开提供了“车辆传感器操作”。一种计算机包括处理器和存储器，该存储器存储可由处理器执行的指令以将测量车辆相机上的机械应变的应变数据和车辆部件的操作数据输入到机器学习程序，所述操作数据描述所述车辆部件的输出或状态中的至少一者，所述机器学习程序基于所述应变数据和所述操作数据输出所述车辆相机相对于中性位置的位移。所述指令还包括用于进行以下操作的指令：识别基于所述车辆相机的所述输出位移将来自所述车辆相机的数据变换到处于所述中性位置的所述车辆相机的坐标系的变换矩阵，将所述变换矩阵应用于由所述车辆相机收集的数据以生成变换后的数据，以及基于所述变换后的数据来致动所述车辆部件或第二车辆部件中的一者。
G06V20/52;G06V10/774	图像识别对象的数量估计方法、装置及存储介质	发明	本申请公开了一种图像识别对象的数量估计方法、装置及存储介质，该方法包括：获取待识别图像，将待识别图像输入对象数量预测网络，并通过对象数量预测网络确定出待识别图像中各预测区域的区域类别标签；基于区域类别标签从多个计数区间中确定出各预测区域对应的计数区间，并根据计数区间的区间对象数量范围确定所述各预测区域的区域对象数量，其中，多个计数区间中各计数区间的区间参数相同，区间参数由区间对象数量和区间长度确定，根据各预测区域的区域对象数量确定待识别图像中识别对象的估计数量。采用本申请可以有效提高图像识别对象数量估计的准确度。
G06N3/08;G06N3/04;G06K9/46;G06K9/00;G06K9/40	一种基于深度学习的社交网络图像源识别方法及系统	发明	本发明公开了一种基于深度学习的社交网络图像源识别方法及系统，采用极大似然估计方式估计测试图片数据集所属相机的指纹集合，根据图片的噪声指纹特征与其相机源的相机指纹特征完成网络模型的训练，利用噪声图片值与估计出的相机指纹的相关系数实现社交网络图像源识别，计算出识别的准确率，本发明在原始图片数据集和社交网络上经过处理的数据集上都表现良好，有更为精确的相机源识别的准确率和较强的鲁棒性。解决了传统单一的移动取证或社交网络取证方法对于相机源识别的准确率低的问题。
G10K11/178	针对路噪的主动降噪系统、车辆	发明	本申请涉及针对路噪的主动降噪系统、车辆。所述针对路噪的降噪系统包括传感器系统、声学采集系统、处理器、以及音频输出系统，其中，所述传感器系统中的至少部分传感器拾取到的所述加速度信号还用于主动悬架控制；所述声学采集系统采集到的所述声音信号还用于与语音相关的业务；以及所述音频输出系统还用于输出多媒体音频信号。根据本申请的一些示例的降噪系统可以共用车辆原有硬件，从而降低了系统复杂度，使得系统容错率相比于独立设计更高。
G08B13/196;G06K9/00	危险行为的识别方法、装置、终端设备及计算机存储介质	发明	本申请公开了一种危险行为的识别方法、装置、终端设备及计算机存储介质，该方法包括：接收到无人机发送的第一视频流数据后，基于智能终端中无人机的电子围栏区域，截取第一视频流数据中的每一帧图像，得到对应的待识别图像；将待识别图像输入至智能终端的识别模型中进行识别，得到待识别图像对应的识别结果；若确定识别结果为待识别图像中存在预设交通工具，则确定在电子围栏区域内存在危险行为。本申请通过将智能终端和无人机进行结合，智能终端接收无人机实时发送的视频流数据，根据无人机的电子围栏区域截取视频流数据中的每一帧图像，识别截取的待识别图像，使得第一时间确定是否存在危险行为，并第一时间救援，提升了险情的救援速度。
G06F16/9535;G16H20/00	一种化妆配方的推荐方法及装置	发明	本发明公开了一种化妆配方的推荐方法及装置，所述方法应用于用户终端，所述方法包括：获取用户的生活作息信息，所述生活作息信息包括餐饮信息和睡眠信息；基于所述生活作息信息采集用户的脸部图像；根据所述脸部图像确定用户的皮肤状态；基于所述皮肤状态生成并显示对应的化妆配方，以供用户采用所述化妆匹配进行护肤保养。本发明可以采集用户的生活作息信息，基于用户的生活作息信息确定用户所需的化妆品并生成对应的化妆配方，不但让使用的产品与用户的实际情况相匹配，方便用户对皮肤进行清洁保养，让用户可以呈现最佳状态，而且还可以减少因化妆品不适配用户皮肤的负担，以及降低引发皮肤疾病的风险。
G04D7/00	一种充电桩时钟示值误差检定方法、装置及设备	发明	本发明公开了一种充电桩时钟示值误差检定方法、装置及设备，涉及误差检定技术领域。本发明提供的充电桩时钟示值误差检定设备通过GPS对时，由程序通过GPS的秒脉冲+串口读取的绝对时标，可以做到1us的准确度，时间准确度高。另外，被检的充电桩时钟通过充电桩时钟示值误差检定设备的视频单元进行读取，延时误差不超过100ms，可以有效判别充电桩时钟和充电桩时钟示值误差检定设备的时间差，提高充电桩时钟的准确度的判断。本发明提供的一种充电桩时钟示值误差检定方法和装置能够实现自动获取充电桩时钟的时间读数并自动获取标准时间的读数，将二者自动进行对比，避免了人工对比造成的误差，提升了检定的精度和效率。
G16H10/60;G06F40/174;G06K9/00;F16M11/04	一种电子医嘱转换显示系统和转换显示方法	发明	本发明公开了一种电子医嘱转换显示方法，包括建立数据库的步骤、数据转换的步骤和数据显示的步骤，建立数据库的步骤包括表格的建立和个人信息的录入，数据转换的步骤包括扫描电子医嘱、识别电子医嘱和数据匹配。本发明公开的一种电子医嘱转换显示系统，包括表格处理用主机、显示端存储处理器、电子医嘱扫描终端和显示端显示器，表格处理用主机、电子医嘱扫描终端和显示端显示器均与显示端存储处理器连接。该方法及系统解决了以往以人工唱票的方式以将住院患者的电子医嘱转换并记录至白板上存在的费时费力的问题，该方法和系统可自动读取电子医嘱并进行数据转换，同时该系统可根据相应的筛选条件进行医嘱显示。
G06N3/08;G06N3/04;G06K9/62	图像识别模型的训练与图像识别的方法、装置	发明	本公开公开了一种图像识别模型的训练与图像识别的方法，涉及人工智能领域，具体涉及计算机视觉和深度学习技术领域。图像识别模型的训练方法：获取训练数据，训练数据中包含多张第一图像以及对应各第一图像的标注标签；确定各第一图像中主体的位置数据；根据位置数据对各第一图像中的主体进行调整，得到对应各第一图像的第二图像；根据各第二图像以及对应各第二图像的标注标签对神经网络模型进行训练，直至神经网络模型收敛，得到图像识别模型。图像识别的方法：获取待识别图像：将待识别图像作为图像识别模型的输入，将所述图像识别模型的输出结果作为待识别图像的识别结果。本公开能够提升训练得到的图像识别模型在进行图像识别时的准确性。
G08G1/14;G07B15/04	一种适用于智慧城市的智慧停车管理系统	发明	本发明涉及智慧停车管理系统，具体涉及一种适用于智慧城市的智慧停车管理系统，能够根据实时更新的停车场各车位停放情况，向进场车辆分配车位号，并优选出从停车场入口至分配车位位置的行驶路径向车主推送，使得进场车辆的停放车位均匀分布在停车场内部，有效防止停车场发生局部行驶拥堵的情况；能够对分配车位进行停放时间计时，并将分配车位号及计费时间实时发送至缴费终端，只有当车主在缴费终端进行缴费后才能驶离停放车位，能够强制车主提前缴费，保证停车场内部车辆离场秩序；本发明提供的技术方案能够有效克服现有技术所存在的自主选择停放车位引发停车场局部行驶拥堵、临出场缴费造成停车场内部行驶瘫痪的缺陷。
G06Q50/30;G06Q10/04;G06N3/00;G06K9/00;G06K9/62	一种基于计算机视觉的水上智能排污清障系统	发明	本发明公开了一种基于计算机视觉的水上智能排污清障系统，包括数据采集系统、信息处理系统、数据分析系统和末端控制系统；数据采集系统包括定位器、视觉摄像头和人工调整信号接收器，信息处理系统包括计算机视觉识别模块和航线规划模块；数据分析系统用于预测水域中出现垃圾或障碍物的概率及其所属类别的概率，并将信息反馈给信息处理系统；末端控制系统用于监控排污清障船的工作过程，并向数据采集系统发送指令；本发明利用计算机视觉识别技术精准识别水面上的污染物和障碍物和船身周围水域环境，并根据排污清障船周围水域环境以及识别出的污染物和障碍物的种类和数量对排污清障船的航线进行规划，提高了打捞效率，保障了船身的安全。
G01S13/86;G01S13/04;E01H3/02;G06K9/00	一种洒水控制方法、系统及智能洒水车	发明	本发明提供了一种洒水控制方法、系统及智能洒水车，在智能洒水车的行驶过程中采集智能洒水车前方的图像和雷达的回波信息，在采集到的图像中识别到行人的情况下，根据雷达的回波信息准确预测行人未来是否将进入智能洒水车的喷洒范围，并在预测到行人未来将进入喷洒范围的情况下，准确预测行人进入喷洒范围的时刻，通过在该时刻之前控制智能洒水车停止喷洒，避免驾驶员操作不及时导致洒水车喷洒到行人现象的发生，同时通过自动化控制洒水车的喷洒，降低驾驶员的劳动强度，让驾驶员集中精力驾驶洒水车，提高驾驶的安全性。
G06K9/46;G06K9/62	面向幻灯片智能截图的翻页误截识别方法	发明	本发明公开了一种面向幻灯片智能截图场景的翻页误截识别方法，包括页面重叠和拼接两种情况的识别方法。识别图像E是否由X、Y重叠而成的步骤包括：利用透明度公式的反推公式计算透明度矩阵A，处理A中的异常值后计算A的均值和方差；根据A的均值和方差判断图像重叠情况。识别图像F是否由图像Z与其他图像拼接而成的步骤包括：在图像Z中选取若干窗口，根据窗口内像素值方差进行筛选，得到待匹配窗口集合{WZ}；对{WZ}中的每个窗口都到F中进行图像匹配，去除匹配值过低的窗口对，得到匹配的窗口对集合{(WZ，WF)}；根据{(WZ，WF)}计算得到位移向量集合{V}；统计{V}中数据得到直方图，根据直方图判断图像拼接情况。
G06F17/11;G06K9/00;G06T7/90;G06K9/62	一种视频播放自动排障的方法	发明	本发明公开了一种视频播放自动排障的方法。本发明中，先进行视频图像清晰度的特征提取，此时可以读取在RGB颜色空间的图片，计算图片的平均距离AD的值；接下来，将彩色图像灰度化，计算中心十字区域平方梯度值；最后输出图像清晰度特征值文件；通过对图像清晰度故障特征和色偏故障特征进行提取判断，从而可以更加为后续的视频故障识别模型的建立奠定了非常好的基础，提高了后续的排障速率，同时后续的模型的建立，也避免了排障过程中重叠不可分类的分体，保证了排障的准确率和针对性，从而使得该系统更加便于人们使用，提高了人们观看视频时的体验感。
G10L15/26;G06K9/00;G06K9/20;G10L15/22	数据处理方法、装置、设备及计算机可读存储介质	发明	本申请公开了一种数据处理方法、装置、设备及计算机可读存储介质，其中，方法包括：获取用户的第一证明图像；识别第一证明图像中的关键字段信息；获取针对关键字段信息的语音信息；利用关键字段信息与语音信息，确定用户信息。本申请的方案可起到提高用户信息的获取效率的作用。
G06N3/02;G06T19/20;G06K9/00;G06K9/62	图像处理方法、装置、电子设备及可读存储介质	发明	本申请实施例提供了一种图像处理方法、装置、电子设备及可读存储介质，涉及人工智能中的计算机视觉技术领域。该方法包括：获取初始图像，识别初始图像中包含的目标对象；根据目标对象，从至少一个候选三维对象模型中确定目标三维对象模型，其中，每个候选三维对象模型对应一个候选对象；根据目标三维对象模型对初始图像中的目标对象进行调整，得到目标图像。在本申请当需要对初始图像中的目标对象进行调整的时候，可以获取与初始图像中的目标对象相匹配的目标三维对象模型，然后根据目标三维对象模型自动对初始图像中的目标对象进行调整，实现了个性化调整，提升了调整效率，从而能够更好地满足用户实际需求。
G06T7/70;G06T7/62;B07C5/34;B07C5/10	物品分拣方法、装置及系统	发明	本发明公开了一种物品分拣方法、装置及系统。该方法包括：S1，获取第一3D视觉装置采集的至少一个待分拣物品的场景图像，根据场景图像，识别目标分拣物品及对应的位姿信息，根据位姿信息控制分拣机器人抓取目标分拣物品；S2，控制分拣机器人带动目标分拣物品移动至第二3D视觉装置的上方，获取第二3D视觉装置采集的目标分拣物品的物品图像，根据物品图像，识别目标分拣物品的3D尺寸信息；S3，根据物品码垛位置及3D尺寸信息控制分拣机器人将目标分拣物品码放置分拣框的相应位置；S4，获取第三3D视觉装置采集的码垛后分拣框的垛型图像，根据垛型图像，识别下一个待分拣物品的物品码垛位置，实现了智能分拣，提升了分拣效率及码垛效果。
G06Q50/20;G06K9/00	一种在线教学学习专注度识别方法、装置、系统及介质	发明	本发明公开了一种在线教学学习专注度识别方法、装置、系统及介质，方法包括：接收预设摄像头实时采集的学生用户的人脸图像；将所述人脸图像输入至预设的眼神识别模型中得到实时的眼神信息，所述眼神信息包括方向信息和/或睁合度信息；根据所述实时的眼神信息对学生用户的学习专注度进行识别，确定学生用户的注意力是否集中；若所述学生用户的注意力不集中，则向教师终端发送提醒信息，所述提醒信息用于指示所述学生用户的注意力不集中。本发明实施例通过实时的眼神信息来准确且及时的判断学生用户是否保持课堂注意力集中，使得在上网课过程中教师能迅速发现学生注意力不集中的情况，有效提高了在线教学的效率与质量。
G06T7/00;G06T7/11;G06K9/62	一种基于图像细粒度特征翻拍检测方法及系统	发明	本发明提供一种基于图像细粒度特征翻拍检测方法及系统，其中，所述方法包括：获取同一拍摄对象的细粒度不同的原图像，并将所述原图像存储于图像库中；对所述图像库中的原图像进行区域划分剪切得到区域块，将所述区域块按照组合规则进行拼接生成重构图像；将所述原图像及重构图像输入至特征提取网络，生成图像判别性区域细粒度特征信息；将所述图像判别性区域细粒度特征信息进行对抗性学习训练得到学习结果；根据所述学习结果将翻拍图像细粒度特征检测的算法进行迭代计算，得到翻拍图像分类器；将原图像输入至翻拍图像分类器得到图像分类结果，完成图像翻拍检测。本发明相比于现有翻拍识别技术，提出的翻拍检测算法对翻拍图像的识别精度可达到98％。
G01N21/84;G01N21/01	一种基于机器视觉的线柜端子通断状态检测装置	发明	本发明公开了一种基于机器视觉的线柜端子通断状态检测装置，包括计算工作站A、下位机B、探测机构C、驱动器D、直流电源E组成。所述基于机器视觉的线柜端子通断状态检测装置计算工作站A中安装有图像处理程序，图像处理程序对摄像机模组和光源3采集到的图像进行处理，提取待测线柜端子的位置信息，从而在计算工作站A的控制下，根据检测需要，自动控制三坐标滑台1与探测机构4完成线柜端子通断状态的检测。本发明提到的检测装置可以代替人工检测，降低劳动强度，提高检测效率，增加企业生产检测自动化程度。
B25J9/16	一种基于投影重构的人体上肢意图识别方法	发明	本发明公开了一种基于投影重构的人体上肢意图识别方法，包含步骤：S1：获取人体上肢运动的完整动作轨迹样本，构建原始数据集；S2：构建动作初始阶段数据集；S3：对动作轨迹样本在三维空间进行投影和意图特征图像重构；S4：对Alexnet卷积神经网络进行迁移学习和参数调整；S5：将步骤S3经过投影和意图特征图像重构的动作轨迹样本在输入经迁移学习和参数调整后的Alexnet网络进行训练，得到人体上肢运动意图识别模型；S6：根据该人体上肢运动意图识别模型识别真实人体上肢运动中的人体上肢意图。该方法将人体上肢运动轨迹通过投影、重构操作生成运动特征图像，并利用Alexnet卷积神经网络对运动特征图像的分类实现对人体上肢运动意图的准确识别。
G09B25/02;B25J9/00	一种由人演示的机器人示教	发明	一种用于基于人类演示利用来自相机的图像来示教机器人以执行操作的方法。该方法包括示教阶段，其中2D或3D相机检测抓持和移动工件的人手，并且分析人手和工件的图像以确定机器人夹持器姿态和位置，其等同于人手的姿态和位置以及工件的对应姿态和位置。然后，根据计算出的相对于工件姿态和位置的夹持器姿态和位置，生成机器人编程命令。在重现阶段，相机识别工件姿态和位置，并且编程命令使机器人如演示那样移动夹持器以拾取、移动和放置工件。还公开了一种远程操作模式，其中使用人手的相机图像来实时控制机器人的移动。
G06T7/60;G06T7/73	计算建筑剖面图层高的方法、装置、设备及存储介质	发明	本申请涉及一种计算建筑剖面图层高的方法、装置、设备和存储介质，所述方法包括：获取建筑剖面图的图纸所对应的图像以及图像元数据；其中，所述图像中的建筑正向垂直放置；从所述图像元数据中，提取所述图纸中至少一个建筑空间内部的空间标识；从所述图像中提取切块图像，并从所述切块图像中识别天花底板的位置和地板的位置；其中，所述切块图像以所述空间标识的中心为中心；计算与所述天花底板的位置、所述地板的位置和预设比例尺相对应的实际层高值，将所述实际层高值作为所述建筑剖面图层高。本申请用以解决现有技术中无法获取实际层高值，导致数据缺失的问题。
G06T7/00;G06N20/00;G06T7/13;G06T5/00	一种图像处理方法及系统	发明	本发明公开了一种图像处理方法及系统，包括：获取样本场景信息及在样本场景拍摄的样本场景图像，根据所述样本场景信息及所述样本场景图像进行模型训练，得到样本cv模型；获取待识别场景的场景信息，并拍摄所述待识别场景的实际场景图像；将所述待识别场景的场景信息与样本场景信息进行比较，获取比较结果，根据所述比较结果对所述样本cv模型的像素的识别范围进行调整，得到修正cv模型；将所述实际场景图像输入所述修正cv模型，输出对所述实际场景图像的识别结果。有益效果：根据待识别场景的场景信息与样本场景信息对样本cv模型的最大识别像素及最小识别像素进行调节，增加最后识别结果的精确性。
G06T7/00;G06T7/66;G11C29/50;G06T7/73;G06T7/181;G06T7/12	存储阵列的缺陷定位方法、装置、设备及可读存储介质	发明	本申请提供了一种存储阵列的缺陷定位方法、装置、设备及可读存储介质，该方法包括：对存储阵列的检测图像进行灰度处理以获得检测图像中的多个电压衬度的灰度值，其中，电压衬度指示存储阵列对应的检测位置可能存在的缺陷；在灰度处理后的检测图像中识别出多个电压衬度的轮廓；根据识别出的轮廓获取多个检测位置的坐标，以与检测位置建立对应关系；以及根据灰度值和对应关系定位出存储阵列的缺陷。该缺陷定位方法可保证检测图像质量不变的情况下，对庞大的电压衬数据进行自动批处理，运行几秒即可获取缺陷定位结果，避免对数据的多次重复性和手动操作。
G06F3/01;G06F1/16;G06K9/00	屏幕调节装置、系统及方法	发明	本申请涉及屏幕显示领域，提供一种屏幕调节装置、系统及方法，所述屏幕调节装置包括驱动装置、传动组件、支承组件、屏幕承载构件和支撑主体，所述驱动装置连接到所述传动组件的第一端，以驱动所述传动组件绕转动轴线转动；所述屏幕承载构件用于承载显示屏幕，并且固定到所述传动组件，以与所述传动组件一起绕所述转动轴线转动；所述支承组件安装于所述支撑主体并且连接到所述传动组件的第二端，所述支承组件能够在支承所述传动组件的状态下允许所述传动组件相对于所述支撑主体转动。根据本申请的屏幕调节装置、系统及方法解决了现有屏幕调节中精度不高且稳定性较差的问题，可以在屏幕调节中实现稳定支撑和精确的调节。
G06T7/00;G06T7/90;G06T7/13	目标边缘处缺陷的检测方法和装置	发明	本申请公开了目标边缘处缺陷的检测方法和装置，其中方法包括：获取目标的待检测图像；根据待检测图像确定表征目标边缘的边缘像素点；从边缘像素点中筛除干扰点，得到候选像素点；对候选像素点进行直线拟合处理得到边缘校准线；根据边缘像素点和边缘校准线之间的距离，确定表征目标边缘处缺陷的像素点。技术方案的有益效果在于，能够提供一种高效、自动、准确检测目标边缘处缺陷的方式，漏检率低，对计算资源的需求较小，成本低，适于产线自动化实现。
G06N3/08;G06N3/04;G06K9/34;G06K9/00	一种基于无人机的地面多AGV状态监测方法	发明	本发明公开了一种基于无人机的地面多AGV状态监测方法，包括以下步骤：首先用于AGV导航与定位的航向特征标识符，并将其放置到AGV顶部；在初始化基于无人机的地面多AGV状态监测系统之后，利用无人机摄像头对地面进行全局拍摄，使用YOLOV4目标检测算法对图像中的AGV进行定位；然后，对图像中检测到的AGV进行处理，识别航向图案并计算AGV的航向角，随后对特征标识符进行解码，获取AGV的编号；最后，无人机将AGV信息发送给主控计算机，若发现AGV轨迹异常，则及时对AGV进行位置信息更新，直至完成监测任务。
B60W50/14	辅助驾驶方法、装置、设备、存储介质及计算机程序产品	发明	本发明公开了一种辅助驾驶方法、装置、设备、存储介质及计算机程序产品，包括：获取摄像装置生成的相邻车辆图像，以及集成了辅助驾驶系统的目标车辆的目标行驶信息，并获取测距装置生成的相邻车辆行驶信息；对相邻车辆图像进行识别，得到识别结果，根据识别结果和相邻车辆行驶信息，判断目标车辆的相邻车辆是否存在预设驾驶行为；若相邻车辆存在预设驾驶行为，则输出预设驾驶行为对应的提示信息，和/或调整目标行驶信息，以辅助目标车辆驾驶。本发明通过图像识别和获取相邻车辆的行驶信息确定相邻车辆的驾驶行为，以实现根据相邻车辆的驾驶行为辅助目标车辆的驾驶，解决了复杂车流环境下的辅助驾驶问题。
H04N5/33;G06K9/00;G06K9/20;G06K9/62	一种基于无人机的图像目标识别与跟踪系统	发明	本申请提出一种基于无人机的图像目标识别与跟踪系统，采用可见光与红外光切换的拍摄模式进行目标图像采集，并根据无人机与目标的相对坐标获取目标在相对坐标所对应的视角下的图像，采用区域收敛的迭代目标识别算法对图像中的目标进行识别。同时，根据目标历史运动轨迹和运动姿态，预测目标当前时刻的位置以及与无人机的相对角度，将目标图像叠加在淡化的遮挡物上，以实现目标的连续跟踪。通过以上系统的设计，能够提高目标识别的准确性和效率，能够实现对目标的连续跟踪，使得目标在图像中不丢失，为操作者提供良好的操纵体验。
B60W40/08;B60W50/14	智能驾驶中的安全监测方法、装置、电子设备及存储介质	发明	本发明提供一种智能驾驶中的安全监测方法、装置、电子设备及存储介质，该方法包括：获取当前车辆在行驶方向上的第一图像，根据第一图像确定障碍物信息和车道线弯度信息；获取当前车辆在车内的第二图像，根据第二图像确定司机状态信息；司机状态信息用于表征手部与方向盘的接触状态；根据障碍物信息和车道线弯度信息，以及司机状态信息确定目标跟踪结果；目标跟踪结果用于表征是否发出报警，通过对车辆行驶前方的图像分析识别出车辆遇到的具体危险场景，并对车辆内部的图像分析检测司机握持方向盘的状态，然后根据具体危险场景来判断握持方向盘的状态是否安全，并在不安全的场景下，给司机发出提醒，提高车辆的安全驾驶，减少道路事故的发生。
G06N3/08;G06N3/04;G01B11/00;G06K9/46	一种基于深度学习的双目视觉位置测量系统及方法	发明	本发明公开的一种基于深度学习的双目视觉位置测量系统及方法，属于多目视觉位置测量技术领域。本发明公开的系统，包括双目视觉图像捕获模块、深度学习物体识别模块、图像分割模块、拟合模块、双目点云模块。本发明还公开一种基于深度学习的双目视觉位置测量方法，基于卷积神经网络搭对图像特征进行提取、融合，根据图像识别任务对特征提取网络进行修剪，轻量化网络结构，利用全连接层网络对提取图像特征进行回归、解码，制作图像分割、拟合算法，将深度学习应用于双目视觉位置测量，能够兼顾测量适用性和准确性，能够对实际场景下多类别多数量物体的位置进行快速准确测量，具有非接触式测量、位置求解精准且实时性高的优点。
G06K9/34;G06K9/20	数字对象标识符识别方法、装置、系统及存储介质	发明	本发明提供一种数字对象标识符识别方法、装置、系统及存储介质，通过将采集终端与执行终端分离设置，采集终端利用摄像头采集数字对象标识符的图像，从数字对象标识符的图像中识别数字对象标识符所包含的业务执行指令，采用近距离无线通信技术将业务执行指令发送给执行终端，触发执行终端执行预设操作。利用本发明的技术方案，采集终端可以单纯地执行数字对象标识符的采集及识别功能，可以避免集中多种功能应用，并通过近距离无线通信技术在执行终端即时地自动触发执行预设操作，而不会导致操作延时，不会降低用户使用体验。这对于对智能手机等执行终端操作不便的用户来说，不需要在执行终端通过启动专门应用采集及识别数字对象标识符的繁复操作，这是能够实现的，从而给这些用户带来良好的用户体验。
B60R1/00;B60W30/08;B60S1/56;B60S1/54;B60Q9/00;H04N5/235;H04N5/225	具有驾驶辅助系统警示的电子后视镜	发明	本发明提供了一种具有驾驶辅助系统警示的电子后视镜，包括显示屏、毫米波雷达探测器、AI主机和多个摄像机；所述摄像机用于采集对应方向的车辆周围的环景图像；所述毫米波雷达探测器用于检测车辆周围的障碍物；所述AI主机分别与显示屏、毫米波雷达探测器和多个摄像机电连接，所述AI主机用于环景图像的识别与处理，得到全景图像，以及根据障碍物进行安全判断；所述显示屏用于显示车辆周围全景图像，以及发出安全警示。采用本发明可以消除车辆盲区；通过显示屏实现全景图像危险预警，提高驾驶安全性。
G06N3/08;G06T7/00;G16H30/40;G06N3/04	一种光声病理影像的处理方法、存储介质及终端设备	发明	本发明公开了一种光声病理影像的处理方法、存储介质及终端设备，其中，方法包括步骤：利用数字病理扫描仪和光声成像扫描仪分别获取病理组织样本的WSI病理影像与光声病理影像；对所述WSI病理影像进行标注，得到标注后WSI病理影像；获取同一病理组织样本的标注后WSI病理影像和光声病理影像，并以标注后WSI病理影像为基准，采用监督式自动标注模型对所述光声病理影像进行标注处理，得到标注后光声病理影像；基于所述标注后光声病理影像训练生成式对抗网络模型，实现目标区域在跨模态影像中的交互、关联与相互转换。本发明实现了直接从光声图像中识别病理组织的良恶性、病灶区域和边界等信息。
G06N3/08;G06N3/04;G06K9/00;G06K9/32;G06K9/62	题册识别方法、系统、装置及介质	发明	本发明涉及图像识别技术领域，特别适用于包含内容的非完整影像的识别，针对现有的题册图像识别依赖于图像获取/采集本身状况，尤其是包含内容的图像不完整时识别效率和准确度都不理想甚至识别错误或无法识别，由此提出了本发明的题册识别方法、系统、装置及介质，旨在解决如何根据非完整页面的图像匹配完整的资源的技术问题。为此，本发明的方法通过从输入的包含非完整页面的题册图像获得的文本信息做分析后检索并确定文字区分点，再根据文字区分点对检索结果进行处理获得识别结果。由此，无论题册的图像是否完整，都不影响通过内容进行检索和识别的准确度和识别效率，保证了非完整页面图像匹配到完整资源，不过度依赖图像获取情况。
B65B65/00;B65B17/00;B65G1/06;B65G1/04;G06N3/12;G06K9/34;G06K7/10;B65G1/137	一种自动化储物、作业、传送、投递一体化装置、系统及方法	发明	一种自动化储物、作业、传送、投递一体化装置、系统及方法是利用人工智能机器识别技术，语音识别及定位技术实现机器自动化储物，外包装，储物数量识别，储物裁剪分装一体化流水作业。应用于药房，图书馆，仓库，实现语音查询，扫码查询，扫描读取生物信息，储物信息的装置。机器主系统与人员管理系统，物品管理系统连接，将储物与储物外包装识别，储物数量识别以及储物裁剪分装，分拣实现一体化流水作业。采用动态最优化的出货物(流动药箱)路径规划方法，实现自主分装切割完成多种作业，自主物品投递，传送及出货，大大提高工作效率，减少人员作业量，实现少人化，无人化药房，仓库，图书馆，广泛应用于医疗，校园，仓库及各商业场景。
G06T7/00;G01N21/88	一种钢结构网架外观缺陷视觉检测系统及检测方法	发明	本发明属于建筑工程安全检测技术领域，公开了一种钢结构网架外观缺陷视觉检测系统及检测方法，通过在钢结构网架上加装可拆卸的走道板，利用装载有摄像头的移动装置在走道板上按照一定速度行走，通过安装架的设计及摄像头的分布保证能够完全拍摄钢管表面，利用图像处理机构通过计算机视觉技术对采集的图像进行AI识别后得到检测结果。本发明仅需加装廉价的走道板及移动装置，成本低，对结构受力影响可忽略不计，改装简单；本发明的检测系统运行于网架空间中，悬挂式走道板和移动装置的设计便于灵活地改变检测路线；本发明基于计算机视觉技术，与图像采集机构相结合，实现了钢结构网架状况评估的快速化、自动化与准确化。
G06N20/00;G06K9/00;G06K9/32;G06K9/62	标注图像关键点的方法和装置	发明	本公开公开了用于标注图像关键点的方法和装置，涉及图像处理领域，尤其涉及增强现实、深度学习等人工智能技术领域。所述用于标注图像关键点的方法包括：从第一图像中识别标注有多个第一关键点的第一对象的图像；在第一对象的图像中提取包括第二对象的第二图像，其中第二对象标注有用于粗略限定第二对象轮廓的多个第二关键点；基于多个第二关键点计算参考点；以及基于多个第二关键点和参考点，标注用于精细限定第二对象的多个第三关键点。
G06N3/08;G06N3/04;G06K9/00	一种人体行为识别方法及终端	发明	本发明公开一种人体行为识别方法及终端，其中方法包括如下步骤：S2：构建人体异常行为识别的深度网络模型；S3：训练深度网络模型，并转化模型到边缘设备上；S4：使用深度网络模型对输入的待分类动作行为图像进行推断，获得推断后的图像特征图；对获取的图像特征图进行后处理及拼接获得最终的图像特征图，最终的图像特征图进行分析得到动作分类结果和动作区域框结果。上述技术方案能够在不占用过多算力的情况下，进行对人像图像的识别，提升了检测效率。同时在对人像图像行为识别方面，能够兼容边缘设备，在设备端就直接能够进行端到端的图像计算与识别,极大减小非端到端方法在分步识别带来的累计误差，识别准确率更高。
G06N3/08;G06N3/04;G06K9/03;G06F40/232;G06K9/00;G06F40/30;G06K9/62	中文古籍字符识别、组段与版面重建方法、介质和设备	发明	本发明公开了中文古籍字符识别、组段与版面重建方法、介质和设备，首先获取已标注字符边界框和字符类别的中文古籍文档图像，作为原始训练样本；同时获取原始训练样本的标注文件；随机选取多个原始训练样本，进行处理后得到新的训练样本：通过在线随机裁剪的方式对原始训练样本和新训练样本进行处理，得到训练样本集；通过训练样本集中的训练样本训练字符级检测分类模型；针对要识别字符的中文古籍文档图像，将其输入到字符级检测分类模型，得到中文古籍文档图像各字符的预测边界框和预测类别。本发明方法不仅能够识别出常见的字符，而且还能够非常准确的识别出古籍中的一些不常见的特殊字符，克服现有技术中古籍文档识别存在错判、遗漏等问题。
G06K7/14	基于二维码识别的发票图像识别方法、装置、设备及介质	发明	本发明涉及人工智能领域，公开了一种基于二维码识别的发票图像识别方法，包括：获取发票图像；基于预设的OCR算法引擎对发票图像进行分析，得到发票图像对应的分析结果；基于预设的二维码解析工具包对二维码图像进行解析；当二维码图像解析成功时，基于对二维码图像解析得到的解析信息和发票图像对应的分析结果执行预设的校验操作，以得到发票图像的识别结果；当二维码图像未解析成功时，对二维码图像执行预设的图像变换操作，并在二维码图像的图像变换完成之后，触发执行基于预设的二维码解析工具包对二维码图像进行解析的步骤。可见，本发明能够提高发票图像识别方法的二维码识别成功率。本发明可以应用在数字医疗系统中。
G06K9/32;G06K9/62	一种接触网零部件快速定位方法及系统	发明	本发明属于接触网检测技术领域，公开了一种接触网零部件快速定位方法及系统，方法包括非稳态定位步骤、系统稳态判定步骤和稳态定位步骤，系统包括图像采集模块、非稳态定位模块、系统稳态判定模块和稳态判断模块，结合了相邻图像间的位置信息、避免了逐帧计算的问题，同时引入模板匹配算法和线性回归算法替代多级定位流程中初级定位算法的接触网零部件快速定位。
G06T17/00;G06T3/40;G06T19/00	一种用于呈现三维显微图像的方法与设备	发明	本申请的目的是提供一种用于呈现三维显微视频的方法与设备，包括：获取关于试样的多个三维显微图像，其中，每个三维显微图像分别对应该显微图像被采集时的即时粘滞度信息，每个三维显微图像信息均由所述试样的多个子区域对应的显微子图像信息拼合而成；根据各即时粘滞度信息生成对应的粘滞度序列；基于所述粘滞度序列呈现所述多个三维显微图像。本申请能够获取目标试样的多个三维显微图像后，基于粘滞度序列呈现这些三维显微图像，从而为研究人员的数据获取节省大量时间，且不易因遗忘观测错过关键节点，为研究人员提供了良好的使用体验。
G06K9/62	图像掩膜生成方法、装置、电子设备和存储介质	发明	本申请公开了一种图像掩膜生成方法、装置、电子设备和存储介质。图像掩膜生成方法包括：获取包含掩膜特征的图像数据，其中，所述掩膜特征为包括待识别物品的图像的掩膜特征；获取所述图像数据上的待识别物品的中心点信息以及识别框参数；基于所述中心点信息以及识别框信息从图像数据中提取所述待识别物品的掩膜特征；基于从图像数据中提取的所述待识别物品的掩膜特征生成物品的图像掩膜。本发明基于骨干网络提取的物品关键点信息以及识别框参数对多特征维度的图像数据进行池化，从而能够从完整的图像中识别属于所识别物品的掩膜特征从而准确地提取出所识别物品的掩膜。
G01R31/28	芯片测试装置、系统及芯片测试的方法	发明	本发明提供了一种芯片测试装置、系统及芯片测试的方法，该芯片测试装置包括测试底座和测试电路；测试底座上设置有用于固定待测封装芯片的凹槽，且凹槽的边缘包括多阶梯结构，多阶梯结构使凹槽可固定不同尺寸的待测封装芯片，多阶梯结构的多个不同高度的阶梯台面上各设有一组导电触点；每一组导电触点包括第一导电触点和第二导电触点，第一导电触点和第二导电触点分别与测试电路电连接，测试电路用于通过第一导电触点向待测封装芯片发送测试输入信号，以及通过第二导电触点获取待测封装芯片的测试输出信号，并根据测试输出信号判断待测封装芯片是否异常。本发明提供的芯片测试装置可以兼容不同尺寸的封装芯片的测试。
G06Q50/30;G06V20/58;G06Q10/04;G06V20/10	用于促进行程的最后一段的系统和方法	发明	本公开提供了“用于促进行程的最后一段的系统和方法”。本公开总体上涉及用于促进在行程的最后一段内的行进的系统和方法。在一个示例实施例中，无人驾驶飞行器(UAV)捕获个人在所述行程的所述最后一段期间要穿越的区域的图像。评估所述图像以识别所述个人在所述区域中可能遇到的障碍。采取抢先动作以在到达所述区域之前解决所述障碍。所述抢先动作可以例如包括使用所述UAV和/或地面机器人来辅助所述个人穿越所述区域。可以以各种方式提供所述辅助，诸如通过使用所述地面机器人来将所述个人和/或所述个人的个人物品运输通过所述区域、和/或通过使用所述UAV来提供引导所述个人通过所述区域的指令。
G06F3/0488;G06F3/0481;G06K9/00	光斑显示方法及装置	发明	本申请提供了一种光斑显示方法及装置，检测到指纹检测区域的指纹事件后，生成光斑绘制指令，并响应该光斑绘制指令绘制光斑得到光斑显示数据，同步发送指纹场景标记信息及光斑显示数据，以确保显示驱动同步接收到指纹场景标记信息和光斑显示数据。由上述过程可见，该方案通过同步传递指纹场景标记信息和光斑显示数据，保证显示驱动能够同步接收指纹场景标记信息和光斑显示数据，避免了由于未同步接收到上述两个信息，而导致光斑显示过程耗时长的问题，因此，该方案缩短了光斑显示过程的耗时，即提高了光斑显示速度。而且，光斑正常显示后才能获取指纹图像并识别指纹，因此，该方案提高了指纹事件的响应速度，进而缩短了整个指纹识别过程的耗时。
G06N3/08;G06N3/04;G06K9/62	图结构表征的高阶关联发现细粒度图像识别方法及装置	发明	本发明实施例提供一种图结构表征的高阶关联发现细粒度图像识别方法及装置，其中方法包括：将待分类图像输入具有多个阶段的卷积神经网络特征提取器，提取最后一个阶段的两层网络特征图，根据网络特征图，构建混合高阶注意力模块，并根据混合高阶注意力模块形成高阶特征向量池，将向量池中的每一个向量作为节点，并利用高阶特征间的语义相似性，分组形成代表性向量节点，对代表性向量节点进行全局池化，得到分类向量，并基于分类向量，通过全连接层和分类器得到细粒度分类结果，无需依赖额外的部件特征提取网络，实现对图像特征的快速准确提取，利用图像自身信息构建图像特征间的关联关系，得到细粒度特征的精细表征，提高图像的识别效果。
G06F3/14	屏幕控制方法、控制终端、屏幕和计算机可读存储介质	发明	本发明涉及屏幕控制方法、控制终端、屏幕和计算机可读存储介质。控制终端与至少两个屏幕存在控制关系，应用于控制终端的屏幕控制方法包括获取所控制的屏幕中的至少一个屏幕发送的用户输入信息；根据用户输入信息确定出至少一个显示指令，每个显示指令与控制终端存在控制关系的屏幕中的至少一个屏幕相对应；发送显示指令至目标屏幕，以使得目标屏幕按照显示指令进行显示控制。通过本发明的屏幕控制方法，在一些实施过程中能够使得用户不必到控制终端就实现针对拼接式大屏或分布式屏幕等多屏幕系统的便捷控制。
G06N3/08;G06N3/04;G06K9/62	目标识别方法、装置和电子系统	发明	本发明提供了一种目标识别方法、装置和电子系统，获取包含有待识别目标的待处理图像；将该待处理图像输入至训练好的目标识别模型，得到待处理图像的识别结果；目标识别模型的训练方式为：确定样本图像集中每张样本图像对应的样本权重；基于样本图像对应的样本权重和损失函数，确定样本图像的损失值，根据该损失值训练初始模型，得到目标识别模型。该方式中，不同的样本图像对应有不同的样本权重，在目标识别模型训练过程中针对每个样本图像对应的样本权重和损失函数，确定该样本图像对应的损失值，进而基于损失值调整模型参数，该训练方式有利于提高目标识别模型的整体性能，从而提高模型的目标识别精度。
G06N3/08;G06N3/04;G06T7/13;G06K9/62	堆叠宽度学习系统的边缘计算方法、装置、介质和设备	发明	本发明提供了一种堆叠宽度学习系统的边缘计算方法、装置、介质和设备；其中方法包括如下步骤：采集待识别样本图像；对待识别样本图像进行预处理；将预处理后的待识别样本图像分别与各个数据库存储图像组成样本对；将样本对输入到堆叠宽度孪生网络中；堆叠宽度孪生网络包含两个具有相同权重和网络结构的子网络；两个子网络分别一对一地对样本对中的待识别样本图像和数据库存储图像进行处理得出两路输出特征向量，进行相似度度量，判断待识别样本图像和数据库存储图像是否为同一类别，从而得出识别结果。该方法能够在确保准确度的情况下有效降低训练时间和内存资源开销。
G06N20/00;G06K9/46;G06K9/62	一种图像颜色提取方法、系统及介质	发明	本发明公开了一种图像颜色提取方法、系统及介质，所述方法包括以下步骤：配置传感模块、图像捕捉模块、色彩池、色彩填充模板和深度学习算法；设置检测时间段、次数阈值和色彩相似度范围；基于传感模块、图像捕捉模块、检测时间段和次数阈值获取第一图像；获取图像处理需求，对第一图像进行色彩配置操作，得到第二图像；检测第二图像上是否存在标记信息，若存在，则基于标记信息生成目标色彩信息；对目标色彩信息进行校对处理，得到校对结果；基于色彩填充模板、深度学习算法和校对结果输出与目标色彩信息对应的色彩样本或执行色彩学习操作；本发明能够对快拍图像进行色彩处理，提取并保存图像中的色彩信息，便于后期的使用和分享。
A23N12/02;B26D5/00;B26D7/06	切菜系统	发明	本发明提供一种切菜系统，包括第一传送带，所述第一传送带水平设置，用于传送菜；拾取装置，所述拾取装置拾取预定的菜至所述第一传送带；洗菜装置，所述洗菜装置接收并清洗来自所述拾取装置的菜；切菜装置，所述切菜装置设置在洗菜装置的下游，所述切菜装置包括切割器具，通过所述切割器具对菜进行切割；菜单设置器，所述菜单设置器存储有各种菜单，以供用户选择；处理器，所述处理器连接所述菜单设置器，以根据用户选择的菜单，计算出所需要准备的菜、切割器具及切割程序；控制器，所述控制器连接所述第一传送带、拾取装置、洗菜装置、切菜装置及处理器。根据本发明的切菜系统，能够自动化且标准化地进行挑菜、洗菜及切菜，效率高且稳定性高。
G06T7/246;G06T7/73;G06K9/00	运动目标追踪的系统和方法	发明	本公开提供了一种运动目标追踪的系统，其包括多个追踪单元，每个追踪单元有预定的采样区，每个采样区有至少一个同时属于多个采样区的重叠部；其中，所述追踪单元用于，确定其采样区中的运动目标的位置信息，以追踪其采样区中的运动目标；所述运动目标追踪的系统用于，有追踪单元在其重叠部追踪到运动目标时，确定该重叠部所属的其它追踪单元是否追踪到同一运动目标。本公开还提供了运动目标追踪的方法。
G06K9/00	人脸攻击事件检测方法、装置、设备及存储介质	发明	本发明涉及人工智能技术领域，公开了一种人脸攻击事件检测方法、装置、设备及存储介质。本方法包括：获取预设时间内的多个历史人脸识别记录；根据通过该记录确定对应的设备信息、用户信息以及每个记录对应业务场景，分别计算该记录对应设备疑似被攻击的第一疑似度、用户疑似被攻击的第二疑似度以及每个人脸识别记录对应业务场景被攻击的风险度；基于第一疑似度、第二疑似度及风险度，计算人脸识别记录疑似被攻击的目标疑似度；判断目标疑似度是否大于预设值；若是，则将对应记录标注为目标攻击记录，并对目标疑似攻击记录进行标注。本方案通过算法提纯出高浓度疑似攻击记录，解决了数据标注效率低下的技术问题。
G06T7/62;G06T7/90;G06T7/13;G06T7/12;G06Q50/02	水产养殖中监控泡沫的方法、终端设备及可读存储介质	发明	本申请适用于水产养殖技术领域，提供了一种水产养殖中监控泡沫的方法、终端设备及可读存储介质，其中，上述方法包括：获取养殖池图像；当根据预设的颜色确定养殖池中存在泡沫时，识别所述养殖池图像中被泡沫覆盖的目标区域；计算所述目标区域的面积或所述目标区域的占比。本申请实施例提供的水产养殖中监控泡沫的方法、终端设备及可读存储介质，利用机器视觉实时获取养殖池的图像，通过图像处理技术识别其中的泡沫及泡沫区域，进而监控养殖池中泡沫的总量，间接掌握养殖池内水产经济动物的进食情况及健康概况，解决了目前水产经济动物养殖领域中缺乏对养殖池中泡沫进行有效监控的问题。
G08G1/017;H04N5/76;H04L29/08;G08G1/01;G06K9/00;G06K9/32	一种车辆违停数据管理方法和装置	发明	本申请提供一种车辆违停数据管理方法和装置；该方法在接收到禁停区域对应的卡口设备上传的违停车辆图像后，识别该违停车辆图像得到违停车辆的违停车辆标识，然后根据该违停车辆标识确定当前管理方式，在当前管理方式表征为针对该违停车辆进行违停通报时，根据预设通报方式通报该违停车辆的违停行为，在当前管理方式表征为针对该违停车辆生成违停证据时，根据违停车辆图像以及预设通报方式对应的通报数据生成违停证据。本申请可以在违停发生时，先提醒违停人员，给其改正的机会，若违停人员拒不改正才进行违停处罚，从而实现执法过程人性化的目的。
H05B45/20;G06F3/01;F21Y115/10;F21S6/00;F21V21/22;F21V23/00;H05B47/19;F21V21/26;F21V23/04;G06K9/00;H05B45/10	一种手势控制的台灯、台灯系统、设备和存储介质	发明	本发明公开了一种手势控制的台灯、台灯系统、设备和存储介质，包括：底座、发光器件、支撑结构、手势采集器；支撑结构的一端连接底座，支撑结构的另一端连接发光器件；手势采集器设置在支撑结构上，用于采集外部图像；支撑结构上设置有传动机构，传动机构根据外部图像驱动支撑结构运动以调整发光器件的位置。包括：一种手势控制的台灯、手势识别模块、传动机构驱动模块。本发明的技术效果：通过用户的手势去控制台灯的姿态，调整发光的亮度、色温等，避免了在传统的调节过程中由于用户需要起身等而导致的注意力分散，影响学习效果，实现了远程的台灯姿态和光学上的设置。
A61B34/20	使用传感器融合的手术工具导航	发明	一种用于管腔网络中的导管的系统和方法，其包含：经由光学传感器捕获图像；将捕获的图像与术前图像进行比较；在所述捕获的图像中识别与所述术前图像中的基准点相对应的基准点；以及描绘所述导管在从所述术前图像导出的三维(3D)模型或二维(2D)图像中的位置。
G16H15/00;G06T7/00;G16H30/40	超声设备的人机交互方法、超声设备和存储介质	发明	本发明涉及图像处理技术领域，提供一种超声设备的人机交互方法，所述方法包括：获取包括胸膜线和B线的肺部超声图像；识别所述肺部超声图像中的胸膜线和B线，在所述肺部超声图像中绘制所述胸膜线和B线；当接收到用户输入的对胸膜线和B线的编辑指令时，根据所述编辑指令在肺部超声图像中对胸膜线和B线进行编辑；对编辑后的胸膜线和B线进行测量，得到胸膜线的厚度相关参数和B线间距并生成肺部检查报告。本发明提供的超声设备的人机交互方法，能够在肺部超声图像中识别出胸膜线和B线，并通过调整胸膜线和B线的位置准确测量出胸膜线的厚度相关参数和B线间距，生成肺部检查报告，能够为后续的参数检测或疾病诊断提供正确依据。
G06K9/46;G06F30/20	一种基于数字图像进行振动对边坡滑移影响的表征方法	发明	本发明属于边坡稳定性识别领域，涉及一种基于数字图像进行振动对边坡滑移影响的表征方法。包括(1)采集现场的沙土样本，根据现场实际情况进行按比例的边坡铺设；(2)获取振动作用下边坡滑移的表面实时图像；(3)识别和提取不同振动条件下边坡的数字图像；(4)得到不同振动时间、振动频率下的影响规律。通过本发明基于数字图像进行振动条件对边坡滑移影响的表征方法，编制适合该边坡样本的滑移图像的识别程序，并进行不同振动条件下的滑移图像识别，从而可以得到不同振动条件下的边坡滑移规律。
G06K9/46;G06K9/00;G06K9/62	一种基于ULBP和SURF的特征递进的手指静脉图像精确匹配方法	发明	本发明公开了一种基于ULBP和SURF的特征递进的手指静脉图像精确匹配方法，包括以下步骤：S1：手指静脉图像预处理；S2：对预处理后图像进行图像增强；S3：将所提特征与数据库中特征信息进行匹配，并输出匹配结果；实现了由粗到精的手指静脉识别算法；解决了单个ULBP算法灰度范围小、识别精度不高，以及利用SURF特征点进行匹配时的耗时过长的问题。
E02F9/20;E02F3/28;H05B47/125;E02F9/00;E02F3/36	照明控制方法、系统及挖掘机	发明	本发明公开了一种照明控制方法、系统及挖掘机，涉及挖掘机技术领域。该照明控制方法用于对挖掘机的铲斗进行照明，照明控制方法包括：获取实时铲斗的图像；对比所述实时铲斗的图像和预设铲斗数据，并生成铲斗的偏移数据；以及当所述偏移数据大于预设值的时候，根据所述偏移数据调整照明位置，以使所述照明位置朝向所述铲斗实时所在的位置。该照明控制方法、照明系统及挖掘机均具有能够适应较恶劣的工况，且稳定性及可靠性较高的特点。
G06T7/40;G06K9/46;G06T7/90;G06K9/32;G06K9/62	对象分类方法、装置、设备及存储介质	发明	本发明涉及人工智能，提供一种对象分类方法、装置、设备及存储介质。该方法能够获取识别图像及识别对象，对识别图像进行关键点检测，得到多个关键点坐标信息，根据多个关键点坐标信息及对象特征提取对象感兴趣区域，提取对象感兴趣区域中的颜色特征及纹理特征，融合颜色特征及纹理特征，得到融合特征，基于二分类模型对融合特征进行分析，得到初始结果，若初始结果为预设结果，从二分类模型中提取与融合特征对应的特征图谱，将特征图谱及融合特征输入至多分类模型中，得到目标类别。本发明能够准确的确定出目标类别。此外，本发明还涉及区块链技术，所述目标类别可存储于区块链中。
G06F16/23;G01D21/00;G06F16/24;H04N7/18;G01R22/00;G01S19/14;G06K9/20	一种碳排放的计量系统、平台及方法	发明	本申请提供了一种碳排放的计量系统、平台及方法。计量系统包括：中央处理器、数据采集装置和定位装置；数据采集装置，用于获取待检测区域的用电量数据；定位装置，用于定位待检测区域的位置信息；中央处理器，用于在检测到当前碳排放计量参数与位置信息在当前时间段的标准碳排放计量参数不一致时，基于标准碳排放计量参数和用电量数据，确定电力碳排放量。本申请能够自动采集用电量数据，并根据用电量数据和该用电量数据的采集时间段对应的标准碳排放计量参数，计算电力碳排放量；这样，提高了电力碳排放量的计算效率和计算准确性。
G06N3/08;G06N3/04;G06K9/00;G06K9/62	一种基于多模态信息融合理解的全媒体新闻智能编目方法	发明	本发明公开了一种基于多模态信息融合的全媒体新闻智能编目方法，对全媒体新闻中的视频信息、语音信息、字幕条信息、人物信息进行统一表征与融合理解来获得多模态融合特征，使用多模态融合特征实现新闻的自动切片、自动编目描述、自动场景分类。本发明的有益效果在于：实现了面向全媒体新闻的自动化综合编目的完整流程，通过在视频、音频、文本多种模态融合的基础上生成拆条标记、新闻编目描述、新闻分类标签、新闻关键词、新闻人物，提高了编目方法的准确率与泛化性，并大幅减少人工编目时间。
G06N3/08;G06N3/04;G06K9/00;G06K9/32;G06K9/62	表格图像的识别方法、装置、设备和存储介质	发明	本公开提供了一种表格图像的识别方法、装置、设备和存储介质，涉及人工智能技术领域，具体涉及计算机视觉、深度学习等技术领域。表格图像的识别方法包括：获取表格图像的图像特征；基于所述图像特征，获得所述表格图像的表格结构信息，所述表格结构信息包括文本标签；基于所述图像特征和所述文本标签，获得所述表格图像中的文本区域的位置信息；基于所述位置信息在所述表格图像中确定所述文本区域，并识别所述文本区域中的文本内容。本公开可以简化识别流程。
A63B102/04;A63B69/40;G06K9/00;A63B71/06;A63B24/00;G06K9/62	乒乓球训练装置及训练方法、计算机可读存储介质	发明	本发明涉及图像处理技术领域，公开了一种乒乓球训练装置及训练方法、计算机可读存储介质。上述乒乓球训练装置包括处理单元、发球单元和图像采集单元；发球单元用于自动发球；图像采集单元用于采集运动员图像和训练过程中的乒乓球图像；处理单元用于获取图像采集单元采集到的图像，依据运动员图像识别运动员身份信息及分析运动员的运动姿态信息、以及依据乒乓球图像分析乒乓球的运动轨迹信息，并依据运动员的身份信息、运动员的运动姿态信息、乒乓球的运动轨迹信息中的至少一种，分析运动员的训练等级信息，并依据训练等级信息匹配相应的训练课程信息，以及发送发球指令。本发明提供的乒乓球训练装置可辅助运动员进行个性化训练，提升了训练效果。
G05D1/10	场地调查布点点位生成方法、装置、设备以及存储介质	发明	本发明涉及场地勘察的技术领域，尤其是涉及一种场地调查布点点位生成方法、装置、设备以及存储介质，场地调查布点点位生成方法包括：获取待勘察场地数据，根据待勘察场地数据触发无人机勘察指令，其中，所述无人机勘察指令包括无人机拍摄路径；根据所述无人机拍摄路径的顺序，获取对应的待勘察场地图像数据，并从所述待勘察场地图像数据中获取场地情况数据；根据所述场地情况数据，从所述待勘察场地数据中获取场地污染区域；在每个所述场地污染区域中生成场地布点点位信息，并将每个所述场地污染区域中的场地布点点位信息生成场地布点报告。本申请具有提升对场地勘察的效率的效果。
H04N7/18;G06F3/147;B63B15/00;G08B13/196;G06V40/16;G06F1/16;G06V20/10	一种舰船智慧值更岗亭系统	发明	本发明涉及一种舰船智慧值更岗亭系统，包括智慧值更仪和模块化岗亭，智慧值更仪安装于舰船顶部，包括电控云台、电机控制器、AI计算机及无线通讯模块，电控云台连接有夜视热成像摄像头，电机控制器控制摄像头转动进行数据采集，电控云台将摄像头采集到的数据信息通过无线通讯模块传送给AI计算机进行识别，并将智能识别的结果反馈给电机控制器，在模块化岗亭中安装有PC一体机，该PC一体机通过无线通讯模块与智慧值更仪进行数据信息的传输。本发明提供一种弥补当前值更岗亭软硬件系统存在的缺陷，集可全天候监控报警的智慧值更仪、模块化岗亭以及智慧岗亭值更软件于一体的舰船智慧值更岗亭系统，有效节约人力成本，提高舰船值更效率。
G06T5/20;G06K9/00;G06T5/00;G06K9/62	基于小样本量深度学习的特征提取方法及系统	发明	本发明公开了基于小样本量深度学习的特征提取方法，包括以下步骤：S1.建立人脸数据库：对人脸进行采集产生目标特征，并存入人脸数据库中；S2.人脸采集：通过人脸采集设备对目标物的人脸图像进行采集；S3.图片处理：对采集的人脸图像进行去噪处理；S4.特征提取：提取人脸图像中目标物的特征；S5.特征对比：将S4中提取的目标物的特征与人脸数据库中的目标特征进行对比。本发明还公开了基于小样本量深度学习的特征提取系统。本发明通过对图像进行去噪处理，使图像的识别精度得到提高，提高了图像信噪比水平，使该方法具有人脸图像特征提取速度快、准确度高的特点。
G06T7/136;G06T7/70;G06T7/80;G06T7/90;G06T7/12	基于视觉的转轴位姿检测方法和装置	发明	本申请涉及一种基于视觉的转轴位姿检测方法、装置、计算机设备和存储介质。所述方法包括：获取双目相机对目标转轴的工装部件进行采集得到的图像组；根据预设的图像识别策略，识别图像组包含的每个图像中的工装部件色块，并对识别出的工装部件色块分别进行标记，得到每个图像对应的标定图像；针对每个标定图像，在标定图像中识别各色块之间的分割线位置；根据各色块之间的分割线位置，计算目标转轴的位姿信息。该方法通过获取双目相机对工装部件的采集的图像组，识别图像组中工装部件的不同色块的位置信息，并根据不同色块的位置信息计算转轴的位姿信息，成本较低并且能够适用于各种自动化场景的转轴位姿测试方法，同时可以提高转轴位姿信息测量的准确性。
G06N20/00;G06K9/00;G06K9/62	基于图像的识别方法、装置、设备及可读存储介质	发明	本申请公开了一种基于图像的识别方法、装置、设备及可读存储介质，涉及机器学习领域。该方法包括：获取细胞图像；对细胞图像进行细胞识别，得到细胞识别结果；获取细胞图像对应的细胞参考标注，细胞参考标注为进行异常生命状态识别后对异常细胞进行标注得到的；将细胞参考标注和细胞图像进行对应存储，对异常细胞的识别过程进行迭代调整。通过对细胞图像中的异常细胞进行识别得到细胞识别结果，对人工进行异常细胞识别的过程进行辅助；而在人工确定异常细胞之后，得到细胞参考标注对细胞图像进行标注，反向对识别过程中应用于模型进行训练，形成了在训练和辅助之间的良性循环过程，提高了异常细胞识别的准确率和效率。
G06N5/02;G06N3/04;G06K9/62	基于迁移学习与知识蒸馏的珍稀濒危植物叶片识别方法	发明	本发明提出了基于迁移学习与知识蒸馏的珍稀濒危植物叶片识别方法。首先对珍稀濒危植物叶片数据集进行扩充，然后替换已训练好的AlexNet和VGG16模型的最后一层全连接层进行迁移学习，达到了较高珍稀濒危植物叶片图像的识别准确率，最后，使用知识蒸馏，将AlexNet和VGG16模型的知识迁移到轻量级模型中。实施结果表明，相比其他方法，本文方法训练的轻量级珍稀濒危植物叶片识别模型，不但具有珍稀濒危植物叶片识别的高准确度，同时减少了识别模型的复杂度。
G06N3/08;G06N3/04;G06K9/34;G06K9/32;G06K9/40;G06K9/62	一种融合深度学习与逻辑判断的智能方法及系统	发明	本发明提供一种融合深度学习与逻辑判断的智能方法及系统，所述方法包括：获取答题卡图像；利用预先训练的图像分割模型对答题卡图像进行图像分割，以在答题卡图像上识别出各选项区域及其参数信息，参数信息包括坐标信息和大小信息；根据选项区域的坐标信息，判断是否存在缺失的选项区域；若是，则根据缺失的选项区域的相邻选项区域的坐标信息及选项区域的大小信息，补入缺失的选项区域；输出所识别得到的答题卡图像的各选项区域。本发明通过融合深度学习神经网络模型和逻辑判断两项成功解决了模糊图像特征点比较少、图像噪声比较大很难处理的情况，提高了选项区域的识别精度，并且能够很好的解决漏识别的问题。
G06T7/187;G06T7/62;G06T7/90	用于自动提取图像中目标区域的方法、系统及存储介质	发明	本发明提出用于自动提取图像中目标区域的方法、系统及计算机可读存储介质。该方法包括步骤：A.从待处理的图像中选取至少一个区域，所述区域包含目标区域的至少一部分，所述目标区域被限定为至少与图像像元色彩相关；B.获取所述区域所具有的特征信息，所述特征信息至少包括图像像元色彩信息；C.比较所获取的所述特征信息与对应的预设标准，将所述区域中达到所述预设标准的部分识别为所述目标区域；以及D.获取所述目标区域的特征信息。本发明所提出的用于自动提取图像中目标区域的技术节省了提取成本，提高了提取效率，使得批量化、智能化的识别提取处理成为可能。
B65F1/00;B65F1/14	一种基于交叉带式分拣结构的智能垃圾分类系统	发明	一种基于交叉带式分拣结构的智能垃圾分类系统，属于垃圾分类技术领域，用以解决现有的垃圾分类系统对于垃圾分类的分拣效率不高的问题。该系统包括：数据采集模块、主控制模块、传送模块、垃圾容纳模块；其中，数据采集模块包括摄像头，摄像头用于采集图像数据；主控制模块包括图像识别子模块和驱动子模块，图像识别子模块用于根据图像数据对垃圾类别进行识别，驱动子模块用于根据垃圾类别信息驱动传送模块进行不同模式的传动；传送模块设置在所述垃圾容纳模块上方，包括传动轴垂直交叉且不相交的两条传送带和电机。本发明系统垃圾传送采用交叉带式结构，相比于人工分类，节约了人力物力成本，且更加智能、分类效率更高。
G06N3/08;G06T7/73;G06N3/04;G06K9/62	一种用于目标定位和姿态估计的深度学习模型	发明	本发明提供一种深度学习模型，输入二维图像，输出二维图像中目标物体的类别及其在该图像中的最小包围矩形，以及该目标在世界坐标系下的位置与姿态，对推进计算机视觉在机器人、自动驾驶等领域应用具有重要意义；与此同时，还提供了一种用于上述深度学习模型的训练样本生成方法，样本生成效率高，可以给该深度学习模型的训练提供充足的训练样本。
G06F3/01;G06F16/587;G06F1/3234;G06F1/3206	一种降低手持移动设备功耗的方法及装置	发明	本申请提供了一种降低手持移动设备功耗的方法及装置，该方法在监测到目标程序的界面中有触摸事件时，判断数据库中是否存在目标对象的信息，若存在，则从目标对象的信息中获取目标对象的坐标位置，将目标程序的界面中包含坐标位置的设定大小的区域作为第一候选区域，截取第一候选区域，得到第一图像，实现截取目标程序的界面中的一部分，减少截取区域，进而减少数据处理，降低手持移动设备的功耗，改善游戏卡顿问题。
G06N3/08;G06N3/04;G06K9/46;G06K9/32;G06K9/62	字符识别及神经网络训练方法和装置	发明	本公开实施例提供一种字符识别及神经网络训练方法和装置，采用卷积神经网络和分类器来从目标图像中识别出字符。一方面，由于无需采用循环神经网络，从而提高了字符识别效率；另一方面，通过从多组候选超参数中选取较优的超参数来建立卷积神经网络，以保证卷积神经网络的感受野，使提取的特征能够包含更多有效信息。因此包括该卷积神经网络和分类器的目标神经网络总体上能够满足预设的约束条件，从而使目标神经网络能够获得较高的字符识别准确度。
G06T7/66;G06T7/60;G06T7/73;G06T7/80	一种距离的获取方法、装置、设备及可读存储介质	发明	本申请实施例提供了一种距离的获取方法、装置、设备及可读存储介质，获取待测距物体的实际高度和图像，从图像中提取目标区域，目标区域为图像中的待测距物体的成像的外接矩形区域，获取目标区域的区域高度，依据实际高度、区域高度、以及第一像素参数确定第一距离。由于区域高度为图像中的待测距物体的成像的外接矩形区域在图像中、竖直方向上的边的像素数量，且第一像素参数为在图像中、预设的单位尺寸在竖直方向上包括的像素的数量，实际高度、区域高度、以及第一像素参数与待测距物体与地面的位置关系无关，本方法不受待测距物体所处的地面与设置有摄像头的车辆所处的地面是否在同一水平面的影响，可见，本方法适用性广且准确度高。
G06N3/08;G06N3/04;G06K9/34;G06K9/20	一种信息获得方法、装置、设备及存储介质	发明	本申请公开了一种信息获得方法，包括以下步骤：获得针对目标部位的目标超声图像；对目标超声图像进行图像识别，获得目标超声图像中存在的目标关注区域的轮廓测量信息；根据在目标部位的位置参考图中对目标关注区域的标记，获得目标关注区域的相对位置信息；在检测到对目标关注区域的激活操作的情况下，关联显示目标关注区域的轮廓测量信息和相对位置信息。应用本申请所提供的技术方案，通过对目标超声图像的识别，及对位置参考图中目标关注区域的标记，可以准确获得目标关注区域的相关信息，为后续进一步操作提供有利依据。本申请还公开了一种信息获得装置、设备及存储介质，具有相应技术效果。
G06T7/00;G06N3/08;G06T17/00;G06N3/04;G06T7/13;G06K9/62	一种基于深度学习的强对流天气雷达图识别模型及方法	发明	本发明公开一种基于深度学习的强对流天气雷达图识别模型及方法，首先根据雷达基数据中回波反射率因子生成反射率图像，对强对流天气的雷达图像样本进行分析，提取风暴单体的图像特征，结合常用气象因子建立样本图像特征数据库，然后，采用深度学习建立雷达图像自动标注系统框架，利用FasterR‑CNN模型自动识别并对其进行分类，最后采用改进的双向ConvST‑LSTM来存储时间和空间信息，同步进行轨迹识别强对流天气现象的移动；本发明充分考虑强对流天气分型特征以及气象要素的影响因子，采用改进的双记忆递归单元存储时间和空间信息，增加相邻状态之间的转换深度，提高处理短期变化的能力，从而提高模型对雷达图像的识别能力。
G10L15/06;G10L15/16;G06N3/04;G10L25/63;G06K9/00;G10L15/02;G06K9/62	海量音视频情感识别系统	发明	本申请涉及海量音视频情感识别系统，包括：声学特征抽取模块，从音频数据中抽取声学特征；语音情感识别模型预训练模块，利用海量无标注的音频数据，对语音情感识别模型进行预训练；语音情感识别模型微调模块，利用少量标注的音频数据，对语音情感识别模型进行微调；图像特征抽取模块，用于从输入的视频数据中，抽取图像特征；图像情感识别模型预训练模块，利用海量无标注的视频数据，对图像情感识别模型进行预训练；图像情感识别模型微调模块，利用少量标注的视频数据，对图像情感识别模型进行微调；多模态融合模块，将微调后的语音情感识别模型和图像情感识别模型进行融合；情绪状态预测模块，利用多模态融合后的结果，预测个体的情绪状态。
A61B5/346;A61B5/347;A61B5/35	基于注意力机制的12导联心电图整体分类方法和装置	发明	本申请公开了基于注意力机制的12导联心电图整体分类方法和装置，所述方法包括：获取12导联心电图的原始图像；对所述原始图像中记载的波形数据进行切分，得到切分后的波形数据；基于神经网络对所述切分后的波形数据进行深度特征提取，得到每个导联的特征数据；基于注意力机制对所述特征数据进行特征转换，得到每个导联的深度特征；基于全连接层对所述深度特征进行分类，得到对所述原始图像的分类结果，能够充分利用12导联心电图进行整体分类，提高图像分类的准确性。
G06Q30/02;G06K9/62	一种多维度箱包价格获取方法、装置及系统	发明	本发明涉及一种多维度箱包价格获取方法、装置及系统，对待检测的箱包进行图像提取，获取至少一个图像；基于至少一个图像，获取该箱包的第一维度数据和第二维度数据；将所述第一维度数据输入至预先训练的第一模型得到第一数值，将所述第二维度数据输入至预先训练的第二模型得到第二数值；基于所述第一数值和第二数值获取待检测的箱包的价格。本发明提供的多维度箱包价格获取方法、装置及系统能够综合箱包的多个维度数据，得到箱包的行情价格，实用性较高。
G08B3/10;B60Q5/00	车辆提示方法、装置、电子设备、存储介质及程序产品	发明	本申请提供一种车辆提示方法、装置、电子设备、存储介质及程序产品。方法包括接收来自车辆控制设备的请求消息，请求消息用于请求车辆发出提示音；提示音用于持有车辆控制设备的目标用户定位车辆所在的位置；获取目标用户的标识信息，以及，目标用户与车辆之间的距离；根据目标用户的标识信息，确定目标用户对应的提示音；根据目标用户与车辆之间的距离，确定提示音的播放音量；控制车辆采用提示音的播放音量，向车辆外部发出提示音。本申请提高了用户获取自己的车辆所在的位置的速度和准确性。
G06N3/08;G06N3/04;G06K9/62	网络训练方法及装置、目标识别方法及装置和电子设备	发明	本公开涉及一种网络训练方法及装置、目标识别方法及装置和电子设备，该方法包括：根据第一样本图像的标注结果及第一识别结果，通过第n‑1轮的多个第一损失函数，分别对第n‑1轮训练的目标识别网络进行训练，得到多个第n中间状态的目标识别网络；根据多个第n中间状态的目标识别网络，确定第n轮训练的目标识别网络；根据第一损失函数的超参数优化函数及采样分布，更新第n‑1轮的多个第一损失函数的超参数，得到第n轮的多个第一损失函数；在满足训练条件的情况下，得到训练后的目标识别网络。根据本公开实施例，能够在不需要人为干预下进行自动地第一损失函数设计，大大提升目标识别部署系统的部署效率。
G06N3/08;G06N3/04;G06K9/22;G06K9/00	一种基于手持终端图像的目标位置情报生成方法	发明	本发明提供一种基于手持终端图像的目标位置情报生成方法，包括以下步骤：当发现可疑目标时，手持终端的摄像头对目标场景进行图像采集，得到监控图像；服务器在监控图像中识别出人物对象和/或车辆对象，并估计人物对象的方位以及人物对象与摄像头中心点的实际距离，以及，估计车辆对象的方位以及车辆对象与摄像头中心点的实际距离。服务器生成情报文本信息。本发明将对象区分为人物对象和车辆对象，针对人物对象和车辆对象分别采用不同的距离识别算法，从而有效提高目标对象距离识别的精度。
G06T7/00;G06N3/08;G06T7/70;G06N3/04;G06T7/80	一种碳纤维碳丝质量在线检测系统和方法	发明	本发明公开了一种碳纤维碳丝质量在线检测系统和方法，系统包括数据采集子系统、数据分析子系统和异常报警子系统；所述数据采集子系统，用于获取碳丝的高分辨率图像；所述数据分析子系统，用于基于深度学习的神经网络分析碳丝的高分辨率图像，自动检测识别碳丝的毛丝、并丝缺陷；用于图像数据管理；所述异常报警子系统，用于对异常图像进行报警。本发明可以准确检测出碳纤维碳丝生产过程存在的大量毛丝、并丝，该碳纤维碳丝质量在线检测，自动化程度高，排除了人为因素的干扰，可高效、准确、实时地进行碳纤维碳丝的毛丝、并丝检测。
G01J5/00;G06K9/00	一种基于图像识别的额温测量方法	发明	本发明公开了一种基于图像识别的额温测量方法，属于红外测温技术领域。该方法将可见光摄像头和红外成像模组组成等位同向的观测设备；通过可见光摄像头和红外成像模组同时采集图像，并建立两者图像之间的映射关系；根据可见光摄像头采集的图像，识别出人脸的额部区域，从而输出人体额温。本发明可同时识别出多个人体的额部，避免其他热源的干扰，测温更加准确。
H04N9/31	基于投影仪的拍照处理方法、系统、电子设备及介质	发明	本发明公开了一种基于投影仪的拍照处理方法、系统、电子设备及介质，涉及图像处理技术领域，用于解决由于主题图片的部分投影打在了用户身上而导致照片中用户图像存在投影遮挡的问题，其中方法包括：获取第一照片，第一照片基于用户和主题图片经由投影仪在幕布上的投影得到；获取第二照片，第二照片基于用户和纯色图片经由投影仪在幕布上的投影得到，且第二照片和第一照片中的用户姿势相同；识别第一照片中的背景图像并记为第一背景图像，识别第二照片中的用户图像并记为第二用户图像；拼接第一背景图像和第二用户图像，得到成品照片。本发明避免了成品照片中用户图像被遮挡，即提高了成品照片中用户图像与背景图像的融合效果。
G06T7/11;G06T7/136;G06N3/04;G06K9/00;G06T7/13	图像文字识别方法、系统、电子设备及存储介质	发明	本发明公开了一种图像文字识别方法、系统、电子设备及存储介质，包括：对目标图像进行轮廓检测，得到第一位置坐标集，所述第一位置坐标集表征所述目标图像的轮廓信息；对所述目标图像进行特征提取，得到多个特征集，所述特征集表征所述目标图像中的格式信息及语义信息；将所述第一位置坐标集及特征集输入至预设的识别模型，获取目标图像的识别结果。通过像素特征获取所述图像切片所包括文字对应的字体、大小、颜色等格式信息。通过语义特征获取所述图像切片所包括文字对应的在语言上所蕴含的意义。通过对所述目标图像进行轮廓检测，得到第一位置坐标集，以便于对折痕、倾斜、扭曲等情况的目标图像中的各种角度以及各种弯曲形状文字的抽取。
G06N3/08;G06N3/04;G06K9/62	一种基于样本可信度的深度神经网络图像识别方法及系统	发明	本发明属于图像识别领域，具体涉及一种基于样本可信度的深度神经网络图像识别方法及系统，方法包括获取待处理的图像，将待处理的图像输入到训练好的深度神经网络模型中，再将每个图像传入预识别网络后的输出的结果，经过Softmax处理后的最大值，作为该图片的可信度，对于可信度高的图片，在经历浅层卷积模块后即得到识别结果，对于低可信度图片，将进入到下一层网络再次进行特征提取、预识别，再重复以上操作，即计算其可信度直到图片可信度达到高可信度或者最深层网络；本发明样本分流的方式，减少了网络的计算量，训练过程中实现可信样本与不可信样本的分层隔离训练，提高各自的识别准确率，与抗干扰能力。
G06K9/62	基于多模型的证件分类方法、装置、设备和存储介质	发明	本申请涉及人工智能技术领域，提供一种基于多模型的证件分类方法、装置、设备和存储介质，方法包括：获取待处理的证件图像；调用预先训练好的预设数量的证件分类模型，并获取各证件分类模型的分类精确度；根据分类精确度，从所有证件分类模型中筛选出满足预设条件的目标证件分类模型；将证件图像输入至各目标证件分类模型中，获取各目标证件分类模型分别输出的与证件图像对应的多种证件类型的概率数值；基于所有概率数值，确定出与证件图像对应的目标证件类型。本申请能够有效提高对待处理的证件图像的识别准确率。本申请还可以应用于区块链领域，上述目标证件类型等数据可以存储于区块链上。
G08G1/017;G06F16/55;G06F16/58;G06F16/583	车辆识别方法、装置、电子设备及计算机可读存储介质	发明	本申请提供了一种车辆识别方法、装置、电子设备及计算机可读存储介质；涉及云技术的大数据和数据计算；方法包括：获取车辆的实时的第一时空数据记录；对车辆发送的近距离通信信号进行解调处理，得到车辆的车牌号；当基于车辆的车牌号比对通过时，基于车牌号从数据库中查询车辆的历史的第二时空数据记录；当第一时空数据记录与第二时空数据记录的比对结果满足时空约束条件时，调用机器学习模型对车辆的车辆图像进行外观信息识别处理，以得到第一外观信息；从数据库中查询与车辆关联的第二外观信息，将第一外观信息与第二外观信息进行比对；基于比对结果生成表征车辆是否为套牌车的识别结果。通过本申请，能够准确高效地识别套牌车。
G06N3/08;G06N3/04;G06K9/00;G06K9/62	静脉识别模型的训练方法、静脉图像的识别方法及装置	发明	本申请提供了一种静脉识别模型的训练方法、静脉图像的识别方法、装置、电子设备及存储介质。训练方法包括：确定第一训练图像对应的第一高维静脉特征以及第一训练图像中标签的预测分布；获取多个第二高维静脉特征；将第一高维静脉特征与多个第二高维静脉特征输入图神经网络，确定第一训练图像中标签的第一分布；根据标签的第一分布与第一训练图像的标签，确定第一训练图像中标签的目标分布，并基于标签的目标分布以及标签的预测分布，确定静脉识别模型。本申请提供的静脉识别模型在学习了输入类型图像的标签分布的基础上，同步学习了标签与标签之间关系的目标标签分布，这样在提高了传统预测模型识别准确率的同时，进一步的提升了识别效果。
B23K26/362;B23K26/067;B23K26/06;B23K26/70	一种激光刻蚀装置、方法及系统	发明	本申请公开了一种激光刻蚀装置，包括激光器、扩束镜、扫描振镜、聚焦透镜，所述装置还包括加工平台，其特征在于，所述加工平台包括承物台、第一旋转组件和第二旋转组件；所述承物台用于承载固定刻蚀标的元件；所述第一旋转组件和第二旋转组件的旋转轴垂直，所述第一旋转组件用于驱动所述承物台在所述承物台所处平面内旋转，所述第二旋转组件用于驱动所述承物台翻转；所述装置还包括控制器，所述控制器与所述激光器、所述扫描振镜、所述第一旋转组件和所述第二旋转组件电连接。本申请还相应提供了一种激光刻蚀方法和激光刻蚀系统，能够在mini LED显示面板的正面、侧面和背面上精确地刻蚀线路。
G06T17/05;G06T7/73;G06T19/20	一种用于视觉算法迭代优化的系统及方法	发明	本申请的目的是提供一种用于视觉算法迭代优化的系统及方法，该系统中每一数据采集模块用于采集所在车辆的行车数据；视觉地图模块用于根据当前场景内的所有车辆的行车数据构建抽象点云地图，并确定当前场景内的所有车辆的位姿信息；维度转换模块用于根据所述抽象点云地图计算出对应的三维点云信息，以进行重建三维场景；自标注模块用于在重建的三维场景中自动标注交通目标，得到标注信息；模型训练模型用于根据所述标注信息迭代训练所述视觉地图模块、维度转换模块及所述自标注模块，并将迭代训练结果反馈至当前场景对应的数据采集模块。从而实现视觉算法的协同迭代优化，低成本高效率提升视觉算法性能。
G06K9/00;G06K9/20;G06K9/62	安全帽的识别方法、装置、计算机设备和存储介质	发明	本发明提供了一种安全帽的识别方法、装置、计算机设备和存储介质。该安全帽的识别方法包括：获取待识别的图像；通过识别模型，确定图像中的坐标框和坐标框的标签，其中，坐标框包括标签为佩戴安全帽的第一坐标框和标签为参照物的第二坐标框；以及当第一坐标框与第二坐标框满足预设位置关系时，确定图像在第一坐标框处存在安全帽，其中，预设位置关系用于表征安全帽与参照物的相对位置关系。通过本发明，能够降低安全帽的误检率。
G06F3/0481;G06K9/00;G06K9/62	基于人机交互的收银纠错方法及装置	发明	本发明实施例公开了一种基于人机交互的收银纠错方法及装置。方法包括：获取并呈现对商品图像所识别得到的至少一个第一商品识别结果；至少一个第一商品识别结果由商品识别模型输出得到；监测用户在人机交互界面针对任一第一商品识别结果执行的选择操作及更正操作，获取用户更正数据，用户更正数据包含第二商品识别结果，第二商品识别结果为所选择的第一商品识别结果的纠错结果。利用本发明实施例，用户在发现商品识别错误时能及时地进行更正纠错，提升了商品结算的准确率。
G06T15/02;G06T15/00;G06N3/08;G06N3/04;G06K9/62	生成器的训练方法及装置、存储介质和电子装置	发明	本发明公开了一种生成器的训练方法及装置、存储介质和电子装置，可应用于图像处理领域。包括：使用上一轮训练得到的风格图像生成器将第一真实图像转换成第二风格图像，使用上一轮训练得到的真实图像生成器将第二风格图像转换成第三真实图像；使用上一轮训练得到的真实图像生成器将第一风格图像转换成第二真实图像，并通过上一轮训练得到的风格图像生成器将所述第二真实图像转换成第三风格图像；确定预设的对抗损失函数在本轮训练时的取值；根据对抗损失函数在本轮训练时的取值，对上一轮训练得到的风格图像生成器和上一轮训练得到的真实图像生成器中的参数进行本轮训练的调整。本发明解决了图像风格化的准确率较低的技术问题。
G06F16/583;G06F3/0484	图像的识别方法、装置、计算机设备及存储介质	发明	本公开公开了一种图像的识别方法、装置、计算机设备及存储介质，涉及图像处理技术领域，尤其涉及智能检索、图像识别、深度学习等人工智能领域。具体实现方案为：响应于获取的图像选中操作，确定所述选中操作针对的目标图像及所述选中操作的触发位置；确定目标图像中各个待识别对象与所述触发位置间的距离；根据各个待识别对象与所述触发位置间的距离，确定目标识别对象；对目标识别对象进行识别，以生成识别结果。从而可以通过用户选中行为的位置信息，确定可能与用户述求相关联的内容，不仅可以提高图像识别的速度和准确性、而且降低了图像识别过程的资源消耗，改善了用户在图像识别过程中的体验，使图像搜索更加精准，提升了图像搜索的性能。
G06N3/08;G06N3/04;G06K9/00	一种动态手势识别方法、装置、系统及可读存储介质	发明	本发明公开了一种动态手势识别方法、装置、系统及计算机可读存储介质，该方法包括采用预先建立的手势识别网络模型对获取的手势视频信息进行识别，得到与每帧视频图像各自对应的控制手手势框；对每帧视频图像的控制手手势框进行质心提取，得到与每帧视频图像中的各个像素点分别对应的各个质心点；依据与每帧视频图像中的各个像素点分别对应的各个质心点，确定出手势的各个控制点；对各个控制点进行曲线拟合，得到对应的手势轨迹；采用预先建立的分类器对手势轨迹进行识别，得到与手势轨迹对应的手势信息；本发明在使用过程中能够实现对动态手势的识别，有利于提高手势识别的识别效率和识别精确度。
G06F3/01;G06F11/22;G06F3/0481;G06F11/26;G06F3/0484	一种车载多媒体功能的自动化测试方法以及装置	发明	本发明公开了一种车载多媒体功能的自动化测试方法，首先生成表示所获取的合格多媒体屏幕的用户输入界面图像的图像信息，训练机械手臂学习所述图像信息识别算法以及所述识别对字符和/或图标的用户选择，并标定所述机械手臂动作；预设图像模板信息，机械手臂按照标定动作模拟测试多媒体，拍摄获取所述测试的多媒体屏幕的用户输入界面的图像的即时图像信息；即时图像信息与图像模板信息比对，判断多媒体是否合格。本发明的有益之处实现车载多媒体功能的自动化测试，自动截取保存故障问题数据，分析故障问题的产生的因素，并记录测试结果和测试数据，实现自动化测试，从而替代人工，节约人力成本，并提高车载多媒体的开发效率以及质量。
G06T7/00;G06T7/11;G06N3/08;G06V10/80;G16H30/20;G06N3/04;G06V10/82;G06T5/00	医学图像的识别方法、装置、电子设备及存储介质	发明	本发明实施例公开了一种医学图像的识别方法、装置、电子设备及存储介质。其中，医学图像的识别方法，包括：将医学影像图片输入分割模型中，得到医学影像图片中目标的识别结果的特征图，分割模型包括下采样层、通道注意力模块，下采样层包括多层残差单元，每层残差单元对医学影像图片卷积输出后的特征均分，并逐层进行卷积和残差融合，将分层进行特征融合后的融合特征输入通道注意力模块，并将医学影像图片的原特征与卷积输出后的特征进行跨层连接，通道注意力模块用于调整权重系数，并根据原特征与权重系数得到分割模型输出的特征图。本发明的实施例，可以有效提升医学图像的目标分割准确性。
G01C21/32;G01C21/34	基于地面纹理信息的地图构建方法和系统及移动机器人	发明	本发明公开了基于地面纹理信息的地图构建方法和系统及移动机器人。本发明在获取选定场景区域的拓扑信息后，可以先对其中相邻的表示规划地图节点的预设标记之间的间距距离进行判断，如果间距距离过大，则在相邻的预设标记之间增设多个增插地图节点，由此，构建地图中除了包含在预设标记处采集到的地面纹理信息之外，还可以包括在增设的增插地图节点处采集到的地面纹理信息，从而，地图构建所使用的地图节点数量，可以不局限于在选定场景区域中实际部署的预设标记的数量，而是可以根据需要简单且灵活地增设，进而，有助于提高构建地图中的地图节点密度，提高所构建地图的导航定位精度。
G06K17/00;G06K9/00	一种面部遮挡的移动轨迹绘制方法及系统	发明	本发明公开了一种面部遮挡的移动轨迹绘制方法及系统，公共环境中安装有多个RFID阅读器和多个视频识别设备，所述口罩内设置有RFID标签，通过RFID阅读器识别口罩中的RFID标签，并通过视频识别设备来识别目标对象的身份，与RFID标签建立关联，绘制目标对象的移动轨迹。本发明可以在面部遮挡的情况下，绘制目标对象的移动轨迹，有利于安全防疫。
G01D21/02;G06K19/06	一种自适应高精度数字测试系统设计方法及测试系统	发明	本发明公开的一种自适应高精度数字测试系统设计方法及测试系统，属测力系统制造领域。本发明通过识别图像数据实现应变式力传感器身份图像的识别和系数的自动导入，采用图像定位三维空间下传感器坐标，结合传感器测试数据实现三维空间下物体的质量质心测量，结合红外非接触测温原理，能够实现非接触条件下传感器自动温度补偿标定，还能够为复杂环境下测力传感器的使用提供多点非接触温度补偿。本发明能够将硬件问题转化为软件计算问题，降低硬件系统复杂度，提高系统的电磁兼容性，且能够减少测试设备过多导致测试系统的局限性以及人工因素引入误差的不确定性，同时避免置入温度传感器引起弹性体受力不均匀造成的误差，提高工作效率。
G08G1/017;G08G1/14;G07B15/02	一种直进和斜进停车位的自助停车收费系统	发明	本发明公开一种直进和斜进停车位的自助停车收费系统，停车位的底部中间位置设置可以摄像机，正对所述的停车位的进出通道，并设置唯一的设备编号，匹配对应的停车位，所述的摄像机设置无线模块，可通过无线网络连接远程服务器，所述的远程服务器设置车牌识别功能和停车位收费管理方法，包括以下步骤：摄像机每隔固定时间T采集停车位图像fi，发送给远程服务器；当车辆驶入停车位后，远程服务器识别车牌号码P0，将车牌号码P0，停车时间ti和停车位图像fi保存；当车辆停在停车位上，远程服务器识别出车辆的车牌号码P0，则保存当前时间tk和停车位图像fk；当车辆驶出停车位后，远程服务器识别停车位为空，或者识别出不同的车牌号码，则计算停车费q=(tk‑ti)*r,然后进行关联账户扣费。
G06T7/11;G06K9/46;G06T7/90;G06K9/62	利用双光谱图像解析识别和量化VOC泄漏的方法	发明	利用双光谱图像解析识别和量化VOC泄漏的方法，属于大气污染监测技术领域。采用图像识别技术实现可见光图像中VOC污染泄漏等烟雾排放的识别，识别并分离红外热成像高温热源区，判定高温气体排放，从而实现VOC泄漏或排放行为的判定，最后结合排放口半径等数据估算瞬时排放量和某一段时间的总排放量。本发明提供的方法，可以全天候监视石油石化重点生产装置，即时判定是否存在VOC泄漏行为，并提供即时图像、识别过程图像和结果证明，为石油石化园区健康生产提供了一种监控手段，使之能够即时发现并应对重点生产装置VOC泄漏等突发情况。
E21F17/18;H04W64/00;E21C35/04;G08B21/02;H04W4/021;H04N5/225	掘锚机的作业安全监测系统、方法、装置	发明	本发明公开了一种掘锚机的作业安全监测系统，包括设置于掘锚机的后车的摄像头；设置于掘锚机的前车的UWB定位装置；ID识别卡；主机；报警装置；摄像头用于采集掘锚机周围区域的监测图像；ID识别卡用于工作人员佩戴；UWB定位装置用于对掘锚机周围区域的ID识别卡进行识别定位，获得识别定位信息；主机用于根据监测图像和识别定位信息确定是否存在安全隐患情况，若是，则控制报警装置报警。本申请中结合摄像头和UWB定位装置的工作特性，对监测图像和识别定位信息进行分析，识别工作人员的安全隐患，从而保证工作人员作业的安全性。本申请还提供了一种掘锚机的作业安全监测方法、装置，具有上述有益效果。
G08G1/0968;G08G1/0967;G08G1/01;G08G1/123	一种辅助驾驶方法和装置	发明	本发明实施例提供了一种辅助驾驶方法和装置，上述方法包括：获取车辆的定位信息和车辆上第一设备采集的图像，图像的拍摄时间和定位信息的定位时间相匹配；识别图像中与车辆行驶相关的第一交通元素；识别定位信息所表征位置对应的导航数据中与车辆行驶相关的第二交通元素；基于第一交通元素和第二交通元素，确定针对车辆的交通提示信息，并输出所确定的交通提示信息。采用上述方法，为用户提供了更为准确的路况信息，提高了用户的出行和导航体验。
G06T7/00;G06T7/11;G06N3/08;G06T7/62;G06N3/04;G06T7/13;G06K9/62	堆石图像粒径识别方法、装置、电子设备及存储介质	发明	本公开提出了一种堆石图像粒径识别方法、装置、电子设备及存储介质，以解决工程堆石粒径大小难以直接检测的问题。本公开包括：获取堆石标注图像、识别堆石区域、分割堆石区域、提取堆石边缘轮廓、拟合堆石区域和计算堆石粒径。本公开利用不同的神经网络算法分别实现目标识别堆石区域和提取堆石边缘的功能。通过几何拟合参数化规范堆石粒径，并结合抽样调查的方法，提高堆石粒径信息的科学性和准确性，为大规模工程堆石的粒径检测提供了一种快速有效的方法，对提高工程检测效率、保证工程质量有重要意义。
H04N5/232;H04N5/225	一种解决人脸解锁与拍照冲突的方法及系统	发明	本发明公开了一种解决人脸解锁与拍照冲突的方法及系统，触发人脸解锁后如果相机资源被占用，判断开启的是否是前置摄像头，如果是直接利用前置摄像头执行人脸解锁逻辑，否则开启前置摄像头后执行人脸解锁逻辑。利用本发明，用户需要进行人脸解锁设备时不需要退出相机或相关应用，用户只需要直接触发人脸解锁事件就可以完成人脸解锁，同时不会影响相关应用的相机逻辑。
G06T17/00;G06T7/73;G06K9/00;G06K9/62	三维重建方法、网络模型训练方法、装置及电子设备	发明	本申请涉及一种三维重建方法、网络模型训练方法、装置及电子设备，属于计算机技术领域。该三维重建方法包括：获取双目相机采集的图像对，图像对包括第一图像和第二图像；利用预先训练好的识别模型对第一图像中的目标物进行识别，得到目标物所在的矩形区域；将目标物所在的矩形区域作为识别点，在第二图像中找到与矩形区域对应的目标矩形区域；根据目标物所在的矩形区域以及目标矩形区域，得到目标物的三维坐标。本申请实施例中，利用识别模型对第一图像中的目标物进行识别，以便在二维空间上将所需要重建的物体范围确定，从而缩小了三维空间下的重建计算量，进而解决了现有三维重建速度过慢，计算成本过高的问题。
G06F40/289;G06F40/211;G06K9/34;G06K9/00;G06F40/30	票据处理方法、装置、电子设备和存储介质	发明	本公开公开了一种票据处理方法，涉及人工智能领域，尤其涉及自然语言处理和图像处理领域。具体实现方案为：票据包括多个预设的主题以及与各个主题对应的内容，使用第一识别模型对票据图像进行自然语言处理，得到票据中的各个主题与各个内容之间的对应关系，作为第一识别结果；使用第二识别模型对票据图像进行图像处理，得到票据中的各个主题与各个内容之间的对应关系，作为第二识别结果；根据第一识别结果和第二识别结果生成票据信息。本公开还公开了一种票据处理装置、电子设备和存储介质。
G08G1/017;G08G1/14	一种基于车辆定位识别的停车场监控管理系统	发明	本发明涉及停车场管理领域，公开了一种基于车辆定位识别的停车场监控管理系统，该停车场监控管理系统包括：后台服务器、数据中心、传感装置、摄像头、用户终端。传感装置检测是否有车辆并输出感应信号，感应信号触发安装于每条停车场行车道上方的摄像头，该摄像头用于捕获车辆行驶轨迹并抓拍车牌号值，并将信号传输至数据中心。数据中心包括图像采集和车牌号值识别处理装置，用于采集停车场内车辆的图像并识别车牌号值，通过比对出车辆最后定位，将结果传输至后台服务器。后台服务器用于存储车辆信息，及将车辆定位结果反馈至用户终端，便于用户获取车辆位置。该停车场监控系统区别于市面上的停车位传感系统，优势在于成本低，兼容性强。
G06F3/01;G06K9/00	交互装置、交互方法、计算机可读存储介质以及计算机程序产品	发明	本公开涉及交互装置、交互方法、计算机可读存储介质以及计算机程序产品。一种交互装置，使用户能够与显示设备中所显示的虚拟车辆进行交互，所述交互装置包括：存储器，其上存储有指令；以及处理器，被配置为执行存储在所述存储器上的指令，以执行以下处理：获取所述用户的实时图像以及所述用户的实时动作；根据所述实时图像，识别所述用户的用户特征；以及生成与所述用户特征匹配的所述用户的虚拟形象，并使所述显示设备在显示所述虚拟车辆的同时显示所述虚拟形象，其中，所述虚拟形象能够根据所述用户的实时动作而做出相应的动作，并且所述虚拟车辆能够响应于所述用户的实时动作而进行操作。
G06F3/0488;G06Q50/20;F21S6/00;F21V33/00;G06F40/186;G06F40/18;G06K9/20	一种智能台灯自动统分的方法及智能台灯	发明	本发明公开了一种智能台灯自动统分的方法及智能台灯，可以实现待统分材料上的分数内容以及学生信息的自动识别、自动统分和自动录入。本发明可以有效地通过智能台灯辅助教师给学生作业或者考试情况进行统分，并进行成绩的自动录入，简化了教师工作，且适用性强，无需提前录制坐标，智能化程度高。
G06N3/08;G06N3/04;G06K9/00	公交车进站行为检测方法及装置	发明	本申请适用于公交车辆技术领域，具体公开了一种公交车进站行为检测方法及装置，在该方法中，获取公交车进站指令；基于所述公交车进站指令，采集车辆操作信息；识别所采集的车辆操作信息是否与预设的规范操作条件相匹配，并根据识别结果相应地确定公交车的进站行为是否规范。由此，能有效检测公交车的进站行为是否规范。
G06N3/08;G06N3/04;G06K9/62	一种面向训练目标视角不完备的SAR目标识别的自学习方法	发明	本发明公开了一种面向训练目标视角不完备的SAR目标识别的自学习方法，获取训练集；从训练集中提取两个SAR图像；以两个SAR图像为输入信息，基于目标识别网络确定分类误差，基于缺失预测网络和拼图重构网络确定缺失预测误差和拼图重构误差；通过分类误差、缺失预测误差和拼图重构误差，对目标识别网络、缺失预测网络和拼图重构网络进行优化；本发明采用不同类别间的SAR图像随机组合生成输入对，建立视角不完备SAR图像和视角完备SAR图像之间的联系，极大地丰富了样本SAR图像多样性，并结合缺失预测网络和拼图重构网络对目标识别网络进行优化，使得该网络能够在视角不完备的情况下提取出鲁棒的身份特征，提升训练得出的分类器的分类精确度。
G06N3/08;G06N3/04;G06Q50/06;G06K9/62	基于图像识别技术的电网缺陷精确识别方法	发明	基于图像识别技术的电网缺陷精确识别方法，属于图像识别技术，尤其是一种电网输电线路缺陷的图像识别技术。该方法包括构建可视化缺陷标准库；对缺陷图像建立机器学习模型；以及建立系统Web端和移动应用端。本发明的方法可用于缺陷知识培训、现场工作缺陷知识查询，缺陷辅助判定，本方法将提升输电线路缺陷定级准确率和效率，从而正确指导消缺工作安排，避免因定级不准导致的缺陷遗留威胁电网运行有的隐患。
G06T5/50;G06T5/40;G06T7/00;G06T5/00	深度学习用缺陷图像生成方法以及用于深度学习用缺陷图像生成方法的系统	发明	本发明涉及深度学习用缺陷图像的生成方法以及用于深度学习用缺陷图像的生成方法的系统，具体而言，涉及利用人工智能算法来生成学习从检查图像中识别出缺陷的算法的过程中所需的学习用数据(更准确而言为学习用缺陷图像)的方法以及系统。
G01B11/00	图像尺寸测量装置	发明	本发明提供了一种图像尺寸测量装置。通过使得摄像部能够拍摄测量要素的图像而无需由用户对测量对象的旋转角度进行调整，提高了便利性。控制单元在测量期间识别基准旋转角度，并且基于预先存储的相对于基准旋转角度的相对旋转角度来计算用以对测量要素进行测量的测量角度。控制单元控制旋转单元使得旋转单元的旋转角度变为测量角度。控制单元基于在旋转单元的旋转角度变为测量角度时摄像部所拍摄到的测量对象图像来执行用于对测量要素的尺寸的测量的处理。
G06T5/50;H04N7/18;G06T7/50	用于图像的碗状视图缝合的方法和系统	发明	提供了一种辅助操作者操作车辆的系统和方法。在一个实施例中，系统包括传感器系统，该传感器系统被配置成生成从车辆环境感测到的传感器数据。所述系统还包括控制模块，所述控制模块被配置成由处理器基于传感器数据生成环境的碗状视图图像，识别碗状视图图像中的双物体和丢失物体中的至少一个，通过基于双物体和丢失物体中的至少一个重新缝合传感器数据来生成环境的第二碗状视图图像，以及基于第二碗状视图图像生成显示数据。
G06K9/00	一种影像识别方法	发明	本发明涉及影像识别技术领域，具体为一种影像识别方法，其能够缩短图像的识别时间，简化识别方式，在一些特定场景简单应用；包括：S1：获取图像初始状态，将其标注为图像模型，并将其像素字节数标注为模型参数；S2：再次获取图像，并将再次获取的图像的像素字节数与模型参数进行对比；S3：获取的像素字节数与模型参数相差数值大于某一数值时，判定当下场景发生变化；获取的像素字节数与模型参数相差数值小于等于某一数值时，判定当下场景并未发生变化。
G06T7/00;G06N3/08;G06N3/04;G06K9/62	一种电子设备和识别装置	发明	本申请实施例提供一种电子设备和识别装置，该电子设备包括存储器和处理器，处理器用于从存储器中读取计算机程序，并执行如下步骤：获取输入数据，输入数据包括待识别图像，待识别图像是将与处理器信号连接的内窥镜插入到目标对象的过程中所拍摄的图像；将输入数据输入到训练好的图像识别模型中，以使训练好的图像识别模型对输入数据进行识别，以获得待识别图像的识别结果；将识别结果进行显示。借助于上述技术方案，本申请实施例能够提高识别效率，并且其无需医生再花费较多的时间去进行确认，从而其也能够提高手术效率。
G06K9/46;G06K9/00;G06K9/62	一种被遗弃可疑行李的遗弃人检测追踪方法	发明	本发明属于智能识别检测追踪技术领域，具体涉及一种被遗弃可疑行李的遗弃人检测追踪方法，包括数据集收集整理步骤、模型训练步骤、检测识别步骤和遗弃行李人追踪步骤，基于监控视频数据、通过机器网络学习模型自动化进行人和行李的检测，配合距离检测算法及时发现并定位被遗弃的行李、并调用跟踪识别算法方案对遗弃人进行追踪，实现了一个无人值守的目标监测的功能，可以部署在监控平台系统，为安检工作提供高度智能化的服务。
G06F16/55;G06K9/62	基于少量图像样本对大量图像进行归类的方法及装置	发明	本申请公开了一种基于少量图像样本对大量图像进行归类的方法及装置，通过选取少量特征明显的图像进行标注，并修改Inception_v3预训练模型，然后基于少量样本训练分类模型，获得分类模型后，将该分类模型改为特征抽取模型，利用特征抽取模型获取标注图像的特征向量，并计算每个图像类别的中心点向量，最后利用特征抽取模型获取数据库中图像的特征向量，并分别与各图像类别的中心点向量计算相似度，超过阈值就保留。本申请方便了不同类别图像的识别和提高了不同类别图像的识别效率，从而实现对大量图像的准确快速归类，避免了浪费过多的时间成本和人力成本的问题。
G06F16/587;G06T7/70;G06Q50/08;G06F16/58;G06F16/583;H04N5/247	基于图像通信的智慧施工管理系统和方法	发明	本发明公开了一种基于图像通信的智慧施工管理系统和方法，属于施工数字化管理技术。这种基于图像通信的智慧施工管理系统包括工程施工区和工程监管区。工程施工区外侧设置图像采集装置，工程监管区内设置坐标识别单元、状态分析单元、现场重构单元、第一数据库、第二数据库以及静态分析单元，图像采集装置经远程通信单元与坐标识别单元交换数据。本发明通过相互垂直的两组图像重构脚手架的位置，分析脚手架静态、动态以及位移状态，将相关图像数据与可能发生危险的临界值相比对，实现对危险状态的自动识别。
G06N3/08;G06N3/04;G06K9/00;G06K9/62	一种基于深度学习的小目标人脸识别方法	发明	本发明涉及一种基于深度学习的小目标人脸识别方法，包括：构建高到低的生成对抗网络，将第一像素人脸图像输入训练好的所述生成对抗网络获得接近真实场景下的第二像素人脸图像；构建教师‑学生网络，使用第一像素人脸图像和第二像素人脸图像训练所述教师‑学生网络，将待识别的第二像素人脸图像输入训练好的所述教师‑学生网络得到识别结果。本发明能够提升小目标人脸图像的识别能力。
B08B9/36;G06T7/73;B08B9/34	一种高效定位污垢的化学仪器清洗装置	发明	本发明公开了一种高效定位污垢的化学仪器清洗装置，由：壳体，隔板，方型毛刷，球型毛刷，棍型毛刷，喷洗装置，电动机，联轴器，伸缩杆，密封垫片，转动杆，化学仪器固定器，转动块，固定块，伸缩夹，进水口，出水口，驱动电机，压力泵，伸缩弹簧，推杆，洗液腔，进液口，万向联轴器，摄像头，喷射口组成。该装置在设计结构基础上，利用摄像头提取仪器图像，将图像上传后，通过HOG特征提取优化喷射口喷射位置，达到高效快速节能的清洁。解决了目前化学仪器清洗装置功能单一，清洁效率低下等问题。具有很强的创新性和实用价值。
G06N3/08;G06N3/04;G06V30/19;G06V10/764;G06V10/82;G06V20/62	图像处理方法、装置及系统	发明	本申请公开了一种图像处理方法、装置及系统。其中，该方法包括：获取文本图像；利用结构检测模型对文本图像进行识别，得到文本图像的识别结果，其中，识别结果包括：文本图像包含的文字的属性，以及文字在文本图像中的位置；其中，结构检测模型包括：第一分支模型和第二分支模型，第一分支模型用于识别文本图像，得到文字在文本图像中的位置，第二分支模型用于识别文本图像，得到文字的属性，结构检测模型是依次利用第一训练样本和第二训练样本进行训练得到。本申请解决了相关技术中结构检测模型的训练成本较高的技术问题。
B23P15/00;B23Q17/24;B23P23/06	一种中高速船用缸盖柔性加工方法	发明	本发明涉及一种中高速船用缸盖柔性加工方法，包括以下步骤：组装至少三组分别用于加工缸盖表面、垂直孔系、周面孔系的生产线，于生产线起始端设置模拟定位机床，于缸盖表面雕刻定位编码，获取所述缸盖图像并提取缸盖图像中基于定位编码和缸盖的两种特征点位置数据，以定位编码位置设置各加工工位的基准点，结合各特征点位置数据预调整生产线上的加工设备，最后进行加工得到缸盖成品。本发明利用模拟定位机床在缸盖表面加工出定位编码，一方面可统一设置其他加工工位上的基准点，预先调整生产线上的加工设备，确定出加工起始点和加工路线，提高加工效率，另一方面可以方便追踪缸盖加工轨迹、加工时间点，方便远程监控和后期重新规划生产线。
G06N3/08;G06N3/04;G06K9/00;G06K9/62	复杂环境下的玉米叶病害图像的识别方法及系统	发明	本发明实施方式提供一种复杂环境下的玉米叶病害图像的识别方法及系统，属于图像识别技术领域。所述识别方法包括：获取待识别的玉米叶病害图像；对图像执行第一卷积运算以得到第一特征图；根据公式(1)对第一特征图执行第一池化操作以得到第二特征图；对第二特征图执行第二卷积运算以得到第三特征图；根据公式(2)对第三特征图执行第二池化操作以得到第四特征图；将第四特征图输入分类层中以确定图像对应的玉米叶病害类型。该方法及系统通过构建轻量型神经网络，并结合CASF特征的融合原理，实现了采用轻量型神经网络对玉米叶病害图像的精确、高效识别，克服了现有技术中因采用重量型神经网络而导致的识别方法应用场景局限的技术缺陷。
H04L12/28;G05B19/418;G05B15/02	智能型控制系统	发明	一种包含主机、至少一传感器以及通知装置的智能型控制系统。所述主机根据所述至少一传感器的检测结果判断特定成员的活动，并使用所述通知装置通知所述特定成员定时服药或避免食用特定食材。
G06T7/66;G06T17/00;G06T7/73;G06K9/62	一种基于深度相机的非规则物体位姿估计方法及装置	发明	本发明公开了一种基于深度相机的非规则物体位姿估计方法和装置，包括：1)获取场景的二维RGB图像和对应的深度图；2)基于获取到的二维RGB图像，识别后得到第一目标点云模型；3)构建全局点云，并提取到第二目标点云模型；4)将第一目标点云模型和第二目标点云模型进行质量评估和加权融合，得到融合点云模型；5)将融合点云模型从相机坐标系转换到视锥坐标系下；6)对融合点云模型进行语义分割，并转换到掩模坐标系下，形成3D点云模型；7)对3D点云模型中的目标进行3D位姿的预测。采用本发明的技术方案能够在三维空间中准确地估计出目标的位姿，进而获取高质量抓取部位，保证抓取的精确度。
A61B5/374;A61B5/00	基于持续同调的脑电信号特征提取与准确度判别的方法	发明	本发明公开了一种基于持续同调的脑电信号特征提取与准确度判别的方法，采集时域EGG脑电信号，采用零相移滤波器划分波段,分别构造相关系数矩阵或相关距离矩阵，通过Vietoris–Rips滤值构造单纯复形，进行持续同调分析，得到持久性条码图，提取拓扑空间特征，来判别时域EGG脑电信号特征提取的准确度。本发明采用代数拓扑中的持续同调分析方法对人脑认知信号中的高级认知过程进行数字化分析，能有有效得提取被测对象对清晰轮廓图像的识别和对混乱轮廓图像的识别下的不同特征，实现两者图像的有效可分性，能够判定提取的脑电信号特征的准确性，是目前对生物神经信号的有效数字化方法。
G06T7/66;B62D63/04;B62D63/02	托盘中心位置的确定方法、装置、电子设备及存储介质	发明	本发明公开一种托盘中心位置的确定方法、装置、电子设备及存储介质，涉及图像处理领域，该方法应用于AGV，包括：调整托盘高度以抬升校准工装到任意高度后，将托盘带动校准工装旋转一周并采集多个第一图像；识别多个第一图像中的参考标识，得到多个第一参考物坐标并组成参考物坐标序列；根据参考物坐标序列计算托盘中心坐标；多次调整托盘高度采集第一图像并计算托盘中心坐标，得到多个托盘中心坐标；根据多个托盘中心坐标，拟合托盘中心直线；根据托盘所在高度和托盘中心直线计算托盘中心坐标，提高了确定的托盘中心位置的准确性和AGV搬运货架的稳定性。
G06N3/08;G06N3/04;G06K9/00	最优目标图像的识别方法、装置、设备及存储介质	发明	本申请涉及最优目标图像的识别方法、装置、设备及存储介质，属于图像处理技术领域，本申请所述方法包括：获取监控目标的视频图像序列；提取所述视频图像序列中每一帧视频图像的目标子图像，得到目标子图像序列；将所述目标子图像序列输入至目标图像识别模型得到各个所述目标子图像对应的深层语义特征，并基于所述深层语义特征进行组合及判别输出最优目标子图像。本申请极大地提升了最优目标图像选取的效果，同时能在视频监控领域，快速准确地从抓拍的视频图像图序列中查找最优图像，也提升了后续功能分析模块的效果和性能。解决现有技术的图像质量评估算法选出的最优图像中，目标形态差，影响后续分析效果的问题。
G05D1/10	一种电力杆塔无人机巡检路线规划方法及系统	发明	本发明公开了一种电力杆塔无人机巡检路线规划方法及系统，包括根据杆塔类型，获取杆塔关键巡检部件的点云数据并将其转化为图像，作为目标样品类；根据杆塔的地理位置，将整个电力杆塔转换为图像数据；以目标样品类为目标对所述图像数据进行检索，得到所述关键巡检部件的位置信息；利用所述关键巡检部位的位置信息规划出无人机的巡检轨迹。本发明根据已有的杆塔物理尺寸与地理信息，大幅简化了点云文件的杆塔识别，提高了数据处理速度，减少了数据处理时间，增强了识别的准确性；通过对关键部件的图像化处理，获取关键部件的位置信息，避免了对点云大数据量的分析，大幅降低了点云数据部件识别的难度，提高了关键部件识别的效率。
G06N3/08;G06N3/04;G06K9/46;G06K9/00;G06K9/62	一种公园盗猎鸟类的智能识别方法	发明	本发明公开了一种公园盗猎鸟类的智能识别方法，具体涉及公园防盗猎技术领域，包括以下步骤：步骤一、利用公园内拍照设备对公园内部的人群和树木进行拍照；步骤二、利用树木检测模块对拍照所获得的照片进行处理，然后利用树木检测模块中的识别功能识别图像上的树木，并判断该图像上的树木上是否存在鸟类，同时树木检测模块还会识别该树木的周围是否存在人类；步骤三、利用人员检测模块检测对拍照所获得的照片进行处理。本发明通过利用计算机视觉图像识别技术，检测公园内是否有人打鸟，本发明基于efficientdet框架，结合深度学习神经网络自主研发，能够有效的提高识别的精度，从而能够精准的检测出公园中的偷猎行为，并且还能够避免将行人误认为偷猎者。
G06T17/05;G06T7/70;G06T7/50	获取房间布局平面图的方法和电子设备	发明	提供了一种获取房间布局平面图的方法和电子设备，所述方法包括：获取房间内部的深度图以及二维图像；在获取的二维图像中识别天花板与墙壁的交界线；根据第一预设规则确定所述交界线上的像素点中的有效像素点；识别房间内的电子装置并确定电子装置的位置；通过将有效像素点对应的实际点的三维坐标以及获取的电子装置的位置的三维坐标在水平面上进行投影获取房间布局平面图，其中，所述房间布局平面图包括有效像素点对应的实际点的三维坐标的投影的连线以及用于表示所述电子装置的类型和位置的图标，其中，有效像素点对应的实际点的三维坐标基于所述深度图和所述二维图像确定。
G06K9/62	相似医学图像的识别方法、装置、计算机设备及介质	发明	本发明实施例公开了一种相似医学图像的识别方法、装置、计算机设备及介质，该方法包括：获取待识别的医学图像的基础特征向量与基础特征库中存储的每个医学图像的基础特征向量之间的第一预设距离；如果最小第一预设距离小于第一预设距离阈值，则输出该最小第一预设距离对应的医学图像标识；如果所述最小第一预设距离大于或等于第一预设距离阈值，则获取该待识别的医学图像的深度特征向量，并确定该深度特征向量与深度特征库存储的各个医学图像的深度特征向量的第二预设距离；如果最小第二预设距离小于第二预设距离阈值，则输出该最小第二预设距离对应的医学图像标识。解决了现有图像相似性识别方法存在灵活性较差的问题。
G01S17/08;G01B11/14	一种轨距在线测量系统	发明	本发明公开了一种轨距在线测量系统，将第一轨距测量仪、第二轨距测量仪中的高清摄像头和激光测距传感器同时安装在轨距拉杆上协同测量轨道的轨距，先通过高清摄像头采集钢轨的图像信息，再读取激光测距传感器采集到的距离信息。正常情况下时，激光测距传感器发出的激光束会在钢轨上产生一个光斑，通过高清摄像头采集到的钢轨图像上会识别到这个光斑，再通过控制器计算出激光测距传感器采集到的轨距值。而当激光测距传感器发出的激光束被其他杂物遮挡时，激光束就照射不到钢轨上，摄像头采集到的钢轨图片上识别不到应有的光斑，控制器便判断当前激光测距传感器采集到的轨距值无效。
G06T7/246;G06T7/66;G06T7/73;G06K9/00	一种电场中鱼类行为的分析方法、装置及设备	发明	本发明公开了一种电场中鱼类行为的分析方法、装置及设备，为对鱼类在电流场中行为受影响的程度进行分析，首先采用视频记录的方法分别记录鱼在无电压作用下及不同等级电压作用下的行为视频，并通过计算机跟踪识别程序提取轨迹信息而后对各电压等级下的电流密度分布采用有限元数值计算方法计算，结果按照视频的像素格式导出。将按照轨迹中的最大最小电流密度等距划分出n个区域并编号，之后将实验组和对照组轨迹分别和区域划分图对应，统计各个区域内的轨迹点个数，将两者统计分布进行对比分布。
B65G1/137	取放货装置的调整方法、装置、设备、机器人及仓储系统	发明	本公开实施例提供一种取放货装置的调整方法、装置、设备、机器人及仓储系统，该方法包括：当机器人移动至目标地面标识时，基于图像采集装置，采集第一检测图像，其中，目标地面标识为目标库位对应的地面标识；根据第一检测图像中的预设关键点的信息，确定目标库位与图像采集装置的位姿关系，其中，预设关键点包括货架标识码和/或支撑部对应的各点；根据位姿关系，调整机器人的取放货装置对准目标库位，以使取放货装置的插板放置于第一支撑部和第二支撑部之间，以进行目标库位上货物的提取或将货物放置于目标库位，实现了在取放货之前，对机器人的取放货装置进行校准，避免了在取放货过程中发生碰撞，提高了机器人作业的安全性。
G06T7/80;G06K9/00	车道线识别及定位方法、电子设备和计算机可读介质	发明	本公开的实施例公开了车道线识别及定位方法、电子设备和计算机可读介质。该方法的一具体实施方式包括：控制目标车辆上的目标相机和源相机分别拍摄车道线图像，得到车道线目标图像和车道线源图像；分别从车道线目标图像和车道线源图像中识别二维目标车道线和二维源车道线；得到三维源车道线采样点集合；确定三维源车道线采样点集合中每个三维源车道线采样点在二维目标车道线所在的坐标系中的二维投影点，得到二维投影点集合；确定二维投影点集合中每个二维投影点到二维目标车道线的距离值，得到距离值集合；对二维源车道线和三维源车道线采样点集合进行重新定位处理。该实施方式可提高车道线识别和定位的灵活性，提高自动驾驶的可靠性和安全性。
G06N3/08;G06N3/04;G07F17/10;G06K9/00;G06K9/62	基于人脸识别的智能供货方法和终端	发明	本申请公开一种基于人脸识别的智能供货方法和终端，其中智能供货终端可以采集注册人脸图像，预设注册图像库进行存储，在其供货时，可以控制其拍摄模块拍摄位于取货区域的取货用户的人脸，以得到取货人脸图像，识别注册图像库中各个注册人脸图像分别与该取货人脸图像的第一图像相似度，在检测到第一图像相似度大于或等于第一相似度阈值时，控制出货模块执行出货操作，以及时供货，该供货过程得到有效简化，供货效率得到提升，有利于节省人工成本，提升取货体验。
G01B11/00	一种基于视场分离的X-Y-θ三自由度测量方法	发明	本发明公开了一种基于视场分离的X‑Y‑θ三自由度测量方法，包括以下步骤：将二维绝对位置编码盘固定在二维位移台上，二维绝对位置编码盘随二维位移台进行X、Y方向和阿贝角θ方向上的移动；远心镜头内的同轴光经过视场分离装置垂直照射在二维绝对位置编码盘上，形成两个间隔一定距离的独立光学视场，CCD相机获取两个视场内的编码图像并通过数据线传输到图像处理系统；图像处理系统对接收到的编码图像进行模块化处理，得到精确的二维绝对位置值X、Y和阿贝角θ。本发明在现有技术的基础上，对编码成像系统进行改进，通过增加视场分离装置，分离相机视场，能够避免单视场大小对阿贝角测量精度的限制，从而获取更为精确的阿贝角。
G06N3/08;G06N3/04;G06K9/62	一种图像识别方法、装置、存储介质及设备	发明	本申请公开了一种图像识别方法、装置、存储介质及设备，该方法包括：首先获取待识别的目标图像，然后再将其输入至预先构建的图像识别模型，识别得到目标图像的特征向量；其中，图像识别模型是根据神经元的算力进行自适应剪枝，并利用对抗训练和知识蒸馏的方式训练得到的神经网络模型；接着，可以根据该特征向量，对目标图像进行识别，得到目标图像的识别结果。可见，由于本申请预先构建的图像识别模型是利用神经元的算力进行自适应剪枝，从而提高了剪枝效率，并且通过对抗训练和知识蒸馏的训练方式还能够使得该模型有效继承当前主流神经网络模型所包含的知识，并保证其维持着最大化的识别性能效果，进而能够在此情况下，有效提高图像的识别效率。
G06V10/80;G06V20/10;G06V10/764;G06V10/762;G06K9/62	遥感图像识别方法、装置、设备和计算机可读存储介质	发明	本申请提供一种遥感图像识别方法、装置、设备和计算机可读存储介质；所述方法，包括：获取待处理的初始遥感图像；将所述初始遥感图像输入预设的第一图像预测模型和预设的第二图像预测模型，获得第一遥感预测图和第二遥感预测图；对所述初始遥感图像进行聚类分析，获得聚类遥感图像；将所述第一遥感预测图、所述第二遥感预测图和所述聚类遥感图像融合识别，获得所述初始遥感图像中包含的目标地物；本申请的技术方案中预设两个不同的图像预测模型，通过两个图像预测模型和图像聚类分析结合初始遥感图像，这样遥感图像分析时既考虑到图像整体又考虑到图像中的各个像素点，使得遥感图像识别更加准确。
G01M99/00;G06K9/62	一种穴盘育苗流水线的故障检测反馈方法	发明	一种穴盘育苗流水线的故障检测反馈方法，包括：五级流水线故障检测反馈方法。本发明基于智能补种机构，重点利用穴盘图像的识别结果，对流水线的组成部分进行故障诊断。提出基于五级流水线思想的故障检测反馈方法和基于Grubbs算法的故障检测方法，分别从播种密度和播种率两个方面进行故障检测，能够有效发现流水线补种环节前的故障并及时反馈，能够改善流水线运行环境，提高播种精度和育苗效率。本发明可应用于其他使用穴盘的流水线中，适应性强。
G02B27/01;G06F3/14	显示系统、信息处理装置和显示系统的显示控制方法	发明	显示系统、信息处理装置和显示系统的显示控制方法。在不降低给与使用者的现场感的情况下，减轻装置的处理负荷。显示系统(1)具有投影仪(100)、HMD(200)和信息处理装置(300)，信息处理装置(300)具有：处理装置存储部(360)，其存储登记有设定有对象的显示位置的设定信息和表示显示面(10)的位置的位置信息的三维地图数据、以及对象图像的图像数据；以及处理控制部(350)，其根据从HMD(200)通知的HMD(200)的位置与对象的显示位置的位置关系来选择使投影仪(100)显示、还是使HMD(200)显示对象图像，向所选择的投影仪(100)或HMD(200)发送对象图像的图像数据。
G06T7/00;G06T7/10;G06N3/04;G06N3/00;G06T7/90;G06T5/00	一种医学图像处理方法、医学图像识别方法及装置	发明	本发明涉及一种图像处理的技术领域，揭露了一种医学图像处理方法、医学图像识别方法，包括：获取医学图像，对医学图像进行图像灰度化、灰度拉伸以及灰度增强的预处理；利用扩散滤波方法对预处理完成的医学图像进行滤波降噪处理；利用基于随机森林的图像特征点定位算法对医学图像进行特征点定位，得到医学图像中的特征点；根据医学图像特征点位置，利用自适应分割算法对医学图像进行自适应分割处理，得到若干医学图像块；将医学图像块输入到医学图像识别模型中，利用医学图像识别模型进行医学图像块中病灶信息的识别。本发明还提供了一种医学图像处理识别装置。本发明实现了医学图像的识别处理。
G06K9/32;G06K9/20;G06K9/62	一种资料采集方法、装置、设备及存储介质	发明	本发明实施例公开了一种资料采集方法、装置、设备及存储介质。其中，方法应用于资料采集设备中，资料采集设备包括：图像采集模块和定位模块，资料采集方法包括：通过图像采集模块采集与目标设备对应的多张设备图像，并将各设备图像发送至服务器；其中，目标设备为变电站中的设备；接收服务器对各设备图像的识别结果；根据定位模块确定的定位信息，以及各识别结果生成至少一个文件夹，并分别将各设备图像存储至对应的文件夹内；响应于资料采集设备与连接设备的连接成功指令，将各文件夹传输至与资料采集设备连接的连接设备。本实施例的方案，实现了对变电站中的各设备资料进行采集，完善了变电站设备资料集，为查看变电站资料提供帮助。
H04N5/232;B60W50/029;B60R16/023	摄像头调整方法及装置、电子设备和存储介质	发明	本申请公开了一种摄像头调整方法及装置、电子设备和存储介质，该摄像头调整方法包括：确定N个摄像头中的异常摄像头和正常摄像头，其中N≥2；获取异常摄像头和正常摄像头的参数；根据异常摄像头和正常摄像头的参数计算异常摄像头导致的盲区；若正常摄像头的最大可视区域能覆盖异常摄像头导致的盲区，计算正常摄像头需要调整的参数，得到计算结果；根据计算结果调整正常摄像头。本申请的技术方案可以根据调整后的正常摄像头的视野覆盖范围控制车辆继续行驶，或控制车辆行驶到安全区域停车，避免车辆直接原地停车而引发违反交通规则，以及交通事故等安全问题。
G06T7/20;G08G1/017;G06T7/70;G08G1/095;G08G1/01;G06K9/00;G06K9/32	危化品车辆过隧道跟踪辨识和自动警示系统	发明	本发明涉及一种危化品车辆过隧道跟踪辨识和自动警示系统，包括危化品车辆识别模块、危化品车辆跟踪模块、异常事件监测模块和异常事件警示模块，危化品车辆识别模块识别隧道入口处的车辆为危化品车辆和危化品车辆的车牌，危化品车辆跟踪模块从车辆视频信息和雷达数据中获得隧道内危化品车辆的实时位置，异常事件监测模块确定危化品车辆在隧道内发生的异常事件，生成异常事件报警信号，并将异常事件报警信号传输至异常事件警示模块进行警示。本发明实现了危化品车辆过隧道时的辨识与跟踪，并能实时监控危化品车辆的运行状况，当发生异常事件时及时进行警示，有效解决公路危化品车辆过隧道的安全管控问题。
G06N3/08;G06K9/62	基于注意力的图像识别方法、系统、电子设备及存储介质	发明	本发明提供一种基于注意力的图像识别方法、系统、电子设备及存储介质，该方法通过训练得到的注意力双线性池化网络模型实现，所述注意力双线性池化网络模型包括并行设置的空间注意力模块和通道注意力模块，该方法利用通道注意力机制和空间注意力机制分别在图像的通道层面和空间层面进行判别性特征提取，然后利用分层双线性池化操作对提取到的通道特征和空间特征进行融合，将通道特征和空间特征关联起来作为局部特征，然后根据局部特征和主分支学习到的全局特征进行最终的图像识别，从而提高了图像识别的准确率。
A61B3/14;A61B3/10	一种眼角膜厚度的测量方法、装置、介质及电子设备	发明	本申请公开了一种眼角膜厚度的测量方法、装置、计算机可读存储介质及电子设备，通过分别获取拍摄角度不同且均包含眼角膜的第一眼部图像和第二眼部图像并分别识别以得到第一眼角膜图像和第二眼角膜图像；然而根据第一眼角膜图像和第二眼角膜图像构建眼角膜的三维图像，识别三维图像中的眼角膜前表面区域和眼角膜后表面区域，最后计算得到眼角膜厚度；即通过两幅错位的二维图像构建得到三维图像，然后识别该三维图像中的眼角膜前表面区域和后表面区域，计算得到眼角膜厚度，即可以通过拍摄图像以测量眼角膜厚度，从而降低了测量的难度，并且利用图像识别可以较为准确的获取眼角膜前表面区域和后表面区域位置，从而准确计算得到眼角膜厚度。
G06K9/46;G06K9/00;G06K9/62	基于物体真实大小和物体特征的图像识别方法和装置	发明	本申请提出了一种基于物体真实大小和物体特征的图像识别方法，涉及计算机图像识别技术领域，其中，该方法包括：获取测试集和标签集，测试集包括待识别图像，标签集中包括预存的各物体类别标签，与拍摄距离范围和物体在图像中大小范围之间的对应关系；根据对待识别图像进行图像识别后生成的多个类别标签和标签集，从多个类别标签中确定待识别图像的真实类别标签；根据真实匹配类别标签生成待识别图像的识别结果，并输出识别结果。本发明可以排除匹配类别标签集中物体大小不相符的物体类别，大大缩小匹配类别的范围，提高图像识别的准确率；解决在一张多类别共存的图片或者场景中将图像识别算法的注意力集中在要求识别的物体类别上的技术问题。
G01N21/95;G01N21/88	一种缺陷检测装置及缺陷检测方法	发明	本发明实施例公开了一种缺陷检测装置及缺陷检测方法，缺陷检测装置包括光源、第一透镜组、光程补偿器组、第二透镜组和探测器；光程补偿器组包括至少一个光程补偿器；光源出射的检测光束经待测物的表面反射形成反射光束，设置光程补偿器位于第一透镜组对待测物的表面成像的焦深范围内；沿反射光束的传播方向，光程补偿器的厚度呈不均匀分布，光程补偿器可以补偿待测物的弧面引起的反射光束的光程差，使得补偿光程差后的反射光束经第二透镜聚焦成像在同一焦平面内，探测器采集第二透镜形成的清晰像。本装置解决了现有光学成像系统对不平整表面以及有较大弧度的表面的待测材料难以准确识别和定位，难以获得清晰的图像的技术问题。
H04N7/18;H04N5/232	一种实验室仪器安全操作监督装置	发明	一种实验室仪器安全操作监督装置，属于实验室安全设施，它包括至少三台相同设备，每台设备包括：步进电机、摄像头检测模块，其特征是摄像头检测模块安装在摄像头检测模块调节支架上，摄像头检测模块调节支架连接杠杆一，杠杆一连接杠杆二；杠杆二连接舵机操纵杆二，控制杠杆二绕底座上的固定点旋转；摄像头检测模块调节支架还连接舵机操纵杆四，舵机操纵杆四控制摄像头检测模块支架绕杠杆一连接点旋转；舵机操纵杆四连接舵机操纵杆一，舵机操纵杆一带动舵机操纵杆四；舵机操纵杆三连接杠杆一，带动杠杆一绕其与杠杆二衔接点旋转。本发明保证了使用人员使用仪器时能按照顺序进行检测，避免误触或者相同操作的误判。
H04N5/232;A47J36/00;A47J36/24;A47J27/04	一种自动蒸烤的方法、装置及其蒸烤箱	发明	本发明公开了一种自动蒸烤的方法、装置及其蒸烤箱，用于更精准地对食材进行全面的识别从而确定出更具针对性的烹饪方案，有效提高用户的使用体验。该方法包括：在食材进入蒸烤箱的过程中，通过所述蒸烤箱内不同位置的摄像头对所述食材拍摄多张图像，所述多张图像用于表征不同视角的所述食材的图像；响应用户输入的蒸烤指令，从拍摄的多张图像中识别出食材的属性信息，其中所述属性信息用于表征蒸烤食材所需的食材类别和食材外观信息；根据所述蒸烤指令和所述属性信息，确定蒸烤时间和功率的关系，按所述蒸烤时间和功率的关系对所述食材进行蒸烤。
H04N7/18;B60R1/00;E01H1/00;B60Q9/00	一种环卫车辆并线辅助装置及环卫车辆	发明	本发明涉及一种环卫车辆并线辅助装置及环卫车辆，环卫车辆并线辅助装置包括若干个第一摄像头，设置于环卫车辆的外侧面，用于平视获取环卫车辆的周边的图像，所述若干个第一摄像头位于不高于环卫车辆的车轮高度；若干个第二摄像头，设置于环卫车辆的接近顶部的外侧面，用以俯视获取环卫车辆的周边的图像；处理器，与第一摄像头及第二摄像头电性连接，用以根据所述第一摄像头及第二摄像头所获取的图像，识别对应摄像头所获取述图像内的障碍物的位置信息；报警器用以根据所述障碍物的位置信息发出报警信号。利用不同摄像头的视角，对环卫车辆的视野盲区进行障碍物检测，消除环卫车辆的并线时，由于视野高、视野盲区大容易造成交通事故的问题。
G06N3/02;G06K9/46;G06K9/00	一种遥感图像中目标对象的识别方法及其存储介质和系统	发明	本发明公开了一种遥感图像中目标对象的识别方法及其存储介质和系统，所述方法包括：S1、在所述遥感图像中确定需要进行超分辨率重建的复杂背景图像区域，其中所述复杂背景图像区域包含对目标对象的识别形成干扰的影像信息；S2、根据所述复杂背景图像区域，生成与所述复杂背景图像区域对应的高分辨率图像，其中所述高分辨率图像的像素数高于所述复杂背景图像区域的像素数；S3、利用预先设置的第一目标对象识别模型，在所述高分辨率图像中识别目标对象。本发明只针对复杂背景图像区域生成高分辨率图像，从而相对于对整个遥感图像进行超分辨率重建而言，大大减少了需要进行超分辨率重建的计算量，从而提高了计算设备处理遥感图像的效率。
H04N21/44;H04N21/485;H04N21/431	智能电视的画质切换方法及装置	发明	本发明涉及智能电视领域，公开了一种智能电视的画质切换方法及装置，旨在解决现有的智能电视画质自动调整存在的画质频繁变化以及无法有效调整的问题，主要包括：训练用于识别图像场景的场景识别模型；预置各图像场景对应的画质模式；实时获取智能电视的视频图像，基于所述场景识别模型逐帧识别所述视频图像中的图像，得到视频图像中每帧图像对应的图像场景，实时统计各图像场景下的图像帧数，根据各图像场景下的图像帧数确定所述视频图像的图像场景；将智能电视的画质切换至所述视频图像的图像场景对应的画质模式。本发明提高了视频图像的主要图像场景的识别准确度，提高了画质切换的有效性，可广泛应用家庭、单位、娱乐场所等多种场合。
G08G1/0967;G08G1/01	一种指挥交通的方法、装置、车载设备及车辆	发明	本申请实施例公开了一种指挥交通的方法、装置、车载设备及车辆，用于对发生的交通意外情况做出快速响应，从而及时指挥交通。本申请实施例方法包括：确定当前车所在的目标区域内出现目标交通情况，然后从目标区域内的多辆车中，确定当前车为用于指挥交通的车，最后通过当前车指挥交通。
G05B19/418	一种数字化智能制造工业车间生产安全实时在线监测云平台	发明	本发明公开一种数字化智能制造工业车间生产安全实时在线监测云平台，包括生产设备存放区域统计模块、生产设备名称识别模块、生产设备类型判断模块、易燃易爆类型生产设备存放区域安全监测模块、锐利危险类型生产设备存放区域安全监测模块、普通类型生产设备存放区域安全监测模块、生产设备数据库、安全数据库、安全分析云平台和显示终端，通过对工业生产车间内各生产设备存放区域的存放状况进行安全监测，弥补了目前工业生产车间安全监测方向只集中在生产车间生产环境上的不足，扩展了工业生产车间安全监测方向，大大避免了当生产设备存放区域存在安全隐患而又无法及时得知情况的发生，有效保障了拿取生产设备生产人员的生命安全。
G06T5/50;G06K9/34;G06K9/20	二维码的识别方法及装置	发明	本发明实施例公开一种二维码的识别方法及装置，涉及图像处理领域，以提高二维码识别的成功率。该方法主要包括：当对拍摄的原始二维码图像识别失败时，对购物票据图像进行文字识别，获取用于生成二维码图像的关键文字信息；所述购物票据图像包括所述原始二维码图像；基于所述关键文字信息生成虚拟二维码图像；基于预设失真像素值，确定所述原始二维码图像的掩膜mask图像；通过所述mask图像将所述原始二维码图像和所述虚拟二维码图像进行融合，获得融合后的二维码图像；对所述融合后的二维码图像进行识别。
G06K9/46;G06K9/00;G06K9/62	生物识别方法、装置和电子设备	发明	本说明书实施例提出了一种生物识别方法、装置和电子设备，其中，上述生物识别方法中，服务器获取用户的脸部图像、上述用户的头部和肩部的图像之后，对上述用户的脸部图像进行识别，获得上述用户的脸部图像的识别结果，并且对上述用户的头部和肩部的图像进行检测，获得头肩检测的关键点，将上述头肩检测的关键点转换为头肩特征向量，将上述头肩特征向量与模板库中保存的头肩特征向量进行对比，获取上述用户的头部和肩部的图像的识别结果，最后在获得上述用户的身份识别结果时，是根据上述用户的脸部图像的识别结果和上述用户的头部和肩部的图像的识别结果进行综合决策，获得上述用户的身份识别结果，从而可以实现提高人脸识别的准确度。
G06T7/00;G06K9/36;G06T1/20;G06T5/00	图像处理电路及由设备执行的图像增强方法	发明	本发明提供图像处理电路及由设备执行的图像增强方法，其中一种图像处理电路包括：属性识别引擎，用于基于存储在存储器中的模型从输入图像中识别属性；图像质量(PQ)引擎，用于基于所述属性识别引擎识别出的所述属性增强所述输入图像以生成用于显示的输出图像；资料收集模块，用于基于通过所述属性识别引擎识别出的所述属性及所述输入图像或所述输出图像中至少之一生成标记的图像，并将所述标记的图像添加到在所述存储器中存储的训练数据库中；和训练引擎，使用所述训练数据库对所述存储器中的所述模型进行重新训练。实施本发明实施例可在图像质量调整中具有更大的灵活性。
G06N3/08;G06N3/04;G06K9/46;G06K9/62	一种车牌类型的识别方法及装置	发明	本申请实施例公开了一种车牌类型的识别方法及装置，用于提高车牌类型识别的准确率。本申请实施例方法包括：获取车辆车牌图像；将车辆车牌图像输入训练完成的车牌类型识别网络，车牌类型识别网络包括输入层、特征提取层和输出层，输入层包括卷积层、批标准化层、激活层和池化层，特征提取层包括多个预设模块和池化层，预设模块包括Fire结构、批标准化层和激活层；根据车牌类型识别网络获取车牌类型识别结果，识别结果包括车牌颜色信息、车牌层数信息和车牌字符正反色信息；获取车辆车牌图像的车牌字符信息；根据车牌颜色信息、车牌层数信息、车牌字符正反色信息和车牌字符信息确定车牌类型。
A61M5/168	一种基于图像处理注射速度管理方法	发明	一种基于图像处理注射速度管理方法，该方法利用了输液检测设备，其用于按照图像检测的方式检测患者输液时墨菲氏滴管中液滴滴速，输液检测设备包括图像采集部和数据处理部，图像采集部采集墨菲氏滴管的图像并发送至数据处理部进行处理，数据处理部按照图形匹配的方法检测来自图像采集部的图像，按照预设墨菲氏滴管模型寻找墨菲氏滴管图像，持续分析与预设墨菲氏滴管模型对应的墨菲氏滴管图像范围内的液位线和液滴的图像或图像变化，基于液滴本身和/或由液滴引发的液位线变化图像来确定液滴滴落。
G06N3/08;G06N3/04;G06K9/00	激光雷达人体手势识别方法、电子设备、存储介质	发明	本发明涉及一种激光雷达人体手势识别方法、电子设备、存储介质。所述方法包括：利用激光雷达采集操作者工作状态下的深度图像，所述深度图像为去除工作场所背景的激光图像；将所述深度图像送入训练好的神经网络进行人体手势识别，检测并输出识别结果。本发明通过对激光雷达图像去背景处理，抑制固定背景目标图像干扰，提高机车人员手势目标的图像对比度和图像质量，避免了因机车内部复杂环境或不同机型差异对手势目标激光图像质量和检测识别性能的影响，具有背景环境适应性强，识别率高、适应性好的优点。
G06T7/11;G06T7/194;G06K9/00;G06T7/90	工地环境的识别判断方法	发明	本发明提供一种工地环境的识别判断方法，具体包括：获取工地环境视频信息；所述环境视频信息包括有人图像和无人图像；将所述工地环境视频信息输入预设的工地环境识别模型，得到所述工地环境识别模型输出的识别结果；基于所述识别结果，对工地环境进行综合评分，得到工地环境状态；其中工地环境状态包括优秀，良好，较差。如此设置，可以使装修工地的环境检测更加高效，节省人力财力，进而能够提升装修工地的管理效率。进一步的，本申请提供的方案中可以在员工正常工作时，对工地环境进行识别判断，得到的识别结果更加符合员工的实际工作场景。
G09B5/02;G09B19/00	一种课堂听写检查的装置及方法	发明	本发明公开了一种课堂听写检查的装置及方法，通过采集教师朗读听写内容的语音和拍摄用户书写的作答内容的图像，识别得到听写内容和作答内容，并自动比对判断是否听写正确，从而实现课堂自动听写检查，学生可以即时得知自身的听写情况，加深印象，还可以减轻教师的工作负担。
G06N3/08;G06N3/04;G06K9/34;G06K9/00;G06K9/32	一种地图中的光伏组串识别与定位方法	发明	本发明实施例公开了一种地图中的光伏组串识别与定位方法，包括以下步骤：获取无人机采集测绘的光伏电站地图图像，将地图图像按一定尺寸依次有重叠切割图像，得到一系列图像；根据预设的组串识别神经网络模型，对切割后的光伏电站的地图图像进行特征提取，预测并获取每张图像中组串的位置坐标；计算组串在完整地图图像中的位置坐标；对整幅图像的识别结果计算交并比，并判断得到的交并比是否大于阈值，当得到的交并比大于阈值时则保留面积较大的识别框；最终结果通过服务器进行显示，通过服务器可以对结果进行修改。本发明实施例提供一种地图中的光伏组串识别与定位方法，以解决现有技术中故障组件不能精准定位的问题。
G06K9/34;G06N3/00;G06K9/62	基于偏好信息的代理驱动多目标进化模糊聚类方法	发明	本发明公开了一种基于偏好信息的代理驱动多目标进化模糊聚类方法，主要解决现有彩色图像分割性能不理想、计算成本高的问题。方案包括：输入待分割图像并设置初始参数值；构造融合图像区域信息的适应度函数，引入粗细代理模型以及基于参考点、偏好角度的支配关系设计多目标进化聚类框架，得到非支配解集；采用模糊隶属度函数的信息熵构造聚类有效性指标，并利用该指标从非支配解集中选择最优染色体对其进行解码，得到最优聚类中心；用最优聚类中心更新全局隶属度矩阵，并根据最大隶属度原则得到像素点的分类结果。本发明针对背景复杂且对比度不高的图像，能够有效提升图像的分割效果且耗时较短；可用于自然图像的识别。
G06K9/46;G06Q10/10	一种配网设备信息录入方法及装置	发明	本申请提供了一种配网设备信息录入方法及装置，该方法在获取配网设备图像后，从配网设备图像中识别得到配网设备特征，在数据库中查找与配网设备特征相匹配的至少一个第一设备信息，确认数据卡中存在配网设备图像所对应设备的设备信息，在此基础上，利用图像采集装置所属电子设备的位置信息，从至少一个第一设备信息中进一步筛选匹配到第二设备信息，保证第二设备信息的准确性，进而提高录入的准确性，并且，通过自动获取设备信息，提高采集及录入设备信息的效率。
B25J9/16	手眼标定方法、装置、计算机设备和存储介质	发明	本申请涉及一种手眼标定方法、装置、计算机设备和存储介质。所述方法包括：通过成像装置采集标定靶的图像，得到第一图像；其中，成像装置设置于机械臂上，标定靶可以发射强度可调的光；从第一图像中获取标定靶的图像角点，并根据图像角点，得到重投影误差；若检测到重投影误差小于或等于预设阈值，则将标定靶的当前强度确定为目标强度；在目标强度下，获取第二图像，并根据第二图像，确定出成像装置到机械臂之间的手眼标定矩阵。从而能够得到使重投影误差小于或等于预设阈值时的标定靶的目标强度，在该目标强度处成像装置的成像质量高，因此，在目标强度处根据高质量的第二图像来确定手眼标定矩阵，提高了手眼标定的精度。
G06T5/50;G06T7/136;G06K9/38;G06T7/13;G06K9/62	图像处理方法和装置、存储介质及电子设备	发明	本发明公开了一种图像处理方法和装置、存储介质及电子设备。其中，该方法包括：确定出第一标识图像的边缘，根据边缘得到第一标识图像对应的第一边缘图；将第一标识图像融合到背景图像中，得到融合图像；从融合图像中获取第一标识图像的第二边缘图；其中，第一边缘图与第二边缘图尺寸相同；当第一边缘图与第二边缘图的相似度大于预设阈值时，将融合图像确定为目标图像；其中，目标图像为清晰度达标的图像。本发明解决了标识图像和背景图像融合后无法清晰显示标识图像的技术问题。
G08B21/02;B60Q9/00;B60R16/023	一种方向盘脱手监测预警方法、系统和汽车	发明	本发明公开了一种方向盘脱手监测预警方法、系统和汽车，步骤包括：拍摄驾驶员手姿态图像并识别，若识别到双手离开方向盘且持续时间超过第一预设时间，则判定双手脱离方向盘，并发出一级脱手预警；若识别到手未离开方向盘且持续时间超过第一预设时间，则判定手未离开方向盘，并检测作用在方向盘上的压力，若检测到作用在方向盘上的压力小于预设压力阈值且持续时间超过第二预设时间，则判定双手或单手虚搭在方向盘上，并发出二级脱手预警。通过该方法，采用数据融合来判断脱手、虚搭和接管方向盘并对脱手和虚搭及时作出预警，极大地提高了监测精度，提高了驾驶安全性能。
G06N3/08;G06N3/04;G06K9/34;G06K9/00	一种手部分割方法、装置、存储介质和设备	发明	本申请公开了一种手部分割方法、装置、存储介质和设备，获取用户输入的图像，将图像输入至分割网络中，得到分割网络的输出结果。判断第一数值和第二数值是否均大于预设阈值。若第一数值和第二数值均大于预设阈值，则将左手的掩膜、以及右手的掩膜发送给用户，否则，重复执行预设步骤，对输出结果进行迭代处理，直至迭代处理后的输出结果所指示的第一数值和第二数值均大于预设阈值，并向用户发送迭代处理后的输出结果所包含的左手的掩膜和右手的掩膜。相较于现有技术，本申请所述方法所花费的计算时间明显得到有效减少，提升了手部分割的效率。此外，基于分割网络的网络结构可知，分割网络对硬件资源要求不高，能够广泛适用于绝大多数个体和团队。
G06K9/46;G06K9/00;G06K9/62	一种车辆重识别的方法、装置、设备及可读存储介质	发明	本发明公开了一种车辆重识别的方法、装置、设备及可读存储介质，所述方法包括：获取待识别的车辆入场信息和车辆出场信息；根据所述车辆入场信息中的入场车牌信息和所述车辆出场信息中的出场车牌信息计算出车牌相似度；根据所述车辆入场信息中的入场车头形态信息和所述车辆出场信息中的出场车头形态信息计算出车头相似度；根据所述车辆入场信息中的入场车尾形态信息和所述车辆出场信息中的出场车尾形态信息计算出车尾相似度；根据所述车牌相似度、所述车头相似度和所述车尾相似度判断所述车辆入场信息和车辆出场信息是否属于同一车辆；本发明能够实现车辆重识别，且车辆重识别的准确率较高。
A23L35/00;G06K9/00	一种食物智能协作方法以及应用该方法的早餐制备系统	发明	本发明提供一种食物智能协作方法以及应用该方法的早餐制备系统，包括获取早餐图像；识别图像中的食物品名并标记；统计各类食物未破损的数量并填入数据表；获取顾客所点菜单名录，提取食物品名和所需数量；依次调取数据表，逐一判断该图像中是否含有所需食物品名：如果含有，协作机器人将该食物放置于顾客餐盘内，并将该顾客所需数量减少相应数量，直至达到该顾客所需数量。本发明能够通过对早餐图像的识别、标记；提取完整食物的数量并填入数据表；对顾客菜单的提取，再一一调取数据表，判断是否含有所需食物，协助机器人对无破损食物的拾取，实现了快速配餐、出餐，提高了出餐效率，保证顾客收到无破损食物，提高顾客的用餐体验。
G06Q30/02;G06N3/08;G06Q30/06;G06N3/04;G06K9/00;G06K9/62	融合用户生成场景图像与个性化偏好的互补品推荐方法	发明	本发明公开了一种融合用户生成场景图像与个性化偏好的互补品推荐方法，包括以下步骤：1)通过目标检测技术来识别图像中的产品从而形成产品集合；2)利用所有用户的共同购买记录，寻找与识别产品共同出现的产品集合，对产品序列进行初步筛选后，利用CDM需求交叉弹性函数，计算互补品备选名单；3)从用户的历史购买记录中学习用户的隐特征；4)结合互补品特征与用户兴趣特征，基于协同过滤矩阵分解的思路，最终形成推荐列表。本发明结合用户生成场景图像，用户个性化偏好等信息，可应用于基于图像的用户个性化互补产品推荐。
G06N3/08;G06N3/04;G06K9/32;G06K9/62	一种细胞检测的方法和系统	发明	本申请实施例公开了一种细胞检测方法和系统，所述方法包括：获取待检测的细胞图像；利用目标识别模型对所述细胞图像进行处理，确定所述细胞图像的识别结果；所述目标识别模型至少包括可分离残差卷积网络、区域生成网络、感兴趣区域池化层和多个全连接层。
E05B1/00;E05B17/00;E05B17/18;E05B49/00;E05B15/00	一种人机工程友好型智能门锁	发明	本发明涉及锁具相关技术领域，公开了一种人机工程友好型智能门锁，包括外面板，所述外面板上通过转轴安装有输入面板，所述输入面板上具有输入区，所述转轴与斜锁舌传动连接，所述输入面板中设有把手部，所述把手部中设有指纹识别模块，通过可旋转的输入面板的设置，在进行密码输入时，输入面板旋转为水平，身高较高的使用者也能方便的进行密码输入，使用更加方便，同时，在输入面板中集成图像记录模块，在输入面板的旋转过程中，记录并识别使用者的面部信息，识别角度更大，识别速度更快，并且，由于角度更大的原因，可充分记录使用者的图像信息，安全性更高。
G06K9/46;G06T11/00;G06K9/62	基于双流生成器深度卷积对抗生成网络的遥感图像上色方法	发明	本发明属于遥感图像处理技术领域，公开了基于双流生成器深度卷积对抗生成网络的遥感图像上色方法，构建双流生成器深度卷积对抗生成网络，该网络包括生成器、后融合模块、判别器，所述生成器由两条具有不同尺度的U‑NET结构的生成网络组成；一条是原始尺度的生成网络，另一条是宏观尺度的生成网络，将两个尺度生成特征图进行后融合，得到最终的生成图像；将生成图像与对应的真实图像输入判别器，通过生成器与判别器持续的训练对抗，来生成与真实图像更为相近的着色图片。通过本发明缓解上色中的不适定问题，且能获得高质量的遥感图像着色图片。
G06T7/11;G06K9/62	基于强弱联合半监督直觉模糊聚类的图像分割方法	发明	本发明公开了一种基于强弱联合半监督直觉模糊聚类的图像分割方法，主要解决现有图像分割对初始值敏感、容易陷入局部最优，且对低维数据线性不可分的问题。其方案是：输入待分割图像并设置初始参数和人工划线；对图像进行直觉模糊化处理；设计强弱联合半监督策略，得到强监督隶属度、弱监督隶属度和初始聚类中心；将核函数、强监督隶属度、弱监督隶属度引入到直觉模糊聚类目标函数中，得到强弱联合半监督核直觉模糊聚类目标函数；采用拉格朗日乘子法最小化目标函数计算聚类最优解；根据最大隶属度原则得到图像像素点的分类结果。本发明改善了对初始值的敏感，防止陷入局部最优，提高了对线性不可分数据的分割准确率，可用于自然图像的识别。
G01B11/00;G01B11/02	用于自动驾驶的利用图像跟踪的距离和位置测定方法及装置	发明	本发明公开一种用于自动驾驶的利用图像跟踪的距离和位置测定方法及装置。根据本发明的一侧面的用于自动驾驶的利用图像跟踪的距离和位置测定方法，由计算机装置执行上述方法，上述方法包括：识别由相机拍摄到的道路上标识的正方形或长方形的网格匹配部的步骤；利用所述网格匹配部生成适用于道路上的虚拟网格的步骤；及利用几何变形将所述虚拟网格内的矩形边角四个点与所述网格匹配部的边角四个点对齐，生成三维的平面坐标，并利用该平面坐标算出与对象客体的距离。
G06Q20/08;G06Q20/40	基于互联网的第三方支付方法和装置	发明	本发明提供了一种基于互联网的第三方支付方法和装置，涉及电子支付领域，涉及电子支付领域。该基于互联网的第三方支付方法，检测到其中一个第一摄像头采集到的环境图像中包括人体图像，且识别所述人体图像包括购买动作图像时，说明该第一摄像头对应的货架上的商品被顾客购买，则立即调用第三方支付平台，从与人脸图像关联的账户中扣除费用信息，实现了自动支付，无需排队等候，大大节省了顾客的时间。
G06Q50/16;G06K9/46;G06K9/00;G06F16/583;G06K9/32;G06K9/62	一种用于售楼处的有效客户识别方法	发明	本发明提供了一种用于售楼处的有效客户识别方法，基于人脸识别，在获取人证机采集的证件图像和人脸图像后，增加了对获得的人脸图像的图像处理操作，并基于处理后的人脸图像再次进行检索识别，将基于原图和处理后图像两次进行检索识别的结果来判断抓拍图像的有效性和成交客户的类别与来访记录。本发明通过增加的图像处理检索，减小了因来访人员佩戴口罩而造成人脸检索识别的影响，避免了检索结果数据的遗漏，提高了最终结果的准确性。
G06Q50/20;G06Q10/06;G06K9/00	一种基于网络视频课程的学情分析系统、方法及终端	发明	本发明公开的基于网络视频课程的学情分析系统，包括：人脸识别模块从学习图像中识别出人脸图像并将人脸图像与注册用户的人脸图像进行比对，判断是同一用户，并获取课堂上的人脸数据；试题提取模块根据当前网络课堂的学习内容提取对应的试题数据；答题图像抓取模块抓取用户在答题过程中的图像；人脸识别模块从抓取的用户在答题过程中图像中识别出人脸图像，将识别出的人脸图像与注册时的人脸图像进行比对，判断是同一用户；答题数据获取模块获取用户的答题数据；学情分析模块用于根据课堂上的人脸数据和答题数据进行分析，得到学生的学情分析结果。该系统根据学生在网络课堂上的人脸图像和答题数据进行分析，更加准确、全面地得到学生的学情情况。
G06N3/08;G06N3/04;G06K9/62	一种数据识别方法、装置、设备及可读存储介质	发明	本申请公开了一种数据处理方法、装置、设备及可读存储介质，方法包括：获取目标图像，识别目标对象在目标图像中的N个预测区域；获取每个预测区域中的目标对象分别对应的预测对象类别与预测对象标签特征；在N个预测对象类别分别对应的类别预测概率中，获取最大类别预测概率，将具有最大类别预测概率的预测对象类别所对应的预测区域，确定为目标预测区域；确定剩余预测区域与目标预测区域之间所共同覆盖的覆盖区域；确定剩余预测区域对应的预测对象标签特征，与目标预测区域对应的预测对象标签特征之间的标签特征相似度；根据覆盖区域与标签特征相似度，确定目标对象在目标图像中的最优预测区域。采用本申请，可以提高物体在图像中的识别准确率。
G03B15/02;G03B30/00;H04N5/235;H05B47/10	基于灰度值调节补光灯光强的方法、设备及冰箱	发明	本发明揭示了一种基于灰度值调节补光灯光强的方法、设备及冰箱，所述方法包括：训练冰箱内拍摄图像的一ROI区域的灰度值差值ΔG与待补光的补光灯光强E的关系曲线E＝f(ΔG)，其中，所述灰度值差值ΔG为灰度值阈值G0与所述ROI区域的实际灰度值G1的差值；获取待识别图像的所述ROI区域的实际灰度值G1，计算灰度值差值ΔG1＝G0‑G1；根据所述ΔG1与所述关系曲线E＝f(ΔG)，计算待补光的补光灯光强E1，根据所述E1对补光灯的光强进行调节。与现有技术相比，本发明的基于灰度值调节补光灯光强的方法，能够快速调节补光灯的光强，使冰箱内的采光充足，从而提高拍摄图像的质量，进而提高拍摄图像中食材的识别率，并且可以迅速的将识别结果反馈给用户，提高用户体验感。
G06F3/12;G06T7/70;G06T7/13	纸张打印的控制方法、装置和设备	发明	本申请实施例提供一种纸张打印的控制方法、装置和设备，其中，该方法包括：当纸张在平张喷墨印刷设备中进行移动时，通过平张喷墨印刷设备上的位置传感器阵列或者图像识别单元获取纸张上边缘的第一倾斜角度，根据纸张上边缘的第一倾斜角度，调整打印参数，得到调整后的打印参数；其中，打印参数为排版文件参数，或者，平张喷墨印刷设备的喷墨印刷模组的姿态参数。根据调整后的打印参数，控制平张喷墨印刷设备在纸张上打印出正常状态的赋码目标阵列。实现了在工作状态下对纸张状态的高精度、实时检测，以及对异常状态纸张的自动化校正。
G05B13/04	一种深度强化学习模型机器人的控制方法	发明	本发明提供了一种深度强化学习模型机器人的控制方法，包括如下步骤：本发明还提供一种深度强化学习模型机器人的控制系统；包括物体识别模块、行动控制模块、图像采集模块、传感器组和执行机构，所述行动控制模块通信连接物体识别模块、传感器组和执行机构，行动控制模块执行深度强化学习控制模型，并根据环境复杂度调整控制模型超参。本发明还提供一种深度强化学习模型机器人的控制系统。本发明能够根据场景视觉信息变更而在线调整控制模型，从而避免重新进行模型训练给使用者带来的不便，进而便于大幅提升机器人的工作效率，并提升使用者的用户体验。
G06T5/40;G06K9/46;G06K9/00;G06K9/20;G06K9/62	一种车辆车身颜色识别方法、存储介质和终端	发明	本发明提供了一种车辆车身颜色识别方法、存储介质和终端，交通领域的图形识别技术，方法包括提取车辆车身、车窗及车牌的掩模区域，获取待颜色识别的车身候选区域图像，填充车身候选区域图像和识别颜色。通过本方案可快速识别车身颜色，提高识别的准确率。
G06K9/00;G06K9/62	基于毫米波与激光雷达融合的人体手势识别方法、电子设备、存储介质	发明	本发明涉及一种基于毫米波与激光雷达融合的人体手势识别方法、电子设备、存储介质。所述方法包括：控制毫米波雷达监测到操作者的手势起始动作则向激光雷达发送触发信号；控制激光雷达在收到触发信号后启动采集操作者工作状态下的深度图像；将所述深度图像送入训练好的神经网络进行人体手势识别，检测并输出识别结果。本发明采用毫米波触发，激光雷达采集的方式获取数据，避免了因激光雷达连续工作带来的数据资源浪费、性能下降等问题，实施不受光照、气温气候影响，具有环境适应性强，识别率高、实时性好的优点。
G06K9/46;G06K9/00;G06K9/32;G06K9/62	基于改进YOLOv4-Tiny算法的铁矿石品位识别方法	发明	本发明一种基于改进YOLOv4‑Tiny算法的铁矿石品位识别方法及装置，涉及品位识别及定位技术领域。首先采集不同品位矿石图片，对采集的矿石图片进行数据增强、扩充得到样本集；基于改进YOLOv4‑Tiny网络结构生成矿石品位识别模型，并进行训练；对采集的不同品位矿石图片进行降噪处理后输入训练好的矿石品位识别模型，提取矿石品位目标的类别、坐标、置信度和偏移量信息，并实时输出检测后的图像或视频，实现矿石品位的识别。同时，通过Lattepanda开发板将训练好的矿石品位识别模型进行产品化，得到矿石品位识别装置。该方法及装置解决了现场无法粗略判断矿石品位以及自动化选矿的前期问题，提高了识别的准确率。
G06T7/00(2017.01);H01L21/66;H01L21/67(2006.01)	单元蚀刻再沉积物的非破坏性检查的方法以及系统 非破坏性检查方法以及非破坏性检查系统	发明	本发明的各种实施例针对一种单元蚀刻再沉积物的非破坏性检查的方法。在该方法的一些实施例中，捕获晶圆上的多个单元的灰度图像。灰度图像提供单元的俯视图，并且在一些实施例中，在蚀刻之后被原位捕获以形成单元。在灰度图像中识别单元，以确定对应于单元的非感兴趣区(non‑ROI)像素。从灰度图像减去非ROI像素，以确定ROI像素。ROI像素是减去之后的剩余像素，并且对应于单元的侧壁上和单元之间的凹槽中的材料。然后基于ROI像素的灰度级而对侧壁上和凹槽中的蚀刻再沉积物的量进行评分。此外，基于得分而处理晶圆。本发明的实施例还涉及单元蚀刻再沉积物的非破坏性检查的系统。
G06T7/11;G06T3/60	人脸皮肤分割方法和设备	发明	本发明涉及图像处理领域，尤其涉及一种人脸皮肤分割方法和设备。其中，上述方法包括：获取第一图像中的人脸框信息和人脸角度信息；根据所述人脸框信息，对所述第一图像进行裁剪，得到第二图像；根据所述人脸角度信息，对所述第二图像进行角度旋转，得到第三图像；将所述第三图像输入人脸皮肤分割模型，得到第一人脸皮肤蒙版；将所述第一人脸皮肤蒙版的尺寸和人脸角度调整至与所述第一图像一致，得到第二人脸皮肤蒙版；根据所述第二人脸皮肤蒙版及对应的人脸属性信息，对所述第一图像进行人脸皮肤处理。本发明实施例提供的人脸皮肤分割方法和设备能够获取高精度的人脸皮肤蒙版。
H04R1/34;G01S17/08;F21S6/00;F21V33/00;G01S15/08;G06K9/00	一种防止打扰他人的智能台灯及其方法	发明	本发明公开了一种防止打扰他人的智能台灯及其方法，智能台灯包括台灯本体、设于台灯本体上的摄像头、测距模块以及内置于所述台灯本体内部的控制模块和有源定向扬声器；所述摄像头、测距模块、有源定向扬声器均通讯连接于所述控制模块。本发明可以有效避免学生使用智能台灯时影响其他人，使得智能台灯更加实用和人性化。
G06K9/00	车道线的识别方法、装置、计算机设备和存储介质	发明	本申请涉及一种车道线的识别方法、装置、计算机设备和存储介质。车道线的识别方法包括如下步骤：获取周边环境的第一图像和第二图像；从第一图像中识别出车道线信息，得到第一车道线；融合多个第二图像，得到第三图像；其中，第三图像包括至少一个拥堵车道，拥堵车道上的车辆数大于预设值；基于第三图像得到至少一条车道的车道中心线；利用车道中心线对第一车道线进行校准，得到车道线。通过第一图像识别出第一车道线，同时将多个第二图像融合得到第三图像，得到的第三图像中，包括了足够多的车辆在车道上行驶的信息，由于可以采集到足够多的第二图像，可以过去足够多的车辆行驶样本，得到尽可能精确的车道中心线，因而可以得到较为精准的车道线。
G08B25/10;G06N3/08;G08B6/00;G08B21/24;G08B25/08;G06K9/00	一种孩子踢被的检测装置和检测方法	发明	本发明公开了一种孩子踢被的检测装置和检测方法。检测装置包括影像采集模块和图像分析模块，检测方法包括以下步骤：孩子所穿的睡衣上包括预设的图案；检测装置的影像采集模块采集孩子睡觉所在位置的视频或图像；检测装置的图像分析模块接收影像采集模块的视频或图像，识别视频或图像中是否存在预设的图案；如果检测到预设的图案，则判定孩子的被子没有盖好。本发明的检测方法对周围环境的要求较低，可以在夜视环境下进行识别，无需担心颜色冲突，检测准确度高。
G06F3/01;A61F4/00;G06K9/00	一种页面处理方法、装置、设备及介质	发明	本申请实施例提供了一种页面处理方法、装置、设备及介质，支持在显示目标页面的过程中，当目标页面中包含图像时，结合图像的模式识别技术能够将图像处理成模板化的内容描述文字，来描述图像的语义，这样就能较为精确地提供出图像所包含的内容及所表达的含义，结合无障碍朗读能力，即可将完整的目标页面的页面信息传递出来。采用本申请实施例能够对目标页面中的图像(非文本内容)进行有效读屏，提高页面信息读取的完整性。
G06N3/08;G06K9/62	模型优化方法、模型优化装置和电子设备	发明	本公开提供了一种模型优化方法、模型优化装置和电子设备，可用于人工智能领域、金融领域或其他领域，该方法包括：发送包括集合标识的测试请求给服务器端，以便服务器端获取针对与集合标识对应的测试图像集合中测试图像的静态指标的取值；响应于阈值输入操作，将至少部分静态指标的指标阈值发送给服务器端，以便服务器端基于测试图像的静态指标的取值和指标阈值确定针对测试图像集合的测试准确率；以及响应于来自服务器端的测试准确率，展示测试准确率，以便确定模型优化信息。
G06K9/38;G06K9/46;G06Q50/26;G06K9/00;G06K9/62	一种车站智能疫情防控系统及方法	发明	本发明提出一种车站智能疫情防控系统及方法，所述的系统通过摄像头进行视频采集，在服务器中采用步态识别对视频目标信息初步分析，获取相关信息；矩阵视频控制器将图像形成矩阵视频帧图像，服务器再通过人脸识别对步态识别后的矩阵视频帧图像进行面部识别，进一步获取人脸特征信息，用以确认身份；通过将人脸特征信息应用到视频压缩感知的目标跟踪算法中，用以对目标信息进行跟踪，查找出视频中出现该目标的图像的帧序列位置，从而导出含有该目标以及接触目标的图像，通过反馈查找进一步确认目标信息以及接触目标信息。在特殊疫情广泛传播的情况下，可以快速的分析确诊目标的行程轨迹以及密切接触的人员。
G06K9/36;G06K9/46;G06K9/62	脑部扫描图像的识别处理方法、装置、设备及存储介质	发明	本申请关于一种脑部扫描图像的识别处理方法、装置、设备及存储介质，涉及人工智能技术领域。方法包括：获取脑部扫描图像样本，以及中线标注信息；将脑部扫描图像样本输入第一图像识别模型，获得配准模型分支输出的配准矫正后的脑部扫描图像样本，以及，识别模型分支输出的中线预测信息；配准模型分支和识别模型分支共享第一图像识别模型中的部分网络；基于配准矫正后的脑部扫描图像样本、标准脑部扫描图像、中线预测信息以及中线标注信息，获取损失函数值；基于损失函数值对第一图像识别模型进行训练，在训练用于脑中线识别的端到端模型的同时，考虑脑部扫描图像配准对于脑中线识别的影响，提高了对脑部扫描图像中的脑中线进行识别的准确性。
G06N3/08;G06N3/04;G06K9/00;G06K9/62	人脸图像检测方法、装置、可读介质及电子设备	发明	本申请公开了一种人脸图像检测方法、装置、可读介质以及电子设备，所述方法包括：获取用于人脸认证的待识别图像；提取待识别图像的高频信息，得到待识别图像的高频特征图像，高频特征图像携带有像素侧信道信息，像素侧信道信息是待识别图像经过图像处理而在像素级上保留的侧信道信息；提取高频特征图像的像素侧信道信息进行分析，并基于分析结果将高频特征图像映射至对应的分类结果；根据分类结果确定待识别图像是否为认证设备采集的用于人脸认证的正常真脸图像。本申请实施例提供的技术方案有效提高人脸识别过程中对注入攻击图像的识别精度，即使在认证设备的软硬件被入侵或克隆时也能够对认证图像进行准确识别，提高人脸识别的安全性和可靠性。
G06K9/46;G06K9/20	显示设备及其图像识别方法	发明	本申请公开了一种显示设备及其图像识别方法，涉及图像处理技术领域。显示设备可以在录像的过程中，从帧缓冲区中读取目标原生图像，并对该目标原生图像进行图像识别。即本申请实施例提供的方法可以在录像过程中实时进行图像识别，而并非是在录像完成后再进行图像识别，因此有效提高了图像识别的效率。并且，由于帧缓冲区中存储的原生图像的颜色格式为显示设备进行图像识别时所支持的颜色格式，因此显示设备在读取到目标原生图像后，可以直接对目标原生图像进行图像识别，而无需转换目标原生图像的颜色格式，从而进一步提高了图像识别的效率。
G06N3/08;G06N3/04;G06K9/62	图像识别方法、装置、设备及存储介质	发明	本发明公开了一种图像识别方法、装置、设备及存储介质，包括：获取待识别图像，对各图像进行归一化处理获得归一化图像集；根据归一化图像集确定归一化矩阵数据；根据归一化矩阵数据和预先训练的卷积神经网络模型确定各图像的类别标签；根据各图像的类别标签对各图像进行标记，完成待识别图像的图像识别，由于本发明是通过对待识别图像中的图像进行归一化处理，根据归一化处理后的图像确定归一化矩阵数据，根据归一化矩阵数据和预先训练的卷积神经网络确定图像标签，并根据图像标签对各图像进行标记，从而完成待识别图像的图像识别，解决了现有技术中在识别大量图像数据时，误判率高的技术问题，提高了图像识别的准确率。
B60R25/10;B60R25/31;B60R25/102;B60R25/30;E05F15/73;B60R25/24	车辆控制系统、服务器及车辆控制方法	发明	本发明提供车辆控制系统、服务器及车辆控制方法。在控制车门的动作的车辆控制中，能够确保车辆的安全性，并且对于所登记的车辆利用者以外的人物，也能够进行顺畅的乘车。该车辆控制系统具备：取得车辆的外部环境的图像、即车外图像的车外图像取得部；取得车辆的车室内的图像、即车内图像的车内图像取得部；基于车外图像及车内图像识别是否存在车内人物并且识别车外人物的动作的人物识别部；控制车辆的门的状态的门控制部；以及决定车外人物在指示门的打开动作时应进行的规定的动作的动作决定部，门控制部在基于人物识别部中的识别结果识别出存在车内人物的情况下，当车外人物进行了上述规定的动作时，执行门的打开动作。
G16H50/30;G06Q40/08;G06K9/00	基于用户信息的保险推荐方法、系统、设备及介质	发明	本发明提供一种基于用户信息的保险推荐方法、系统、设备及介质，包括：采集用户的人脸图像，识别人脸图像得到用户的身份信息；根据身份信息获取用户的个人信息，利用个人信息构建用户画像；评估用户画像生成用户关于风险的加权因子；利用协同过滤算法生成保险产品‑属性矩阵与用户‑保险产品评分矩阵，计算保险产品‑属性矩阵得到保险产品的第一相似度，计算用户‑保险产品评分矩阵得到第二相似度；利用加权因子对第一相似度与第二相似度进行加权计算，得到综合相似度；利用综合相似度为用户匹配最相似K个近邻，得到保险产品的推荐方案。本发明基于人脸匹配用户信息，分析用户的风险加权因子，进行加权推荐，提高了保险推荐的准确度。
G06T7/00;G06T7/70;G06T7/90	一种地图检测方法及装置	发明	本发明实施例提供了一种地图检测方法及装置，涉及数据处理技术领域，其中，上述方法包括：获取无人驾驶设备在行驶过程中采集的第一图像。在第一图像中识别设备所在的第一区域。获得表征第一区域特征的像素点，作为第一特征点。根据所获得的各第一特征点的像素点位置，确定各个第一特征点在无人驾驶设备行驶的实际环境中对应的实际位置。根据各第一特征点对应的实际位置，确定设备的第一位置。对第一位置与设备地图中记录的设备的第二位置进行对比，获得地图检测结果。应用本发明实施例提供的方案可以提高地图检测的效率。
G06T7/00;G06T7/11;G06N3/08;G06N3/04;G06T11/00;G06T7/12;G06K9/62	脑中线识别方法、装置、设备及存储介质	发明	本申请提供了一种脑中线识别方法、装置、设备及存储介质，属于计算机技术领域。方法包括：获取三维脑部图像；从三维脑部图像中识别脑部区域的轮廓面；对三维脑部图像进行图像分割，得到第一半脑区域和第二半脑区域；从三维脑部图像中，识别第一半脑区域的第一半脑轮廓面和第二半脑区域的第二半脑轮廓面；将第一半脑轮廓面与第二半脑轮廓面的并集与脑部区域的轮廓面之间的差集确定为脑部区域的三维脑中线。上述方法利用三维脑部图像获取第一半脑轮廓面与第二半脑轮廓面，则第一半脑轮廓面与第二半脑轮廓面的并集与脑部区域的轮廓面之间的差集即为三维脑中线，这种三维脑中线能够提供更多信息，更有利于确定用户的大脑状态。
A61G11/00;A61N5/06	分区域多阵列强度修正系统	发明	本发明涉及一种分区域多阵列强度修正系统，包括：定制护理箱体，包括侧面推送机构、封闭外壳、通风机构、湿度传感机构、气雾发生机构、干燥执行机构以及主控制器，所述通风机构用于基于接收到的现场解析数量随机关闭其多个通风口中的一个以上通风口以使得剩余保持开启状态的通风口的数量等于所述现场解析数量；强度修正设备，用于基于接收到的第一分割子块的整体黄色取值确定对应定制护理箱体的顶部的光疗单元子阵列的发光强度。本发明的分区域多阵列强度修正系统设计智能、应用广泛。由于能够针对护理箱的幼儿的具体情况自适应选择不同的分区域差别化光照治疗策略以及不同的通风策略，从而提升了护理箱整体的智能化水平。
G06F16/435;G06K9/00	推荐多媒体信息的方法、装置、电子设备和存储介质	发明	提供了一种向乘客推荐多媒体信息的方法、装置、电子设备和存储介质，涉及智能交通和车联网技术领域，尤其涉及车载内容推荐技术。该方法包括：获取在交通工具内就座的乘客的面部图像；根据乘客的面部图像，从多个属性类别中确定乘客对应的属性类别；根据乘客对应的属性类别，以及多个属性类别与多个多媒体信息模式之间的对应关系，从多个多媒体信息模式中选择向乘客推荐多媒体信息的多媒体信息模式；根据所选择的多媒体信息模式，在安装于交通工具内与乘客就座的座位相关联的多媒体交互设备上展示与所选择的多媒体信息模式相对应的多媒体信息，从而可以为乘客提供针对性、个性化的多媒体信息服务，提升乘客的乘坐感受。
G06K7/14;G06T5/00	条码图像修复方法、装置、计算机设备和存储介质	发明	本申请涉及一种条码图像修复方法、装置、计算机设备和存储介质，方法包括：对终端设备采集的条码图像进行校正处理，得到校正处理后的条码图像，作为待识别条码图像；逐行识别待识别条码图像中各个像素的颜色，根据颜色识别结果生成与待识别条码图像对应的颜色矩阵；根据颜色矩阵的各个列中黑色元素的数量，确定颜色矩阵的各个列所对应的颜色标识；根据颜色标识，生成与颜色矩阵对应的目标条码图像；本申请通过对校正后的待识别条码图像进行颜色识别，生成与该图像匹配的颜色矩阵；根据颜色矩阵中各列的黑色元素数量确定各列的颜色标识，根据颜色标识生成对应的目标条码图像，实现对条码图像的修复，提高了提高条码图像识别的效率。
G01S13/86;G01S19/39;G01C21/20;G01S13/58;G01C21/00;G01C11/00;G01S13/06;G01S19/45	一种多点位多传感器目标监测系统和方法	发明	本发明公开了一种多点位多传感器目标监测系统和方法，其中一种多点位多传感器目标监测系统，包括多个观测点位，每个观测点位包括毫米波雷达模块、相机模块、固定模块、全局定位模块与边缘计算模块，所述毫米波雷达模块、相机模块、全局定位模块、边缘计算模块分别安装于固定模块上；所述毫米波雷达模块，用于监测地面上的目标；所述相机模块，用于监测地面上的目标；所述全局定位模块，用于为整个系统提供精确定位；所述边缘计算模块，用于接收并处理毫米波雷达模块、相机模块与全局定位模块传输的监测数据。本发明实现了对多个地面目标的多点位全流程精确轨迹跟踪。
G06N20/00;G06K9/00;G06K9/62	图像识别方法、装置、设备及介质	发明	本申请提供的图像识别方法、装置、设备及介质中，该电子设备获取待识别图像，从中确定出多个违规对象的识别结果；然后，结合各违规对象的识别结果，在其满足违规条件时，则判定该待识别图像为违规图像。由于该方法在判定违规图像时，结合了具体的图像内容以及图像内容之间的相互关系，因此，提高了图像识别时的精度。
G06K19/06;G06Q30/06;G06K7/10	订单处理方法及装置、电子设备及存储介质	发明	本申请公开了一种订单处理方法、装置、电子设备及存储介质，该方法包括：获取待运输物品对应的订单信息，从所述订单信息中确定出展示信息和隐藏信息，所述订单信息由用户预先准备并存储于网络侧的服务器上，包括待运输物品信息和物流信息；获得所述订单信息对应的图像识别码，所述图像识别码使得扫描所述图像识别码的设备能够获取所述展示信息；将隐藏信息转换后加入图像识别码中，以获得目标识别码；生成包含所述目标识别码和所述展示信息的运输单，所述运输单能够被直接打印并用于所述待运输物品的运输，保证只有快递员终端能够识别其中的隐藏信息，在保证用户隐私的同时，方便快递员工作。
G06T7/00;G06T7/60;G06T7/80	一种基于深度学习的变压器油箱的测量方法及系统	发明	本发明公开了一种基于深度学习的变压器油箱的测量方法及系统，本方法属于非接触式的方法，采用至少双目相机和视觉技术来对变压器油箱的至少4个面进行拍照并针对待测量的目标面进行重点的关注，从而识别疑似发生缺陷的面，以及定位该面上变压器油箱的几何参数并进行测量。通过长期的测量，可基于历史测量信息和当前测量信息判断变压器油箱是否发生形貌上的变化以及变化量。本发明相比传统的人工测量手段，大大提高了效率并保障了安全性，同时还提高了精度，具有推广价值。
A61B5/0205;A61B5/00;A61D17/00;A61B5/107;G01G17/08;G01J5/00;A01K29/00	一种猪只生理生长状态监测预警方法	发明	本发明针对现有技术的局限性，提出了一种猪只生理生长状态监测预警方法，本发明能够通过猪只的深度图像、热红外图像以及RGB图像对猪只的体尺、体重、体温以及行为进行监测，同时还实现了对体温异常以及猪只发情的情况进行预警，能够提升猪只养殖产业在生产管控方面的精细化智能化水平。
G05B19/042	一种建筑爬架控制系统	发明	本发明公开了一种建筑爬架控制系统，包括远程控制终端、主控端以及若干与爬架驱动电路电性连接的分控端；所述远程控制终端与所述主控端通过无线通讯的方式形成通讯连接，所述主控端与所述分控端通过无线通讯的方式形成通讯连接；所述远程控制终端包括控制资格识别模块，所述控制资格识别模块为人脸识别模块，所述人脸识别模块包括用于采集人脸图像的图像采集单元、用于从人脸图像中识别人脸特征的图像识别单元、储存有符合控制资格的人脸特征的储存单元、以及用于将所述图像识别单元识别的人脸特征和所述储存单元储存的人脸特征作对比的处理单元。识别操作人员是否具备控制资格，避免没有足够经验或没有足够专业知识的人控制建筑爬架。
G06T7/521;G06T7/60;G06T7/70;E05F15/73	自动门控制方法、系统和设备	发明	本申请公开一种自动门控制方法、系统和设备，其中自动门控制方法包括：采用ToF设备探测目标对象分别在至少两个时刻距离自动门的第一距离；所述ToF设备用于探测位于所述自动门至少一侧的进出区域出现的对象；根据各个第一距离确定所述目标对象与所述自动门的第一相对状态；根据所述第一相对状态控制所述自动门开启或者关闭。本申请能够提高自动门的控制效果，减少自动门内外空气对流，提升相应场所对应的节能环保性能。
G06N3/08;G06N3/04;G06K9/20;G06K9/62;G06Q50/02	一种农作物病虫草害识别方法、装置、系统及存储介质	发明	本申请公开了一种农作物病虫草害识别方法、装置、系统及存储介质，用于提高农作物病虫害识别的效率和准确度，提供有针对性的防治方案。本申请公开的农作物病虫害图像处理方法包括：获取农作物图像；对所述农作物图像进行分类；对所述农作物图像进行特征检测，确定标框图像；对所述标框图像进行识别。本申请还提供了一种农作物病虫害图像处理装置、系统及存储介质。
A61B8/00	超声辅助扫查方法、装置、电子设备和存储介质	发明	本发明提供一种超声辅助扫查方法、装置、电子设备和存储介质，其中方法包括：获取当前超声图像，以及超声探头的上一移动信息和当前状态信息；将所述当前超声图像，以及所述超声探头的上一移动信息和当前状态信息输入至扫查路径规划模型，得到所述扫查路径规划模型输出的下一步的推荐移动信息；其中，所述扫查路径规划模型是基于样本超声扫查路径及其对应的样本超声图像序列进行深度强化学习得到的。本发明提供的超声辅助扫查方法、装置、电子设备和存储介质，连续指导超声探头移动的方向和角度，最终定位至标准切面，提高了超声辅助扫查的准确性和适用范围。
G01M13/025;G01M13/023;B07C5/36	一种链条屈曲不良检测系统和检测方法	发明	本发明涉及一种链条屈曲不良检测系统及检测方法，其中链条屈曲不良检测系统其特征在于包括驱动轮、从动轮、驱动电机、扭矩传感器和检测处理器，其中被测链条与驱动轮和从动轮啮合连接，驱动轮与驱动电机连接并由驱动电机带动旋转，扭矩传感器设置于驱动电机与驱动轮之间的驱动轴上，扭矩传感器与检测处理器相互电连接，在驱动电机带动驱动轮旋转时，扭矩传感器实时监测驱动轴上的扭矩值，检测处理器根据扭矩传感器实时检测到的扭矩值，以识别待测链条是否存在屈曲不良。与现有技术相比，本发明的优点在于：能够实现链条屈曲时实际的物理量检测，且一致性和稳定性非常高，避免人工检测带动的漏检缺陷。
G06T7/246;G06T7/70;G06T7/90;G06K9/62	一种基于多尺度多特征的目标图像跟踪方法	发明	本发明公开了一种基于多尺度多特征的目标图像跟踪方法，该方法将目标跟踪任务分解为位置估计和尺度估计两部分，其中，在位置估计中，将每一帧图像的颜色特征和深度特征相结合，获得融合特征，利用上述融合特征，可以估计出准确的尺度，从而进行视觉跟踪，提高目标跟踪的有效性和鲁棒性，适用于处理具有较大外观变化和尺度变化的实际应用场景的目标跟踪。
H04N7/18;H04N5/232;G08B21/24;G06K9/00	一种基于图像识别技术的AI坐姿矫正摄像头	发明	本发明公开了一种基于图像识别技术的AI坐姿矫正摄像头，包括摄像头模块、AI识别模块、通信模块、外传喇叭模块、其中：摄像头模块：用于采集图像数据；AI识别模块：内置坐姿识别的相关算法，对摄像头模块采集的图像进行实时预测；通信模块：由以太网、4G通信模块或5G通信模块组成，为上层提供网络传输服务；外传喇叭模块：当AI识别模块识别到不正确的坐姿时，播放相关语音提示，以及时矫正。本发明可识别多种不良坐姿，更加全面的帮助用户矫正各种不良坐姿，适用于不同人群，覆盖人群广，可以保留图像在客户端上查看，方便用户了解自己的姿态，有助于在无人监管的情况，摄像头模块内置的算法模型，可以自主学习，不断优化识别结果。
G06K17/00;B60P3/00	无人配送系统	发明	本发明提供一种无人配送系统。无人配送系统具备：无人配送机，其无需驾驶员乘车而在道路上自主行驶，能够遵照配送指示书向由能够开闭的门部遮蔽的多个收纳部分别收纳货物；管理装置，其管理所述无人配送机的动作。
G05D1/02;G01S17/86	一种自动行走设备及基于激光雷达与深度相机的过门方法	发明	本发明实施例公开了一种自动行走设备及基于激光雷达与深度相机的自动行走设备过门方法，涉及智能行走设备技术领域，能够在硬件成本低的场景下，自动修正自身位置，实现了从门正中安全准确通过。本发明包括：将激光雷达5和深度相机4都通过USB线1连接到主控2；电池3通过电线分别连接主控2、深度相机4、激光雷达5，轮毂电机6、编码器7和转向机构8；在底盘10的上表面设置支架，在所述支架的顶部安装有深度摄像机(4)，支架位于底盘10的中轴线上，激光雷达(5)和深度摄像机(4)沿底盘10的中轴线布置；编码器7与轮毂电机6相连接，所述轮毂电机6与主控2相连接。本发明适用于自动设备过门。
G06N3/04;G06K9/46;G06K9/62	图像识别方法、装置、设备及计算机存储介质	发明	本申请公开了一种图像识别方法、装置、设备及计算机存储介质。该图像识别方法包括：获取待识别图像的单级特征图；基于预设感受野RFB网络模型对待识别图像的单级特征图进行空洞卷积，得到第一目标特征图；基于缩放点积注意力模型为第一目标特征图的所有通道分配注意力权重，并基于分配后的注意力权重输出第二目标特征图；基于第二目标特征图进行目标识别，得到待识别图像的识别结果。根据本申请实施例，能够解决如何提升对小目标识别的准确性的问题。
G10L15/26;G10L15/25;G06N20/00;G10L15/08;G06K9/00;B60R16/02	一种车载语音处理方法及车载信息娱乐系统	发明	本申请公开了一种车载语音处理方法及车载信息娱乐系统，该方法包括：获取至少两个用户的实时图像；根据所述至少两个用户的实时图像，识别所述至少两个用户是否存在正在进行交互的对象；若存在，则识别所述至少两个用户的目标交互对象；根据所述至少两个用户的目标交互对象对应的语音识别规则对采集的车内实时语音数据进行识别及处理，避免了机械地将车内的所有语音数据采用同样的规则进行识别及处理，导致车载信息娱乐系统容易被误唤醒的问题。
G06T5/50;G06Q10/08;G06T7/00;G06T3/40	智慧施工的进度管理系统和方法	发明	本发明公开了一种智慧施工的进度管理系统和方法。这种智慧施工的进度管理系统包括：作业区、现场监测部、构件数据库、构件分配部、构件调配部。作业区使用第一构件和第二构件搭设钢构工程。构件分配部根据构件接收量、构件使用量以及构件预算日志生成构件控制表。根据构件控制表确定不同构件的供应量，可以调节施工现场的构件储备，从而管理施工进度。现场监测部具有水平滑台、第一摄像单元、第二摄像单元、现场重构单元、构件识别单元。通过相互垂直的第一摄像单元、第二摄像单元获得作业图像，根据作业区的作业图像生成全景图像，从而获得不同构件的使用数量，便实现全过程跟进监测施工项目的推进情况。
G06K9/00;G06Q50/12;G06Q10/10	就餐指引方法及系统、电子设备、计算机存储介质	发明	本申请公开了一种就餐指引方法及系统、电子设备、计算机存储介质。该就餐指引方法包括：获取餐厅内的视频流；对视频流进行分析，获得餐厅内的人群信息；基于人群信息生成就餐信息，并将就餐信息推送给待就餐人员，以指引待就餐人员就餐。通过这种方式，能够基于机器视觉技术改善餐厅就餐人员太多而导致就餐排队时间长的问题。
G06K9/00;B60W60/00	用于自动驾驶车辆的道路网络数据生成方法、装置及计算机程序	发明	本发明提供用于自动驾驶车辆的道路网络数据生成方法、装置及计算机程序。本发明各种实施例的用于自动驾驶车辆的道路网络数据生成方法通过计算装置执行，用于自动驾驶车辆的道路网络数据生成方法包括如下步骤：将多个单位车道分组来生成一个以上的道路；生成与上述一个以上的道路有关的连接信息；以及将上述一个以上的道路图表化，并生成道路网络数据，其中，上述道路网络数据包含通过向图表化的上述一个以上的道路反映上述连接信息来生成的道路图表。
G06K9/62	模型训练方法、装置、终端设备及计算机可读存储介质	发明	本申请适用于图像处理技术领域，提供了一种模型训练方法、装置、终端设备及计算机可读存储介质，包括：获取训练图像的真实标签；根据预先训练后的第一识别模型获取所述训练图像的参考标签；由所述真实标签辅助所述参考标签，对待训练的第二识别模型进行迭代训练，获得训练后的所述第二识别模型，其中，所述第二识别模型的模型复杂度小于所述第一识别模型的模型复杂度。通过上述方法，训练得到的第二识别模型不仅图像识别精度较高，且模型复杂度较低，有效提高了图像识别方法的适用性。
G06Q10/06;G06Q50/26;G06K9/46;G06K9/00;G01N33/00;G06F17/10	一种汽车车内空气质量监测分析调控管理方法及云服务平台	发明	本发明公开了一种汽车车内空气质量监测分析调控管理方法及云服务平台，通过在汽车内设置车载空气质量监测终端，进而根据车载空气质量监测终端内的空气质量检测处理设备对汽车内部空间进行全方位扫描，以对车内的空气污染参数进行全方位检测，进而生成空气污染参数空间分布图，由此从空气污染参数空间分布图中识别超标空气污染参数并确定其对应的污染源头区域，从而对污染源头区域进行针对性的净化处理，为超标空气污染参数的净化处理提供了处理的目标方向，大大弥补了目前汽车车内空气质量的监测调控方式存在的调控处理过于盲目的不足，从而有效提高了处理效率和处理效果，进而及时保障了汽车内空气质量的安全。
G06N3/08;G06T7/00;G06N3/04;G06K9/46	髋关节图像中骨骼解剖关键点定位方法、电子设备及介质	发明	本发明涉及图像处理领域，公开了一种髋关节图像中骨骼解剖关键点定位方法、电子设备及介质，该方法包括：获取待定位髋关节图像；将待定位髋关节图像输入预先训练的识别模型，以输出待定位髋关节图像的识别结果；通过预先训练得到识别模型包括：创建识别初始模型；获取多张人工标注关键点的髋关节样本图像；将髋关节样本图像输入残差卷积神经网络初始模型，以得到关键点特征图；将关键点特征图经过全局池化后，输入图卷积神经网络初始模型，通过关键点连接图对关键点特征图进行图卷积，得到融合特征图；将融合特征和关键点特征图进行点积操作，预测各个关键点的位置。本发明能有效地建模髋关节各解剖关键点之间的空间相关性，达到先进的结果。
G06Q30/06;G06K9/00;G06K9/62	模拟服饰试穿方法、装置、电子设备及存储介质	发明	本公开提供了一种模拟服饰试穿方法、装置、电子设备及存储介质，该方法包括：获取虚拟服饰素材以及现实场景图像；识别所述现实场景图像中目标人体的关键点信息；基于所述目标人体的关键点信息，对所述虚拟服饰素材进行调整；将调整后的虚拟服饰素材与所述目标图像区域进行融合，得到试穿效果图像。
A61B90/00;A61B18/00	手术能量器械的自动断电方法、装置、设备及存储介质	发明	本申请涉及一种手术能量器械的自动断电方法、手术装置、计算机设备及存储介质。所述方法包括：获取第一影像；识别所述第一影像中的触发特征，当无法从所述第一影像中识别出所述触发特征时，则生成断电指令，所述触发特征来自于能量器械；根据所述断电指令，指示能量器械的作用部停止工作。上述方法通过获取第一影像并识别其中来自于能量器械的触发特征，当无法从第一影像中识别出触发特征时，则生成断电指令以指示能量器械的作用部停止工作。上述设计可用于避免能量器械的特定结构在脱离影像时，能量器械的作用部依然保持工作而造成对患者的非相关组织造成损伤，从而能够提高能量器械的使用安全性，以有效地防止医疗事故的发生。
A61B8/08;A61B8/00	一种颈动脉超声扫查视频的质量筛查方法和系统	发明	本发明提供一种颈动脉超声扫查视频的质量筛查方法和系统，获取颈动脉的扫查视频；解码处理以获取若干帧超声图像，并统计超声图像的总帧数；识别每一帧超声图像中的颈动脉血管，并提取颈动脉血管的血管特征信息；统计存在颈动脉血管的超声图像的第一帧数；判断第一帧数与总帧数的比值是否大于第一预设数值；根据血管特征信息对第一帧数中的超声图像进行特征分类统计，根据特征分类统计的结果判断扫查视频的视频质量是否符合上传要求，步骤A7，将颈动脉的扫查视频上传至服务器。实现了对颈动脉超声扫查视频质量的实时筛查，低了对网络和云计算资源的浪费，同时极大的改善了诊断医生对病人病症诊断的效率，提高了诊断报告的有效性和准确性。
G06K9/46;G06K9/34;G06K9/20;G06Q10/10;G06Q30/00	单据的审核方法及装置、存储介质、电子装置	发明	本发明提供了一种单据的审核方法及装置、存储介质、电子装置，上述方法包括：获取单据对应的第一图像和第二图像；对第一图像进行特征提取，得到第一图像对应的特征向量；对第二图像进行识别，得到图像识别结果；根据特征向量和图像识别结果，确定单据是否异常，也就是说，通过确定移动终端上传单据对应的第一图像的特征向量，以及第二图像的图像识别结果，实现对异常单据的快速确认，进而大大减少了人工审核的单据数量，加强对于异常单据的识别效率，因此，可以解决现有技术中无法快速的审核单据中数据信息以及确认异常单据存在等问题，为企业节约了大量的人力及财务成本。
B60W50/14;G06K9/00	一种分神驾驶检测方法、系统及相关设备	发明	本发明涉及安全驾驶技术领域，尤其涉及一种分神驾驶检测方法、系统及相关设备。其中，该方法包括：获取目标用户的人脸图像；根据所述人脸图像，确定所述目标用户的头部姿态信息、睁闭眼信息和眼部视线运动信息；根据所述头部姿态信息，确定所述目标用户的头部是否处于设定的安全驾驶区域内；根据所述睁闭眼信息确定所述目标用户的持续闭眼时长；根据所述眼部视线运动信息确定目标用户的注视区域是否处于设定的安全注视区域内；如果目标用户满足以下条件中的一项或多项时，确定目标用户处于分神驾驶状态：头部处于安全驾驶区域之外的持续时长大于第一阈值、持续闭眼时长大于第二阈值以及注视区域处于安全注视区域之外的持续时长大于第三阈值。
H04N19/51;H04N19/176	一种视频图像的运动估计方法及电子设备	发明	本申请涉及图像处理技术领域，公开了一种视频图像的运动估计方法及电子设备，包括：从目标图像中识别出包含字幕信息的字幕块，然后根据下一帧图像的候选区域内的指定图像块与字幕块在视频帧中的像素位置不同的情况，将字幕块与指定图像块之间的位移信息作为字幕块的运动矢量。通过将字幕块与指定图像块之间的位移信息作为字幕块的运动矢量，替换掉对目标图像进行运动估计后得到的字幕块的运动矢量，进而可以提高视频图像的运动矢量估计准确率的问题。
G06N3/08;G06K9/00;G06K9/62	基于双流网络的场景分类方法、系统、设备及介质	发明	本发明公开了一种结合显著区域检测的场景分类方法、系统、设备及介质，场景分类方法包括：短视频图像处理步骤：对短视频图像进行抽帧提取获得多个视频帧，根据多个视频帧获得具有对应多个所述视频帧的多个第一图片信息的图像数据集；图片信息处理步骤：对所述图像数据集的每一所述第一图片信息进行遮挡处理获得对应的第二图片信息；分类识别步骤：通过双流网络对第一图片信息及第二图片信息进行分类识别获得对应每一所述第一图片信息的图像场景概率；图像概率处理步骤：根据每一第一图片信息的图像场景概率计算获得短视频图像的每一场景类别的场景概率，通过本发明能够提高短视频图像的识别准确率及分类性能。
G07F19/00;G06Q20/40	用于自动取款机的安全防控方法、装置、电子设备和介质	发明	本公开提供了一种用于自动取款机的安全防控方法，包括：在用户成功登录自动取款机的情况下，采集用户的视频图像；将视频图像中的动作信息与用户的预设动作信息进行动作匹配，得到动作匹配结果；以及根据动作匹配结果确定安全防控策略。此外，本公开还提供了一种用于自动取款机的安全防控装置、一种电子设备、一种计算机可读存储介质和一种计算机程序产品。本公开提供的用于自动取款机的安全防控方法和装置可用于金融领域或其他领域。
G06N3/08;G06N3/04;G06K9/46;G06K9/34;G06K9/00;G06K9/62	一种基于Scaled-YOLOv4的城市地下综合管廊异常物检测方法	发明	本发明涉及一种基于Scaled‑YOLOv4的城市地下综合管廊异常物检测方法，包含以下几个步骤：使用地下管廊摄像头对异常物的图像进行采集；对获得的图像进行清洗、标注，建立地下综合管廊异常物图像训练集与测试集；使用Scaled‑YOLOv4对训练集数据训练，并在测试集进行测试，得到测试结果。由于数据集的异常物图像数据量较小，完成数据预处理后，使用训练集对Scaled‑YOLOv4模型进行训练，在测试集上对模型进行评估；然后将训练好的Scaled‑YOLOv4模型用于城市地下综合管廊异常物的检测。本发明对地下综合管廊中的异常物进行了准确的检测，实用性强，准确度高，同时保持速度和准确性，在速度与精度之间实现较好的平衡。可广泛应用于地下综合管廊异常物图像目标检测领域。
G06N3/08;G06N3/04;G06K9/46;G06K9/62	基于图注意力网络的多标签图像识别方法	发明	本发明为一种基于图注意力网络的多标签图像识别方法，包括：第一步，待识别的多标签图像经过卷积神经网络输入层的预处理后进入卷积神经网络，利用全局共现特征提取模块提取共现特征矩阵；第二步，利用待识别的多标签图像的标签节点之间的条件概率，构建标签节点之间的邻接矩阵；第三步，将邻接矩阵作为图注意力网络的输入，经过图注意力网络学习得到学习后的矩阵；第四步，将共现特征矩阵与学习后的矩阵进行线性相乘，得到识别结果。该方法利用全局共现特征提取模块提取图像中的共现特征矩阵，提取图像全局共现特征与总体信息；通过图注意力网络的注意力机制计算标签节点之间的关联性，对每个标签节点自适应分配不同的权重，有利于提高识别精度。
G06N3/08;G06N3/04;G06K9/46;G06K9/00;G06K9/62	一种行为识别方法及装置	发明	本发明涉及一种行为识别方法及装置，以及一种计算机可读存储介质。该行为识别方法包括以下步骤：获取识别对象的多帧连续图像；提取所述识别对象在各所述图像中的姿态特征；按时间顺序联合所述识别对象的各所述姿态特征，以获取所述识别对象在所述多帧连续图像中的行为特征；以及将所述行为特征输入预先训练的行为分析模块，以识别所述识别对象在所述多帧连续图像中的行为。通过实施该行为识别方法，本发明能够根据多帧连续图像来识别人体的连续行为动作，从而进一步满足智能控制、安防监控、体育竞技、影视娱乐、教育辅助等多个领域对动态行为的实际识别需求，以扩大人体识别技术的应用范围。
G06N3/08;G06N3/04;G06K9/00;G06K9/62	脸部的检测模型训练方法、识别方法、装置、介质和设备	发明	本公开提供了一种脸部的检测模型训练方法、识别方法、装置、介质和设备，涉及人工智能技术领域。该脸部的检测模型训练方法是分别基于目标动物的正脸和非正脸的样本图像训练得到的，可以对待检测图像中目标动物的正脸与非正脸进行全面识别，从而解决了现有技术中存在的目前的宠物脸部检测模型针对宠物的正脸识别效果较佳，而对于非正脸图像的识别并不理想的技术问题，达到了从宠物脸部识别的全面性与精准性两个维度来提高宠物脸部识别的识别效果。
G06K9/46;G06K9/00	一种基于计算机视觉的车辆外廓尺寸动态检测系统	发明	本发明公开了一种基于计算机视觉的车辆外廓尺寸动态检测系统，可实现对道路车辆尺寸的实时检测和超限预警，侧置摄像机录制车辆运动的侧面视频，由计算机视觉处理模块得到车长、车高、轴距等侧面像素尺寸；顶置摄像机捕捉车辆的顶部图像和车牌信息，由计算机视觉处理模块输出车宽像素尺寸，由数据库系统输出车辆标准尺寸；相机标定模块计算被检测路段的相机内外参数，由坐标系转换模块将像素尺寸转换为世界坐标系下的实际尺寸；超限预警模块通过比对实际尺寸与标准尺寸，判定车辆是否超限并记录超限信息。本发明设备成本低，检测效率高，可实时动态获取道路通行中车辆的尺寸，不影响通行效率，对增强道路交通的监管强度具有重要意义。
G06T5/50;G06T7/00;G06T7/73;G01R31/12	一种基于图像融合的紫外图像电晕识别定位方法及系统	发明	本发明涉及图像融合技术领域，具体涉及一种基于图像融合的紫外图像电晕识别定位方法及系统。本发明在进行采集可见光图像和紫外图像时，保证所得可见光图像和紫外图像的分辨率相同，使得后期进行增强、灰度处理时条件相同，减小了系统误差，提高了融合的精度。本发明将可见光图像上的设备与数据库中的设备进行匹配，可以自动识别是哪种设备产生电晕，无需人工识别，且可以与后端的监控系统进行关联，给出提示是哪种设备产生电晕，数据库中的设备模板包括变压器图像模板、绝缘子图像模板等绝缘设备图像模板。
G06K9/00;G06K9/62	一种面向电扶梯的目标检测方法及系统	发明	本发明提供一种面向电扶梯的目标检测方法及系统，该方法包括S1获取电扶梯的视频图像；S2根据获取的视频图像提取视频图像中的运动区域和背景区域；S3针对提取的运动区域进一步划分其中的前景部分和背景部分；S4根据获取的前景部分，利用SVM分类器识别其中的人体目标。本发明提出了一种针对电扶梯场景下采集的视频监控图像进行电扶梯乘客检测的方法和系统，能够准确检测视频图像中的人体目标，有助于为后续基于检测到的人体目标进行进一步的目标跟踪和异常行为识别的准确性提高奠定基础。
G06T7/00;G06T7/11;G06T7/136;G06T7/194;G06T7/80;G06T7/13;G01S17/88;G06T7/12;G06T5/00	一种基于弯道铁轨的检测机器人	发明	本发明公开了一种基于弯道铁轨的检测机器人，包括底盘；第一摄像机，其可转动连接底盘的一侧，能够拍摄铁轨一侧的图像；第二摄像机，其可转动连接底盘的另一侧，能够拍摄铁轨另一侧的图像；激光雷达导航模块，其可拆卸连接底盘，用于规划底盘的行走路径；行走机构，其可转动连接底盘的底部；控制器，其与激光雷达导航模块、第一摄像机和第二摄像机通信连接，能够对图像进行解析，识别铁轨的缺陷。本发明通过检测机器人在铁轨上行进，采集铁轨两侧的图像，进一步还公开了控制器解析图像、识别铁轨缺陷的方法，实现了弯道铁轨的自动化检测，减少了人工成本，性能高效。
G05D27/02	一种网点管理系统和方法	发明	本发明公开了一种网点管理系统和方法，涉及物联网技术领域。该方法的一具体实施方式包括：系统包括多个传感器、多个摄像头、数据中心、分析中心、控制中心和多媒体设备；传感器用于采集网点内部和外部的环境信息；摄像头分别安装在网点的内部和外部，用于采集网点内部和外部的图像数据；数据中心用于存储传感器采集的环境信息和摄像头采集的图像数据，以及存储多个推荐内容；分析中心用于分析环境信息和图像数据，生成控制命令和推荐命令，推荐命令包括待推荐内容的标识；控制中心用于控制多媒体设备播放待推荐内容。本发明实施例能够利用网点内外的环境信息及图像数据实现智能调整设备和精准推荐，能够减少资源浪费和提升差异化营销的成功率。
G06T7/00;G06T7/73;G06T7/90	一种医学图像处理方法和存储介质	发明	本发明提出了一种医学图像处理方法和存储介质，涉及医学处理领域。一种医学图像处理方法，包括如下步骤：获取同一病人相同部位的多个医学图像，识别各上述医学图像并标记多个上述医学图像相对应的多个标定点，根据多个上述医学图像对应的多个上述标定点的颜色参数大小选择处于中间值的上述标定点，计算多个上述医学图像的不同上述标定点与选定的上述标定点的比值，并根据各上述医学图像的不同上述标定点得到的比值判断各上述标定点是否失真，当失真时根据选定的上述标定点调整颜色，提高生物医学图像的精确度。
G06N3/08;G06N3/04;G06F16/9537;G06K9/62	训练神经网络的方法、预测轨迹的方法及装置	发明	本发明公开了训练神经网络的方法、预测轨迹的方法及装置，首先获取样本图像，并从样本图像中识别出目标对象。再根据目标对象在样本图像中的像面位置，从样本图像中确定与目标对象相关联的目标车辆集，再根据目标车辆集中每个车辆和目标对象的相对像面距离，确定目标车辆集中每个车辆的渲染指标，并根据目标车辆集中每个车辆的渲染指标，渲染样本图像，如此，本公开的渲染图像不但能够避免车辆不分主次的情况，还能够呈现目标对象和对应的目标车辆集相互博弈前进的交互状态以及呈现各目标车辆对目标对象影响的强弱。因此，基于渲染后的样本图像训练得到的神经网络能够很好学习到车辆与周围车辆之间的交互关系，进而提高轨迹预测的准确性。
G06Q20/06;G06Q20/14;G06K9/00	基于车牌识别的车辆收费系统	发明	本发明涉及一种基于车牌识别的车辆收费系统，该系统在收费区域的入口以及出口分别设置摄像头，并以车牌号作为车辆的唯一标识信息，基于成熟的视频车牌识别技术确定车辆进入、离开收费区域，进而进行计费和扣费，大大提高了准确性与可靠性，这样的方式无需设置收费站，不会再有排队进出收费区域的现象，提高了通行效率，同时，对车辆附加设备没有安装要求，降低了车主的负担，具有更广泛的应用范围，无感识别车牌号，提升了驾驶员的驾乘感受。
G06T7/00;G06K9/34;G06K9/00;G06K9/40;G06K9/62	一种链篦机台车侧板裂缝的安全预警方法	发明	本发明涉及烧结球团机械设备故障检测技术领域，为一种链篦机台车侧板裂缝的安全预警方法，所述方法包括：通过摄像机对实时采集到的链篦机台车侧板运行的视频数据，使用DeepLabv3+处理视频数据中各帧图像，识别链篦机台车侧板边界与台车侧板裂缝，将台车侧板边界数据与台车侧板裂缝参数数据以集合形式保存，对台车侧板裂缝提取骨架图与连通域判断，依据台车侧板裂缝参数数据与台车侧板边界数据相对关系进行分析运算，判断当前链篦机台车侧板的损坏情况，判断侧板裂缝是否影响工业安全生产，并进行安全预警。相比人工侧板裂缝安全检测，检测效率及准确率更高，同时提高实际安全生产，节约了人力成本，保障企业的经济效益。
G06N3/08;G06K9/34;G06K9/00;G06K9/40;G06K9/62	一种违章抓拍图像AI识别系统	发明	本发明公开了一种违章抓拍图像AI识别系统，属于人工智能技术领域，包括待识别图像输入模块，所述待识别图像输入模块的输出端连接有图像预处理模块，所述图像预处理模块的输出端连接有神经网络模型模块，所述神经网络模型模块的输入端连接有神经网络模型建立模块，所述神经网络模型模块的输出端连接有识别结果输出模块；所述神经网络模型模块包括图像分配模块和若干个神经网络模型识别模块；本发明设置待识别图像输入模块、神经网络模型建立模块、神经网络模型模块和识别结果输出模块，能够通过神经网络模型实现违章图像的AI智能识别，无需人工审核，减轻工作人员的工作量，同时提高审核的精准度。
G06F9/451;G06F3/147	基于智能屏的信息显示方法、装置、智能屏设备及介质	发明	本公开提供了一种基于智能屏的信息显示方法、装置、智能屏设备及介质，涉及计算机技术领域，进一步涉及智能交互、智能理解以及新生态智能服务等人工智能技术，包括：确定智能屏支持的系统模式以及各系统模式的系统模式标识在所述智能屏的下拉界面中的系统模式专属显示区域；确定各所述系统模式标识在所述系统模式专属显示区域中的模式显示顺序；根据所述模式显示顺序在所述系统模式专属显示区域中显示各所述系统模式标识。本公开实施例能够提高智能屏的信息显示的智能性，从而提高智能屏的智能交互的智能性。
G06T7/62;G06K9/46;G06T7/90;G06T7/13;G06Q50/02	基于泡沫的水产养殖监控预警方法、终端设备及可读存储介质	发明	本申请适用于水产养殖技术领域，提供了一种基于泡沫的水产养殖监控预警方法、终端设备及可读存储介质，其中，上述方法包括：获取养殖池的当前泡沫量及在先泡沫量；根据当前泡沫量及在先泡沫量确定养殖池中泡沫量的变化趋势；当变化趋势满足预设的下降趋势时，输出水产养殖监控预警信号。本申请实施例提供的基于泡沫的水产养殖监控预警方法、终端设备及可读存储介质，通过实时监控养殖池表面的泡沫量，得到泡沫量的变化趋势，利用养殖池表面覆盖的泡沫量的变化趋势对养殖池中的水产经济动物进行进食和健康监控，解决了目前水产经济动物养殖领域中缺乏对养殖池中泡沫进行有效监控的问题。
A61B34/20;A61B34/30;A61B90/00	一种介入手术机器人系统、标定装置及标定方法	发明	本发明涉及医疗器械技术领域，旨在提供一种介入手术机器人系统、标定装置及标定方法。该标定装置包括光学定位仪、标定工具、光学工具和标定板；标定工具的主体呈杆状，其一端设法兰盘用于连接至机械臂末端，杆状主体的末端呈半球体或球体；所述光学工具至少有三个，为带有反光球的刚体；在标定板的表面布设若干个竖向的支柱，支柱顶端具有与标定工具末端形状相配合的球形凹槽。介入手术机器人系统使用本发明的标定方法可在任意位置进行图像坐标系与机械臂坐标系的转换，减少因机械臂位置移动而带来的误差。
H01L33/00;G06T7/70;H01L27/15;H01L21/68	一种显示面板加工系统及批量转移芯片的方法	发明	本申请公开了一种批量转移芯片的方法，包括：获取第一图像传感器的第一图像，根据所述第一图像控制加工平台移动目标基板和/或转移基板，将所述转移基板移动到所述目标基板上方；获取第二图像传感器的第二图像，识别所述第二图像中的电极线和芯片；控制所述加工平台移动和/或旋转所述目标基板和/或所述转移基板，直至所述电极线和所述芯片的相对位置和/或相对角度属于预设范围；将所述芯片由所述转移基板释放。上述方法可在加工显示面板时，使得芯粒能被精准释放至目标基板的预留位置上，提高转移和显示面板制造良率。
G06N3/08;G06T5/30;G06T5/20;G06T3/40;G06K9/34;G06K9/00;G06K9/32;G06T5/00;G06K9/62	书法作品风格的识别方法、装置、电子装置和存储介质	发明	本申请涉及书法作品风格的识别方法、装置、电子装置和存储介质，其中，该书法作品风格的识别方法包括：通过获取待识别的书法作品图像；对书法作品图像进行预处理，并对预处理后的图像进行书法字定位裁剪，得到至少一幅字图像，其中，预处理包括：中值滤波降噪处理、二值化处理、腐蚀膨胀的形态学图像处理；利用胶囊网络模型处理至少一幅字图像，获得每一幅字图像对应的第一分类标签，其中，胶囊网络模型被训练为用于根据字图像得到与该字图像对应的分类标签；根据第一分类标签确定书法作品图像的风格识别结果。通过本申请，解决了相关技术中书法作品风格的识别准确率低、效率不高的问题，实现了书法作品风格的快速准确识别。
G06N20/00;G06K9/00;G06K9/62	一种目标物位置的确定方法、装置、存储介质及设备	发明	本说明书公开了一种目标物位置的确定方法、装置、存储介质及设备，本方法识别获取到的图像中包含的第一目标物，确定其在图像中的位置，并，识别获取到的点云中包含的所有第二目标物，根据点云，确定其精确实际位置。针对每个第一目标物，根据该第一目标物在图像中的位置与各第二目标物的精确实际位置，确定与该第一目标物相匹配的第二目标物，将确定出的第二目标物的精确实际位置，作为该第一目标物的精确实际位置。本方法将第一目标物与第二目标物进行匹配，将第二目标物的精确实际位置作为与其相匹配的第一目标物的精确实际位置。目标物的精确实际位置是根据点云确定出的，不依赖于采集设备的外参标定，因此，能够确定出目标物的准确位置。
G01N33/42;E01C23/01	沥青路面全周期性能监测评估方法及系统	发明	本发明涉及路面检测技术领域，且公开了沥青路面全周期性能监测评估方法，包括：S1、将路面结构材料、气候交通条件、路龄和养护水平相关数据进行采集，并根据数据在计算机中绘制路面性能评估模型；S2、并对路面的平整度、抗滑性能、路表弯沉、路面破损程度进行检测，并将数据在模型中体现。该沥青路面全周期性能监测评估方法及系统，结合路面结构层的关键指标指标，对路面结构动力响应指标体系的进行构建，并通过路面结构检测出的信息探测路面结构性态变化，结合路面现有的外部观测指标及观测体系对路面健康状态进行综合评价并监测，以为后续路面养护方案的优选，沥青路面设计指标的优化提供技术依据。
H02J50/10;H02J7/00;H02J50/90;G05D1/02	一种防爆型巡检机器人无线充电系统及方法	发明	本发明公开了一种防爆型巡检机器人无线充电系统，包括巡检机器人和充电桩，巡检机器人上设有工控机、激光雷达、后视摄像机、超声波传感器、深度相机、编码器和无线充电接收端，激光雷达、后视摄像机、超声波传感器、深度相机、编码器均与工控机通信连接。超声波传感器设置有两个且分别对称分布于无线充电接收端的正下方，两个超声波传感器的间距小于充电桩宽度。充电桩上设有无线充电发射端和机械爪扣，机械爪扣转动连接于无线充电发射端周侧。本发明还公开了一种防爆型巡检机器人无线充电方法，通过多种传感器数据信息融合，依靠精确度级联触发，互为验证，形成流程闭环，层级反馈，保证了充电对齐的准确度。
G06N3/08;G06N3/04;G06K9/34;G06K9/00;G06K9/32;G06K9/62	一种高铁受电弓工作状态检测方法	发明	本发明公开了一种高铁受电弓工作状态检测方法，所述方法为：S1、利用高速摄像机采集受电弓位置图像，创建实时图像线程，逐帧读取每一帧图像数据；S2、将读取的图像转换为RGB格式，筛选出清晰的图像；S3、将RGB格式图像送入图像分析模块中进行识别，识别出受电弓并判断其尺寸缺陷，同时计算受电弓与高压输电线路的接触间隙距离是否超过阈值，如果超出阈值，则判定为存在故障；S4、获取分析结果，针对受电弓的异常状态和故障进行报警。本发明解决了现有高铁受电弓状态不能实时准确检测、故障无法及时上报的问题。
B66C1/62;B66C13/06;B66C13/16;B66C13/48;B66C13/08;B66C1/12;B66C13/46	基于单目视觉和激光的管片自动抓取和运输系统和方法	发明	本发明公开了一种基于单目视觉和激光的管片吊具自动抓取和运输装置和方法，通过单目视觉智能相机对管片(6)的定位孔(10)进行识别定位进而计算出吊具(5)与管片(6)的相对位置，控制吊具(5)移动以及借助激光测距完成管片(6)自动抓取；再通过单目视觉智能相机对反光三角标志物进行识别并计算出吊具(5)与喂片机(13)的相对位置，控制吊具(5)移动和借助激光测距完成管片(6)的自动运输。本发明在利用相机识别定位的过程中，减少吊具移动过程中由惯性带来的摇摆现象对识别定位精度和精定位速度产生的影响；实现了对吊具平面进行调平，从而保证激光测距传感器测量的准确度。
G08G1/017;G07C1/20;H04N7/18;G08G1/14;G07B15/06	一种基于无人巡检车的路侧泊位管理系统	发明	本发明实施例提供了一种基于无人巡检车的路侧泊位管理系统，所述路侧泊位管理系统，包括车机运行模块、通信模块、充电模块、相机模块、定位模块、安全记录仪模块、超声波模块、泊位车辆管理模块；所述车机运行模块，用于控制无人巡检车的行驶动作、方向；所述相机模块，用于对预定检测泊位进行拍摄；所述定位模块，用于确定预定检测泊位内车辆的位置以及无人巡检车的当前位置；所述超声波模块，用于检测无人巡检车周围物体与无人巡检车之间的距离；所述泊位车辆管理模块，用于识别预定检测泊位内车辆的信息。通过本发明，实现了在路侧泊位管理的过程中，不受环境限制，无需人工操作，即可全天候全地对泊位进行监控。
G06N3/08;G06N3/04;G06K9/46;G06T7/90;G06T5/00;G06K9/62	一种亮晶颗粒灰岩图像的识别方法	发明	本发明公开了一种亮晶颗粒灰岩图像的识别方法，包括：对亮晶颗粒灰岩图像进行预处理，得预处理亮晶颗粒灰岩图像；基于卷积神经网络、数字图像处理和所述预处理亮晶颗粒灰岩图像，生成与亮晶颗粒灰岩图像对应的结构组分特征；基于数字图像处理和所述亮晶颗粒灰岩图像，生成与亮晶颗粒灰岩图像对应的矿物组分特征；基于结构组分特征、矿物组分特征，生成岩石薄片的鉴定结果。本发明能够快速识别亮晶颗粒灰岩图像中的诸多岩石特征，使岩石特征识别不受人工识别主观因素的影响，提高了岩石特征识别的效率和准确率。
H04L12/24;H04L29/08;H04L29/06	一种基于物联网的网络安全监控方法及系统	发明	本申请公开一种基于物联网的网络安全监控方法及系统。所述方法包括网络配线设备预先采集网络配线区图像，根据网络配线区图像确定各网口坐标数据，建立坐标模型并通过物联网网关上传至云分析平台；网络配线设备实时采集网络状态数据包，将网络状态数据包分割成若干数据块，将数据块发送至对应的物联网网关；各物联网网关对数据块预处理之后，将各预处理数据块传输至云分析平台；云分析平台汇总各物联网网关返回的预处理数据块，对预处理数据块进行网线故障识别，将故障结果经物联网网关反馈至网络配线设备；网络配线设备根据故障结果向网络配线区内对应的网线NFC电子标签发送指示。采用本申请技术方案，能够快速定位网络配线设备中的故障点。
G08G1/017;H04N7/18;G06F16/535;H04L29/08;G08G1/01;G06K9/00;G06K9/32;G06F16/51	一种服务器运行数据在线处理及监控系统	发明	本发明公开了一种服务器运行数据在线处理及监控系统，具体涉及信息技术领域，包括服务器、终端显示设备和车辆信息采集子系统，所述车辆信息采集子系统用于获取车辆图像，并将车辆图像发送至服务器，还包括车辆图像监控子系统，车辆信息处理子系统，车辆信息获取子系统；所述车辆图像监控子系统包括图像抽取模块，所述图像抽取模块每间隔一段时间抽取服务器获取的车辆图像传输给车辆信息处理子系统。本发明通过对同一车辆不同角度车辆图像的识别，可获得该车辆数据库中的信息，多次识别可确保识别的准确性，并可将非正常识别数据过滤，构建数据识别闭环，起到对识别数据的监控作用，若发现非正常识别数据，则识别出可疑车辆。
G06K9/62	一种图像的识别方法和装置	发明	本申请涉及一种图像的识别方法和装置，其中，该方法包括：获取轨道交通车辆的待测图像；基于目标信息识别模型对待测图像进行目标识别，以得到待测图像中包含的目标对象的目标信息，其中，目标信息识别模型为使用训练图像对初始信息识别模型进行训练得到的，训练图像为对初始图像进行数据增强处理后得到的，初始图像为标注了目标区域的标签信息的图像。本申请解决了基于少量训练图像对初始信息识别模型训练时的训练效率较低的技术问题。
G06N3/08;G06N3/02;G06K9/00;G06K9/62	一种涉政图像的识别方法、装置、电子设备及存储介质	发明	本申请提供了一种涉政图像的识别方法、装置、电子设备及存储介质。获取待识别图像；将待识别图像输入至预先训练好的涉政图像识别模型中，通过涉政图像识别模型中的一级识别子模型，识别待识别图像中的一级图像特征，确定待识别图像的初始识别标签；通过二级识别子模型，确定二级图像特征，并基于二级图像特征调整初始识别标签，得到二级识别标签；通过三级识别子模型，确定三级图像特征，并基于三级图像特征调整二级识别标签，得到类别识别标签；基于类别识别标签确定待识别图像是否为涉政图像。这样，本申请通过对图像进行多特征分析，可以有效的提高涉政图片的识别效率以及提高涉政图片识别的命中率。
G06T7/00;G06T7/11;G06N3/08;G06N3/04;G06K9/46;G06K9/62	超声图像的识别方法、装置、设备及存储介质	发明	本发明涉及人工智能领域，应用于智慧医疗领域中，提供一种超声图像的识别方法、装置、设备及存储介质，用于提高超声图像的识别准确性。超声图像的识别方法包括：对待检测部位超声图像依次进行病灶区域提取和病灶区域像素腐蚀得到病灶图像数据；对病灶图像数据分别进行斑点结构检测和线结构检测得到待处理图像数据；对待处理图像数据依次进行骨架特征提取和垂线特征分类，得到骨架垂线特征和非骨架垂线特征，并对骨架垂线特征进行彗星尾征检测得到彗星尾征识别信息；对非骨架垂线特征依次进行基于统计特性的钙化检测和钙化类型分类得到钙化识别信息，得到目标图像识别信息。此外，本发明还涉及区块链技术，待检测部位超声图像可存储于区块链中。
A24B7/14;A24B7/00	基于烟丝结构的切丝调节方法	发明	本发明公开了一种基于烟丝结构的切丝调节方法，本发明的设计构思在于，通过结合图像识别技术以及特征分析技术，对切丝后烟丝进行识别并按既定的结构特征进行归类，并针对各个结构类别下所识别出的烟丝进行当前切丝质量的分析，从而根据对各烟丝结构类型的实测分析结果，可以实现及时、准确、高效的在线切丝调整。本发明能够及时反映切丝质量，对切丝机的调整具有针对性及实时性，对不同的切丝状态性能进行准确调整，大幅降低切丝后的烟丝质量波动，显著提升后续加工质量的稳定性。
G06N3/08;G06T7/11;G06N3/04;G06K9/00;G06K9/62	一种用于自然保护区监控系统的智能图像识别方法及系统	发明	本发明公开了一种用于自然保护区监控系统的智能图像识别方法和系统，基于自然保护区监控系统获取原始图像，对原始图像进行划窗剪裁，获得原始图像裁剪后的数据集，其中，该数据集由若干张子图像组成，每张子图像的格式为360*640；基于Xception模型和Xception模型的训练权重，通过输入原始图像裁剪后的若干张子图数像据集，获得对应子图像的张量；再将该组子图像的张量作为输入，送入全连接神经网络模型，得到原始图像的张量，从而得到原始图像的真实类别，本发明对游人、钓鱼、开船的行为作出预警达到了91.4％的准确率。
G01N29/06;G01N29/265;G01N29/30;G01N29/44;G01N29/24;G01N29/26	一种熔接质量检测方法及装置	发明	本申请公开了一种熔接质量检测方法及装置，该方法包括：获取利用超声波相控阵检测装置对熔接接头进行检测后生成的无损检测图像。根据无损检测图像，识别出熔接接头中熔接部的熔接面线以及熔接面线两侧的相变边界。之后，根据熔接面线与两侧的相变边界之间的间距进行熔接质量分析，即可获得质量分析结果。可见，实施本申请实施例，实现了对熔接接头的非破坏性检测，能够针对性地基于熔融区进行熔接质量分析，能够有效识别并分析熔融区缺陷，操作快捷方便。
B60L53/12;B60L53/65	一种安全的电动汽车无线充电系统及方法	发明	本发明公开一种安全的电动汽车无线充电系统及方法，该系统包括云端服务器、充电端和车端；所述云端服务器与所述充电端通信连接；所述云端服务器包括云端数字水印模块、云端检测模块、数字证书模块、云端安全模块和许可号牌存储模块；所述充电端包括摄像头模块、充电端短距离直接通信模块、无线充电发射模块、位置测量线圈、充电端处理模块和充电端安全模块；所述车端包括电池模块、车辆号牌模块、车端短距离直接通信模块、无线充电接收模块、车端控制模块、车端安全模块和车端存储模块。本发明通过将数字水印技术应用于车辆号牌，并结合车联网技术对待充电车辆进行的身份识别和认证，使得进行电动汽车无线充电既安全可靠、又简单高效。
G06N3/08;G06K9/00	疲劳状态检测方法、装置、可读存储介质以及电子设备	发明	公开了一种疲劳状态检测方法，包括：从当前帧图像中识别被检测目标的当前眼部状态；从当前帧图像之前的至少一帧历史帧图像中识别被检测目标的至少一个历史眼部状态；基于所述当前眼部状态和至少一个历史眼部状态，确定所述被检测目标的眼部呆滞状态；基于所述当前眼部状态和所述眼部呆滞状态，确定所述被检测目标的疲劳状态。本公开提供的技术方案能够通过多种的组合结果对疲劳状态进行更加细致且精准的判断。
G16Y40/10;G16Y40/50;G06K9/00;G16Y20/40;G06K9/62	一种基于物联网的人脸识别系统及方法	发明	本发明公开了一种基于物联网的人脸识别系统及方法，一种基于物联网的人脸识别系统，包括基于物联网的人脸采集装置、人脸识别装置和数据库；本发明基于物联网的人脸识别系统及方法，在对视频图像中的人脸进行识别时，可将待识别人脸图像与完整人脸图像进行识别比对匹配，并将最匹配的完整人脸图像作为待识别人脸图像的完整人脸图像，以此与数据库中的人脸图像进行比对，确定待识别人脸图像身份信息，并通过技术合成将待识别人脸图像进行动态优化，从而提高人脸识别的工作效率，避免其受到外界复杂环境影响，使人脸识别更准确，识别成功率更高。
G06K9/00;G06K9/62	一种人脸图像的识别方法、装置、电子设备及存储介质	发明	本发明实施例公开了一种人脸图像的识别方法、装置、电子设备及存储介质，涉及人工智能技术。其中，该方法包括：从待识别人脸图像库中获取待识别人脸图像，基于预设的图像划分规则，将待识别人脸图像划分为至少两块图像块；根据预设的特征提取算法，对图像块进行特征提取，得到待识别人脸图像库的纹理特征向量集；根据待识别人脸图像库的纹理特征向量集，基于预设的权值矩阵确定算法，得到权值矩阵相似图；根据预设的图像聚类算法对权值矩阵相似图进行图像聚类，确定待识别人脸图像库中待识别人脸图像的分类结果。实现了对人脸图像进行高维数据的特征提取，通过权值矩阵相似图，确定人脸图像之间的相似度，从而对人脸图像进行识别和分类。
G06T7/00;G06T9/00;G06N20/00;G06T5/00;G06K9/62	异常图像的检测、模型的训练方法、装置、设备及介质	发明	本申请公开了一种异常图像的检测、模型的训练方法、装置、设备及介质，涉及计算机视觉领域。应用于包括编码器和解码器的生成式检测模型中，该方法包括：获取待检测的输入图像；调用编码器将输入图像编码为第一特征；调用解码器将第一特征解码为生成图像，以及调用编码器将生成图像重构为第二特征；在第一特征和第二特征之间的误差达到第一阈值的情况下，确定输入图像为异常图像；其中，生成式检测模型是，在输入图像为正常图像的情况下，输入图像与生成图像的误差小于第二阈值的模型。该方法可以在缺乏异常图像样本的情况下使模型具有异常图像的识别能力。
G06F9/451;G06N3/08;G06N3/04;G06F3/0481;G06T5/00;G06K9/62	一种显示设备及AI增强显示方法	发明	本申请提供一种显示设备及AI增强显示方法，所述方法可以在接收到用户输入的用于启动AI增强算法的控制指令后，获取当前显示图像，并对当前显示图像执行AI增强算法，以在显示器中显示增强画面图像，实现AI画质增强。同时，还提取AI增强算法中的识别结果数据，并根据所述识别结果数据绘制提示项目，以在增强画面图像上层显示带有提示项目的AI展示窗口。所述方法可以通过AI展示窗口对AI增强算法效果进行对比显示，以将AI增强算法展示给用户，提升用户体验。
G06T5/40;G06T7/11;G06K9/00;G06K9/62	窄条形指纹的识别方法、存储介质及电子设备	发明	本申请提供了一种窄条形指纹的识别方法，该方法包括，根据预设的第一图像处理规则将多张不同的训练指纹图像处理为多组训练指纹组；将多组训练指纹组喂入多图融合分类网络得到预训练模型；根据预设的第二图像处理规则将多张不同的注册指纹图像处理为多组注册指纹组；将多组注册指纹组喂入加载了预训练模型的多图融合分类网络得到目标模型，加载了目标模型的多图融合分类网络能够识别出每一张注册指纹图像的注册手指ID；将一组待识别指纹组输入加载了目标模型的多图融合分类网络得到待识别指纹图像的待识别手指ID；根据待识别手指ID和多个注册手指ID得出待识别指纹图像的识别结果。本申请解决了窄条形指纹尺寸过小不易识别的问题。
G06N3/08;G06T7/11;G16H30/20;G06T3/40;G06N3/04	超分辨率重建网络模型的训练方法和扫描图像处理方法	发明	本发明公开了一种超分辨率重建网络模型的训练方法和扫描图像处理方法，训练方法包括：获取低分辨率训练图像和与对应的高分辨率训练图像；将低分辨率训练图像输入至待训练的超分辨率重建网络模型；通过超分辨率重建网络模型对低分辨率训练图像进行图像重建处理以获取与低分辨率训练图像对应的超分辨率训练图像；计算超分辨率及高分辨率训练图像之间的第一损失；从超分辨率训练图像中识别出注意力区域并从高分辨率训练图像中识别出同样的注意力区域，计算识别出注意力区域的超分辨率及高分辨率训练图像之间的第二损失；根据第一及第二损失训练超分辨率重建网络模型。本发明可以灵活选择图像细节恢复，明显提升了对图像关注区域的还原效果。
G06N3/08;G06N3/04;G06V40/16;G06V10/22;G06V10/764;G06V10/82;G06V20/52;G06V40/10;G06V20/40;G06K9/62	一种智能监视方法与装置	发明	本发明公开了一种智能监视方法与装置，由电源及充放电模块、摄像头模块、存储和数据通讯模块、音频模块，以及核心模块；电源及充放电模块中包含电池模组、电压转换模块、电源电路及电源管理单元PMU，核心模块中包括处理器和内存，所述处理器中包含语音识别功能、专注力分析功能和电源控制开关功能的代码。专注力分析功能用于对监控人员的注意力进行评估，实现作业的实时监督功能，语音识别功能用于语音控制。
G01F1/00	一种测量量水堰含沙量的装置和方法	发明	本发明公开了一种测量量水堰含沙量的装置和方法，包括：测量装置、水泵、摄像机、网络服务器，测量装置由挡板、隔板、底板、导光板和黑白格组成，整体呈簸箕形；根据水渠的具体宽度设计测量装置，使之沿水渠宽度方向全部布设，形成“拦截”之态，利用摄像机获取图像，通过网络服务器的图像处理，计算出含沙量。本发明弥补了传统量水堰无法测量水流含沙量的缺陷，在正常情况下量水堰的含沙量很低，测量结果稳定，在测量结果发生突变的情况下，能够起到一定的预警作用，并且可以多方面反应坝体的渗漏、疏松等情况，实时监测坝体的健康状况，本发明节约了大量时间成本，大大地提高了对大坝监测的工作效率。
G06N3/08;G06N3/04;G06K9/46;G06K9/32;G06K9/20;G06K9/62	一种图像识别方法、装置、设备及计算机存储介质	发明	本申请实施例提供一种图像识别方法、装置、设备及计算机存储介质，涉及图像检测领域，用以提高图像识别的准确率。所述方法包括：获取待识别图像，待识别图像中有至少一个待识别对象；将待识别图像输入至预先训练的图像识别模型中的第一网络，确定待识别图像的文本特征；将待识别图像输入至图像识别模型中的第二网络，确定至少一个待识别对象的池化特征图像和空间关系特征；对待识别图像的文本特征、至少一个待识别对象的池化特征图像和空间关系特征进行特征融合，确定与待识别图像对应的共享特征图像；将共享特征图像输入至图像识别模型中的第三网络，确定待识别图像的识别信息，识别信息包括每一待识别对象的类别信息和位置信息。
G06N3/08;G06N3/04;G06K9/00;G06K9/62	一种基于计算机视觉的作物果实晚疫病识别方法	发明	本发明为一种基于计算机视觉的作物果实晚疫病识别方法，包括如下步骤：果实植株图像的收集；获取果实检测模型，包括对收集到的图像进行标注生成以果实为检测目标的数据集，搭建图像检测模型并训练；获取果实晚疫病识别模型，包括果实晚疫病识别数据集准备，果实晚疫病分类网络搭建，模型训练；识别患晚疫病果实并输出所占总检测果实中的比例。本发明所提供的方法实现了对可视范围内植株的患病判别，并精准定位患病果实的位置。本发明通过多模型融合的方法解决患病果实比例不平衡的问题，提高作物果实的检测准确率，并计算所标记的患病果实与总检测果实量的比率，可为后期晚疫病发病危害评估提供数据分析方案。
G08G1/017;G06K9/46;G06K9/00;G06K9/32	一种车辆识别方法及系统	发明	本发明公开了一种车辆识别方法及系统，方法包括：步骤1，获取车辆头部图像；步骤2，从所述车辆头部图像获取四种车辆特征数据；步骤3，从历史车辆特征数据库中获取所有的历史车辆特征数据；步骤4，将获取的车辆特征数据与获取的所有的历史车辆特征数据对应进行比对，获得各项特征得分；步骤5，以各项特征得分总和中得分最高的结果确定的车辆作为最终识别的车辆识别结果。相比传统的车辆识别方法，本发明方法不只依赖于车牌的识别，而是在识别车牌的同时，包括了识别车辆颜色、标志和驾驶人员等多个特征，对号牌部分脏污的车辆能够进行有效的车辆号牌识别，提高了车辆识别的准确度。
G06K9/46;G06K9/00;G06K9/62	一种基于深度学习的行李取放动作识别方法和系统	发明	本发明涉及一种基于深度学习的行李取放动作识别方法和系统，其方法包括：获取待检测的视频或图像；从待检测的视频或图像中识别出一个或多个目标和姿态信息；将所述一个或多个目标和姿态信息进行匹配，融合其中属于同一个行人的类别特征和姿态信息；根据所述同一个行人的类别特征和姿态信息识别该行人的行李取放动作。本发明通过两种不同的识别网络来分别识别待检测图像中的目标和姿态，并将目标的识别结果和姿态信息进行融合，然后将融合信息作为行李取放动作识别模型的训练样本，从而提高了该模型识别的准确性。
G06N20/00;G06K9/00	图像识别方法、装置、电子设备及存储介质	发明	本申请提供一种图像识别方法、装置、电子设备及存储介质，图像识别方法，包括：获取待识别图像；将所述待识别图像与多个模板图像分别进行比对，得到相对应的置信度数据；根据所述置信度数据及预设的决策模型，得到所述待识别图像的识别结果，所述预设的决策模型用于结合所述置信度数据输出得到所述识别结果。本申请图像识别方法、装置、电子设备及存储介质，可以有效地利用模板间的信息及关系，从而可以较好地避免在图像识别时产生误识或者拒识，提升图像识别的效果。
E01F9/582;G08G1/09;E01F13/04;G08G1/01;H04W4/40;G08G1/005	一种基于车联网的智慧斑马线系统	发明	本发明公开了一种基于车联网的智慧斑马线系统。行人传感器，安装在路侧的斑马线附近，识别行人信息后传输至斑马线控制系统；路侧通信单元，获取斑马线附近的车辆信息传输至斑马线控制系统；同时接收引导信号提醒给斑马线附近的车辆；斑马线控制系统，接收行人信息和车辆信息处理预判车辆和行人是否会发生碰撞，进而发送控制信号到斑马线控制模块，发送引导信号到路侧通信单元；斑马线控制模块，接收控制信号控制斑马线的状态。本发明系统可有效自适应协调过需要过马路的人流与行车错落有致，且伴有适度的提醒与全时记录，减少因路人注意力不集中造成的交通事故。
G06N3/08;G06T17/00;G06N3/04;G06K9/46;G06Q10/00;G06Q50/06;G06K9/62	一种锅炉受热面异常图像识别方法、标记方法及系统	发明	本发明实施例提供一种锅炉受热面异常图像识别、标记方法及系统，包括：获取大量炉内受热面图像，所述受热面图像已经被人为认定为正常受热面图像和不同种类的异常受热面图像，对各受热面图像进行预处理，得到预处理受热面图像；采用特征学习器自各预处理受热面图像内提取特征,对各预处理受热面图像的特性进行训练得到图像识别模型；通过图形识别模型识别所采集的炉内受热面图像，识别出异常的受热面图像；根据锅炉设计图纸绘制与锅炉实际尺寸、空间分布一致的三维模型，将异常的受热面图像标记在锅炉模型上，形成诊断报告。通过图像识别模型识别出炉内受热面是否异常，将异常受热面图像标记在锅炉模型上，发送给维修工人，减少人力投入。
G06T7/11;G06K9/34;G06K9/32;G06K9/20	证件图像的识别方法和装置、存储介质及电子装置	发明	本申请公开了一种证件图像的识别方法和装置、存储介质及电子装置，其中，上述方法包括：获取针对目标证件采集的待识别证件图像中的证件区域图像，其中，所述证件区域图像为移除所述待识别证件图像中的背景信息所得到的图像；对所述证件区域图像进行目标检测，得到所述证件区域图像包含的多个文本框；基于所述多个文本框中的每个文本框的位置信息对所述证件区域图像进行版面分析，得到与所述每个文本框对应的信息类别；对目标文本框进行文本识别，得到目标识别结果，其中，所述目标文本框包括所述多个文本框中与待识别的目标信息类别对应的文本框。通过本申请，解决了相关技术中的证件图像的识别方法存在的证件信息提取的准确率低的问题。
G06K17/00;G07B15/00;G06Q20/14;G07B15/06;G06Q20/32	条码处理方法、装置、电子设备及可读存储介质	发明	本公开提供了一种条码处理方法、装置、电子设备及可读存储介质，涉及数据处理技术领域和图像处理技术领域，具体涉及计算机视觉技术领域、自动驾驶技术领域、智能交通技术领域等人工智能技术领域。具体实现方案为：获取车辆周围的第一条码，所述第一条码用于表示向所述车辆提供服务的服务方提供；根据所述第一条码的识别结果，生成第二条码；利用所述车辆的显示设备，输出所述第二条码，以供所述车辆上的用户利用具有支付功能的终端基于所述第二条码，进行所述车辆的车辆服务费用的支付操作。
G06K9/00;H04L9/08	识别指静脉图像的方法、装置、计算设备和介质	发明	本公开提供了一种识别指静脉图像的方法，可用于信息安全或其他领域。该方法包括：获取待识别指静脉图像；通过指静脉特征提取算法从待识别指静脉图像中提取指静脉特征数据；根据指静脉特征数据，确定多个分片数据；对多个分片数据进行加密，得到多个密文分片数据；将多个密文分片数据发送至服务端设备，以使服务端设备根据多个密文分片数据，生成针对待识别指静脉图像的识别结果；以及接收来自服务端设备的识别结果。本公开还提供了一种识别指静脉图像的装置、另一种识别指静脉图像的方法、另一种识别指静脉图像的装置、一种计算设备、一种计算机存储介质以及一种计算机程序产品。
G06T7/11;G06F40/289;G06F16/36;G06N3/02;G06K9/00;G06T5/00;G06F40/30;G06K9/62	深度学习与景区知识图谱融合的手写诗词识别方法	发明	深度学习与景区知识图谱融合的手写诗词识别方法属于电子信息领域，解决采用文本识别方法从景区手写诗词图像中提取的诗词文本难以将诗词的主要文本涵盖的问题。本发明通过与用户智能手机进行交互，借助其集成的北斗/GPS传感器感知用户所在位置、朝向信息，用户通过智能手机的摄像头采集景区内手写诗词的图像数据；通过基于FPN的景区手写诗词检测技术对景区手写诗词图像数据中的诗词文本位置信息进行检测，提取到诗词文本的具体区域位置信息；通过基于ACE的景区手写诗词识别方法对区域内的诗词文本信息进行识别，获取到初步的诗词文本识别结果；通过景区知识图谱对初步识别的诗词文本结果进行矫正完善，将最终的诗词文本识别结果返回给用户。
A61B6/04;A61B6/03	定位片扫描方法、装置及系统	发明	本发明实施例提供一种定位片扫描方法、装置及系统。本发明实施例通过在扫描床静止时采集的受检者图像上确定定位片扫描的扫描起始位置，所述扫描床带有刻度图案，所述刻度图案与所述扫描床的相对位置保持不变，根据所述刻度图案，获取所述扫描起始位置与定位片采集平面之间的第一距离，控制所述扫描床向所述定位片采集平面方向移动，在移动距离达到所述第一距离时，启动定位片扫描，以获得定位片图像，能够利用扫描床带有的刻度图案自动确定定位片扫描的启动时机，从而自动完成定位片扫描，不需要操作技师进入到扫描间为受检者摆位，避免了接触感染，因此提高了定位片扫描过程中操作人员的安全性。
G06K9/00;G06K9/62	信号灯的检测方法、装置及计算机可读存储介质	发明	本申请公开了一种信号灯的检测方法、装置及计算机可读存储介质，该信号灯的检测方法包括：获取待检测图像，以及时序上在待检测图像之前的历史图像，待检测图像、历史图像均包括目标信号灯；识别待检测图像，得到目标信号灯在待检测图像中的第一状态；基于历史图像以及待检测图像，识别目标信号灯从历史图像到待检测图像的状态变化结果；基于目标信号灯对应的信号灯逻辑区域在历史图像中呈现的历史状态，以及状态变化结果，预测目标信号灯在待检测图像中的第二状态；基于第一状态以及第二状态，得到目标信号灯在待检测图像中的当前状态。本申请的检测方法能够提高信号灯检测的准确率。
G08G1/017;G08G1/14;G08G1/042;G07B15/02	停车场订单管理系统及其控制方法	发明	本申请公开了一种停车场订单管理系统及其控制方法，涉及停车场设备，系统包括：车牌读取模块、地磁模块、摄像头模块、客户端和服务器，服务器用于在所述地磁模块检测到车辆时，生成订单，根据所述摄像头模块拍摄的图像，检测停放在所述地磁模块对应车位上车辆的第二车牌信息；当所述第二车牌信息与各所述第一车牌信息不能匹配时，向所述客户端发送订单车牌补填信息，并根据所述客户端上传的车牌信息对订单进行填补；当所述第二车牌信息与任一所述第一车牌信息匹配时，将匹配到的第一车牌信息作为所述订单的车牌信息。本申请可以提升停车场管理效率。
G06T7/00;G06N3/08;G06T3/40;G06N3/04;G06K9/34;G06K9/20;G06K9/62	文本图像的质量检测方法、装置、介质及电子设备	发明	本申请属于计算机技术领域，具体涉及一种文本图像的质量检测方法、装置、计算机可读介质及电子设备。该方法包括：检测文本图像的字符尺度；当文本图像的字符尺度小于第一预设尺度时，对文本图像进行放大处理，当文本图像的字符尺度大于第二预设尺度时，对文本图像进行缩小处理；将文本图像输入到第一神经网络中，以检测出文本图像中的一个或多个文本区域；对文本区域进行质量分预测，得到文本区域的质量分；基于预设权重对文本区域的质量分进行加权求和处理得到文本图像的质量分。本申请实施例能够提高对文本区域乃至文本图像的质量分的预测的准确性。
G06T7/246;G06T7/80;G06K9/00;G06K9/62	一种基于头部姿态的双区域眼动跟踪方法	发明	本发明属于计算机视觉和眼动跟踪技术领域，更具体地，涉及一种基于头部姿态的双区域眼动跟踪方法。通过对用户头部姿态进行检测，快速识别出其视线朝向并更换眼动跟踪仪的标定参数，从而使屏幕式眼动仪快速有效地跟踪用户在“竖直”或“水平”方向的显示器上的注视点，从而可以获得用户在上述两个区域内的注视点坐标和视线轨迹。本发明的创新点在于，通过识别用户头部姿态进行检测，拓展了屏幕式眼动仪的跟踪区域。
G06V30/10;G06N3/08;G06N3/04;G06F40/174;G06V10/764;G06V10/82;G06V10/70;G06V20/62;G06V10/94	信息识别方法、装置、设备和存储介质	发明	本发明实施例提供一种信息识别方法、装置、设备和存储介质，该方法包括：在界面的第一显示区域内显示目标对象的图像；确定图像中包含的至少一个信息结构体及至少一个信息结构体各自对应的标记信息，每个信息结构体对应于所述目标对象中的不同字段；在界面的第二显示区域内输出至少一个信息结构体和至少一个信息结构体各自对应的标记信息。用户可以基于每个信息结构体对应的标记信息快速区分各信息结构体，以便对各信息结构体进行审核、校正。
F24F120/10;F24F11/80;F24F11/70	用于控制空调器的方法及装置、空调器	发明	本申请涉及空调技术领域，公开一种用于控制空调器方法，包括：检测室内是否存在用户；在室内存在用户的情况下，根据室内乐器的材质和用户的身份调节室内温度T和室内湿度H，以维持适宜用户生活和适宜所述乐器保养的环境状态。该方法在放置乐器的房间用户经常进入，或者用户将乐器放置在用户日常生活的房间里的情况下，根据室内乐器的材质和用户的身份调节室内温湿度，使室内温湿度达到既适合乐器保养又适合用户生活的温湿度，兼顾保养乐器和为用户提供适宜的室内环境状态。本申请还公开一种用于控制空调器的装置及空调器。
G06T7/60;G06T7/70;G06T7/80	一种基于双目视觉的法兰定位方法	发明	本发明涉及视觉定位技术领域，具体公开了一种基于双目视觉的法兰定位方法，包括：通过双目相机拍摄待定位法兰，得到左图像和右图像；从左图像中识别出目标法兰，并计算出目标法兰的圆心在左图像中的坐标和目标法兰内径在左图像中的像素长度，及计算出目标法兰的大致景深；根据目标法兰的大致景深确定目标法兰的圆心在右图像中的大致坐标，并识别出右图像中的目标法兰，并确定出目标法兰的圆心在右图像中的精确坐标；根据目标法兰的圆心在左右图像中的坐标、左右相机之间的距离以及双目相机的焦距，计算出目标法兰在双目相机坐标系下的位置，以得到法兰定位结果。本发明解决了智能输油臂粗定位中的法兰定位问题，有着较高的准确率。
G06K9/46;G06K9/00;G06K9/62	活体检测方法、装置、电子设备以及存储介质	发明	本公开提供了一种活体检测方法、装置、电子设备以及存储介质，本公开涉及为人工智能技术领域，具体涉及计算机视觉和深度学习技术领域，可应用于人脸识别等场景。具体实现方案为：获取待检测图像，待检测图像包括检测对象；利用预训练的活体检测模型的第一提取层从待检测图像中提取第一特征图；获取待检测图像对应的频域图像，利用活体检测模型的第二提取层从频域图像中提取第二特征图；基于第一特征图和第二特征图确定检测对象的活体检测结果。上述方法基于灰度信息和频域信息这两个维度的信息为依据进行活体检测，可以活体检测方法提升针对通过拍摄检测对象的实物照片所获得的待检测图像的泛化能力，提高活体检测结果的准确性和可靠性。
G06N3/08;G06N3/04;G06K9/46;G06K9/62	图像识别方法和装置、存储介质及电子装置	发明	本发明公开了一种图像识别方法和装置、存储介质及电子装置，该方法包括：获取待识别的目标图像；将待识别的目标图像输入训练后的图像识别模型，得到目标图像的图像信息，其中，图像识别模型是利用多个样本图像进行训练后得到的，多个样本图像包括对目标域图像进行风格迁移处理后得到的多个源域图像，源域图像携带用于标注源域图像中的图像信息的目标标签。本发明有效解决了现有技术中对目标域图像的识别准确率较低的技术问题。
G06N3/08;G06N3/04;G06K9/46;G06K9/00;G06K9/62	基于VGG+NetVLAD的地下停车场高精度视觉定位方法及系统	发明	本发明公开了一种基于VGG+NetVLAD的地下停车场高精度视觉定位方法及系统，具体包括以下步骤：1、数据采集阶段：采集目标停车场内的安全出口标志数据信息；2、网络模型建立与训练阶段：建立并训练标志检测模型和全局特征提取模型；3、地图制作阶段：运用训练好的网络模型，进行地图的制作；4、定位实现阶段：利用平面单应性解算相机与标志间的位姿，实现实时定位。本发明利用了停车场内原有的安全出口标志制作视觉地图，方案简单，无需其他部署，仅需单目相机实现，降低了成本，且定位精度可达到亚米级别，既可应用于移动设备，又可应用于智能驾驶汽车。
G03B21/14;F16M11/18;F16M11/04;G03B21/54	悬挂式投影装置及其控制方法及可读存储介质	发明	本发明公开了一种悬挂式投影装置及其控制方法及可读存储介质，包括：投影仪本体、传导组件、驱动机构和悬挂杆；投影仪本体上设置有图像采集元件，传导组件包括旋转元件和伸缩元件，旋转元件的两端分别与投影仪本体和伸缩元件连接；驱动机构与伸缩元件连接，包括第一驱动元件、第二驱动元件和第三驱动元件；第一驱动元件根据图像采集元件采集的用户图像驱动投影仪本体滑动；第二驱动元件根据用户图像驱动伸缩元件带动投影仪本体伸缩；第三驱动元件根据用户图像驱动旋转元件带动投影仪本体旋转；同时，悬挂杆与驱动机构连接，以悬挂投影仪本体。通过用户图像体现用户所在的位置，实现投影仪本体的平移、伸缩和旋转，便于用户使用，自动化程度高。
G06T3/40;G06K9/00;G06K9/20	道路标记检测	发明	本公开提供了“道路标记检测”。一种处理系统，包括处理器和存储器。所述存储器存储指令，所述指令可由所述处理器执行以从偏振相机传感器接收偏振图像，并基于车辆位置、相机传感器的取向和车辆姿态来识别所接收的图像中的路面。所述存储器存储指令，所述指令用于进行以下操作：当在所述偏振图像中基于从所述偏振图像确定的偏振方向和偏振程度来识别来自所述识别路面的偏振光反射时，从所述偏振图像中去除所述识别的偏振光反射，由此生成更新的偏振图像，包括基于所述识别的偏振光反射生成去马赛克图像，其中在去马赛克时忽略所述识别的偏振光反射；以及基于所述更新的偏振图像来识别包括车道标记的道路特征。
H04N21/8547;H04N5/262;H04N5/272;H04N7/15	一种图像处理方法及显示设备	发明	本申请涉及交互技术领域，涉及一种图像处理方法及显示设备，该方法从视频流中选取视频帧并解码，得到时间戳相同的第一图像和第二图像，所述第二图像与所述第一图像的分辨率相同，所述视频帧携带用户所在环境的光照类型；根据所述光照类型，对所述第一图像进行滤光处理；根据所述第一图像和所述第二图像，确定所述待渲染像素点的目标颜色值；根据所述待渲染像素点的目标颜色值，渲染所述用户在虚拟空间对应的人物模型，并显示渲染后的图像，通过第一图像和第二图像融合渲染人物模型，可以减少人物与背景边界处像素点的颜色值的影响，并且滤光处理后，显示的人物模型与虚拟空间更加协调，从而提高虚拟交互过程中图像的显示质量。
G06N3/04;G06K9/00;G06K9/62	一种基于UNet网络的复杂背景下输电线识别方法	发明	一种基于UNet网络的复杂背景下输电线识别方法，包括以下步骤：步骤1，获取不同视角含有输电线图像；步骤2，对含有输电线图像进行预处理，即采用数据增强方式扩充含有输电线图像，建立含有输电线图像数据集，给每张含有输电线图像中的输电线记标签，获得输电线像素为1，背景像素为0的标签图；步骤3，构建UNet网络；步骤4，把含有输电线图像数据集中的图像及对应的标签图输入UNet网络进行训练，获得最优的权重参数及对应的最优输电线识别模型；步骤5，将最优输电线识别模型应用于需要识别的输电线图像，识别提取出输电线。本发明抗干扰能力强，稳定性高，能够在各种复杂背景含有输电线图像中，精准的识别出输电线，识别效果好。
G06K17/00;G06T7/00;G06T7/66;G06K9/46;G06T7/13;G06K9/62	一种双工器的调试方法以及装置	发明	本申请提供了一种双工器的调试方法以及装置，用于结合图像识别，完成双工器的自动化调试，大大提高了调试效率。本申请提供的双工器的调试方法，包括：当双工器调试设备触发双工器的调试任务时，获取双工器调试设备的二维图像，调试任务用于将双工器的过滤信号的波形调节至目标波形，过滤信号具体为通过双工器包括的滤波器的滤波处理的信号，二维图像是由部署于双工器调试设备上的摄像头拍摄得到的；从二维图像中识别双工器的螺钉，螺钉用于调节双工器的过滤信号的波形；通过螺丝刀对识别出的螺钉进行旋转，以调整螺钉的旋入量，促使螺钉处于调试任务的任务数据中描述的螺钉位置，完成调试任务。
G21D3/04;G21D3/00	一种核电厂操作人员操作意图智能识别系统及方法	发明	本发明涉及核电运维技术领域，具体公开了一种核电厂操作人员操作意图智能识别系统及方法。该系统中物体检测模块可采集并识别操作环境图像中的物体类型；编码识别模块与物体检测模块相连接，并可识别获得所述物体检测模块采集图像中设备的编码信息；深度信息模块可计算获得操作环境的深度信息；意图识别模块将上述信息融合并根据操作员人手或工具与某项设备的空间距离阈值和空间距离变化趋势值，判断获得操作人员对某项设备的操作意图。该系统及方法，能够准确并稳定地识别核电厂操作者的操作意图，助力解决人工操作过程中的人因失误问题。
G06T5/30;G06K9/00;G06T7/90;G06K9/62	一种田块灌溉设施识别方法及装置	发明	本发明涉及一种田块灌溉设施识别方法及装置，通过获取光学遥感卫星图像，并从所述光学遥感卫星图像中识别获得目标田块图像，将所述光学遥感卫星图像进行LAB色彩变换，得到LAB图像，将所述LAB图像中亮度值小于预设阈值的区域确定为第一灌溉设施，将所述光学遥感卫星图像输入到训练好的灌溉设施识别模型中，获得第二灌溉设施，根据所述第二灌溉设施和预设的膨胀距离，获得所述第二灌溉设施的膨胀区域，若所述第二灌溉设施的膨胀区域与所述目标田块图像存在重叠，则将有重叠的所述第二灌溉设施确定为所述目标田块周侧的灌溉设施，从而获取田块的灌溉设施，便于辅助判断田块的作物类型，提高了作物类型识别精度。
G06N3/08;G06N3/04;G06K9/34;G06K9/32	一种基于深度学习的字轮水表读数识别方法及系统	发明	本发明公开了一种基于深度学习的字轮水表读数识别方法及系统，该方法包括：采集包含表盘读数区域的水表图像；预处理水表图像，得到符合识别标准的水表输入图像；采用框识别模型处理水表输入图像，提取得到读数框所在区域的读数输入图像；采用读数识别模型处理读数输入图像，识别得到对应于读数输入图像中字轮示数的水表读数；存储并输出水表图像及对应的水表读数。本发明通过为传统水表加装摄像头，对拍摄得到的水表图像进行处理识别，即可在无需人工介入的情况下，实时准确地识别出各类水表字轮上的水表读数；且摄像头布设便捷、成本较低，无需对传统水表及管道进行拆卸改装，可大规模普及应用。
B25J19/00	一种基于红外测温的工业机器人故障诊断方法及系统	发明	本发明涉及机器人监测技术领域，尤其涉及一种基于红外测温的工业机器人故障诊断方法及系统。采用如下技术方案：使用图像采集模块和红外测温模块同时对机器人进行拍摄，通过预先建立的电机模型在可见光图像中确定各轴电机的位置，从而确定各轴电机在红外图像中的位置，从而测得机器人各轴电机的实时温度，以此进行机器人的故障诊断。本发明的优点在于：通过利用图像采集模块和红外测温模块同时对机器人进行拍摄，并将可见光图像和红外图像进行结合，可以对运行中的机器人各轴电机的温度进行实时且准确的检测，提高故障诊断的准确度；同时还将实际的温度与模拟计算的温度进行对比，进一步提高对机器人故障诊断的准确性。
G06T7/55;G06T9/00;G01B11/02	基于结构光的场景深度检测方法及系统	发明	本发明涉及机器视觉技术领域，公开了一种基于结构光的场景深度检测方法及系统，包括：步骤一，采用结构光编码方法形成结构光图案，该结构光图案沿x轴方向是一种伪随机序列编码图案，该结构光编码图案沿Y轴方向是周期图案；步骤二，通过结构光图案对摄像机拍摄图像进行二值化；步骤三，沿着投影仪Y轴的投影方向上将结构光编码图案进行逐像素上下平移，并记录每次平移时图像差异的绝对值；步骤四，找到图像差异的波谷；通过图像差异的波谷计算信号的周期；步骤五，根据周期和编码图案的关系确定神经网络识别器的输入图像尺寸；步骤六，根据投影仪X轴和Y轴的投影方向对摄像机拍摄的局部图像进行校正，能够利用结构光进行场景深度检测。
H04N13/243;G08G1/14;G06T7/70;G08G1/04;H04N13/275	一种识别车辆位置的方法及装置	发明	本发明实施例提供了一种识别车辆位置的方法及装置，该方法包括：通过两组摄像机矩阵获取预定监控区域的图像，判断预定时长内各图像中是否存在同一车辆；若存在，将获取到的各同一时刻的各摄像机采集的图像组，构建所述车辆的第一车辆三维模型，确定各时刻所述车辆的三维坐标的相对空间位置；将所述车辆当前时刻的三维坐标的相对空间位置与预定距离的至少一个泊位的泊位区域进行位置比对；根据各比对结果，分析所述预定时长内所述车辆的位置变化趋势，确定所述车辆的停车事件。通过本发明，能够简单、高效地根据车辆三维坐标的空间位置，确定车辆与泊位的位置关系，从而快速地识别车辆的位置变化，并快速地确定车辆的位置以及车辆的停车事件。
G06Q20/38;G06N3/08;G06N3/04;G06T19/00;G06Q40/02;G06K9/62	基于VR的外币识别方法、客户端、云端服务器及系统	发明	本发明提供了一种基于VR的外币识别方法、客户端、云端服务器及系统，涉及虚拟现实技术领域，其中，该方法包括：采集待识别外币的图像，从所述图像中识别出外币关键信息；将外币关键信息发出；接收根据外币关键信息以及神经网络识别模型反馈的外币详细信息；所述神经网络识别模型根据多个外币关键信息样本预先训练生成；利用VR技术展示所述外币详细信息。本发明可以实现方便高效地识别外币，提高了用户体验。
G06T7/00;G06N20/00;G06T7/13;G06K9/32	一种图像识别方法、装置、电子设备及存储介质	发明	本申请提供一种图像识别方法、装置、电子设备及存储介质；该方法先获取目标部位对应的医学扫描的初始图像，然后对该初始图像进行预处理，得到目标部位中血管的后处理图像和血管中心线参数存在的异常区域中的至少一种，然后基于初始图像和血管的后处理图像进行病灶识别得到病灶区域，接着根据病灶区域和异常区域，确定并识别初始图像中的病灶图像，得到病灶识别结果。本申请采用多种途径对初始图像进行病灶识别，弥补了人工识别的遗漏，提高了识别结果的准确性。
G06T19/00;G06K9/00	装配作业指导方法、装置、系统、服务器及可读存储介质	发明	本申请适用于增强现实技术技术领域，提供了一种装配作业指导方法、装置、系统、服务器及可读存储介质，该方法包括：获取第一待处理视频，第一待处理视频包括多帧第一待处理图像，第一待处理视频为用户在根据增强现实设备显示的三维指导画面指导下对操作对象进行装配作业过程中，增强现实设备采集操作对象的视频；基于第一待处理图像和预先训练的状态检测模型，识别操作对象的当前状态；若当前状态为非标准状态，则生成非标准状态对应的矫正信息，发送矫正信息至增强现实设备，以指示增强现实设备添加矫正信息至三维指导画面。可见，本申请不需要专家现场对用户的装配作业指导，节省了人力成本。
G06K9/00	交通灯识别结果处理方法、装置、路侧设备及云控平台	发明	本公开公开了一种交通灯识别结果处理方法、装置、路侧设备及云控平台。涉及人工智能技术领域，具体为自动驾驶技术及智能交通技术。具体实现方案为：获取目标视频中发生灯色切换时的多个待标注图像及对应的标注数据，各标注数据中包括对应的标注灯色；确定各标注数据中标注灯色对应的亮灯时间区间；确定目标视频中发生灯色切换时的多个识别图像、各识别图像对应的识别灯色及时间戳；根据各标注灯色及对应的亮灯时间区间、各识别灯色及对应的时间戳计算交通灯识别结果的正确率。能够有效减少对待标注图像的标注量，而且有效减少了计算量，提高了计算效率。
G06T7/55;G06T17/20;G01B11/22;G01B11/02;G06T7/13	基于现实增强和非侵入式直线管道病害测量装置及方法	发明	本发明涉及本发明涉及地下管道检测技术领域，公开了基于现实增强和非侵入式直线管道病害测量装置及方法，利用管道半径、长度、相机的内部参数以及相机和管道的相对姿态信息，建立世界坐标系与采集图像的映射关系，并将一个可测量的虚拟三维管道图像与采集到的管道图像叠加，实现对管道内壁病害的测量功能。本发明无需进入管道，可以直接将设备透过管口采集管道内部图像，结构简单，便于操作。
B60W30/02;B60W40/06;G06K9/00;B60W40/076	信息处理方法及装置、电子设备、存储介质及产品	发明	本公开提供了信息处理方法及装置、电子设备、存储介质及产品，涉及人工智能领域，尤其涉及自动驾驶和车联网领域。具体实现方案为：采集与车辆相关的目标道路的道路图像；根据所述道路图像，识别所述目标道路的道路标识线；利用所述道路标识线的曲变信息，确定所述目标道路的道路类型；基于所述道路类型，对所述车辆执行补偿处理。本公开通过采集与车辆相关的目标道路的道路图像，对具体道路类型进行预判，从而按照道路类型对车辆进行补偿，提高了道路补偿的准确度以及时效性。
G06N3/08;G06N3/04;G06V40/16;G06V10/82;G06V10/774;G06K9/62	一种基于ViT和StarGAN的驾驶员表情识别方法	发明	本发明提供一种基于ViT和StarGAN的驾驶员表情识别方法，该方法基于面部图像的非接触式驾驶员情绪识别方法，通过基于haar特性的人脸定位和裁剪使得驾驶员面部图像尺寸减小、特征增强，然后采用一种新的数据增强策略用于生成驾驶员面部表情图像，即搭建并训练StarGAN网络获得一个驾驶员面部表情扩充数据集；本发明不同于传统的基于CNN网络框架的表情识别方法，构建了一个基于多头自注意力机制的ViT表情识别网络，该方法一方面能够使得网络训练的注意力逐渐集中在重要的表情特征上，另一方面能够更多地关注表情图像的长距离信息；同时，缓解了数据集数据不足的问题，达到了更高的识别准确率。
G08G1/017;G08G1/14;G07B15/02	基于图像分析和记录的路边停车位无人化管理方法	发明	本发明公开一种基于图像分析和记录的路边停车位无人化管理方法，应用于侧进式停车位的无人化停车收费管理，所述的停车位内部设置三角标记，侧前方设置摄像机，所述的摄像机设置无线模块，可通过无线网络连接远程服务器，所述的远程服务器设置无人化管理方法，所述的无人化管理方法包括步骤：摄像机进行初始化，采集无车辆的停车位图像f0；摄像机每隔固定时间T采集停车位图像fi，发送给远程服务器；当车辆驶入停车位，远程服务器根据停车位图像fm识别车牌号码P，将P，停车时间tm和fm保存；当车辆停在停车位上，远程服务器保存当前时间tk和停车位图像fk；当车辆驶出停车位后，远程服务器将停车位图像fn与f0进行匹配；匹配成功以后，则计算停车费。
G06Q50/20;G09B5/08	在线授课互动的方法和用于其的装置	发明	本申请实施例提供了一种在线授课互动的方法和用于其的装置，所述方法应用于第一终端，包括：获取至少一个第二终端呈现的第二显示内容，所述第二显示内容至少包括第二知识点，其中，至少一个所述第二终端同步于所述第一终端播放，所述第二显示内容基于交互操作进行呈现；根据所述第一终端呈现的第一显示内容获取第一知识点；将所述第二知识点与所述第一知识点进行比较，若所述第二知识点不同于所述第一知识点，则确定与所述第二知识点对应的标签信息；根据所述标签信息向所述第一终端的用户生成第一提示信息。本申请基于授课过程中第二用户对第二终端的交互操作，获取第二用户对知识点的反馈信息，从而便于根据该反馈信息以进行有针对性地授课。
B62D67/00	一种新能源汽车报废回收动力电池包自动拆卸方法及系统	发明	本发明提供了一种新能源汽车报废回收动力电池包自动拆卸方法，通过举升新能源汽车，清洗底盘，获取动力电池包的结构参数，采集汽车底盘的图像，识别图像中的螺钉，计算出相邻两螺钉的虚拟参数，在对比虚拟参数与实际参数，得到螺钉拆卸起始点，最后引导拆卸装置靠近拆卸起点，并沿着拆卸路径依次拆卸动力电池包吊耳上的螺钉，完成动力电池包的拆卸。还提供了一种自动拆卸系统，包括举升清洗模块、数据获取模块、图像采集模块、图像处理模块、计算模块、比对模块、拆卸模块等。本发明提供的自动拆卸方法和系统，能够自动拆卸动力电池包，提高拆卸效力，避免拆卸过程中的安全问题。
G06K9/34;G06K9/00;G06K9/62	图像识别方法、图像识别模型的训练方法以及相关装置	发明	本发明提供一种图像识别方法、图像识别模型的训练方法以及相关装置，其中图像识别方法包括：本发明将待识别图像划分为第一区域、第二区域以及第三区域；提取所述第一区域的纹理特征、所述第二区域的高维特征、所述第三区域的频域特征；对所述纹理特征、所述高维特征以及所述频域特征进行融合，基于融合结果得到所述待识别图像的识别结果。该方法将待处理图像划分为多个区域，并且针对多个区域分别提取了不同类型的特征，当应用场景发生变化导致某些特征失效时，其他特征仍然能够保证整个图像识别方法的有效性，提高了图像识别的鲁棒性。
G06N3/04;G06K9/34;G06K9/32;G06K9/62	一种基于实例分割框架的海洋底质自动识别方法及装置	发明	本发明涉及计算机视觉领域，特别涉及一种基于实例分割框架的海洋底质自动识别方法及装置，一种基于实例分割框架的海洋底质自动识别方法包括：一种获取待识别的海洋底质图像；通过海洋底质识别模型，对所述海洋底质图像进行识别，得到所述海洋底质图像的识别结果；其中，所述海洋底质识别模型包括卷积神经网络、区域提议网络RPN、区域特征聚集算法模块ROI Align、全连接层以及全卷积网络，所述全连接层包括分类模块以及定位模块。采用本发明，可以提高海洋底质图像识别的效率。
A47L11/40	一种清扫方法及清洁机器人	发明	本申请适用于机器人技术领域，提供了一种清扫方法，包括：清洁机器人获取清洁区域的目标图像，清洁区域为按照预设清洁模式清洁的区域；获取目标图像对应的清洁结果；若清洁结果与预设清洁模式不匹配，则根据清洁结果确定清洁区域重新清洁的清洁模式；按照重新清洁的清洁模式对清洁区域进行清洁操作。上述方法，清洁机器人在清扫过程中，可以根据目标图像对应的清洁结果来判断是否需要重新清洁。这样，就避免了清洁过程中出现积水，或者出现清扫不干净等等情况，提升了清洁效果。
G06K9/46;G06K9/00;G06K9/62	一种田块垄作特征提取方法及装置	发明	本发明涉及一种田块垄作特征提取方法及装置，通过获取全色遥感影像，并对所述全色遥感影像进行Laplace计算和二值化，得到田垄线条图像，采用图像细化方法对所述田垄线条图像中的田垄线条进行细化，得到线条中心线，将所述线条中心线截断为线段，并根据预设曲率阈值对所述线段进行筛选，得到直线段，获取光学遥感卫星图像，并从所述光学遥感卫星图像中识别获得田块图像，根据所述直线段和所述田块图像，从而获取所述田块图像中的田块对应的垄长、垄距和垄向，便于辅助判断田块的作物类型，提高了作物类型识别精度。
H04N5/232;H04N17/00;H04N9/31	图像校正方法及设备	发明	本申请公开了一种图像校正方法及设备，属于投影显示领域。激光投影设备在获取到对投影屏幕进行拍摄得到的拍摄图像后，若检测到该拍摄图像满足校正条件，则可以基于该拍摄图像对待显示的投影图像进行校正，由此避免投影图像超出投影屏幕，确保投影图像的显示效果。并且，激光投影设备在检测到拍摄图像不符合校正条件时，可以显示第一提示信息，以提示用户重新对投影屏幕进行拍摄，由此确保拍摄图像的可靠性，进而确保对待显示的投影图像进行校正的可靠性。
G06N20/00;G06K9/00;G06K9/32;G06K9/62;G06F21/60	一种基于UCL的无人驾驶系统对象标识方法和装置	发明	本发明提供了一种基于UCL的无人驾驶系统对象标识方法和装置，首先利用深度学习目标检测模型对车载视频进行自动实时目标检测提取对象信息；其次扩展统一内容标签UCL，新增无人驾驶对象属性集合UOPS；然后依据扩展后的统一内容标签对车载视频中的对象进行UCL语义标引；接着上传利用UCL标引后的对象标识到知识库并利用知识库中的先验信息校准UCL对象信息包；最后将UCL对象信息包通过传输模块可靠传输至智慧路网的接收模块。本发明实现对象数据与处理软件分离解耦，提高车载视频信息提取的效率与准确度，确保无人驾驶环境中对象标识的统一性、兼容性、安全性和高效性，形成确保对象可监测、可控制、可审计的关键使能技术。
H04Q9/00;G01D21/02;H04W4/38;H04L29/08;H04W52/02	基于LoRa和Yolov3的农田监测系统及监测方法	发明	本发明公开了基于LoRa和Yolov3的农田监测系统，包括农田环境监测模块、农作物生长阶段识别模块、服务器端、用户终端、供电模块、定位模块、通信模块；服务器端分别与农田环境监测模块、农作物生长阶段识别模块、用户终端连接，农田环境监测模块分别与供电模块、定位模块、通信模块连接；农作物生长阶段识别模块分别与供电模块、定位模块、通信模块连接；设定各农田环境监测模块和各农作物生长阶段识别模块为子节点，设定LoRa网关为母节点，由子节点和母节点构成级联布网；本发明实现农田环境的实时监测和农情的合理预测，为农户及时提供农情指导，推动智慧农业的发展，同时，精简的设计和低廉的成本也有助于其产业化生产。
G06N3/08;G06K9/34;G06K9/62	读数表图像字符识别方法和装置以及可读存储介质	发明	本发明提供了一种读数表图像字符识别方法，包括：对需要识别的字符进行区分，并分别对完整字符和不完整字符进行识别。将不完整字符区域分为第一区域和第二区域；对所述第一区域和所述第二区域进行识别，得到的结果再根据读数表的排布规律进行比对，得到不完整字符目标数值。最后整合不完整字符和完整字符的识别的目标数值，得到读数表图像数值。本发明通过将不完整字符区分识别并根据读数表规律进行比对，解决了传统读数表读数识别不准确的技术问题。
G05B19/418;G05B15/02	一种基于人脸识别的智能家居控制系统	发明	本发明涉及智能家居控制技术领域，为了解决现有的墙体在出现发霉情况时不易发现，导致墙体发霉蔓延的问题，提供了一种基于人脸识别的智能家居控制系统，包括采集模块，用于采集墙体的墙面图像；识别模块，用于根据采集到的墙面图像对墙面是否具有污点进行识别；开窗模块，用于在识别出有污点时打开窗户；存储模块，预存有开窗程度范围从小到大的不同开窗模式，开窗模式包括初级模式和高级模式；采集模块还用于采集室内图像，识别模块还用于根据室内图像对室内是否有儿童进行识别；在识别出室内有儿童时，开窗模块根据初级模式打开窗户，在识别出室内没有儿童时，开窗模块根据高级模式打开窗户。
G06N3/08;G06Q10/04;G06N3/04;G06K9/46;G06K9/00;G06K9/62	导航路径提取方法、装置、农业机器人和存储介质	发明	本申请涉及一种导航路径提取方法、装置、农业机器人和存储介质，适用于计算机技术领域。所述方法包括：采集目标田地的第一图像，第一图像包括秧苗；从第一图像中识别植物，并根据植物的形态从第一图像中筛选掉除秧苗以外的杂草，得到第一图像中的秧苗，并且识别秧苗的特征点；对特征点进行聚类处理，得到目标田地中各秧苗种植行对应的特征点；根据各秧苗种植行对应的特征点，基于改进的随机抽样一致性算法拟合得到各秧苗种植行的行线；根据拟合得到的各秧苗种植行的行线，确定农业机器人的导航路径。采用本方法能够能够实现自动提取路径，提高工作效率。
B25J11/00;B25J9/16	跟随式排爆机器人装置及控制方法	发明	本申请公开了一种跟随式排爆机器人装置及控制方法，用于解决排爆机器人操作困难的技术问题。其中，一种跟随式排爆机器人装置，包括：信息采集装置，用于采集人体手臂运动时产生的姿态信息；分析装置，用于根据所述姿态信息通过人体手臂运动学模型，生成与人体手臂运动映射的控制信息；遥操作机械手，用于执行所述控制信息，以便完成与人体手臂运动映射的动作；传输装置，用于实现信息采集装置、分析装置与遥操作机械手间的信息传输。在处理危险品时，操作者只需在另外的地点通过信息采集装置模拟拆除危险品，遥操作机械手将对操作者手臂运动进行实时映射。如此降低了遥操作机械手的操作难度，进而避免了因操作失误而导致意外情况发生。
G06T5/50;G06T7/62;G06Q10/00;G06T7/90;G06Q50/06;G06T5/00;G06K9/62	基于机器视觉的电力设备锈蚀识别系统及方法	发明	本发明涉及电网设备监测领域，公开了基于机器视觉的电力设备锈蚀识别系统及方法，该基于机器视觉的电力设备锈蚀识别方法包括：S1：通过摄像头实时采集电力设备内外局部区域的图像；S2：将采集的图像清晰化处理后与以前采集的图像进行颜色识别，判断该处是否发生锈蚀，将锈蚀图像与数据库模型对比，识别该处锈蚀的种类和程度；S3：识别该处锈蚀的电力设备部件；S4：识别分析模块整理该处锈蚀的电力设备部件以及锈蚀的种类和程度，得出电力设备的锈蚀情况；S5：将电力设备的锈蚀情况发送至终端。本发明提供的基于机器视觉的电力设备锈蚀识别系统及方法解决了平常巡检工作中难以发现电力设备局部锈蚀处，锈蚀情况识别正确率低且效率低的问题。
G06F3/01;G06F3/04815;G06F3/042	识别方法及电子设备	发明	本申请实施例提供一种识别方法，应用于电子设备，该方法包括：获取第一图像和第二图像，第一图像为通过光学相机拍摄的图像，第二图像为通过事件相机拍摄的图像，第二图像是根据运动的目标对象的像素的亮度变化确定的；根据第一图像获取目标对象的N个部位的关键点信息；根据关键点信息和第二图像的灰度值确定N个部位中运动的第一部位，运动频率越大的部位在所述第二图像中的像素的灰度值越大。采用本申请实施例能够提高运动部位的识别精度，同时用户可以在无需键盘、可穿戴设备等外部设备的情况下和电子设备交互，便捷性更高。
A47L11/24;G06F16/29;A47L11/40	自主行走型清扫机和扫除系统	发明	本发明提供一种自主行走型清扫机和扫除系统。自主行走型清扫机(100)具备：主体部(10)，其具有壳体(11)、安装于该壳体(11)的驱动轮(车轮(20))以及用于驱动该驱动轮的驱动部(25)；地图保存部(80)，其保存用于主体部(10)行走的地图信息；判定部(110)，其判定可能产生有害物质的有害可能性高区域(D1～D3)，该有害物质包含病毒和细菌中的至少一方；以及地图信息修正部(150)，其将判定部(110)判定出的有害可能性高区域(D1～D3)反映到地图保存部(80)中保存的地图信息中并进行修正。由此，减少针对病毒、细菌等的对策所耗费的时间。
B63C11/52;G01S5/16	一种用于AUV对接回收的光视觉引导方法	发明	本发明属于水下航行器的对接回收技术领域，具体涉及一种用于AUV对接回收的光视觉引导方法。本发明的步骤包括光源识别、光源匹配和立体测距，光源识别是通过自适应识别算法和伪光源判别算法，识别图像中正确的光源成像；光源匹配是将立体图像的左右图像中识别到的光源，通过定义的光源特征进行配对，并利用极线搜索算法保证配对准确性；立体测距是采用三角测量方法计算已配准光源的三维坐标，并通过最小二乘法优化光源位置。本发明可靠性好、精度高，在有干扰的水下环境中能准确识别出基站光源，并得到精确的基站位置。
G01C21/34;B60W60/00	一种实现对车辆进行召唤行驶到用户位置的方法	发明	本发明公开了一种实现对车辆进行召唤行驶到用户位置的方法。涉及汽车车辆控制领域、人机交互领域及图像视觉领域；基于车辆周边环境感知、呈现，及手机APP输出的命令，车辆进行自动控制驶向车主并在APP中实时呈现车辆自身信息及周边环境信息。本发明通过传感器采集周边环境信息，并通过3D成像方式实时呈现，让车主在召唤中随时了解车辆状况及周边环境。同时还会将车辆的行驶路径、车速、剩余里程等车辆状态实时呈现给车主，带给车主安全感并方便车主使用，避免不必要的事故及财产损失。
G06N3/08;G06T5/30;G06T7/00;G06N3/04;G06K9/46;G06K9/34;G06K9/00;G06K9/32;G06T7/13;G06K9/62	一种地域图像的识别处理方法、装置及电子设备	发明	本申请提供了一种地域图像的识别处理方法、装置、电子设备、计算机可读存储介质及计算机程序产品；方法包括：对待识别地域图像进行特征提取处理，基于从待识别地域图像提取的图像特征，对待识别图像进行语义分割处理和/或边缘检测处理，得到与至少一个地块对应的区域；基于至少一个地块对应的区域，从待识别地域图像中裁剪出至少一个地块的图像；通过预设尺寸切割地块的图像，得到对应的子块图像；基于子块图像的图像特征获取子块图像内对象的分类结果，并基于子块图像内对象的分类结果，确定地块覆盖的对象类型。通过本申请，能够快速的识别地域图像中的地块，并精确的分类，得到地块覆盖的对象类型。
G06N3/08;H04N21/44;G06N3/04;G06K9/46;H04N21/234	一种提取视频关键帧的轻量化方法	发明	一种提取视频关键帧的轻量化方法，包括：首先对视频帧化后的每一张RGB视频帧进行图像增强、去噪等预处理，然后设计轻量型的特征提取模型LRDN网络去提取每一帧的深度特征，接着采用递归的方式获取每一帧的重要性预测值，最后通过设定判断阈值去判断当前帧是属于关键帧还是冗余帧。本发明利用轻量化卷积神经网络——LRDN模型去提取经预处理后的视频帧的深度特征，与传统卷积神经网络相比，极大地降低了模型的参数数量和计算量，节约了计算资源；利用高效低耗的递归方式不断地预测每一张RGB视频帧的重要性，以摒弃冗余帧，保留有用帧。
H04N5/33;G06K9/00;G03B17/12;H04N5/225	应用智能检测的环境调控平台	发明	本发明涉及一种应用智能检测的环境调控平台，包括：电控吹风阵列，包括均匀间隔分置在跑道两侧的多个电控吹风机构，跑道左侧设置N个电控吹风机构，跑道右侧设置N个电控吹风机构，任一电控吹风机构到跑道的距离相等且超过预设距离阈值；现场驱动机构，与电控吹风阵列连接，用于基于接收到的实时风向决定开启跑道左侧的N个电控吹风机构还是跑道右侧的N个电控吹风机构；其中，所述现场驱动机构用于在接收到第一驱动命令时，进入使能状态。本发明的应用智能检测的环境调控平台逻辑紧凑、操控简便。由于在采用防止跑道应力影响的摄像机构的基础上在飞机进入跑道前对跑道环境进行现场调控，从而克服现场强风对飞机入场造成的不利影响。
G06N3/04;G06K9/46;G06K9/34;G06K9/00;G06F21/62;G06K9/62	基于生成对抗网络的高保真人脸隐私保护方法和系统	发明	本发明提供一种基于生成对抗网络的高保真人脸隐私保护方法和系统，所述方法包括：对源人脸图像进行人脸识别，获取源人脸的多尺度身份特征；基于输入的目标人脸图像，至少获得目标人脸边界框和人脸关键点信息；提取获得的人脸关键点中姿态和/或表情相关的特定关键点，基于提取的特定关键点获得人脸关键点连线图；基于生成对抗网络GAN获得保真人脸隐私保护图像，包括：以目标人脸图像和源人脸的多尺度身份特征作为输入，利用Unet神经网络结构生成具有源人脸的身份和目标人脸的属性的保真人脸隐私保护图像；将保真人脸隐私保护图像和人脸关键点连线图作为共同输入来判别保真人脸隐私保护图像的识别结果，并基于识别结果优化Unet神经网络结构。
G06N3/04;G06K9/00	基于神经网络的儿童坐姿识别纠正方法及系统	发明	本发明公开了一种基于神经网络的儿童坐姿识别纠正方法及系统，其包括以下步骤，S1，设置间隔时间、轻度提醒时间和重度提醒时间；S2，获取儿童坐姿图像时，识别儿童当前的坐姿并输出坐姿识别结果；S3，基于坐姿识别结果进行判断，坐姿识别结果为正常坐姿则重复步骤S2，若坐姿识别结果为异常坐姿，则重复步骤S2并进入步骤S4；S4，在为异常坐姿的时间点计时；S5，获取计时时间，进行判断；若计时时间大于轻度提醒时间且小于重度提醒时间，则输出坐姿矫正提示信息；若计时时间大于重度提醒时间，则输出提示信息以提醒儿童监护人；S6，监护人通过远程通讯的方式与儿童通讯矫正坐姿。本申请具有能够更好的矫正儿童学习坐姿的效果。
G06K9/62	模型相似度确定方法及装置	发明	本说明书实施例提供一种模型相似度确定方法及装置，在模型相似度确定方法中，先利用对抗样本生成算法，针对输入图像，生成用于攻击本地图像识别模型的对抗图像，以获取一个扰动方向和扰动量。之后，沿着这个扰动方向寻找一组目标方向，其中，在每个目标方向上，对输入图像施加上述扰动量后可以对本地图像识别模型攻击成功。接着，针对一组目标方向中任意的第一方向，分别确定输入图像在该第一方向上可对第一和第二图像识别模型攻击成功时，针对输入图像所需施加的第一和第二扰动量。最后，根据针对一组目标方向中各方向分别确定的第一和第二扰动量，确定第一和第二图像识别模型的相似度。
G06F3/01;A61B3/113;G06T7/70;G06K9/00	视线追踪系统、眼动仪、视线追踪方法、设备及介质	发明	本发明公开了一种视线追踪系统、眼动仪、视线追踪方法、设备及介质，一实施例的视线追踪系统包括眼镜式头戴装置、定位装置和控制器，其中眼镜式头戴装置，包括设置在其上的定位标识、用于采集佩戴用户左眼图像和右眼图像的第二眼部图像采集器；定位装置与外部显示装置对应设置，用于采集眼镜式头戴装置的位姿图像的位姿图像采集器；控制器根据定位装置采集的位姿图像和定位标识获取眼镜式头戴装置基于世界坐标系的位姿坐标，根据眼镜式头戴装置采集的左眼图像、右眼图像和定位标识分别获取基于头戴坐标系的左眼和右眼瞳孔坐标，将位姿坐标、左眼和右眼瞳孔坐标进行坐标融合，并根据预设视线获取模型获取佩戴用户注视外部显示装置的视线位置。
G06N3/08;G06K9/38;G06K9/46;G06K9/00;G06T7/13;G06K9/40	一种小龙虾红外图像识别的自动巡塘方法及系统	发明	一种小龙虾红外图像识别的自动巡塘方法及系统，通过在线用红外图像采集装置对塘岸进行拍摄，采用图像处理单元进行图像处理，所述图像处理单元包括依次连接的图像增强模块、二值化模块、边缘检测模块、目标提取模块与目标计数模块。本发明提供的一种小龙虾红外图像识别的自动巡塘方法及系统，可识别出图像中的小龙虾在岸上的数量，为养殖人员带来便利，省时省力。
A61B34/10;G16H50/50;A61B34/20;G16H30/20;G06T19/00;G16H20/40	一种基于校正物体在空间中位置的增强现实系统、方法及计算机可读存储介质	发明	本发明公开了一种基于校正物体在空间中位置的增强现实的系统及方法，包括捕获在空间中的第一物体图像，识别第一物体图像中的第一物体识别特性，得到第一物体空间位置信息；当第二物体处于特定位置时，捕获第二物体在空间中的第二物体图像，并识别第二物体图像中的第二物体识别特性，得到第二物体空间位置信息；根据第一物体空间位置信息对第二物体空间位置信息进行校正，根据第二物体空间位置信息，对第一物体空间位置信息进行校正；根据第一物体空间位置信息和/或第二物体的空间位置信息，显示与所述第一物体和/或所述第二物体的位置相关的增强现实信息，该方法能够精准的定位和位置的增强现实，能够帮助使用者进行精准和完整的操作。
G08G1/017;B08B1/00;G03B17/55	一种用于提高图像识别质量的摄像头除雾机构	发明	本发明涉及人工智能技术领域，公开了一种用于提高图像识别质量的摄像头除雾机构，所述防护架的内部固定连接有电极板组，所述电极板组的内部活动嵌入连接有电介质板，所述电介质板的顶端固定连接有网板，所述网板的外表面两侧均固定连接有曲形杆，所述电极板组的外表面且位于防护架的内部固定连接有弹簧，所述弹簧的一端固定连接有导板，当活塞板在活塞筒的内部上移时活塞筒的内部压强增大，活塞筒的内部产生热量，活塞板下移时单向阀为打开状态，则将活塞筒内部的热气流沿出风口向外吹出，热气流在镜头的外侧位置扩散，可以有效防止镜头的外表面凝聚小水滴，避免镜头被雾化而影响图像的识别效果，提高了车辆的通行效率。
G06N3/08;G06N3/04;G06K9/46;G06K9/32;G06K9/62	图像字符识别方法、装置、介质及电子设备	发明	本公开涉及一种图像字符识别方法、装置、介质及电子设备，所述方法包括：接收待识别图像，其中，所述待识别图像中包含多个语种的字符；根据所述待识别图像和字符识别模型，确定所述待识别图像对应的字符识别结果和语种分类结果；其中，所述字符识别模型中包含字符识别子模型和语种分类子模型，所述语种分类子模型用于对所述多个语种的字符进行语种分类，所述字符识别子模型用于对所述多个语种的字符进行识别；所述字符识别模型是基于所述字符识别子模型和所述语种分类子模型进行并行联合训练得出的。由此，可以基于该字符识别模型对包含多语种的字符的待识别图像进行准确地字符识别，提高字符识别结果的准确性，并且贴合多语种下的应用场景。
G05D1/02	用于清洗畜牧舍内漏粪板的方法、机器人及可读存储介质	发明	本发明涉及一种用于清洗畜牧舍内漏粪板的方法，包括：获取预清洗区域的环境数据，并根据预清洗区域的环境数据来构建预清洗区域的地图；获取清洗机器人在地图中的第一位置；识别预清洗区域内的至少一个清洗目标，并获取至少一个清洗目标在地图中的第二位置，根据所述第一位置和所述第二位置，来规划清洗机器人到达所有清洗目标的最佳路径；控制清洗机器人按照路径行进，并将清洗目标经漏粪板的镂空处移除。本发明的技术方案可以依次对动物粪便逐一清洗，从而实现了有针对性的清洗，替代了大面积冲洗，因此节约了水资源，同时提高了清洗的准确度和效率。
G05D1/02	导航控制系统、方法及装置	发明	本申请公开了一种导航控制系统、方法及装置。系统的一具体实施方式包括：通讯站，用于获取包括运行状态信息的第一图像，以及显示包括指令信息的第二图像，其中，运行状态信息用于表征被控端的当前运行状态，指令信息用于表征控制被控端运行的控制指令；控制端，用于获取运行状态信息，以确定被控端的运行信息，以及生成指令信息以供通讯站显示包括指令信息的第二图像；被控端，用于生成并显示包括运行状态信息的第一图像，以及获取包括指令信息的第二图像，识别指令信息，确定并执行控制指令。本申请提供了一种导航控制系统，扩展了控制端与被控端之间的通讯方式。
H01L23/544;H01L21/66	芯片的检测系统及检测方法	发明	本公开涉及一种芯片的检测系统及检测方法。所述检测系统包括：样品台，用于支撑所述芯片；X射线成像装置，配置为获得所述芯片的X射线图像；控制装置，配置为根据所述X射线图像确定所述芯片中目标区域的位置信息；和局部加工装置，配置为生成能量束，并将所述能量束聚焦于所述芯片上以局部加工所述芯片。
G06T7/00;G06T7/11;G06N3/08;G06T7/62;G06N3/04	一种基于模糊PID自适应调光皮带异物检测方法与系统	发明	本发明公开了一种基于模糊PID自适应调光皮带异物检测方法与系统，包括LED三色照度模块、模糊PID调节光照模块、图像灰度处理模块、图像采集模块、异物检测硬件模块、异物深度学习检测模型模块、分割及分拣处理模块。考虑到采集图像时，光源对图像清晰度的影响，以及井下复杂的环境，通过模糊PID调节光源照度，调节图像清晰度，确保输入高清晰度的图像，采集的图像输入基于yolo的深度学习检测模型，并对识别后的异物图像进行分割和识别，以有效提高皮带异物识别的精度。并且采用对图像进行分割的技术手段，实现对皮带异物的表面积计算，进而提高皮带异物分选、综放工作面自动化水平，减轻工人劳动强度同时保证异物分选的准确性。
G05B19/418	一种生产过程监控系统	发明	本发明涉及生产监控领域，具体涉及一种生产过程监控系统，包括：目标数据采集模块，用于实现生产加工机械工况参数、工作人员工况参数、生产车间内环境参数的采集；异常状态识别模块，用于实现生产加工机械工况参数、工作人员工况参数、生产车间内环境参数内载的异常参数的识别，并根据识别结果作出相应的预警；生产流程登记模块，用于实现产品原料来源、加工流程的自动登记，生成每一个产品的加工流程二维码。本发明可以及时发现生产过程中存在的异常或危险因素，为生产过程的安全进行提供保障。
G06N3/08;G06Q10/04;G06N3/04;G06K9/62	自动化码头闸口车流量预警方法	发明	本发明公开了一种自动化码头闸口车流量预警方法，采集闸口相关路口的车流图像，采用卷积神经网络对车流图像进行分类预测，将分类预测结果、单位时间内平均车流量分类向量、连续两个单位时间段平均车流量的差值、当前装箱数量、提箱计划数量和当前查验申请数量输入流量预测模型，得到闸口车流量分类预测，最后采用B/S架构对闸口车流量分类预测进行可视化展示，使码头工作人员提前获知闸口车流情况。
G08G1/14;G06T7/73;G06K9/46;G06T7/80	停车场车辆定位系统及方法	发明	本发明提供了一种停车场车辆定位系统及方法，该系统包括：安装支架、传感器模块、无线传输模块、供电模块、主控计算机；其中：所述安装支架，用于将所述传感器模块、无线传输模块、供电模块、主控计算机安装于停车场顶棚；所述供电模块，用于向传感器模块、无线传输模块、主控计算机提供电能；所述传感器模块，用于获取停车场中目标车辆的RGB信息和深度信息；所述主控计算机，用于对所述RGB信息和深度信息进行分析处理后，获得目标车辆的位姿信息和车牌信息；所述无线传输模块，用于向目标车辆发送位姿和车牌信息。本发明可实现在无GNSS的停车场环境下提供高精度实时定位的目的，成本低，操作简单，易于安装。
G06K7/14;G06K7/10;G06K9/32	一种识别方法、系统及设备	发明	本发明的所述识别方法、系统及设备，包括：获取信息码的第一图像；对所述第一图像的不完整部分进行空白图案填充，生成第二图像；对所述第二图像进行识别，获取第二信息，判断所述预置字符在所述第二信息上的位置；当所述预置字符位于所述第二信息的第一产品信息的位置时，则获取附带所述信息码的产品的第三图像；对所述第三图像内的产品进行识别，获取第二产品信息，并将所述第二产品信息替换所述第一产品信息，获取第一信息；当所述预置字符位于所述第二信息的流水信息位置时，则遍历所述第一产品信息的所有产品的信息码并与该产品信息的数据库内的信息码比对，获取第一信息。
G07C9/38;G06Q10/00;G06Q50/06;G07C9/37	一种电力通信设备维护检修远程授权管理方法、设备及计算机存储介质	发明	本发明公开一种电力通信设备维护检修远程授权管理方法、设备及计算机存储介质，本发明通过采集待进入电力通信站内各人员进行人脸图像，识别待进入电力通信站内各人员身份信息，若各人员身份信息均为允许进入电力通信站的设备维修员，则进行远程授权，开启电力通信站门禁，并统计电力通信站内设备维修员的检修时长，若小于或等于设定的时长阈值，则通知设备维修员进行电力设备检修延时申请，同时当各设备维修员均离开电力通信站内时，采集电力通信站内全方位图像，若与电力设备检修前的标准图像完全相同，则控制电力通信站门禁进行关闭处理，并取消各设备维修员的门禁权限，从而实现对电力通信设备维护检修远程授权管理。
G06N3/08;G06N3/04;G06V10/764;G06V10/82;G06V10/774	图像处理方法、装置、存储介质及处理器	发明	本发明公开了一种图像处理方法、装置、存储介质及处理器。其中，该方法包括：获取目标图像，其中，目标图像中包括待识别的多种类别；采用预设模型对目标图像进行识别，若接收到预设模型输出的识别异常反馈，则获取混合数据集合，其中，混合数据集合中包括已标注目标图像中待识别的类别的数据集；通过混合数据集合进行动态监督学习，生成目标检测模型；通过目标检测模型对目标图像进行识别，得到识别结果。本发明解决了现有技术中在混合数据集训练过程中采用静态监督的方式生成模型，导致该模型的识别效果不佳的技术问题。
A62C2/04;B65D25/20;B65D25/02;B65D85/00;G01J5/00;B65D81/18	一种基于大数据的试剂安全储放柜	发明	本发明提供了一种基于大数据的试剂安全储放柜，与现有技术的试剂储放柜相比，本发明的试剂安全储放柜还包括实现对所述储放柜内试剂储放情况的数据统一管理的终端服务器、用于监测所述储放柜内试剂存放情况并实时信息反馈至所述终端服务器的位置监控模块、对所述储放柜内环境的温度分布进行监测并进一步进行柜内温度智能调控的温度模块以及加强所述储放柜防爆性能的防爆机构。本发明基于对储放柜的试剂存放情况进行数据识别获取并进一步实现对储放柜的数字化管理以提高所述储放柜的安全性和高效管理性。
G06N3/08;G06N3/04;G06K9/46;G06K9/32;G06K9/62	一种目标文本提取方法及系统	发明	本发明提供一种目标文本提取方法及系统，目标文本提取方法包括：获取原始图像集；将原始图像集输入识别网络进行训练，获取识别模型，训练过程包括：区域划分、图像区域语义标签提取和文本区域语义标签提取；获取待识别图像；将待识别图像输入识别模型进行识别，获取图像区域语义标签和文本区域语义标签；根据图像区域语义标签和文本区域语义标签，进行目标文本提取；本发明中的目标文本提取方法及系统，通过获取图像区域语义标签和文本区域语义标签，并根据图像区域语义标签和文本区域语义标签，进行目标文本提取，能够较好地提取出待识别图像中的文本区域和图像区域中的目标文本，有效提高了对待识别图像的识别精确度，成本较低，实施较方便。
G06T7/00;G06T7/62;G06K9/00;G06K9/32	基于图像处理的推车机异常检测方法	发明	本发明涉及基于图像处理的推车机异常检测方法，属于矿用推车机异常检测技术领域。方法包括以下步骤：（1）连续获取绳式推车机轨道工作图像，得到绳式推车机的实时运行速度；（2）判断其是否小于推车机正常运行速度，若小于，则获取轨外钢丝绳图像，判断轨外钢丝绳是否出现多绳交错情况；（3）若出现，则得到目标区域的面积变化率，并判断其是否大于正常面积变化率；（4）若不大于正常面积变化率，则判断目标区域中各钢丝绳的曲率是否大于设定曲率值；（5）若大于，则判定绳式推车机出现张紧装置故障。本发明实现了对推车机故障的自动检测，相较于现有仅依靠人工排查和仪器探测手段进行异常检测的方法，提高了检测效率。
G06N3/08;G06N3/04;G06K9/62;G06Q50/02	一种基于集成学习的小麦锈病分类方法	发明	本发明公开了一种基于集成学习的小麦锈病分类方法，步骤1：在小麦返青期之后用多种设备收集小麦锈病图像；步骤2：预处理收集到的图像，利用数据增强技术进行样本扩充；步骤3：构建集成模型，集成多种不同结构的卷积神经网络，并利用快照集成方法进行模型的训练；步骤4：根据损失大小和使用的融合算法选择最优模型及模型参数；步骤5：将最优模型用于小麦锈病图像的识别分类。本发明可以结合不同卷积神经网络架构的优点对小麦锈病图像进行分类，利用bagging集成算法、快照集成方法和融合算法能够更快的选择出最好的模型，提高小麦锈病分类的准确率，解决叶锈病、茎锈病和条锈病难以区分的问题。
G06T7/62;G06T7/90;G01N13/00	一种一次性卫生用品扩散度的测量方法	发明	本发明涉及一种一次性卫生用品扩散度的测量方法，它主要解决了现有技术中一次性卫生用品扩散度的测量效率低、测量准确度差的问题，包括以下步骤：1)通过图像识别单元获取产品图像，所述产品图像包括产品图形和测试液体在产品上的扩散图形的图像；2)将产品图像二值化处理，使得产品上的扩散图形形成斑点；3)提取斑点分布图数据形成虚拟图像；4)将虚拟图像与预先设置的尺寸图像比较，所述尺寸图像为呈矩阵分布的具有确定尺寸大小的测量单元格组成，通过识别覆盖于虚拟图像上的斑点的单元格个数以及位置，输出测试液体在产品上的扩散长度、宽度和扩散面积数值。
G06N3/08;G06T7/10;G06T7/70;G06N3/04	一种用于无人叉车的货物托盘定位方法及系统	发明	本发明涉及一种用于无人叉车的货物托盘定位方法及系统，方法包括：采集待测货物托盘图像，识别图像中货物托盘的中心坐标和分割图像，无人叉车根据中心坐标和分割图像对货物托盘进行定位；货物托盘的中心坐标为中间立柱的中心坐标；识别过程包括：将待测货物托盘图像输入训练好的目标检测模型，获得货物托盘的第一边界框，等比扩大第一边界框，获得第二边界框；对第二边界框内区域进行二值化，获得二值图，对二值图进行形态学滤波步骤，并根据二值图获得两个托盘孔的轮廓，根据两个轮廓计算货物托盘的中心坐标；将第二边界框内的区域输入训练好的目标分割模型，获得货物托盘的分割图像。与现有技术相比，本发明实时性好，准确性高，精度高。
G06T5/40;G06T7/62;G06Q10/06;G06K9/46;G06K9/34;G06K9/00;G06T7/13;G06T5/00;G06Q50/02	一种果蔬全链条质量智能预警方法及系统	发明	本发明涉及一种果蔬全链条智能监测预警方法及系统，该方法包括：获取果蔬生长图像、果蔬红外图像、种植地高光谱图像；将果蔬生长图像输入至训练完备的深度学习模型，识别果蔬存在的病斑，确定对应的第一病害程度指数；根据果蔬红外图像，确定叶片的温度变化，并根据所述温度变化，确定对应的第二病害程度指数；根据种植地高光谱图像，识别多个特征波段，并根据特征波段，确定对应的第三病害程度指数；根据第一病害程度指数、第二病害程度指数和第三病害程度指数，制定农药喷洒策略，以提醒相关人员进行农药喷洒。本发明利用多种信息进行智能预警和农药喷洒，保障了果蔬生产的安全性。
G06K9/32;G06K9/20;G06K9/42	一种银行票据文本的识别方法、装置及设备	发明	本申请公开了一种银行票据文本的识别方法、装置及设备，能够利用多尺度变化特征提取方法结合长文本加权非极大值抑制的方式，准确确定出待识别的银行票据文本的文字区域，进而提高了后续识别结果的准确性。该方法包括：首先获取待识别的银行票据文本图像，并对银行票据文本图像进行尺度变化处理，得到尺度的信息，然后，根据尺度的信息，对将银行票据文本图像进行检测，确定候选的文字区域，接着，通过长文本加权非极大值抑制，从候选的文字区域中确定出最佳的文字区域，进而可以对最佳的文字区域进行识别，得到银行票据文本图像的识别结果。
B25J11/00;B25J9/16;B25J19/04	配送机器人及其定位方法	发明	本申请属于机器人技术领域，提供了一种配送机器人及其定位方法，配送机器人包括移动底盘和支撑部，移动底盘的顶部具有第一边缘和第二边缘，第一边缘与第二边缘相对设置，支撑部设于第一边缘上，且支撑部的顶部形成有朝第二边缘的所在侧延伸的飞檐，飞檐的顶面设有用于采集预设于天花板方向上的定位标签的图像的第一摄像头，第一摄像头呈水平设置；配送机器人定位方法包括根据第一摄像头的定位坐标和预设间距，计算出移动底盘的中心定位坐标。本申请提供的配送机器人通过第一摄像头采集布置在天花板方向上的定位标签的图像来设立其行进路径，并且通过该行进路径来完成配送任务，解决了电磁轨道容易损坏导致配送机器人无法正常执行送餐任务的问题。
G06N3/04;G06K9/00;G06K9/62	食材信息的检测方法和装置、存储介质及电子装置	发明	本发明公开了一种食材信息的检测方法和装置、存储介质及电子装置，其中，上述方法包括：从多个角度获取食材存储空间中的多张图像，其中，食材存储空间中存储了一个或者多个目标食材；从多张图像中识别一个或者多个目标食材中每个目标食材所对应的目标食材类型，并获取每个目标食材所对应的目标食材模型；根据目标食材类型和目标食材模型确定每个目标食材的目标食材信息。采用上述技术方案，解决了相关技术中，对食材信息的检测准确性较差等问题。
G06T5/50	图像拼接方法、装置及计算机可读存储介质	发明	本发明公开了一种图像拼接方法、装置及计算机可读存储介质，方法包括：获取待拼接的至少两张反射光图像；根据各个反射光图像关联的纹理信息获取反射光图像的拼接位置，反射光图像关联的纹理信息根据反射光图像对应的透射光图像得到，相对应的反射光图像以及透射光图像的像素点相同；根据拼接位置拼接反射光图像。本发明可提高拼接图像的质量。
G06T7/11;G06N3/08;G06N3/04;G06K9/62	超声乳腺病灶的分类方法、装置及存储介质	发明	本申请涉及一种超声乳腺病灶的分类方法、装置及存储介质，方法包括：获取待分类的目标超声乳腺信息；确定目标超声乳腺图像是否为乳腺切面所对应的乳腺图像；若是乳腺切面所对应的乳腺图像则识别病灶区域；将病灶区域分割为n1*n2个数据块；将每个数据块转换为p1*p2*c维的向量数据；将n1*n2个数据块对应的向量数据合并，得到n1n2×p1p2c的二维数据矩阵；根据每个数据块在目标超声乳腺图像中的位置，生成位置对应的位置编码向量，并将位置编码向量添加至二维数据矩阵中，得到的待处理的数据矩阵；将待处理的数据矩阵输入图像分类网络中，得到的目标超声乳腺病灶的病灶性质分类；解决了人工分类时分类效率较低的问题；提高对超声乳腺图像进行分类的准确率及效率。
G06N3/08;G06F16/55;G06F16/58;G06N3/04;G06F16/583;G06K9/62	一种图像识别方法、电子设备及计算机可读存储介质	发明	本申请公开了一种图像识别方法、装置、设备及计算机可读存储介质，获取待识别的目标图像；获取待识别的目标图像；对目标图像进行标签识别，得到标签识别结果；确定标签识别结果中是否存在预设的信息标签；若标签识别结果中存在信息标签，则识别出目标图像中的所有敏感信息内容；确定信息标签及敏感信息内容中的目标关联信息；基于信息标签、敏感信息内容、目标关联信息，确定目标图像的识别结果。本申请借助信息标初步确定目标图像中携带的信息类型，快速对目标图像有一个大体识别；之后可以准确确定目标图像中携带的具体信息，且需对图像中信息间的关联信息进行识别；最后基于信息标签、敏感信息内容、目标关联信息准确对目标图像进行识别。
G06K9/00;G06F16/583;G06F16/53	封面图像的识别方法、装置、存储介质及识别设备	发明	本发明实施例公开了一种封面图像的识别方法、装置、存储介质及及识别设备，方法包括：获取待识别封面图像、第一图库及第二图库；在第一图库内搜索与待识别封面图像相匹配的样本封面图像；判断在第一图库内搜索出的样本封面图像是否与其他样本封面具有关联性；若是，则获取待识别封面图像的各个区块图像，在第二图库内搜索与区块图像相同的预定区域图像，并将待识别封面图像识别为在第二图库搜索出的，预定区域图像对应的样本封面图像；若否，则将待识别封面图像识别为在第一图库内搜索出的样本封面图像；能够降低混淆识别的情况发生的几率，也降低了绘本的翻页无法继续进行、孩子无法继续阅读绘本的情况发生的几率。
H04N17/00	一种360度全景环视设备成像质量评估系统	发明	本发明公开了一种360度全景环视设备成像质量评估系统，包括黑白棋盘格（1）、环境光照系统、车辆（3）、360度全景环视设备（4）和360度全景环视设备成像质量评估软件；其特征在于，所述车辆（3）安装360度全景环视设备（4）；所述黑白棋盘格（1）与车辆（3）垂直布置，在车辆前方和后方布置多行、左侧以及右侧布置多列，围成方框型,且其排布前后、左右分别对称；所述360度全景环视设备拍摄清晰的全景图像并将融合后的全景拼接图像发送至360度全景环视设备成像质量评估软件；所述360度全景环视设备成像质量评估软件对全景拼接图像进行分析，生成报告，并存储数据。
G06T17/05;G06N3/08;G06N3/04;G06V20/10;G06V10/82	地图生成装置以及地图生成方法	发明	能够使用从上空拍摄的图像适当地生成地图的地图生成装置和地图生成方法。从由上空朝下方拍摄预定位置的道路得到的第1图像识别道路上的行车道划分线及行车道划分线以外的特征物，从根据由设置于车辆的摄像部拍摄的多个图像制作、示出预定位置的道路的第2图像识别行车道划分线及行车道划分线以外的特征物，根据预定位置使第1图像和第2图像对位，以使第1图像及第2图像的行车道划分线以外的特征物最重叠的方式使第2图像变形，以不变更行车道划分线以外的特征物的位置、且使第1图像和第2图像的行车道划分线的位置对齐的方式，使变形后的第2图像在与道路的前后方向正交的方向进一步变形，合成第1图像和进一步变形后的第2图像。
G06Q10/08;G06T9/00;G06K9/00	编码信息的转换方法和装置，矩阵图像的识别方法和装置	发明	本申请公开了一种编码信息的转换方法和装置，矩阵图像的识别方法和装置，其中，所述转换方法包括：根据获取的编码信息，确定矩阵图像的范围；根据所述矩阵图像中图像元素表征的含义，确定所述编码信息中码元对应的目标图像元素信息；根据所述目标图像元素信息生成用于表示所述编码信息的所述矩阵图像，从而提高编码信息的转换效率。
B64D47/00;G01S13/933;G01S13/90	自主或远程驾驶飞行器上的雷达监视系统和方法	发明	自主或远程驾驶飞行器上的雷达监视系统和方法。示例自主或远程驾驶飞行器包括：虚拟孔径雷达系统，其包括相关定位在飞行器的一个或更多个表面上的多个天线，使得来自所述多个天线中的每一个的各个波束扫描飞行器周围的相应体积，并且相应体积一起基本上形成飞行器周围的椭球观测场；以及具有一个或更多个处理器的计算装置，所述处理器被配置为执行存储在存储器中的指令以用于执行以下功能：将相应体积组合在一起以形成表示飞行器周围的椭球观测场的图像，并且识别图像内的一个或更多个对象。
G06K9/00	车辆定损图像获取方法、介质、装置和电子设备	发明	本发明的实施方式提供了一种车辆定损图像获取方法、装置和电子设备，其中，该方法包括：获取拍摄的视频数据；根据所述视频数据中显示内容变化从所述视频数据中抽取多个关键帧图像；检测抽取出的所述多个关键帧图像，识别出其中包括车辆受损区域的关键帧图像；按照图像属性从所述包括车辆受损区域的关键帧图像中选出车辆的定损图像。通过对拍摄的视频中的关键帧图像进行提取并识别，本发明的方法使得车辆定损图像的获取效率显著提高，而且降低了识别过程中计算资源的消耗，为用户带来了更好的体验。
G06T7/00;G06T7/136;G06T7/187;G06T7/12	一种抓拍图像优选方法、系统、设备及介质	发明	本发明提供了一种抓拍图像优选方法、系统、设备及介质，该方法通过获取在预设拍摄区域所拍摄的若干张待选择图像，识别待选择图像中的目标对象，及目标对象的识别关键点，确定质量评分参数，根据质量评分参数确定待选择图像的质量评分，并从各待选择图像中确定优选抓拍图像，可以实现在多张待选择图像中确定一张或多张优选抓拍图像，提升抓拍图像的图像质量，解决了智能算法因为抓拍图像质量差而不能产生理想输出效果的问题，提升了抓拍图像的可信度，为后续智能算法使用该抓拍图像产生理想效果做了良好的铺垫，有效的提升了后续依靠该抓拍图像的智能算法的输出结果。
G08B21/18;G08B13/196;G08B7/06	小区安防的自动报警系统及方法	发明	本发明涉及建筑物的安防技术领域，具体涉及小区安防的自动报警系统及方法，包括拍摄模块、处理模块、报警模块和补充采集模块，拍摄模块拍摄预设区域内的环境图像并发送至处理模块，处理模块获取环境图像并识别报警因素，处理模块识别报警因素后向报警模块发送报警信息进行声光报警；还包括，补充采集模块采集预设区域边界处的环境信息发送至处理模块，处理模块根据报警因素确定报警类型，处理模块根据报警类型匹配环境信息得到匹配结果，处理模块将匹配结果添加至报警信息中作为报警原因。本发明能够根据环境信息及时分析出引起报警的原因，防止引起异常报警的不可见原因无法追溯导致无法分析进行后续应对。
G05D1/10	一种无人机集群重构方法、系统和电子设备	发明	本发明涉及一种无人机集群重构方法、系统和电子设备，根据无人机集群中每个无人机与预设标识之间的距离，以及每个无人机的投影位置与所述预设标识之间的距离，能够确定每个无人机的当前位置，根据每个停止位置和每个无人机的当前位置，确定每个无人机对应的停止位置，最终控制每个无人机飞至对应的停止位置，实现无人机集群的队形重构，且不需要在任何一个无人机上安装定位装置，极大降低了成本。
H04N7/18;G08G1/14;G08G1/04;G06K9/00	一种基于多维度的路侧停车入场事件判断方法及系统	发明	本发明公开一种基于多维度的路侧停车入场事件判断方法及系统，涉及智能路侧停车管理领域，包括如下步骤：获取泊位区域监控图像；然后根据泊位区域监控图像判断是否存在车辆驶入所述泊位；若存在，则根据泊位区域监控图像获取车辆特征部件的状态信息、车辆对应的驾驶员的位置变化信息、以及车辆在所述泊位上的停留时间；最后根据车辆特征部件的状态信息、和/或驾驶员的位置变化信息、和/或车辆在所述泊位上的停留时间确定泊位的入场事件信息。本发明基于驶入泊位的车辆特征部件的状态信息、驾驶员的位置变化信息、以及车辆在泊位上的停留时间多个维度进行停车入场事件的判断，可以提升停车入场事件判断的准确率以及入场事件判断的响应速度。
G06N3/08;G06N3/04;G06K9/46;G06K9/00;G06K9/62	一种基于人工智能的粮仓危险源安全监测方法及系统	发明	本发明涉及人工智能技术领域，具体涉及一种基于人工智能的粮仓危险源安全检测方法及系统。该方法通过获取粮仓区域的初始图像，识别出多个危险源及相应危险源类型的置信度；获取每个危险源的风险监控指标，并进一步得到辐射特征图；根据危险源对应的危险等级标签构建多个类别通道的数据分布图；在同一类别通道下，获取任意两个数据分布图之间的并集图，以及较大面积的数据分布图，由此获取差值图像，根据差值图像确定属于相同分类标准的危险源，将危险源类型、风监控指标和辐射特征图输入相同的目标神经网络，输出危险等级。利用本发明，可以使得目标神经网络对同一个分类标准的危险源的适应性更强，更加精确地得出每个危险源的安全隐患等级。
G06N3/08;B65G1/04;B65B69/00;G06K9/00;B65G1/137;G06K9/62	物品包装的存储方法、装置、存储介质和电子装置	发明	本申请涉及一种物品包装的存储方法、装置、存储介质和电子装置，其中，该方法包括：识别待拆解包装的第一物品的目标包装信息，其中，目标包装信息用于指示第一物品的包装方式；根据目标包装信息控制机械臂对第一物品的包装进行拆解，得到目标包装；将目标包装存储在目标包装所属的目标包装类型对应的目标存储舱中。本申请解决了物品包装的再利用率较低的技术问题。
G06N3/04;G06K9/00;G06K9/32;G06K9/62	一种基于无人机航拍路面裂缝图像的识别方法	发明	本发明公开了一种基于无人机航拍路面裂缝图像的识别方法，首先根据无人机航拍图像的质量要求，计算所需的飞行参数，然后完成飞行路径规划，完成基于无人机的路面裂缝图像收集，对收集到的图像进行预处理，对航拍的小尺度裂缝进行针对性的增强，最后根据FasterRCNN网络模型，完成路面裂缝的识别与定位，并以文档形式输出病害的类别及位置，为养护管理工作提供依据。本发明提高了识别精度。
E04F21/165;B25J9/16;B25J11/00;B25J9/02;B25J5/00	基于人工智能的瓷砖美缝机器人及控制方法	发明	本发明提供了基于人工智能的瓷砖美缝机器人及控制方法，它包括底盘，所述底盘的底部四角均设置有用于带动整个机器人行走的万向驱动机构；所述底盘的顶部一端安装有用于喷涂美缝剂的美缝机构；所述底盘的顶部中间部位固定安装有用于对地板瓷砖缝隙进行自动识别的扫描摄像机构；所述底盘的顶部另一端安装有用于控制整个机器人的控制箱；底盘靠近于美缝机构的一端通过支架连接双目摄像头。此机器人采用自动控制实现瓷砖的自动美缝作业过程，在保证美缝质量的同时，提高了美缝效率。
G01C21/20	一种盲人用的室内导引方法、系统及代步装置	发明	本发明涉及一种盲人用的室内导引方法、系统及代步装置，该方法包括以下步骤：设置包含有建筑内部地图和内部路径数据的室内导航数据库；获取当前位置信息，在室内导航数据库中查找位于当前位置信息预设距离范围内的第一地理位置，将第一地理位置设置为起点，并输出；接收目的位置信息，在室内导航数据库中查找位于目的位置信息预设距离范围内的第二地理位置，将第二地理位置设置为终点，并输出；根据起点与终点生成路线信息，在室内导航数据库中查找与路线信息对应的路径，并输出；采用该方案，用户坐在代步装置上便能进行室内导引，实现单人在室内移动并到达目的位置，便于盲人在室内移动，提高用户移动过程中的安全性。
G06K9/00;G06K9/62	人脸图像识别方法、装置、设备以及计算机可读存储介质	发明	本申请实施例公开了一种人脸图像识别方法、装置、设备以及计算机可读存储介质；本申请实施例可以采集目标对象的多个人脸图像样本以及每一人脸图像样本对应的图像分数；根据图像分数之间的差值从多个人脸图像样本中选取人脸图像样本对，人脸图像样本对包含第一人脸图像以及第二人脸图像，第一人脸图像的图像分数大于第二人脸图像的图像分数；根据人脸图像样本对以及对应的图像分数对预设模型进行联合训练，得到训练后的目标模型，目标模型由第一人脸图像对应的第一特征参数和第二人脸图像对应的第二特征参数之间的差异进行蒸馏训练得到；通过目标模型对待识别人脸图像进行人脸识别。以此，可提高对低质量人脸图像的识别率，提高人脸识别的准确性。
H04N7/18;G08G1/14;G08G1/04;G06K9/00	一种基于多维度的路侧停车出场事件判断方法及系统	发明	本发明公开一种基于多维度的路侧停车出场事件判断方法及系统，涉及智能路侧停车管理领域，包括如下步骤：获取泊位区域监控图像；根据泊位区域监控图像获取泊位内车辆特征部件的状态信息、车辆驾驶员的位置变化信息、车辆的行驶轨迹信息；根据泊位内车辆特征部件的状态信息和/或驾驶员的位置变化信息判断车辆是否存在出场意图，并且根据车辆的行驶轨迹信息判断车辆是否驶出泊位；若车辆存在出场意图并且驶出泊位，则确认泊位存在出场事件。本发明基于车辆特征部件的状态信息、车辆驾驶员的位置变化信息、以及车辆的行驶轨迹信息多维度进行停车出场事件的判断，丰富了停车出场事件判断所依据的证据维度，提升了出场事件的判定可靠性和置信度。
G06T7/00;G06K9/46;G06K9/32	一种基于机器视觉的贴合偏移检测方法	发明	本发明公开了一种基于机器视觉的贴合偏移检测方法，在多种光学条件情况下获取边角清晰、对比度明显的基板图像和盖板图像，在基板图像中提取基板边角直线，在盖板图像中提取盖板边角直线，将提取的基板的两条边角直线延长求出两线交点，以该交点为起点，长度为L，线段方向同边角直线生成新的直线L1、L2。将提取的盖板的两条边角直线延长求出两线交点，以该交点为起点，长度为L，线段方向同边角直线生成新的直线L3、L4。计算L1和L3之间的距离，L2和L4之间的距离来判断贴合是否符合设定值。该基于机器视觉的贴合偏移检测方法，准确提取区分基板边角与盖板边角，从而准确计算盖板贴附偏移，帮助企业及时止损。
G06N3/08;G06N3/04;G06K9/62	医学图像预处理模型与分析模型的相关方法和装置	发明	本申请提供了一种医学图像预处理模型及分析模型的训练方法、识别方法和装置，其中，医学图像预处理模型的训练方法包括：利用医学图像预处理模型对第一医学图像样本进行预处理以获得预处理图像；利用保真判别器和第一医学图像样本对预处理图像进行真实性判定以获得真实性判定结果，并利用领域判别器对预处理图像进行领域标签判定以获得领域判定结果；利用真实性判定结果获得保真判别器反向梯度，并利用领域判定结果获得领域判别器反向梯度；利用保真判别器的反向梯度和领域判别器的反向梯度更新医学图像预处理模型的参数，以使得具有不同领域标签的预处理图像具有相同的外观特征。通过上述方式，本申请可以实现不同成像条件下医学图像数据的标准化。
G06T7/00;G06N3/08;G06T7/10	一种高精度眼底动静脉识别的方法、装置、介质和设备	发明	本发明实施例提供一种高精度眼底动静脉识别的方法、装置、介质和设备，该方法包括：从眼底图像中提取血管，获得血管分割图；根据计算机视觉方法从所述血管分割图提取第一眼底动脉图像和第一眼底静脉图像；根据深度学习模型从所述血管分割图提取第二眼底动脉图像和第二眼底静脉图像；根据所述第一眼底动脉图像和所述第二眼底动脉图像，获得眼底动脉图像，根据所述第一眼底静脉图像和所述第二眼底静脉图像，获得眼底静脉图像。该方法可在高精度获取动静脉前提下，能够很好保持识别的鲁棒性。
G06K9/46;G06K9/34;G06K9/00;G06K9/62	一种医学图像识别模型构建和识别方法及装置	发明	本发明涉及一种图像识别的技术领域，揭露了一种医学图像识别模型构建和识别方法，包括：获取医学图像，对医学图像进行图像灰度化以及灰度拉伸；利用多尺度的医学图像增强算法对预处理完成的医学图像进行增强处理；利用小波变换技术对增强后的医学图像进行小波分解处理，得到若干医学图像低频信号和高频信号；根据所获取的高频信号和低频信号，利用基于阈值的信号过滤方法进行高频信号过滤，将过滤后的高频信号作为图像的边缘特征；根据所检测到的医学图像边缘特征，并利用基于加权损失函数的医学图像识别模型实现医学图像的识别。本发明还提供了一种医学图像识别装置。本发明实现了医学图像的识别。
G06V20/58;G06N3/08;G06N3/04;G06V10/764;G06V10/82;G06V20/40;G06K9/62	用于自动驾驶的视觉识别车辆方法、装置、出行装置及介质	发明	本发明涉及一种用于自动驾驶的视觉识别车辆方法、装置、出行装置、设备及存储介质，其中，该方法，包括：采集车辆前方的视频数据；提取视频数据中的视频帧；将视频输入预先设置的视觉识别模型；使用视觉识别模型按照预定的识别方法对视频帧中的图像做识别处理，标记识别结果；输出识别结果。本发明实施例通过规模化的车辆图片训练车辆识别模型，生成的数据模型能够有效的、快速的识别车辆，结合自动驾驶辅助决策，能够根据视觉的输入信息提前进行自动驾驶下一步的行为规划，从而增加自动驾驶车辆行驶的安全性和稳定性。将接收到的信息经过系统分析规划，然后将结果传送给自动驾驶行驶系统，自动驾驶行驶系统连接车辆的运行电控部分从而控制车辆运行。
F25B29/00;G06K9/00;G06K9/62	冰箱内物品信息识别方法、冰箱和计算机存储介质	发明	本发明提供一种冰箱内物品信息识别方法、冰箱和计算机存储介质，所述冰箱内物品信息识别方法通过于多个角度拍摄冰箱存储空间内图像，并在建立多幅图像的映射关系后，针对在多幅图像中识别结果出现偏差的物品检测其被遮挡面积，选择以被遮挡区域较小的图像中物品的检测识别结果作为输出结果，降低了食材间相互遮挡对识别结果的影响，提高了冰箱在图像识别中的准确率。
G06T7/00;G06N3/08;G06N3/04	冠状动脉斑块状态评估方法、装置、电子设备	发明	本发明提供一种冠状动脉斑块状态评估方法、装置、电子设备及计算机可读存储介质。其中，冠状动脉斑块状态评估方法，包括如下步骤：步骤S1，提供待评估的冠状动脉斑块的光学相干断层图像；步骤S2，对于所述光学相干断层图像进行识别，确定纤维成分与脂质斑块；步骤S3，基于所述纤维成分以及所述脂质斑块的脂质负荷，评价所述冠状动脉斑块的状态。根据本发明实施例的冠状动脉斑块状态评估方法，通过光学相干断层成像技术获取待评估血管的断层影像，基于所获得的断层影像，识别其中的纤维成分与脂质斑块，基于所识别的纤维成分与脂质大小，综合评价冠状动脉斑块的状态，能够实现定量化评估，且可重复性更高。
G06N3/08;G06F21/32;G06K9/00	识别人脸图像的方法、装置、计算设备和介质	发明	本公开提供了一种识别人脸图像的方法，可用于信息安全或其他领域。该方法包括：获取待识别人脸图像；利用预设神经网络模型来确定待识别人脸图像的人脸特征数据；根据人脸特征数据，确定多个分片数据；对多个分片数据进行加密，得到多个密文分片数据；将多个密文分片数据发送至服务端设备，以使服务端设备根据多个密文分片数据，生成针对待识别人脸图像的识别结果；以及接收来自服务端设备的识别结果。本公开还提供了一种识别人脸图像的装置、另一种识别人脸图像的方法、另一种识别人脸图像的装置、一种计算设备、一种计算机存储介质以及一种计算机程序产品。
G06N3/08;G06N3/04;G06K9/46;G06K9/00;G06K9/62	一种根据通道协同注意力的车辆重识别方法	发明	本发明是一种根据通道协同注意力的车辆重识别方法，包括如下步骤：构建通道联合特征，计算通道协方差向量，构造鉴别性区域检测器，基于权重密度的鉴别性区域正则化，建立深度学习特征提取模型，将图片输入到模型中提取重识别特征向量，计算查询图像的重识别特征向量和候选图像的重识别特征向量的余弦距离，对特征距离排序得到最终的重识别匹配结果。通过该方法能够有效解决车辆重识别中由类内相似度低，类间相似度高引起的误匹配问题，同时不需要额外的局部标注信息，更加容易部署应用，对智慧城市建设以及智能安防管理方面具有积极意义。
G05D3/12	储罐制造过程中的储罐上表面水平度的控制系统和方法	发明	本发明公开一种储罐制造过程中的储罐上表面水平度的控制系统和方法，储罐上表面平台的正中心位置设有第一终端设备，第一终端设备设有水平360度转动型摄像头，上表面平台的边沿设有上顶护栏，上顶护栏包括多个并排间隔设置的护栏支柱；部分指定的上顶护栏支柱上设有标识标签；设有标识标签的护栏支柱与每层储罐壁板相应位置的壁板之间存在对应关系；储罐下表面平台上部署有分别设于最下一层储罐壁板中的不同壁板上的多个液压千斤顶；各个液压千斤顶与第二终端设备连接，每个液压千斤顶均设有压力传感器；第一终端设备与第二终端设备按照无线电通信方式配合传输，第二终端设备控制目标液压千斤顶调整举升力，以控制储罐的上表面水平度。
B63H21/00;B63C11/52;B63B69/00;B02C18/00	一种悬浮式清扫水下废弃物的智能机器人	发明	本发明公开了一种悬浮式清扫水下废弃物的智能机器人，包括：机架；垃圾箱，设置在所述机架上；至少一个切割泵，通过管道连接至所述垃圾箱；多个推进器，设置在所述机架上，用于推动所述智能机器人悬浮移动以及使得所述智能机器人保持平衡；控制层，设置在所述机架上，用于控制所述智能机器人；其中，所述切割泵被配置为能够吸取所述水下废弃物并切碎所述水下废弃物，然后输送至所述垃圾箱。本发明改进了废弃物收集方式，提高了清扫效率，降低了清扫成本；改进了机器人行进方式，扩大了清扫范围。
G16H15/00;G06K9/00	基于肢体识别技术的体适能测试方法、装置及存储介质	发明	本发明提供一种基于肢体识别技术的体适能测试方法、装置及存储介质，通过采集包括用户体适能动作图像的视频流，利用肢体识别技术从所述视频流中识别用户的关节动作信息，根据所述关节动作信息确定用户体适能信息，并输出包含所述用户体适能信息的用户体适能报告。本发明技术方案采用技术手段，具体是针对图像的肢体识别技术，能够自动化识别用户的关节动作信息，该关节动作信息反映用户体适能信息，从而实现自动化及智能化的用户体适能测试。
G06T7/00;G06T7/11;G06N3/08;G06T3/40;G06T5/00	一种基于U-net网络马氏体金相中原奥氏体晶界识别方法	发明	本发明公开了一种基于U‑net网络马氏体金相中原奥氏体晶界识别方法，首先前期通过对初始晶界图像进行裁剪放缩预处理以及随机弹性变形等数据增强处理后，针对不同的晶界组织采用改进的U‑Net网络对样品数据进行图像识别处理过程，最后输出图像拼接还原完成识别过程。通过U‑Net网络对处理后的数据集进行深度学习训练后实现在较少样品及节约计算资源的情况下对晶界图像的精准识别过程，极大的提高了晶界图像识别的效率及准确率。
H04N7/18	一种可移动监控设备、平台、系统和方法	发明	本发明公开了一种可移动监控设备、平台、系统和方法，其中，可移动监控设备包括固定安装的监控母体和至少一个可停靠在所述监控母体上且可飞行移动的监控子体，所述监控母体，用于获取监控任务，根据所述监控任务和各监控子体的状态信息调度至少一个监控子体执行所述监控任务，所述监控子体，用于根据所述监控母体的调度，飞行至所述监控任务中携带的第一监控范围拍摄监控图像。本发明中的可移动监控设备具有部署灵活、监控覆盖范围广的优点，将各移动监控设备搭配监控平台部署成可移动监控系统，可使得各监控设备协同工作，能处理大规模、大范围的监控任务。
G06T7/73;G06K9/00;G06T7/13;G06K9/62	货柜异物检测方法、装置、电子设备和计算机可读存储介质	发明	本公开的实施例提供了货柜异物检测方法、装置、电子设备和计算机可读存储介质，本公开的实施例提供了一种货柜异物检测方法，包括先获取待检测货柜图像，然后将所述待检测货柜图像中的货柜底板区域去除所述货柜底板区域中的商品区域，得到待检测无商品区域；再获取无商品区域定位点基准位置和无商品区域定位点检测位置；最后判断无商品区域定位点检测位置和无商品区域定位点基准位置的差异是否大于设定差异阈值，如果是，判断货柜检出异物。可以看出，本公开的实施例所提供的货柜异物检测方法的整个流程可以通过程序自动进行，无需人力，节约成本的同时，可以在消费者关门后，立马判断有无异物，具有快速响应的优势。
G01L5/00	一种基于应变测量的列车受流器压力检测方法	发明	本发明提供一种基于应变测量的列车受流器压力检测方法，包括：当列车在线行驶时，通过设置在列车的第三轨的预设位置处的应变检测区域检测列车受流器对于第三轨的压力值。本发明的基于应变测量的列车受流器压力检测方法，通过在列车第三轨的预设位置设置应变检测区域，当列车受流器从应变检测区域滑过时，基于应变检测区域检测的数据确定列车受流器的碳滑板对第三轨的压力值，实现了压力的在线测量，避免人工测量的人为测量误差，提高了测量效率。
G06N3/04;G06K9/00;G06K9/32	基于GAN的超视距目标检测系统、方法、装置和介质	发明	本发明公开了一种基于GAN的超视距目标检测系统、方法、计算机装置和存储介质，检测系统包括用于从预设范围内的道路实时持续采集目标图像的机器视觉模块、用于运行GAN算法对所述目标图像进行分辨率提升处理的主控模块、用于运行YOLOv5目标检测算法，从经过所述主控模块处理的所述目标图像中识别出交通要素目标的识别模块。本发明能够提高远距离道路目标识别检测准确率，增强车辆的超视距感知能力，能够更好地感知远距离小目标，更好地预测前方道路交通情况，提前做出应对措施，从而降低交通事故发生率，保障交通安全。本发明广泛应用于图像处理技术领域。
G05B19/418	一种多臂分拣作业移动投递装置、最优化的管理系统及方法	发明	一种多臂分拣作业移动投递装置、最优化的管理系统及方法是利用人工智能技术，自主定位导航技术，实现自主控制及远端控制储物，分拣作业，出货入货，移动投递。应用于配药，图书借阅归还，仓库物流分拣，出入货作业。机器主系统与管理系统连接，自主控制及远端控制实现储物，分拣作业，出货入货。采用最优化的移动储物箱的路径规划任务配置方法，移动储物箱完成配药任务，出入货任务。目标为最短的时间完成所有任务。实现分装，切割，分拣多种作业以及自主物品投递，传送及出入货，大大提高工作效率，实现少人化，无人化，广泛应用于医疗，校园，仓库，工厂，物流及各商业场景。
G06F21/32;G06K9/00;G06F21/60	一种指纹识别方法、装置、密码钥匙及存储介质	发明	本申请提供一种指纹识别方法、装置、密码钥匙及存储介质，该方法包括：获取待验证指纹图像和预先存储的指纹密钥密文，然后将指纹密钥密文进行自定义加密并发送给主控处理器，以使主控处理器自定义解密出指纹密钥密文，并返回将指纹密钥密文解密的指纹密钥；判断是否利用指纹密钥从指纹加密库中匹配出待验证指纹图像的指纹编号；若是，则获取指纹编号库中的指纹编号，并将指纹编号库中的指纹编号与指纹编号进行对比验证，再将对比验证结果确定为待验证指纹图像的识别结果。通过预先将指纹特征加密并存储至指纹加密库中，且用于解密该指纹加密库的指纹密钥由主控处理器来负责加解密，同时内部物理通信是自定义加密的，提高了指纹识别安全性。
G06N3/08;G06N3/04;G06K9/62	基于深度学习的饲料合格性分类方法	发明	本申请提供一种基于深度学习的饲料合格性分类方法，包括：获取待测图像集；按预设比例划分所述待测图像集为训练集、验证集和测试集，构建Resnet50模型和SE‑Resnet50模型；通过优化器和交叉熵损失函数评价所述Resnet50模型和所述SE‑Resnet50模型的准确率acc；比较所述Resnet50模型的准确率和所述SE‑Resnet50模型的准确率，选择准确率高的为最优网络模型；对所述最优网络模型进行优化，得到最终网络模型；根据所述最终网络模型，得到待测图像合格性判断的结果。本申请通过对全混合日粮饲在制备的不同阶段进行拍摄后进行合格性检测，结果准确率高、实时性强。
G06N3/04;G06K9/46;G06K9/62;G06F3/0484	图像识别方法、装置、电子设备和计算机可读存储介质	发明	本发明实施例公开了一种图像识别方法、装置、电子设备和计算机可读存储介质；本发明实施例在展示客户端的零件识别页面后，响应于针对所述图像获取控件的触发操作，对获取到的目标设备图像进行设备区域检测，当检测到的设备区域数量超过预设数量阈值时，展示区域选择页面，响应于针对设备区域的选择操作，展示零件识别结果页面，该零件识别结果页面包括选择操作选择的目标设备区域的零件列表，该零件列表包括所述目标设备区域中至少一个设备零件的属性信息；该方案可以提升图像识别的准确率。
G06V10/77;G06V20/10;G06V10/764;G06V10/762;G06V10/774;G06K9/62	一种降雨雷达图像的识别方法	发明	本发明涉及雷达图像识别技术领域，具体涉及一种降雨雷达图像的识别方法。首先获取若干原始雷达图像数据，构建训练集和验证集；对训练集进行主成分分析算法的降维处理，并进行特征的提取，得到降维子空间；通过验证集与降维子空间的转置矩阵进行降维运算处理，获取雷达图像数据集；对提取的特征进行K均值聚类算法的聚类处理，形成初步聚类中心；通过初步聚类中心对雷达图像数据集进行验证聚类处理，确认聚类中心；再通过计算测试集的特征数据与聚类中心之间的距离，识别出降雨雷达图像。本发明的目的是解决现有的方法识别降雨雷达图像的准确率不高，影响雷达图像质量控制和降低提取信息的可靠性的问题。
B23K9/095	焊接过程控制方法、装置、电子设备及存储介质	发明	本发明提供一种焊接过程控制方法、装置、电子设备及存储介质，方法包括：在焊接过程中，获取第一焊接电弧的图像信息，根据所述第一焊接电弧的图像信息确定第一焊接电弧的第一判断结果；其中，所述第一焊接电弧为焊接过程中的任意一个焊接电弧；获取第一焊接电弧的声音信息，根据所述第一焊接电弧的声音信息确定第一焊接电弧的第二判断结果；获取第一焊接电弧的电参数信息，根据所述第一焊接电弧的电参数信息确定第一焊接电弧的第三判断结果；根据所述第一焊接电弧的第一判断结果、第二判断结果与第三判断结果，判断所述第一焊接电弧所对应的焊接过程是否存在缺陷；在所述第一焊接电弧所对应的焊接过程存在缺陷的情况下，对焊接过程进行实时控制。
G01C11/00	一种富硒大米病虫害监测方法、装置和系统	发明	本发明公开了一种富硒大米病虫害监测方法、装置和系统，涉及作物虫害防治领域，通过实时控制监测装置的高度和监测范围，可实现根据安装环境的需求，调节合适的安装高度，不仅增添装置的的适用性，还进一步提高了虫害防治的效果。
G06Q20/22;G06Q20/32	移动终端的支付方法、装置、存储介质与移动终端	发明	本公开提供一种移动终端的支付方法、装置、计算机可读存储介质与移动终端，涉及人机交互技术领域。所述方法包括：在移动终端的锁屏界面下，接收支付触发操作；响应于所述支付触发操作，根据所述移动终端的转动角度，在多个支付模式中确定目标支付模式；显示所述目标支付模式对应的支付界面。本公开实现了从锁屏界面快速进入支付界面，简化了用户操作过程，并且支持扫码支付与被扫码支付等多种支付模式。
G06N3/08;G06F40/211;G06N3/04;G06F40/279;G06F40/284;G06K9/34;G06K9/20	一种文本纠错的方法、装置、电子设备及存储介质	发明	本公开提供了一种文本纠错的方法、装置、电子设备及存储介质，其中，该方法包括：获取待纠错文本内容；基于训练的文本纠错网络对待纠错文本内容进行包括字音维度以及字形维度在内的多维度文本纠错，得到纠错后的文本内容；其中，文本纠错网络为基于生成的错误语句样本训练得到的，错误语句样本为基于预设的字音相似字符和字形相似字符对正确语句样本进行破坏得到的。本公开中的文本纠错网络可以学习到错误语句与正确语句之间的转换关系，进而可以指导待纠错文本内容的快速纠错，纠错效率较高。
G16H40/40;G06K9/46;G06K9/00;G06K9/44;A61B90/98;G06K9/62	一种手术器械的识别方法、装置、设备及存储介质	发明	本发明实施例公开了一种手术器械的识别方法、装置、设备及存储介质。其中，方法包括：采集与手术室内的手术器械放置区域对应的手术器械图像，并在手术器械图像中识别得到至少一个手术器械的边缘特征；在根据各边缘特征确定至少一个目标手术器械与其他手术器械存在遮挡关系时，采用预设的边缘特征增强算法，更新得到目标手术器械的新的边缘特征；根据各手术器械的新的边缘特征，形成与各手术器械分别对应的目标识别图像；根据各目标识别图像，形成与手术器械放置区域匹配的手术器械识别结果。本实施例的方案，实现了对手术器械的准确识别，为后续手术器械的清点工作的顺利进行提供保障。
B60W40/00;B60W40/02;B60W30/08	驾驶辅助方法、装置、计算机可读存储介质及处理器	发明	本发明公开了一种驾驶辅助方法、装置、计算机可读存储介质及处理器。其中，该方法包括：根据第一车辆前方的路面图像，识别得到第二车辆，其中，路面图像包括第二车辆；根据路面图像，确定第二车辆的行驶状态参数；根据第一车辆的行驶状态参数，确定第一车辆的第一车道线，以及根据第二车辆的行驶状态参数，确定第二车辆的第二车道线；根据第一车道线、第二车道线和预设条件，控制第一车辆执行预定动作。本发明解决了如何更有前瞻性地规避道路上的行驶车辆的技术问题。
H04N13/271;H04N13/257	一种3D模组成像装置及方法、电子设备	发明	本发明提供一种3D模组成像装置及方法、电子设备，涉及成像技术领域，包括：分别获取目标物的彩色图像和深度图像；根据彩色图像的识别信息和深度图像的识别信息确定修正参数；根据修正参数校正彩色图像和深度图像以使彩色图像具有第一识别区域和深度图像具有第二识别区域；根据第一识别区域和第二识别区域对目标物进行曝光成像。由此，则可以分别在第一识别区域和第二识别区域进行局部的准确曝光，从而提升目标物在彩色图像和深度图像中的清晰度，便于获取到更多的目标物细节，进而提高3D模组最终对目标物的成像质量。
G06T7/00	一种尿细胞学人工智能尿路上皮癌识别系统	发明	本发明涉及一种尿细胞学人工智能尿路上皮癌识别系统，包括：数据分类模块，用于对预先获取的尿细胞学数据进行分类，得到尿细胞学阳性数据集和阴性数据集，并基于手术病理结果对尿细胞学阳性数据集和阴性数据集进行匹配，得到真阳性数据集、假阳性数据集、真阴性数据集和假阴性数据集；数据分组模块，用于对所述数据分类模块得到的各类数据集进行分组，得到训练‑验证集以及测试集；模型训练模块，用于对预先构建的模型进行训练，得到最终模型；模型测试和审核模块，用于对得到的最终模型进行细胞水平测试和组织水平测试；识别模块，用于对待识别的尿细胞学数据进行识别，得到识别结果。本发明可以广泛应用于细胞学病理识别领域。
H05B47/10;G06K9/62	一种分区照明台灯自动调整照明区域的方法	发明	本发明公开一种分区照明台灯自动调整照明区域的方法，包括步骤：S1.获取图像；S2.从获取的图像中识别出显示屏支架；S3.计算显示屏支架在图像中的实际位置坐标；S4.根据实际位置坐标与参考位置坐标的偏差值控制台灯支架移动，使实际位置坐标趋向于参考位置坐标；其中，所述参考位置坐标为：显示屏支架处于暗光区域内时在图像中的坐标范围值。通过本方案，能够自动调节照明区域，进而改变暗光区域的位置，使电子屏幕自动置于暗光区域中。
G06T7/00;G06T7/60;G06T7/73;H02S50/10;G06T7/13;G06K9/32;G06K9/52	一种基于计算机视觉的光伏电池断栅检测方法及系统	发明	本发明涉及人工智能技术领域，提供了一种基于计算机视觉的光伏电池断栅检测方法及系统，包括：将单个电池板表面图像转换到频域；基于频域信息对电池板栅线进行初步提取，得到初始电池板栅线图像；对单个电池板表面图像进行梯度计算，确定电池板的栅线基准位置和栅线基准宽度，根据栅线基准位置和栅线基准宽度对初始电池板栅线图像进行修正，得到实际的电池板栅线图像，进而实现断栅情况识别。本发明基于电池板表面图像的频域信息对栅线进行初步提取，得到初始电池板栅线，然后基于电池板表面图像的梯度情况确定栅线基准信息，并利用该栅线基准信息对初始电池板栅线进行修正，可以准确地识别出电池板栅线，提高了断栅识别的准确性。
G01B11/02	邦定焊盘间距离的测量方法、装置及电子设备	发明	本申请实施例提供的邦定焊盘间距离的测量方法、装置及电子设备，涉及显示技术领域。在获取的邦定区图像中识别出焊盘区域，并在焊盘区域中分别确定出目标位置点，基于该各个焊盘区域中的目标位置点得到不同邦定焊盘之间的距离。该方法确定出的目标位置点的连线与邦定焊盘的排布方向平行，以该目标位置点作为测量参考，可以测量得到不同邦定焊盘之间的距离。如此，可以解决非平行邦定焊盘设计中不同邦定焊盘间的距离在垂直排布方向上的不同位置处存在不同而导致不易测量的技术问题。
G08G1/017;G01C21/34;G08G1/0968;G01C21/28;G01S19/45	定位方法和装置	发明	本申请实施例提供一种定位方法和装置，涉及终端技术领域，应用于定位系统，定位系统包括：终端设备和第一服务器，方法包括：终端设备向第一服务器发送需要进行导航的目标对象的标识、起始位置和目的地；第一服务器根据起始位置和目的地，向终端设备发送第一导航路线；在终端设备根据第一导航路线行驶的过程中，终端设备向第一服务器上报终端设备的位置信息；在位置信息反映终端设备即将驶入路口时，第一服务器获取终端设备所在的目标车道；第一服务器向终端设备发送用于指示目标车道的指示信息；终端设备根据指示信息提示用户处于的目标车道。这样，终端设备可以基于摄像头与车道的对应关系，精准判断用户位于哪一条车道。
H04N5/232	全景视频数据处理方法及装置	发明	本申请提供全景视频数据处理方法及装置，其中全景视频数据处理方法包括：在检测到目标对象的中心进入固定视角区域的情况下，确定当前视频帧中框选目标对象的目标边框的参考极坐标；根据下一视频帧在球极坐标系中的全景图像，以参考极坐标为中心，生成下一视频帧的跟踪平面图像；将下一视频帧作为当前视频帧，返回执行根据下一视频帧在球极坐标系中的全景图像，以参考极坐标为中心，生成下一视频帧的跟踪平面图像的操作步骤，直至目标对象的中心离开固定视角解除区域。如此，只要目标对象没有离开固定视角解除区域，就始终以同一个极坐标为中心生成相应的平面图像，从而有效消除目标对象以大角度移动时，导致的跟踪效果不准确。
G06N3/08;G06N3/04;G06K9/34;G06K9/32;G06K9/62	电力机械表计读数监测系统、方法、计算机设备及应用	发明	本发明属于智能监控技术领域，公开了一种电力机械表计读数监测系统、方法、计算机设备及应用，所述电力机械表计读数监测方法包括：用户预先输入所需识别各类表计的正面图像1张，并输入该表计的类型、数字及报警读数信息；通过摄像头采集包含有电力机械表的图像，将该图像及该表的类型输入到算法中；算法自动识别图中电力机械表的读数并与预设的报警读数对比，大于或等于该读数则发送报警信息到后台，供使用者判断当前设备的运行状态。本发明可以有效减少因摄像头位置引起的读数误差，可以适应不同场景，扩展简易，可以在已有模型的基础上进行增量训练，若出现识别效果差的情况，只需要用摄像头录取少量数据，再对数据进行标注即可增量训练。
G06Q30/00	生成PCBA板的溯源信息的方法	发明	本发明涉及一种生成PCBA板的溯源信息的方法。该方法包括：获取PCBA板的图像(11)；从PCBA板的图像中识别PCBA板信息和芯片信息(12)；关联地存储PCBA板信息和芯片信息，以获得PCBA板溯源信息(13)。PCBA板信息包括PCPA板序列号，芯片信息包括芯片型号和生产批次信息。利用PCBA板的溯源信息，既可以通过PCBA板信息获得PCBA板上的芯片的信息，还可以利用芯片信息获得相应的PCBA板的信息。
G06T7/77;G06T3/40;G06T7/60;G06T7/73;G06K9/46;G06K9/00;G06T5/10;G06T5/00;G06K9/62	一种工程图像的识别方法、识别系统及相关装置	发明	本申请提供一种工程图像的识别方法，包括：获取工程图像；对所述工程图像进行图像预处理，得到优化图像数据；对所述优化图像数据进行轮廓定位；根据定位的轮廓获取内边框数据和外边框数据，确认几何图形；利用统计概率霍夫直线变换确定所有平行直线的类型；根据所述几何图形和所述平行直线得到所述工程图像对应建筑构件的几何信息。本申请能够精确确定几何形状的数据点和线条位置，从而提高对于工程图像中几何形状的识别能力。本申请还提供一种工程图像的识别系统、计算机可读存储介质和电子设备，具有上述有益效果。
B60W30/095;B60W40/04;B60W60/00	车辆控制方法、装置、非易失性存储介质及处理器	发明	本发明公开了一种车辆控制方法、装置、非易失性存储介质及处理器。其中，该方法包括：获取车辆所处区域的环境图像以及外部环境类型；如果从环境图像中识别到目标对象，获取目标对象距离车辆的距离信息；根据外部环境类型，确定与车辆的外部环境类型匹配的行驶策略模型，其中，基于车辆的样本行驶数据训练神经网络模型得到行驶策略模型；将环境图像和距离信息输入至行驶策略模型，预测得到行驶路线；控制车辆按照行驶路线进行行驶。本发明解决了车辆在多种路况中难以进行合理的路线规划的技术问题。
H04N5/232	显示设备及摄像头角度调整方法	发明	本申请公开了显示设备及摄像头角度调整方法，该显示设备提供的设置界面中包括用于调整摄像头初始角度的项目，当用户通过操作控制装置操作该项目时，响应于用户操作，开启摄像头以使摄像头开始采集图像，识别所述摄像头采集的图像中的预设目标，并获取预设目标的位置信息；根据预设目标的位置信息确定目标角度，目标角度为使预设目标位于摄像头的拍摄范围的中心位置的角度；响应于识别到第一预定手势，将目标角度作为摄像头的初始角度进行保存。本申请提供的显示设备，以使预设目标位于摄像头的拍摄范围的中心位置为调整目标，自动完成摄像头初始角度的调整，无需用户的按键操作，提高用户体验。
G06N3/08;G06K9/46;G06K9/00;G06F16/583;G06K9/62	行人重识别方法、装置、计算机设备及存储介质	发明	本发明提供一种行人重识别方法、装置、计算机设备及存储介质，所述方法包括：获取候选行人的多个候选体态图像及对应的候选面部图像；根据所述候选面部图像与识别信息之间的预设映射关系，确定所述候选行人的识别信息；现场采集目标行人的第一体态图像，利用特征提取模型提取所述第一体态图像对应的目标特征；将所述目标特征与所述多个候选体态图像对应的多个候选特征进行比较，其中所述候选特征是通过所述特征提取模型对所述候选体态图像进行特征提取而得到的；确定与所述第一特征的比较结果相一致的候选特征，将所述比较结果相一致的候选特征对应的识别信息作为所述目标行人的识别信息。
G06N3/08;G06N3/04;G06K9/00;G06K9/62	手术流程识别方法、装置、系统及计算机可读存储介质	发明	本申请实施例公开了一种手术流程识别方法、装置、系统及计算机可读存储介质，属于计算机技术领域。在本申请实施例中，手术阶段分为多个主阶段，且存在主阶段包括子阶段，基于此，先参考手术视频中在第一图像之前已经历的手术阶段，确定第一图像所属的手术主阶段，如果识别出的手术主阶段还细分子阶段，再参考第一图像中存在的器械，确定第一图像所属的手术子阶段。可以看出，本方案通过粗识别和细识别相结合，且利于粗识别和细识别各自的特性，有效提高了手术流程识别的精细度和准确率。若在手术过程中进行手术流程识别，本方案能够为手术提供准确信息，有效减少手术失误，提高手术成功率。
G06F30/25;G06F30/28;G06F119/14;G06F113/08;G06F30/23;G06F111/10	基于离散-连续耦合及格子Boltzmann的虚拟三轴渗透试验仿真方法	发明	本发明公开了一种基于离散‑连续耦合及格子Boltzmann的虚拟三轴渗透试验仿真方法，包括以下步骤：S1、构建虚拟三轴试样的离散‑连续耦合数值模型；S2、施加各向相等的压应力，开展固结过程的离散‑连续耦合数值仿真；S3、维持侧向围压并施加轴向加载速度，开展剪切过程的离散‑连续耦合数值仿真；S4、对三轴剪切过程中的虚拟试样进行切片，对切片图像进行处理，计算试样的体积应变，并建立对应的格子Boltzmann数值模型；S5、针对建立的格子Boltzmann数值模型开展渗流的格子Boltzmann数值模拟，计算试样的渗透率。本发明原理简单、实施方便、计算稳定，通过虚拟三轴渗透试验仿真实例，验证了本发明的基于离散‑连续耦合及格子Boltzmann的虚拟三轴渗透试验仿真方法的可行性和优越性。
B25J9/16;B25J9/10	一种无公共视野的多相机定位大工件及工业机器人位置补偿方法	发明	本发明涉及工业机器人位置补偿方法领域，具体是一种无公共视野的多相机定位大工件及工业机器人位置补偿方法，其具体步骤如下：S1、搭建实施平台；S2、获取图像1；S3、获取图像2；S4、计算从相机相对于主相机的位置关系matrix；S5、主相机手眼标定；S6、求旋转中心；S7、主相机抓取图像；S8、从相机抓取图像；S9、判断是否作为标准位置；S10、计算偏移角theta；S11、计算偏移量；S12、判断机器人是否在标准位置上；S13、判断是否继续；针对非共同视野多相机位置关系求解问题提供了简单易于操作的方法，为机器定位大尺寸工件提供了补偿方法；该方法硬件成本低，只需要一块靶标；不需要进行复杂的设备安装，操作简单。
B60W40/08	车辆控制装置	发明	车辆控制装置在驾驶员处于异常状态的情况下，执行使车辆减速的减速控制，通过该减速控制使车辆停止。车辆控制装置在减速控制的执行期间，基于由图像传感器取得的图像(400、1100)，判定车辆在特定地点停止的可能性是否高。特定地点是其他物体在与车辆的行进方向交叉的方向上移动的地点。车辆控制装置在车辆在特定地点停止的可能性高的情况下，执行使车辆通过特定地点的控制，并在此后使车辆停止。
G06T7/136;G06T7/194;G06T7/181;G06T7/12;G06T5/00;G06K9/62	一种基于AI深度学习的多功能电力图像智能分析装置	发明	本发明公开一种基于AI深度学习的多功能电力图像智能分析装置，包括图像采集模块、图像降噪模块、图像预处理模块、区域生长模块、灰度映射增强对比度模块、目标图像识别模块、图像特征提取与识别模块、设备识别模块、对比分析模块；区域生长模块，用于对各个核心区Φi进行生长，得到与各个核心区Φi相对应的控制区灰度映射增强对比度模块，用于依次对各个核心区Φi内的各个像素点的初始灰度值映射为第一中间灰度值以增强区域对比度。在本发明中，该装置既能提高电力图像的对比度，还能有效保护电力图像的边缘信息和细节信息，有效的对采集的图像进行增强，改善图像的质量，提高电力图像的识别准确度。
B60W30/14;B60W10/18;B60W40/02;B60W30/18;B60W10/04;B60W30/09;B60W10/20;B60W60/00;B60W30/165;B60W50/00	一种无人驾驶方法及系统	发明	本发明属于汽车无人驾驶领域，具体涉及一种无人驾驶方法及系统，包括以下步骤：获取包含当前车辆周围环境信息的图像；利用获取的图像基于图像识别方法进行障碍物识别，判断障碍物的类型为静态障碍物或动态障碍物；当障碍物的类型为静态障碍物时，确定行驶策略为转向避让；当障碍物的类型为动态障碍物时，确定行驶策略为匀速行驶或转向超车或减速刹车或跟车行驶；执行行驶策略。本发明采用的技术方案，具有如下有益效果：获取包含当前车辆周围环境信息的图像，利用获取的图像基于图像识别方法进行障碍物识别，判断障碍物的类型为静态障碍物或动态障碍物。通过对障碍物类型的判断来执行相应的行驶策略，从而提高无人驾驶的安全性。
G01J5/00	一种基于红外测温的工业机器人温度测试方法及系统	发明	本发明涉及机器人监测技术领域，尤其涉及一种基于红外测温的工业机器人温度测试方法及系统。采用如下技术方案：使用图像采集模块和红外测温模块同时对机器人进行拍摄，通过预先构建的电机模型在可见光图像中确定各轴电机的位置，从而确定各轴电机在红外图像中的位置，以此实现对机器人各轴电机的实时温度检测。本发明的优点在于：通过利用图像采集模块和红外测温模块拍摄的可见光图像和红外图像进行结合，通过预先构建的机器人模型对可见光图像中的机器人各轴电机进行定位，从而确定各轴电机在红外图像中的位置，以此实现对机器人各轴电机温度的准确检测，有效提高对机器人各轴电机的温度检测效率，为机器人的故障诊断提供有效的数据支持。
G06N3/08;G06N3/04;G06K9/00;G06K9/62	多目标的复杂图像检测系统及方法	发明	本发明公开一种多目标的复杂图像检测系统及方法。本发明涉及图像检测技术领域，解决现有多目标的复杂图像检测系统存在检测效率低，检测准确性差的问题。本发明提供一种多目标的复杂图像检测系统，包括：视频采集装置和服务器，所述视频采集装置与所述服务器通信连接；所述视频采集装置，用于采集检测目标的视频图像，将所述视频图像发送至服务器；所述服务器，用于接收所述视频图像，提取所述视频图像中每一帧图像，基于深度学习的目标检测与识别算法，从所述每一帧图像中识别出目标特征，以方框形式对所述目标特征进行标记并标注所述方框在图片中的位置和大小。发明的多目标的复杂图像检测系统与现有技术相比检测效率高，检测准确性高。
G06T7/00;G06T7/11;G06T7/136;G06N3/08;A61B8/08;G06T7/62;A61B8/12;G06T7/13	一种在超声胆胰管检查中胆胰管宽度的测量方法	发明	本发明涉及医疗辅助技术领域，尤其涉及一种在超声胆胰管检查中胆胰管宽度的测量方法，包括如下步骤：S1、在超声内镜胆胰管的连续性扫描检查中，利用训练好的图像分割神经网络模型，实时识别获取超声内镜检查图像中胆胰管的区域，并在影像中标示；S2、根据胆胰管区域边缘的坐标点序列，通过算法得到表征胆胰管区域最宽宽度的线段，并标示；S3、根据线段端点坐标计算其长度，当长度超过设定的阈值时，发出警示。本发明利用人工智能图像识别和图像的几何测量方法，进行胆胰管实时识别、宽度实时测量，并在发现胆胰管内径超过扩张阈值时会发出告警信息，以防止胆胰管扩张的漏诊。胆管的阈值为15mm，胰管的阈值为2mm。
G06N3/04;G06K9/00;G06T5/00	静脉识别方法、装置、设备及计算机可读存储介质	发明	本申请提供了一种静脉识别方法、装置、设备及计算机可读存储介质，所述方法包括：S1：获取多个人员的人员标识和原始静脉图像，并令i=1；S2：利用静脉采集设备拍摄目标人员的静脉，得到第i目标静脉图像；S3：将所述第i目标静脉图像输入深度卷积神经网络，得到所述第i目标静脉图像与其原始静脉图像的相似度，记为第i相似度，S4：当所述第i相似度小于预设相似度时，执行S5；当所述第i相似度不小于所述预设相似度时，执行S6；S5：使i的值加1，重复执行S2~S4；S6：获取所述第i目标静脉图像的原始静脉图像对应的人员标识作为所述第i目标静脉图像的识别结果。本申请得到的识别结果准确性较高，可以满足用户的实际需求。
G06Q30/06;G06T19/00	虚拟着装方法、装置、设备及计算机可读存储介质	发明	本发明公开了一种虚拟着装方法、装置、设备及存储介质，该方法通过使用具有拍摄功能的智能电视或是在智能电视上外接摄像设备，使得用户在智能电视的摄像范围内即可被取像；通过对当前拍摄得到的用户身体图像进行骨骼识别得到骨骼数据，再基于此骨骼数据将目标服饰和人体进行叠加，而目标服饰又是预先根据目标用户的身体形态建模所得到的，因此能够使得虚拟着装能够更加精准，与人体的贴合度更高；最后通过将虚拟着装的效果图像显示在智能电视的屏幕上，从而为家庭场景提供具有虚拟换衣功能的智能全身镜，同时也增加了智能电视的额外功能。由于智能电视的屏幕通常远远大于移动终端的屏幕，因此用户能够更加清晰全面的查看到自己的虚拟试衣效果。
G07C9/38;G07C9/37	一种数据中心机房智能门禁系统	发明	本发明公开了一种数据中心机房智能门禁系统，包括：电子门锁；人脸识别模块，包括用于采集人脸图像的图像采集单元和用于从人脸图像中识别人脸特征的图像识别单元；警告模块，用于发出警告信息；中央处理模块，包括储存有目标人群的人脸特征的储存单元，中央处理模块将所述图像识别单元识别的人脸特征和所述储存单元储存的人脸特征作对比；若人脸特征对比结果吻合，所述中央处理模块控制所述电子门锁开锁；若人脸特征对比结果不吻合，所述中央处理模块控制警告模块发出警告信息。通过人脸识别模块对开锁人员进行识别，无需手动输入密码，提高建设或维护数据中心的效率；并利用警告模块对不符合资格的开锁人员进行警告。
G06K9/60;G06K9/68;G06K9/34;G06K9/62	一种手写字符识别方法、系统及介质	发明	本发明公开了一种手写字符识别方法、系统及介质，所述方法包括以下步骤：对手写字符图像数据进行图像预处理，得到第一手写字符图像数据集；设置性能参数阈值，通过性能参数阈值、第一手写字符图像数据集和神经网络训练模型进行模型训练验证操作，得到手写单字字符识别模型；通过对待识别的手写字符图像进行分割，得到排列顺序和单字图像；对单字图像进行手写字符识别验证操作，得到单字图像识别结果，对单字图像识别结果进行重组，得到待识别的手写字符图像的识别结果；本发明能够识别不同中类型的手写字符，提升识别的准确性，并且其中通过不同的方法进行区分测试集和训练集能够使得训练出的模型更加全面，进行预测得更加准确。
A47L11/24;G05D1/02;A47L11/40	一种扫地机器人针对动物排泄物的识别及处理方法和装置	发明	本公开涉及扫地机器人清洁技术领域，提供了一种扫地机器人针对动物排泄物的识别及处理方法和装置。该方法包括：控制扫地机器人采集行进路上的至少一个图像；基于所述至少一个图像，确定所述扫地机器人的行进路上是否存在动物排泄物；响应于确定存在，检测所述扫地机器人与所述动物排泄物的距离；响应于确定所述距离小于预设距离阈值，确定针对所述动物排泄物的清洁处理方式；基于所述清洁处理方式，控制所述扫地机器人对所述动物排泄物进行处理。该实施方式能够有效检测以及清扫动物排泄物，扩展了扫地机器人清洁工作的范围，提高了扫地机器人工作的效率，从而提高了用户体验。
G06K9/00;G06N20/10	一种钢卷松卷的实时跟踪识别方法及装置	发明	一种钢卷松卷的实时跟踪识别方法及装置，方法包括：调节摄像头，完成吊运钢卷初始位置和初始尺寸的设置；获取视频帧，根据初始位置信息计算吊运钢卷的精确位置；根据初始尺寸信息计算视频帧中吊运钢卷的精确尺寸；根据吊运钢卷的精确位置和精确尺寸截取视频帧中的吊运钢卷图像，识别吊运钢卷；对识别的结果进行判断是否松卷；判断是否需要调节摄像头；获取新的视频帧，跟踪吊运钢卷，确定吊运钢卷的精确位置和精确尺寸；发出钢卷松卷警报，向天车吊运系统共享区发送停车指令信息。代替人工巡检与决策，实时跟踪天车吊运的钢卷，自动识别出可能存在外侧散卷、带钢头散落的钢卷，从而实现库房钢卷在吊运过程中的自动化巡检与智能化决策。
F16M11/42;F16M11/08;F16M11/18;G06K9/00;F16M11/28;G06K9/20;F16M11/04;G06K9/62	一种基于人工智能的身份验证方法、装置	发明	本发明涉及人工智能技术领域，尤其是一种基于人工智能的身份验证方法、装置，包括底座，所述底座的一侧固定连接有调节箱，所述调节箱内壁的底部固定连接有第一电机支架，所述第一电机支架远离调节箱内壁的一侧固定连接有第一电机，所述第一电机的输出轴固定连接有第一转轴，所述第一转轴远离第一电机的一端固定连接有主动伞齿轮，所述主动伞齿轮的表面啮合连接有从动伞齿轮。本发明在普通人工智能的基础上，设置了调节高度、旋转角度、放置物品和补光装置，解决了人工智能在对待检测人员进行检测时检测不到位、在进行等待检测时待检测人员如果手提较重的物品的话会过于劳累和在一些比较昏暗的地方容易人脸识别不清晰的问题。
G06K17/00;G06Q30/02;G06Q10/08;G06N3/08;G06K9/00	陈列对象结算方法、陈列对象结算装置和结算设备	发明	本申请的实施例公开了一种陈列对象结算方法，包括：若陈列设备中存放的实际陈列对象从陈列设备中移出，接收陈列设备发送的有序的多帧图像，其中，有序的多帧图像符合陈列设备结算触发条件，有序的多帧图像用于识别出陈列设备和实际陈列对象；基于有序的多帧图像，识别出陈列设备和实际陈列对象；获取陈列设备对应的预设陈列对象的预设结算信息，其中，预设陈列对象与实际陈列对象的对象属性特征符合陈列条件；获取实际陈列对象和预设陈列对象之间的关联关系，并基于关联关系和预设结算信息，对实际陈列对象进行结算。本申请实施例同时还公开了一种陈列对象结算装置和结算设备。
H04N5/232;G01J5/90;G01B11/28;G01J5/48	高精度额温量测系统	发明	一种包含图像传感器、温度传感器以及处理器的额温量测系统。所述图像传感器用于输出图像帧。所述温度传感器用于输出热图像。所述处理器用于在所述图像帧决定额头区域、将所述额头区域映像至所述热图像并根据所述热图像中的额头映像区域判断额温。所述处理器还根据所述额头区域的面积校正或补偿所述额温。
G06T7/66;G06T7/70;G01J5/00;G06K9/00	测温方法、装置和计算机设备	发明	本申请提供了一种测温方法、装置和计算机设备，测温系统首先采集被测物体的测温区域图像和测温数据，然后通过识别测温区域图像得到测温区域图像对应的测温类型。测温系统筛选与测温类型对应的测温算法，并根据测温数据和测温算法，计算得到当前次被测物体的温度值。本申请通过结合拍摄的测温区域图像，识别得到当前次被测物体所对应的测温类型，进而筛选与其对应的测温算法。在测温算法与被测物体的测温类型对应的情况下，代入采集的测温数据计算得到被测物体的温度值，具有优秀的通用性和准确度，便于用户操作使用。
G06K17/00;G06F21/64;G06F21/60	使用打印的方式进行数字签名的方法及系统	发明	本发明提供了一种使用打印的方式进行数字签名的方法及系统。该方法包括：通过数字签名打印机，获取用户的签名图像；通过数字签名打印机，在签名处打印签名图像，以及与签名图像所对应的条码图像；通过条码扫描设备扫描打印在签名处的条码图像，识别数字签名。本发明提供的使用打印的方式进行数字签名的方法及系统能够使得需要纸质的签名确认环节可以快速低成本进行数字化操作。
B61K9/10;G01B11/02;G01B11/24;G01N21/956;G01N21/01	一种基于机器视觉的双块式轨枕外观质量检测系统及方法	发明	本发明涉及一种基于机器视觉的双块式轨枕外观质量检测系统，包括与PLC主程序交互通信的上位机软件、多轴伺服直线导轨、轨枕运输系统以及安装框架；所述上位机软件通过三维数据采集控制模块和三维数据分析处理模块控制扫描仪和跟踪仪，通过图像数据采集控制模块和图像数据分析处理模块控制工业相机和喷码机；所述PLC主程序控制多轴伺服直线导轨和机械臂运行带动扫描仪与跟踪仪进行三维数据采集，PLC主程序与轨枕运输系统交互通信，使本系统兼容生产流水线的生产节拍。本发明还包括使用该系统的检测方法。本发明能够高度自动化、流水化、协同化、高效率、高精度的完成轨枕的多项指标检测任务，且具有扩展性和通用性，能应用于其他同类工件流水化检测。
B25J9/16;B25J19/02;G06K9/00	一种机器人开门控制方法、装置和电子设备	发明	本说明书实施例提供一种机器人开门控制方法，机器人对周围环境进行对象识别，识别出目标对象，计算目标对象的位姿信息，读取目标对象中存储的门把手相对位置信息、开门方式信息，结合目标对象的位姿信息计算门把手位置信息，基于所述位姿信息中的姿态角确定门的开合状态，结合所述门把手位置信息、开门方式生成用机械臂按压门把手的行进路线，按照所述行进路线行进抓取到门把手后按照所述开门方式进行开门。通过读取目标对象中存储的门把手相对位置信息、开门方式信息，结合目标对象的位姿信息计算门把手位置信息，可以准确高效地识别到门把手的位置，按照存储的开门方式进行开门。
G01C21/20	仿人机器人在复杂未知迷宫环境的行走导航和重定位方法	发明	本发明给出了一种仿人机器人在复杂未知迷宫环境的行走导航和重定位方法，行走导航包含训练准备阶段、实际运行阶段。在训练准备阶段，将仿人机器人调节至默认观测姿态，采集图像并对所有像素所对应的空间实际位置进行估计。在实际运行阶段，仿人机器人实时采集图像，识别得到迷宫地面边界线，估算自身的位置信息，得到当前位置的周围边界信息；执行寻径导航算法获得下一个节点目标位置，向该节点目标位置行进；检测仿人机器人是否发生跌倒和碰撞，若发生，则执行重定位算法以校正仿人机器人的位置与朝向。本发明中的方法仅依赖视觉系统，技术可移植性和推广性高，重定位方法提升了行走导航的容错能力，提高了迷宫导航任务的成功率和执行效率。
G06F30/12;G06F8/65;G06Q10/00;G06Q50/06	配电图纸更新方法和装置、存储介质及电子设备	发明	本发明公开了一种配电图纸更新方法和装置、存储介质及电子设备。其中，该方法包括：获取目标配电线路的原始配电图纸，和对目标配电线路进行图像采集所得到的第一图像及第二图像，其中，原始配电图纸是目标配电线路处于未经改造状态下的匹配的图纸，第一图像为在目标配电线路处于未经改造状态下采集到的图像，第二图像为在目标配电线路处于已经改造状态下采集到的图像；获取原始配电图纸与第一图像之间的关联关系；根据关联关系生成与第二图像匹配的目标配电图纸，并将目标配电图纸确定为对原始配电图纸进行自动更新后得到的图纸。本发明解决了人工更新配电图纸所导致的更新效率较低的技术问题。
G06N3/08;G06K9/62	一种基于度量学习的绝缘子绑扎线状态检测方法	发明	本发明公开了一种基于度量学习的绝缘子绑扎线状态检测方法。本发明利用由粗到细的检测策略，使用两步Faster‑RCNN对目标进行粗检测和精检测。以绑扎线检测为例，本发明通过裁剪出分步检测得到的绝缘子和绑扎线图像逐步扩大目标、减小检测范围，增强对输电线路中小目标的检测能力和精确性。其次，为解决输电线路中小差异对象中存在的细粒度分类问题，本发明公开的利用度量学习的小差异对象分类方法，能够训练原始图像得到类间差异大、类内差异小的特征空间映射，提高了对输电线路中细差异对象分类的处理能力。此外，由于本发明采用了分步训练网络的方式，使得数据收集更为简单，可扩展性更强、网络优化更为方便。
A47J31/40;A47J31/44	一种共享茶饮装置的控制方法	发明	本发明涉及共享机领域，具体涉及一种共享茶饮装置的控制方法。所述共享茶饮装置包括：落茶机构、煮茶机构、落杯机构、注茶机构以及控制器，所述控制方法包括所述控制器接收制茶指令；所述落茶机构根据所述制茶指令获取对应的茶包盒，并将所述茶包盒中的茶包落下至所述煮茶机构；所述煮茶机构将所述茶包进行加工以得到茶水；所述落杯机构将茶杯转移到预设的取杯位上；所述注茶机构将所述煮茶机构加工后的茶水引流并注入到所述茶杯中。通过实施本发明可以满足人们对品茶的需求，用户可从取杯位中取出现场制作好的茶水，不受时空的限制。
G06N3/08;G06N3/04;G06K9/00;G06K9/32	确定图像中待处理区域的方法、装置、设备	发明	本申请公开了一种确定图像中待处理区域的方法、装置、设备，属于图像处理领域。所述方法包括：基于当前拍摄的目标图像以及预先训练的操作位置识别模型，确定所述目标图像中至少一个候选区域的位置；基于所述至少一个候选区域的位置，在所述至少一个候选区域中确定待处理区域。采用本申请能够直接在拍摄的图像中识别需要进行处理的区域，无需操控者调整摄像设备的拍摄位置和方向，简化了操控者使用操作工具的步骤。
A47B13/00;G06K9/00	一种智能防偷看方法、装置及系统	发明	本发明实施例公开了一种智能防偷看方法、装置及系统。其中，方法包括：获取使用者周围各防范对象到防范中心的实时距离值，其中，所述防范中心位于被防范物体上；当防范对象的实时距离值小于第一偷看距离阈值时，判断所述防范对象位于防范中心区域内，记录所述防范对象在所述防范中心区域的第一驻留时长，拍摄所述防范对象在所述防范中心区域的偷看行为视频；当所述第一驻留时长大于第一偷看时长阈值时，控制所述智能防偷看装置升起可升降挡板，将所述偷看行为视频上传至监控终端。通过上述方式，本发明实施例能够解决某些偷看行为未被发现以及偷看行为无法被实时记录和上报的问题，提高了监考效率和正确率。
G06N3/08;G06N20/00;G06N3/04;G06K9/46;G06K9/00;G06K9/40;G06K9/62	图像处理方法、装置、电子设备及存储介质	发明	本申请提供了一种基于人工智能的图像处理方法、装置、电子设备及计算机可读存储介质；涉及人工智能领域中的计算机视觉技术；方法包括：对图像进行特征提取处理，得到所述图像的特征图；对所述特征图进行多个层次的激活处理，并对每个层次的激活结果进行降采样处理，得到多个特征向量；对所述多个特征向量进行融合处理，得到融合特征向量；基于所述融合特征向量进行多个不同类型的图像质量预测处理，分别得到对应的多个不同类型的图像质量预测结果；对所述多个不同类型的图像质量预测结果进行融合处理，得到所述图像的质量。通过本申请，能够适应实际业务场景下对任意图像的质量识别，并且提高图像质量识别的准确性。
A61B34/10;A61B34/20	用于肝脏部位的微波热消融手术中磁共振导航方法及装置	发明	本发明公开了一种用于肝脏部位的微波热消融手术中磁共振导航方法及装置，涉及医疗器械及磁共振技术领域，其中，方法包括以下步骤：采集肝脏部位的待消融区域的磁共振解剖图像；从解剖图像中识别出微波探针图像和病灶图像，以根据微波探针图像和病灶图像分别定位微波探针和病灶的追踪时刻坐标；通过微波探针和病灶的追踪时刻坐标预测当前时刻的实际坐标，根据实际坐标生成微波探针的导航路径，以根据导航路径对微波探针进行进针导航。该方法可以给医生提供实时而准确的导航信息，适应医生的需求，并有效克服系统延迟，实现实时反馈，提升医生和病人的手术体验。
G06K9/46;G06K9/00;G06K9/62	扶梯出入口拥堵或有遗留物的检测方法、装置及存储介质	发明	本发明公开了一种扶梯出入口拥堵或有遗留物的检测方法、装置及存储介质；该方法通过获取多个图像的HOG特征向量，再根据HOG特征向量计算图像之间的相识度，从而可以判断出扶梯出入口是否拥堵或有遗留物，再通过人头识别和人数计算判断扶梯出入口是否为拥堵状态，本发明在未发生拥堵的时候无需持续计算和跟踪人流，消耗的算力比明确计算人数并追踪的方法低很多；本发明检测扶梯出入口拥堵的准确性高，能够较好地避免事故的发生。本发明可广泛应用于扶梯口拥堵检测技术领域。
G16H30/00;G06T7/33;G06K9/46;G16H20/40;G06K9/32	一种图像处理方法和系统	发明	本申请实施例提供了一种用于图像配准的确定目标感兴趣区域(ROI)的方法和系统。所述方法包括：获取对象的目标图像，其包括所述对象的目标部分；获取与所述对象的一个或以上特征部分的运动相关的特征信息。所述方法包括基于所述特征信息，从所述一个或以上特征部分中识别所述对象的一个或以上参考部分。所述对象的所述目标部分的位置和所述一个或以上参考部分的运动无关。所述方法进一步包括基于与所述一个或以上参考部分相关的对应特征信息，在所述目标图像中确定所述目标ROI。
B60W30/14;B60W50/08	巡航车速控制方法、车辆及计算机可读存储介质	发明	本发明提出的一种巡航车速控制方法、车辆及计算机可读存储介质，所述方法包括步骤：实时获取驾驶位置的图像数据，并对所述图像数据进行识别操作；当在所述图像数据中识别到手部特征时，匹配所述手部特征对应的调速指令；根据所述调速指令调节巡航车速。通过获取驾驶位置的图像并识别手部特征，并自动将巡航车速调整至手部特征对应的车速，使得驾驶人员能够直接通过手势控制巡航车速，而无需操作物理开关进行控制，降低了学习成本，同时简化了驾驶人员的操作。
G06T5/50;G06T7/00;G06N20/00	纺织物质检系统、方法、装置、计算机设备和存储介质	发明	本申请涉及一种纺织物质检系统、方法、装置、计算机设备和存储介质。所述系统包括：质检设备、大数据服务器、学习服务器和图像采集设备；学习服务器用于从大数据服务器获取质检学习样本，根据质检学习样本生成质检模型，并将质检模型发送至质检设备；图像采集设备用于在纺织过程中采集待质检纺织物图像，并将待质检纺织物图像传输至质检设备；质检设备用于在纺织过程中获取实时运行数据；质检设备，还用于在纺织过程中将待质检纺织物图像和实时运行数据输入至质检模型，得到质检模型输出的工况环境；工况环境包括待质检纺织物的瑕疵识别结果以及第二织机的运行状态识别结果。采用本系统能够提升了纺织物生产质量的同时，提升了纺织物生产的效率。
F24C3/12;F24C3/00	一种燃气灶的控制方法及装置	发明	本申请实施例提供一种燃气灶的控制方法及装置，涉及智能家居技术领域，用于在无人监管时禁止燃气灶自动点火，提升燃气灶的安全性。该方法包括：燃气灶接收点火指令；燃气灶根据点火指令，判断是否满足预设条件，预设条件包括预设区域内有人员活动，预设区域包括燃气灶所在的位置；若满足预设条件，则燃气灶执行点火指令；若不满足预设条件，则燃气灶拒绝点火指令。
G06T7/00;G06K9/46;G06N20/10;G01N21/88;G06K9/62	一种塑料杯表面缺陷检测系统	发明	本发明公开一种塑料杯表面缺陷检测系统。通过摄像头读取塑料杯图像，传输给ZYNQ的PL上(ZYNQ的PL部分为可编程逻辑器件)，进行图像缺陷分类，最后将结果显示在LCD屏上。图像缺陷检测算法采用BOW(视觉词袋)+SVM(支持向量机)的方式，在图像的特征提取上，本发明采用了FAST‑SUFT特征检测与描述算法，FAST算法检测速度快，检测的细节多，但并不涉及特征点的特征描述，这时利用SUFT算法生成特征描述符，两个算法可以互补，同时对FAST算法进行改进。在图像算法移植上，使用xilinx的HLS高层综合工具，方便移植到PL上。本发明实现了塑料杯表面缺陷的智能检测，具有良好的准确性和可靠性。
G01S7/48	用于运载工具的方法和感知系统	发明	本发明涉及一种用于运载工具的方法和感知系统。描述了用于获得与在环境中操作的运载工具的深度传感器相关的深度图像的技术。在深度图像中识别具有等于或低于第一强度阈值的强度的第一数据点。在深度图像中确定在深度图像的第一区域中具有等于或高于第二强度阈值的强度的数据点的第一数目。然后，确定数据点的第一数目是否等于或高于区域数阈值。在数据点的第一数目等于或高于区域数目阈值的情况下，从深度图像去除第一数据点。然后，至少部分地基于深度图像来促进运载工具在环境中的操作。可以描述或要求保护其它实施例。
G16H50/20;G06N3/04;G06K9/00	一种自动识别老年人慢性疼痛程度的智能评估方法及系统	发明	自动识别老年人慢性疼痛程度的智能评估方法及系统，能够将老年人慢性疼痛程度进行量化，不受外界人为因素的主观限制，得出精确的评估结果，具有客观、精准、易操作的特点。方法包括：(1)输入老年人的体温、脉搏、呼吸、血压数据；(2)采集包括老年人面部表情的动态图像序列；(3)图像的预处理；(4)脸部区域检测与跟踪：从原始图片或视频样本中将脸部区域检测出来以备后续特征提取和分类使用；(5)表情特征提取：对经过预处理之后的表情图像使用相应的特征提取算法提取其表情特征；(6)分类识别：运用疼痛分类算法和生命体征，对采集样本得到的分析处理模型进行识别，得出其疼痛级别的综合分析结论。
H04N5/232;G08B13/196;G08B3/10	一种事件检测方法、装置、系统及设备	发明	本申请提供一种事件检测方法、装置、系统及设备，包括：获取对相机采集的至少一帧监控图像进行识别的识别结果；若所述识别结果指示从所述至少一帧监控图像中识别出指定事件，则确定所述监控图像对应的目标监控区域，并向所述目标监控区域中部署的音频播放设备发送针对识别出的指定事件的音频播放指令，以使所述音频播放设备播放与识别出的指定事件对应的语音信息。使用本申请提供的方式，可以实现在检测到指定事件后自动播放与事件相关的语音信息，以警告指定事件发起方，从而便于监控区域的管理。
G06N3/08;G06K9/00;G06K9/62	图像相似度确定及模型训练方法、装置、设备和介质	发明	本公开涉及图像处理技术领域，公开了一种图像相似度确定及模型训练方法、装置、设备和介质。该方法包括：收集多个手写字符图像，并基于各所述手写字符图像和预设数据增广模型进行数据增广操作，生成训练样本集；其中，所述手写字符图像包含易辨识手写字符图像和难辨识手写字符图像，所述预设数据增广模型基于书写运动学而构建；基于所述训练样本集，对预设神经网络模型进行训练，生成图像相似度确定模型。通过上述技术方案，实现了基于书写运动学原理对收集的少量手写字符图像进行数据增广，以获取大量训练样本，提高了模型训练效率以及模型对手写字符图像的识别准确率。
G06K9/46;G06T7/90;B60Q3/80;B60Q3/70	车内照明装置控制方法、存储介质和电子设备	发明	本申请公开了一种车内照明装置控制方法、存储介质和电子设备，获取车外实时环境图像，识别所述车外实时环境图像的整体亮度和主体颜色；根据所述整体亮度和所述主体颜色控制所述照明装置。本申请采集车外实时环境图像调节，通过图形处理技术确定环境的整体亮度和主体颜色，用于控制照明装置，所确定的整体亮度能够更加准确地反应车内驾乘人员的视觉亮度，使车内照明装置的亮度调节适应性更强，并且显示颜色能够跟随环境的主体颜色进行调整，使发光效果更加智能，更具科技感。
B07C5/342;D01B9/00	一种适用于光电分选的均匀配棉系统	发明	本发明公开了一种适用于光电分选的籽棉均匀配棉及分选系统，包括机架，所述机架上的三管配棉，三管配棉下方设置有闭风器，闭风器的下方设置有三辊配棉箱，三辊配棉箱甩出的籽棉进入溜棉坡道，溜棉坡道的下方设置有垂直溜棉道，垂直溜棉道中设置光电识别和分选箱，异纤等杂质经高频电磁阀打击、清除，籽棉落入设备下方的毛刷滚筒，将分选后的籽棉排出，进入后续的轧花车间。本发明能够将随管道输送过来的棉团进行充分打散，将裹挟其中的尘土、碎叶、铁屑等细小杂质进行初级清理，通过毛刷滚筒高速旋转气流，将垂直棉道中的籽棉及未清理掉的异纤杂质进行匀速输送；在识别与分选箱中进行高速识别与高频分选，剔除其他异纤提高分选精度。
G06T7/00;G06T7/13;G06T5/00	一种基于机器视觉的西林瓶计数对数系统及方法	发明	本发明公开了一种基于机器视觉的西林瓶计数对数系统及方法。系统包括有依次配合组装的洗瓶工序、理瓶工序、隧道烘箱工序、灌装工序、封口工序和贴标工序，洗瓶工序、理瓶工序、隧道烘箱工序、灌装工序、封口工序和贴标工序均设置有摄像头，摄像头的外部设置有控制平台。本发明可以实现对西林瓶进行快速计数对数；摄像头采集的原始图像通过滤波模块进行滤波处理，然后再经过拉普拉斯变换后，将变换后图像通过霍夫变化圆检测，进行圆形个数检测；摄像头从西林瓶偏心位置对西林瓶进行图像采集，并对采集的图像进行图像处理、异常分析、计数等算法处理，并通过交叉验证模块进行验证，以实现高精度计数对数。
G08G1/017;H04N7/18;H04W4/30	一种自动实现多种场景车辆违停智能语音交互劝离系统及方法	发明	本发明涉及智慧交通技术领域，尤其涉及一种自动实现多种场景车辆违停智能语音交互劝离系统及方法，通过对违停区域的车辆进行车牌识别，查询机动车所有人手机号码，系统自动拔打对方手机号码，通过语音交互合成，并双向语音告知车主在指定时间内将机动车开走，达到劝离违停的目的。有效减少因机动车长时间违停造成降低道路通行效率，进而有效缓解交通拥堵。也提高了群众对交管执法部门的满意度，体现了文明执法、提醒在先，处罚在后。
G06N3/08;G06N3/04;G06K9/46;G06K9/00;G06K9/32;G06K9/62	一种智能转炉火焰状态识别及复检方法、系统、介质和终端	发明	本发明提供一种智能转炉火焰状态识别及复检方法、系统、介质和终端，其方法包括：获取转炉火焰图像数据，根据转炉火焰的喷溅类型，将所述异常状态按异常程度划分为若干等级；建立转炉火焰识别模型并进行训练；采集转炉火焰的实时图像，输入至训练后的转炉火焰识别模型中，进行火焰状态识别，获取识别结果；将实时图像和识别结果进行同步显示，并根据所述实时图像对所述识别结果进行复检；本发明可以对转炉火焰状态的准确识别，同时储存数据，实现对历史结果的有效追溯。
G06F119/14;G06F30/20	一种基于互联网的电池盖快速贴胶保压监测方法	发明	本发明公开一种基于互联网的电池盖快速贴胶保压监测方法，包括以下步骤：控制电池盖与背胶压合过程中的保压参数;检测电池盖表面背胶的气泡，以获取背胶表面的气泡参数以及气泡所在的位置，分析出各气泡间的关联贴合干扰影响系数，并建立吸附贴合匹配模型；动态对吸附贴合匹配模型中的修正系数进行修正；将修正系数重新代入吸附贴合匹配模型，获得临近贴合吸附力；以等间隔时长t逐次降低保压时长或以等压力数值f逐次增加压紧板对电池盖与背胶压合过程中施加的压力。本发明通过动态调整保压参数来实现对电池盖贴胶过程中的保压监测，达到对电池盖贴胶过程中的保压参数的最优调节，在保证贴胶效率高的同时大大提高了背胶贴合效果。
G06T7/00;G06T7/73	一种光伏组件运行状态检测方法及其应用装置	发明	本发明提供的光伏组件运行状态检测方法及其应用装置，应用于光伏发电技术领域，该方法在获取多幅组件图像之后，基于组件图像携带的组件定位信息，确定各组件图像对应的预设组件标识，然后分别对各组件图像进行故障识别，得到相应的识别结果，最后根据对应同一个目标预设组件标识的所有组件图像的识别结果，确定目标预设组件标识对应的光伏组件的运行状态。本发明提供的检测方法，基于组件定位信息确定预设组件标识，即确定具体的光伏组件，能够在确定目标预设组件标识对应的光伏组件的运行状态的同时，确定具体对应的光伏组件，为运维人员进行运维巡检提供参考，有助于降低运维巡检工作量，提高工作效率。
G06N3/08;G06N3/04;G06K9/46;G06K9/00;G06K9/62	视频封面判别方法、装置、设备及计算机可读介质	发明	本申请涉及一种视频封面判别方法、装置、设备及计算机可读介质。该方法包括：获取第一图像，第一图像为拟作为目标视频的封面图像的图像；提取第一图像的图像特征和目标视频的视频类型特征；利用图像特征和视频类型特征确定目标视频的预测点击量等级；执行与预测点击量等级对应的封面确认操作，封面确认操作用于确认目标视频实际采用的封面图像。本申请解决了视频封面图不具吸引力导致视频点击量不高的技术问题，达到了提高视频点击量的效果。
G06K9/46;G06K9/00	终端的控制方法、装置、终端和存储介质	发明	本公开提供终端的控制方法、装置、终端和存储介质。本公开实施例提供的终端的控制方法，包括：获取人体骨骼点位置，基于所述人体骨骼点位置确定图像采集区；获取所述图像采集区的第一图像；对所述第一图像进行图像识别，基于所述第一图像中的手势图像确定响应方式并进行响应。在本公开的一些实施例中，由于根据人体骨骼点位置确定了图像采集区，无需对图像采集区以外的区域进行拍照，也无需持续定位人体骨骼关键点，因此可以减少对于图像数据的处理量，并且因为不对图像采集区以外的手势进行响应，也可以减少误识别的情况发生，提高手势识别的稳定性。
G01M11/06;G01M11/00	汽车车灯的测试方法、平台和存储介质	发明	本发明公开了一种汽车车灯的测试方法、平台和存储介质，其中，方法包括以下步骤：获取车灯的虚拟测试场景数据；根据虚拟测试场景数据生成控制指令，并根据控制指令对车灯进行控制以形成光区；对光区进行识别得到实际光区结果；根据虚拟测试场景数据获取理论光区结果；根据实际光区结果和理论光区结果，生成车灯的测试评估结果。由此，将实际光区结果和理论光区结果进行结合比对，以生成车灯测试评估结果，从而，实现汽车车灯的自动测试，以提高测试评估结果的客观性和可靠性，并提高汽车车灯的测试效率。
G06N3/08;G06N3/04;G06K9/46;G06K9/34;G06K9/32;G06K9/62	图像处理方法及装置	发明	本公开提供了一种图像处理方法及装置，涉及数据处理领域中的人工智能技术。具体实现方案为：确定对第一图像进行处理的第一模型，第一模型包括网络层、串联的N个卷积层、区域检测子模型和每个卷积层对应的子模型，N个卷积层和网络层串联连接，每个卷积层与对应的子模型连接，网络层与区域检测子模型连接。将第一图像输入至第一模型，以获取每个卷积层对应的子模型输出的图像识别信息、以及区域检测子模型输出的在第一图像中识别得到的目标区域。根据每个卷积层对应的子模型输出的图像识别信息和目标区域，确定目标区域的指示参数。根据指示参数，输出目标区域。通过将不同的模型组合为单一的第一模型，从而可以有效提升招牌提取的处理效率。
B65G47/90;G01D21/02;B65G1/04;B65G43/08;B65G35/00;B65G1/137	一种尼龙板类零件混合智能生产线及生产方法	发明	本发明公开了一种尼龙板类零件混合智能生产线及生产方法。它包括一号加工生产线以及二号柔性生产线和三号柔性生产线所构成的生产总线，二号柔性生产线和三号柔性生产线的起始端均置有尼龙板框类零件上料机械机构，一号加工生产线的起始端设置有旁承磨耗板上料机构，还包括立体仓库以及运行轨道，运行轨道上放置有转运车，二号柔性生产线和三号柔性生产线之间设置有缓冲位以及交换机械手。优点是：大大提高了生产效率及加工过程中的自动化水平，减少了人工成本；可以应对中大批量旁承磨耗板在订单增加、紧急插单、生产线故障等不同异常情况下导致专用加工生产线满足不了当前产量需求的问题。
G06N3/08;G06N3/04;G06K9/46;G06K9/40;G06K9/62	一种利用AI算法的智能图像识别方法	发明	本发明公开了一种利用AI算法的智能图像识别方法，它包括以下步骤：步骤1：获取图像信息；步骤2：图像预处理；步骤3：图像特征抽取和选择；步骤4：分类器设计；步骤5：分类决策。有益效果在于：本发明的基于AI算法的智能图像识别方法在识别图像过程中，对于在特定识别模式下出现识别错误情况时，错误纠正识别规则启动，人工修订识别结果，并添加错误情况下的错误纠正识别规则，使得识别方法基于AI算法下可以自动学习错误纠正识别规则，提高图像的识别精准度。
G06Q30/06;G06Q50/12	一种信息推送方法及装置、电子设备、存储介质	发明	本公开提供了一种信息推送方法及装置、电子设备、存储介质，方法包括：获取点餐对象的用餐特征信息；用餐特征信息为表征点餐对象用餐喜好的信息；基于预设菜单，生成与用餐特征信息匹配的推荐菜单，并向点餐对象推送推荐菜单。
G06F1/3234;G06F1/3215;G06F1/16	数据处理方法及电子设备、存储介质	发明	本申请实施例公开了一种数据处理方法及电子设备、存储介质，其中，所述方法包括：获得目标参数，所述目标参数表征为摄像模组所处的被使用场景；在摄像模组的至少两种工作模式中，确定与目标参数匹配的工作模式；控制摄像模组以所确定出的工作模式进行工作；其中，所述摄像模组在第一工作模式下耗费的功率不同于在第二工作模式下所耗费的功率。
B23Q3/157;B23Q3/16	一种基于机器视觉刀臂定位的伺服刀库及其换刀控制方法	发明	本发明涉及一种伺服刀库及其换刀控制方法，其特征在于：伺服刀库包括：刀库本体、凸轮机构、刀臂结构、ATC护罩、ATC换刀机构、ATC减速机、ATC伺服电机、凸轮定位传感器、刀库减速机固定座、刀库减速机、刀库伺服电机、控制盒、刀库后护罩、圆盘式刀盘单元、原点传感器、刀库前护罩、倒刀气缸组、倒刀微动开关、刀盘芯轴、刀套结构、倒刀定位座、伺服驱动器，所述ATC护罩后方安装有高清针孔摄像机以及X光针孔相机，用于对所述抓手部进行光学图像以及X光图像拍摄。通过多个位置检测装置的光学图像与X光图像与标准图像比较的机器视觉技术精确地检测，保证了刀具更换精度。同时建立了神经网络模型，通过图像的识别而实时控制ATC伺服电机运转，使得刀臂位置控制更加智能精准。
G06N3/08;G06N3/04;G06K9/46;G06K9/00;G06K9/20;G06K9/62	一种牲畜外伤检测方法、装置、设备和存储介质	发明	本申请公开了一种牲畜外伤检测方法，包括获取拍照指令，采集牲畜的可见光图像；利用目标检测模型从所述可见光图像中识别出目标牲畜；对所述目标牲畜进行轮廓检测，确定出疑似外伤轮廓；对所述疑似外伤轮廓进行颜色检测，判断所述疑似外伤轮廓是否为真实外伤轮廓；当结果为是时，发出牲畜外伤警告。本申请还公开了一种牲畜外伤检测装置、设备和计算机存储介质，利用上述方法、装置、设备和计算机存储介质，能够提前对存在外伤的牲畜进行预警，降低人工成本，并且降低生物安全风险。
G06F16/783;G10L15/26;G06F16/738;G06K9/00	在线视频课程内容概要生成方法	发明	本发明提供了一种在线视频课程内容概要生成方法，通过综合提取分析图像和音频多模态的视频课程信息，克服了多模态资源中主体对象检测和识别困难的问题，在保证准确度和丰富度的前提下，在更丰富的维度上来概括课程类视频的内容，所述方法包括：在线视频课程关键帧抽取，提取文本；分离课程视频的语音信息，转化文本；基于音形码修正对音频文本转化结果，得到修正文本；从所述修正文本中提取出视频的主要内容概要。
G06T7/11;G06T7/00;G06N3/08;G06T7/187;G06N3/04;G06K9/46;G06T7/90;G06T7/13;G06K9/32;G06K9/62	巡检机器人、开关状态识别方法、装置及存储介质	发明	本说明书实施例提供了一种巡检机器人、开关状态识别方法、装置及存储介质，该方法包括：获取开关动作部上的实体标记；所述实体标记用于指示所述开关动作部当前所处的状态；根据所述实体标记查询标记与状态对应关系表；基于查询结果确定所述开关动作部的状态。本说明书实施例可以提高巡检机器人的开关状态识别准确性。
G06N3/08;G06K9/34;G06K9/20	基于深度学习的中文古籍非规范字型识别系统	发明	本发明公开了基于深度学习的中文古籍非规范字型识别系统，包括以下步骤：Step1、预处理：将文档图像首先进行二值化、裁边、重心居中与字符线密度均衡操作；Step2、字符切分：利用水平投影或垂直投影进行字符切分；Step3、特征提取和降维：使用WDCH提取特征向量、使用LDA方法进行特征降维，使用卷积层作为特征提取器；Step4、深度学习；Step5、原型构建。本系统采用基于新采集的古籍非规范字型数据集，使用深度神经网络进行迁移学习；本系统基于古籍非规范字型识别模型，使用Web开发技术实现了原型系统。本系统提高了古籍非规范字型的识别准确率、识别效率，提高了识别系统的操作交互性。
G06N3/08;G06F16/904	识别用户向在线系统提供的内容中的共存产品	发明	本申请涉及识别用户向在线系统提供的内容中的共存产品。发布用户通过向在线系统提供从不同角度观看的各种产品的多个图像来识别用户向在线系统提供的产品。在线系统将识别模型应用于从其他用户获得的内容项，以识别各种内容项中的一个或更多个产品。基于观看用户选择的产品，在线系统将识别模型应用于各种内容项，以识别包括所选产品的内容项，并识别在包括所选产品的内容项中被包括的其他产品。在线系统向观看用户提供识别内容项中包括的其他产品以及所选产品的信息。在线系统可以对包括在内容项中的其他产品以及所选产品进行排名，并基于该排名向观看用户识别其他产品。
B60W40/02;B60W60/00	一种无人驾驶车辆单道行驶车速控制方法、系统及终端	发明	本发明公开了一种无人驾驶车辆单道行驶车速控制方法、系统及终端，涉及，涉及无人驾驶汽车技术领域，其技术方案要点是：获取从目标车辆前侧道路连续采集的实时道路图像，并从实时道路图像中识别分析出障碍距离、障碍类型、障碍速度、障碍状态以及行驶环境信息；根据道路障碍的分布情况匹配相应的行驶控制策略；相应行驶控制策略下，依据目标车辆的车辆速度和行驶环境信息分析得到目标车辆的行驶控制状态，并依据障碍距离、障碍速度、障碍状态和行驶环境信息动态分析得到对应行驶控制状态下的行驶控制响应值；根据行驶控制响应值在相应行驶控制状态进行牵引或制动控制。本发明有效降低了计算量，可有提高车速控制的稳定性和响应速度。
H04L29/08;G06Q40/08	设备碎屏保险启动方法及装置	发明	本发明涉及一种设备碎屏保险启动方法及装置，在获取到相关人员输入的投保信息后，将投保信息发送至云端服务器，并在投保信息完成输入后，生成标识图像以供辅助设备扫描。进一步地，在辅助设备扫描后，生成包含随机信息的设备屏幕图像并将随机信息发送至云端服务器；其中，设备屏幕图像用于供辅助设备拍摄并由辅助设备上传至云端服务器，以指示云端服务器根据投保信息、设备屏幕图像和随机信息启动设备碎屏保险。基于此，避免人工核查的遗漏和长耗时，提高设备碎屏保险的启动效率和准确性。
H04N7/18;G06K9/46;G06K9/00;H04N5/225	一种识别充换电设备安全状态的系统和方法	发明	本发明公开了一种识别充换电设备安全状态的系统，包括交换机、图像采集设备和集中控制器，图像采集设备设置在充电设备上，充电设备的充电枪线外壁沿其周向设置有不少于两种的不同颜色，图像采集设备用于实时采集充电设备的视频图像，视频图像中包括充电枪线的图像，图像采集设备通过交换机与集中控制器通信连接，并将采集的视频图像传输至集中控制器。集中控制器包括相互连通的图像处理模块、存储模块和判断模块，图像处理模块用于定时处理视频图像，识别出充电设备的空间位置并记录具体数值，并将处理结果存储至存储模块，判断模块用于将相邻两次的处理结果进行比较。还公开了基于此系统的方法，易于发现充电设备倾倒、枪线严重扭曲的问题。
G06N3/08;G06N3/04;G01C21/26;G01C1/00;G06K9/00;G06K9/32;G06K9/62	一种基于直线检测和数字地图匹配的车辆航向角估计方法	发明	本发明公开了一种基于直线检测和数字地图匹配的车辆航向角估计方法，结合直线检测与地图匹配，将车辆位置匹配至数字地图中的对应点，计算方位角并与车辆航向角相减得到角度差，其次运用改进的FLD直线识别算法计算该时刻图像中识别到的车道线角度，利用角度差和对应图片中车道线角度参数形成数据集输入BP神经网络参与训练，训练完成后可输入图片车道线数据预测角度差，最后结合对应车道线点的方位角，计算车辆航向角。本发明估计方向角的最大误差为1.39°，精度为0.425°。综合本发明和其他方法的估计精度结果可知，本发明中的航向角估计方法与现有的方法及普通的测量传感器相比具有一定的优势。
B60R1/06	一种汽车外后视镜自动调整系统及方法	发明	本发明公开了一种汽车外后视镜自动调整系统及方法，用于对汽车的外后视镜进行自动调整。系统包括：诊断单元，用于获取汽车当前的行驶状态；人眼定位单元，用于确定驾驶员眼睛的位置；计算单元，用于根据外后视镜的位置、眼睛的位置、后轮胎的位置，计算得出外后视镜的最佳角度，通过所述最佳角度能看到后轮胎的停车线；调整单元，用于对外后视镜进行角度调整至所述最佳角度。本发明的方法包括以下步骤：获取汽车当前的行驶状态，当汽车处于倒挡状态时，确定驾驶员眼睛的位置；根据外后视镜的位置、眼睛的位置、后轮胎的位置，计算得出外后视镜的最佳角度，通过所述最佳角度能看到后轮胎的停车线；对外后视镜进行角度调整至所述最佳角度。
G06T7/11;G06N3/08;G06N3/04;G06T7/194	一种巡检机器人图像自动纠偏、分割与识别方法	发明	本发明提供了一种巡检机器人图像自动纠偏、分割与识别方法，包括根据给定阀值，获取待纠偏原始图像在二值化后的原始图像，根据给定宽高比对二值化图像进行检索，找出原始图像处于左上角的极小点，以及处于右上角的极小点，对原始图像的倾斜角度进行计算，根据原始图像倾斜角度将所述待纠偏原始图像旋转校正至水平位置。本发明使得相机只需对物体整体进行一次拍照，再按照规则进行照片分割，分割成所需存档照片，然后再逐一进行识别。该方法可大大提高拍摄效率，统一照片拍摄角度和光线，提高拍摄质量，最终提升图像识别率。
G01N21/84;G01N21/63;G01N25/54	基于统计的激光多次冲击微爆获取炸药五爆参数新方法	发明	本发明属于炸药宏观爆轰参数测量分析方法，特别是涉及一种基于统计的激光多次冲击微爆获取炸药五爆参数的定量分析方法。利用激光冲击加载小药量炸药获取其光谱和动态演化图像数据，据此实现对炸药宏观爆轰参数的定量分析。利用自助抽样的方法扩充测试数据，并对同样本多次测试数据进行有效数据筛选，建立测量数据与炸药宏观爆轰参数的定量分析模型，该方法有效客服在利用激光加载冲击的方法测试药量和样本容量较少的炸药宏观爆轰参数时造成测量数据波动、有效数据少导致预测模型失效、精度下降和泛华能力差等问题，能够有效提升利用激光诱导方法对小药量、小样本容量炸药宏观爆轰参数的预测精度。
G06T7/77;G06T7/168;G06Q10/04;G06T7/73;G06N3/04;G06K9/00;G06Q50/06;G06T7/13;G06T7/181	一种预警方法和系统	发明	本申请实施例公开了一种预警方法和系统，该方法包括：获取输电线路的图像，从所述图像中识别出目标隐患；根据所述目标隐患相对于所述输电线路的相对位置，对所述目标隐患进行测距，得到测距信息；根据所述测距信息生成所述目标隐患的预警等级，并基于所述预警等级，对所述目标隐患进行预警。本申请实施例通过对目标隐患到输电线路进行精确测距，实现目标隐患与输电线路之间的安全距离的智能计算和分级预警。
G06N3/08;G06N3/04;G06K9/46;G06K9/00;G06K9/62	基于图像深度学习的CRT荧光粉智能清理及品质控制方法	发明	一种基于图像深度学习的CRT荧光粉智能清扫及品质控制方法，基于3D结构光相机采集的图像信息建立的图像模型，用于识别和定位阴极罩卡扣，并用机械手携带工装接触夹扣、分离阴极罩与屏玻璃；机器视觉测量屏玻璃尺寸并匹配相应的清扫程序；屏玻璃清扫后的实际界面图像信息将被大量采集，用于建立神经网络分类模型；训练成熟的分类模型将被用于在线处理荧光粉清扫过程中实时采集的图像，对其清扫完成度进行评价并输出相应结果，根据判定的分类结果，决定是否重复执行清扫机械装置或完成清扫。本发明具有高效、智能、可靠性高的特点，适合大规模工业化应用。
G06N3/08;G06N3/04;G06K9/34	一种基于中文字符级特征和语言模型的OCR纠错方法	发明	本发明公开了一种基于中文字符级特征和语言模型的中文OCR纠错方法，所述方法包含如下步骤：1)训练一个OCR模型对中文图像进行识别，并伴以数据增强技术获取具有OCR后错误风格的数据；2)引入中文字符笔画结构信息以CBOW的方法进行词向量训练，使联合笔画结构词向量能够把握中文结构和笔画信息；3)以联合笔画结构词向量为基础构建语言模型来生成字符纠错候选集合。与现有的方法相比，本发明有如下益处：1)通过数据增强技术，能找到更多OCR后错误的显著特点，提高模型效果；2)能够解决笔画相同但字符结构不同的识别错误问题；3)能够在上下文信息不足的情况下，提高生成纠错候选集的质量。
G06N3/08;G06N3/04;G06K9/00;G06K9/40;G06K9/62	人脸识别对抗攻击的防御方法及系统	发明	本发明涉及一种人脸识别对抗攻击的防御方法及系统，所述防御方法包括：获取多个历史人脸图像；对各历史人脸图像进行对抗攻击，得到对应的对抗样本；根据各对抗样本，得到特征概率向量；对所述特征概率向量进行服从伯努利分布的随机二值采样，得到特征向量；根据所述特征向量及各对抗样本，构建奖励函数；根据所述奖励函数，采用强化学习方法，得到随机特征重构防御网络模型；基于所述随机特征重构防御网络模型，根据待处理对抗扰动图像，得到重构图像，以提高对对抗扰动图像识别的鲁棒性。
B60Q1/52;E05F15/73;G06K9/00;B60Q9/00	危险动作的识别方法及装置、电子设备和存储介质	发明	本公开涉及一种危险动作的识别方法及装置、电子设备和存储介质。所述方法包括：获取车舱的图像；基于所述图像，对所述车舱进行乘员检测，得到所述车舱的乘员检测结果；响应于所述乘员检测结果指示检测到乘员，基于所述图像以及所述乘员检测结果中所述乘员的位置信息进行危险动作识别，得到所述乘员对应的危险动作识别结果，其中，所述危险动作表示预设身体部位伸出车窗外的动作。
G06N3/08;G08G1/08;G06N3/04;G06K9/00	交通信号灯的控制方法、系统、终端、设备、介质及应用	发明	本发明公开是关于交通信号灯的控制方法、系统、终端、设备、介质及应用，涉及交通控制系统技术领域。基于图像识别和目标检测技术，对道路上等待的车辆和行人分别进行目标检测识别，保证行人的安全和车辆的通行效率。采用图像识别方法监测道路口车辆的等待数量，实现交通信号灯的时间间隔智能化控制，提高车辆通行效率；在斑马线处监测行人的行走情况，在绿灯突变的情况下，检测到斑马线仍有行人在通过的情况下，实现调解行人红绿灯的时间。本发明实现了基于图像识别的智能交通信号灯方法，保证了交叉路口车辆、行人信息的准确、快速的判断及传递，提高了交通通行效率，有效的解决交通拥堵问题，因此具有很好的推广应用价值。
G06T3/00;G06K9/32;G06K9/62	用于场景文本识别的攻击网络训练方法、装置及相关设备	发明	本申请属于人工智能技术领域，本申请提供了一种用于场景文本识别的攻击网络训练方法、装置、计算机设备及计算机可读存储介质。本申请通过获取训练样本图像，将训练样本图像进行艺术字生成，得到原始艺术字图像，将训练样本图像通过预设艺术字生成模型进行艺术字生成，得到对抗艺术字图像，将对抗艺术字图像通过已训练的预设场景文本识别模型进行场景文本识别，得到识别文本，获取训练样本图像包含的训练文本，利用原始艺术字图像、对抗艺术字图像、识别文本及训练文本，对攻击网络进行训练，不仅具有对多种防御模型更好的迁移性，而且可以提高将场景文本进行识别时的准确性，从而提高对抗攻击的效率。
G07C1/20;H04N7/18;G08B19/00;G07C9/20;G07C9/37	一种电力智能安保方法及系统	发明	本申请公开了一种电力智能安保方法及系统，根据来访类型进行差别化管控，当为来访人员时，则对人员身份信息和来访人数进行自动识别，根据预置条件对上述识别结果进行初步判断是否放行；当为来访车辆时，则通过对车牌信息进行自动识别，并根据预置条件对上述识别结果进行初步判断是否放行。在对来访人员和来访车辆进行初步判断不放行后，则通过人工核验的方式对来访人员进行确认，同时，还可以通过安保机器人对来访车辆进行自动巡检，采集来访车辆上的人员身份信息和来访人数以及物质进一步判断是否放行，若判断不放行，可以通过人工核验的方式对来访车辆进行确认，从而能够解决复杂性场景，提高安保管控的灵活性。
H04J3/06;H04L7/00	一种ARINC818节点时间确定性传输装置及方法	发明	本发明属于计算机通信技术，涉及一种ARINC818节点时间确定性传输装置及方法，在ARINC818发送节点通过确定时间偏差，并自动识别当前图像数据格式结合ICD存储单元信息确定图像采样时钟长度，若时间偏差超出采样时钟长度则由ARINC818发送控制单元控制在帧起始标识符与容器头起始标识符之间补足或减少时间偏差。在ARINC818接收节点通过确定时间偏差，并自动识别当前图像数据帧容器头格式信息结合ICD存储单元确定图像采样时钟长度，若时间偏差超出采样时钟长度则由图像采集控制单元控制在输出的图像数据时序的前向消隐区内增加或补足时间偏差。本发明时钟偏差校准精度高，自动实现对图像的识别判断，适用于各型跨时钟域数据的时间确定性传输。
G06T7/00;G06T7/187;G06K9/46;G06T7/13;G06K9/32;G06T5/00;G06K9/62	一种锂电池电芯内部缺陷的自动检测方法及装置	发明	本发明公开了一种锂电池电芯内部缺陷的自动检测方法及装置，该方法和装置基于机器视觉技术实现。该方法通过对锂电池电芯内部的内部图像进行降噪、筛选和分类来对锂电池电芯内部缺陷进行识别，从而最终根据识别出的缺陷类型生成锂电池电芯的检测结果。该装置包括图像采集模块、分析处理模块、图像分类模块以及结果生成模块。该方法及装置不仅能自动识别锂电池电芯内部的缺陷类型，还提升了锂电池电芯内部缺陷检测的鲁棒性和准确性，从而提升了检测结果的可靠性，解决了现有技术中存在的检测过程易受背景影响的缺陷。
H04N1/028;G06K7/10	一种扫描图形码的方法、装置和扫码设备	发明	本发明涉及一种扫描图形码的方法，用于扫码设备，包括检测扫码设备当前周围的环境照度，得到当前环境照度值；根据所述当前环境照度值、上一帧图像和已训练的神经网络，得到曝光预测值；根据所述曝光预测值，调节所述扫码设备中拍摄光源的照度值。本发明可以使得扫码设备自动调整照度值，提升扫码成功率。本发明还涉及一种扫描图形码的装置和扫码设备。
G06K9/00;G06F3/0484;G09B5/06	一种绘本辅助阅读方法和电子设备	发明	本发明提供了一种绘本辅助阅读方法和电子设备，其方法包括：控制摄像头拍摄反光镜投射区域内用户当前阅读的绘本页面，以获取对绘本页面拍摄的绘本图像；从所述绘本图像中识别出指示物末端所指示的点读区域的位置坐标；根据点读区域的位置坐标和所述绘本图像，获取并播报对应的讲解数据；其中，绘本平摊放置于所述反光镜的下方，所述反光镜安装于摄像头的上方。本发明辅助用户理解阅读绘本，降低家长辅助阅读耗费精力的情况，且避免电子阅读导致的视力下降，大大提升了绘本阅读的体验。
B65F1/00;B65F1/14;B65F1/16	一种新型校园垃圾分类系统及其控制方法	发明	本发明公开了一种新型校园垃圾分类系统及控制方法，该系统包括布置在校园内的带电动垃圾桶翻盖的垃圾桶、架设在垃圾桶旁的用于实现垃圾种类识别并控制电动垃圾桶翻盖启闭的探头、以及架设在垃圾桶旁的用于行为记录的摄像头，所述探头用于采集待分类垃圾的图像，基于所述图像实现垃圾种类的识别，并根据识别结果实现所述电动垃圾桶翻盖状态的调控，所述摄像头在预设的范围出现人员活动时启动，用于实现整个垃圾分类过程的记录，并将记录的数据发送至服务器。本发明可以引导用户（学生、教师及其他职工）自觉完成垃圾的分类投放，在可以提高垃圾分类精准度的同时，减轻了环卫工人的工作量。
G06N3/08;G06N3/04;G06K9/46;G06K9/62	一种基于增强多模态对齐的广义零样本图像分类方法	发明	本发明公开了一种基于增强多模态对齐的广义零样本图像分类方法，该方法包括以下步骤：图像获取步骤：获取待识别图像；图像分类步骤：将待识别图像输入广义零样本图像分类模型中确定待识别图像的识别目标类别；广义零样本图像分类模型为通过训练步骤和测试步骤得出；训练步骤具体包括：特征编码步骤：采用两个超球面变分自编码器分别对训练样本的视觉特征和语义特征编码进共享的潜层空间中；潜层向量对齐步骤：将训练模型的优化方向趋向于视觉潜层向量和语义潜层向量的分布对齐；分布边界阈值获取步骤：寻找分布边界阈值。本发明通过超球面变分自编码器为视觉特征和语义特征构建潜层空间，使不同类的相互远离，提高已见类和未见类的识别效果。
B65F1/00;B65F1/14	智能医用垃圾分类系统	发明	本发明涉及垃圾分类装置技术领域，为了解决现有技术中，在对垃圾进行分类时，因为分类错误导致处理方式错误而造成环境污染的问题，提供了一种智能医用垃圾分类系统，包括壳体，壳体内设置有多个桶体，桶体上均开设有进料口，壳体上设置有入口；壳体还设置有转运组件，转运组件设置有放置腔和可打开的出口；还包括采集模块，用于获取放置腔内的物品图像；存储模块，预存有垃圾样品图像，还预存有对应桶体的放置位置；识别模块，用于从垃圾样品图像中识别出与物品图像匹配的垃圾类别，并识别出对应桶体的放置位置；控制模块，用于控制转运组件运动到对应类别的桶体上方，并打开出口后延迟控制出口关闭，在出口关闭后控制转运组件回到初始位置。
G06T7/11;G06N3/04;G06T7/194;G06K9/32;G06K9/62	一种输电线路涉鸟故障相关鸟种图像识别方法	发明	本发明公开了一种输电线路涉鸟故障相关鸟种图像识别方法，首先通过收集输电线路周围的鸟种信息，建立涉鸟故障相关鸟种图像数据库，基于类别激活图的方法对鸟种图像进行去背景预处理；然后，利用四种深度卷积神经网络建立学习模型，并通过ImageNet数据集对其进行预训练，对预训练后的模型网络结构进行微调，利用预处理后的鸟种图像训练集对微调后的模型进行重新训练，并对测试集进行分类识别；最后，根据四种网络模型的分类准确率，采用线性加权法建立一种融合多卷积网络的涉鸟故障相关鸟种图像识别模型，对鸟种图像进行分类识别。本发明能够为输电线路运维人员提供正确识鸟的方法手段，有助于实现渉鸟故障的差异化防治，降低渉鸟故障跳闸率。
G06K9/46;G06K9/62	图像识别方法以及电子设备、计算机可读存储介质	发明	本发明公开了图像识别方法以及电子设备、计算机可读存储介质，其中，图像识别方法包括：获取到待识别图像，其中，待识别图像中包括目标对象；响应于历史档案中存在与目标对象对应的档案，判断档案中是否存在目标对象的身份信息；如果存在目标对象的身份信息，将身份信息确定为待识别图像的识别结果；将待识别图像以及识别结果更新到档案中。上述方案，能够提高图像识别的效率和召回率。
H04N5/232;H04N5/217	水产经济动物图像采集方法、终端设备及可移动料台	发明	本申请涉及水产养殖技术领域，具体涉及一种水产经济动物图像采集方法、终端设备及可移动料台，其中，上述方法包括当料台到达预设位置且料台中未载有水产经济动物时，获取对应的背景图像；当料台到达预设位置且料台中载有水产经济动物时，获取对应的水产经济动物图像；利用背景图像，对水产经济动物图像进行降噪处理，得到第一目标图像。本申请实施例提供的水产经济动物图像采集方法、终端设备及可移动料台，改变了现有技术使用通用的背景图像进行降噪处理的方式，为每幅水产经济动物图像匹配对应的背景图像，逐一进行针对性的降噪处理，有利于提高降噪处理的效果，提高降噪后水产经济动物图像的清晰度。
G06N3/08;G06N3/04;G06N3/12;G06K9/00;G06K9/32;G06K9/62	一种基于深度学习图像处理的多模式安保监测方法	发明	本发明提出了一种基于深度学习图像处理的多模式安保监测方法，将需要监控的场景按照重要程度进行划分，并根据后续的机器学习结果定期调整，实现将有限的监控资源应用在最需要监控的地方，同时对需要监控的内容也进行重点关注，通过设定危险ID和次危险ID，将最可能出现需要监控的人物给筛选出来，两个操作的结合，实现对最需要监控的地方出现的最需要监控的人进行重点监测，同时通过采集实际的需要监控的场景，粘贴外来的大量训练数据，实现符合待监测场景的预训练集数据的丰富，进而提高最终识别的精度。同时通过训练后的结果，还可以对最可能发送异常行为的区域进行调整监督。实现以较低的设备成本和开销达成最大效率的视频在线监控。
B60W30/12;B60W30/02;B62D6/00;B60W10/20	行驶控制系统	发明	行驶控制系统。一种用于配备有转向装置的车辆的行驶控制系统，所述行驶控制系统包括：成像装置，其用于获取车辆前方的图像；车辆速度传感器；以及控制装置，其被构造成控制所述转向装置，该控制装置包括：行驶车道检测单元，其被构造成从由所述成像装置获取的图像识别出所述车辆当前正在行驶的行驶车道的车道形状；车道保持计划单元，其被构造成设置用于使所述车辆转向的转向时刻以使得所述车辆在识别出的行驶车道上行驶；车道保持执行单元，其被构造成控制所述转向装置在由所述车道保持计划单元设置的转向时刻使所述车辆转向，所述车道保持计划单元被构造成基于识别出的车道形状和检测到的车速来改变转向时刻。
H04W4/35;H04W4/12;G06Q40/02	基于5G消息的借记卡降级处理方法、系统及各相关端	发明	本发明公开了一种基于5G消息的借记卡降级处理方法、系统及各相关端，涉及移动互联技术领域，该方法包括：在客户端的5G消息中接收借记卡降级请求，5G消息后台服务器若接收到用户同意将预留的用户信息发送至借记卡所属银行的确认，将用户信息发送至银行端；银行端查询是否有与用户信息一致的用户，若有完成授权登录，然后在客户端的5G消息中接收用户的查询卡列表请求；服务器调用银行端的接口得到用户名下的借记卡列表信息；在客户端的5G消息中接收用户根据列表信息输入的借记卡降级确认指令；服务器完成降级处理。本发明无需到银行柜台或无需下载对应银行的手机银行APP注册登录即可实现基于5G消息高效安全地对借记卡进行降级处理。
G06T7/00;G06Q50/20;G06F16/248;G06K9/36;G06K9/34;G06K9/00;G06F16/51;G06F16/2458	一种自动作业批改系统	发明	本发明公开了一种自动作业批改系统，涉及作业批改技术领域，包括以下步骤：(1)、老师端设定操作：教师端上传本次作业图像并设定各参数，上传作业图像主要指将作业按页数依次拍照后，上传到系统，系统接收到上传的作业样本后，进入参数设定模块，由教师设定具体参数；(2)、学生端上传作业操作：学生上传已完成的作业图像，只需按照本次作业页数，依次上传清晰，完整，作业文字端正的图像即可；(3)、系统批改作业操作：系统对照作业样本，针对学生上传的作业图像，进行批改。该自动作业批改系统采用电子化，图像话的处理，可以使教师可以通过移动终端批改作业，这种方式既解决了学生在电脑上答题的困扰，又避免了作业无纸化带来的弊端。
G06T7/00;G06K9/46;G06T7/13;G06K9/62	油位和油色检测方法、装置、电子设备和存储介质	发明	本发明实施例公开了一种油位和油色检测方法、装置、电子设备和存储介质，油位和油色检测方法包括：获取检测图像，从检测图像中识别出油表边界线和油位分界线；基于油表边界线和油位分界线生成油位检测结果；从检测图像中截取油色样本图像；将油色样本图像输入预先训练的油色检测模型中得到油色检测结果。本发明实施例无需检修工人对设备进行油位和油色检测，降低了检修工人的劳动强度，提高了油位和油色的检测效率，并且避免了检修工人人为主观影响检测结果，能够客观地检测设备的油位和油色，检测结果准确性高。
G06K9/00;G06K9/62	一种基于图像识别的安全报警方法及装置	发明	本发明提供了一种基于图像识别的安全报警方法及装置，该方法包括：获取目标图像识别算法对待处理图像的识别结果图像；根据识别结果图像，确定待处理图像与误识别图像库中误识别图像的相似度；根据待处理图像与误识别图像库中误识别图像的相似度，对待处理图像进行安全报警。从而通过在目标图像识别算法识别出不符合安全要求的图像信息时，利用预先设置的误识别图像库进行错误识别结果的过滤，然后再进行安全报警，进而抑制了目标图像识别算法的误报警，无需过多人为干预，降低人工成本，并且响应速度快，满足实时安全报警的要求，为工程现场的安全监控提供准确的安全报警。
B60W40/02	增强车辆操作	发明	本发明涉及增强车辆操作。通过传感器检测在主车辆前方运动方向上的至少一个物体。基于检测到的至少一个物体来确定当前传感器范围。基于传感器来确定最大传感器范围。将当前传感器范围与最大传感器范围相比。一确定当前传感器范围比最大传感器范围小至少预定阈值，就基于当前传感器范围来更新主车辆的驾驶参数。
G06N3/08;G06N3/04;G06K9/34;G06K9/62	一种基于多注意力神经网络的细粒度图像识别方法及系统	发明	本发明提出一种基于多注意力神经网络的细粒度图像识别方法及系统，包括：从全尺寸图像中获取对应不同局部特征位置的多个零件掩膜图像；调整所述零件掩膜图像中对应零件边框尺寸，基于调整后的所述零件掩膜图像从所述全尺寸图像中获取零件图像；对所述零件图像对应的零件特征经过分类和加权处理，获取所述全尺寸图像的识别结果；本发明可有效提高细粒度特征的识别准确性。
G05D1/10	基于嵌套二维码的无人机自主降落方法及系统	发明	本发明公开了一种基于嵌套二维码的无人机自主降落方法及系统，其包括如下步骤：在停机坪上设置具有空白区域的第一二维码，且在空白区域内设置若干第二二维码；当无人机位于第一相对高度区间后，根据第一二维码上的角点信息解算出无人机在第一相对高度区间时的位姿信息，并根据该位姿信息控制无人机下降；当无人机高度下降至第二相对高度区间，根据第一二维码和/或第二二维码上的角点信息解算出无人机在第二相对高度区间时的位姿信息，并根据该位姿信息控制无人机下降。本发明通过在高空和低空采用不同的位姿计算方式减小位姿解算误差，提高计算精度，同时通过RTK插补无人机位置姿数据，避免二维码识别掉帧造成的不良影响。
G06F16/23;G06F16/35;G06F16/583;G06K9/20;G06F16/31;G06F40/30	基于扫描笔的生词库维护方法和装置	发明	本发明实施例提供一种基于扫描笔的生词库维护方法和装置，其中方法包括：获取用户通过扫描笔扫描所得图像的识别结果；确定所述识别结果中包含的生词，基于所述生词扩充所述用户的生词库；将所述生词库对应的测试习题发送至所述扫描笔，基于所述扫描笔返回的所述测试习题的答题数据，更新所述用户的生词库。本发明实施例提供的方法和装置，基于用户通过扫描笔扫描所得图像的识别结果中包含的生词，自动扩充该用户的生词库，还可以通过将生词库对应的测试习题发送至扫描笔，基于扫描笔返回的测试习题的答题数据，更新该用户的生词库，能够实现生词库的自动维护，从而提高生词库的维护效率，并提升用户的使用体验。
G06T7/00;G01N21/88	一种基于机器视觉的补片制袋质量检测方法	发明	本发明公开了一种基于机器视觉的补片制袋质量检测方法，通过对脉冲计数的参数的判断确定补片是否进入图像采集区，提升了图像采集的效率，减少了相机的设置数量，之后又对获取的图像信息采用二值化处理，并通过边缘检测算法来确定补片轮廓获得各个检测的区域以及参数，并通过处理单元对各个参数进行处理，进而判断补片是否出现缺漏、偏位和毛刺等问题，同时处理单元还能通过PLC控制器控制贴标机对出现问题的补片进行贴标标记。本发明能通过视觉算法自动判断塑胶补片是否出现缺漏、偏位和毛刺的问题，并对不良品进行标记，大大减少了人工成本，提高了检测效率。
B07C5/00;B07C5/36	一种基于增强现实的垃圾分拣设备	发明	本发明公开了一种基于增强现实的垃圾分拣设备，该设备包括信息获取模块，标记模块，告警模块，实现了对有害垃圾的自动识别，并基于增强现实技术指导分拣员对有害垃圾进行分拣操作，保护分拣员不受有害垃圾影响，同时提高了垃圾分拣的准确性。
G06N3/08;G06N3/04;G06V10/44;G06V10/82;G06V20/62	基于Cortex-A8的车牌识别系统	发明	本发明属于车牌识别技术领域，且公开了基于Cortex‑A8的车牌识别系统，包括数据采集模块、数据处理模块、数据传输模块与应用模块，所述数据采集模块包括有车辆检测器与摄像头。本发明为了实现对路边停车位进行实时检测与车辆统计、对路内停车位进行实时性管理，本发明提供一种基于Cortex‑A8的嵌入式平台的车牌识别系统，在嵌入式平台上利用车辆检测技术与图像识别技术，实现对路内停车位使用情况的实时检测与车牌自动识别，并将检测数据通过4G模块实时地上传到服务器，从而实现对路边停车位的无人监控。
G01N21/17;G01N25/72	基于红外双视和超声波定位的汽车尾气检测装置及检测方法	发明	本发明公开了一种基于红外双视和超声波定位的汽车尾气检测装置及检测方法，检测装置包括尾气采集装置、移动检测装置、红外热成像双视定位模块、超声波定位模块、尾气检测装置和处理器模块。本发明所述尾气检测装置，利用红外热成像双视定位模块，根据形成的红外图像和可见光图像来获得汽车尾气口位置信息，并通过超声波定位获得设备与尾气口的相对位置，通过底部平台移动机构、载物平台移动机构及电动伸缩杆的移动，是的尾气采集管伸入汽车尾气口，将尾气引入尾气检测模块，实现对尾气的检测。本发明的优点是可以自动检测为其，实现尾气口精准识别，减少因人工操作对人造成的健康损害。
G06F3/0488;G06K9/00;G06F3/16	一种基于多人手势识别的音量调节方法及显示设备	发明	本申请公开了一种基于多人手势识别的音量调节方法及显示设备，控制器获取包括至少一个用户手势的用户图像，确定指定手势ID；计算与指定手势ID对应的音量调节手势的识别成功率，如果识别成功率超过第一阈值，在用户界面中显示音量条；指定手势ID对应的用户基于音量调节手势执行指定动作，生成对应的音量调节指令，控制器响应该音量调节指令调节音量条对应的音量值。可见，该方法及显示设备，在用户图像中识别到多个用户手势时，通过确定指定手势ID的方式对该用户进行标定，以指定手势ID对应的用户手势为基准进行音量调节，有效地解决手势识别过程中的丢失、错乱等问题，以保证能够通过识别滑动手势流畅的调节显示设备的音量值，提高用户体验。
G06K9/34;G06K9/00;G06K9/32	文本图像的识别方法及装置、设备和介质	发明	本公开提供一种文本图像的识别方法，包括：获取摄像机分别对焦至待识别对象的多个预设位置执行拍摄所得到的多个初始图像，所述多个初始图像中每一个初始图像包括所述待识别对象的至少一部分，并且基于所述多个初始图像能够得到完整的待识别对象，所述待识别对象包括文本区域；基于所述多个初始图像，对所述待识别对象进行文字识别。
G06K9/20;G06K9/62	模型训练、图像质量评估方法及装置、电子设备、介质	发明	本申请涉及一种模型训练、图像质量评估方法及装置、电子设备、介质，应用于图像处理技术领域，模型训练方法包括：获取多个样本清晰图像，对每个样本清晰图像进行文字识别，得到对应的第一文本信息；基于多个图像属性变换指标对样本清晰图像进行变换，得到样本清晰图像对应的多个样本变换图像；对各样本变换图像进行文字识别得到各样本变换图像对应的第二文本信息，并确定该样本清晰图像对应的第一文本信息与第二文本信息之间的莱文斯坦距离；基于莱文斯坦距离确定样本变换图像对应的坏例值；将各样本变换图像作为输入，将各样本变换图像对应的图像属性变换指标和坏例值作为标签，训练生成图像质量评估模型。本申请可以提高模型训练的效率。
B60W40/02;B60W60/00	车辆控制装置	发明	本发明提供一种车辆控制装置。车辆控制装置(300)具有：信息获取部(311)，其获取包含本车辆(M)的行驶路面的前方图像的信息；识别部(140)，其根据由信息获取部获取到的前方图像来识别本车辆的行驶环境；和自动驾驶控制部(315)，其根据由识别部识别到的行驶环境来进行包括本车辆的速度控制和操舵控制中的至少一方的自动驾驶的控制。识别部具有在前方图像中进行不良图像的提取的提取部(313)。在由提取部提取出不良图像的情况下，自动驾驶控制部限制与自动驾驶有关的多个功能中的与该不良图像有关的功能。据此，即使在基于本车辆的前方图像的行驶环境识别能力降低的情况下仍能使与自动驾驶有关的功能尽可能继续。
G06T7/00;G06T7/70;G06T7/80	置物检测方法、装置以及智能柜	发明	本申请实施例提供了一种置物检测方法和装置，智能柜，计算机设备以及计算机可读存储介质；所述方法包括获取智能柜的置物架的实时图像；确定所述实时图像中置物架上放置物品的物品图像；根据所述物品图像在所述实时图像中的相对位置计算所述物品图像对应在置物架平面上的位置参数；根据所述位置参数确定所述放置的物品在置物架中的柜格位置；通过置物架的实时图像来识别出放置物品的物品图像，然后再计算出物品图像在置物架平面上的相对位置参数，从而依据该参数来确定柜格位置，可以识别出物品在置物柜上进出状态，从而降低了智能柜的设备成本，促进了智能柜的推广使用。
G01Q30/20;G01Q30/04	一种基于透射电镜定量分析纳米塑料颗粒的方法	发明	本发明公开了一种基于透射电镜定量分析纳米塑料颗粒的方法，该方法包括如下步骤：将样品进行稀释超声分散，滴在支持膜上，得到各类待检测样品；通过透射电镜首先对待检测样品进行定性分析；通过透射电镜对待检测样品进行定量分析；对其内存在的纳米塑料颗粒进行统计计算纳米塑料颗粒的个数。本发明借助透射电子显微镜，结合TEM的能谱技术，在EDS模式，定性分析完成后便可进行统计和定量分析，运用该定量分析方法所统计得到的纳米塑料颗粒个数与标准原值偏差在10倍以内，符合统计学方法的原则。该方法简单，操作便捷，耗时短，具有很好的实用性和可重复性，是一种可对各类溶液里的纳米塑料颗粒进行定量分析的可靠方法。
G06Q30/02;G06K9/00	资源核销方法、装置、终端及存储介质	发明	本公开提供了一种资源核销方法、装置、终端及存储介质，属于互联网技术领域。方法包括：响应于目标账单的资源转移操作，获取目标用户的人脸图像，目标账单为在目标商家获取物品生成的账单；根据人脸图像，确定至少一个第一资源，至少一个第一资源为目标账号通过互联网平台在目标商家获取的资源，目标账号为目标用户在互联网平台注册的账号；从至少一个第一资源中，获取用于抵扣目标账单的目标资源；通过核销目标资源，对目标账单的资源数值进行抵扣。通过本方案，用户无需通过一系列操作向商家展示该订单信息，从而提高了目标账单的核销效率。
A61B34/20	用于光学手术导航系统视场标定的标定板及标定方法	发明	一种用于光学手术导航系统视场标定的标定板及标定方法。本发明的标定板上表面设置有基本的棋盘格，所述棋盘格由两种不同颜色的正四边形单元格相间排布组成，其中在一种所述特定颜色的正四边形单元格内设置有特征圆，所述特征圆的大小相同且与所在单元格颜色差异明显。通过本发明能精确地获取光学手术导航系统视场之间的变换关系，简便而可靠地完成针对光学手术导航系统视场一致性地联合标定。
G06N20/00;G06K9/32;G06K9/62;G06K9/40	一种基于多卷积核后验的带水印字符的识别方法及系统	发明	本发明提出了一种基于多卷积核后验的带水印字符的识别方法及系统，涉及字符识别的技术领域，其中，一种基于多卷积核后验的带水印字符的识别方法，包括：获取多个样本字符图像，多个样本字符图像包括一部分带水印的字符图像，基于多个样本字符图像获取多个字符模板；获取待识别字符图像，判断是否存在与待识别字符图像对应的字符模板；若是，将与待识别字符图像对应的字符模板作为目标字符模板，通过多种卷积核对待识别字符图像及目标字符模板进行过滤处理，获取卷积核的过滤结果；基于卷积核的过滤结果识别待识别字符图像，具有提高对带水印的字符图像的识别的精准度的优点。
G06T7/62;G06K9/00	行为识别方法、装置、计算机设备及存储介质	发明	本公开提供了一种行为识别方法、装置、计算机设备及存储介质，包括：通过对预先抽取的关键帧图像进行人体检测，确定关键帧图像中的至少一个人体图像以及对应每个人体图像的人体检测框以及与预设重点监测区域的重叠面积；选取重叠面积与人体检测框面积或者重点监测区域面积的面积比大于或等于预设比例的人体检测框为目标检测框；对每个目标人体检测框的目标截取图像进行动作识别，得到检测结果；若检测结果指示存在至少一个目标截取图像包括预设目标动作，则确定所述关键帧图像包括与所述预设目标动作对应的目标行为。这样，通过检测目标动作判断重点监测区域中是否存在异常行动，提高针对重点监测区域的检测效率。
G06N3/08;G06N3/04;G06K9/62	模型训练方法、装置及电子设备	发明	本申请公开了模型训练方法、装置及电子设备，涉及计算机视觉、深度学习等人工智能技术领域。具体实现方案为：获取第一神经网络模型，所述第一神经网络模型基于第二神经网络模型进行剪枝得到，所述第一神经网络模型与任务模型的特征提取网络的结构匹配，所述任务模型用于进行图像识别；对所述第一神经网络模型进行训练；基于训练好的第一神经网络模型，对所述任务模型进行训练。根据本申请的技术，解决了模型训练技术中存在的模型训练效果比较差的问题，提高了模型训练的效果。
G06T7/11;G06N3/08;G06N3/04;G06T7/90;G06K9/62	一种基于混合高斯模型的色选机粘连物料图像分割方法	发明	本发明公开了一种基于混合高斯模型的色选机粘连物料图像分割方法，涉及图像处理技术领域；本发明设置了质量分析模块，该设置用于对原始图像进行质量分析，并获取质量分析标签；质量分析模块通过灰度值的分布来判断初筛图像的质量，为图像分割模块提供数据基础；本发明设置了图像分割模块，该设置通过混合高斯模型对初筛图像进行分割；图像分割模块结合混合高斯模型完成对初筛图像的分割，能够保证对初筛分割图像的分割精度；本发明设置了物料分类模块，该设置对目标图像进行分析获取物料种类；物料分类模块通过分类模型完成对目标图像的识别，能够快速判断物料类别，有助于工作人员对设备和程序进行改进。
G06K9/46;G06K9/00;G06K9/62	一种血红蛋白检测方法、装置和计算机可读存储介质	发明	本发明实施例公开了一种血红蛋白检测方法、装置和计算机可读存储介质；本发明实施例在获取待检测用户的检测图像后，该检测图像包括至少一个指甲的完整图像，对检测图像中指甲进行位置识别，以得到指甲对应的指甲区域，然后，根据指甲区域，在手检测图像中提取出至少一个指甲图像，对指甲图像中指甲的指甲颜色进行检测，以得到待检测用户的血红蛋白的初始检测结果，将初始检测结果进行加权融合处理，得到待检测用户的血红蛋白检测结果；该方案可以提升血红蛋白检测的便捷性。
G06N3/08;G06N3/04;G06K9/00;G06Q50/06;G06K9/62	一种配网现场作业安全带识别方法	发明	本发明公开了一种结合YOLOv4和Inception‑v4的配网现场作业人员系安全带的图像识别方法。通过YOLOv4模型对配网现场作业人员的位置进行检测定位，然后将定位到的配网作业人员从原图像中截取出来；将图像进行比例缩放后再通过Inception‑v4模型对缩放后的图像进行分类识别，获得配网作业人员系安全带的图像，最后采用类激活映射对配网作业人员的安全带进行定位。本发明方法可以实时检测到配网作业人员的安全带，可以替代人工进行检测识别，减少了人工筛查监督的繁重作业，识别结果标明，识别方法准确率高，可应用于监督配网现场作业人员系安全带。
G06N3/08;G06F16/58;G06N3/04;G06F16/583;G06K9/62	一种图像处理方法、装置、设备及计算机可读存储介质	发明	本申请提供了一种图像处理方法、装置、设备及计算机可读存储介质；涉及人工智能技术，该方法包括：获取图像源文件和目标图像尺寸；从图像源文件中，获取各个图层元素对应的元素排布信息；对各个图层元素进行元素识别，获得元素类型，从而获得包括元素排布信息和元素类型的图层元素信息；基于目标图像尺寸和图层元素信息，从图像参考库中匹配参考图像信息，其中，图像参考库是由包括图像尺寸、主体排布信息和主体类型的图像信息构成的；基于参考图像信息，调整图像源文件的画布尺寸和各个图层元素的排布，获得目标图像源文件。通过本申请，能够提升图像源文件的调整效率。
G06T7/80;G06K9/62	确定PTZ摄像装置的内参的方法、装置、设备及存储介质	发明	本申请提供一种确定PTZ摄像装置的内参的方法、装置、设备及存储介质，包括：获取所述PTZ摄像装置拍摄的关于标靶的标靶图像信息，其中，所述标靶被安置于无人机设备上；根据所述标靶图像信息确定所述标靶图像信息中图像特征点的第一坐标信息；获取所述标靶中标靶特征点在标靶坐标系中的第二坐标信息，其中，所述标靶特征点与所述靶标图像信息的图像特征点相对应；基于所述第一坐标信息及所述第二坐标信息确定所述PTZ摄像装置的内参。本申请利用无人机设备实现PTZ摄像装置的自动标定，代替繁琐的逐个设备手动标定的现状，使得标定过程更加简单、灵活，并且精度优于无标定物的自动标定结果。
G06Q50/20;G06K9/00;G06K9/62	考生行为的监控方法、装置、存储介质和电子装置	发明	本发明实施例提供了一种考生行为的监控方法、装置、存储介质和电子装置，其中，该方法包括：从考试场景的目标位置上的考生图像中识别出目标位置上的考生的考生信息；在考生信息与目标位置对应的目标考生信息一致的情况下，对考生图像进行分类，得到目标行为类型，其中，目标行为类型用于指示考生图像中所展示的考生行为所属的行为类型；在目标行为类型为异常行为类型的情况下，发出第一异常信息，其中，第一异常信息用于提示目标位置上的考生的考试行为存在异常。通过本发明，解决了相关技术中存在的对考生行为的监控效率较低的问题，进而达到了提高对考生行为的监控效率的效果。
G06T7/00;G06T7/136;G01N25/72;G06K9/46;G01N21/88;G06T7/13;G06T7/12;B64C39/02	一种用于风机叶片检测的无人机系统及控制方法	发明	本发明公开了一种用于风机叶片检测的无人机系统，包括控制单元、通讯单元、用于对被检测风机叶片进行热成像图像采样进行采样的第一无人机，以及用于对被检测风机叶片进行高清图像采样的第二无人机；是一种用于风机叶片检测的双机设计的无人机系统和方法，能够实现提高检测效率和识别准确率，降低无人机与风机叶片撞击的风险，延长无人机和风机叶片的使用寿命。
G06F3/01;G06F3/0481;G06K9/00;G06Q10/10	日程提醒方法、装置、电子设备及存储介质	发明	本公开提供了一种日程提醒方法、装置、电子设备及存储介质，该方法包括：获取当前采集的现实场景图像并识别所述现实场景图像中的日历区域；基于所述日历区域，获取与所述日历区域的日期信息对应的虚拟日期模型；检测作用在虚拟日期模型上的编辑信息，并生成与所述编辑信息对应的日程提醒信息；其中，所述日程提醒信息用于对所述编辑信息进行提醒。
G06F16/903;G06F16/583;G06K9/62	相似图像的识别方法、装置、计算设备及计算机存储介质	发明	本发明公开了一种相似图像的识别方法、装置、计算设备及计算机存储介质。该方法包括：针对至少两个待识别图像中的任一待识别图像，从待识别图像中选取N个最高灰度级数的第一像素点和N个最低灰度级数的第二像素点，以及选取最大像素点坐标值的第三像素点；根据第三像素点的像素点坐标值、N个第一像素点的灰度级数及像素点坐标值以及N个第二像素点的灰度级数及像素点坐标值，生成待识别图像对应的图像身份标识信息；计算至少两个图像身份标识信息的匹配度，若匹配度大于或等于预设阈值，则确定至少两个待识别图像为相似图像，有效地降低了计算量，降低资源消耗，节省了各方面成本，而且还提高了识别效率，同时也保证了识别准确率。
H04N5/232	图像处理方法、装置、设备、介质及程序产品	发明	本申请提供了一种图像处理方法、装置、设备、介质及程序产品，通过获取至少一个参照图像以及与参照图像对应的第一场景特征，然后根据第一场景特征以及目标设备的当前状态，确定并输出指引信息，指引信息用于指引用户构建第二采集场景，第二采集场景对应的第二场景特征包括第一场景特征，当检测到第二采集场景构建完成时，控制目标设备采集至少一个目标图像，再根据至少一个参照图像以及至少一个目标图像，调整目标设备的图像处理参数，以使目标设备采集和/或显示的图像满足预设画质要求。解决了如何对各类型的图像处理设备进行图像处理参数的快速调整的技术问题。达到了无需逐个设置图像处理参数，快速统一多个设备的图像画质的技术效果。
G06N3/08;G08G1/095;G06K9/46;G06K9/00;G06K9/62	一种基于深度学习的驾培用红绿灯检测系统	发明	本发明涉及红绿灯检测，具体涉及一种基于深度学习的驾培用红绿灯检测系统，包括控制器，控制器通过图像预处理模块接收训练图像获取模块、检测图像采集模块分别发送的训练图像、检测图像，控制器与用于对训练图像进行特征采集的第一图像特征采集模块相连，控制器与用于构建信号识别模型的识别模型构建模块相连，控制器与用于接收并核对信号识别模型识别结果的识别结果核对模块相连，控制器与用于根据核对结果对信号识别模型进行优化的识别模型优化模块相连；本发明提供的技术方案能够有效克服现有技术所存在的无法准确有效识别交通信号灯状态的缺陷。
G06T7/30;G06T7/10;G01N25/72;G01J5/48;G06T7/80	一种风电场箱式变压器三维温度场测量与诊断方法	发明	本发明公开了一种风电场箱式变压器三维温度场测量与诊断方法，测量设备和诊断方法，测量设备包括双目红外成像仪和计算机平台组成，通过双目红外成像仪获取设备的温度信息，经SIFT算法进行角点匹配并进行红外图像匹配，通过空间点重构算法计算得到三维表面温度信息；获取箱式变压器各部件器件耐温阈值及工作范围，使用图像分割算法根据器件的不同区域进行温度场的网格化分割，通过图像识别比对获得相应网格区域元件的工作温升。其技术方案要点是，利用红外成像仪作为信息获取硬件设备，通过热传导方法进行箱式变压器的三维温度场重建，使用神经网络对三维温度场进行网格化对比实现对各设备器件不同耐温区域的分区域故障诊断的方法。
H04N7/18;H04N5/232;B63C9/00	内湖溺水人员紧急救援指示系统	发明	本发明涉及紧急救援安全性保障的辅助技术领域，具体涉及内湖溺水人员紧急救援指示系统，包括牵引模块、拍摄模块、处理模块、显示模块和多个弹性的浮动模块，牵引模块连接救援设备与救援人员并进行牵引，浮动模块等间距分布在牵引模块上，浮动模块在受到预设强度的水压力时进水并检测湿度值；拍摄模块对牵引模块和浮动模块在水里的图像信息进行拍摄，处理模块根据标识信息匹配出浮动模块在牵引模块上的位置信息，处理模块根据位置信息获取救援人员在水下的深度值，处理模块获取图像信息并将深度值添加至图像信息上，处理模块将添加深度值的图像信息发送至显示模块。本发明及时准确地发现救援人员在水下救援时的异常情况，保证救援人员的安全性。
G06Q10/04;G06Q10/06;H04L29/08;G06Q10/00;G06Q30/00;G06Q50/02	一种基于农业物联网的农业监管平台	发明	本发明公开了一种基于农业物联网的农业监管平台，传感器按一定阀值埋设在种植地，用于实现种植地种植环境参数的采集，并将采集到的种植环境参数经无线反馈至智控终端，智控终端通过种植环境参数评估，生成对应区域的水肥需求，并根据所述水肥需求生成对应的无人机灌溉施肥路线，所述无人机用于实现灌溉、施肥、施药，并实现作物生长图像的采集，智控终端通过作物生长图像的识别实现作物病害的识别以及作物生长情况的评估，并根据作物病害的识别结果生成对应的无人机施药路线，根据作物生长情况的评估结果生成对应区域的无人机补肥路线。本发明可以在最小资源使用的情况下，最大限度内提高作物产量，改善农产品的品质，避免药肥的过度施用。
G06F16/435;G06F16/438;G06F16/483	多媒体相册生成方法、系统、计算机存储介质及电子设备	发明	本申请提供一种多媒体相册生成方法、系统、计算机存储介质和电子设备，主要包括根据各用户对应的各用户信息，确定各所述用户对应的各标准图像；针对位于各预设区域内的各用户，执行多媒体数据获取操作，获得各用户对应于各预设区域的各多媒体数据；根据各用户对应的各标准图像，识别各多媒体数据各自对应的用户，并合并同一用户的各多媒体数据，获得各用户对应的各多媒体相册。本申请可适用于制作游客影集，以提供更佳的游玩体验。
H04N21/41;H04N21/81;G06K9/00;H04N21/422	基于图像识别技术的机顶盒用户界面自动测试方法	发明	本发明涉及一种机顶盒用户界面自动测试系统和方法。利用本系统，进行机顶盒用户界面测试时，测试人员无需使用遥控器手动操作并人工观察界面切换结果，这一过程利用本系统自动完成。系统测试完毕后，输出测试报告。本发明通过软件控制红外发射器发送按键操作用户界面，界面切换后利用图像识别技术识别当前的界面，与软件中配置的界面比对，从而判断界面切换是否成功。可以有效的降低测试人员的工作强度。
G06T7/00;G06T5/20;G06T7/60;G06T7/73;G06T3/00;G06T7/90;G06T7/13	低温绝缘超导电缆径向分析系统及方法	发明	本发明涉及一种低温绝缘超导电缆径向分析系统，包括：定向切割设备，用于采用与待检测的低温绝缘超导电缆的走向方向垂直的切割方向截取待检测的低温绝缘超导电缆的一段，所述低温为液氮温区；分布判断设备，用于在接收到的末次处理图像中识别第一参考像素和第二参考像素之间最短曲线经过的像素的数量以作为间距像素数量，以在所述间距像素数量小于等于设定数量限量时，发出径向等距信号。本发明还涉及一种低温绝缘超导电缆径向分析方法。本发明的低温绝缘超导电缆径向分析系统及方法结构简单、方便实用。由于采用了基于针对性的视觉定位机制，从而实现了对当前检验批次的低温绝缘超导电缆的内部各层部件的布局均匀程度的有效判断。
G06N3/08;G06N3/04;G06F16/903;G06K9/34;G06K9/32	车票识别方法、车票识别系统及计算机可读存储介质	发明	本发明提供了一种车票识别方法、车票识别系统及计算机可读存储介质。涉及车票识别领域，具体包括：获取包括有至少一张待识别车票的车票承载图像；将车票承载图像输入至CenterNet模型，基于CenterNet模型确定出所有车票图像在车票承载图像上的位置，并提取出所有车票图像；将提取出所有车票图像的摆放角度调整至预设角度；从提取出的所有车票图像中识别出每一张车票图像中的车票文字信息；基于车站车次票价信息库和身份证姓名信息库对识别出的车票文字信息进行检验并进行纠正，将检验完成或纠正完成后的车票文字信息作为识别结果进行输出。该方法，能够将图像中的车票信息从包含桌面、书本等背景的自然场景图像中提取出来，支持了自然场景中多张车票识别。
B65G47/90;G06T7/70	基于图像识别与定位技术的自动抱夹装卸搬运方法和设备	发明	本公开的实施例公开了基于图像识别与定位技术的自动抱夹装卸搬运方法和设备。该方法的一具体实施方式包括：响应于检测到控制指令，采集上述抱夹装置上抱夹臂的位置信息，上述控制指令用于指示上述抱夹装置将目标物体移动至指定位置；基于上述位置信息控制上述抱夹臂移动至上述目标物体；响应于检测到上述抱夹臂和目标物体之间的压力数据，基于上述压力数据控制上述目标物体移动至上述指定位置。该实施方式提高了移动目标物体的准确性和效率。
G06T7/00;G06N3/08;G06N3/04;G06T7/181;G06K9/62	一种基于Mask R-CNN的斑马鱼形态学分类方法	发明	本发明涉及一种基于Mask R‑CNN的斑马鱼形态学分类方法，应用于斑马鱼形态学分类领域，针对现有斑马鱼形态学观察方法非常耗时且评价标准不明确的问题，本发明首先获取斑马鱼幼鱼形貌表型图像数据；使用imgaug进行数据扩增，搭建Mask R‑CNN实例分割网络对数据集进行训练，将训练好的模型用于斑马鱼幼鱼形貌图像的识别及形态学分类。与现有方法相比，本发明可实现对斑马鱼幼鱼形貌图像的快速识别和分类，完成对斑马鱼幼鱼形态学的自动分析，能够有效节约时间成本，帮助降低研究人员的主观判断误差，实用性强、准确率高、普适性强。
G06T7/00;G06T7/11;G06T7/136;G06T7/187;G01N21/88;G06K9/62	基于计算机视觉的结构件焊缝检测方法	发明	本发明涉及计算机视觉技术领域，具体涉及一种基于计算机视觉的结构件焊缝检测方法。该方法包括：采集拼装完成的结构件图像，利用神经网络识别出结构件图像中存在焊缝的目标图像；根据目标图像对应的神经网络获取目标图像以焊缝为敏感区域的类激活图；对类激活图的灰度图像进行阈值分割，得到焊缝的最小外接矩形；对最小外接矩形进行扩增，获取焊缝分割区域，在目标图像中裁剪出焊缝分割区域作为焊缝参考图并分区；通过计算焊缝参考图中每两个像素点之间的颜色距离、空间距离和类激活差异获取每两个像素点之间的综合差异，依据综合差异和分区的数量对焊缝参考图进行超像素分割，得到焊缝区域。本发明实施例能够提高超像素分割的准确性。
G06N3/08;G06N3/04;G06K9/00;G06K9/62	人脸识别模型的训练方法及装置、存储介质、终端	发明	一种人脸识别模型的训练方法及装置、存储介质、终端，所述方法包括：步骤一：获取样本人脸图像，所述样本人脸图像具有人脸身份标签；步骤二：从多个预测网络中选择当前预测网络，采用骨干网络计算所述样本人脸图像的人脸特征向量，将所述人脸特征向量输入至所述当前预测网络，以得到当前预测结果，并根据所述人脸身份标签和所述当前预测结果更新所述骨干网络；步骤三：判断是否遍历所述多个预测网络，如果是，则继续执行步骤四，否则返回至步骤二，直至遍历所述多个预测网络；步骤四：判断是否满足预设停止条件，如果是，则得到训练后的人脸识别模型，所述训练后的人脸识别模型包括更新后的骨干网络。本发明的方案可以提高人脸识别模型的性能。
G06T7/00;G06N3/04;G06T1/20;G06K9/62	缺陷检测方法和设备	发明	实施方式包括一种处理物理样本的图像以识别成像的物理样本上的缺陷的设备、方法以及计算机可读介质。该方法包括：执行对生成器神经网络的无监督训练，以生成输入图像的无缺陷重建；获取产品或材料的目标物理样本的实时图像；将实时图像输入至经训练的生成器神经网络以生成实时图像的无缺陷重建；将所生成的实时图像的无缺陷重建与所获取的实时图像进行比较以确定差异；在所确定的差异的位置处识别目标物理样本上的缺陷。其中，由叠加的缺陷图像数据引起的每个训练数据图像与相应父图像之间的差异量根据训练条件从最小值增长到最大值。
G06K9/62	类人化图像识别方法和系统	发明	本发明公开了一种类人化图像识别方法和系统，通过将真实场景的图像数据分类投入训练，得到独立的算法模块，提高算法的精确度，再结合人类的思维逻辑，引入逻辑判断，在算法模块外增加逻辑判断，自动选择合适的算法模型，提高算法模块的匹配性，从根本上解决真实应用场景中距离、光照、角度、形状等干扰因素对图像识别的影响，减少算法无法适应真实应用场景中距离、光照、角度、形状变化所引起的误报、错报、漏报和重报问题。
H04N7/18;G06N3/08;G06N3/04;G06K9/00;G06Q50/06;G06K9/62	输电线路全景智能巡检系统	发明	本申请提供了一种输电线路全景智能巡检系统。该系统包括：前端数据采集系统，包括一台云台摄像机，云台摄像机安装在输电基塔上，云台摄像机至少用于拍摄输电线路本基杆塔、两侧对端杆塔、附近杆塔通道和绝缘子，且云台摄像机对拍摄得到的图像进行初步识别得到识别结果；主站监控平台，与前端数据采集系统通信，前端数据采集系统将云台摄像机抓拍到的图像和识别结果传送至主站监控平台，主站监控平台对图像中的隐患进行二次识别，识别出隐患。本方案实现了对输电线路的全景智能巡检，大大降低了现场人员巡视工作，节约了成本，通过云台摄像机的初步识别和主站监控平台的二次识别，加快了隐患的识别速度。
G06F16/583;G06F16/51	笔记内容处理方法、装置、设备和介质	发明	本申请公开了一种笔记内容处理方法、装置、设备、介质和程序产品，涉及互联网领域，尤其涉及计算机视觉、NLP、深度学习和智能搜索技术。具体实现方案为：获取带有至少一个标记信息的笔记内容的图像，其中，所述标记信息用于对所述笔记内容中的关键信息进行标注；从所述图像中识别所述标记信息，以及每个标记信息对应的笔记内容；将所述每个标记信息及其对应的笔记内容对应建立索引，其中，所述索引用于根据所述标记信息对所述笔记内容进行检索。本申请能够减少用户在记录笔记时的重复性工作，提高笔记记录的效率，同时，还可以降低用户在检索时对关键文本的记忆负担，提高笔记检索的效率。
G06N3/08;G08B13/196;G06K9/00	基于智能网关的输电线路外力破坏监测方法和装置	发明	本申请涉及一种基于智能网关的输电线路外力破坏监测方法，所述方法包括：获取针对输电线路设备采集的环境图像；所述环境图像表征所述输电线路设备所处位置预设范围内的环境状态；调用所述智能网关中的模型接口，通过所述模型接口中封装的图像识别模型基于所述环境图像，识别所述输电线路设备所处位置预设范围内是否存在破坏对象；所述破坏对象为对所述输电线路设备造成破坏的对象；当确定所述输电线路设备所处位置预设范围内存在破坏对象时，发送针对所述输电线路设备的预警信息，实现了输电线路设备的实时损毁防范，及时发现妨碍输电线路设备正常运行的因素并作出警示，将事后处理转变为事前预防，提高了防范效率。
G06N3/08;G06N3/04;G06K9/00;G06K9/62	行人重识别方法、装置、电子设备及可读存储介质	发明	本申请公开了一种行人重识别方法、装置、电子设备及可读存储介质。其中，方法包括预先构建专家网络和行人重识别初始模型，利用专家网络对行人重识别初始模型的分类标签和嵌入层进行知识监督，从而将专家网络获得的知识迁移至行人重识别初始模型，得到训练好的行人重识别初始模型；删除该行人重识别初始模型的分类层，得到行人重识别模型。将待识别图像输入至行人重识别模型，得到待识别图像的嵌入特征，通过对嵌入特征与数据库中各检索图像的嵌入特征进行比对，得到待识别图像的识别结果。本申请可在不增加网络模型的参数量和计算量的前提下，实现精准、高效地行人重识别。
G06N20/00;G06K9/00;B60W60/00	基于图像识别的车辆控制方法及装置	发明	本发明公开了一种基于图像识别的车辆控制方法及装置。其中，该方法包括：采集位于当前道路上的无人驾驶车辆在道路的预定区域内的图像；从图像中识别出无人驾驶车辆与当前道路上的至少一条车道线之间的距离数据；通过驾驶决策模型，确定与距离数据对应的驾驶策略，其中，驾驶策略为使用多组训练数据通过机器学习训练得到的，多组训练数据中的每组训练数据均包括：距离数据以及与距离数据对应的驾驶车辆；控制无人驾驶车辆按照驾驶策略行驶于当前道路。本发明解决了相关技术中无人驾驶车辆的无法作为比较准确的驾驶决策，存在安全隐患的技术问题。
G06N3/08;G06N3/04;G06K9/62	一种医学图像的识别与分类的方法及终端	发明	本发明公开一种医学图像的识别与分类的方法及终端，根据获取的医学图像确定样本集；对所述样本集进行特征提取，得到深层特征与浅层特征；根据所述深层特征与浅层特征建立医学图像识别分类模型，基于所述样本集对所述医学图像识别分类模型进行训练并优化，得到优化后的医学图像识别分类模型；根据所述优化后的医学图像识别分类模型对待处理的医学图像进行识别与分类，由于提取特征时使用的特征提取网络为深度学习网络，因此从根本上消除了训练网络梯度消失与爆炸的问题，使信息能够在所搭建的网络的高层和低层之间畅通传递，从而能够快速并准确地对医学图像进行识别与分类。
G06N3/04;G06K9/00	一种人体姿态智能识别方法及计算机设备	发明	本发明一方面提供一种人体姿态智能识别方法，该方法基于设置在办公场景中的摄像设备用于人体姿态智能识别，包括：S1、获取摄像设备采集的预设周期内的视频流；S2、根据视频流和目标人体，获取目标人体的叠影图像；S3、根据目标人体的叠影图像，识别目标人体的姿态。为人体姿态识别提供了一种新的解决方案，并且加强了人体姿态识别的精度和智能程度。本发明另一方面提供一种计算机设备。
G06K9/46;G06K9/34;G06K9/32;G06K9/20;G06K9/40;G06K9/62	一种基于模板旋转匹配的指针仪表读数的方法及系统	发明	本申请公开了一种基于模板旋转匹配的指针仪表读数的方法及系统，其涉及仪表智能读数技术领域，该方法包括：获取包含指针仪表图形的采集图像；基于模板旋转匹配法定位并截取所述采集图像中的所述指针仪表图形；对所述指针仪表图形进行处理，得到所述指针仪表图形的二值图像；根据所述二值图像，识别获取指针旋转中心点和指针长度；基于所述指针旋转中心点和所述指针长度获取指针位置、仪表起始刻度和仪表终止刻度；基于所述指针仪表图形中的刻度分布，根据所述指针位置、所述仪表起始刻度和所述仪表终止刻度计算仪表读数。本申请具有获取所有指针仪表的读数所消耗的人力较少的优点。
G01C21/26;G06K9/00	车载导航起始点确定方法、装置、计算机设备和存储介质	发明	本申请涉及一种车载导航起始点确定方法、装置、计算机设备和存储介质。所述方法包括：在车辆行驶过程中获取车道路面图像；识别车道路面图像，得到车辆的当前行驶车道；根据当前行驶车道，确定车道路面标记；根据当前行驶车道、车道路面标记确定车载导航起始点信息。采用本方法将车载导航的起始点定位准确度确定在车道级别，能够准确获取车道信息和车道转向信息，避免造成仅定位至在哪条道路上而出现的导航起始点信息不准确的情况，造成导航结果不合理而无法被执行的情况，导致用户行驶不方便。
G06N3/08;G06N3/04;G06K9/46;G06K9/00;G06K9/32;G06K9/62	环形交叉口识别方法及装置，电子设备及存储介质	发明	本发明提供了一种环形交叉口识别方法及装置，电子设备及存储介质，其中，所述包括：以预设滑动窗口从路网中截取第一道路区域；将所述第一道路区域输入至预先训练的环形交叉口识别模型中；在所述环形交叉口识别模型的输出结果指示所述第一道路区域中包含环形交叉口的情况下，在所述第一道路区域中将所述输出结果标记的环形交叉口的边框向外侧扩充第一预设尺寸，截取得到目标道路区域；在所述目标道路区域中识别环形交叉口；将识别到的环形交叉口的图像数据映射为矢量数据。本发明提供的环形交叉口识别方法，能够提升路网中环形交叉口识别的准确度。
G06F16/78;G06F16/783;G06F16/738;G06F16/71;G06K9/00	语义视频图像的生成方法、播放方法及相关装置	发明	一种语义视频图像的生成方法、播放方法及相关装置，该语义视频图像的生成方法，包括：对当前帧图像进行图像识别，以识别出当前帧图像中的各个物体对象，以及各个物体对象的语义信息；为识别出的各个物体对象分配唯一的ID，并建立对应关系；分别确定各个物体对象在当前视频帧图像中所占区域的位置，得到各个物体对象的区域位置信息；在一空白图像中确定各个物体对象对应的图像区域，并将图像区域中的每一个像素点的颜色值赋值为对应的ID，得到语义索引帧图像；根据语义索引帧图像和各个物体对象的语义信息，生成语义参考视频帧图像；将各帧的语义参考视频帧图像与原始视频进行帧时序相关处理，得到语义视频图像。
G05D1/10	一种基于无人机的光伏组件积灰检测系统及检测方法	发明	本发明涉及光伏电站监控技术领域，公开了一种基于无人机的光伏组件积灰检测系统，包括监控服务器、多个监控摄像头以及一个以上的无人机，其中监控摄像头和无人机均通过通信网络连接监控服务器，监控服务器连接无人机控制服务器，无人机控制服务器用于控制无人机飞行；监控摄像头用于拍摄光伏组件上空通过的飞行物，监控服务器基于监控摄像头拍摄的图像处理获得复原的飞鸟的飞行路径，无人机控制服务器用于控制无人机采集复原的飞鸟的飞行路径上的光伏组件的表面图像，基于采集的光伏组件的表面图像判断光伏组件表面是否存在鸟类粪便，并对表面存在鸟类粪便的光伏组件进行记录，运维人员能够针对性的对光伏组件进行清洁。
G06T7/30;G06N3/08;G06N3/04;G06T7/62;G06K9/00;G06T7/13	一种智能感知车内有宠物时保障行车安全的方法及系统	发明	本发明公开了一种智能感知车内有宠物时保障行车安全的方法及系统，通过建立常见的宠物猫、宠物犬、触摸手势图片的识别模型，将车辆内控制区域接受到触控操作时采集到的RGB图片与红外图片进行识别，自动判断车辆是否响应触控操作，有效的提高了行车过程中的安全性。
G06Q50/08;G06Q10/06;G06F21/64;G06F21/60	一种用于智能建筑的智能化监理验收管理系统	发明	本发明涉及验收管理系统，具体涉及一种用于智能建筑的智能化监理验收管理系统，通过图像识别检测模块能够从验收图像准确识别出待验收区域，并提取出相关检测数据，利用验收信息生成模块生成相关验收信息，并对相关验收信息进行上链操作，从而能够保证验收项目最终验收结果的准确性，服务器对验收规则、验收信息进行上链操作，同时数据加密模块通过认证方的公钥对上链数据进行加密，认证方通过私钥在数据解密模块上对链上数据进行解密，并对解密数据进行认证，能够充分满足用户对个性化设计数据隐私的需求；本发明提供的技术方案能够有效克服验收结果准确性较差、无法对建筑工程质量进行综合性评估、不能满足用户对个性化设计数据隐私需求的缺陷。
G06N3/08;G06F8/20;G06F9/445;G06N3/04;G06F9/448;G06F8/38	一种基于python深度学习算法的视觉识别方法	发明	本发明公开一种基于python深度学习算法的视觉识别方法，后台使用python深度学习算法，构建神经网络，完成视觉识别任务；中间层使用c++加载python运行环境，通过dll打包的方式提供对于python的运行环境管理及调用接口；前台使用.net的界面框架，构建结果显示、配置管理界面，本发明首先是将图像识别与结果展示分离，可以针对业务变更灵活地调整识别程序或软件界面；同时，由于python神经网络进行图像识别，可以完成复杂的视觉识别任务，如瑕疵检测、喷码识别等；然后，由于使用c++的d l l动态链接库托管python代码，可以被.net内存式调用，避免了通信延时。最后，基于.net的界面框架，可以构建出美观易用的软件界面，大幅降低客户的学习和使用成本。
A61C7/14;A61C7/00	基于图像识别的智慧托槽定位方法、装置、系统、终端及介质	发明	本申请提供基于图像识别的智慧托槽精准定位方法、装置、系统、终端及介质，采集待矫正牙齿的图像；从所述待矫正牙齿的图像中识别并分离所述待矫正牙齿的牙冠；识别所述牙冠的牙体中心点和牙长轴；根据所识别的牙体中心点和牙长轴圈定感兴趣区域，并使所述牙体中心与感兴趣区域的中心相重合；基于所述感兴趣区域，对用于矫正牙齿的正畸托槽进行横向定位、纵向定位及轴倾角定位，并输出定位信息。本发明基于图像识别技术，通过对正畸托槽分别进行横向定位、纵向定位及轴倾角定位等，实现正畸托槽的实时精准定位。本发明提供的技术方案，可实现托槽定位的零误差，而且由人工智能通过自学习来实现，无需相关人员长时间的培训，提高定位效率和精度并降低了成本。
A63B23/16;A63B71/06	一种基于手部识别的脑认知康复机器人系统及训练方法	发明	本发明涉及一种基于手部识别的脑认知康复机器人系统及训练方法，其中所述康复机器人系统，包括摄像头模块、处理器模块、显示器模块、舵机模块以及机械臂，所述摄像头模块安装在机械臂末端，用于捕捉患者输入的手势图像信息并上传至处理器模块，处理器模块通过内部算法完成对所述手势图像处理和手势识别，并将手势识别的过程及结果显示在显示器上，所述机械臂与舵机模块连接，系统具有自动定位识别功能，能自动定位识别患者手部位置所在并调整摄像头位置捕捉到患者完整的手部图像，具有人机交互性强、训练范围广的效果，能够节省人力物力，人性化且兼具趣味性，具有很好的应用前景。
G01D21/02;A01K11/00;G06K9/32;G06K9/20;B41J3/44;A01K29/00	基于喷涂字符和图像识别的群猪个体识别系统和方法	发明	本发明公开了基于喷涂字符和图像识别的群猪个体识别系统和方法，包括中央处理系统、第一喷涂识别控制机构和第二图像采集设备；第一喷涂识别控制机构设置在猪生长舍入口处可封闭的入口通道上，包括第一字符喷涂装置和第一图像采集设备；第二图像采集设备设置在猪生长舍内群猪活动区域上方；第一图像采集设备、第一字符喷涂装置和第二图像采集设备分别连接中央处理系统，由中央处理系统控制进行工作。本发明使得群猪个体识别在无接触的情况下即可完成，能够减少人工干预导致的生猪应激反应和降低生猪感染疾病的风险。
G06K9/46;G06K9/00;G06K9/32;G06K9/62	结合显著区域检测的场景分类方法、系统、设备及介质	发明	本发明公开了一种结合显著区域检测的场景分类方法、系统、设备及介质，场景分类方法包括：短视频图像处理步骤：对短视频图像进行抽帧提取获得多个视频帧，根据多个所述视频帧获得具有对应多个视频帧的多个图片信息的图像数据集；非显著区域获取步骤：通过显著区域检测对每一图片信息的显著区域和非显著区域进行识别并对非显著区域进行增强处理；分类识别步骤：通过resnet‑32网络结构对每一所述图片信息的非显著区域进行分类识别获得每一图片信息的图像场景概率；图像概率处理步骤：根据每一图片信息的图像场景概率计算获得短视频图像的每一场景类别的场景概率。通过本发明能够提高短视频图像的识别准确率及分类性能。
G06N3/04;G06K9/34;G06K9/00;G06K9/32;G06K9/62	应急车道的识别方法、系统及装置	发明	本发明公开了一种应急车道的识别方法、系统及装置，其中，所述方法包括：获取目标图像的道路分割结果，并提取所述道路分割结果的第一特征；所述道路分割结果用于展示包含应急车道的道路；提取所述目标图像的第二特征，并叠加所述第一特征和所述第二特征，以基于叠加后的特征识别所述目标图像中的车道数量；根据识别出的所述车道数量，确定所述目标图像的道路中应急车道所占的区域。本发明提供的技术方案，能够提高应急车道的识别精度。
G06N3/04;G06K9/00;G06K9/62	基于视频的微表情识别方法、装置、设备及存储介质	发明	本发明涉及微表情识别技术领域，本发明公开了一种基于视频的微表情识别方法、装置、设备及存储介质，所述方法包括：通过实时获取待识别视频；通过对待识别视频进行人脸时序提取，得到时序片段；通过三维卷积神经网络对时序片段进行图像时序特征提取，得到特征向量矩阵组；获取通过图神经网络模型训练完成的区域关联矩阵组，并将区域关联矩阵组和特征向量矩阵组融合，得到待分类向量；对待分类向量进行微表情识别，得到与待识别视频对应的微表情结果。因此，本发明实现了通过三维卷积神经网络从空间维度和时间维度，以及通过体现人脸中重点区域之间的关联关系的区域关联矩阵组，自动识别出人物的微表情类别，提高了微表情识别的准确率和质量。
G06K9/00;G06K9/62	一种车辆匹配方法、装置、设备及介质	发明	本申请公开了一种车辆匹配方法、装置、设备及介质。该方法先获取目标车辆发送的车辆位置以及发送该车辆位置时的发送时刻；然后计算车辆位置与图像采集设备在地面的投影位置之间的目标水平距离和目标垂直距离；进而得到以投影位置为原点的车辆位置对应的第一实际坐标；将车辆位置转换为目标车辆在发送时刻对应的道路图像中的第一像素坐标；接着比对第一像素坐标与候选车辆的第二像素坐标，得到像素坐标间距离；比对第一实际坐标与候选车辆的第二实际坐标，得到实际坐标间距离；最后根据实际坐标间距离和像素坐标间距离，从道路图像中识别目标车辆。该方法能够针对接收的车辆信息与道路图像的车辆信息进行目标车辆的车辆匹配。
B25B13/46;G06T7/00;B25B21/00;B25B23/142;B25B23/14;G06T7/73;G06K9/62	一种车辆的螺丝扭力确定方法及扭力扳手	发明	本发明涉及车辆技术领域，公开了一种车辆的螺丝扭力确定方法及扭力扳手。该方法包括：获取与车辆的零部件对应的目标图像，根据目标图像，提取螺丝特征信息，根据螺丝特征信息，确定与螺丝特征信息对应的螺丝扭力。由于本实施例能够自动确定螺丝扭力以装卸螺丝，无需人工查看维修手册以确定螺丝扭力，因此，本实施例能够提高装卸螺丝的效率，并且能够避免人为选错螺丝扭力而损伤螺丝或未能够有效地固定工件。
A61B5/16;A61B5/01;A61B5/00;A61B1/00;A61B1/227;A61B1/04	情绪评估方法、装置、电子设备和计算机可读存储介质	发明	本申请公开了一种情绪评估方法、装置、电子设备和计算机可读存储介质。方法包括：获取目标对象的耳部生理数据，所述耳部生理数据包括目标耳温以及耳内组织的目标图像；对所述目标图像进行特征提取处理，得到耳部视图特征；将所述耳部视图特征以及所述目标耳温输入至预先训练的分类模型中，得到分类结果，所述分类结果用于表征所述目标对象的情绪偏向。本申请实施例提供的技术方案能够提升情绪评估的灵活性。
G06N3/08;G06N3/04;G06K9/00;G06K9/62	基于人体骨架和局部图像的工业包装行为识别方法	发明	本发明公开基于人体骨架和局部图像的工业包装行为识别方法。首先使用AlphaPose对监控画面中的工人进行骨架提取，获得含有多个连续骨架信息的骨架序列，再将骨架序列数据输入至DGNN预测当前工人的行为，同时根据AlphaPose估计的骨骼关节中手腕的位置对原图进行裁剪并得到两个局部图像，并分别将对应数量的左右手的局部图像输入至A‑ResNet来获取特征矩阵，再分别将对应数量左右手的特征矩阵输入至LSTM进行分类。根据DGNN和LSTM的结果来判定两种不同的配件是否都已装箱成功。本发明解决了工业生产包装过程中装箱动作识别困难的问题，利用了局部图像视频，能够准确识别工人的生产行为。
G06T7/00;G06F30/20	一种溯源仿真模型关键影响因素的方法和装置	发明	本发明提供了一种溯源仿真模型关键影响因素的方法和装置，该方法包括：基于待识别区域所包括的原始参数数据，生成至少两个参数矩阵；原始参数数据中包括至少两个影响因素；利用预先构建的仿真模型，针对至少两个参数矩阵得到待识别区域的至少两个仿真图像；针对至少两个仿真图像中每一个仿真图像分别进行特征计算，得到每一个仿真图像的特征评价结果；识别至少两个仿真图像中每一个仿真图像是否包括指定目标，得到每一个仿真图像的识别结果；根据至少两个参数矩阵、每一个仿真图像的特征评价结果和每一个仿真图像的识别结果，从至少两个影响因素中确定出关键影响因素。本方案能够快速准确地确定出影响仿真模型的关键影响因素。
G06T7/187;G06T7/13;G06T7/12	一种基于机器视觉的紧固件计数设备及方法	发明	本发明公开了一种基于机器视觉的紧固件计数设备及方法，包括抖料机构、传送机构、第一相机、第二相机、补料带、工控机、编码器、收料传送带、第一光源和第二光源，抖料机构进料后，紧固件经传送机构经过第一相机工位，第一相机在第一相机工位进行实时地图像采集与图像处理，进行粗计数与停料位置的计算；紧固件经传送机构的运输，正好经过第二相机工位，第二相机在第二相机工位进行图像采集与处理，进行精计数，得出紧固件的精计数结果，同时比对第一相机工位检测结果，避免惯性导致的计数误差；补料带装有编码器，通过编码器实时控制补料带补料直至补料完毕，工控机控制补料带停止工作。本发明具有计数精度、应用范围广的优点。
G06F16/901;G06K9/00;G06K9/20;G06K9/62	手写文字质量检测方法、装置、设备及存储介质	发明	本发明涉及人工智能，提供一种手写文字质量检测方法、装置、设备及存储介质。该方法能够获取待检测图像，识别待检测图像中的待检测文字，确定待检测文字在待检测图像中的文字大小作为待检测文字大小，从预设搜索树中遍历出与待检测文字匹配的多个标准文字及每个标准文字的标准文字大小，根据待检测文字大小及标准文字大小对待检测文字进行尺度调整，得到目标文字，从预设搜索树中获取每个标准文字的标准特征向量，根据预设搜索树及目标文字的文字特征生成目标特征向量，根据目标特征向量及标准特征向量生成书写得分。本发明能够提高所述书写得分的确定准确度。此外，本发明还涉及区块链技术，所述书写得分可存储于区块链中。
G01B7/16;G01B7/02;G01S7/41;G01L5/00	基于雷达系统的铁路接触网测量方法及接触网测量系统	发明	本申请涉及一种基于雷达系统的铁路接触网测量方法及接触网测量系统，所述方法应用于包括相互通信的主雷达、从雷达以及主控装置的接触网测量系统，通过主控装置控制两个雷达同步工作，采集相同目标在相同时刻不同视角下的雷达回波，并进行脉冲压缩，然后识别接触网在脉冲压缩图像中的波峰位置，接着利用时间差分干涉技术对波峰复数散射数据做干涉处理，分别得到接触网相对于两个雷达的位移量，然后通过求解二元方程得到接触网的导高形变和拉出值形变，最后通过对导高和拉出值的频谱分析估计接触网的力学参数，本方法具有远程非接触、测量精度高、高效实时性强、操作部署便捷等优点。
G06T7/00;G06T7/246;G16H30/20;G06V10/77;G06K9/62	用于分析周期性生理活动的图像序列的方法、系统和介质	发明	本公开涉及一种用于分析周期性生理活动的图像序列的计算机实现的方法、系统和介质。所述方法包括：接收来自成像装置的所述图像序列，所述图像序列包含多个图像；所述方法还包括在选定图像中识别一个以上的特征部，所述一个以上的特征部响应于所述周期性生理活动而运动；所述方法还包括由处理器在所述图像序列的其他图像中检测相应的特征部；以及由所述处理器基于所述特征部的运动来确定所述图像序列中的选定图像的相位。
A61M1/00;B25J11/00;B25J9/16;B25J18/02;B25J19/02	一种具备自动规划抽脂功能的机器人系统	发明	本发明公开了一种具备自动规划抽脂功能的机器人系统。该机器人系统包括双目摄像头(1)，可伸缩机械臂(2)，可伸缩机械臂(3)，抽脂端(4)，抽脂液收集装置(5)，三角吸盘(6)，消毒装置(7)，床体(8)，架台(9)，抽脂针头(10)，可伸缩注射器(11)，喷涂器(12)，电磁铁(13)，超声探头(14)；本发明机器人既可以完全自主完成脂肪层检测、抽脂规划以及抽脂操作，也可以人工操作抽脂。本发明的机器人精确安全，避免了抽脂操作效果受抽脂操作者主观熟练程度的影响，可以避免抽脂手术后的感染、不对称及凸凹不平，皮肤麻木，皮肤坏死或脂肪栓塞。
G06K9/00;G06T5/00	安检图像去伪影方法、装置、安检机、电子装置和介质	发明	本申请涉及一种安检图像去伪影方法、装置、安检机、电子装置和介质，其中，该安检图像去伪影方法包括:获取待显示的安检图像；在安检图像中检测包裹，确定对应的检测结果，其中，检测结果包括安检图像中无包裹的第一区域；从安检图像所对应的第一扫描线图数据中，检测出与第一区域所对应的第一扫描线图，利用第一扫描线图对第一区域所对应的亮场矫正数据进行更新；通过更新后的亮场矫正数据处理第一扫描线图数据，生成安检图像所对应的第二扫描线图数据，并对由第二扫描线图数据生成的包裹图像进行显示。通过本申请，解决了安检机X射线连续开启，无法进行亮场矫正和产生伪影的问题，实现了消除因射线源衰减或者皮带偏移带来的伪影的有益效果。
G05D1/10	一种基于无人机的精准物流投送方法	发明	本发明公开了一种基于无人机的精准物流投送方法，包括下述步骤：装载包裹：将包裹装载至无人机的货运仓；规划路线：设置目标地址并进行航线规划；权限移交：识别收货人后，移交无人机的控制权，并通过两级肢体指令映射识别收货人的动作指令；逻辑判断：识别拒收动作指令，则进入下一步骤；识别飞行动作指令，则飞行至指定地点后，由收货人取出包裹；返航待命：重新规划返航路线，返航并准备下次配送；一种基于无人机的精准物流投送方法，通过两级肢体指令识别收货人整体的肢体动作，识别动作丰富，运算过程简单。
G06T7/00;G06N3/04;G06K9/34;G06K9/62	棒材计数方法、装置及分钢系统	发明	本发明公开了一种棒材计数方法、装置及分钢系统，属于机器视觉技术领域。该方法包括获取待检测区域内多根棒材端面的点云数据；利用深度方向的连续性对点云数据进行立体分割以得到多个子点云数据；对每个子点云数据在深度方向进行平面投影以得到相应的深度图像；利用预先训练好的深度卷积神经网络模型对每个深度图像进行棒材识别；统计每个深度图像中识别出的棒材数量。本发明的棒材计数方法是通过获取棒材端面的三维立体图像，之后从中提取出二维深度图像，再通过识别模型从深度图像中识别棒材，实现了棒材在线计数的自动化，其不受环境光线过亮或过暗或者棒材锈蚀的影响，具有高效率和高精度的特点，可大量稳定使用。
G10L15/26;G06T7/00;G16H50/20	一种口腔检查记录的自动生成方法及系统	发明	一种口腔检查记录的自动生成方法及系统，该方法包括：口腔检查工具利用语音识别技术识别出医生利用该口腔检查工具检查被检查者的任一牙齿的过程中所发出的牙齿诊断语音；将该牙齿诊断语音转换为对应的牙齿诊断文字；向该医生对应的医生终端发送该牙齿诊断文字和该任一牙齿的标识信息；该医生终端建立该牙齿诊断文字和该任一牙齿的标识信息的关联关系，并将该牙齿诊断文字和该任一牙齿的标识信息的关联关系自动记录至该被检查者的身份信息对应的口腔检查记录中。实施本申请实施例，能够在医生对被检查者进行口腔检查的过程中同步的自动生成该被检查者的口腔检查记录，这样不仅降低医生工作量，还可避免发生信息遗漏以及避免因手动记录交叉感染。
G08G1/017;G08G1/16;G08B13/196;G08B31/00	行车安全风险的预警方法及系统	发明	本申请提供了一种行车安全风险的预警方法及系统，涉及行车安全技术领域。该方法包括第一车载终端获得深度摄像机采集到的当前车辆前方的第一图像序列和当前车辆后方的第二图像序列；第一车载终端根据第一图像序列识别出前方车道中是否有行人；如果前方车道中有行人，则第一车载终端将第一图像序列和第二图像序列发送给与之通信连接的边缘计算设备；边缘计算设备根据第一图像序列识别出是否存在安全事故风险，并根据第二图像序列识别出当前车辆后方预设距离内的目标车辆的车牌号码；如果存在安全事故风险，则边缘计算设备向第一车载终端和与车牌号码绑定的第二车载终端发送预警信息。本申请提供的方法及系统可保障了行车安全，避免安全事故的发生。
G01C21/34;G06K9/00	一种路况检测和更新方法、电子设备和计算机可存储介质	发明	本发明提供了一种路况检测和更新方法、电子设备和计算机可存储介质，该方法包括监测到车辆转弯时，启动所述车辆的图像采集设备以采集所述车辆的实际转弯点所在的第一范围内环境的至少一张图像；识别所述至少一张图像；当从所述至少一张图像中识别到所述实际转弯点所在的第一范围内存在禁行标识时，则基于所述至少一张图像得到导航信息中所述禁行标识所在的位置区域，得出导航信息中与所述禁行标识对应的道路并标识为禁行道路；将所述禁行道路的信息上报至导航服务器以更新路况。基于本发明提供的技术方案，基于车辆即可获得导航未知的禁行道路并将禁行道路的信息上报至导航服务器以更新路况，方式简便且时效性强。
G06N3/04;G06K9/00;G06K9/62	一种应用于智慧安防的基于识别模型的识别方法及装置	发明	本发明公开了一种应用于智慧安防的基于识别模型的识别方法、装置、计算机设备和存储介质，所述方法包括：基于每一类别的识别特征的类别权重值，分别将识别对象对应的各个识别特征和目标对象对应的各个识别特征进行特征比对，预测识别对象和目标对象之间的相似度，输出至少包括相似度数值的识别结果。因此，采用本申请实施例，由于引入了识别模型，识别模型至少包括能够对识别对象的人脸区域进行识别的第一识别子模型，由于在未存在遮挡现象的情况下，对人脸图像的人脸区域进行识别，能够快速地识别出目标人脸，而在存在遮挡现象的情况下，还可以通过其它识别子模型对目标行人进行识别，以有效地提高识别的精准度。
G05D1/10;G05D1/08	一种基于风向的无人机飞行调整方法及装置	发明	本发明公开了一种基于风向的无人机飞行调整方法及装置，所述方法包括：采集无人机当前飞行区域的卫星图像；基于所述卫星图像确定无人机所处区域的风向变化参数；采用所述风向变化参数计算无人机的迎风角度参数；获取预设的匹配姿态曲线，将所述迎风角度参数代入预设的匹配姿态曲线得到调整姿态参数；根据所述调整姿态参数调整无人机的飞行姿态。本发明可以采集无人机飞行所在的区域，并获取该区域对应的卫星图像，通过卫星图像确定无人机飞行时遭遇的风向变化，从而可以根据其风向变化确定对应的飞行姿态，以避免在受到强风吹袭后难以维持飞行或出现坠机的情况，本发明可以提高无人机飞行的稳定性，提供无人机的检测效率，降低无人机巡检的难度。
G01N13/00	一种一次性卫生用品使用性能测试方法	发明	本发明涉及一种一次性卫生用品使用性能测试方法，它主要解决了现有技术中一次性卫生用品的使用性能测量速度慢且测量误差大，包括以下步骤：1)选取至少八个重量在标准范围值内的产品放置于工作台上；2)通过自动量取加液装置依次对各个产品进行自动加液，并通过图像识别单元获取产品图像；3)通过获取的产品图像识别液体被完全吸收的状态，并自动计时吸收时间；4)将产品图像二值化处理，使得产品上的扩散图形形成斑点；5)提取斑点分布图数据形成虚拟图像；6)将虚拟图像与预先设置的尺寸图像比较，所述尺寸图像为呈矩阵分布的具有确定尺寸大小的测量单元格组成，通过识别覆盖于虚拟图像上的斑点的单元格个数以及位置。
G06T7/521;G06K9/62	训练数据生成方法、装置与电子设备	发明	本公开提供一种训练数据生成方法、装置与电子设备。训练数据生成方法包括：获取目标图像对应的目标三维点云数据，所述目标三维点云数据包括多个物体的三维标注框以及每个所述三维标注框对应的标注结果；获取在所述目标图像的识别范围内的第一三维标注框；对同一物体的两个或多个所述第一三维标注框进行处理，获得同一物体预设数量的第二三维标注框；根据每个所述第二三维标注框的所述标注结果对所述目标图像进行标注以生成训练数据，所述训练数据用于训练所述目标检测模型。本公开实施例可以自动高效生成用于训练单目三维目标检测模型的训练数据。
G06V10/80;G06T7/70;G06V10/56;G06V10/26;G06T7/593;G06T7/90;G06V20/10;G06V10/82	混合尺寸卸盘	发明	一种用于识别将由机器人从多个箱子的堆叠中拾取的箱子的系统和方法。该方法包括使用3D摄像头来获取该多个箱子的2D红‑绿‑蓝(RGB)彩色图像和该多个箱子的2D深度图图像，其中深度图图像中的各个像素被分配标识从摄像头到该多个箱子的距离的值。该方法通过执行图像分割处理来生成该多个箱子的分割图像，该图像分割处理从RGB图像和深度图图像中提取多个特征，组合图像中的所提取的多个特征，并向特征图像中的各个像素分配标签，使得分割图像中的每个箱子具有相同的标签。然后，该方法使用分割图像来识别用于拾取箱子的位置。
G07C1/20;G08B21/18	社区巡更的智能管理系统	发明	本发明涉及定时巡查的智能管理技术领域，具体涉及社区巡更的智能管理系统，包括定位模块、处理模块、提示模块、感应模块和修正模块，处理模块将定位模块的巡更路线与预设路线进行对比，当巡更路线偏离预设路线时，提示模块进行报警；感应模块发射出携带方位信息的感应信号，处理模块判断巡更路线的变化方向是否为直线型，当变化方向不是直线型时，处理模块判断巡更路线在预设时长内位置信息的变化距离，当变化距离大于阈值时，处理模块向修正模块发送修正信号，修正模块根据修正信号接收感应信号并发送至处理模块，处理模块根据感应信号携带的方位信息给巡更路线添加延续路线。本发明能够避免巡更路线记录不完整。
G06N3/08;G06N3/04;G06K9/62	基于改进原型网络的小样本SAR图像目标识别方法	发明	本发明属于雷达图像处理技术领域，尤其涉及一种基于改进原型网络的小样本SAR图像目标识别方法，可用于小样本条件下的SAR自动目标识别；包括步骤：获取训练样本集和待识别小样本SAR图像集；构建深度卷积‑双向长短时原型神经网络，即改进原型网络；采用训练支撑集和训练查询集对所述深度卷积‑双向长短时原型神经网络进行训练；获取小样本SAR图像的目标识别结果。本发明通过构建新的网络结构，解决了传统识别方法中每类待识别目标都需要数百个甚至更多训练样本的问题，实现了用每类中少量的带标签样本有效分类识别目标。
G01C21/20	一种基于事件触发机制的无人机实时导航方法	发明	本发明公开了一种基于事件触发机制的无人机实时导航方法，包括下述步骤：采样图像：设置指挥机的摄像机的采样频率，指挥机根据采样频率实时采集图像，指挥机对采集的图像进行边缘化处理；执行机定位：通过执行机和指挥机配合，识别执行机的保护环，并获得执行机的三维坐标；深度图计算：将执行机的三维坐标位置与目的地的三维坐标位置连线，选取靠近执行机的区域作为深度计算区域，并划分为多个子区域，计算各子区域的深度；路径规划、事件触发；到达目的后，结束本次导航。本申请旨在提供一种基于事件触发机制的无人机实时导航方法，处理速度快，适应性强，对环境要求低的无人机实时导航的方法。
G06K9/46;G06F21/62;G06T1/00	一种基于隐私保护的图像识别方法、装置及设备	发明	本公开实施例提供了一种基于隐私保护的图像识别方法、装置及设备，包括：接收隐私数据处理请求，其中，隐私数据处理请求中携带有待处理的隐私图像，获取用于对隐私图像进行混淆处理的第一图像，并基于第一图像，对隐私图像的像素采用信息隐藏的方式进行混淆处理，生成隐私图像对应的载密图像，然后，将载密图像发送至服务器，以使服务器通过模型预测的方式对载密图像进行隐私图像的识别处理。
G06F3/01;G06F11/34;A63F13/214;G06F3/0481;A63F13/52	测试方法、装置及计算机可读存储介质	发明	本申请公开了一种测试方法、装置及计算机可读存储介质，属于网络技术领域。该方法包括：第一设备指示第二设备显示目标界面，目标界面用于显示虚拟场景的场景画面，该虚拟场景包括多个虚拟对象。之后，第一设备根据该虚拟场景中虚拟对象的聚集情况确定目标视角，目标视角是该虚拟场景中复杂度最高的场景画面对应的视角。最后，第一设备指示第二设备在目标界面中显示该虚拟场景在目标视角下的场景画面，以测试第二设备的性能。由于目标视角是该虚拟场景中复杂度最高的场景画面对应的视角，所以第二设备在目标界面中显示该虚拟场景在目标视角下的场景画面时的渲染负载最高，从而可以满足第二设备的性能测试需求，提高测试效率。
G08G1/017;H04N7/18;G06K9/00;G06K9/32	一种基于多维度的路侧车辆违停判断方法及系统	发明	本发明公开一种基于多维度的路侧车辆违停判断方法及系统，涉及智能路侧违停管理领域，包括：首先根据车辆的位置信息和违停区域的位置信息判断车辆是否为疑似违停目标，然后再根据违停区域监控图像获取车辆特征部件的状态信息、驾驶员的位置变化信息、以及车辆的轨迹信息，并基于驶入泊位的车辆特征部件的状态信息、驾驶员的位置变化信息、以及车辆的轨迹信息多个维度信息进行车辆是否停稳的判断，提升了车辆静止状态判定的可靠性和置信度，进而保证车辆在违停区域上停留时间的准确获取，从而提升了车辆违停判断的可靠性和置信度。同时由于本发明还采集了车主的行为信息以及车辆特征部件的状态信息作为违停的判断依据，丰富了违停判定的证据链。
G08G1/127;G08G1/123	一种基于人工智能公交管理方法及系统	发明	本发明公开了一种基于人工智能公交管理方法及系统，包括：公交综合监管子系统、服务子系统及公交运营数据管理子系统，公交综合监管子系统通过获取客流数据、公交车辆的定位信息、车速信息、车间间隔及站车间隔来计算最佳发车时间和发车站点，根据发车间隔、发车时间和发车站点计算自动生成次日的车辆安排方案，从而更有效的对公交车辆进行管理。服务子系统通过实时获得驾驶员考勤信息，结合对公交线网运量、公交运营效率及出行者对公交满意度的评价数据的分析，从而更有效的对公交车驾驶员进行管理。公交运营数据管理子系统通过数据湖技术管理公交综合监管子系统和服务子系统产生的公交运营数据，以满足其处理大规模数据所需的存储能力。
G06N3/04;G06K9/00	在相对于对象大小的等变性或不变性下在图像中识别对象	发明	在相对于对象大小的等变性或不变性下在图像中识别对象。用于在至少一个输入图像（3）中识别至少一个对象（2a‑2c）的方法（100），具有步骤：·通过第一卷积神经网络CNN（4a）将对象（2a‑2c）的原稿图像（1）处理成至少一个原稿特征图（5、5a‑5c）（110）；·通过第二卷积神经网络CNN（4b）将输入图像（3）处理成至少一个输入特征图（6,6a‑6c）（120）；·将至少一个原稿特征图（5、5a‑5c）与至少一个输入特征图（6、6a‑6c）进行比较（130）；·从比较（130）的结果（130a）中评估（140）是否以及必要时在哪个位置（2a'‑2c'）处在输入图像（3）中包含对象（2a‑2c），其中卷积神经网络（4a、4b）分别包含多个卷积层（7a、7b），并且其中卷积层（7a、7b）中的至少一个至少部分地由至少两个滤波器（8a‑8c）构成，所述滤波器能通过缩放运算相互转化。
H04L12/58;H04W4/48;H04L29/08;G06Q10/06;G06Q10/02	控制装置和计算机可读存储介质	发明	本申请公开了一种控制装置和计算机可读存储介质。控制装置包括通信单元和控制单元。通信单元与终端装置进行通信。控制单元经由通信单元向所述终端装置发送车辆分配信息，所述车辆分配信息用于基于投稿给社交网络服务的投稿信息以及来自所述终端装置的用户对所述投稿信息的响应而建议分配用于将所述用户运送到设施的接送车辆和用于从所述设施递送产品的递送车辆中的至少一个。
G08G1/017;H04N7/18;G06K9/00;G06K9/32;G06K9/20	一种基于多维度的路侧逆向停车的判断方法及系统	发明	本发明公开一种基于多维度的路侧逆向停车的判断方法及系统，涉及智能路侧违停管理领域，包括：首先通过根据车辆的车头车尾特征信息确定所述车位对应的逆向停车车辆，然后基于逆向车辆的车辆特征部件的状态信息、驾驶员的位置变化信息、以及所述车辆的轨迹信息多个维度信息进行车辆是否停稳的判断和车辆停稳时长的获取，提升了车辆静止状态判定的可靠性和置信度，进而保证车辆在泊位区域上停留时间的准确获取，从而提升了车辆逆向违停判断的可靠性和置信度，同时由于本发明不光获取车辆目标的行驶情况，还采集了车主的行为信息以及车辆特征部件的状态信息作为车辆逆向停车的判断依据，从而进一步丰富了车辆逆向停车判定的证据链。
B25J9/16;B25J19/02	一种定位引导装置、方法和电子设备	发明	本申请涉及工业视觉设备技术领域，尤其涉及一种定位引导装置、方法和电子设备。本申请实施例提供的定位引导装置包括反射部、第一图像传感器、处理器和执行机构。反射部布置在承载台上，在承载台上还放置有第一被测部件，反射部的中心与第一被测部件的中心处于同一水平面；第一图像传感器，布置在承载台的垂直方向上，第一图像传感器的镜头中心与反射部的中心处于同一垂直面，第一图像传感器通过反射部的反射来捕获第一被测部件的第一图像。通过反射部改变光路，使得第一图像传感器可以获得常规位置不能获得的图像，增加机台的空间利用率。
G06K9/46;G06K9/62	图像识别方法、装置、电子设备及存储介质	发明	本申请公开了图像识别方法、装置、电子设备及存储介质，涉及人工智能技术领域，具体涉及计算机视觉、深度学习等技术领域，可应用于遥感成像场景下。具体实现方案为：获取待处理的图像，其中，图像的第一通道数量大于RGB图像的第二通道数量；根据图像中各个像素点在各个通道上的数值，确定图像中各个像素点的语义类型；根据图像以及各个像素点的语义类型，生成图像的识别结果。该方法通过充分利用图像中所有通道的像素点的像素值，确定图像中各个像素点的语义类型，进而根据图像中各个像素点的语义类型对图像进行识别，由此，可提高图像的识别精度。
G06T7/11;G06T7/136;G06T7/73;G06T7/194;G06K9/00;G06K9/62	一种图像处理方法、机器人及介质	发明	本发明实施例公开了一种图像处理方法、机器人及介质。该方法包括：对目标区域图像采集得到当前时间点目标区域的第一状态图像，并从第一状态图像中识别各目标对象以及目标对象在目标区域中的区域位置，以根据区域位置从第一状态图像中提取第一子图像。对目标区域图像采集得到下一时间点目标区域的第二状态图像，并根据由第一状态图像确定的区域位置从第二状态图像中提取第二子图像；根据第一子图像和第二子图像，确定各目标对象在区域位置中的第一状态变化信息。通过运行本发明实施例所提供的技术方案，可以解决比较同一区域的不同图像之间的相似度，导致无法准确识别目标对象状态变化的问题，实现提高区域中目标对象状态变化识别准确性的效果。
G06T7/00;G06T7/136;G06T7/60;G06T7/50;G01B11/16;G06T7/13	箱式结构的形变检测方法、装置、电子设备及存储介质	发明	本申请提供了一种箱式结构的形变检测方法、装置、电子设备及计算机可读存储介质；方法包括：获取箱式结构的侧面的深度图像；基于所述深度图像的深度信息，从所述深度图像中识别出所述侧面包括的多个部件分别对应的区域；确定与至少一个所述部件对应的基准平面，并确定每个所述区域包括的像素点与所述基准平面之间的距离；基于每个所述区域包括的像素点与所述基准平面之间的距离，确定每个所述区域中的形变区域。通过本申请，能够高效且准确地检测出箱式结构发生形变的区域。
G06T7/00;G06K9/48;G06K9/46;G06T7/181;G06T7/12	图像清晰度确定方法及装置、存储介质和电子设备	发明	本公开提供了一种图像清晰度确定方法、图像清晰度确定装置、计算机可读存储介质和电子设备，涉及图像处理技术领域。该图像清晰度确定方法包括：提取目标对象图像的轮廓信息，对轮廓信息进行梯度计算，得到第一梯度值；基于噪声梯度阈值和过程参数值，确定梯度统计值；其中，过程参数值基于轮廓信息的水平梯度和垂直梯度确定出；对目标对象图像进行梯度计算，得到第二梯度值；结合第一梯度值、梯度统计值、第二梯度值以及目标对象图像的尺寸信息，计算目标对象图像的清晰度评分。本公开可以得到鲁棒的图像清晰度评价结果，有助于提升后续算法的处理效果。
G06T7/00;G06N3/04;G06K9/46;G06K9/62	结直肠息肉图像的识别方法、装置及存储介质	发明	本申请涉及一种结直肠息肉图像的识别方法、装置及存储介质。所述结直肠息肉图像的识别方法包括：对结直肠部位图像进行色彩均衡化处理和边缘特征图融合，得到所述结直肠部位图像的梯度特征融合图；调用预先构建的基于注意力拆分模块ResNeSt Block的结直肠息肉分型的分类模型，对所述结直肠部位图像的梯度特征融合图进行识别。本申请通过对结直肠部位图像进行色彩均衡化处理和边缘特征图融合处理构建识别样本，可有效的统一及加强图像特征，并通过基于ResNeSt Block构建的特征提取网络进行特征提取，能更准确预测结直肠息肉分型结果，辅助医生完成对结直肠息肉的病理性质推断。
G06T5/40;E01H1/05;G06T7/62;G06T5/00	基于灰度检测的定向目标预防系统	发明	本发明涉及一种基于灰度检测的定向目标预防系统，包括：纵向清扫结构，包括开关磁阻电动机、左侧竖杆、右侧竖杆和紧贴地面的清扫横杆机构，所述清扫横杆机构默认状态下设置在飞机跑道的起端且与飞机跑道的宽度方向平行，所述左侧竖杆和所述右侧竖杆用于固定所述清扫横杆机构且分别设置在飞机跑道的左右两侧，所述开关磁阻电动机用于在接收到清扫启动命令时，带动所述清扫横杆机构完成一次从飞机跑道的起端到飞机跑道的末端的杂物清扫操作；单眼抓拍机构，用于对前方的飞机跑道执行抓拍操作。通过本发明，能够在飞机着陆之前对跑道上的石块体积进行有效估算，从而为后续纵向清扫结构的纵向清扫处理提供有价值的参考数据。
G06K9/00;G06K9/62	字符识别方法、装置、设备、系统和存储介质	发明	本申请适用于计算机技术领域，提供了一种字符识别方法、装置、设备、系统和存储介质，当检测到预设标识时，获取预设标识指示区域的区域图像，并将区域图像输入预设识别模型，得到字符识别结果，其中，字符识别结果包括区域图像对应的字符，预设识别模型用于从区域图像中识别出预设字符，预设字符的数量小于预设数量阈值。与传统方法中的图像识别模型识别出的字符数量相比，预设识别模型所识别的预设字符数量更少，通常，识别模型需要识别的字符数量越少，识别模型的准确度更高，也即是说，预设识别模型的准确度高于传统方法中的图像识别模型，进而使得本申请实施例提供的字符识别方法的准确度更高。
G06K9/34;G06Q10/10	一种资质审批方法、装置、设备及存储介质	发明	本发明实施例公开了一种资质审批方法、装置、设备及存储介质。涉及自动程序设计技术，该方法包括获取用户为资质申请输入的预设资质审批信息；其中，所述预设资质审批信息包括预设资质文本信息和预设资质图像；根据所述预设资质图像中识别出的资质文件要素与所述预设资质文本信息，进行资质审核；若所述资质文件要素与所述预设资质文本信息匹配成功，确定资质申请审批通过。本实施例的技术方案，可以对非结构化的资质图像进行审批，实现自动化资质审批。
G06N3/08;G06N3/04;G06K9/46;G06K9/00;G06K9/62	图像重识别方法、设备、电子装置和存储介质	发明	本申请涉及一种图像重识别方法、设备、电子装置和存储介质，其中，该图像重识别方法包括：对待处理图像包含的待处理目标进行特征提取，获取待处理目标的特征图像，然后基于多个不同尺寸的池化核，对特征图像进行池化，获取待处理图像的图像特征；在确定参考图像的图像特征之后，根据待处理图像的图像特征和参考图像的图像特征之间的相似度，确定待处理图像包含的待处理目标和参考图像包含的参考目标是否一致。通过本申请，解决了相关技术中在识别图像中目标的尺度不同的情况下，特征匹配的准确率仍然较低的问题，提高了图像中目标重识别的准确率。
G16H50/80;G06K9/32	一种车辆通行控制方法及装置	发明	本发明公开了一种车辆通行控制方法及装置，结合疫情防控情况，针对一些通行人员及车辆比较固定的场所，能够依据车牌号码及从健康码中心获取的与该车牌号码关联的放用户的健康信息来确定车辆的通行资格。该方案应用于处理器，不需要在通行口安排检查人员，解了人力，避免了人力资源的浪费，同时，相较于人工检测健康码控制车辆通行的方式，该方案需要的时间更短，减少了车辆拥堵情况发生的概率，提高了车辆的出入场效率。
G08B21/24;G08G1/01;G06K9/00	基于交通路口的行驶方向提醒方法、装置及存储介质	发明	本申请提供一种基于交通路口的行驶方向提醒方法、装置及存储介质，该方法包括：根据路口提示信息，获取包含车辆所处的当前行驶车道的第一道路图像；根据第一道路图像，对当前行驶车道中的方向指示标识进行识别，并根据识别结果确定当前行驶车道对应的第一行驶方向；获取车辆抵达交通路口中间位置时的第二行驶方向，并确定第一行驶方向与第二行驶方向是否匹配；若第一行驶方向与第二行驶方向不匹配，则根据第一行驶方向生成方向提醒信息，并输出方向提醒信息。本申请对处于交通路口的车辆的行驶方向进行提醒，避免车辆不按照方向指示标识指示的方向进行行驶。
B64C27/22;G06V20/13;B64D47/08;G06V10/764;B64C39/02;H05K7/20;G06K9/62;G06V10/774	一种基于人工智能的智慧城市用识别装置及其识别方法	发明	本发明公开了一种基于人工智能的智慧城市用识别装置及其识别方法，包括机身，所述机身的内部一端设置有转动电机，转动电机的一端传动连接有转动轴，所述转动轴的表面固定连接有螺旋桨，所述机身的两侧表面均设置有机翼，所述机身的尾端上表面设置有尾椎，本发明通过设置的航拍设备，通过无人机将航拍设备带到空中对智慧城市进行航拍，随后通过将航拍的照片视频等上传至地面识别系统内部进行识别，大大方便了智慧城市的识别过程，打造了关于智慧城市特定场景的设备算法一体化解决方案，集拍摄、传输、模型训练、AI算法识别于一体的设备系统，内置了垃圾、排污、山火等算法，提供了此类智慧城市场景的解决方案。
G06T7/00;G06T5/30;G06T7/60;G06T5/00	一种检测车辆车门缝隙参数的方法、装置及测量设备	发明	本发明实施例涉及测量装置技术领域，公开了一种检测车辆车门缝隙参数的方法、装置及测量设备,所述方法包括：获取所述车辆车门缝隙的点云图像；根据所述点云图像，识别所述车辆车门缝隙相对的第一边缘和第二边缘；从所述第一边缘和第二边缘，提取若干边缘对，其中，每一所述边缘对均包括位于所述第一边缘的第一边缘点和位于第二边缘的第二边缘点，并且所述第一边缘点和第二边缘点相对；计算各所述边缘对中第一边缘点和第二边缘点之间的距离；提取所述距离小于预设距离的边缘对；根据提取到边缘对，计算车辆车门缝隙的参数。通过上述方式，本发明实施例能够精确测量车辆车门缝隙宽度和车辆车门两侧高度差，提高生产质量和效率。
G06T7/70;G06T7/80;G06T5/00	一种相机定位补偿矫正装置和方法	发明	本发明公开了一种相机定位补偿矫正装置和方法，用于对多个相机进行定位补偿，相机定位补偿矫正装置包括基座、测量台、温度传感器、弹性隔离层、定位单元，所述测量台包括测量载体和测量框架，所述测量载体嵌入设置在所述测量框架的中间，在所述测量框架上设有多个标识点，所述测量框架通过所述定位单元定位安装在所述基座上，所述弹性隔离层设置在所述测量框架与所述基座之间，所述温度传感器嵌入设置在所述测量框架的内部，所述多个相机设置在所述测量台的上方。本发明在温度及外界环境因素引起相机位置发生变化时，能够根据变化差值实现测量中相机外参数的精确矫正或补偿，确保视觉系统的重建精度，从而保持系统的测量稳定性。
G06T7/62;G06V10/44;G06V10/82;G06V20/52	监控对象移动识别方法、系统、终端及存储介质	发明	本发明涉及图像处理技术领域，具体提供一种监控对象移动识别方法、系统、终端及存储介质，包括：利用目标检测算法从监控区域的监控图像中识别监控对象轮廓，并利用人体姿势识别模型基于监控对象轮廓提取第一关键点集合；利用监控图像与标准图像的特征点计算单应矩阵；利用单应矩阵将第一关键点集合映射至标准图像坐标系，计算第一关键点集合在标准图像坐标系上围成的多边形面积；将标准图像中监控对象的关键点围成的多边形的面积作为标准面积，计算多边形面积与标准面积的度量值；比对度量值与设定的阈值，如果度量值未超过阈值则判定监控对象被移动。本发明可应用于动态监控场景，提升动态监控场景下的识别结果的准确性。
A47L23/02;A47L23/20;A47B61/04	智能鞋盒及其控制方法、装置、存储介质	发明	本申请提出一种智能鞋盒及其控制方法、装置、存储介质，该方法包括：获取放置在智能鞋盒中的鞋子的状况信息；根据状况信息，对鞋子进行养护处理，养护处理包括清洁、烘干、杀菌、损伤修复中的至少一种。本申请的智能鞋盒能够自动获取放置在智能鞋盒中的鞋子的款式、颜色、材质、污渍位置、污渍类型、损伤位置、损伤类型、湿度信息、微生物信息等状况信息。依据鞋子的状况信息，自动对鞋子进行清洁、烘干、杀菌、除味、损伤修复等养护处理，大大提高了智能鞋盒的自动化程度，实现对鞋子进行更好的护理，延长鞋子的使用寿命。
G06T7/73;G06T7/62;G06T7/187;G06V10/762;G06K9/62	基于matlab的集料针状颗粒自动判别方法及装置	发明	本发明公开了一种基于matlab的集料针状颗粒自动判别方法及装置，可同时检测多个集料，并通过采用计算机软件同时对多个集料图像进行精确识别，不仅有效提高了集料针状颗粒自动判别效率，还避免了人工判别的主观误差；并且，该方法通过对每个集料的粒型参数进行计算，而不是笼统采用所属粒级的平均粒径参与判别，提高了判别每个集料粒型特征的精准性；此外，该方法还通过计算针状颗粒数所有集料数之比，可对针状颗粒占集料总数量的比例进行计算，以便于对集料的总体质量情况进行判断，以保证混凝土作性能及力学性能。
G06T5/40;G06T7/00;G06T5/20;G06T17/20;G06F30/23;G06T7/13;G06T5/10;G06T5/00	一种应用于节理岩体隧道开挖过程中的注浆范围优化方法	发明	本发明公开了一种应用于节理岩体隧道开挖过程中的注浆范围优化方法包括：步骤1、获取施工现场隧道掌子图像；步骤2、对隧道掌子面图像进行比例转换；步骤3、对隧道掌子面图像进行预处理；步骤4、利用边缘检测对掌子面图像边缘信息进行识别；步骤5、统计出节理的平均长度、节理平均倾角、节理平均间距；步骤6、利用有限元软件将经过图像处理技术所得出的节理信息参数带入到模型中进行建模；步骤7、选取注浆方案，进行计算分析，选取注浆范围。本发明针对掌子面所拍摄的图像进行处理，获取图像中掌子面处的结构面信息，根据图像中识别的信息进行分析，将图像信息应用在隧道施工中，利用有限元软件分析节理隧道加固最优注浆范围。
G06V20/56;G06N3/08;G06N3/04;G06V10/44;G06V10/764;G06V10/82;G06K9/62	一种图像识别模型训练方法及系统和图像识别方法	发明	本发明公开了一种图像识别模型训练方法及系统和图像识别方法，该训练方法包括：采集大量与道路场景相关的图片；所述图片至少包括：车辆、行人、建筑物、地面道路标线、路旁交通标志、道路上方空间的标识及位于道路内的障碍物；每一幅所述图片带有相应的标注框，对所述图片进行预处理；将经预处理后的所述图片，根据预设比例分为训练集和验证集；利用所述训练集和验证集，对搭建的YOLOv4网络模型进行迭代训练，直到损失函数收敛，得到训练后的最优YOLOv4网络模型作为图像识别模型，实现道路场景图像识别。该方法相比传统CNN模型，可降低计算量，且同时不会造成精度上的损失；检测速度更快、实时性更强。
G06F8/41;G06F8/34	适用于实体积木编程的指令数组解析方法和系统及玩具	发明	本发明提供了一种适用于实体积木编程的指令数组解析方法和系统及玩具，包括：当指令数组包含的函数中的编程信息的位置正确时，对所述函数进行解析，并将解析数据存入控制协议中；其中，所述编程信息包括指令和/或参数；所述指令数组是对图像识别或者电路检测得到的数组，以行列的方式表征所述编程信息的位置。本发明提供了有效的解析规则，规则适用于实体积木编程的应用场景，并给予使用者错误信息，提示使用者积木拼接错误的行列位置，此外还考虑到底层硬件资源有限，提供的解析方案快速有效，在编码层面即作出判断。
B60W30/09	避免车辆与具有突出结构的对象碰撞的方法和设备	发明	本发明涉及车辆自动引导领域。本发明提供一种用于避免车辆与具有突出结构的对象的碰撞的方法，所述方法包括以下步骤：S1：沿着车辆的行驶方向探测在面向车辆的一侧上具有突出结构的对象；S2：求取车辆与所述突出结构的相对位置关系和相对运动关系；S3：根据相对位置关系和相对运动关系检查是否存在车辆与所述突出结构的碰撞风险；以及，S4：在存在所述碰撞风险的情况下，控制车辆朝着使车辆至少局部远离突出结构的安全方向偏转。本发明还提供一种用于避免车辆与具有突出结构的对象的碰撞的设备和一种计算机程序产品。本发明的避障策略使车辆即使在最不利情况下也能够通过安全偏转来对威胁做出响应，从而减轻人员受伤风险。
G08B5/36;G08B3/10;G07C9/37	基于深度学习的智能机房管理方法	发明	本发明的实施例公开基于深度学习的智能机房管理方法，涉及图片识别技术领域。所述方法，包括：实时采集目标机房的机房内图像；根据人脸识别技术对所述机房内图像中的人员进行人脸识别；对所述机房内图像中识别出的人脸进行合法性验证；若所述机房内图像中识别出的人脸中有至少一个未通过合法性验证的非法人员，则启动预先设置的机房报警系统进行报警，以提醒用户所述目标机房存在人员入侵危险。本发明能减轻了监控人员的工作量，当机房发生异常时，及时告警通知监控人员，通过摄像头可以记录捕捉到机房异常行为，便于查因追责。
H04N5/232;G06T17/00;G06T15/10	拍摄方法及其装置	发明	本申请公开了一种拍摄方法及其装置，属于图像处理技术领域。其中，所述拍摄方法包括：在电子设备的第一摄像头和第二摄像头采集目标场景的图像的情况下，分别获取所述第一摄像头采集的第一图像，以及所述第二摄像头采集的第二图像；在所述第一图像中确定目标拍摄对象的空间坐标信息；根据所述目标拍摄对象的空间坐标信息，在所述第二图像中识别所述目标拍摄对象的目标区域；响应于对所述第二图像中的所述目标区域的第一输入，在所述第二图像中，将与所述第一输入相关联的目标图层设置于所述目标区域上；更新并保存所述第二图像。
G08G1/09;G08B7/06;G08G1/01	一种基于视频、激光雷达与DSRC的高速公路信息检测系统	发明	本发明公开了一种基于视频、激光雷达与DSRC多源传感器信息融合高速公路信息检测系统，该系统包括：路侧子系统，路侧子系统按设定距离划分的路段进行设置，用以检测道路信息并将道路信息进行整合后发出；DSRC通讯模块，DSRC通讯模块用以接收和发送路侧子系统发出的道路信息；车载子系统，车载子系统设置在车辆上，用以接收DSRC通讯模块传递来的道路信息，并将道路信息进行处理、将处理结果转换成驾驶人员可以理解的声、光信息。该系统能够将道路信息无线传输至车载单元，实现道路信息以声、光形式实时无线至驾驶人员，从而保证驾驶人员无需观察道路旁的指示牌等信息就能够了解高速公路上的交通情况、出入口信息等，增加了人们出行的便捷性和安全性。
G06N3/08;G06V20/00;G06N3/04;G06V10/764;G06V10/82;G06K9/62	车辆行驶状态识别方法、装置、电子装置和存储介质	发明	本申请涉及一种车辆行驶状态识别方法、装置、电子装置和存储介质，其中，该车辆行驶状态识别方法包括：获取挂车端面的端面图像；对所述端面图像进行角度分类，得到与所述端面图像对应的角度；根据所述端面图像的边长和所述角度确定所述拖挂车的行驶状态。通过本申请，解决了基于参考标识对拖挂车状态进行计算，容易导致误判、准确度较低的问题，实现了对车辆状态位置的准确判断。
G06T5/30;G06T7/136;G06T5/20;G06K9/46;G06T7/194;G06K9/00;G06K9/62	一种图像序列中弱小目标实时检测方法及设备	发明	本发明公开了一种图像序列中弱小目标实时检测方法及设备。图像序列中弱小目标实时检测方法包括：采集固定视场下的图像序列；基于图像序列的第一帧图像构建初始背景模型，并基于初始背景模型，对第一帧图像的后续图像序列进行前背景像素分割；利用所有分割得到的背景区域的像素更新初始背景模型，并基于更新后的初始背景模型，对所有分割得到的前景区域进行后处理、轮廓提取处理，以获得目标边界框；基于目标边界框，确定目标。本发明通过图像间逐个像素对比的方法在图像中识别目标并最终输出目标位置边界框和目标类别。提高了弱小目标识别的精准度，减少了识别过程中的计算量，具有更广泛的适用性。
G06Q50/20;G06Q10/06;G06F21/32;G06V40/16	一种云桌面教育教学系统及方法	发明	本发明提供一种云桌面教育教学系统及方法，包括：获取教师端登录方式和发送的教学指令，所述教学指令包含学生分机的唯一标识ID，所述登录方式为人脸登录或指纹登录；根据教师端登录方式识别教学老师所对应的教学科目；云桌面教学主机根据所识别的教师的教学科目对教学指令中所包含的学生分机进行教学环境的切换，同时启动设置在学生分机上的微型摄像头进行学生人脸图像的采集进行学生身份的识别，解决了需要教师进行人工切换教学环境的问题。
G06N3/04;G06V40/10;G06V10/774;G06K9/62	包括使用神经网络进行鲁棒预测的背景修改的数据增强	发明	在各种示例中，可以修改对象的背景以生成训练图像。分割掩码可被生成并用于生成包括表示对象的图像数据的对象图像。对象图像可以集成到不同的背景中，并用于训练神经网络中的数据增强。还可以使用色调调整(例如，对象图像的)和/或渲染对应于来自所选视图的对象的三维捕获数据来执行数据增强。可以分析推理分数以选择要包括在训练数据集中的图像的背景。可以选择背景并且可以在训练期间(例如，在时期之间)迭代地将训练图像添加到训练数据集。此外，可以采用使用对象掩码数据的早期或晚期融合来改进由使用对象掩码数据训练的神经网络执行的推理。
	车用智能警示系统	实用新型	本实用新型提供了一种车用智能警示系统，所述车用智能警示系统包括三角警示牌和报警器，所述三角警示牌上设有传感器模组；所述传感器模组用于识别预设距离的车辆，其中，当所述三角警示牌放置于故障车辆后方时，所述传感器模组用于感测三角警示牌后方预设距离的后方来车并当感测到后方来车时生成提示信号并传输给报警器，所述报警器根据所述提示信号发出警报以提示后方来车。本实用新型技术方案提供的车用智能警示系统，有效实现了提前预警，帮助故障车主及时避险。
G06V10/80;G06N3/08;G06N3/04;G06V20/10;G06V10/764;G06V10/82;G06V10/40;G06V10/774;G06K9/62	一种基于图像识别的色谱图自动分析方法	发明	本发明公开了一种基于图像识别的色谱图自动分析方法，先对目标化合物的标准谱图库进行学习，建立YOLOv5模型，再利用训练好的目标检测模型对待检测的色谱图像进行检测分析，删除不符合预设条件的峰型，计算色谱峰的浓度值；计算收集识别到的色谱峰的保留时间、匹配度以及标示框坐标，最后将化合物的分析结果输出。本发明基于图像识别的色谱图自动分析方法，实现了色谱图的自动化分析，将人工操作分析软件进行谱峰数据处理的经验整合到神经网络中，摆脱了需要工程师人工分析的限制，不但能提高数据分析效率，提高实验室测试产能，还能节约人力成本，同时具有识别准确率较高的优点。
G06F16/23;G06F16/29	地图数据的更新方法、装置及电子设备	发明	本公开提供了一种地图数据的更新方法、装置及电子设备，涉及人工智能技术领域，尤其电子地图、智能交通领域。该方法包括：获取至少一条道路的至少两类车道信息素材；将同一条道路中多个车道的车道信息素材与目标地图数据进行对比，确定道路中发生变化的车道信息素材；根据发生变化的车道信息素材对目标地图数据进行更新。提高了地图数据的更新效率。
G06T3/00;G06F40/186;G06K9/34;G06K9/32;G06K9/20	一种基于标题定位的扫描识别方法及装置	发明	本申请提供了一种基于标题定位的扫描识别方法及装置，涉及自动化阅卷领域。本申请提供了一种基于标题定位的扫描识别方法及装置，包括扫描一模板答题卡并获取模板答题卡图像，其中该模板答题卡的标题用矩形方框进行框选，并记录矩形方框的位置信息；在上述模板答题卡图像上裁切出矩形方框内的模板答题卡标题图像；二值化处理：统计处理：记录上述模板答题卡图像信息；扫描考生答题卡，获取并存储考生答题卡图像；判定上述考生答题卡为目标答题卡。本申请揭示的扫描识别方法及装置不仅能广泛应用到不同级别的考试、测验、练习作业各种场景中，还对定位点试卷的定位矩形断裂、模糊、倾斜等多种情况，鲁棒性较好。
G06N3/08;G06T7/00;G16H30/20;G06T7/70;G06N3/04;G06T7/50;G06V10/764;G06V10/82;G16H40/67;G06K9/62	医疗环境的自动化方法，系统和设备	发明	本文描述了用于使医疗环境自动化的系统、方法和装置。自动化可以使用一个或多个感测装置和至少一个处理装置来实现。感测装置可以被配置为捕捉医疗环境的图像并且将图像提供给处理装置。处理装置可以基于图像确定医疗环境的特征并且使医疗环境中的操作的一个或多个方面自动化。这些特征可以包括例如存在于图像中的人和/或物体以及人和/或物体在医疗环境中的相应位置。可以自动化的操作可以包括例如基于患者的位置操纵和/或定位医疗装置，确定和/或调节医疗装置的参数，管理工作流程，向患者或医师提供指令和/或警告等。
G06N3/08;G06N3/04;G06K9/46;G06K9/00;G06K9/32;G06K9/20;G06K9/62	端子板接线视觉检测方法和装置	发明	本发明提供了一种端子板接线视觉检测方法和装置，其中，该方法包括：在多个角度对待检测端子板进行图像采集，以获取相应的目标检测图像；在目标检测图像满足预设条件时，从目标检测图像中识别并提取出导线的第一外貌特征信息以及端子板插孔的第二外貌特征信息；对第一外貌特征信息进行检测以获取导线标签在目标检测图像中的第一位置信息，并将第一位置信息与对应的导线关联记录；根据第一位置信息对相应的导线标签进行识别，以获取相应的标签信息；对第二外貌特征信息进行检测以获取端子板插孔在目标检测图像中的第二位置信息；根据第二位置信息以及与标签信息检测端子板的接线状态。由此，大大降低了检测时间，提高了检测效率和准确性。
G06F16/45;G06Q30/02;G06F16/435;G06V40/16;G06V20/52	基于互联网的数字媒体电梯广告播放推荐系统及方法	发明	本发明公开了一种基于互联网的数字媒体电梯广告播放推荐系统及方法，所述播放推荐系统包括播放数据库、广告分类模块、图像采集模块、乘客识别模块和乘客分析模块，所述播放数据库用于存储在电梯广告机上播放的广告，所述广告分类模块用于对播放数据库内的广告进行分类，所述广告的类型包括第一类型和第二类型，所述图像采集模块用于采集电梯内的乘客图像，所述乘客识别模块用于识别电梯内的乘客图像是否存在乘客，在电梯内的乘客图像存在乘客，所述乘客分析模块获取乘客图像中的人数，根据乘客图像中的人数判断电梯广告机的下一条广告的推荐类型。
A61B34/20;A61B6/12;A61B6/04;A61B6/00	X射线摄像装置以及治疗工具识别方法	发明	本发明涉及X射线摄像装置以及治疗工具识别方法。提供如下技术：在不使用身体运动监视器等的外部信号的情况下，能仅通过X射线图像的处理来算出治疗工具的三维位置，且能排除身体运动的影响。从在不同的角度/时刻取得的多个X射线图像中，使用多个X射线图像的组合这样的多个组合，对每个组合求取成为治疗工具的三维位置的算出精度的指标的参数，从成为精度最高的参数的X射线图像的组合算出治疗工具的三维位置。
G06F3/01;G06N3/08;G06N3/04;G06N20/10;G06V40/10;G06V40/20;G06K9/62	人机交互方法、三维显示设备及存储介质	发明	本申请实施例公开了一种人机交互方法、三维显示设备及存储介质，属于人机交互技术领域。在本申请实施例中，通过三维显示设备所包括的相机来采集手部图像，基于手部图像确定手部的三维旋转信息和三维平移信息，从而控制虚拟物体进行与手部的旋转和平移一致的运动。在这种三维显示一体的场景中，使用者无需操控笔之类的器件，即能够像拿着实物一样来移动和旋转虚拟物体进行仔细观摩。可见本方案的用户操作不受限，虚拟物体的运动也更灵活和真实。
G06T7/00;G06T3/40;G06T5/00	医疗图像识别方法、装置、存储介质及电子设备	发明	本申请公开了一种医疗图像识别方法、装置、存储介质及电子设备。该医疗图像识别方法包括获取待处理的医疗图像；对所述待处理的医疗图像进行预处理，得到处理后的医疗图像；将处理后的医疗图像输入至预设图像扫描模型中进行扫描，确定所述医疗图像中是否存在病变部位或异常部位；若存在，则对所述病变部位或所述异常部位进行放大处理，以便于确定所述病变部位或所述异常部位的类别；根据所述类别确定所述病变部位或所述异常部位的参考医疗图像；将所述所述病变部位或所述异常部位与参考医疗图像进行比较，得到比较结果；根据所述比较结果确定所述医疗图像的病变等级或异常等级。本方案可以提高医疗图像的识别效率。
G06V40/30;G06V30/146;G06V10/75;G06V30/19;G06V20/62;G06K9/62	签名验证方法、装置、计算机设备和存储介质	发明	本申请涉及签名验证方法、装置、计算机设备和存储介质。所述方法包括：获取待处理的签名文件图像；签名文件图像包括待验证的目标签名；基于目标签名对应的预设文字信息，从签名文件图像中识别出目标签名对应的区域，得到签名区域图像；对签名区域图像中的文字轮廓进行特征提取，得到目标签名对应的文字特征图像；将文字特征图像输入至预训练的签名特征匹配模型，得到特征匹配结果；特征匹配结果用于确定目标签名对应的匹配概率值；基于匹配概率值和预设的验证匹配阈值，得到目标签名的签名验证结果。采用本方法能够高效判断待验证签名是否为对应签名者的真实签名，能够保证验证结果的准确性，提升了签名合法性验证效率。
B23K37/00;B23K37/02;G06K9/00	基于区间峰值的圆弧对接型焊缝特征点识别系统和方法	发明	基于区间峰值的圆弧对接型焊缝特征点识别系统和方法，涉及焊接技术领域，包括：工作平台、焊接控制器、人工示教器和手动补偿遥杆，通过获取焊缝的图像并识别焊缝区间峰值，通过简单的计算、比较数据点之间的距离、纵坐标大小，便实现了滤波去除噪声点，并且能够成功地提取到特征点，实现圆弧特征点的寻找，整体算法的计算量小，运行时间短可以快速得到识别结果，并且本系统结构组成简洁，易于拆卸维护，节省计算机资源，成本价低，可移植性高实用性强，提高圆弧特征点识别的精度及稳定性。
G06F40/289;G06F40/211;G06F16/732;G06F16/738;G06F40/242;G06F16/735;G06F40/30;G06F16/75	视频搜索方法、装置、电子设备以及存储介质	发明	本公开提供了视频搜索方法、装置、电子设备以及存储介质，涉及人工智能技术领域，尤其涉及自然语言处理、计算机视觉、智能搜索、深度学习技术领域。具体实现方案为：确定待处理的搜索语句以及对应的分词标注结果，其中，分词标注结果包括：搜索语句中至少一个词语以及对应的标注类型；根据至少一个词语以及对应的标注类型，确定搜索语句的语句依存树；根据语句依存树查询视频库，以获取视频库中对应的视频依存树与语句依存树匹配的目标视频；根据目标视频，生成搜索语句的视频搜索结果，从而通过依存树的比对，确定与搜索语句匹配的视频，避免人工标注视频的标题，成本低，且准确率高。
G06T5/50;G06K9/62(2006.01);G06T7/00;G06T5/30;G06T7/62;G06T3/00;G06T7/13;G01N21/956	检验电路板是否存在未经授权修改 检查电路板之未经授权修改	发明	本公开涉及检验电路板是否存在未经授权修改。通过图像获取系统获得目标电路板的目标图像及黄金电路板的黄金图像。将基准点定位在所述目标图像上及所述黄金图像上。使用所述目标图像上的所述基准点作为参考来对所述目标图像执行透视变换且使用所述黄金图像上的所述基准点作为参考来对所述黄金图像执行透视变换。在透视变换之后，通过识别具有在所述目标图像与所述黄金图像之间不同的强度的像素来识别所述目标图像的异常区段，所述异常区段指示对所述目标电路板的未经授权修改。
G06N3/08;G06N3/04;G06T7/80;G06K9/62	视觉空间标定方法、设备及存储介质	发明	本申请涉及一种视觉空间标定方法、设备及存储介质，所述视觉空间标定方法包括：获得同时刻采集的标定训练空间的垂直俯视图像和斜向俯视图像；从所述垂直俯视图像和所述斜向俯视图像中识别出各个目标对象在所述垂直俯视图像的空间位置参数和朝向参数以及各个目标对象在所述斜向俯视图像的斜向俯视位置参数；构建各个目标对象的斜向俯视位置参数分别与各个目标对象的空间位置参数和朝向参数的样本映射集合；对所述样本映射集合进行训练获得标定模型。本申请在实际应用中，通过训练获得标定模型可以仅仅依据斜向俯视监控图像，通过数据驱动、准确有效的实现待标定对象在空间投影坐标的标定，有效避免现有空间标定方式存在的问题。
G06T7/00;G01B11/25;G06T7/13;G06T5/00	一种户外复杂环境下高动态激光光条自适应成像处理方法	发明	本发明公开了一种户外复杂环境下高动态激光光条自适应成像处理方法，包括以下步骤：步骤一：户外激光图像采集；步骤二：激光光条区域快速定位；步骤三：激光光条图像质量评价；步骤四：低质量激光光条图像亮度增强；步骤五：光条图像中线点高精度提取；步骤六：多线程并行加速处理。本发明对激光图像进行识别、质量评价与亮度增强，通过采用并行多线程流计算模式，实现了光条图像处理效率的提升，确保了户外高速测量情况下激光光条图像的准确提取，极大提升户外高动态激光光条图像的识别准确性，实现高精度定位，具有重要的现实意义。
G06N3/08;G06N3/04;G06V20/10	一种飞机着陆评估方法、装置以及存储介质	发明	本发明提供一种飞机着陆评估方法、装置以及存储介质，方法包括：从摄像机中获取待识别飞机减速伞图像和多个飞机减速伞样本图像；分别对各个飞机减速伞样本图像的图像预处理得到样本图像数据；基于神经网络对所有的样本图像数据进行训练得到图像特征库；根据图像特征库对待识别飞机减速伞图像的识别得到目标飞机减速伞位置，并验证目标飞机减速伞位置是否落入预设飞机着陆区域内，并将验证结果作为飞机着陆评估结果。本发明能够对各个场站的飞机减速伞位置进行实时识别，为飞行员飞行训练提供有效地趋势评估。
H04N5/232;H04N5/243;H04N5/225	图像拍摄方法、装置、电子设备和可读存储介质	发明	本申请公开了一种图像拍摄方法、装置、电子设备和可读存储介质，属于拍摄技术领域。该方法应用于电子设备，所述电子设备包括镜头模组，该方法包括：响应于对拍摄预览界面中预览图像的第一输入，获取拖影方向和拖影距离；控制所述镜头模组对所述预览图像进行曝光，得到目标图像；其中，对预览图像中的目标区域采用第一曝光模式进行曝光，所述第一曝光模式为控制所述镜头模组根据所述拖影方向移动所述拖影距离。
G01N21/88;G01N21/01	一种基于机器视觉的根茎类农产品缺陷检测方法	发明	本发明提供一种基于机器视觉的根茎类农产品缺陷检测方法，其解决了现有农产品缺陷检测效率及质量不高的技术问题，步骤主要包括：S1、图像拍摄；S2、图像预处理；S3、图像分析；S4、指令发送。通过机器视觉检测农产品表面缺陷，实现快速且准确的筛选。本发明方法步骤简单，执行效率较高，依靠根茎农作物常见的跌落式输送机构，进行下落过程拍摄，可获得较为全面的图像，识别准确度高，具备较好的表面缺陷检测能力，可广泛应用于农产品分拣技术领域。
	一种电子设备	实用新型	本申请提出一种电子设备，包括设备本体，以及第一摄像头模组；所述第一摄像头模组通过滑动部件安装于所述设备本体上，使所述第一摄像头模组能够从所述设备本体正面滑出所述设备本体；当所述设备本体直立放置于支撑面，并且所述第一摄像头模组从所述设备本体正面滑出时，所述第一摄像头模组朝向支撑面进行拍摄。该电子设备能够在不借助反射镜的情况下，通过其第一摄像头模组直接对用户学习场景进行拍摄。由于省去了反射镜，从而彻底解决了由于反射镜丢失而影响辅助学习功能的问题，而且，该电子设备的摄像头直接对学习场景进行拍摄，能够保证图像采集质量。
H04N21/4223;H04N21/438;H04N21/485;H04N21/4415	一种数字电视的频道快速切换方法及数字电视	发明	本申请实施例公开了一种数字电视的频道快速切换方法及数字电视，所述数字电视通信连接的拍摄模组的拍摄范围内固定放置有若干物品，所述方法包括：所述数字电视利用所述拍摄模组捕获到所述目标物品被某一用户触摸时的目标图像；所述目标物品属于所述若干物品中的任意一个物品；从所述目标图像中识别出所述目标物品；从所述目标图像中识别出所述用户的人脸特征；所述数字电视确定出与所述目标物品和所述用户的人脸特征同时匹配的某一目标频道；所述目标频道属于所述数字电视的所有频道中的任意一个频道；所述数字电视将当前播放的频道切换至所述目标屏道。实施本申请实施例，能够解决即使遥控器不在用户身边也能实现频道快速切换的问题。
G06T7/33;G06N20/00;G06V40/16;G06T7/80	车载安全监测方法	发明	本发明涉及安全监测技术领域，公开了一种车载安全监测方法，旨在解决现有的温度监测方式存在准确度低的问题，包括以下步骤：通过至少一个双目摄像头采集车内图像；建立灰度与温度之间的第一对应关系；对可见光图像和热成像图像进行图像配准，确定出可见光图像与热成像图像中位置之间的第二对应关系；当在可见光图像中识别到人脸后在可见光图像中确定人脸的多个特征点；根据多个特征点的位置在热成像图像中确定各特征点的对应位置；选出预设位置特征点，并根据预设位置特征点的灰度确定各预设位置特征点的温度，并将各预设位置特征点的平均温度作为人脸对应的体温。本发明提高了温度测量的准确性，特别适用于网约车。
G01N21/84;G01N13/00	复合绝缘子憎水性检测系统、方法、装置及存储介质	发明	本申请涉及一种复合绝缘子憎水性检测系统、方法、装置及存储介质。该复合绝缘子憎水性检测系统包括复合绝缘子憎水性检测仪和与其相连接的后台服务器，复合绝缘子憎水性检测仪对复合绝缘子待测伞裙进行两次拍摄分别得到第一图像和第二图像并输出；后台服务器接收第一图像和第二图像，并在判断第一图像的识别区域内所有水珠的总面积与识别区域的面积的比值处于修正范围内的情况下，根据该比值、第一图像的识别区域内面积最大的预设数量的水珠的第一面积之和以及第二图像的识别区域内面积最大的预设数量的水珠的第二面积之和，基于修正模型得到修正系数，根据修正系数所处的阈值区间判定待测伞裙的憎水等级。本申请可以提高憎水性检测结果的准确度。
G01N23/223;G06K9/46;G01N21/25;G06K9/40	一种基于高光谱成像的水产品的腥味识别方法及系统	发明	本发明公开了一种基于高光谱成像的水产品的腥味识别方法及系统，通过采集水产品样本的高光谱图像；在高光谱图像中提取非恒定腥味区域集合；根据非恒定腥味区域集合构建腥味检测序列；利用腥味检测序列对高光谱图像进行识别水产品样本是否有腥味，检测时能够智能的避开水产图像上的腥腺、粘液集中区域等对腥味检测造成影响的区域，避免了腥气的气味的交叉敏感性，提高了腥味检测的准确度，本发明应用于水产品的无损检测领域。
G06V20/13;G05D1/10;G06T7/246;G06T7/277;G06T7/73;G06V20/10	一种害虫消杀系统、方法、电子设备及存储介质	发明	本公开提供了一种害虫消杀系统、方法电子设备及存储介质，包括：数据分析服务器以及无人机，数据分析服务器包括第一图像采集模块以及图像识别模块、无人机上搭载有第二图像采集模块、定位追踪模块以及消杀模块；通过获取待检测区域内多株待检测植株对应的卫星遥感图像；在多株待检测植株中确定目标植株以及目标植株对应的第一位置信息；根据第一位置信息，获取目标植株对应的高光谱图像，在高光谱图像中识别并标注多个目标害虫；针对高光谱图像中标注的多个目标害虫中的每一个，确定目标害虫对应的第二位置信息以及轨迹追踪信息；根据第二位置信息以及轨迹追踪信息对目标害虫进行消杀。可以针对害虫进行精准定位消杀，提升害虫的消杀效率。
G06T7/00;G06N3/08;G06N20/00;G06N3/06;G06T7/70;G06T7/62;G06N3/04	涂层表面的定性或定量表征	发明	本发明涉及一种用于定性和/或定量表征涂层表面的方法，该方法包括：提供缺陷识别程序(124)，其设计成识别涂层表面缺陷类型(1204,1206,1306,1308)，缺陷识别程序包括预测模型，预测模型已经依据在相对于在训练图像中所描绘的涂层表面的预定距离范围内和/或在预定图像采集角度范围内采集的训练图像(604,606)被训练；通过该缺陷识别程序确定至少一个有效连接至该缺陷识别程序的摄像头(134)是否相对于当前呈现的涂层表面位于该预定距离范围内和/或预定图像采集角度范围内；依据确定结果，产生是否需要所述至少一个摄像头的位置的调节以便该摄像头位于该预定距离范围和/或该预定图像采集角度范围内的反馈信号，和/或自动调节所述至少一个摄像头和涂层表面的相对距离，使得摄像头位置在距涂层表面的预定距离范围内，和/或自动调节所述至少一个摄像头的角度，从而摄像头位置在预定图像采集角度范围内；仅在摄像头位于…
G06T7/30;G06N3/08;G16H30/20;G16H30/40;G06N3/04;G06T3/00	图像处理的系统和方法	发明	本申请提供了一种用于处理3D图像的系统和方法。所述方法可以包括从所述3D图像中沿所述3D图像的一个方向获取所述方向的至少两个切片；利用转换模型处理所述方向的所述至少两个切片；并基于所述方向的所述至少两个处理的切片，确定所述方向的转换的3D图像。
H05K3/34;H05K13/04;H05K13/00	一种基于SMT返修台的BGA植球装置及方法	发明	本发明提供一种基于SMT返修台的BGA植球装置，其包含：焊膏印刷工装，其用于将焊膏阵列印刷在BGA器件的焊盘上；植球工装，用于摆放焊球，包括：漏球钢片，其上阵列设置有开孔，且开孔位置与印刷在BGA器件焊盘上的焊膏相对应；限位框架，用于固定漏球钢片；载球主体，其嵌套在限位框架中，且位于漏球钢片的下方，用于接收从漏球钢片的开孔落下的焊球；SMT返修台，用于将印好焊膏的待植球BGA器件通过视觉对位一一对应贴到通过植球工装摆放好的焊球上。BGA植球方法的步骤包括：焊膏印刷、焊球摆放、焊球与焊膏的定位、回流焊接。本发明具有准确性高、通用性强和稳定性高的优点。
G06V20/58;G06N3/08;G06N3/04;G06V10/22;G06V10/764;G06V10/82;G06V10/774;G06K9/62	车位检测模型训练方法、车位检测方法及其装置	发明	本申请提出了一种车位检测模型训练方法、车位检测方法及其装置，涉及自动驾驶技术领域。本申请通过获取样本车位的样本图像，并从样本图像中获取样本车位的中心位置；根据中心位置，确定样本图像中的车位识别冗余区和车位角点回归冗余区；根据车位识别冗余区对样本图像进行标记，生成类别真值热力图，及根据车位角点回归冗余区对样本图像进行标记，生成车位角点的回归真值热力图；基于样本图像、类别真值热力图和回归真值热力图，对车位检测模型进行训练，生成目标车位检测模型。本申请在训练过程中，考虑到了车位类别识别和车位角点回归计算时的冗余，使得训练好的目标车位检测模型在车位识别时会考虑冗余区，能够更准确地检测出车位。
B61K9/08;G06V20/54	一种道岔尖轨形态图像实时监测装置	发明	本发明公开了一种道岔尖轨形态图像实时监测装置，用工业视角相机、激光位移传感器、X方向标尺和数据处理平台实现对被监测道岔的尖轨进行实时监测，它们均不会影响列车在被监测道岔上的通行，因此，本发明能够不受现场场地限制的安装在被监测道岔的应用场地中，具有硬件简约、安装简单快速、可靠性高、可扩展能力强的优点。并且，本发明通过数据处理平台执行步骤S1至步骤S4，能够远程的实时监控被监测道岔的尖轨在相应的检测时刻相对于正常情况的三维姿态变化，以便于及时发现尖轨的尖轨在三维姿态变形方面的故障，并提高被监测道岔的日常维护检查效率。
G06K9/00;G06K9/62	检测游戏桌上的游戏币的方法及装置、设备、存储介质	发明	本申请实施例提供了一种检测游戏桌上的游戏币的方法，包括：响应于游戏进入游戏币放置阶段之后的游戏道具操作阶段，基于游戏桌的至少一帧图像，确定游戏桌上放置游戏币的多个区域中，游戏币发生改变的目标区域；其中，每一个所述区域的游戏币用于在游戏清算阶段根据游戏道具的操作结果进行清算；在所述目标区域不是预设的允许更改游戏币的区域的情况下，生成对所述目标区域的告警信息。本申请实施例还同时提供了一种检测游戏桌上的游戏币的装置、设备及存储介质。
	一种隧道摄像头自反馈清洗装置	实用新型	一种隧道摄像头自反馈清洗装置，属于摄像头清洗技术领域。包括法兰板、伸缩机构、连接器、清洗喷头、供水软管、终端控制器和水箱，法兰板连接伸缩机构，连接器将伸缩机构、供水软管和清洗喷头连接起来，供水软管从水箱引出。本实用新型所述的一种隧道摄像头自反馈清洗装置，通过监控图像的识别，判断是否需要清洗并通过终端清洗装置实现自动化清洗；所述的伸缩机构，能够避免在非清洗状态下，清洗装置对摄像头的遮挡；本装置可以安装在目前大多数枪型摄像头上，便于对现有监控设备进行改装。总体而言提高了清洗效率、安全性和实时性，能根据镜头污染程度调整清洗频率，保证监控图像的清晰度。
G06N3/02;G06V10/82;G06K9/62;G06V10/774	图像识别模型的训练方法、装置、设备及存储介质	发明	本申请公开了一种图像识别模型的训练方法、装置、设备及存储介质，涉及图像识别技术领域，用于基于图像样本中的原型样本训练图像识别模型，有助于节省存储空间和运算时间，同时降低模型的训练难度。该方法包括：基于至少两个图像预识别模型，确定多个图像样本中每个图像样本的不确定度；至少两个图像预识别模型均用于从相同的多个图像类别中确定待识别图像的类别；将多个图像样本中的不确定度小于等于第一预设阈值的第一目标图像样本，确定为第一目标图像样本所属图像类别的原型样本；基于多个图像类别中每个图像类别的原型样本，训练神经网络模型，得到图像识别模型。
G06N3/08;G06N3/04;G06V10/82;G06V20/62	一种基于Saas模式的智慧停车解决方法及系统	发明	本发明公开了一种基于Saas模式的智慧停车解决方法及系统，该方法包括：通过摄像头采集车辆前身的图像进行一次处理；将经一次处理后的图像输入多信息检测BP神经网络模型，输出检测信息；将图像输入预设的卷积神经网络进行车辆前身目标识别，根据目标识别框的区域图像，识别区域图像中预设位置的颜色；对区域图像进行预处理，提取车辆前身目标图像的最大外轮廓图；分别将检测的车辆车牌信息和车辆标志图像、识别的颜色、提取的最大外轮廓图，与预存的相应信息进行对比，当完全一致时，控制栏杆机抬杆放行。该方法基于Saas模式为用户提供全套的软硬件服务，无需用户参与软硬件维保，安装即可使用；降低人工管理成本、准确识别车辆身份。
G06N3/04;G06V10/764;G06V10/82;G06V20/40;H04N21/234	微小视频内容过滤与净化的方法和系统	发明	本发明提供一种微小视频内容过滤与净化的方法和系统，通过将接收的微小视频数据流经过两重视频采样，得到携带有边界和区域局部特征的高维图像，从而能够识别出物体和运动方式，判断是否合规，再经过情感分类处理，根据情感类型再次判断是否合规。
G06V30/412;G06V30/413;G06N3/04;G06V30/19;G06V10/764;G06V10/82;G06K9/62;G06V10/774	一种车检表单智能信息核对的方法、电子设备及存储介质	发明	本发明公开了一种车检表单智能信息核对的方法、电子设备及存储介质，包括：获得预设数量的各个车检表单样本图像，以及各车检表单样本图像中各像素关于字符标签或非字符标签的预设对应关系；获得预设数量分别包含单字符的各个单字符图像，以及各单字符图像分别所对应的字符内容；然后通过步骤A和步骤B分别获得文本检测模型和文本识别模型；基于文本检测模型和文本识别模型实现对目标车检表单图像中各字符串内容的识别。通过本发明的核对方法对车检表单报告等表单类数据进行文字识别，利用识别结果进行信息的核对与安全评估，不仅能加快车检速度，减轻工作人员负担，降低文本识别的对形近字的误判率，并降低人工核对信息舞弊的可能。
G07C1/20;G01D21/02;G06F30/13;H04N5/225	一种基于BIM技术的轨道交通设施巡检方法和装置	发明	本申请公开了一种基于BIM技术的轨道交通设施巡检方法和装置，该方法包括：通过移动的信息获取设备获取轨道交通中的设施的第一状态，其中，所述信息获取设备包括以下至少之一：摄像头、雷达、传感器，所述设施包括以下至少之一：建筑设施、所述轨道交通中使用的设备；获取建筑信息模型BIM数据，其中，所述BIM数据包括以下至少之一：所述建筑设施的数据、所述设备的数据；将所述第一状态与所述BIM数据中的所述设备对应的状态进行比较，以确定所述设施是否出现异常。通过本申请解决了现有对轨道交通设施采用人工或轧道车巡检所导致的问题，从而能够比较实时地发现轨道交通设施故障，保证了轨道交通的安全运行。
G06V10/80;G06N3/08;G06V20/17;G06V10/26;G06N3/04;G06V10/82;G06V20/52;G06V10/774;G06K9/62	基于高分辨率的反无人机多目标识别和跟踪视频探测方法	发明	本发明公开了基于高分辨率的反无人机多目标识别和跟踪视频探测方法，所述方法包括：采用4K高清监控相机进行光电数据采集；获取训练样本并对训练样本标注；将样本分割为多个图像，将分割之后的图像进行标注；构建多尺度深度目标检测网络；将样本库的图像输入多尺度深度目标检测网络进行模型训练，获得训练好的参数模型；参数模型对分割后的图像和分割前的图像分别进行识别，综合图像分割前后的识别结果得到无人机位置信息；识别到无人机目标框后，将无人机目标锁定；本发明的优点在于：有效提升了视场范围，跟踪目标较容易，更快更方便的捕获无人机，有效提高识别的准确性，大大减少误报的可能，缩短无人机搜寻时间。
G05B19/418;G05B15/02	家居设备的锁定方法、系统、装置和家居设备	发明	本申请公开一种家居设备的锁定方法、系统、装置和家居设备，其中家居设备的锁定方法，包括：获取ToF相机针对家居设备的监测区域拍摄的面阵图像；从所述面阵图像中提取表征用户特征的尺寸参数；根据所述尺寸参数和预存的第一检测阈值之间的关系锁定家居设备；所述第一检测阈值用于限定限制对象的特征。本申请能够提高家居设备的安全性能。
G01R33/48;A61B5/055;A61B5/00;G01R33/565;G01R33/34	接收线圈装置以及具备该接收线圈装置的磁共振成像装置	发明	提供一种在不降低拍摄前的接收线圈装配的工作流程的情况下，高灵敏度地检测前头部的动作的技术。接收线圈装置具备：一个或多个接收线圈，覆盖被检体的头部；基座部，载置被检体的头部；保持架部，固定有接收线圈中的一个，被基座部支承；以及机构部，使固定于保持架部的接收线圈与头部的一部分密接。进而在保持架部或者基座部具备对与保持架部的位移相关的物理量进行检测的检测部。检测部检测出的物理量被发送至接收线圈装置所使用的MRI装置。
G06K9/46;G06K9/34;G06K9/00;G06K9/62	一种基于超高清图像的识别方法及装置	发明	本发明公开了一种基于超高清图像的识别方法及装置，方法包括：确定N个局部图像；N个局部图像至少包括存在重合区域的两个相邻的局部图像，N是大于1的正整数；识别每个局部图像中的对象，确定每个对象在所属的局部图像中的初始检测框；对象是一个完整的目标或者是目标的一部分；确定每个初始检测框是待合并检测框或独立检测框；根据同一目标对应的所有待合并检测框，确定包含同一目标的合并检测框；根据合并检测框和独立检测框确定全局图像的识别结果；其中，全局图像是至少两个局部图像的组成图。本发明能够对属于同一目标对象的待合并检测框进行合并，从而提高图像识别的准确性，进而提高目标对象的检测和跟踪效果。
G06V30/10;G06V30/413;G06N3/04;G06V30/19	图像的文字识别方法、电子设备及存储介质	发明	本申请提供了一种图像的文字识别方法、电子设备及存储介质，涉及计算机技术领域。第二电子设备接收到第一电子设备发送的第一分享信息，获取第一图像的属性信息；根据该第一图像的属性信息确定是否需要对指定图像进行OCR文字识别操作；第二电子对需要进行OCR文字识别的指定图像进行对应的操作。由于不是对所有的图像均进行OCR识别的操作，而是根据第一图像的属性信息，确定是否对第一图像进行OCR识别的操作，减少电子设备的功耗，优化电子设备对图库中的图像进行OCR文字识别的效率。
G06T7/00;G06N3/08;G06T7/10;A61B1/273;G06N3/04;A61B1/00;G06K9/00	一种白光模式下胃部标志物评估方法及系统	发明	本申请提供一种白光模式下胃部标志物评估方法及系统，解决了目前无法辅助白光内镜下对存在慢性萎缩性胃炎的风险进行评估的问题，包括：获取白光模式下连续的序列化胃镜图像集；对序列化胃镜图像集进行胃镜图像部位识别、病灶图像分割、萎缩病症标志物识别，得到多个萎缩病症标志物识别结果；并进行胃部标志物风险评估，得到胃部标志物风险评估结果。本申请可实施对白光模式下的内镜影像进行分析，提供了对胃镜图像部位识别准确，病灶图像分割准确、萎缩病症识别准确的技术方案，可以作为医疗辅助技术，辅助结合观察胃镜部位和症状快速对萎缩性胃炎风险进行评估。
G06T7/11;G06V10/22;G06V10/764;G06T7/13;G06K9/62	组件识别方法、装置、电子设备及存储介质	发明	本申请公开了一种组件识别方法、装置、电子设备及存储介质，其中，组件识别方法包括：将第一图像输入设定识别模型，得到设定识别模型输出的第一图像中的至少一个UI区块；第一图像基于第一视觉稿确定；设定识别模型用于在输入的图像中识别出至少一个UI区块；每个UI区块至少包括能够以UI组件渲染得到的图像区域；在第一视觉稿对应的DOM的节点中，确定与至少一个UI区块中的每个UI区块对应的一个第一节点；将每个第一节点对应的图像输入设定分类模型，得到设定分类模型输出的第一节点对应的UI组件类型；设定分类模型用于确定输入的图像对应的UI组件类型。
	检测系统	实用新型	本申请公开了一种检测系统，所述检测系统包括检测设备和服务器，所述检测设备与所述服务器通信连接；所述检测设备用于获取用户信息并发送；所述服务器用于在接收到所述用户信息的情况下，确定所述用户信息对应的健康信息，并对所述健康信息进行检测，得到所述健康信息对应的校验信息，并向所述检测设备发送所述校验信息。本申请能够提高健康检测工作的效率和准确性。
H04N5/232	拍摄方法和装置、电子设备及可读存储介质	发明	本申请属于光学防抖领域，具体涉及一种拍摄方法和装置、电子设备及可读存储介质。所述拍摄方法包括：将预览图像中的像素行划分成第一类像素行和第二类像素行；对所述预览图像中的像素行进行逐行曝光，并在第二类像素行的曝光过程中进行光学防抖，得到曝光结果；根据所述曝光结果生成图像。
B60W40/04;B60W50/14;G06K9/00	行车提醒方法、装置、电子设备及存储介质	发明	本公开涉及一种行车提醒方法、装置、电子设备及存储介质，其中，所述方法包括：当检测到所述行车提醒模式开启时，获取至少一张车前环境图像；对所述至少一张车前环境图像进行识别，获取监测对象的状态信息；在根据所述状态信息确定所述车辆满足行车条件的情况下，获取包含驾驶员的车内图像；在根据所述车内图像识别到所述驾驶员的当前动作非驾驶动作的情况下，提醒所述驾驶员行车。通过本公开的方案，能够在检测到车辆满足行车条件时，及时提醒驾驶员行车。
G06V10/22;G06V10/764;G06V10/774;G06V20/62	图像的文字识别方法、电子设备及存储介质	发明	本申请提供了一种图像的文字识别方法、电子设备及存储介质，涉及计算机技术领域。采用本申请中的方法，获取第一图像的属性信息，根据第一图像的属性信息确定第一图像的拍照模式所属的模式类别；当第一图像的内容标签属于第一类标签，对第一图像进行OCR文字识别操作，当第一图像的内容标签属于第二类标签且电子设备处于灭屏且充电的状态，对第一图像进行OCR文字识别的操作；若接收到第一用户操作，展示第一图像以及第一提示信息。由于不是对所有的图像均进行OCR识别的操作，而是根据图像的内容标签所属的标签类别，确定是否对图像进行OCR识别的操作，减少电子设备对图像进行文字识别的功耗，优化电子设备对图库中的图像进行OCR文字识别的效率。
G06T5/40;G06N3/08;G06N3/04;G06V10/75;G06V10/30;G06V10/44;G06V10/764;G06V10/82;G06T5/00;G06K9/62	仪表自动识别系统、识别方法及计算机可读取的存储介质	发明	本发明的仪表自动识别系统，用一阶段目标检测网络进行仪表检测及种类识别，采用翻转、旋转、缩放、裁剪、移位等方式增加数据集，采用余弦退火策略(cosine annealing scheduler)来降低学习率，用ImageNet预先训练的ResNet‑50和随机一致性采样算法得到单应性矩阵变换的参数，把ResNet‑50的conv4特征作为变换的特征，对模板图像提取ResNet‑50的conv4特征后保存，在多个尺度上提取比对特征，计算两个图像之间的仿射变换，采用非局部均值算法降噪，限制对比度自适应直方图均衡算法减弱反光和阴影的影响，基于二阶微分提取边缘图像，根据模板种类检测刻度，在边缘图像中用模板里的指针外观信息检测指针圆心和角度，用模板的刻度值和识别出来的指针角度输出仪表读数。
B66C13/48;B66C15/06;F16H61/02;B66C13/20;F16H59/44;B66C13/46	用于工程设备的控制方法及控制装置、控制器和工程设备	发明	本发明实施例提供一种用于工程设备的控制方法及控制装置、控制器和工程设备，所述用于工程设备的控制方法包括：获取工程设备的目标部件的标识；根据所述标识确定所述目标部件的配置信息；根据所述配置信息确定所述工程设备的第一整机质量；根据所述第一整机质量进行工况校验；以及根据所述工况校验结果对所述工程设备进行车速控制。本发明实施例可以简便地得出整机总重量信息，进而匹配相应地限速模式，进行车速控制，以及实时地根据工程设备的各类状态信息进行车速控制，进一步提升整机的行驶安全性，以及保护悬架系统零部件。
G06V40/18;G06V20/59;G06V40/16;B60W40/09;B60W50/14;G06V40/20	一种基于人脸多参量检测的驾驶危险行为监控方法、系统、设备和可读存储介质	发明	本发明公开了一种基于人脸多参量检测的驾驶危险行为监控方法、系统、设备和可读存储介质，方法包括以下过程，识别监控图像中的人脸区域，进行人脸检测和人脸对齐，在人脸区域中检测描述人脸特征，根据是否可以检测到人脸特征坐标，判断是否检测到眼睛，如果在预设时间内没有测到检测到眼睛，则触发报警；如果检测到眼睛，通过描述眼睛特征的坐标，进行驾驶疲劳检测，如果是驾驶疲劳，则依据疲劳程度进行报警；如果不是驾驶疲劳，则继续监控驾驶危险行为。通过综合PERCLOS和眼睛闭合时间，并建立与KSS的转换关系评价驾驶员的疲劳程度。通过判断眼睛是否存在于采集到的图像中，识别视线离开行驶方向的驾驶危险行为。
G06T7/00;G06T7/136;G06V10/44;G06T5/00;G06V40/10;G06K9/62	一种有效区域提取基础上特征点的手背静脉图像方法	发明	一种有效区域提取基础上特征点的手背静脉图像方法，包括扫描手背静脉图像、手背静脉图像识别处理、手背静脉特征点提取以及手背静脉特征点匹配，通过对手背静脉图像进行识别处理，提取手背静脉图像特征点并进行匹配，从而提高了手背静脉图像的识别通过率，降低拒识率和误识率，达到卫生、安全的高度匹配，静脉血管识别技术的技术领域提供一种新的可能性。
G06T7/00;G01C11/02;G01C11/04;G06T7/80	一种接触网吊弦高清成像装置及其使用方法	发明	本发明公开了一种接触网吊弦高清成像装置及其使用方法，所述装置安装在巡检小车上，包括对角相向设置的相机组；相机组包括同向设置的成像相机和触发相机；接触网吊弦高清成像装置的使用方法包括：巡检小车沿巡线方向的铁路匀速前进，触发相机分别实时采集包含接触线与承力索的图像，在预处理后的图像中识别接触线与承力索的位置；在接触线与承力索的合围范围内识别是否存在吊弦；若是，则判断吊弦是否在图像中的预设区域；若是，则触发同组的成像相机对该位置的吊弦进行成像。本发明的结构简单，集成度高，可以使用在小型的便携式巡检小车上，可以实现对同一吊弦的两面成像，并且成像的针对性更好，触发条件的设计更合理，使得成像的效果更好。
A63F13/537;A63F13/52;G06K9/00;A63F11/00	数据处理方法及装置、电子设备、存储介质	发明	本申请实施例公开了一种数据处理方法，包括：获取对游戏图像帧序列中的每一帧游戏图像进行游戏对象识别得到的识别数据；其中，所述识别数据包括游戏对象的类型数据以及所述游戏对象在游戏桌上的位置数据；获取所述游戏桌面对应的至少一个热区图；其中，每个所述热区图表征与至少一类游戏对象中的每一类游戏对象对应的所述游戏桌面上的游戏区域；基于所述类型数据、所述位置数据和所述热区图，过滤出所述每一帧游戏图像中落入对应的所述游戏区域的游戏对象的识别数据。本申请实施例还同时提供了一种基于游戏桌的数据处理装置、电子设备及存储介质。
B60W30/14;B60W40/02;B60W30/18;B60W40/105;B60W60/00	一种车辆的控制方法、装置及存储介质	发明	本申请提供了一种车辆的控制方法、装置及存储介质，该方法包括：根据第一车辆行驶前方的在第一采样时刻的第一行驶图像和在第二采样时刻的第二行驶图像，确定第二车辆上的目标点的位置变化，第二车辆为与第一车辆处于同一行车道、且在第一车辆前方行驶的车辆，第一采样时刻和第二采样时刻为相邻的采样时刻；根据目标点的位置变化，确定第一车辆的调节参数；根据调节参数控制第一车辆在行车道上行驶。通过本申请，可以保证车辆在行驶过程中的行车稳定性和安全性。
G06Q30/02;G06T3/00	图像变形方法、装置及电子设备	发明	本申请实施例公开了图像变形方法、装置及电子设备，所述方法包括：确定原始图像，并从所述原始图像中识别出待进行变形处理的图像主体内容；将所述图像主体内容剖分为多个初始多边形图像块，并对所述初始多边形图像块进行边界扩大处理，得到多个扩边多边形图像块；利用第一变换模型，将所述扩边多边形图像块的顶点映射到变形后的目标图像中；根据所述顶点在映射前后的位置对应关系信息，利用第二变换模型，将所述扩边多边形图像块内的像素点映射到所述目标图像中。通过本申请实施例，能够更高效地实现图像变形，且避免新图像中缝隙的出现。
G06V10/80;G06V10/25;G06V10/74;G06V10/22;G06V10/44;G06K9/62	一种文本校准方法、装置、设备及存储介质	发明	本申请实施例提供了一种文本校准方法、装置、设备及存储介质，涉及人工智能技术领域，该方法包括：获取目标对象的待处理图像，识别待处理图像中包含的目标文本内容，其中，目标文本内容包括目标对象的唯一标识和至少一个待校准文本。基于目标对象的唯一标识，从基准库中获取至少一个待校准文本各自对应的参考文本。若至少一个待校准文本与相应的参考文本的相似度均大于预设阈值，则将获得的各个参考文本，作为至少一个待校准文本对应的校准结果。由于，本申请中根据待校准文本与相应的参考文本的相似度，对待校准文本进行校准。在待校准文本存在部分识别错误的情况下，可以有效地对待校准文本进行校准。
G06T7/00;G06N3/08;G06N3/04;G06V10/74;G06V10/764;G06V10/774;G06K9/62	内窥镜图像检测辅助系统、方法、介质和电子设备	发明	本公开涉及一种内窥镜图像检测辅助系统、方法、介质和电子设备，所述系统包括：图像处理模块，用于对内窥镜采集的内窥镜图像进行实时处理，获得组织图像；腔体定位模块，用于确定所述组织图像对应的组织腔体的目标点，所述目标点用于指示所述内窥镜在其当前所处位置进镜的下一目标移动点；其中，在所述组织图像中存在组织腔体时，所述目标点为所述内窥镜图像对应的组织腔体的中心点，在所述组织图像中不存在组织腔体时，所述目标点为所述内窥镜图像对应的组织腔体的方向点；息肉识别模块，用于对内窥镜在退镜模式下获得的组织图像进行实时的息肉识别，获得息肉识别结果；显示模块，用于对所述目标点和所述息肉识别结果进行显示。
G06K9/00;G06K9/62	用户的生活卫生图像识别系统及方法	发明	本发明涉及图像处理技术领域，具体涉及用户的生活卫生图像识别系统及方法，系统包括采集模块、识别模块、处理模块和操作提示模块，方法包括：通过采集模块对预设范围内用户进行卫生操作的实时图像进行采集；让识别模块对实时图像中监测类型、监测位置和用户的卫生信息进行识别；由处理模块从识别模块获取监测类型、监测位置和卫生信息，并根据监测类型和监测位置判断卫生信息与预设卫生要求的匹配度，再根据匹配度生成操作等级信息，将操作等级信息发送至操作提示模块；通过操作提示模块进行操作提示。本发明能够在不同场所环境下按照等级进行清洁操作，提高卫生清洁的清洁效果。
A01G13/00;G06V20/10	自动化花圃应急防护系统及方法	发明	本发明涉及一种自动化花圃应急防护系统，包括：现场封闭机构，围绕被监控花圃设置，用于在接收到封闭控制信号时，完成对所述被监控花圃的封闭动作；信号剥离设备，用于对接收到的二层处理图像中的每一个头部成像区域执行以下操作：当所述头部成像区域中存在某一个像素点对应的实时参考数量小于等于预设数量限量时，将所述头部成像区域作为靠近头部对象的成像区域；所述信号剥离设备还用于在所述二层处理图像中存在一个以上的最近头部对象时，发出封闭控制信号。本发明还涉及一种自动化花圃应急防护方法。通过本发明，能够对被监护的花圃执行基于行为不端人员存在情况的自动化防护管理操作，从而提升花圃监护的自动化水平。
G06N3/08;G06T7/00;G06N3/04;G06V10/44;G06V10/764;G06V10/82;G06K9/62	一种改进B_CNN的绝缘子老化和污损光谱分类方法	发明	本发明提供一种改进B_CNN的绝缘子老化和污损光谱分类方法，所述方法包括下列步骤：将绝缘子光谱图像数据进行归一化，作为训练数据和待处理数据；构建包含两个特征提取器CNN‑A和CNN‑B、转置卷积操作、卷积注意力网络和高效分类器下的B_CNN改进模型，将两个特征提取器中的特征提取层Conv2和Conv3分别做转置卷积操作，有助于提高特征的提取效率；在两个特征提取器中的Conv3之后加入卷积注意力网络，增强提取特征信息的置信度；分类器部分采用高效分类器对绝缘子光谱图像进行分类，提升分类的效率，获得精准的分类结果。
G06T5/50;G06T5/40;G06T5/20;G06V10/56;G06V40/16;G06V10/145;G06V10/44;G06V10/764;G06T7/13;G06V10/50;G06K9/62	一种基于RGB颜色空间的红外偏振人脸识别方法	发明	本发明公开了一种基于RGB颜色空间的红外偏振人脸识别方法，包括以下步骤：S1:利用偏振成像系统获取红外人脸偏振热像；S2:提出一种红外人脸偏振热像RGB空间融合框架并对已获得的红外人脸偏振热像进行融合形成类可见RGB图像；S3:利用方向梯度直方图获取融合后的类可见RGB图像的特征，并提出一种基于支持向量机的人脸识别框架并对类可见RGB图像和红外人脸偏振图像进行识别；S4:对实验结果进行分析，包括对类可见RGB图像的结果分析和对基于支持向量机的人脸识别框架对不同图像的识别率对比分析。本发明方法的图像熵和结构相似性更高，并且人脸特征更加接近可见光图像，使得人脸识别率更高。
G06N3/08;G06N3/04;G06K9/00;G06K9/62	图像识别模型训练方法和装置、图像识别方法和装置	发明	本公开提供了一种图像识别模型训练方法和装置，涉及图像识别、深度学习等技术领域。该方法的一具体实施方式包括：获取预置的样本集，样本集的样本包括：第一域的图像和第二域的图像；获取预先建立的图像识别网络，其中，图像识别网络包括：图像识别模块和特征域分离模块；将从样本集选取的样本输入图像识别模块，得到第一图像特征和第二图像特征；通过特征域分离模块对第一图像特征和第二图像特征进行域分离，得到分离域特征；基于第一图像特征、第二图像特征、分离域特征，计算图像识别网络的损失值；若图像识别网络满足训练完成条件，则将图像识别模块作为图像识别模型。该实施方式提高了图像识别的准确度。
G06N3/08;F16K31/06;F16K37/00	一种基于机器视觉的电磁阀智能故障诊断方法和装置	发明	本申请涉及一种基于机器视觉的电磁阀智能故障诊断方法和装置，其中，该基于机器视觉的电磁阀智能故障诊断方法包括：获取待诊断电流波形图；将所述待诊断电流波形图进行离差标准化处理，获得标准电流波形图；将所述标准电流波形图输入预设的故障诊断模型，获得诊断结果。本申请通过获取待诊断电流波形图，通过对待诊断电流波形图进行离差标准化处理生成标准电流波形图，通过故障诊断模型识别标准电流波形图获得诊断结果，解决了电磁阀故障诊断困难的问题，实现了快速诊断电磁阀运行状态。
G06T3/40;G06T7/62;G06T7/73;G06V10/42;G06T7/90;G06T7/12	一种指纹拼接方法、装置、电子设备及介质	发明	本申请涉及一种指纹拼接方法，其特征在于，所述方法包括：裁剪得到用户的多张指纹图像的边缘区域图像，根据各边缘区域图像的全局特征确定存在重合的边缘区域图像，识别边缘区域图像与其他未被选取的图像中任意图像的重合区域，进而从该重合区域内选取任一像素点为参考点，根据该参考点在存在重合的图像中构建坐标系，根据构建的坐标系将存在重合的图像进行拼接。此外，本申请还涉及一种指纹拼接方法、装置、设备及存储介质。本申请可解决对指纹进行拼接时效率不高的问题。
G06N3/04;A63B69/00;G06V10/74;G06V10/82;A63B71/06;G06V40/20;G06V10/774;G06K9/62	一种用于排球技术动作的规范纠正方法	发明	本发明涉及一种用于排球技术动作的规范纠正方法。首先，录制练习者的击球视频，提取练习者与标准动作视频的关键帧或图片，采用OpenPose算法对练习者动作和标准动作进行识别，识别出人体姿态关键点；然后，通过计算人体特定关节间夹角的角度值，通过比对练习者动作和标准动作的差别，从而根据分析结果对练习者动作进行纠正。利用本发明方法，排球练习者不仅能够防止由于动作错误而引发的损伤，而且能够更加科学的提高自己的排球技术水平，从而打下坚实的排球技术基础。
G06T7/246;G06N3/08;G06N3/04;A63F13/52	图像处理方法、装置、边缘计算设备和计算机存储介质	发明	本公开实施例提出了一种图像处理方法、装置、边缘计算设备和计算机存储介质，该方法包括：确定多帧游戏平台图像中每帧游戏平台图像的识别结果，识别结果至少包括资金替代物品信息；在利用滑动窗口每次确定多帧游戏平台图像中的N帧游戏平台图像的情况下，根据滑动窗口内的N帧游戏平台图像的识别结果，重新确定目标帧图像中的资金替代物品信息，其中，滑动窗口的滑动顺序为多帧游戏平台图像的帧顺序，N为大于1的整数，目标帧图像为滑动窗口内N帧游戏平台图像中的一帧图像。
G05D1/10	一种引导无人机精准降落的方法、装置及无人机机库	发明	本发明公开了一种引导无人机精准降落的方法、装置及无人机机库；其中，引导无人机精准降落的方法包括在无人机上搭载有红外信标，所述方法包括以下步骤：获取待降落的无人机的多个目标图像；多个所述目标图像由对应的多个摄像头拍摄所述无人机的红外信标得到，所述摄像头位于降落区域的非中心位置；根据红外信标在目标图像中对应的位置以及所述降落区域的中心位置，计算所述无人机的位置及垂直高度；根据所述无人机的位置及垂直高度，确定无人机的姿态调整信息；根据所述姿态调整信息控制所述无人机，以使所述无人机精准降落在降落区域。
G06T15/02;G06T5/50;G06T11/20;G06T17/20;G06T3/00	一种流动特效制作方法、装置、电子设备及介质	发明	本发明的实施例公开一种流动特效制作方法、装置、电子设备及介质，涉及图像处理技术领域，能够解决现有流动特效制作方法中缺少物体流动特效的制作方法，不能满足用户需求的问题。所述流动特效制作方法包括获取原始静态图像，识别原始静态图像中流动物体区域，对流动物体区域进行三角剖分得到原始位置三角形组和移动位置三角形组，将原始位置三角形组与移动位置三角形组按多种比例进行融合得到流动物体区域的多个显示内容，将流动物体区域的多个显示内容按照预设时间维度进行显示，以使流动物体区域呈现流动特效。本发明可以使流动效果更加逼真。
G06T7/90;G06V10/764;G06V10/774	一种基于深度学习的天气识别及程度量化方法	发明	本发明涉及一种基于深度学习的天气识别及程度量化方法。其方法包括，获取需识别场景的恶劣天气图像，对所述图像进行预处理，将所述图像输入至预先训练好的Alexnet天气分类及识别模型中进行恶劣天气类型及恶劣天气程度识别，随后根据不同的天气类型对图像进行Brenner值或信息熵计算，得到带有恶劣天气类型、识别精度及恶劣天气程度的图像。本发明采用Alexnet卷积神经网络对恶劣天气进行识别，更精确地识别出模拟器场景的恶劣天气类别以及具体的程度等级，可以解决当前技术不能具体量化天气恶劣程度的限制，从而可量化驾驶模拟器中的恶劣天气危险场景，为恶劣天气下交通安全、驾驶行为、限速等方面的研究提供基础。
G06V10/98;G06V20/62	一种车牌二次识别方法和电子设备	发明	本发明公开了一种车牌二次识别方法和电子设备，所述方法包括：步骤S10、接收同时上传的第一车牌号码和相关的车牌图像；步骤S20、从所述车牌图像中识别出第二车牌号码；步骤S30、比较第一车牌号码和第二车牌号码；当第一车牌号码和第二车牌号码的比较结果为一致时，保存车牌号码。本实施例的车牌二次识别方法，通过车牌识别摄像机抓取的图片进行再次的高精确度软识别，并将该识别结果和车牌识别摄像机识别的结果进行比对，如果两次识别结果一致，系统则判定识别结果正确，不用经过人工确认；通过二次识别筛选可大大降低人工确认的工作量，保证车牌识别准确性。
G06T7/64;G06T7/73	一种姿态与位置解耦的机器人视觉寻位方法	发明	本发明属于机器人视觉领域，并具体公开了一种姿态与位置解耦的机器人视觉寻位方法，包括步骤：S1、通过靶标进行位置标定，得到靶标位置深度d0和标定深度下移动单位像素的实际偏移量；S2、根据目标物体所在平面的法向量调整机器人姿态，使机器人末端与目标物体所在平面平行；S3、获取相机图像，识别当前深度下目标物体像素坐标和深度值d1，得到找中补偿向量，调整机器人使目标物体位于相机图像正中；然后在深度方向移动机器人至标定高度d0；S4、再次获取相机图像，得到寻位补偿向量，根据寻位补偿向量调整机器人，使机器人到达目标物体处。本发明标定过程操作简单、定位准确性高，提升了机器人视觉寻位的可操作性和准确性。
G06K9/46;G06K9/00	货架识别方法、装置、存储介质及机器人	发明	本申请公开了一种货架识别方法、装置、存储介质及机器人，通过分别在N个货架的所有层板的左边缘设置锚点，在第N个货架的所有层板的右边缘设置锚点，获取N个货架的货架图像，识别货架图像的全部锚点，通过全部锚点划分出N个货架，从而使锚点分别对应N个货架的边缘信息和层板信息，因此能够通过识别N个货架的全部锚点，对并排的多个货架进行识别和划分。
A61B34/20;A61B8/08;A61B5/367;A61B18/12	医学图像中的未经导航对象的识别和可视化	发明	本发明公开了一种方法，所述方法包括向用户呈现患者的器官的至少一部分的三维(3D)标测图，所述3D标测图由位置跟踪系统生成。在所述器官的至少一部分的医学图像中识别由所述位置跟踪系统不可跟踪的人造对象。在所述3D标测图上向所述用户呈现所述不可跟踪的人造对象的图形表示。
	小孔径内腔检测识别系统	实用新型	本实用新型公开了一种小孔径内腔的检测识别系统，包括：全景内窥镜模组、机械手和控制器，全景内窥镜模组，用于一次性采集多个角度的图像；机械手，与所述全景内窥镜模组连接，所述机械手用于驱动所述全景内窥镜模组伸入至待检测工件的小孔径内腔中采集图像；控制器，与所述全景内窥镜模组和所述机械手连接，所述控制器用于将所述全景内窥镜模组采集的多个角度的图像合成为全景图像。通过实施本实用新型，可以实现一次性的图像提取，进而合成全景图像，无需旋转待检测工件，大幅提高检测效率，能够适应流水线作业。
G06T5/20;G01D21/02;G01S7/40;G01W1/18;G06T5/00	一种天气雷达运行状态图像识别算法	发明	本发明公开了一种天气雷达运行状态图像识别算法，具体包括以下步骤：S1、首先通过定时设置模块在内设置雷达需要定时监测的时间，然后将其存储在中央处理系统中，当到达了指定时间后，中央处理系统通过命令发送模块向环境监测单元发出监测命令，环境监测单元接收到命令后，则开始对雷达的运行状态进行监测；S2、通过环境监测单元内部的电压互感器采集雷达供电电压信号，本发明涉及天气雷达技术领域。该天气雷达运行状态图像识别算法，通过对天气雷达在运行状态下的全方位监测以及对周围环境监控图像的识别，可定时提供雷达的检测数据，便于后续及时查看到故障信息，为后续人员的及时维修创造了良好条件。
G06V20/58;G06V10/26;G06N3/04;G06V10/25;G06V10/764;G06V10/82;G06V10/84;G06K9/62	确定语义无碰撞空间的方法	发明	本发明涉及一种确定语义无碰撞空间的方法。确定车辆的环境中的语义无碰撞空间的方法包括：经由摄像头从所述车辆的环境拍摄二维视觉图像；以及在所述视觉图像内确定无碰撞空间的界限。经由传感器，捕获对象的距离数据并将其指派给视觉图像，并且基于所指派的距离数据来将无碰撞空间的界限转移到鸟瞰图。对于在视觉图像中识别到的对象，确定相应的边界框和相应的分类。选择限制无碰撞空间的对象，并将其边界框指派给无碰撞空间在鸟瞰图中的界限。最后，根据所选择的对象的各个边界框的分类，对无碰撞空间的界限的段进行分类。
G06T7/00;G06V10/774;G06K9/62	增强图像视觉效果的方法、装置、存储介质及终端设备	发明	本申请实施例提供一种增强图像视觉效果的方法、装置、存储介质及终端设备，该方法包括：获取待处理图像；将所述待处理图像输入至预训练的目标识别模型进行目标识别操作，输出识别结果；根据所述识别结果判断所述待处理图像是否存在待调整区域；在判断所述待处理图像中存在待调整区域时，根据与所述待调整区域对应的预设调整策略对所述待调整区域进行图像增强操作，得到目标图像。本申请实施例通过在由多张图像构成的PPT中筛选出明显存在影响用户视觉效果的图像，并且利用简单算法对筛选出的图像进行调整，从而实现在无需增加成本的前提下，有针对性的提升会议场景中图像的显示效果。
G06T7/00;G06N3/08;G06N3/04;G06K9/62;G06V10/774	打印缺陷的识别方法及打印缺陷识别系统	发明	本发明属于增材制造技术领域，涉及一种打印缺陷的识别方法及打印缺陷识别系统，该方法包括：1)获取多个样本图像，样本图像是截面激光烧结后的图像；2)将多个样本图像中的各个样本图像分别进行至少两种不同变换方式的处理，得到至少两种不同类型的变换图像；3)根据不同类型的变换图像分别训练获得各个变换图像所对应的子网络；4)采集待识别图像，根据各个变换图像对应的子网络获得各个子网络对待识别图像的识别结果；根据识别结果获得最终的判定结果，完成识别。本发明提供了一种打印缺陷的识别方法及打印缺陷识别系统，能够提高对打印过程中由黑渣形成的缺陷的识别精度，从而防止出现层层黑渣堆积的现象，提高打印质量和效率。
A24F40/46;A24F40/40;A24F40/51;A24F40/42;A24F40/50	气溶胶生成装置	发明	公开一种气溶胶生成装置，其包括：加热器，通过加热气溶胶生成物质来生成气溶胶；接近传感器，测量气溶胶生成装置的使用者与气溶胶生成装置之间的距离；以及控制器，与加热器和接近传感器电连接，并且基于接近传感器测得的距离来控制加热器。
G07F17/00;G07C9/00;G07F17/12	一种折叠共享车辆的电子围栏还车方法及电子围栏	发明	本发明涉及一种折叠共享车辆的电子围栏还车方法，包括：接收折叠共享车辆电子围栏还车请求；响应于所述折叠共享车辆停放在折叠共享车辆存放装置指定的电子围栏内停止计费，其中所述折叠共享车辆存放装置包括多个经配置以容纳折叠共享车辆的折叠共享车辆存放箱；以及将所述折叠共享车辆放入所述折叠共享车辆存放箱。在本申请的方案，允许将折叠共享车辆停放在电子围栏中还车，能够有效地缩短还车时间。在还车高峰时间，这样的还车方式能够提高还车效率，提高了用户的满意度。另一方面，当空置的存放箱数量不足时，用户依然可以以此方式还车。
G06F16/25;G06Q10/06;G06Q50/26	马拉松赛事大数据服务系统	发明	本发明涉及一种马拉松赛事大数据服务系统，包括：数据导入机构，用于将城市马拉松比赛的各辆转播车分别对应的特征信息导入到大数据服务器；信息提取器件，设置在举办城市马拉松比赛的城市管理中心，用于从卫星处下载构成城市马拉松比赛的比赛场地的各条城市道路组成的比赛场地图像；现场通知机构，用于在定制映射图像中存在一个以上的异常车体对象时，将每一个异常车体对象所在的车体成像分块与其所在的城市道路的道路名称统一发送给大数据服务器。本发明的马拉松赛事大数据服务系统结构紧凑、监管有效。由于能够在城市马拉松的举办过程中对相关城市道路内非转播车辆的其他车辆进行针对性的鉴别，从而提升了城市马拉松道路的监管效率。
H04W64/00;H04W4/029	一种NBIOT低功耗目标定位系统	发明	本发明涉及目标位置确定技术领域，具体涉及一种NBIOT低功耗目标定位系统，包括定位模块、控制模块、NBIOT通信模块和后台模块；定位模块用于对移动目标的实时位置进行定位并发送至控制模块；控制模块获取实时位置并根据实时位置的距离变化量间歇性将实时位置发送至NBIOT通信模块；NBIOT通信模块用于将实时位置发送至后台模块；后台模块用于接收实时位置进行存储，并向预存的监控端发送实时位置。本发明间歇性发送完整的实时位置，便于监控端准确了解移动目标的位置，更节能，保持系统定位的持续性。
A61B5/0205;A61B5/00;G16H50/30	一种健康状态评估方法及系统、服务端、存储介质	发明	本发明涉及健康管理技术领域，公开了一种健康状态评估方法及系统、服务端、存储介质。其中，健康状态评估方法包括：将血压检测结果、心率检测结果、情绪检测结果、活力检测结果、体力检测结果、年龄检测结果、肤质水份检测结果和肤质油干性检测结果中的多项作为生理健康评价指标，为各项所述生理健康评价指标分配权重，根据权重综合评估生理健康状态指数L；其中，为所述血压检测结果和所述心率检测结果分配的权重，大于为其他生理健康评价指标分配的权重。本发明实施例由于基于多样化的检测结果进行综合分析获得生理健康评价指标，且在分析时对不同的评价指标分配不同的权重，因此能够从整体上全面准确的反映出用户的健康状态。
G06T5/50;G06T7/11;G06T7/136;G06N3/08;G06N3/04;G06T7/529;G06T5/00	基于图层分解的自监督肿瘤分割系统	发明	本发明提供了一种基于图层分解的自监督肿瘤分割系统，包括：模块M1：正常图像通过随机生成的三维掩码和变换得到纹理生成模拟的肿瘤区域；模块M2：将模拟的肿瘤区域与正常图像进行融合，得到合成的肿瘤图像；模块M3：训练深度卷积神经网络学习图层分解，合成的肿瘤图像利用训练后的深度卷积神经网络得到肿瘤分割图、恢复出肿瘤区域图像、恢复出正常图像以及合成图像。本发明能够根据正常图像合成肿瘤图像，通过有效的基于图层分解的自监督学习模型，提取对肿瘤区域具有较强判别力的特征，从而实现无标签情况下的肿瘤分割。
G08G1/017;G07B15/02	一种停车检测计费方法、存储介质及系统	发明	本发明提供一种停车检测计费方法、存储介质及系统，该方法包括如下步骤：实时检测是否有物体进入停车位，若检测出有物体进入停车位，则采用朝向所述停车位的第一摄像设备拍摄得到停车位图像；根据所述停车位图像分析已进入停车位的物体的类型，若分析出已进入停车位的物体是车辆，则发出采用第二摄像设备拍摄该车辆的车牌图像的拍摄指令，获取所述第二摄像设备拍摄得到的车牌图像，从所述车牌图像中识别车牌信息；根据识别到的车牌信息进行停车计费。
G06T7/136;G06T7/00;G06N3/08;G06N3/04;G06T7/13;G06T7/12	一种料流强度的识别方法、系统、电子设备及介质	发明	本发明适用于图像处理与识别领域，提供了一种料流强度的识别方法、系统、电子设备及介质，其中，方法包括：获取皮带机的待识别图像，识别待识别图像的皮带边缘位置，并根据皮带边缘位置获取皮带区域；识别待识别图像的物料边缘轮廓，并根据物料边缘轮廓获取物料区域；根据皮带区域获取第一宽度，根据物料区域获取第二宽度，获取第二宽度与第一宽度的宽度比值，并根据宽度比值获取料流强度，第一宽度为皮带区域的宽度，第二宽度为物料区域的宽度；将所述料流强度与预设强度阈值进行比对，获取料流强度识别结果；解决了现有技术中无法对皮带机的料流强度进行准确识别的问题。
G06F17/16;G06K9/00;G06K9/62	行人图像识别方法及装置	发明	本发明提供了一种行人图像识别方法及装置，该方法包括：获取多张行人图像；提取每张行人图像的二维特征矩阵；根据每张行人图像的二维特征矩阵，获得每张行人图像的最像素级别注意力特征向量；获取预先设定的类别数和基于该类别数预先训练的行人局部类别矩阵；根据行人局部类别矩阵和每张行人图像的二维特征矩阵，获得每张行人图像的最像素级别注意力特征矩阵；根据每张行人图像的最像素级别注意力特征向量和最像素级别注意力特征矩阵，获得第三特征向量；基于第三特征向量，从多张行人图像中，找出与目标行人图像最接近的行人图像并输出。本发明可以准确地从大量行人图像中识别出目标行人，鲁棒性强。
G10L15/06;G10L15/26;G06F40/169	一种生成标注数据的方法、装置、设备及存储介质	发明	本申请提出一种生成标注数据的方法、装置、设备及存储介质，该方法包括：从音视频数据中提取得到语音数据，以及包含与所述语音数据对应的文本内容的图像；对所述语音数据进行识别得到语音文本数据，以及从所述图像中识别得到图像文本数据；利用所述语音文本数据和所述图像文本数据对所述语音数据进行标注，得到标注数据。上述方法能够自动生成标注数据，将该方法应用于语音识别模型训练，能够显著降低生成标注数据的人力成本和时间成本，并且能够显著提高生成标注数据的效率。
G01R31/28	一种集成电路板的故障检测方法和故障检测系统	发明	本发明公开了一种集成电路板的故障检测方法和故障检测系统，该检测系统采用了该检测方法，其特用于在集成电路板上存在两个内存器和至少一个处理器的情况，通过扫描获得的热像视频流可以获知集成电路板表面各个位置的温度情况，其中特别将两个内存器的温度值信息进行处理和比较，当比较结果符合预期情况时，则可以判定这两个内存器存在故障，从而极大地提高了对集成电路板的内存故障的检测效率和检测准确率。
G05D1/10;G05D1/08	用于飞行器自主降落的视觉标签、自主降落方法及飞行器	发明	本申请实施例公开了一种用于飞行器自主降落的视觉标签、自主降落方法及飞行器。其中，飞行器基于本申请公开的视觉标签进行自主降落的过程可以包括：若处于第一高度区间，则在采集到的第一图像中进行隔离带、定位标识以及方向标识的识别，以得到世界坐标系下的第一位置信息和第一方向向量，进而根据第一位置信息和第一方向向量，控制飞行器降落；若处于第二高度区间，则在采集到的第二图像中识别定位标识，进而得到第二位置信息，并继续根据第二位置信息，控制飞行器着陆，该飞行器的着陆姿态与第一方向向量对应，有利于保证飞行器精准着陆。
G02F1/13	一种用于显示屏的测试治具	发明	本发明公开了电子检测技术领域的一种用于显示屏的测试治具，包括用于固定显示屏的底座、用于采集显示画面的扫描机构以及用于操作控制的操控台，所述扫描机构包括沿所述底座宽度方向布置的移动座、沿所述底座高度方向布置的立杆以及沿所述底座长度方向布置的滑座，所述立杆的底端与所述底座的上表面四角相固定，本发明通过利用扫描机构、底座以及操控台之间的配合，可以便于实现对安装在底座上进行不同方式的显示屏图像的识别检测工作，而且通过利用移动座在显示屏上方的移动检测，可以便于使得采集到的图像数据更加清晰，可以适用于不同尺寸的显示屏检测工作。
H04N5/265	带有语音消息的图像的生成控制装置及生成方法	发明	本发明提供一种生成带有语音消息的图像的方法，该带有语音消息的图像在用户所选择的图像上叠加了用户所选择或输入的讲话内容的语音数据的访问信息。一种带有语音消息的图像的生成控制装置，其具备：选择接收部，其受理可提供的图像中任意者的选择和关于应与所选择的图像关联的讲话内容的选择或输入；语音数据生成处理部，其生成所选择或输入的讲话内容的语音数据；语音数据存储处理部，其以可访问的方式存储所生成的语音数据；访问信息叠加部，其将所存储的语音数据的访问信息叠加到所选择的图像上；图像存储处理部，其以可输出的方式存储叠加了访问信息的带有语音消息的图像。
G06N3/08;G06K9/00	面向物联网的元学习调制模式识别方法	发明	本发明属于通信信号调制识别技术领域，具体为一种面向物联网的元学习调制模式识别方法。本发明包括：对接收信号进行载波频率估计、相偏估计以及频偏估计；根据特征量进行星座图还原；然后对图像进行增强预处理，以抵抗恶劣环境带来的影响；利用阶段式元学习神经网络对预处理图像进行训练以及测试分类，赋予分类器更好的自学能力，得到初步的调制识别结果；对初步的识别结果进行决策并计算相似度，以最高相似度作为输出结果，提高鲁棒性的准确性。本发明通过多模块协同融合，在低信噪比环境下仍然具有较高的识别精度，高达91.5％，并且本方法训练样本少，训练成本低，复杂度低，易于实现。
G06T7/20;G06T11/20;G06N3/04;G06V40/16;G06F16/29;G06V10/82;G06V20/52;G06V20/40	一种基于国产CPU环境的人员运动轨迹追踪回溯方法及系统	发明	本发明公开一种基于国产CPU环境的人员运动轨迹追踪回溯方法及系统，涉及轨迹追踪技术领域，其实现内容包括：S1、基于人员信息和人员可识别脸部图像，建立人员特征库；S2、基于园区实际空间布局，绘制园区示意图；S3、通过园区的多个摄像头采集人员脸部图像，并与人员特征库的人员可识别脸部图像进行比对，实现人员身份识别；S4、基于S3中多个摄像头对同一人员的身份识别结果，绘制该人员在园区内的运动轨迹；S5、将园区内所有人员的运动轨迹按照“人员姓名+时间”的命名格式存储于数据库，通过输入人员姓名和起始时间点即可在数据库中检索回溯到对应的运动轨迹。本发明简化了以往的轨迹追踪回溯算法的复杂度，降低了国产服务器的压力。
G06T7/70;B65G69/18;B65G67/60;G06V20/52	一种码头智能化水泥装卸监控系统	发明	本发明公开了码头智能化水泥装卸监控系统，包括装船机和中控室，其特征在于：装船机通过5G虚拟专有网络与中控室通信，装船机设有直立的溜筒，溜筒的两侧上端对称设置有一对溜筒监控摄像机，码头岸边通过立柱设置有两个船舶监控摄像机，中控室包括溜筒监控模块和船舶监控模块，溜筒监控模块通过溜筒监控摄像机监控溜筒的下料口是否位于船舶的船舱中间位置，船舶监控模块通过船舶监控摄像机监控船舶的位置和状态，溜筒监控摄像机和船舶监控摄像机均为与中控室无线通信的5G高清摄像机。本发明能提高水泥物料装船的效率、安全性和自动化，减少人为因素影响，更便于操作员直观准确地对装船作业过程进行监控。
G06F21/32;A63B71/06;G06V40/10;G06V10/147	一种可穿戴电子设备腕静脉生物识别装置及识别方法	发明	一种可穿戴电子设备腕静脉生物识别装置及识别方法，其在可穿戴电子设备的腕带中设置了板式静脉摄像模块，通过板式静脉摄像模块拍摄使用者腕部静脉图像并进行识别，实现对可穿戴电子设备佩戴者的身份进行识别；板式静脉摄像模块中设置有用于改变被拍摄腕部静脉图像的光线传播方向的平板反射镜，从而极大压缩了板式静脉摄像模块的厚度，使板式静脉摄像模块得以设置在厚度较薄的腕带中；可穿戴电子设备腕静脉生物识别装置对腕部静脉图像的识别，是通过若干张腕部局部静脉图像与腕部完整静脉图像的重合率及同步性的关联程度的联合判断得以实现，其在局部静脉图像特征较少的情况下，具有较好识别准确性及较低的误判率。
G06V30/148;G06T5/30;G06V10/764	一种基于图像OCR识别的虚拟服务器信息检测方法及系统	发明	本发明涉及图像识别技术领域，本发明旨在解决现有技术无法快速准确地发现虚拟服务器中信息有误的问题，提出一种基于图像OCR识别的虚拟服务器信息检测方法及系统，技术方案概为获取虚拟服务器的图像，所述图像中包含虚拟服务器的待检测信息；确定所述待检测信息对应的待检测区域的位置坐标，根据所述位置坐标对获取的图像进行裁剪得到待检测图像；对所述待检测图像进行图像处理，使得待检测图像中的文字图像和背景图像分离，所述图像处理至少包括：灰度处理、二值化处理和膨胀腐蚀处理；基于OCR识别处理后的待检测图像中的文字信息，根据所述文字信息判断虚拟服务器的信息是否有误。本发明实现了对虚拟服务器信息快速准确的检测，适用于虚拟服务器。
F16M11/24;F16M11/10;F16M11/08;F16M11/18;G06V10/764;F16M11/04;G06V40/20;G06V10/50	一种基于轻量化网络的施工人员实时监测系统	发明	本发明公开了一种基于轻量化网络的施工人员实时监测系统，包括设置在机架上的控制器，所述机架上还设有图像采集设备与图像处理系统，所述机架包括支撑架、底座、水平驱动机构、铰接架、垂直驱动机构和监测平台，所述底座转动固定在支撑架顶部，并与水平驱动机构传动连接，水平驱动机构与控制器控制连接，控制器通过控制水平驱动机构能驱使底座绕固定轴定角度转动；本发明结构独特，不仅能够全天候的对施工人员保护装备穿戴情况进行监测，而且还能够有效的解决了因施工人员被遮挡而导致施工人员监测系统无法精准的分析出施工人员保护装备穿戴情况，监督效果差的问题。
G06V10/74;G06T5/00;G06V40/10;G06V10/774;G06K9/62	宠物身份识别方法、装置、服务器及计算机可读存储介质	发明	本申请提供一种宠物身份识别方法、装置、服务器及计算机可读存储介质，该方法包括：获取待检测宠物的第一宠物鼻图像；对第一宠物鼻图像进行鼻纹识别，得到识别结果；若识别结果为识别失败，则对第一宠物鼻图像进行鼻纹修复，得到修复后的目标宠物鼻图像；基于目标宠物鼻图像，识别宠物的身份信息。本申请实施例通过对宠物鼻图像进行鼻纹修复，解决宠物鼻因为受伤而导致鼻纹异常，因此无法进行鼻纹识别的问题，提高鼻纹识别成功率。
G06T9/00;G06T3/40;G06T7/90;G06V40/13;G06V10/54;G06T7/13;G06T7/12;G06T5/00	一种指纹生成方法、装置、电子设备及存储介质	发明	本发明涉及生物识别技术，揭露一种指纹生成方法、装置、电子设备及存储介质，所述方法包括：获取用户的多张指纹图像，识别每张所述指纹图像中的指纹像素点及边缘指纹像素点，利用所述边缘指纹像素点生成每张所述指纹图像的裁剪矩形框，根据所述裁剪矩形框对每张所述指纹图像进行裁剪，得到轻量化的指纹图像，利用每张所述指纹图像的指纹像素点的数量生成对应的传输优先级，根据所述传输优先级将每张所述轻量化的指纹图像传输至预设的指纹识别处理器进行指纹的拼接操作。本发明可以提高指纹生成的效率。
G01F25/00	一种摄像水表读数准确性自检方法	发明	本发明涉及水表自检，具体涉及一种摄像水表读数准确性自检方法，选定合适的监控时间段，在起始时刻、结束时刻基于水表端的摄像装置分别对字轮、指针进行读数识别，同时在监控时间段内对梅花针的转动量进行检测，并基于字轮、指针的读数差值，以及根据梅花针转动量检测得到的用水量之间的比较结果确定水表读数准确性；本发明提供的技术方案能够有效克服现有技术所存在的无法对处于使用状态水表的读数准确性进行便捷、精确检测的缺陷。
G06T7/00;G06N3/08;G06N3/04;G06V10/44;G06V10/764;G06V10/82;G06K9/62	用于筛查量子装置的机器学习网络	发明	本发明涉及一种用于筛查量子装置(134、206)的方法、器械、系统和计算机程序产品(822)。计算机系统(216)将从量子装置的图像中提取的特征(222)发送到分类神经网络(144、302)中。分类神经网络(144、302)被配置为基于在量子装置的图像中识别的特征(222)从一群互斥特性(226)中为量子装置识别一组特性(140、224)，并输出为量子装置识别的该组特性(140、224)。计算机系统(216)接收由分类神经网络(144、302)为量子装置(134、206)识别的该组特性(140、224)。该组特性(140、224)指示量子装置(134、206)是否将按期望运作。
G06V30/10;G06V20/62	图像处理方法、装置和电子设备	发明	本公开的实施例公开了图像处理方法、装置和电子设备。该方法的一具体实施方式包括：连续获取目标物体的多帧第一图像，从每一帧第一图像中识别字符信息，存储从每一帧第一图像中识别的字符信息；获取目标物体的第二图像，从第二图像中识别目标对象，根据第二图像和目标第一图像，确定目标对象指示的目标图像区域；从目标第一图像中包含的字符信息中，确定目标图像区域中包含的目标字符信息。从而，在用户指向目标物体时，能够快速识别用户指向的目标区域中呈现的字符信息。
G08B21/24;G06K9/46;G08B21/22;G06K9/00;G06Q50/06;G06K9/62	一种变电站室外作业监测方法及装置	发明	本申请提供了一种变电站室外作业监测方法及装置，通过实时获取目标监控设备所捕获的监控图像；针对当前帧的监控图像，识别当前帧的监控图像中的运动对象；确定是否启动针对运动对象的作业监测；如果确定启动针对运动对象的作业监测，则确定运动对象是否满足变电站高空室外作业准则；如果运动对象不满足变电站高空室外作业准则，则产生报警信号，报警信号用于指示在目标监控设备的监控范围内发生违反变电站高空室外作业准则的事件。可以识别出监控画面中的作业人员，将作业人员附近的运动目标进行筛选过滤，从而排除因工作人员肢体动作导致的误报抛物。
B60W40/08;B60W50/14;B60W50/00	车辆驾驶人员驾驶行为调整方法、装置、设备及存储介质	发明	本申请实施例提供一种车辆驾驶人员驾驶行为调整方法、装置、设备及存储介质。在本申请实施例中，在驾驶人员驾车过程中采集驾驶人员的多张图像，根据采集到的多张图像，确定驾驶人员的整体驾驶姿态信息和/或视觉注意力信息，根据驾驶人员的整体驾驶姿态信息和/或视觉注意力信息确定驾驶人员的行为状态，并在驾驶人员处于非安全驾驶行为状态时，及时输出与驾驶人员的历史驾驶行为状态适配的调整引导信息，以提示并引导驾驶人员调整其驾驶行为，提高了输出调整引导信息的准确性和实效性，保障了驾驶人员的行车安全。
G06T7/00;G06N3/08;G06N3/04;G01J5/48;G06V10/44;G06T7/13;G06V10/82;G06V10/762	一种基于多源图像的电力设备状态检测方法及系统	发明	一种基于多源图像的电力设备状态检测方法及系统，在机器人巡检的应用场景中，结合热成像与可见光成像，通过电力设备热信息提前预警设备故障。考虑到移动设备资源有限，提出D‑YOLOv4模型，用于在可见光图像中识别和定位电力设备，通过基于边缘检测的图像配准方法与仿射变换来完成热成像与可见光成像的像素点映射，获得红外图像中的电力设备区域，以电网运行安全标准作为各电力设备状态检测依据。应用图像融合与深度学习，将红外热成像图与可见光图片相互结合，建立像素映射关系，找出重点关注区域和重点关注点，使得巡检机器人在电力巡检时得到各个目标设备热点温度，基于设备类型具体分析，提高巡检智能化水平。
G06V20/69;G06T5/50;G06T7/00;G06N3/08;G06N3/04;G06V10/764;G06V10/82;G06V10/774;G06K9/62	一种基于卷积神经网络的纺织品纤维识别方法	发明	本发明公开了基于卷积神经网络的纺织品纤维识别方法，其中构建用于实现目标检测的卷积神经网络模型包括以下步骤：按照预定参数搭建卷积神经网络模型；使用目标检测的公共数据集对搭建的卷积神经网络模型进行预训练，得到预训练权重，并通过若干组实验确定效果最优的网络参数；获取纤维种类的图像数据，对数据进行标注构建数据集，并将标注数据随机分为训练集和验证集，使用训练集在预训练的卷积神经网络权重上进行再训练，得到训练后的目标检测卷积神经网络模型权重；使用验证集对训练后的卷积神经网络模型进行验证。本发明通过搭建卷积神经网络模型，对采集图像的纤维种类进行检测，缩短检测耗时、节省人力成本，提高检测效率与准确率。
G06N3/08;G06Q10/04;G06V10/764;G06V10/82;G06V40/20;G06K9/62	险态工况下融合行为机制的姿态预测方法和装置	发明	本申请涉及一种险态工况下融合行为机制的姿态预测方法和装置。所述方法包括：获取样本图像数据集和影响因素数据集，所述样本图像数据集包含各样本对象在主动应激时段的状态图像，所述影响因素数据集包含各个状态图像所对应的行为机制影响因素；根据所述行为机制影响因素，通过控制变量法确定行为机制模型；根据所述行为机制影响因素、姿态识别算法和各所述样本对象在主动应激时段的状态图像，确定各所述样本对象在主动应激时段的姿态信息；根据各所述样本对象在主动应激时段的姿态信息和所述行为机制模型，生成姿态预测模型。采用本方法确保了险态工况下样本对象的姿态识别和预测与实际情况更加接近。
G06T7/00;G06T7/11;G06N3/08;G06V10/26;G06N3/04;G06T7/194;G06V10/44;G06V10/764;G06V10/82;G06K9/62	一种辣椒病害识别方法、识别系统、计算机可读存储介质	发明	本发明属于病虫害检测技术领域，公开了一种识别系统、计算机可读存储介质，收集辣椒叶片、果实和根茎相关的图片，并对图片进行标签划分，构建得到数据集；通过随机分割将整个数据库分为训练集和验证集，并对图像进行数据增强操作处理；将深度学习和迁移学习相结合搭建辣椒病虫害识别模型网络结构，构建新的卷积网络模型；利用数据集中的训练集对模型进行训练，改进网络模型中的各项参数，得到最优的网络模型；将训练好的模型载入手机APP，得到移动应用程序，识别未分类的辣椒病虫害图像，得到待识别图像的识别结果。本发明有很高的可移植性，能使得整套流程中的病虫害识别部分得以最优实现。
G06T7/11;G06N3/04;G06V10/764;G06V10/82	产品识别方法及装置	发明	本发明提供一种产品识别方法及装置，属于人工智能技术领域，可应用于金融领域或其他领域。该产品识别方法包括：对原始产品图像的各采样图像进行初始预测，得到各产品特征图；根据卷积参数对各产品特征图进行卷积处理，得到各目标产品识别特征图；其中，目标产品识别特征图包括识别区域和对应的区域像素值；根据各识别区域之间的重叠度和各区域像素值确定目标产品识别区域以识别产品。本发明可以提高少样本产品的识别准确率和识别速度，降低人力成本。
G06K7/14	一种二维码识别方法和装置	发明	本申请实施例提供了一种二维码识别方法和装置，涉及图像处理技术领域，方法包括：若待识别图像的分辨率小于指定分辨率，对待识别图像进行填充，得到指定分辨率的目标图像；若待识别图像的分辨率大于指定分辨率，对待识别图像进行切分，得到多个指定分辨率的目标图像；将得到的目标图像输入至卷积译码模型，得到对应的目标译码矩阵；若得到的目标译码矩阵为一个，则根据生成二维码的编码规则对应的译码规则，对该目标译码矩阵进行译码，得到待识别图像的识别结果；反之，则对各目标译码矩阵进行组合，并根据译码规则对组合结果进行译码，得到待识别图像的识别结果。能够提高卷积译码模型的适用范围，降低卷积译码模型的部署成本。
G06T7/11	基于明场和暗场图像相结合的线虫存活率识别方法	发明	本发明公开了一种基于明场和暗场图像相结合的线虫存活率识别方法，属于生物技术处理技术领域，本发明要解决的技术问题为如何从实验图像中精确识别线虫是否死亡并准确计算线虫存活率，采用的技术方案为：该方法是将线虫放置在384孔板中，间隔预设时间后加入PI染液到384孔板中，分别拍摄线虫的明场图像和暗场图像；通过基于背景亮度估计的图像分割算法将明场图像和暗场图像分别进行图像分割，再将分割后明场图像和暗场图像相结合识别384孔板中线虫总数、死亡线虫的个数以及存活线虫的个数，进而计算线虫存活率。
G06N3/08;G06V10/80;G06N3/04;G06V10/82;G06V40/20;G06K9/62;G06V10/774	一种基于人体姿态估计的单兵战术动作评判方法	发明	本发明涉及一种动作评判方法，具体涉及一种基于人体姿态估计的单兵战术动作评判方法。解决了单兵训练过程中缺乏客观量化的评判标准且评判效率低的技术问题。本发明战术动作评判方法包括以下步骤：1)实时采集学员人体姿态图像并识别出目标图像；2)对人体姿态进行评估；2.1)构建轻量级网络；2.2)通过快速姿态蒸馏模型训练方法，将潜在的姿态从一个预先训练好的教师模型转移到构建好的轻量级网络中，形成学生模型；2.3)通过跨步卷积对检测识别出的目标图像做两次下采样；2.4)将目标图像输送至训练好的学生模型中，得到置信度；将目标图像的置信度与标准值进行比较，随后进行相应的图像显示或者扣分操作，最后输出得分。
G06F3/01;G06F9/54;G06V10/74;G06V40/20;G06K9/62	一种用于科普教育的远程手势控制系统	发明	本发明涉及一种用于科普教育的远程手势控制系统，包括：手势语义识别模块，用于对用户的手势进行识别并匹配对应的手势语义；物联智控模块，用于通过对预设关节点进行检测，实现对家具设备的控制。与现有技术相比，本发明具有提供学生与系统的交互、实用性强、适于推广等优点。
G06N3/08;G06N3/04;G06V10/82;G06V10/774;G06K9/62	一种垃圾检测方法以及装置	发明	本申请公开一种垃圾检测方法，该方法包括：获取待识别图像，将待识别图像输入已训练的垃圾检测模型；垃圾检测模型可对待识别图像进行特征提取，得到多个不同尺度的特征图；垃圾检测模型对多个特征图分别进行垃圾检测，得到多个特征图各自对应的垃圾检测结果以及结果置信度；垃圾检测模型根据多个特征图各自对应的垃圾检测结果以及结果置信度，输出待识别图像的垃圾检测结果。可见，本申请利用垃圾检测模型对图像中的垃圾进行识别，而不需要和现有技术一样，需要人工从图像中识别垃圾，从而可避免出现人工识别垃圾过程中容易出现由于操作错误所导致的识别遗漏、效率低下、耗时费力的问题，提高从图像中识别垃圾的效率和精准度，进而提高用户体验。
B66B1/34;B66B5/00;B66B1/46;B66B1/14	一种机器人及其自行上下电梯、巡检的方法	发明	本发明公开了一种机器人及其自行上下电梯、巡检的方法。通过在机器人中设置深度摄像机获取图像，并根据在工控机中预置的图像识别算法识别出上楼/下楼/关门/开门/楼层数字按钮的位置信息、电梯门关闭/打开的信息、按钮被点亮的信息、所在楼层指示数字的信息，根据目标楼层确定在电梯间门口以及电梯间内需要按下的目标按钮及其位置，并通过计算机械手与目标按钮之间的距离，控制机械手移动至目标按钮的位置并按下目标按钮，实现机器人自行上下电梯，进而实现机器人通过电梯在楼层间移动，完成自由巡检。采用本发明的方案，机器人自行上下电梯，无需与梯控主机交互，解决了现有技术中需要在电梯中加装梯控主机造成成本升高的问题。
G06V30/148;G06F40/166;G06V30/40	文档生成方法、装置以及电子设备	发明	本申请实施例公开了一种文档生成方法、装置以及电子设备。方法包括：开始获取电子设备采集的实时图像；响应于从获取的实时图像中识别到未完整采集文档，触发与未完整采集文档的缺失位置对应的移动提示信息，移动提示信息用于提示用户对电子设备进行移动以采集缺失位置对应的文本内容；获取多个关键帧图像，多个关键帧图像包括电子设备在移动起始位置所采集的实时图像，以及从电子设备在移动过程中采集的实时图像中选择的至少一个图像；基于多个关键帧图像得到完整文档图像；根据完整文档图像中的文档内容生成对应的可编辑文档。从而通过上述方式使得提升了基于图像识别的方式生成文档过程中的灵活性和智能化程度，进而也提升了用户体验。
B60R1/12;G01S17/08;G01S17/931;B60R1/25;B60Q9/00	汽车下车防撞预警与干预系统及方法	发明	本发明公开了汽车下车防撞预警与干预系统及方法，通过采集车辆后侧方图像、各个目标对象的距离和位置，从所述车辆后侧方图像中识别各个目标对象的类别，并将识别的各个目标对象的类别与采集的各个目标对象的距离和位置进行匹配，确定各个类别的目标对象的距离和位置；接收乘员的开门信号，并根据所述开门信号以及各个类别的目标对象的距离和位置确定是否存在碰撞风险；若存在碰撞风险，控制预警模块对驾驶员或乘客做出相应的预警提示/控制干预模块对驾驶员的开门行为做出干预。相比现有技术，可以最大化地对下车过程可能存在的风险进行预警，并在风险存在时通过主动干预，可有效避免发生下车碰撞事故问题。
H04L12/24;G06F11/36	用户界面的自动化测试方法及装置	发明	本申请公开了一种用户界面的自动化测试方法。该方法包括：服务端设备获取预设的测试用例，测试用例用于对点击目标控件后跳转至预设的跳转页面的功能进行测试；服务端设备通过预设的用户界面自动化测试工具执行所述测试用例对应的自动化测试脚本，以将针对所述目标控件的测试指令发给移动端设备；移动端设备根据所述测试指令向预设的服务器发送网络请求，以访问待展示页面，所述待展示页面包括所述目标控件；移动终端接收预设的代理服务基于拦截到的所述网络请求返回的模拟页面数据，并根据所述模拟页面数据进行页面渲染得到模拟页面；移动终端根据所述测试指令获取所述跳转页面链接，并根据跳转页面链接跳转至跳转页面。本申请可提高测试效率。
H04N7/18;G06V20/00;G01S19/42;G06V20/62	图像分析平台和方法	发明	一种图像分析平台和方法，包括：配置给交警相应的执法记录仪和经由无线网与执法记录仪相连的后台监控装置；所述执法记录仪包括外壳，在外壳内设有控制器、无线通讯模块与GPS模块，在外壳的外壁上设有摄像头，所述GPS模块、无线通讯模块和摄像头均同控制器连接；在控制器上运行有车牌号识别模块和模糊度计算单元；有效避免了现有技术中执法记录仪只能简单的收集含有现场车辆车牌的图像来传递给后台监控装置、辨识现场车辆车牌的图像中的车牌号的效率低下、缺乏同步获取现场图像和与之相应的位置信息的方式、对无线网阻塞监控常常出错的缺陷。
G06T17/00;G06T7/70;G06N3/04;G06T7/80;G06K9/00	一种基于3D视觉的AI智能物体识别方法	发明	一种基于3D视觉的AI智能物体识别方法，包括：建立虚拟三维坐标系，以三维坐标系原点为中心、对称放置3个鱼眼相机，每个鱼眼相机前设置一个棋盘格标定板；从每个棋盘格标定板上选取若干角点作为特征点，获取特征点的三维坐标，并通过角点检测算法获得二维坐标，然后采用PNP算法，计算每个鱼眼相机从三维到二维空间的转换关系：旋转矩阵和平移矩阵；通过鱼眼相机的内参、旋转矩阵和平移矩阵，获得每个相机图像和三维空间的对应关系，然后将3个鱼眼相机采集图像拼接成3D视觉图像；构建并训练一个3D视觉图像识别网络，输入3D视觉图像，并将识别出的物体显示在图像上。本发明属于信息技术领域，能获得360度视场范围的场景图像，并准确识别场景中物体。
G06T5/00	图像处理方法、装置、电子设备及可读存储介质	发明	本公开关于一种图像处理方法、装置、电子设备及存储介质。该方法包括：响应于对待处理图像进行面部调整的指令，展示至少一个面部调整选项，至少一个面部调整选项包括轮廓圆滑选项；响应于对轮廓圆滑选项的操作，展示调节模组和至少一个区域选项，一个区域选项对应于一个面部区域；在从待处理图像中识别到面部信息的情况下，响应于对调节模组的操作，对待处理图像的目标调整区域对应的面部轮廓执行圆滑处理，目标区域为从至少一个区域选项中确定出的区域选项对应的面部区域。
G06Q10/08;G06F9/451;G06Q30/06	配送方法、装置、存储介质及电子设备	发明	本公开涉及一种配送方法、装置、存储介质及电子设备。所述方法包括：在确定目标配送骑手已将配送物品配送给第一用户的情况下，响应于接收到所述第一用户发送的针对所述配送物品的重配送请求，为所述配送物品重新分配目标配送地址，其中，所述重配送请求是所述第一用户在确定收到的所述配送物品与所述第一用户实际订购的物品不相同的情况下发送的；根据所述第一用户的配送地址以及所述目标配送地址重新生成待配送任务；将所述待配送任务分配给第一配送骑手，以将所述配送物品从所述第一用户的配送地址处重新配送至所述目标配送地址处。采用本公开的这种方式，可以将误配送的物品及时从错误的配送地点重新配送至正确的配送地点。
C12Q1/686;G16B40/10	一种微滴式数字PCR高浓度检测方法	发明	本申请公开了一种微滴式数字PCR高浓度检测方法，包括：识别原始液滴灰度图像中的液滴位置；选择液滴局部分析区，分别计算液滴局部分析区对应的灰度概率密度直方图和半径概率密度直方图；通过矩守恒阈值法分别计算液滴局部分析区对应的像素阈值和半径阈值；根据像素阈值和半径阈值，对液滴进行第一次阳性点筛选；选取液滴限定分析区，对液滴进行第二次阳性点筛选，并更新认定为阳性的液滴的阈值；计算所有液滴的平均阈值，利用更新后的液滴的阈值和平均阈值，更新液滴的灰度值；生成液滴灰度直方图，获取液滴阴性和阳性划分的阈值，重新划分液滴阴性和阳性。该方法可以提高微滴式数字PCR检测浓度，扩大浓度动态范围。
G06V10/74;G06V10/22;G06V10/40;G06K9/62	无人停车场车牌识别数据再匹配方法、介质、设备及装置	发明	本发明提供了一种无人停车场车牌识别数据再匹配方法、介质、设备及装置，涉及车辆信息处理技术领域。其中方法包括采集车辆信息、识别车牌、识别车辆外观图像、储存采集和识别获得的车辆信息、车牌匹配、车牌再匹配、出入场时间匹配和关键性特征匹配。本发明通过再匹配的方法，即使在入场车辆车牌信息识别错误时，也能自动匹配开闸，具有一定的容错率，提高车辆匹配效率。有效避免识别出错时用户的长时间等待，提升用户体验感。本发明在出入场车辆车牌识别错误时，通过车牌再匹配、出入场时间匹配和关键性特征匹配层层匹配，可以提高再匹配的准确性，容错率高。
G06T5/50;G06T7/70;G06T7/80	图像映射方法、电子设备及计算机可读存储介质	发明	本申请公开了一种图像映射方法、电子设备及计算机可读存储介质，该图像映射方法包括：获取第一图像以及第二图像，第一图像以及第二图像对应同一目标场景；识别第一图像中的标定元素；确定将标定元素调整为预定姿态的调整转换关系；根据调整转换关系，将第一图像转换为第三图像；确定第三图像与第二图像之间的映射关系；根据调整转换关系以及映射关系，确定第一图像与第二图像之间的映射关系。本申请所提供的图像映射方法能够高效地实现第一图像与第二图像之间的标定。
G06T7/33;G06N3/04;G06N3/067;G06T3/00;G06V10/44;G06T5/10	非刚性图像配准方法及其系统和用途	发明	本发明涉及非刚性图像配准方法及系统，特别是基于三角剖分和分段仿射变换的非刚性图像配准方法及系统，属于图像处理和分析领域。所述非刚性图像配准方法包括：将特征图像进行剖分，得到三角形图像块，对三角形图像块进行分段仿射变换，以及合并所有分段仿射变换后的三角形图像块。本发明将分段配准的三角形图像块组合起来，高效和高准确度地实现了跨多个时程的神经环路成像配准。
G06V20/52;G06V20/40;G06K9/62;G06V10/774	基于边缘计算和人工智能的电网监拍方法、装置及设备	发明	本发明公开一种基于边缘计算和人工智能的电网监拍方法、装置及设备，方法包括：获取海量训练图像，训练图像来自于前端设备和样本池，前端设备位于输电通道周边；利用训练图像，获得用于识别危险现象的识别模型；将识别模型部署在前端设备中；利用前端设备，获得监拍图像，利用前端设备中的识别模型对监拍图像进行危险现象识别，并将监拍图像发送至服务器；在监拍图像被识别出危险现象时，发送报警信息至服务器；将服务器中的监拍图像实时在展示设备中展示。本发明可以针对输电通道经常发生的导线异物、施工机械、塔吊等外破隐患进行模型训练，并将训练完成的模型部署在前端设备中，自动检测识别图像内的异物隐患。
G06K19/06;G06K7/14;G06K9/00	一种融合人脸和个人健康码的快速自助认证方法及装置	发明	本发明涉及一种融合人脸和个人健康码的快速自助认证方法，包括以下步骤为：获取用户的人脸信息图像以及用户的健康码编码信息；将人脸信息图像与用户的健康码进行融合，生成融合人脸的健康码；在需要进行健康码审核的场所，采集进行健康码审核的人员的现场人脸图像以及进行健康码审核的人员展示的包含融合人脸的健康码的图像，识别健康码并提取其中的人脸信息图像；根据现场人脸图像和人脸信息图像，比对两人脸特征信息并根据比对结果判断两张图像中的人脸是否为同一人；若判断结果为同一人且健康码识别结果为满足健康条件则发出认证通过指令，若判断结果不为同一人则或健康码识别结果为不满足健康条件则发出认证不通过指令。
G01N21/95;G01N21/01	格架外观自动检测设备	发明	本公开属于核电技术领域，具体涉及一种格架外观自动检测设备。本公开通过工业机器人组件实现格架自动化上下料、格架清洁、格架放置到检测区域、自动翻转格架等一系列操作，人工只需要从上下料库批量上料、下料即可，视觉系统可以自动采集格架的图像等信号转化为工控机可以识别、分析的数据传输至上位机。这样，本公开的格架外观自动检测设备提高了测量效率，缓解了人工检测效率不高的问题，最大限度地避免漏检、误检的发生，对产品质量过程控制发挥重要作用。
G06V20/68;G06N3/04;G06V10/75;G06V10/74;G06T7/90;G05D23/20;G06V20/64;G06K9/62	食物烘焙的控制方法和装置	发明	本申请公开了一种食物烘焙的控制方法和装置，其中，上述方法包括：通过向烘焙设备所烘焙的烘焙食物发射第一探测波对烘焙食物进行超声波探测，得到第一探测数据，其中，第一探测数据用于记录第一探测波在烘焙食物内传输的过程中所发生的变化；根据第一探测数据，确定第一探测波在烘焙食物内传输的目标衰减率；根据目标衰减率和目标配置信息，确定烘焙食物的第一成熟度，其中，目标配置信息用于表示超声波的衰减率与烘焙食物的成熟度之间的对应关系。通过本申请，解决了相关技术中食物烘焙方式存在无法判断食物内部温度导致的食物成熟度判定的准确性差的技术问题。
F16L55/32;F16L101/30;F16L55/40	一种管道异物检测装置及检测方法	发明	本发明涉及管道检测技术领域，具体是一种管道异物检测装置及检测方法，所述管道异物检测装置包括：检测车；控制件，所述控制件位于所述检测车内；机械臂，所述机械臂的一端与所述检测车相连接；以及图像采集件，所述图像采集件与所述机械臂的另一端相连接，本发明管道异物检测装置及检测方法，可以有效快速地针对管道中的金属类异物进行检测，减少管道检测时环境差的影响和人力检测不可避免的疏忽性、危险性、不可追溯等问题，给工作人员提供了便利。
H04N5/222;H04N5/262	图像处理方法、视频流场景切换方法、装置、设备及介质	发明	本公开实施例涉及一种图像处理方法、视频流场景切换方法、虚拟三维场景融合方法、装置、设备及介质。本公开的至少一个实施例中，通过预先拍摄的图像和该图像对应的深度信息确定虚拟三维场景，使得虚拟三维场景区别于目标图像的场景；进而将目标图像中的主体与虚拟三维场景融合，得到融合图像，在主体不变的情况下，实现将目标图像的场景切换为虚拟三维场景，使场景更丰富；另外，实现了将目标图像的二维场景切换为虚拟三维场景，使场景更生动。
H04N5/232;G06N20/00;H04N5/262;G06T3/00;G06V40/16;G06T5/00;G06V10/70;H04N5/225	一种图像处理方法、装置及计算机可读存储介质	发明	本发明实施例公开了一种图像处理方法、装置以及计算机可读存储介质，用于满足多人拍照的瘦脸需求。本发明实施例方法包括：获取图像采集装置采集的图像；识别所述图像中的人脸，并获取所述人脸对应的拍摄对象与所述图像采集装置采集所述图像时的距离；基于预设瘦脸策略和所述距离对所述人脸进行瘦脸处理。通过距离有针对性地识别到的人脸进行瘦脸处理，可以协调处理诸如集体照中由于拍摄对象与图像采集装置不同距离造成的脸部大小不均一的问题，能够满足多人的瘦脸需求，且该方法无需逐一对人脸进行瘦脸处理，具有智能化、高效化的特点。
G06N3/08;G06F16/33;G06F40/211;G06N3/04	一种基于神经网络的文本定位技术	发明	本发明公开了一种基于神经网络的文本定位技术，包括以下步骤：获取待提取关键信息的文本内容，首先利用一个句子表征网络模块对文本中的每个句子进行向量化表征，对于一个包含N个句子的文本，每个句子最终用该句子表征网络模块转变成一个D维向量，D维向量可以用该网络模块的配置参数进行自定义配置；将上一步得到的信息输入到句子间的上下文信息表征网络模块，采集上下句信息增加到句子向量表征中。该种基于神经网络的文本定位技术，通过利用神经网络的语义理解能力，通过提供大量的样本，让神经网络自行学习到待标记文本区域的特征与上下文信息，从而摆脱了人为制定大量规则繁琐，以及利用规则去寻找分割点无法充分理解语义的问题。
G05D1/10	基于Apriltag的无人机降落方法、装置、介质和电子设备	发明	本发明涉及一种基于Apriltag的无人机降落方法、装置、存储介质以及电子设备，该方法包括：获取无人机对目标降落中心点拍摄的当前帧图像，并识别获得Apriltag标签。计算无人机相对于Apriltag标签的位置偏移量，并对位置偏移量的计算过程进行计时。若计算过程的计时时长超过预设时长，获取当前帧图像之前的预设数量帧图像。根据预设数量帧图像，获得对应的预设数量的位置偏移量。利用二次指数平滑方法对预设数量的位置偏移量进行拟合，建立位置偏移量预测模型，预测获得当前帧图像对应的位置偏移量。根据所述当前帧图像对应的位置偏移量，调整所述无人机的飞行速度，使所述无人机降落至所述目标降落中心点，提高了Apriltag标签识别效率，从而使无人机降落更具连续性。
G06V30/32;G06T11/20;G06T13/80	一种帮助儿童绘画动态表达展示的动态符号系统	发明	本发明公开了一种帮助儿童绘画动态表达展示的动态符号系统，包括以下步骤：步骤一：采集用户绘制的符号；步骤二：对符号进行图像识别判定为是场景符号还是动态符号；步骤三：若图像识别符号为场景符号，则通过python算法让符号基于预先设定的运动路径运动；步骤四：若图像识别符号为动态符号，则计算绘画中与动态符号最接近的非符号图像，让该图像根据动态符号预设的运动路径或状态进行运动。本发明通过设计一套与儿童认知能力相符的动态符号系统，自动识别儿童手绘图像为场景符号或动态符号，然后根据场景符号或动态符号的运动特征做相应的运动变换，帮助儿童在绘画之后通过动态符号识别让画面运动起来，帮助儿童绘画表达。
G01D21/02;G01N3/04;G01N3/20	一种三维织物弯曲性能测试装置及方法	发明	一种三维织物弯曲性能测试装置及方法，属于试验夹具技术领域。该装置包括连接杆、连接耳片、铰接轴、转动框架、铰接夹具和滚动轴承。连接耳片与转动框架利用铰接轴连接，在铰接轴与转动框架接触面通孔处固定有滚动轴承，减少了试验过程中的摩擦阻力。转动框架由8个带通孔的边框相互配合组成，铰接轴穿过铰接夹具通孔处的滚动轴承将其固定在转动框架上。本发明适用于三维织物弯曲性能的测试，可以使三维织物产生均匀曲率的弯曲变形，可通过测得的载荷、位移数据确定三维织物样件的弯矩和曲率。
B62D55/12;B25J11/00;B62D55/14;G01S17/08;B62D55/08;B62D55/30;B25J5/00	一种基于图像识别技术的悬挂履带式越障结构及越障方法	发明	一种基于图像识别技术的悬挂履带式越障结构及越障方法，属控制领域。悬挂式履带装置包括起辅助履带姿态变化的主传动轮和副传导轮；在机器人本体设置摄像头，获得目标障碍物的信息；通过接收目标障碍物的信息，结合机器人自身方向、速度信息，在越障过程中，履带主、副传动轮进行位置调整，使得履带能够产生与障碍物相适应的局部轮廓，履带在越障过程中不对障碍物产生碾压。其将视频检测、图像识别和悬挂式履带的长度调节相结合，应用于变电站巡检机器人的行驶控制，通过对履带姿态变化和调整，使得履带能够产生与障碍物相适应的局部轮廓，使履带在越障过程中不对障碍物产生碾压；实现自动“越障”功能。
G10L15/26;G10L15/25;G10L15/08;G10L25/51;G10L25/84;G10L21/0216	语音交互方法、电子设备和存储介质	发明	本发明公开一种语音交互方法、电子设备和存储介质。在该方法中，基于具有多麦克风通道的麦克风模块，采集环境音频文件；每一所述麦克风通道分别配置有相应的麦克风方位；从所述环境音频文件中提取说话人音频；针对所述环境音频文件，确定所述说话人音频在的各个麦克风通道的语音分量能量，并将对应具有最大语音分量能量的麦克风通道的麦克风方位确定为说话人方位；基于所述说话人方位，进行语音交互操作。由此，无需知道信号源位置等先验知识，利用对不同通道的语音帧能量分析来定位说话人方位，能有效规避环境噪声的干扰且能在更广泛的场景下适配。
G06F21/32;G06K9/00	基于图灵测试的活体检测的方法和装置	发明	本说明书实施例提供了一种基于图灵测试的活体检测的方法和装置。该方法的一具体实施方式包括：从预设的图灵测试题目集合中选取目标图灵测试题目发送给客户端，其中，上述目标图灵测试题目用于提示上述客户端的操作主体通过执行肢体动作回应测试问题；接收上述客户端针对上述目标图灵测试题目反馈的执行结果数据，该执行结果数据包括，上述操作主体执行肢体动作的视频数据；基于上述执行结果数据，确定上述操作主体是否通过目标图灵测试题目的目标测试结果；上述目标测试结果用于确定针对上述操作主体的活体检测结果。
B60R16/037;B60W40/09;B60W50/00	一种适应多用户驾驶习惯的车辆控制方法	发明	本发明公开了一种适应多用户驾驶习惯的车辆控制方法，在车辆中预存了多个目标驾驶用户所属的驾驶习惯信息；当多个目标驾驶用户中的某个目标驾驶用户驾驶车辆时，识别所述某个目标驾驶用户的身份信息并调取所述某个目标驾驶用户对应的驾驶习惯信息，而后依据调取到的驾驶习惯信息对车辆进行对应的调整。本发明所述的适应多用户驾驶习惯的车辆控制方法中，通过预先存储车辆的各目标驾驶用户的驾驶习惯信息，后续在各目标驾驶用户使用车辆时直接识别当前的目标驾驶用户并调取该当前的目标驾驶用户专属的驾驶习惯信息，以此驾驶习惯信息对车辆进行对应的调整，使得同一车辆可满足更多驾驶用户的个性化使用需求，大大方便了各驾驶用户。
G06Q30/06;G06V40/16;G06T7/90;G06F16/583;G06V10/764;G06V10/82;G06V10/774;G06K9/62	一种识别图像中出现的唇妆产品的方法	发明	本发明公开了一种从图像中识别唇妆产品的方法，该方法包括：检测图像上的嘴巴，确定嘴巴是否化妆，以及如果人的嘴巴是化妆的，从属于嘴巴的图像的至少一些像素中确定图像唇妆的颜色参数，计算来自图像的唇妆的颜色参数与多个参考唇妆产品中的至少一些的颜色参数之间的距离，以及如果输入图像的唇妆的颜色参数与参考唇妆产品之一之间的至少一个距离低于预定阈值，则识别为参考唇妆产品与图像上的唇妆产品最匹配。
G01G19/50;G01G23/00	一种体重计算方法及装置	发明	本申请公开了一种体重计算方法及装置，通过获取摄像头对指定区域内的目标对象拍摄的图像，确定目标对象在图像中的高度和宽度，利用目标对象的高度和宽度，结合预先得到的尺寸转换参数，计算得到转换后的高度和宽度，其中，尺寸转换参数是基于训练图像中确定的训练对象的高度和宽度，以及训练对象的真实高度和真实宽度得到，基于体重修正参数以及转换后的高度和宽度，计算得到目标对象的第一体重。进一步的，本申请通过设定体重修正参数，由于图像中识别得到的尺寸数据可能与真实的数据存在一定偏差，这会使得最终计算得到的体重数据不太准确，通过引入体重修正参数，可以一定程度上减小计算得到的体重值与真实体重值之间的误差。
G06V10/80;G06N3/08;G06V20/62;G06V10/774;G06K9/62	基于HRNet编码与双分支解码的场景文本识别方法	发明	本发明公开一种基于HRNet编码与双分支解码的场景文本识别方法。传统的深度学习方法进行场景文本识别在遇到文本扭曲、图像模糊和低分辨率问题时，识别准确率有所下降。本发明将单张场景原始文本图像经过随机高斯模糊后，获得低分辨率图像；搭建基于HRNet编码与双分支解码的场景文本识别模型，所述基于HRNet编码与双分支解码的场景文本识别模型包括修正网络TPS、编码模块、超分分支和识别分支。本发明方法通过引入HRNet编码和双分支解码，提高了模型对于模糊和低分辨率的图像的识别准确率，且在测试时舍弃超分分支的方式降低了模型参数量及时间消耗。
	识别装置及电子设备	实用新型	本实用新型公开了一种识别装置及电子设备，属于识别技术领域。识别装置包括控制模块、存储模块、双目摄像头、显示模块和通信模块；控制模块分别连接存储模块、双目摄像头、显示模块和通信模块；存储模块用于存储用户预先录入的身份信息，双目摄像头用于设置在识别装置的底部，还用于获取目标区域的图像，并将图像输出给控制模块，控制模块接收图像，并对图像进行识别以确定当前图像与身份信息是否一致，控制模块还用于将图像输出给显示模块进行显示，控制模块还用于根据图像的识别状态控制通信模块输出通信信号给终端。这种识别装置在底部安装双目摄像头，通过这种方式能够适用于更多用户，提高了识别装置的使用性能。
G06V10/56;G06V10/26;G06V10/22;G06K7/10	智能抽血管条码粘贴方法、装置、计算机设备及存储介质	发明	本申请涉及医疗辅助设备的技术领域，尤其是涉及智能抽血管条码粘贴方法、装置、计算机设备及存储介质。该方法包括：接收抽血管固定信号，获取抽血管的位置图像；识别位置图像上的预设提取框中的图像信息；由图像信息中提取预设位置特征值，若预设位置特征值在预设范围内，则判断抽血管放置准确，打印该抽血管对应的条码，驱动条码粘贴设备将条码粘贴于抽血管上。本申请能够解决抽血管上的条码位置粘贴容易出错的技术问题。
	一种全地形垃圾智能采集分类小车	实用新型	本实用新型提供了一种全地形垃圾智能采集分类小车，包括车体、移动装置、垃圾获取装置和垃圾分类装置；车体设置在移动装置上；垃圾获取装置和垃圾分类装置分别设置在车体上；车体设置有两个以上垃圾分类储存单元；垃圾分类装置包括垃圾传输带机构一和若干推手组件；垃圾传输带机构一的输入端与垃圾获取装置相接；推手组件与垃圾分类储存单元分别位于垃圾传输带机构一的两侧，且各个推手组件分别与各个垃圾分类储存单元位置相对应，以实现当垃圾传输到对应垃圾分类储存单元时推手组件推动垃圾使垃圾落入对应垃圾分类储存单元中。该小车可以实现垃圾自动收集和分类，减少后续垃圾分类工作，减轻垃圾处理人员工作强度。
G06K9/34;G06K9/00	一种障碍物的识别方法、系统及装置	发明	本发明公开了一种障碍物的识别方法、系统及装置，其中，所述方法包括：获取障碍物识别图像，所述障碍物识别图像中包括表征障碍物的连通域，并生成所述连通域的提议区域；识别与所述连通域相关联的车载相机，将所述车载相机在地平面的投影作为径向起始点，并根据所述径向起始点到所述提议区域的距离，和所述车载相机距离地平面的高度，确定所述提议区域的高度；根据所述提议区域的高度识别所述提议区域对应的障碍物是否为有效障碍物。本发明提供的技术方案，能够减少障碍物识别过程中所投入的成本。
G01N21/85	一种光学非接触式的测量管道内部大颗粒的方法	发明	本发明涉及光学技术领域，尤其涉及一种光学非接触式的测量管道内部大颗粒的方法。本发明公开了一种光学非接触式的测量管道内部大颗粒的方法，其特征在于，包括以下步骤：S1、开启水泵输运系统，所述透明管道内颗粒开始运动；S2、所述透明管道内部颗粒运动趋于稳定，所述高速摄像机开始采集图像；S3、当所述高速摄像机采集完图像后，利用神经网络进行图像识别，根据灰度值从所述高速摄像机拍摄的图像中识别出大颗粒；S4、通过计算得到所述大颗粒的流速等信息。该方法采用的实验设施简单，功能明确，可识别重叠程度高、拍摄畸变严重的颗粒群，进而对高浓度大颗粒固液两相流中颗粒的体积分数、运动速度开展测试分析。
G06T3/00;G06V40/16;G06V10/75;G06K9/62;G06V10/774	目标图像的显示方法、存储介质和电子设备	发明	本发明公开了一种目标图像的显示方法、存储介质和电子设备。其中，该方法包括：获取待识别的第一目标图像；在第一目标图像中识别出目标对象的目标嘴部元素的情况下，获取目标嘴部元素中包含的N个目标关键元素点、以及N个目标关键元素点中的每个目标关键点对应的第一形变数据，其中，N为自然数；在第二目标图像中确定出与每个目标关键元素点匹配的N个虚拟关键元素点，其中，虚拟关键元素点为第二目标图像中的虚拟对象的虚拟嘴部元素中包含的元素点；根据第一形变数据调整N个虚拟关键元素点中的每个虚拟关键元素点对应的第二形变数据；显示调整后的第二目标图像。本发明解决了目标图像的显示真实性较低的技术问题。
G06Q20/40;G06Q20/10	刷脸支付方法、装置和刷脸支付设备	发明	本说明书实施例提出了一种刷脸支付方法、装置和刷脸支付设备，其中，上述刷脸支付方法中，刷脸支付设备获取待支付订单之后，获取上述刷脸支付设备的摄像头采集的用户的图像；其中，上述图像中包括上述用户的脸部图像。然后，刷脸支付设备根据上述图像，获得与上述用户对应的3D虚拟形象，并在上述刷脸支付设备的屏幕上显示上述3D虚拟形象，以吸引上述用户选择刷脸支付，检测到用户触发刷脸支付的操作之后，根据上述用户的图像，完成上述待支付订单的支付操作，从而可以通过在刷脸支付设备上显示3D虚拟形象，来吸引用户使用刷脸支付，提升刷脸支付对用户的吸引力。
G06N3/08;G01S15/89;G06T3/40;G06N3/04;G06V10/44	基于数据驱动的AUV海底目标识别与路径规划方法	发明	本发明提出一种基于数据驱动的AUV海底目标识别与路径规划方法，首先基于声呐数据收集模块采集并获取声呐原始数据流，最终得到二维海底地形地貌的声学图；然后基于高性能计算模块对所获声呐原始数据流进行存储，同时融合来自主控系统发送的姿态角和经纬度信息，并将声呐原始数据流、姿态角和经纬度信息整合成声呐数据包，进行声呐数据处理，实时解析和识别数据，并在识别的过程中计算目标点的经纬度；最后将识别的结果和目标点的经纬度打包成数据包指令，发送给AUV主控系统，通过AUV主控系统解析识别，实现对AUV实时的路径规划；本方案采用的实施路径规划算法能够减少浪费时间，在线优化与目标无关的路径，减少作业时间，实现高效率的海洋勘测。
G06V30/146;G06V20/40;G06V20/62	文本区域的位置识别方法、装置、电子设备和存储介质	发明	本发明实施例提供了一种文本区域的位置识别方法和装置，其中，所述方法包括：获取待识别的帧图像，帧图像包含文本区域；提取帧图像中各个像素点的特征值；根据特征值计算各个像素点的梯度，从帧图像中识别各个梯度中梯度峰值对应的帧图像位置；统计帧图像位置中的梯度峰值对应的像素点数量；基于像素点数量与预设阈值的比对结果，确认帧图像位置为文本区域的位置。本发明实施例初步确定文本区域的行位置或者列位置，再基于行位置或者列位置对应的像素点数量与预设阈值的比对结果，最终确认帧图像位置为文本区域的位置，可以为后续的文本区域内的文本进行过滤提供过滤依据，达到缩小文本过滤的范围，降低文本过滤的计算量，优化文本过滤的效果。
B65H1/08;B65H3/62;B65H15/00;H05F3/06;B65H3/66	一种自动理纸装纸方法	发明	本发明提供一种自动理纸装纸方法，方法包括：小车将纸垛输送至翻转机；翻转机理齐纸垛，翻转理齐后的纸垛，使得托盘在理齐后的纸垛的上方，在理齐纸垛的同时，往纸垛内加吹离子风以消除纸张静电；机器人取下托盘、并放上飞达专用载纸台；翻转机翻转放有飞达专用载纸台的纸垛，使得飞达专用载纸台在理齐后的纸垛的下方；小车将飞达专用载纸台上的理齐后的纸垛、运送至飞达提升机构，完成纸垛的理纸装纸。上述自动理纸装纸方法，通过翻转机、机器人及小车组成一套自动化控制系统，实现了印刷机纸垛中的纸张自动理齐，提高了生产效率。解决了现有技术中人工进行搬运、规整、平齐待印品原料纸张，严重影响了生产效率的技术问题。
G06T7/00;G06T5/30;G06T7/13;G06T5/00	图像处理方法、装置及计算机可读存储介质	发明	本申请涉及图像处理方法、装置及计算机可读存储介质，其中，所述方法包括：获取原始图像；从所述原始图像中检测出包含有装订孔的装订孔区域；检测所述装订孔区域中是否包含有所述原始图像中的图像内容；当所述装订孔区域中包含所述原始图像中的图像内容，则针对所述装订孔区域执行第一修复处理，所述第一修复处理用于去除所述装订孔区域中的装订孔，而保留所述原始图像中的图像内容。本申请实施例提供的图像处理能够从原稿图像中识别出包含装订孔的装订孔区域，并检测出装订孔区域中是否包含有原始图像的内容，当包含有原始图像的内容时，对装订孔区域进行修正，去除装订孔而保留原始图像的内容，从而避免造成图像内容丢失的问题。
G06Q30/06	订单获取方法、装置、设备及计算机可读存储介质	发明	本申请公开了一种订单获取方法、装置、设备及计算机可读存储介质，属于计算机技术领域。方法包括：获取目标用户的用户信息和订单信息；基于目标用户的用户信息，获取目标用户在第一时间段的行程记录的第一验证结果；响应于第一验证结果为通过，基于订单信息生成目标订单。该方法能够提高订单获取的灵活性，提高订单获取的效率。
G01S13/89;G01S13/88	一种基于地质雷达的碾压路基质量评价方法	发明	本发明公开了一种基于地质雷达的碾压路基质量评价方法，首先进行典型施工试验，建立路基填料的类型与其对应的路基相对介电常数和路基压实度之间的拟合关系。然后进行正式路基施工，铺设松铺层，将空心球埋入松铺层，按照碾压施工的工艺参数对路基进行碾压压实，然后沿着碾压完成的路基进行地质雷达检测，实现整个路基段的快速全面检测，通过雷达检测的包含空心球的雷达图像获得空心球深度内的双程走时，量取空心球顶部与地表距离，计算电磁波在该路基中的传播速度，再计算出该路基的相对介电常数值；计算出的路基的相对介电常数值，带入建立的路基填料的类型与其对应的路基相对介电常数和路基压实度之间的拟合关系中，计算得到该路基的压实度。
G06N20/00;G06K9/34;G06K9/00;G06K9/62	人脸识别方法、装置、计算机可读存储介质与处理器	发明	本发明公开了一种人脸识别方法、装置、计算机可读存储介质与处理器。其中，该方法包括：对第一人脸图像的属性特征数据进行编码，得到第一人脸图像的人脸属性编码，其中，第一人脸图像为待进行人脸识别的图像；确定人脸属性编码分别与预定存储介质中的每一个预定编码之间的预定距离；基于预定距离确定预定存储介质中的多个第二人脸图像，其中，多个第二人脸图像为预先存储于预定存储介质并用于辅助人脸匹配的图像；确定多个第二人脸图像中与第一人脸图像的相似度最大的人脸图像为目标人脸图像；基于目标人脸图像得到第一人脸图像的识别结果。本发明解决了相关技术中人脸识别速度较慢、稳定性较差的技术问题。
G06K7/14	一种标签识别的方法、装置、电子设备及存储介质	发明	本发明实施例公开了一种标签识别的方法、装置、电子设备及存储介质。其中，该方法包括：通过图像采集设备，在工作环境内采集标签图像；根据预设的图像识别算法，确定所述标签图像中的标签点包围框；在所述标签点包围框的范围内识别标签的标签点，确定所述标签点的排列方式并进行记录。本发明实施例通过识别标签点包围框，确定了标签点的具体范围，避免将标签点包围框以外的点作为本标签的标签点，有效提高了标签识别的精度。
G01V8/10	一种高速目标着弹点高精度光幕探测方法	发明	本发明提供了一种高速目标着弹点高精度光幕探测方法，包括以下步骤：近红外光源照射靶板，摄像设备不断拍摄靶板的近红外光图像，并采集每个射击动作的射击触发前帧图像、射击触发帧图像和射击触发后帧图像，三个帧图像保存为一组射击弹序帧图像；从射击弹序帧图像中选取两个帧图像进行帧差处理，得到帧差结果图像；对帧差结果图像进行灰度阈值分割，获得二值图像；利用弹孔目标识别搜索区域模板从上述二值图像中识别出候选弹孔目标；从候选弹孔目标中筛选出真正的弹孔目标。本发明采集靶板的近红外光图像，并从图像中准确识别出弹孔着弹点，本方法工作在近红外波段，不受沉浸式实弹射击影响，也不影响训练效果。
G01G19/02;G01G23/01;G01G19/40	一种安全可靠的防作弊智能称重系统	发明	本发明公开了一种安全可靠的防作弊智能称重系统，由轮轴检测子系统、车辆分离子系统、抓拍识别子系统、称重子系统、语音提示子系统、防压边子系统、道闸控制子系统、车辆轮廓检测子系统、信息发布子系统、视频监控子系统、供电防雷子系统和现场控制子系统构成，检测系统具备的总体基本功能如下：1、具备货运车辆车型、轴数、车货总质量、长度、高度、宽度、是否超限、检测和输出功能；2、具备货运车辆车牌识别和输出功能；3、具备货运车辆视频录像和输出功能；4、具备货运车辆图像抓拍和输出功能；5、具备检测信息语音播报功能；6、具备出口道闸控制功能；7、原始数据实时传输到治超管理信息系统，现场无法修改检测数据。
G06T7/00;G06T7/70;G06T7/13;G06T5/00	输煤皮带异常振动检测方法、装置、设备及存储介质	发明	本发明属于图像处理技术领域，公开了一种输煤皮带异常振动检测方法、装置、设备及存储介质。该方法包括：获取输煤皮带监测图像；将所述输煤皮带监测图像转换为皮带边缘图像；根据所述皮带边缘图像以及预设图像区域确定目标边缘图像；确定所述目标边缘图像中的皮带边缘线段；根据所述皮带边缘线段判断输煤皮带是否存在异常振动。通过上述方式，将输煤皮带的图像识别皮带边缘，并将皮带边缘部分从图像中识别得到皮带边缘线段，并根据皮带边缘线段判断是否存在异常振动，通过图像能够持续检测皮带是否存在异常振动，从而提升异常振动的检测效率。
G06T7/00;G06V10/764;G06K9/62	基于优先级的工业相机缺陷分类方法	发明	本发明涉及一种基于优先级的工业相机缺陷分类方法。适用于工业相机表面检测领域。本发明所采用的技术方案是：一种基于优先级的工业相机缺陷分类方法，其特征在于：获取从产品图像上识别出的缺陷，并确定缺陷的尺寸；基于缺陷的尺寸从预设的图像滤波器组中触发一个或多个并行处理的滤波器，每个滤波器定义一个二维几何形状并设有一组灰度阈值组；基于缺陷所述触发滤波器的几何形状及该缺陷对应的灰度阈值范围，结合预设的缺陷类型速查表快速判定缺陷类型，其中缺陷类型速查表包括缺陷形状和灰度阈值组成的二维数据及相应的优先级。所述图像滤波器组定义有256x256像素的背景参考滤波器、8x8像素点滤波器。
G06Q10/08;B65G65/00;G06T7/60;B65G67/08	一种三维集装箱自动装载方法及系统	发明	本发明公开了一种三维集装箱自动装载方法及系统，本发明中，计算设备根据各个待装箱货物的尺寸和集装箱的可装箱空间尺寸计算各个待装箱货物的的装箱顺序、装箱位置和装箱方向信息；计算设备将装箱顺序发送至存储设备，将各个待装箱货物的装箱位置和装箱方向信息与对应的待装箱货物的识别码绑定；存储设备根据装箱顺序将各个待装箱货物输送至传送带；贴标设备根据装箱方向信息对通过传送带到达第一预设位置处的待装箱货物贴方向标，方向标用于指示待装箱货物对应的装箱方向信息；投影设备确定通过传送带到达第二预设位置处的待装箱货物对应的装箱位置，根据装箱位置在集装箱内投影光斑。本发明使人工正确地按照计算设备计算出的装箱方案进行装箱。
G06N3/08;G06T7/11;G06N3/04;G06V10/74	图像识别方法、装置、电子设备及存储介质	发明	本申请适用于图像处理技术领域，提供了一种图像识别方法，包括：将待处理图像分割为预设数目个分块图像；其中，所述待处理图像包括待识别图像和参考图像；分别对每个所述分块图像进行特征提取处理，得到每个所述分块图像分别对应的分块特征信息；根据各个所述分块图像的位置信息和对应的所述分块特征信息，确定所述待识别图像和所述参考图像之间的相似度权重；根据各个所述分块特征信息以及所述相似度权重，确定所述待识别图像和所述参考图像之间的目标相似度；根据所述目标相似度，确定所述待识别图像的识别结果。本申请实施例能够提高图像识别的鲁棒性和准确率。
B60R21/015;B60Q9/00	用于警示驾驶员检查车辆中的后座占用的系统和方法	发明	本公开提供“用于警示驾驶员检查车辆中的后座占用的系统和方法”。本公开大体涉及用于在驾驶员离开车辆之前检测车辆中的后座的占用的系统和方法。在一种示例性方法中，后座占用警报系统检测驾驶员离开车辆之前的活动。例如，所述系统可以检测驾驶员已经执行或正在执行动作，诸如关闭车辆的发动机、将车辆置于停放状态和/或打开车辆的车门。例如，可以通过评估由车辆中的一个或多个相机捕获的图像来执行检测。然后，所述系统可以检测驾驶员未做到看向车辆的后座，其中例如儿童可能坐在安全座椅中。然后，所述系统可以产生警报以提示驾驶员检查后座。
G06T7/00;G06T7/246;G06T7/62	一种基于超声扫查的病灶检测方法	发明	本发明公开了一种基于超声扫查的病灶检测方法，包括：对第t帧图像进行目标检测即病灶识别，识别出各个病灶以及各个病灶的区间位置，构成第t帧病灶集合Dt；将第t帧病灶集合Dt中的各个病灶分别与上一帧跟踪队列即第t‑1帧跟踪队列Pt‑1中的各个跟踪轨迹进行关联匹配，得到第t帧跟踪队列Pt；依次类推，直至读取完超声扫查视频中的最后一帧图像，得到最后一帧跟踪队列，该最后一帧跟踪队列即为超声扫查视频的完整跟踪队列。本发明对超声扫查视频进行疑似病灶区域的跟踪，能够实现病灶区域的实时定位，克服仅利用单帧图像信息的片面性，提升对超声图像的时空维度的全面利用，从而提高病灶检测的准确度。
H04M1/72457;G06Q30/02;G08G1/14;G06K9/00	一种基于多维度的停车入场车辆广告推送方法及系统	发明	本发明公开一种基于多维度的停车入场车辆广告推送方法及系统，涉及智能停车管理领域，包括如下步骤：根据车辆特征部件的状态信息、驾驶员的位置变化信息、车辆在所述泊位上的停留时间多维度检测泊位是否存在入场事件，并且在确认有车辆入场时，通过对采集到的驶入车位的车辆图像进行分析和车辆用户的人物图像进行识别分析，并基于识别分析得到的车主收入范围信息和车主人物特征信息进行广告的实时定制化推送，在保证车辆入场判断准确性的同时，定制化为不同车主用户推送对应的广告信息，从而可以提升针对入场车辆车主广告的推送精度和广告内容的多样性，进而可以提高针对入场车辆用户广告的转化效果。
A61B34/20;A61B8/08;A61B10/02;A61B17/34;A61B8/00	导引器和定位线可视化	发明	公开了用于为基于超声成像的定位插入设备的操作提供指导的方法和系统。超声波由超声换能器发射和检测以生成图像数据。在生成的图像数据内识别用于放置定位线的导引器。基于导引器的识别，方法和系统可以至少部分地基于导引器特性和定位线特性来确定预测的位置。定位线的环的预测的位置可以是在用定位插入设备皮下定位时定位线的预测的位置。可以显示指示所确定的预测的环位置的至少一个指示符。
G01R35/04;G05B23/02	计费控制单元测试装置及方法	发明	本申请公开了一种计费控制单元测试装置及方法。其中，该装置应用于充电桩控制系统，包括：电表模拟模块，用于测试计费控制单元的电表读取功能；读卡器模拟模块，用于测试计费控制单元的充电卡读取功能；充电设备控制器模拟模块，用于测试计费控制单元与充电设备控制器的交互功能；显示器模拟模块，用于测试计费控制单元的显示功能；联网测试模块，用于测试计费控制单元与车联网平台的通信功能；主控制器，用于控制电表模拟模块、读卡器模拟模块、充电设备控制器模拟模块、显示器模拟模块和联网测试模块执行与各模块对应的测试功能，得到测试结果。本申请解决了当前针对充电桩的计费控制单元缺乏高效可靠的测试手段的技术问题。
	电容指纹芯片以及电容指纹检测设备	实用新型	本说明书公开一种电容指纹芯片以及电容指纹检测设备，电容指纹芯片包括：第一电压域，所述第一电压域内设置有电源管理单元、模数转换器、串行接口和数字逻辑单元，所述第一电压域接收外界供电电源以及电平转换时钟信号；第二电压域，所述第二电压域内设置有传感器阵列、采样电路和驱动转换电路；所述第二电压域接收所述第一电压域提供的激励信号，通过所述驱动转换电路为所述传感器阵列提供浮地电源；其中，所述采样电路为全差分模式的采样电路，用于降低所述电平转换时钟信号和所述激励信号的跳变沿重叠而引入的电源共模噪声。本说明书所提供的电容指纹芯片以及电容指纹检测设备，能够消除噪声干扰，不影响指纹图像的识别。
G06V10/764;G06V20/52;G06V40/10;G06K9/62	异常行为的识别方法、装置、终端设备及存储介质	发明	本申请适用于视频监控技术领域，提供了一种异常行为的识别方法、装置、终端设备及存储介质，所述识别方法包括：获取第一监控设备在第一时间段内连续采集的N张针对目标人物的第一待处理图像；获取每张第一待处理图像中目标人物的人体关键点的位置坐标；根据人体关键点的位置坐标，在姿态数据库中匹配出每张第一待处理图像对应的姿态类别；若在N张第一待处理图像中，存在至少一张第一待处理图像对应的姿态类别为异常姿态，则确定目标人物的行为识别结果为一类异常行为；若N张第一待处理图像对应的人体动作在动作数据库中的动作类别为异常动作，则确定目标人物的行为识别结果为二类异常行为。上述方案可以识别监控录像中的异常行为。
H04N9/31	一种控制投影设备的方法、装置及投影设备	发明	本发明实施例涉及投影技术领域，提供了一种控制投影设备的方法、装置及投影设备，投影设备包括底座、驱动机构、投影单元、图像采集装置和显示装置,所述驱动机构和显示装置均设置于所述底座，所述驱动机构用于连接且驱动所述投影单元和图像采集装置，方法还包括：控制所述驱动机构驱动所述图像采集装置转动；获取所述图像采集装置在运转过程中拍摄的所述投影设备周边的环境图像；识别所述投影设备周边的可投影墙体以及位于可投影墙体和投影设备之间的障碍物；将各所述可投影墙体和所述障碍物与预设模型结合，确定并在显示装置上显示最佳的可投影墙体。通过上述方式，实现投影设备自动选择所在空间内的最佳投影墙体，无需用户手动调整，非常方便。
G16H15/00;G16H30/40;G06K9/46;G06K9/32;G06K9/62	一种基于关键帧的病灶自动标注方法和系统	发明	本发明提供一种基于关键帧的病灶自动标注方法和系统，从由超声视频分解形成的超声图像序列中提取关键帧图像，获取关键帧图像中测量点的坐标，形成坐标序列，根据坐标序列获取关联病灶的外接矩形框作为第一矩形框，提取第一超声图像的感兴趣区域，识别病灶的轮廓特征数据作为第一特征数据；根据第一特征数据在关键帧图像上自动标注出病灶轮廓；获取标注的病灶轮廓的外接矩形框作为第二矩形框；获取关键帧图像相邻的非关键帧图像，利用第二矩形框，获取在非关键帧图像中病灶的轮廓特征数据作为第二特征数据；根据第二特征数据在非关键帧图像上自动标注出病灶轮廓。使得病灶轮廓标注更为准确，效率更高，并且相对于人工标注显著减低人工标注成本。
G06Q50/30;G06Q10/02;B60W60/00	自动驾驶车辆、车辆分配管理装置和终端装置	发明	本发明涉及自动驾驶车辆、车辆分配管理装置和终端装置。一种自动驾驶车辆，包括分析单元、自主行驶控制单元和乘客确认单元，乘客确认单元被配置为在以下的至少一种情况下将通知传输给车辆分配预约中设置的关注者的联系电话装置：(1)其中车辆分配预约中设置的乘客已经在车辆分配预约中设置的上车点上车的情况；(2)从车辆分配预约中设置的目标上车点到达时间的预定等待时间内乘客尚未被分析单元识别的情况；以及(3)其中乘客已经在车辆分配预约中设置的目的地下车的情况。
G06T5/40;G06T7/00;G06T7/62;G06T5/00;G06K9/62	基于水下的目标识别方法、装置及系统	发明	本申请公开一种基于水下的目标识别方法、装置及系统，涉及图像识别技术领域。其基于水下的目标识别方法包括：将获取的第一光学图像和第一声呐图像分别送入光学图像目标识别模型和声呐图像目标识别模型进行目标识别，输出第二光学图像和第二声呐图像；基于第二光学图像和第二声呐图像提取第一识别目标和第二识别目标；计算第一识别目标和第二识别目标的重合度，并根据重合度进行第一识别目标和第二识别目标合成，确定出水下识别目标。通过利用第一光学图像识别出水下可视范围内的目标，而通过第一声呐图像则对一定范围内的水下目标进行识别，之后将其二者图像进行合并，能够更加准确的识别出水下目标。
G06Q20/20;G06V40/16;G06K7/10	一种误操作导致异常取餐的识别方法及系统	发明	本发明属于智慧餐饮技术领域，提供了一种误操作导致异常取餐的识别方法及系统。该方法包括，获取用户人脸信息，基于用户人脸信息绑定所述用户所持餐盘信息，得到用户信息；实时检测称重设备内食品的重量变化以及用户是否将餐盘放置在餐台上；根据实时称重设备的食品的重量变化、用户信息以及用户是否将餐盘放置在餐台上，判断用户是否存在异常取餐行为；若是，对用户进行身份识别，基于识别结果，根据取餐信息对用户账户进行扣费，若无法识别用户身份，则开启报警；否则，根据取餐信息对用户账户进行扣费。
G06K9/00;G06K9/62	人脸识别的方法、电子设备及存储介质	发明	本发明实施例涉及图像识别领域，公开了一种人脸识别的方法、电子设备及存储介质。本发明中人脸识别的方法，包括：获取待识别的人脸图像作为目标人脸图像；将目标人脸图像输入至预设的目标人脸识别模型，获得目标人脸图像的识别结果，目标人脸识别模型包括基础人脸识别模型和局部识别网络，基础人脸识别模型用于提取目标人脸图像的特征图像，局部识别网络用于获取目标人脸图像的局部特征。采用本申请实施例，可以提高人脸识别的准确性。
G06Q10/06;G06V20/60;G06Q50/26;G06V20/10	城市绿地景观评价方法、装置、存储介质及终端设备	发明	本申请公开了城市绿地景观评价方法、装置、存储介质及终端设备，属于城市规划技术领域，评价方法包括以下步骤：获取采样区域的原始图像，所述原始图像包括遥感图像和样本图像；计算并识别原始图像中的植物覆盖度、主色植物占比和植物种类丰富度；根据植物覆盖度、主色植物占比和植物种类丰富度对城市的景观进行评估，以得到景观评分。本申请可对城市的绿地景观进行评估，且使评估更加合理。
G06F3/01;A61B5/397;G06V10/80;A61B5/00;G06N3/04;G06N3/00;G06V10/764;G06V10/82;G06V40/10;G06V40/20;G06K9/62	一种多模态手势识别和视觉反馈机制结合的方法	发明	本发明提供了一种多模态手势识别和视觉反馈机制结合的方法，本发明借助佩戴在头上的视觉传感器高清可见光摄像头、佩戴在用户上臂的肌电电极和佩戴在手上的运动手势数据手套，通过采集视觉图像/视频、瞬时高密度肌电信号和运动信号等多源数据，然后通过多模态手势融合识别方法，对用户手势动作进行综合识别。另外，本发明设计了交互领域中的三维交互反馈控制模型和手势交互视觉反馈机制模型，实现手势交互的视觉反馈，并提出视觉反馈方式运用的设计原则，模型规范形式，原则指导运用，确保视觉反馈能发挥最大的优势。
G06N3/08;G01H17/00;G06N3/04;G06K9/00	一种基于时频谱和迁移学习的水声JANUS信号识别方法与系统	发明	本发明给出了一种基于时频谱和迁移学习的水声JANUS信号识别方法与系统，包括接收到通过水声信道进行传输后的水声信号，基于JANUS信号的前导信号的特征在水声信号中判断可能包含JANUS信号的前导信号的时间段，并对这些时间段的信号进行截取；对截取到的信号作分数低阶傅里叶同步压缩变换，将变换得到的时频图像数据构成时频图像集；构建迁移学习网络，将互联网上通用的数据集输入迁移学习网络，基于数据集对迁移学习网络进行预训练获得训练模型，再将时频图像集输入训练模型进行识别，从而识别出JANUS信号。本发明能够更好地抑制脉冲噪声，在低信噪比的水声环境中能够抑制脉冲噪声并减小多径效应带来的影响，提高了识别率。
B07C5/342;G01N21/25;B07C5/36;G01N21/01	基于机器视觉的瓷砖色差在线检测系统与方法	发明	本发明公开了基于机器视觉的瓷砖色差在线检测系统与方法，属于瓷砖生产技术领域，包括密封装置、标准模块、协调模块、检测模块和服务器；密封装置为安装在生产流水线中的隔离暗箱体，所述密封装置内设有工业摄像机和多色光源，所述标准模块用于模拟标准瓷砖在密封装置中的采集图像，获得标准瓷砖图像；本发明实现对瓷砖的快速分拣、分类，减少了人工，避免了各种人为因素所造成的不确定性与的浪费，提升了生产效率，保证了产品质量的一致性和稳定性，为瓷砖生产流水线实现全自动化生产成为可能；通过设置再利用模块，实现对不符合原设计标准的瓷砖再利用，重新开设一个色号的瓷砖，避免资源的浪费，为生产厂家大幅提升经济利益。
G06N3/08;G06N3/04;G06K9/00;G06K9/62	一种基于遥感图像的目标检测系统	发明	本发明公开了一种基于遥感图像的目标检测系统，包括：本地端用于依据预设时间间隔获取原始遥感图像，针对每一原始遥感图像，识别其中的预定区域是否为空白区域，若否将该原始遥感图像中预定区域的图像确定为目标图像并发送给云服务端；云服务端用于将目标图像输入预先训练得到的改进型YOLOv3网络中，利用密集连接形式的主干网络对目标图像进行特征提取，得到x个不同尺度的特征图；利用改进型FPN网络对x个不同尺度的特征图进行自顶向下、密集连接方式的特征融合，得到各尺度对应的预测结果；将所有预测结果经由分类网络和非极大值抑制模块进行处理，得到目标图像中的目标检测结果。本发明能够降低设备功耗，并提高目标检测精度。
G06V20/13	基于卫星图像的水土保持生态功能遥感监测方法和装置	发明	本申请公开了基于卫星图像的水土保持生态功能遥感监测方法和装置，该方法包括：获取多种类型的卫星图像；获取需要监测的生态功能；根据所述生态功能获取与所述生态功能对应的卫星图像的类型；获取需要监测所述生态功能的时间和地区，并从所述对应的卫星图像的类型中获取用于进行比对的至少两张卫星图像；从所述至少两张卫星图像中识别出监测所述生态功能需要需要的特征部分；对所述至少两张卫星图像中识别出的所述特征部分进行比对，确定所述特征部分的变化。通过本申请解决了现有技术中依靠人工选择卫星图像来进行生态功能变化判断时结果可能不准确的问题，从而提高了基于水土保持的生态功能变化判断的准确性。
G01C21/32;G01C21/00	高精地图元素更新方法、装置、电子设备及存储介质	发明	本公开提供了一种高精地图元素更新方法、装置、电子设备及存储介质，涉及计算机技术领域，尤其涉及自动驾驶、大数据处理等人工智能技术领域。具体实现方案为：确定地图元素的参考属性信息，再获取场景图像，并对场景图像进行解析得到场景描述信息，再根据所述参考属性信息，从所述场景描述信息中解析得到与所述地图元素对应的元素描述信息，并根据所述元素描述信息，确定所述地图元素映射于场景中的目标空间位置信息，以及根据所述目标空间位置信息对所述地图元素进行更新，能够在有效降低地图元素更新成本的同时，有效地提升地图元素的更新效率，从而能够有效地保障地图新鲜度，使得更新后的地图元素能够有效地满足实时性更高的驾驶场景需求。
H04N5/232;H04W4/029	拍照方法和装置、终端和可读存储介质	发明	本申请公开了一种拍照方法和装置、终端和可读存储介质，属于摄像技术领域。该方法包括获取终端拍照得到的第一图像，获取所述终端接收到的第一无线信号，所述第一无线信号是设置在拍照对象身上的电子标签发送的无线信号，根据所述第一无线信号，确定所述拍照对象相对于所述终端的位置，根据所述第一图像和所述拍照对象的目标信息生成目标图像，所述拍照对象的目标信息包括所述拍照对象相对于所述终端的位置。
	车号识别传感器	外观设计	1.本外观设计产品的名称：车号识别传感器。2.本外观设计产品的用途：安装在轨道侧边安全限界外部，用于在列车经过时，连续抓拍列车图像并识别车号/车厢号信息。3.本外观设计产品的设计要点：在于形状与图案的结合。4.最能表明设计要点的图片或照片：立体图1。
H04N7/18;E02B15/10;G06V20/00;G06V10/74;G06V20/52;G06K9/62	目标定位方法、监控系统、终端设备及存储介质	发明	本申请适用于计算机应用技术领域，提供了一种目标定位方法、监控系统及终端设备，包括：获取视频数据，并从视频数据中获取监控图像；调用目标定位模型从监控图像中识别出漂浮塑料瓶，并确定漂浮塑料瓶的位置；根据漂浮塑料瓶的位置和与漂浮塑料瓶位置对应区域的水流速度，确定漂浮塑料瓶的打捞位置。通过调用目标定位模型快速从监控图像中识别并定位目标对象，即漂浮塑料瓶，然后基于目标对象的位置和目标对象的位置对应区域的水流速度，确定出目标对象的打捞位置，能够从实时的监控视频数据中识别并对应出漂浮塑料瓶，实现了快速且准确地定位江河流域中漂浮塑料瓶等垃圾，提高清理效率，保护江河流域的环境。
H04N7/18;B08B13/00;G01N15/06;B08B17/04;H04N5/225	井下运输巷道监控摄像机镜头自动防尘装置	发明	一种井下运输巷道监控摄像机镜头自动防尘装置，包括顶板、左侧板、预置阻尼模块、滚轮、水平夹板、主卷轴、托辊、前板、双色聚光灯、底板、透光薄膜卷、U型竖夹板、副卷轴、右侧板、电机、副齿轮、主齿轮和背板，采用自然界鲜有的532nm绿激光和635nm红激光辅助粉尘成像，可以基于像素点颜色直接确定粉尘的污染程度，避免采用复杂算法识别粉尘，采用循环透光薄膜的方式，保证了镜头前的清洁环境，特别适合难以清洁的油性粉尘，避免了搭建专用的水和气管道，安装和维护成本低，从而对井下运输巷道监控摄像机镜头进行自动除尘，有效保障了高粉尘环境下的视频监控有效性。
H04N5/232;H04N5/225	一种水下生物自动探测拍摄系统及其方法	发明	本发明公开了一种水下生物自动探测拍摄系统及其方法，包括放置于水下的保护固定装置，保护固定装置内固定安装控制计算模块；控制计算模块分别与传感器模块、预采样模块、照明模块、拍摄模块、供电模块和位于保护固定装置外部的数据存储传输模块电连接；预采样模块与传感器模块电连接，拍摄模块与数据存储传输模块电连接；数据存储传输模块通过无线网络与上位机信号连接。本发明可实现水下大型水生生物的原位探测和拍摄，采取传感器探测和定时拍摄方法，替代原有的连续拍摄方法，降低工作能耗，因此，本发明的拍摄系统可在野外长时间运行，使野外监测不受供电设施条件限制，在环境条件允许的位置即可布设。
G05D1/02	一种多AGV协同货物搬运方法及系统	发明	本发明提供了一种多AGV协同货物搬运方法及系统，涉及机器人控制技术领域，通过获取需要运送的货物的尺寸，根据物体的大小判断是否需要多台AGV协同运送，若是则控制多台AGV将货物举起，再通过多AGV间的通信进行差速控制来运送货物。本发明有益效果：相较于传统的采用多种类AGV或大型AGV的运送方法，本方法可以利用单一种类的小型AGV实现对各种大小的货物进行运送，减小了园区运营方的设备和运营成本，提高了运送效率。
G06V10/28;G06N3/08;G06N3/04;G06V10/75;G06V10/44;G06V20/10;G06V10/764;G06V10/82;G06V20/62;G06K9/62	一种车牌号预测方法和电子设备	发明	本发明提供一种车牌号预测方法和电子设备，所述预测方法包括：获取目标检测区域的图像；所述待目标检测区域的图像包括车辆和安装在所述车辆上的车牌；通过预训练的PP‑Yolo模型从所述待目标检测区域的图像中识别出车牌，得到车牌RGB图像；将车牌RGB图像作为输入，通过骨干网络计算空间分布的特征，得到车牌空间特征；对所述车牌空间特征进行贪婪搜索和前缀搜索，得到多个目标字符个体以及对应的排列顺序；根据各个所述目标字符个体以及对应的排列，得到预测的车牌号。本发明的车牌号预测方法和电子设备可以提高车牌检测和识别效率。
G01N21/88;G01N21/01	一种智能焊后检测图像的识别方法	发明	本发明提供一种智能焊后检测图像的识别方法，该智能焊后检测图像装置，包括底座，所述底座的顶部安装有识别机构，所述识别机构包括滑板，所述滑板滑动连接在底座的顶部，所述滑板的顶部滑动连接有第一行程块，所述检测仪的外侧固定连接有驱动轮。该智能焊后检测图像的识别方法，通过转轴通电转动，转轴通过蜗轮带动升降轮转动，升降轮带动升降杆上升，升降杆带动左环与右环摆动，左环与右环并拢套接在焊缝外侧，使弯曲的焊接件可以直接放置至设备上进行检测，无需插接在设备内部，使弯角较多的焊接件，也能轻松的放置在设备上进行检测，从而达到了能适用于不同弯曲程度的焊接件，存放方便，检测方便的效果。
G06F3/01;B25J11/00;B25J9/16;G06T7/70;G06V40/10	一种机器人迎宾方法、装置、设备和介质	发明	本发明实施例公开了一种机器人迎宾方法、装置、设备和介质，其中，方法包括：基于所述机器人设备的体感传感器，获取预设感应范围内的目标对象的位置信息和所述目标对象的人数；根据所述位置信息的变化状态确定所述目标对象的移动状态；根据所述目标对象的移动状态和所述人数，确定并播放相应的迎宾用语，完成迎宾服务。本发明实施例方案解决了迎宾机器人服务话术单一，不能根据有服务需求的用户的具体状态进行调整，从而导致用户体验差的问题，实现了机器人根据目标对象的状态以及人数灵活的选择迎宾用语，为目标对象提供个性化的迎宾服务。
G01R29/12;G01R29/08;G01S19/36;H04N5/225	雷电多物理效应同步融合探测装置及方法	发明	本发明公开了雷电多物理效应同步融合探测装置及方法，它的电磁场天线用于接收电磁场信号，静电感应极板用于感应大气静电场信号，光学摄像机用于监拍雷电过程光学影像；MEMS大气电场处理模块用于将大气静电场信号转换为静电场场强数值，并得到对应的静电场场强变化波形；雷电信号识别与处理模块用于建立雷电电磁场波形辅助识别模型；雷电信号识别与处理模块用于利用原有的雷电电磁场信号识别判据模型和辅助识别模型对输入的电磁场信号进行识别，本发明通过降低外部环境因素对静电场测量准确性的影响，辅助近距离雷电探测识别，同时改善雷电光学影像监拍长时间高算力盲动所导致的效能不高的问题。
G06V30/413;G06F16/35;G06F16/36;G06V30/19;G06F40/30;G06K9/62;G06F40/194	一种纸件文档的数据化处理方法及装置	发明	本发明的实施例公开了一种纸件文档的数据化处理方法及装置。包括：对待分类纸件文档的内容进行处理，提取所述待分类纸件文档的关键信息；在文档类型信息库中确定与所述关键信息匹配的标准信息，将所述标准信息所属的文档类型确定为所述待分类纸件文档的文档类型；基于所述文档类型对应的结构化版式以及所述待分类纸件文档的内容，生成所述待分类纸件文档的结构化信息；将所述待分类纸件文档、所述待分类纸件文档的文档类型以及所述结构化信息进行关联存储。能够实现对文档的自动分类与自动文档著录，替代人工操作，具有更高的准确率与处理效率，使文档数据更为具体和细化。
H04N5/232	一种图像拍摄方法及图像拍摄装置	发明	本专利涉及一种图像拍摄方法，包括获取第一拍照取景图像；获取第一拍照焦点在所述第一拍照取景图像中的位置；识别所述位置在所述取景图像中所属的对象；对所述对象进行边缘检测，并描绘所检测到的边缘。本专利还涉及一种图像拍摄装置，包括，第一取景模块，获取第一拍照取景图像；第一对焦模块，获取第一拍照焦点在所述取景图像中的位置；第一识别模块，识别所述位置在所述取景图像中所属的对象；边缘检测模块，对所述对象进行边缘检测，并描绘所检测到的边缘。本专利涉及的一种图像拍摄方法以及装置能够有效提高拍摄时的对焦效果。
G06V40/16;G06V10/74;G06V40/10	一种违规运动员识别方法、装置、设备及介质	发明	本发明公开了一种违规运动员识别方法、装置、设备及介质，由于本发明实施例中，可以基于获得到的包含运动员的当前图像中是否存在第一预设位置处的候选运动员，并确定该候选运动员与预先保存的在场每个运动员的相似度，确定该候选运动员是否违规，有效的避免了基于检测装置确定违规行为时，容易受到外界环境影响而导致违规行为判断准确率低的问题，提升了违规行为判断的准确率，并且能够识别违规运动员的信息。
G06F16/35;G06N3/08;G06V20/00;G06N3/04;G06Q40/06;G06V10/82;G06Q40/04;G06T5/00;G06Q40/02	集团谱系识别方法、装置、设备及介质	发明	本发明涉及数据处理领域，提出一种集团谱系识别方法、装置、设备及介质，该方法包括：获取待识别的集团谱系图像，集团谱系图像包含各个企业之间的拓扑关系；从下至上逐一识别集团谱系图像中的各个企业以及相应拓扑关系，按照各个企业之间的拓扑关系得到该集团谱系中被控企业与对应的最高控制方，最高控制方至少为一个；在集团谱系图像中以最高控制方为起点，沿着股权控制路径进行一次处理，得到最高控制方与被控企业之间的控制系数；按照控制系数结合最高控制方与被控企业之间的持股比例进行二次处理，确定集团谱系图像中被控企业所对应持股比例最大的最高控制方为最终控制方，本发明不仅提高了集团谱系识别效率；还提高了集团谱系识别准确率。
H04N5/232	一种摄像模式切换方法以及相关设备	发明	本申请公开了一种摄像模式切换方法，该方法可以应用于电子设备，该电子设备包括多个摄像头。具体地，电子设备获取用户打开第一摄像头的操作，根据该操作打开第一摄像头和第二摄像头，并在显示屏中显示第一摄像头采集的画面，然后获取用户在第二摄像头下的手势图像，对于该手势图像进行识别，获得用户的手势，然后根据该手势以及手势和摄像模式的对应关系将电子设备由第一摄像模式切换为第二摄像模式。如此，通过对于手势图像的识别以及手势和摄像模式的对应关系实现对于摄像模式的切换，而无需用户触发屏幕中的切换控件，简化了用户的操作，提高了用户的使用体验。
A47L11/24;G06T7/70;G06V20/10;A47L11/40	一种清扫面积的统计方法及统计装置	发明	本申请适用于机器人的技术领域，提供一种清扫面积的统计方法及统计装置，所述统计方法包括：步骤a：获取摄像模组采集的环境图像；所述环境图像是指机器人所处工作区域的图像；步骤b：根据所述环境图像，获取所述机器人在所述工作区域中的覆盖区域；在多个预设时刻依次执行所述步骤a至所述步骤b，并依次根据多个所述预设时刻各自对应的覆盖区域，统计所述机器人的总清扫面积。由于上述方案通过摄像模组采集的环境图像统计清扫面积，故无需通过室内基站和定位装置统计清扫面积，提供了一种全新的统计方法，解决了当室内基站和定位装置缺失或失效时，无法统计清扫面积的技术问题。
G06F16/9535;G06K9/00;G06K9/62	数据的推送方法、装置、电子设备和存储介质	发明	本公开公开了数据的推送方法、装置、电子设备和存储介质，数据处理技术领域，尤其涉及机器学习技术领域，实时监测预设距离范围内出现的目标用户，并采集目标用户的生物特征图像，向本地特征识别模型输入生物特征图像，并获取本地特征识别模型输出的与生物特征图像相似的第一目标特征，将生物特征图像与第一目标特征发送至服务器，服务器将生物特征图像输入网络特征识别模型，以得到网络特征识别模型输出的第二目标特征，并根据第一目标特征与第二目标特征向电子设备推送展示目标，接收并展示服务器推送的展示目标，与相关技术相比，本实施例能够通过生物特征图像的识别，为生物特征图像对应的目标用户进行高精度定制推送，提高了用户使用体验。
G06T7/00;G08B21/02;G08B3/10;G06T7/13	一种基于机器视觉的行车安全预警装置	发明	本发明提供了一种基于机器视觉的行车安全预警装置，包括：视觉检测部分、运算及处理部分、声音报警部分、电源部分，如图所示。其中，视觉检测部分用来检测、识别工人与行车吊起的货物（以下简称吊装物）的距离，运算及处理部分用于判断工人是否安全，报警部分在吊装物与工人的距离小于安全距离时发出报警。本发明的优势在于：可以在车间工人工作时，实时检测吊装物与工人之间的距离；当距离小于安全距离时，会发出警报，唤醒工人的警惕，保障工人安全施工；在安全生产方面发挥重大的助益。
B60R1/00;B60R11/04;B60Q9/00	一种基于前视摄像头的转向辅助系统	发明	本发明公开了一种基于前视摄像头的转向辅助系统。前视摄像头安装在车前方，拍摄车前方图像并识别对向来车，获得对向来车的相关数据发送给系统主控；系统主控处理获得对向来车的车速和预期行驶路径，同时通过本车CAN网络得到本车的转向灯信号、车速信息、方向盘角度信息，并通过这些信息计算出本车在转向时的预期行驶路径，再根据对向来车和本车的预期行驶路径判断，产生行驶控制信号进而控制本车的行驶工作。本发明主要解决了车辆在路口要左转时，若对向有来车，司机无法准确判断出能否先行通过，从而可能引发较为严重的碰撞事故。
G06T9/00;G06T5/00	基于星载云检测的光学图像有效压缩方法	发明	本申请提供一种基于星载云检测的光学图像有效压缩方法，方法包括：获取待压缩图像，从所述待压缩图像中识别出关注区域以及非关注区域；根据预设的第一压缩策略对包含关注区域的图像进行压缩，根据预设的第二压缩策略对包含非关注区域的图像进行压缩；所述第一压缩策略的保真度高于所述第二压缩策略。本申请的方案可以降低对于包含非关注区域的图像的压缩要求，从而在整体上降低待压缩图像的压缩率，从而使得单位时间内，可以传输更多的图像，提高了图像传输效率。
B60W10/18;B60W40/06;B60W50/14;B60W30/09;B60W10/20	一种基于视觉系统和毫米波雷达的路面避坑系统	发明	本发明公开了一种基于视觉系统和毫米波雷达的路面避坑系统。视觉系统，拍摄车前方的图像并识别前方道路上的坑洞，获得坑洞的相对位置关系等坑洞信息发送到车辆系统主控；毫米波雷达布置在车身两侧及后面，探测获得车身两侧及后面的车况信息并发送到车辆系统主控；车辆系统主控结合坑洞信息、车况信息和车辆信息处理判断控制，分别控制制动系统模块和转向控制模块工作。本发明有效提高了车辆在遇到前方路面坑洞时将要发生时的安全性，保护车内乘员的安全、避免车辆本身受损，有效地避免此类的交通事故发生，减少人员伤亡和财产损失。
G16B20/20;G16B30/10;G06N3/08;G06N3/04	一种模型非依赖的基因组结构变异检测系统及方法	发明	本发明提供一种模型非依赖的基因组结构变异检测系统及方法，该方法主要包含四个步骤：(1)基于现有序列比对技术，提取结构变异特征序列；(2)利用RGB图像编码结构变异特征序列相似性图像；(3)利用多目标识别框架预测结构变异特征序列相似性图像中包含的结构变异；(4)通过图数据结构系统性的表征复杂结构变异类型。本发明实现了不依靠任何结构变异模型从序列差异编码图像中同时检测简单和复杂结构变异。
G06T17/00;G06F30/20;G06K9/62	音频播放效果模拟方法及装置	发明	本公开提供一种音频播放效果模拟方法及装置，该方法：获取物理空间的空间特征；根据该物理空间的空间特征构建与该物理空间匹配的虚拟空间，该虚拟空间具有与物理空间匹配的空间特征；通过在虚拟空间中设置待模拟的声源；根据虚拟空间的空间特征生成声源在虚拟空间中的音频播放效果，以模拟声源在物理空间中的音频播放效果。该方法无需部署音效测试点的安装，也无需使用音频模拟工具，即可在虚拟空间中实现对音频播放效果的测试，大大简化音频播放效果的测试流程，降低音频播放效果的测试难度，提升音频播放设备的音频效果设计效率。
G06T7/00;G06N3/08;G16B30/00;G06N3/04	检测患者样本自身抗体与双链脱氧核糖核酸的结合的方法	发明	本发明涉及用于在使用短膜虫细胞的情况下通过荧光显微术并且通过数字图像处理检测患者样本的自身抗体与双链脱氧核糖核酸的结合的方法，该方法包括：提供具有多个短膜虫细胞的基底；将基底与潜在具有自身抗体的患者样本一起培育；将基底与次级抗体一起培育，次级抗体用优选绿色的荧光染料标记；获取基底的荧光图像；通过预训练的第一卷积神经网络在荧光图像中识别代表短膜虫细胞的子图像；此外通过预训练的第二卷积神经网络对子图像的至少一个子集进行处理，以确定结合量度，该结合量度指示在子图像的短膜虫细胞的动质体区域中自身抗体的结合程度；并且基于结合量度确定关于患者样本的自身抗体与双链脱氧核糖核酸的结合的总结合量度。
G01N33/24	适用于TBM搭载的渣片点荷载强度自动测试系统及方法	发明	本发明属于隧道掘进机施工技术领域，公开了适用于TBM搭载的渣片点荷载强度自动测试系统及方法。其中该系统包括控制机构，及与其分别相连的震动筛分机构、岩样就位机构、视觉处理机构和加载机构；所述震动筛分机构用于对从岩渣皮带机上获取的岩渣进行岩渣震动筛分；所述岩样就位机构用于将筛分得到的岩渣进行姿态调整及自动定位；所述视觉处理机构用于采集姿态调整及自动定位后的岩渣图像，识别岩渣试样宽度以确定出点荷载的加载点位置，并将所述加载点位置传送至控制机构；所述加载机构用于在接收控制机构传来的加载点位置处进行负荷加载；所述视觉处理机构还用于采集负荷加载后的岩渣试样图像，判断当前在线点荷载强度试验是否为有效试验，并将判断结果传送至控制机构。
	一种具有错别单词识别功能的学习机	实用新型	本实用新型涉及学习机的技术领域，具体涉及一种具有错别单词识别功能的学习机，包括壳体，底部设置有扫描腔，用于放置纸质学习资料；采集模块，设置在所述扫描腔上方，用于扫描所述纸质学习资料上的文字内容；图像处理模块，设置在所述壳体内，与所述采集模块电连接，所述图像处理模块用于将所述采集模块扫描得到的图像进行处理，得到文字内容图像；通信模块，与所述图像处理模块电连接，并与后台服务器电连接，所述后台服务器用于从所述文字内容图像中识别出错别词。本申请具有能够自行录入学生采购书籍的内容并可以识别内容中的错别字的效果。
G06N3/08;G16B30/00;G16B40/00;G06K9/38;G16B50/00;G06K9/46;G06K9/00	一种基因芯片的判读方法、装置、设备及存储介质	发明	本发明实施例公开了一种基因芯片的判读方法，所述方法应用于内置在芯片杂交仪中的基因芯片的判读装置，包括：通过与芯片杂交仪相连的预设接口获取待判读的基因芯片图像，并在基因芯片图像中进行目标图像的识别；将目标图像输入训练好的判读模型中，获取输出的判读结果。本发明实施例提供的基因芯片的判读方法，通过将基因芯片判读装置嵌入现有的芯片杂交仪中，获取基因芯片图像，并利用判读模型进行智能判读，实现了基因芯片图像的自动化判读，减少了工作人员的重复性劳动，大大提高了工作效率。
H04N21/2187;G06T17/20;G06T3/00;G06T15/04	一种特效生成方法、装置、电子设备及计算机可读存储介质	发明	本发明的实施例提供了一种特效生成方法、装置、电子设备及计算机可读存储介质，方法包括：获取携带有特效的第一图像，确定第一图像中的特效，获取待处理图像，识别待处理图像中人脸的第一三维人脸网格，将特效添加至第一三维人脸网格中。通过本发明实施例提供的特效生成方案，获取一张带有特效的第一图像，直接获取第一图像中的特效，无需再经过美术工人提前制作特效，并将第一图像中的特效直接进行使用。将从第一图像中获取的特效，应用至待处理图像中，并且识别待处理图像中人脸的第一三维人脸网格，将第一图像的特效添加至第一三维人脸网格中，生成三维效果的特效，本发明提供的特效生成方式，特效生成的过程耗时短，且效率高。
G06N3/08;G06N3/04;G06V30/142;G06V10/82;G06F3/16	点读场景中基于大数据分析的智能对象识别方法及系统	发明	本申请提供一种点读场景中基于大数据分析的智能对象识别方法及系统，方法包括：检测到用户针对目标对象的指向性操作，指向性操作用于表征用户针对目标对象的点读意图；识别目标对象的物体类型；若物体类型属于非书本类实物，则获取预设的用户特征信息，通过家庭网关向服务器发送携带用户特征信息和物体类型的第一点读请求消息，第一点读请求消息用于指示适配用户特征信息和物体类型的第一目标点读音频；接收来自服务器的携带第一目标点读音频的第一点读响应消息；播放第一目标点读音频。本申请实施例能够采用视觉方案将点读笔的应用场景由纯书籍拓展到实物空间的任意物体，同时提高点读笔调用点读视频的灵活性和多样性。
G06V10/80;G06V10/75;G06V10/44;G06V20/10;G06K9/62	一种对白模的外观处理方法、装置和电子设备	发明	本说明书实施例提供一种对白模的外观处理方法，调用待处理的白模模型，利用具有转换规则的维度转换器对所述白模模型进行维度转换，并划分区块，对所述白模模型对应的真实物体进行拍摄，获取实体图像和拍摄时的摄影参数，从所述实体图像中识别并提取三维轮廓及特征点，结合所述摄影参数，三维轮廓及特征点与区块进行匹配对应，基于对应关系对所述维度转换器进行修正，利用修正后的维度转换器对实体图像内部的像素点进行维度转换，映射到白模各区块对应的白模模型的面上。利用现有的白模进行处理，计算量小，高效，通过先后进行两次维度转换，中间基于对应关系对所述维度转换器进行修正，提高了处理的精确度。
G06F16/27;G06T19/00;G06F16/957;G06Q20/40	展示方法、装置、计算机设备及存储介质	发明	本公开提供了一种展示方法、装置、计算机设备及存储介质，其中，该方法包括：检测到数字化物品的获取成功操作，向区块链系统发送转移请求消息；所述转移请求消息包含数字化物品的物品标识信息及获取所述数字化物品的用户标识信息；所述转移请求消息用于请求更改所述数字化物品在所述区块链系统中的归属记录；响应于接收到所述区块链系统发送的反馈信息，展示所述数字化物品的介绍页面；所述反馈信息包含所述区块链系统在更改所述归属记录后返回的验证标识，所述验证标识用于标识所述数字化物品的当前归属记录；响应于在所述介绍页面输入的所述数字化物品的预览操作，通过增强现实的形式展示所述数字化物品对应的展示内容信息。
G06K9/00;G06K9/20	图像识别方法、装置、设备、存储介质以及系统	发明	本公开提供了一种图像识别方法、装置、设备、存储介质、计算机程序产品以及系统，涉及人工智能技术领域，具体为计算机视觉领域。具体实现方案为：获取待识别图像；对待识别图像执行判断操作，以确定待识别图像是否满足图像识别条件；响应于待识别图像未满足图像识别条件，生成并输出重新获取图像的提示信息；将重新获取的图像作为待识别图像，再次执行判断操作。通过判断待识别图像是否满足图像识别条件，找到可识别的图像，并基于可识别的图像得到识别结果，提高了图像识别的准确率。
G06N3/08;G06N3/04;G06V10/764;G06V20/40;G06K9/62	一种基于图像复杂度的图像型火灾探测算法评估方法	发明	本发明公开了一种基于图像复杂度的图像型火灾探测算法评估方法，采用火灾探测的图像复杂度度量算法来判定从图像中识别火灾的难易程度，同时设定图像响应时间来计算图像复杂度真值，然后，采用Inception Resnet‑v2深度卷积神经网络建立了复杂度评估模型，用于预测火灾图像的复杂度，最后，根据评估指标和图像复杂度，获得不同火灾探测算法的评估结果，能够准确评估火灾探测算法在不同复杂度条件下所能达到的探测水平，评估结论对于工程应用更具实际的指导性。
G06V20/13;G06F16/36;G08G3/00	一种根据舰船知识图谱的规律进行预警的方法	发明	一种根据舰船知识图谱的规律进行预警的方法，包括：通过卫星获取舰船的图像信息、运动信息、雷达信息和舰载机信息；构建舰船矢量图，矢量图根据舰载机的航程、舰载雷达的扫描半径进行构建；确定舰船运动方向上，预定时间内所能到达的区域，并结合舰载雷达的扫描半径进行外拓，确定为危险区域；当舰船运动信息脱离正常活动区域或者突然改变航向时，判断舰船处于异常状态，并针对舰船异常状态下在预定时间内其舰载雷达所能扫描的区域作为预警区域，同时发出预警信息。本发明提供的根据舰船知识图谱的规律进行预警的方法，能够通过对舰船的活动规律进行判断舰船是否处于一个正常的活动状态，并进一步判断舰船活动是否会带来潜在的危险。
	一种具有智能识别机构的机械手	实用新型	本实用新型属于线卷生产领域，具体涉及一种具有智能识别机构的机械手，包括夹手组件和用以驱动夹手组件移动的机械手本体，所述夹手组件包括夹手支架，夹手支架上相对设置两个夹紧单元，所述两个夹紧单元用以夹紧线卷，夹手支架上还设置识别单元，所述识别单元包括用以捕捉线卷图像的识别摄像头。本实用新型设置了识别单元，识别单元能够在机械手抓取线卷时通过识别摄像头采集线卷的图像，以识别线卷的具体位置和摆放角度，使机械手抓取的更加准确。
G06N3/08;G06T17/00;G06T7/70;G06N3/02;G06T7/90;G06T7/13	训练从对象图像中识别对象的对象拓扑的机器学习模型的设备和方法	发明	根据各种实施方式描述一种用于训练用于从对象图像中识别对象的对象拓扑的机器学习模型的方法，包括：获得对象的3D模型，确定网格的每个顶点的描述符分量值，产生分别具有训练输入图像和目标图像的训练数据图像对。目标图像通过确定训练输入图像中的顶点位置来产生，将针对顶点位置处的顶点确定的描述符分量值分配给目标图像中的位置，并适配分配给目标图像中的位置的至少一些描述符分量值或者将描述符分量值添加给目标图像的位置，使得对象内的预设的间距内的描述符分量值，与分配给对象内部中的位置的描述符分量值相比更靠近分配给对象外部的位置的描述符分量值，其中所述对象内部中的位置距对象边缘比预设的间距更远。
G06T5/30;G06T7/11;G06T3/40;G06T7/90;G06T7/13;G06T7/12	一种人像图处理方法、装置、电子设备、存储介质	发明	本发明实施例公开了一种人像图处理方法、装置、电子设备、存储介质，通过步骤获取初始图整体区域，根据初始图所在的区域内容将图像生成alpha图，对初始图进行人体部位分割得到人体各部位分割图，并进行预处理；将初始图进行去色反色合并处理，且对alpha图按照相应的膨胀系数进行膨胀处理；对上述的结果图像进行叠加、深化处理形成正片叠底；调节正片叠底区域内的结构曲线得到素描图像，相比于现有技术中常规的素描图生成方法，本发明提供的素描图生成方法专门针对人像影刻图的生成，能更好地保留人像的细节，同时过滤掉多余的纹理，提供更好地视觉体验。此外，该方法可以减轻美术工作人员的负担，激发他们的创作灵感。
G06V10/80;G06V10/22;G06V20/10;G06K9/62	一种信息处理方法、装置和电子设备	发明	本申请提供了一种信息处理方法、装置和电子设备，包括：先获取目标环境的环境图像，从环境图像中识别目标物体以及第一设备，该目标物体是固定设置在目标环境中的物体，第一设备为在目标环境的可移动设备；并且从该环境图像中确定该目标物体对应的第一区域以及第一设备对应的第二区域，依据该第一区域以及第二区域，确定该目标环境中的目标区域，该目标区域是该目标环境中具有特殊要求的区域，比如是该目标物体和第一设备周围的禁止区域，本方案中，由于环境图像中包含了能够在目标环境中移动的第一设备，相应的，该目标区域是跟随该第一设备的移动而变化的，实现了对于禁止区域随着施工场所的变更的情况进行设置。
B25J9/16	存储介质、以及生成机器人的控制程序的方法及系统	发明	一种存储介质、以及生成机器人的控制程序的方法及系统，能够减轻机器人控制程序的处理负荷。计算机程序使处理器执行：(a)根据由摄像装置拍摄的一个以上的作业者动作的图像来识别作业者动作的处理；(b)在作业者动作包括特定手指动作的情况下，识别特定手指动作中的手指位置的处理；(c)识别作业后的工件的位置的处理；(d)使用所述作业者动作、所述手指位置和所述工件的位置，来生成机器人的控制程序的处理。
B64D47/00;B60P3/11;B08B3/00;B08B1/00;B60R11/04;B64C39/02;B64F1/00	一种车载式智能无人机自动引导与跟踪系统及方法	发明	发明公开了一种车载式智能无人机自动引导与跟踪系统及方法，包括无人机及用于起落无人机的运输车，所述无人机上设有红外发射装置，运输车上设有用于拍摄红外光点的拍摄设备，所述拍摄设备与运输车上的安装座转动连接，运输车内设有驱动拍摄设备360°转动的驱动机构。发明用于增大图像拍摄设备捕捉红外光点的范围及角度，从而提高对无人机的引导、跟踪能力，结构简单实用。
G06N3/08;B25J9/16;G06N3/04;G06V10/22;G06V10/764;G06V10/82;G06V40/10;G06V40/20;G06K9/62	在根据演示的示教中的双手检测	发明	一种用于在根据人类演示的机器人示教中进行双手检测的方法。将演示者的手和工件的相机图像提供给第一神经网络，该第一神经网络根据该图像确定人类演示者的左手和右手的身份，并且还提供所识别的手的裁剪子图像。使用其中左手和右手被预先识别的图像来训练第一神经网络。然后，将裁剪子图像提供给第二神经网络，第二神经网络根据图像检测左手和右手两者的姿态，其中，如果利用右手图像训练第二神经网络，则在手姿态检测之前和之后水平地翻转左手的子图像。手姿态数据被转换为机器人夹持器姿态数据，并用于通过人类演示来示教机器人执行操作。
G01R31/44;G01M11/06;G01R1/04	一种全自动半挂车灯光检测系统及方法	发明	本发明公开了一种全自动半挂车灯光检测系统及方法，本检测系统包括上位机、检测装置和扫码枪，上位机存储有检测典型值表，该表记录了车辆型号、检测项目、典型值、误差范围值，扫码枪识别车辆VIN码后，可用于从上位机匹配和调用该车辆型号的检测典型值表，检测装置与车辆功能指示灯电路连通，其内设有电流采集模块来采集不同指示灯的电流参数，该参数在上位机生成记录表，通过与典型值和误差范围值比对可以得出对应检测项目是否合格，上位机通过记录表计算得出标准差，该标准差替代误差范围值中的数值，以此优化检测精度，解决了车辆灯光检测难以实现全自动检测和利用数据统计提高检测精度的问题。
B26D1/18;G01M3/02;B26D7/32;B26D7/02	一种管道自动化加工方法及系统	发明	本发明公开一种管道自动化加工方法及系统，方法包括响应于接收到的自动加工控制指令，控制送料机构将待卡压管材输送至切管工位；自动加工控制指令包括待卡压管材的管材尺寸参数；根据管材尺寸参数控制切管机构对待卡压管材进行旋切加工操作；根据管材尺寸参数控制机械手从管件池中抓取配对待卡压管材的管件，并将管件放置在钳压工位上；管件与待卡压管材位于同一轴线上；在识别到经过旋切加工操作的待卡压管材输送并插接在管件上时，调用对应管材尺寸参数的卡压钳对待卡压管材和管件进行卡压操作。本发明解决了现有的管道钳压工艺尚不能实现自动化生产的问题，通过设计工艺机械化，实现管道卡压的自动化流程，能够提高效率、缩短卡压制作工期。
A61B5/0205;A61B5/16;A61B5/00	基于视频与设备结合的服刑人员体征监测方法及设备	发明	本发明提供了基于视频与设备结合的服刑人员体征监测方法及设备，涉及体征监测技术领域，包括中央控制中心、视频采集系统、生命体征提取系统，所述中央控制中心包括处理器、表情图像数据库、数据处理模块和显示模块；本发明对服刑人员的身体健康和精神健康进行同步监测，识别服刑人员的体温、心率、呼吸、体重和身高，在无接触及需人工的情况下识别服刑人员的身体体征，且拍摄服刑人员的图像，识别拍摄图像中的人脸表情，构建表情网络，通过层次化对比模块将表情网络与下载的精神疾病数据集原始数据进行对比，以此获取对比结果来判断病灶，从而识别服刑人员的精神体征，综上，身心同步连续监测，方便及时发现服刑人员的身心健康问题。
G01V8/10;G01N21/01;G01N21/31	基于高光谱相机的光谱监测文物防盗方法及系统	发明	本发明公开了一种基于高光谱相机的光谱监测文物防盗方法及系统，首先通过高光谱相机采集待监控文物的高光谱图像；确定待监控文物上编码标签位置；确定该待监控文物在编码标签位置的光谱特征；根据光谱特征获取高光谱图像中编码标签的特征；根据编码标签的特征确定待监控文物的状态信息。本发明提供的高光谱监控法通过在文物不同部位放置具有不同特异性光谱的标签，使用高光谱相机与计算机实现对文物实时监控与编码，当能够检测到标签的特异性光谱时认为文物未被盗窃，当无法检测到某部位标签的特异性光谱时认为文物该部位存在被盗窃风险，该方法对文物的监测准确性高。
G06T7/77;G06T7/73;G06T7/593;G06V10/75;G06T7/80;G06V20/10;G06K9/62	一种用于园林绿篱修剪的双目视觉识别和定位方法	发明	本发明公开了一种用于园林绿篱修剪的双目视觉识别和定位方法，首先完成双目相机的标定，接着对获得的绿篱图像进行预处理，然后生成绿篱模板图像，利用模板图像完成目标绿篱的识别，最后完成立体匹配和绿篱重建，获得绿篱的修剪中心和修剪半径，完成绿篱定位。本发明提供的方法省去了人工进行绿篱对中操作的过程，可以快速、准确地获得绿篱的修剪中心和修剪半径以及定位信息，达到了省时省力且提高对中准确率的效果，大大提升了绿篱修剪机械设备的智能化水平。
G06T17/00;G06V10/764;G06V40/10;G06V10/774	基于三维重建的息肉图像识别方法、装置及电子设备	发明	本发明提供一种基于三维重建的息肉识别方法、装置及电子设备，所述方法包括：获取待识别图像；将所述待识别图像输入至息肉检测模型中，得到所述待识别图像的识别结果；其中所述息肉检测模型是基于息肉图像样本及其对应的标签训练得到的；在确认所述识别结果为息肉图像时，获取所述识别结果对应的待识别图像的三维重建模型，并根据所述三维重建模型对所述待识别图像进行二次识别，得到二次识别结果。本发明能够减少对待识别图像的误判和漏判，从而提高了对息肉图像识别的准确率。
G06N3/08;G06N3/04;G06T5/00;G06F21/62	图像数据的脱敏方法和装置	发明	本公开实施例公开了一种图像数据的脱敏方法和装置，其中，该脱敏方法包括：确定原生图像中需要进行目标识别的目标图像通道；对所述目标图像通道对应的原生数据进行图像复原，得到所述目标图像通道的颜色分量对应的单通道图像；从所述单通道图像上识别目标对象；基于所述目标对象确定所述原生图像中的敏感区域；对所述敏感区域中的原生数据进行数据脱敏处理。本公开实施例可以保证隐私图像数据在后续的数字图像信号处理流程中无法被保存和泄露，在图像数据产生的源头对隐私数据进行了保护，提升了数据安全性。
G05B19/05;G01N21/89	机器视觉瑕疵追踪定位系统	发明	本发明涉及一种机器视觉瑕疵追踪定位系统，设置于产线机台上，其特征在于，包括：控制单元，与所述产线机台的控制单元通讯连接；视觉检测装置，通讯连接所述控制单元，对应产线机台上的产品设置；追光机构，通讯连接所述控制单元，对应产线机台上的产品设置，位于所述视觉检测装置沿产品输送方向的下游，具有若干能照亮产品幅宽方向不同区域的指示灯；编码器，通讯连接所述控制单元，安装于所述产线机台上的收卷转轴上；所述控制单元在接收到瑕疵的位置信息后，结合编码器控制产线机台停车，以使产线机台上产品的瑕疵所在区域停在与所述追光机构对应位置，根据位置信息控制追光机构中与瑕疵所在区域对应的指示灯照亮相印区域。
G06N3/04;G06V20/52;G06K9/62;G06V10/774	一种模型训练方法、终端设备及计算机存储介质	发明	本申请提供了一种模型训练方法、终端设备以及计算机存储介质。该模型训练方法包括：获取待训练图像；采用待训练图像训练多个阶段的老师模型；利用不同阶段的老师模型分别对学生模型进行训练，获取每个阶段的老师模型和学生模型对待训练图像的识别结果；按照识别结果获取老师模型的预测输出值和学生模型的预测输出值，并利用学生模型的预测输出值和老师模型的预测输出值计算学生模型的损失值，以及按照损失值调整所述学生模型的模型参数。通过上述方式，本申请的模型训练方法采用多个阶段的老师模型分别对不同阶段的学生模型进行训练，从而使得学生模型在假扮老师模型的过程中不断接近甚至超过老师模型的性能。
[truncated: 1,745 more rows]
