# Supplementary material for: A multi-dimensional fusion strategy similarity measure method for patent application technology disclosure document
Source: PLoS One. 2023 Oct 18;18(10):e0293091. doi: 10.1371/journal.pone.0293091 (PMC10584106; doi:10.1371/journal.pone.0293091)
Supplement: S6 Dataset — (XLSX) [file pone.0293091.s006.XLSX]

## Sheet: sheet1
标题	当前申请(专利权)人	说明书	摘要	申请号
定位方法、定位系统、定位装置、接入网设备和网元设备	中国电信股份有限公司	技术领域 [0001]本申请涉及通信技术领域，特别是涉及一种定位方法、定位系统、定位装置、接入网设备和网元设备。 背景技术 [0002]目前，室内定位是通过蓝牙网关扫描蓝牙终端，将扫描到的扫描数据通过专用协议发送至定位引擎，由定位引擎对扫描数据进行相关处理来实现定位。 [0003]但是，蓝牙网关需网线连接、网络路由配置和管理等，导致传统技术中的室内定位方法成本较高。 发明内容 [0004]基于此，有必要针对上述技术问题，提供一种能够低成本实现定位的定位方法、定位系统、定位装置、接入网设备和网元设备。 [0005]第一方面，本申请提供了一种定位方法。所述方法包括：接入网设备接收核心网的目标网元设备基于NRPPa的测量请求消息发送的定位测量请求；接入网设备基于定位测量请求向蓝牙扫描设备发送扫描请求，其中，蓝牙扫描设备与接入网设备通信连接；接入网设备接收蓝牙扫描设备基于扫描请求发送的待定位的蓝…	本申请涉及一种定位方法、定位系统、定位装置、接入网设备和网元设备。所述方法包括：接入网设备接收核心网的目标网元设备基于新无线定位协议a&nbsp;NRPPa的测量请求消息发送的定位测量请求；所述接入网设备基于所述定位测量请求向蓝牙扫描设备发送扫描请求，其中，所述蓝牙扫描设备与所述接入网设备通信连接；所述接入网设备接收所述蓝牙扫描设备基于所述扫描请求发送的待定位的蓝牙终端的扫描数据，并基于所述NRPPa的测量更新消息将所述扫描数据反馈至所述目标网元设备，以供所述目标网元设备根据所述扫描数据得到所述蓝牙终端的目标定位结果。采用本方法能够降低定位成本。	CN202310754563.9
零功耗终端的供能方法、装置、计算机设备和存储介质	中国电信股份有限公司	技术领域 [0001]本申请涉及通信技术领域，特别是涉及一种零功耗终端的供能方法、装置、计算机设备、存储介质和计算机程序产品。 背景技术 [0002]零功耗通信是通过采集空间中的无线电波获得能量以驱动终端工作的技术，因此，对应的零功耗终端可不使用常规电池，并且可满足超低功耗、极小尺寸和极低成本的物联网通信需求。因此，零功耗通信技术成为当前研究的热点。虽然零功耗终端可不使用常规电池，但仍需要在通电的情况下才可通信，因此，需要对零功耗终端进行供能。 [0003]目前对零功耗终端进行供能的方法一般是向供能设备发送配置信息，指示供能设备根据配置信息向零功耗终端进行功能。然而不同的零功耗终端的供能需求可能并不相同，若采用这种模式单一的配置信息为不同的零功耗终端供能，将无法满足不同零功耗终端的供能需求，导致供能灵活度较低。 发明内容 [0004]基于此，有必要针对上述供能方法存在的供能灵活度低的技术…	本申请涉及一种零功耗终端的供能方法、装置、计算机设备和存储介质，所述方法包括：在接收到中继终端发送的零功耗终端的唤醒需求信息的情况下，发送信道状态获取指令至所述中继终端；接收所述中继终端基于所述信道状态获取指令返回的所述中继终端的信道状态信息；所述信道状态信息由所述中继终端对所述信道状态获取指令携带的测量信号进行测量得到；基于所述信道状态信息和所述唤醒需求信息，确定针对所述零功耗终端的供能配置参数；根据所述供能配置参数，向所述零功耗终端发射对应的供能信号；所述供能信号用于为所述零功耗终端进行供能。采用本方法能够根据不同的零功耗终端的需求发射配置不同的供能信号，提高供能灵活度。	CN202310739515.2
网络电视界面处理方法、装置和智能电视终端	中国电信股份有限公司	技术领域 [0001]本申请涉及网络电视技术领域，特别是涉及一种网络电视界面处理方法、装置和智能电视终端。 背景技术 [0002]随着科学技术的飞速发展，各种智能设备出现在人们的生活中。其中，智能电视终端对丰富人们的生活起到非常重要的作用。 [0003]智能电视终端可以显示网络电视界面供用户观看，而且，用户还可以与智能电视终端所呈现的网络电视界面进行交互操作。在对网络电视界面进行交互操作时，对界面跳转速度有较高的需求。因此，亟需提出一种能够满足网络电视界面的交互需求的方案。 发明内容 [0004]基于此，有必要针对上述技术问题，提供一种能够满足网络电视界面的交互需求的网络电视界面处理方法、装置、智能电视终端、计算机可读存储介质和计算机程序产品。 [0005]第一方面，本申请提供了一种网络电视界面处理方法，由智能电视终端执行，该方法包括： 从与所述智能电视终端位于同一局域网内的设备中确定可…	本申请涉及一种网络电视界面处理方法、装置和智能电视终端。该方法包括：收集位于同一局域网内各可信设备存储的对象特征数据；将智能电视终端中存储的对象特征数据与可信设备中的对象特征数据匹配并融合，得到多条对象总特征数据；基于多条对象总特征数据训练智能电视终端中的界面跳转预测模型，上传得到模型学习梯度，以指示服务器基于各个智能电视终端上传的模型学习梯度更新界面跳转预测模型的模型参数；基于服务器返回的模型参数更新智能电视终端中的界面跳转预测模型；在智能电视终端中运行网络电视的界面时，通过更新后的界面跳转预测模型预测并预先加载后续将要浏览的网络电视界面。采用本方法能够提高网络电视界面的跳转响应速度。	CN202310739637.1
切片信息映射方法、装置、计算机设备和存储介质	中国电信股份有限公司	技术领域 [0001]本申请涉及无线通信技术领域，特别是涉及一种切片信息映射方法、装置、计算机设备和存储介质。 背景技术 [0002]随着网络共享的推进，运营商之间通过异网漫游实现网络共享将会越来越广泛。其中，异网漫游指用户设备（User&nbsp;Equipment，UE）从归属网络漫游至拜访网络。 [0003]目前，在跨网切换过程中，拜访网络中的目标AMF网元基于自身的理解确定UE的切片信息，以基于该切片信息实现跨网切换。 [0004]然而，由于运营商间采用的切片类型和编码不一致，确定的切片信息可能与归属网络的切片信息不一致，从而无法实现跨网切换。 发明内容 [0005]基于此，有必要针对上述技术问题，提供一种能够提升跨网互通的可能性的切片信息映射方法、装置、计算机设备和存储介质。 [0006]第一方面，本申请提供了一种切片信息映射方法。所述方法包括： 接收用户设备UE的归属网络中接…	本申请涉及一种切片信息映射方法、装置、计算机设备和存储介质。所述方法包括：接收UE的归属网络中AMF网元发送的包括允许切片信息和切片映射信息的UE上下文信息，并根据允许切片信息和切片映射信息，确定允许切片信息对应的目标切片信息。由于切片映射信息包括UE在归属网络中的切片信息与拜访网络中切片信息的对应关系，该对应关系为归属网络和拜访网络之间协商好的切片信息之间的对应关系，从而可以基于该对应关系确定允许切片信息对应的目标切片信息。降低了运营商之间由于采用的切片类型和编码不一致，确定的目标切片信息可能与归属网络的切片信息不一致，从而导致无法实现跨网切换的可能性。	CN202310740180.6
模式切换方法、装置、融合系统、UE、BS和存储介质	中国电信股份有限公司	技术领域 [0001]本申请涉及通信技术领域，特别是涉及一种模式切换方法、装置、融合系统、UE、BS和存储介质。 背景技术 [0002]蜂窝移动网与反向散射物联网融合系统（以下简称融合系统）包括基站（basestation，BS）、用户终端（User&nbsp;Equipment，UE）、反向散射终端（backscatter&nbsp;device，BD）和反向散射接收机（backscatter&nbsp;receiver，BR）。该融合系统由于功耗较低，越来越广泛地应用于通信领域。 [0003]该融合系统通常应用于UE直连模式，UE直连模式是指将UE作为射频激励信号源和接收机的模式。例如，在UE直连模式中，由UE向BD发送射频激励信号，BD在接收到该射频激励信号之后，将通信数据调制在该射频激励信号中，以得到返回给UE的反射信号，从而UE将该反射信号中的通信数据反馈给BS。 [0004]…	本申请涉及一种模式切换方法、装置、融合系统、UE、BS和存储介质。所述方法包括：在融合系统处于用户终端UE直连模式的情况下，UE根据接收到的反向散射终端BD发送的反射激励载波信号的信号强度确定是否满足模式切换触发条件，并在满足模式切换触发条件的情况下，UE向基站BS发送模式切换请求，模式切换请求用于指示BS执行将UE直连模式切换为BS直连模式的模式切换流程。采用本方法能够在UE与BD的相对位置较远时不影响融合系统的通信。	CN202310739756.7
指纹数据处理方法、装置、计算机设备、存储介质和产品	中国电信股份有限公司	技术领域 [0001]本申请涉及室内定位技术领域，特别是涉及一种指纹数据处理方法、装置、计算机设备、存储介质和产品。 背景技术 [0002]随着室内定位技术的发展，指纹定位成为室内高精度定位的一种方式。指纹定位是通过对目标定位区域进行网格划分，并针对每一个网格对应的位置点，获取目标定位区域中所设置的各无线节点的无线网络信息，形成各位置点对应的位置指纹，构建目标定位区域的指纹数据库。 [0003]在进行指纹定位时，基于待定位目标所接收到的各无线节点的无线网络信息，匹配指纹数据库，从而确定出待定位目标的位置信息。 [0004]然而，由于现有的指纹数据库存在指纹数据不完整的问题，导致指纹定位的准确性较差。 发明内容 [0005]基于此，有必要针对上述技术问题，提供一种能够提高目标区域的指纹数据的完整性和准确性，进一步提高指纹定位准确性和定位精度的指纹数据处理方法、装置、计算机设备、计算机可读存…	本申请涉及一种指纹数据处理方法、装置、计算机设备、存储介质和产品。该方法包括：获取目标区域中的多个栅格所分别对应的初始指纹数据；初始指纹数据包括在对应的栅格内对不同的定位参考信号进行检测得到的信号信息；对于各定位参考信号，从多个栅格中确定多个第一栅格，并基于多个第一栅格在目标区域中生成信号等高线，其中，各第一栅格的初始指纹数据中定位参考信号的信号信息符合预设条件；确定目标区域中初始指纹数据存在缺失的第二栅格，并根据第二栅格经过的信号等高线中其他栅格对应的初始指纹数据中的信号信息，对第二栅格的初始指纹数据进行补全处理。该方法，能够提高指纹数据库的完整性和准确性，进而提高定位准确性及定位精度。	CN202310740000.4
路径保护切换方法、装置和系统、路由器设备和存储介质	中国电信股份有限公司	技术领域 [0001]本公开涉及数据通信领域，特别涉及一种路径保护切换方法、装置和系统、路由器设备和存储介质。 背景技术 [0002]相关技术的SRv6（Segment&nbsp;Routing&nbsp;over&nbsp;IPv6，基于IPv6转发平面的段路由）承载网中，使用SRv6&nbsp;policy（策略）做TE（Traffic&nbsp;Engineering，流量工程）的场景中，正常情况下会在中间节点启用FRR（Fast&nbsp;Reroute，快速重路由）或TI-LFA（Topology-IndependentLoop-free&nbsp;Alternate，拓扑无关无环路备份）等保护机制，确保发生故障后，IGP（InteriorGateway&nbsp;Protocol，内部网关协议）快速收敛将用户的感受降低。 发明内容 [0003]发明人通过研究发现：相关技术中，…	本公开涉及一种路径保护切换方法、装置和系统、路由器设备和存储介质。该所述路径保护切换方法包括：检测本路由器设备的直连链路是否出现故障；在检测到本路由器设备的直连链路出现故障的情况下，向头节点设备发送故障链路对应的链路段标识，其中，所述故障链路对应的链路段标识，用于供头节点设备将所有包含故障链路的路径设置为无效，进行路径切换。本公开的头节点可以迅速感知中间链路故障，自主完成备份链路和逃生路径的切换。	CN202310744078.3
针对星上网元系统的网络拓扑构建方法、装置及电子设备	中国电信股份有限公司	背景技术 [0002]在通信技术领域中，空天地一体化网络是未来6G（6th&nbsp;Generation&nbsp;MobileNetworks，第六代移动通信技术）的关键技术，网元上卫星也是其中的关键特征。在空天地场景下，高度移动的卫星及HAP（High&nbsp;Altitude&nbsp;Platform，高空平台），导致搭载在卫星或HAP上的星上网元之间的相对位置在不断变化，而传统方式设计出的网络拓扑难以适应多个星上网元之间不断变化的相对位置。 [0003]因此，如何构建适应多个星上网元之间的相对位置不断变化的网络拓扑是亟待解决的问题。 [0004]需要说明的是，在上述背景技术部分公开的信息仅用于加强对本公开的背景的理解，因此可以包括不构成对本领域普通技术人员已知的现有技术的信息。 发明内容 [0005]本公开提供一种针对星上网元系统的网络拓扑构建方法、装置及电子设备，至少在一…	本公开提供了一种针对星上网元系统的网络拓扑构建方法、装置及电子设备。任意两个星上网元作为一个星元对，星上网元是搭载在卫星或高空平台HAP上的网元，方法包括：将该系统的周期中的多个时刻依次作为当前时刻，执行如下步骤：确定每一星元对对应的链路中的最小时延链路，得到多个最小时延链路，基于多个最小时延链路生成当前时刻的网络拓扑；在当前时刻的网络拓扑与上一时刻的网络拓扑不同的情况下，将当前时刻的网络拓扑确定为星上网元系统的基础网络拓扑；基于在周期中得到的一个或者多个基础网络拓扑，生成动态网络拓扑。此种方式构建的动态网络拓扑，能够适应多个星上网元之间不断变化的相对位置，保证星上网元之间传递数据的实时性。	CN202310744887.4
感知节点确定方法、感知节点控制方法和相关设备	中国电信股份有限公司	技术领域 [0001]本申请涉及移动通信技术领域，特别是涉及一种感知节点确定方法、感知节点控制方法和相关设备。 背景技术 [0002]随着通信技术的不断发展，为了提高网络资源的利用率，在网络中加入感知功能是较为明确的技术手段之一。在实际的组网环境下，存在多个感知节点均可进行感知业务的场景，由于不同感知节点的感知能力存在明显差异性，因此，如何选取合适的感知节点处理终端设备的感知业务成为了亟需解决的技术问题。 发明内容 [0003]基于此，有必要针对上述技术问题，提供一种能够终端设备感知业务处理效果的感知节点确定方法、感知节点控制方法和相关设备。 [0004]第一方面，本申请提供了一种感知节点确定方法。应用于中心感知控制器，所述方法包括： 获取小区参数对；其中，所述小区参数对用于表示终端设备对应的关联小区的信道状态；所述关联小区为所述终端设备能够全频段搜索到的小区； 根据所述小区参数对，确定…	本申请涉及一种感知节点确定方法、感知节点控制方法和相关设备，涉及移动通信技术领域。所述方法包括：获取小区参数对；其中，所述小区参数对用于表示终端设备对应的关联小区的信道状态；所述关联小区为所述终端设备能够全频段搜索到的小区；根据所述小区参数对，确定各所述关联小区中满足所述终端设备感知业务需求的目标小区；将所述目标小区对应的目标基站确定为所述终端设备的感知节点。本申请通过选取合适的感知节点，提高处理感知业务的感知效果。	CN202310736286.9
传输配置的调整方法、装置、计算机设备和存储介质	中国电信股份有限公司	技术领域 [0001]本申请涉及通信技术领域，特别是涉及一种传输配置的调整方法、装置、计算机设备和存储介质。 背景技术 [0002]目前，数据传输技术是基于无蜂窝结构（cell-free）的多进多出（multiple-inmultipleout，MIMO）天线系统进行传输。其中，无蜂窝结构的多进多出天线系统包括多个接入点（AccessPoint，AP），并且每个接入点在某一时刻只作为上行接入点或者下行接入点。具体的，载波被划分为下行子带和上行子带，下行子带用于下行接入点与终端之间的数据传输，上行子带用于上行接入点与终端之间的数据传输，并且下行子带与上行子带不重叠。 [0003]然而，对于无蜂窝结构的多进多出天线系统来说，单个接入点的发射功率有限。在目标终端离下行接入点较远、且距离上行终端较近时，由于下行子带和上行子带间的频率间隔较窄，因此容易产生邻频交叉链路干扰，进而导致目标终端的数据传…	本申请涉及一种传输配置的调整方法、装置、计算机设备和存储介质。所述方法应用于上行接入点，所述方法包括：向目标终端发送干扰测量命令，干扰测量命令用于指示目标终端从各上行终端中确定干扰终端，并根据各干扰终端反馈干扰数据；接收目标终端发送的干扰数据，根据干扰数据确定干扰终端；确定目标终端的资源紧急数据及干扰终端的资源紧急数据；根据干扰终端的资源紧急数据与目标终端的资源紧急数据，确定目标调整策略，并根据目标调整策略，调整目标终端和/或干扰终端的传输配置。本方法能够降低目标终端与干扰终端之间的干扰。	CN202310736875.7
信息库构建方法、装置、计算机设备、存储介质及产品	中国电信股份有限公司	技术领域 [0001]本申请涉及定位技术领域，特别是涉及一种信息库构建方法、装置、计算机设备、存储介质及产品。 背景技术 [0002]随着数据通信业务的快速发展，人们对位置定位技术的需求日益增大。其中，位置定位实现的是对一定区域范围内的人物、物体等进行位置定位的过程。 [0003]以指纹定位为例，在相关技术中，主要是先采集一定区域范围内的指纹构建指纹库，然后通过指纹库实现对该区域范围内的目标进行位置定位。因此，为了提高目标的位置定位结果的准确性，指纹库尤为重要。 [0004]然而，相关技术中构建的指纹库的完整性较差。 发明内容 [0005]基于此，有必要针对上述技术问题，提供一种信息库构建方法、装置、计算机设备、存储介质及产品，能够构建完整性较高的指纹库。 [0006]第一方面，本申请实施例提供了一种信息库构建方法，该方法包括： 获取定位区域中各信息采集设备采集到的信号测试信息； 根据信…	本申请涉及一种信息库构建方法、装置、计算机设备、存储介质及产品。该方法包括：获取定位区域中的各信息采集设备采集到的信号测试信息，根据信号测试信息确定定位区域对应的测试指纹库，并根据定位区域对应的仿真指纹库中的仿真指纹对测试指纹库中的测试指纹进行修正，得到目标指纹库。采用上述方法可以通过仿真指纹库对测试指纹库中的测试指纹进行修正，或者，采用仿真指纹库的仿真指纹对测试指纹库进行校正等，以将测试指纹库中不存在的仿真指纹添加至测试指纹库中得到目标指纹库，从而提高最终构建的指纹库的完整性。	CN202310736771.6
感知节点确定方法、装置、计算机设备和存储介质	中国电信股份有限公司	技术领域 [0001]本申请涉及移动通信技术领域，特别是涉及一种感知节点确定方法、装置、计算机设备和存储介质。 背景技术 [0002]随着通信技术的不断发展，为了提高网络资源的利用率，在网络中加入感知功能是较为明确的技术手段之一。在实际的组网环境下，存在多个感知节点均可进行感知业务的场景，由于不同感知节点的感知能力存在明显差异性，因此，如何选取合适的感知节点处理终端设备的感知业务成为了亟需解决的技术问题。 发明内容 [0003]基于此，有必要针对上述技术问题，提供一种能够提高感知业务处理效果的感知节点确定方法、装置、计算机设备和存储介质。 [0004]第一方面，本申请提供了一种感知节点确定方法。应用于第一基站，所述方法包括： 接收核心网发送的终端设备的感知业务请求；所述第一基站为终端设备驻留的小区对应的基站； 响应于所述感知业务请求，根据候选基站的资源数据从候选基站中确定满足感知业务需求…	本申请涉及一种感知节点确定方法、装置、计算机设备和存储介质，涉及移动通信技术领域。方法包括：接收核心网发送的终端设备的感知业务请求；第一基站为终端设备驻留的小区对应的基站；响应于感知业务请求，根据候选基站的资源数据从候选基站中确定满足感知业务需求的目标基站，并将目标基站确定为感知节点；候选基站包括第一基站和/或第一基站的预设距离范围内的第二基站。本申请通过选取合适的感知节点处理感知业务，提高了感知业务的处理效率和处理效果。	CN202310737028.2
上行数据传输方法、装置、通信设备和存储介质	中国电信股份有限公司	技术领域 [0001]本申请涉及无线通信技术领域，特别是涉及一种上行数据传输方法、装置、通信设备和存储介质。 背景技术 [0002]随着无线通信技术的发展，出现了URLLC（Ultra&nbsp;Reliable&nbsp;Low&nbsp;LatencyCommunication，超高可靠与低时延传输）技术，在URLLC技术中为了实现小包数据的超低时延和超高可靠性传输，引入了mini-slot（微时隙）的子时隙架构和高可靠MCS（Modulationand&nbsp;CodingScheme，调制与编码策略）技术。 [0003]然而，URLLC相关技术中，在使用mini-slot技术和高可靠MCS技术时存在数据传输可靠性低的问题。 发明内容 [0004]本申请实施例提供一种上行数据传输方法、装置、通信设备和存储介质，可以提高数据传输的可靠性。 [0005]第一方面，本申请提供了一种上行…	本申请涉及一种上行数据传输方法、装置、通信设备和存储介质。在终端处于小区远点位置的情况下，终端可以在第一时隙采用预先配置的第一符号长度发送上行数据，在与第一时隙相邻的第二时隙，采用大于第一符号长度的第二符号长度重复发送上行数据。终端重复向基站发送相同的上行数据，能够提高上行数据传输的可靠性；同时，终端在第二时隙向基站发送上行数据时，对比第一符号长度增长了第二符号长度，则每个资源块分配的功率增大，提高了上行数据传输的可靠性。	CN202310731265.8
一种基于SPACE6的协议转换技术的IPv6云转换平台	中国电信股份有限公司江西分公司	技术领域 [0001]本发明涉及网络协议转换技术领域，特别涉及一种基于SPACE6的协议转换技术的IPv6云转换平台。 背景技术 [0002]SPACE6应用迁移技术适用于下一代互联网网络和业务发展领域，可解决IPv4网络和IPv6网络的内容互通问题，可协助互联网ICP、政府、高校、企业等机构在不修改现有网站系统的情况下，快速完成现有IPv4网站向IPv6网站的迁移，通过该技术，IPv6用户可以访问IPv4网站内容，IPv4用户也可以访问IPv6网站内容，并同时支持IP访问和域名访问。从而在一定程度上解决了因为IPv4网站短时间内无法转换成IPv6网站，而导致的IPv6应用匮乏、IPv6网络发展受阻的问题，并避免IPv4网络和IPv6网络对接过程中，对网络设备的依赖性，保证IPv4和IPv6主机之间的无缝互通。 [0003]在现有技术CN112383647A一种基于SPACE6和双栈技术…	本发明提供了一种基于SPACE6的协议转换技术的IPv6云转换平台，运用于网络协议转换技术领域，其方法包括：为网站创建一个代理IP地址，使用所述代理IP地址代理网站与外界进行通信；为通信双方进行IP地址转换；为网站接收的请求数据包进行第一协议转换和内容过滤；为网站发送的响应数据包进行第二协议转换和载荷数据转换；使用云平台对通信数据包的协议进行转换，对内容进行过滤，对IP地址进行代理，在降低了协议转换成本，使网站中外链正常显示，完成了对网站服务器的保护。	CN202310730064.6
一种体现业务意愿的确定性网络传输方法	中国电信股份有限公司四川分公司	技术领域 [0001]本发明涉及计算机技术领域，具体的说是一种体现业务意愿的确定性网络传输方法。 背景技术 [0002]体现业务意愿的确定性网络研究已经成为前沿热点。ONF制定了意图网络架构的标准草案。Gartner发布了基于意愿网络系统所需具备能力报告。思科也发布了《ESG：向基于意愿网络迈进白皮书》。研究体现业务意愿的确定性网络传输方法是关键环节。 [0003]现有意愿获取方法都假定存在确定性网络切片的服务配置文件（请求图、概要或者虚拟化网络功能），且配置文件需要包括服务图和附加的服务属性，如防火墙和负载均衡器等各个中间件及各节点链接的边约束（链路带宽、丢包等）。然而，业务应用、网络运营、基础设施三者独立发展。应用日新月异、千差万别，新兴业务的开通时间由过去以年为单位到现在以天或者小时甚至分钟为单位，且业务具有多场景性，同一业务有可能在不同的场景具有完全不同的特性，业务只知道应用的定…	本发明涉及计算机技术领域，具体的说是一种体现业务意愿的确定性网络传输方法，包括以下步骤：步骤S1：网络需求与切片模板匹配：基于网络需求及网络切片模板库的网络功能、网络资源的特征，构建查找决策树寻找切片；步骤S2：服务功能链的编排：基于步骤1匹配的切片模板及任务的网络切片特性分解，将网络需求分割为子图，通过可解析的动态自适应分级多层注意力机制，从而得到VNF节点嵌入；步骤S3：虚拟化网络资源的组合优化。在自治闭环的基础上通过动态注意力机制来描述跨层跨域编排能力，在体现业务意愿的基础上实现网络切片确定性传输。	CN202310680156.8
一种峰值数据速率的控制方法、装置、设备及介质	浙江省公众信息产业有限公司 | 中国电信股份有限公司浙江分公司 | 华信咨询设计研究院有限公司	技术领域 [0001]本发明涉及通信技术领域，具体涉及一种峰值数据速率的控制方法、装置、设备及介质。 背景技术 [0002]在5G新空口（New&nbsp;Radio，NR）技术中，提出了支持能力降低（Reduced&nbsp;Capability，RedCap）的终端设备，RedCap终端具有成本低、复杂度低等优势，并能够支持速率较低的5G物联网终端使用到NR技术。同时规定，一个时隙（slot）内基站能够调度的RedCap终端的全部传输块大小（Transport&nbsp;Block&nbsp;Size，TBS）的总和与该时隙的时间长度的比值，需要在峰值数据速率也就是最大数据速率的约束范围内。进一步地，RedCap终端支持的峰值数据速率与最大TBS相关联，降低峰值数据速率可以降低RedCap终端支持的最大TBS，由此降低RedCap终端的复杂度。 [0003]目前，RedCap终端复杂…	本发明公开了一种峰值数据速率的控制方法、装置、设备及介质，涉及通信技术领域，该方法包括：获取RedCap终端上报的数据速率控制参数；基于数据速率控制参数中各个参数之间的乘积，确定RedCap终端所支持的峰值数据速率也就是最大数据速率；基于峰值数据速率，控制相应的RedCap终端进行数据传输。本发明可以节约无线通信系统中数据速率控制相关的开销对网络资源的消耗，避免出现网络拥塞。在降低峰值数据速率的同时，通过控制不同子载波间隔对应的调节因子之间的差值不超过预设调控值，确保不同子载波间隔下RedCap终端具有近似相等的峰值数据速率，由此进一步降低终端复杂度和成本。	CN202310669790.1
基于SIM卡的认证管理方法、装置、及相关设备	中国电信股份有限公司	背景技术 [0002]现有技术中，SIM(Subscriber&nbsp;Identity&nbsp;Module，客户识别模块)卡往往绑定多个业务系统，存在不同的业务系统和SIM卡的认证过程繁琐、认证速度慢，导致用户体验差的技术问题。 [0003]需要说明的是，在上述背景技术部分公开的信息仅用于加强对本公开的背景的理解，因此可以包括不构成对本领域普通技术人员已知的现有技术的信息。 发明内容 [0004]本公开的目的在于提供一种基于SIM卡的认证管理方法、基于SIM卡的认证管理装置、基于SIM卡的认证管理装置、基于SIM卡的认证管理系统、计算机可读存储介质及电子设备，以至少解决SIM卡应用和业务系统的认证过程繁琐、认证速度慢，导致用户体验差的技术问题。 [0005]本公开的其他特性和优点将通过下面的详细描述变得显然，或部分地通过本公开的实践而习得。 [0006]本公开的技术方案如下： […	本公开提供了一种基于SIM卡的认证管理方法、装置及相关设备，应用于远程能力开放平台，包括：接收由业务系统发送的应用协议数据单元APDU指令以发起对用户终端的认证请求；向SIM卡应用转发APDU指令，以使SIM卡应用对用户终端进行认证，得到用户终端认证结果；接收SIM卡应用发送的用户终端认证结果；以及将用户终端认证结果返回至业务系统。本公开方法加快了SIM卡应用和业务系统的认证速度、提高了用户体验。	CN202310659181.8
移动式水冷空调	中国电信股份有限公司	技术领域 [0001]本申请涉及水冷空调技术领域，具体而言，涉及一种移动式水冷空调。 背景技术 [0002]目前的移动式空调机组主要以小型化、风冷、家用空调为主。适合通信机房等商用场景的大容量机组，还是空白。 [0003]从市场需求上看，在通信行业，高层通信大楼，玻璃化外墙的大量应用使得很多通信机房空调外机安装困难或者根本无法安装外机，空调更新、增容遭遇瓶颈；随着数据中心微模块、5G设备的大规模部署，设备功率密度越来越大，机房整体或局部热失控风险越来越大，强制通风、冰块制冷等传统应急手段已无法满足通信机房应急供冷抢修需求。以及在各种临时性应急保障场所：诸如空间狭小、设备散热量较大的无线基站，装潢完好的政企客户机房，野外通信抢修指挥部，大型户外演出后台化妆间等。现有的水冷空调通常采用分体形式，分为室内机和室外机，占地位置大；移动能力差，并且安装时需要考虑各器件之间的连管要求，安装拆机非常不…	本申请公开了一种移动式水冷空调。其中，该装置包括：空调机箱、以及固定于空调机箱底部的用于移动空调机箱的移位装置，其中，空调机箱中包括：循环水箱、压缩机、换热器、节流阀和蒸发器；压缩机与换热器连通；换热器与循环水箱连通，用于通过循环水箱中的冷却水与第一气体进行非接触式热交换，得到第二气体；节流阀，用于对管道中的第二气体进行节流减压，得到目标液体；蒸发器，用于通过将目标液体蒸发为气体的方式对从空调机箱外部输入的空气进行降温。本申请解决了目前的可移动式空调机多是基于冰块蓄冷的冷风机，制冷量太小且无法实现连续制冷，而水冷空调机组，制冷量虽然大，也可以连续制冷，但是却无法自由移动的技术问题。	CN202310652227.3
接入注册方法、装置、系统、通信设备和存储介质	中国电信股份有限公司广东研究院 | 中国电信股份有限公司	技术领域 [0001]本申请涉及移动通信技术领域，特别是涉及一种接入注册方法、装置、系统、通信设备、存储介质和计算机程序产品。 背景技术 [0002]随着科技的发展，使用运营商网络的专网用户出于网络安全隔离的要求，也因为网络边界的扩展到用户侧的网络和设备安全、用户和业务数据安全，因此，相关技术中，涉及到敏感数据的网元(例如，专网统一数据管理/认证服务功能UDM/AUSF)一般会部署在运营商网络中，是通过使用运营商网络中的UDM/AUSF来实现专网用户的接入。但是，在专网与运营商网络中发生中断后，使用专网的用户将无法注册，导致专网注册的可靠性较差。 发明内容 [0003]基于此，有必要针对上述技术问题，提供一种能够的接入注册方法、装置、计算机设备、计算机可读存储介质和计算机程序产品。 [0004]第一方面，本申请提供了一种接入注册方法。应用于接入和移动性管理功能AMF，所述方法包括： [0…	本申请涉及一种接入注册方法、装置、系统、通信设备、存储介质和计算机程序产品。所述方法包括：通过在连接终端的情况下及时启用临时注册机制，可以指示所述终端设备生成临时注册请求，并在接收到所述终端设备发送的所述临时注册请求时，获取所述目标临时注册请求中包含的初始UE密钥；并在确定初始UE密钥确定对应的终端设备通过注册时，将终端设备接入AMF所在的专网。通过采用本方法，可以在专网与运营商网络的通信链路中断时，及时启动临时注册机制，通过在专网启用临时注册机制，通过AMF对请求接入专网的终端设备进行认证，实现请求接入专网的终端设备的注册的及时性，保证专网注册的可靠性与安全性。	CN202310613068.6
容器镜像级联同步方法、装置、设备及介质	中国电信股份有限公司	技术领域 [0001]本公开涉及互联网技术领域，尤其涉及一种容器镜像级联同步方法、装置、设备及介质。 背景技术 [0002]容器化技术是云计算的关键技术之一，容器化技术通过软件层虚拟化从而将应用运行环境统一打包成容器镜像，通过对容器镜像的分发保证了环境的一致性。 [0003]Docker是一个开源的应用容器引擎，Docker容器的运行离不开镜像，一个系统中Docker镜像统一存储在Docker镜像仓库里，缺省情况下，Docker镜像仓库的数据存储在本地主机的文件系统，这种方式能快速的为docker环境搭建一套镜像仓库，但在生产环境下，往往由于安全问题，生产环境的网络与外部环境进行隔离，无法快速的将研发环境、预生产环境或公网环境等环境的镜像同步到生产环境，导致Docker容器运行时节点无法从生产环境的镜像仓库下载所需的镜像，导致增加应用的发布时间，甚至应用启动失败。因此在隔离的生产环境下，…	本公开提供了一种容器镜像级联同步方法、装置、设备及介质，涉及互联网技术领域。源镜像库所在的网络环境与生产环境之间存在网络隔离，上级级联端部署在与源镜像库相通的网络环境，下级级联端部署在与生产环境相通的网络环境，该方法包括：上级级联端读取源镜像库的镜像数据，存储到本地缓存；在上级级联端与下级级联端之间的网络连通时，上级级联端将本地缓存的镜像数据，发送给下级级联端，以使下级级联端将上级级联端发送的镜像数据同步给生产环境镜像库。根据本公开实施例，整体上减少了人工维护操作，能够降低镜像同步的网络要求，有效提升同步效率。	CN202310612934.X
卫星通信方法及非易失性存储介质、电子设备	中国电信股份有限公司卫星通信分公司	技术领域 [0001]本申请涉及卫星通信系统领域，具体而言，涉及一种卫星通信方法及非易失性存储介质、电子设备。 背景技术 [0002]卫星通信系统不仅为航天技术提供了强有力的科学支持，还因其具有频带宽、覆盖面达、容量大等优势。随着卫星通信的大规模普及，用户呈指数级增长，卫星通信中无线电接入信道的资源却较为有限，由于终端设备无法分级接入卫星网络系统，会引发无线电接入信道的频繁拥塞。 [0003]针对上述的问题，目前尚未提出有效的解决方案。 发明内容 [0004]本申请实施例提供了一种卫星通信方法及非易失性存储介质、电子设备，以至少解决由于终端设备无法分级接入卫星网络系统造成的信道拥堵的技术问题。 [0005]根据本申请实施例的一个方面，提供了一种卫星通信方法，包括：终端设备的应用程序通过第一应用层接收卫星网络中的第一服务器通过第二应用层发送的目标指令，其中，目标指令用于指示以下至少之一：终…	本申请公开了一种卫星通信方法及非易失性存储介质、电子设备。其中，该方法包括：终端设备的应用程序通过第一应用层接收卫星网络中的第一服务器通过第二应用层发送的目标指令，其中，目标指令用于指示以下至少之一：终端设备根据目标时间顺序与第一服务器进行通信、查询终端设备的信号强度和查询终端设备的发射功率；应用程序将接收到的目标指令发送至终端设备的基带处理模组，其中，基带处理模组用于执行目标指令所指示的操作。本申请解决了由于终端设备无法分级接入卫星网络系统造成的信道拥堵的技术问题。	CN202310611413.2
光纤振动监测装置	中国电信股份有限公司北京研究院 | 中国电信股份有限公司	背景技术 [0002]目前，随着基建工程的增多造成光纤光缆外破事故频发，传统监测方式是使用φ-OTDR仪表或者sagnac干涉仪表进行光缆异常振动监测，但是现有光纤振动监测方案存在以下技术缺陷： [0003](1)业界φ-OTDR仪表体积高达4U，部署环境复杂，设计及施工难度大，不适用于大规模部署。该仪表内部通常集成调制驱动、上位机、多个耦合器等元器件，无法实现轻量化，不适用于运营商光网络大规模监测需求。此外运营商网管系统具有数据分析功能，因此仪表内的上位机与多个数据处理芯片是冗余的。 [0004](2)sagnac干涉仪表存在监测光缆必须成环的弊端，且由于为非分布式监测，对于光缆异常振动不敏感，因此同样不适用于运营商光网络需求。 [0005]需要说明的是，在上述背景技术部分公开的信息仅用于加强对本公开的背景的理解，因此可以包括不构成对本领域普通技术人员已知的现有技术的信息。 发明内容 …	本公开提供一种光纤振动监测装置，其中，光纤振动监测装置包括：板卡本体，接入于波分设备的光层中，板卡本体包括；发送组件，发送组件用于生成发送对光纤振动进行监测的激光；接收组件，接收组件的输入端与发送组件的输出端连接，用于接收激光对光纤振动进行监测；主控模块，连接于发送组件的输入端和接收组件的输出端，用于控制发送组件生成激光，和/或根据接收组件确定光纤的振动监测结果。通过本公开实施例，可以在不占用光纤的业务分路和增加第三方平台的前提下，实现对光纤振动的及时监测，有效降低外破导致光缆中断的概率，既保障了光缆的性能及可靠性，又提升了运维的及时性。	CN202310566727.5
用户定位方法、装置、计算机设备及存储介质	中国电信股份有限公司广东研究院 | 中国电信股份有限公司	技术领域 [0001]本申请涉及坐标定位技术领域，特别是涉及一种用户定位方法、装置、计算机设备及存储介质。 背景技术 [0002]随着人们对于出行旅行的需求不断增加，导致对定位的准确性需求也越来越高，在现有技术中，可通过行人航位推算方法，在无需额外部署定位设施的前提下，实现低成本的用户定位操作。 [0003]但是，通过行人航位推算方法对用户进行定位操作时，存在定位准确性较低的问题。 发明内容 [0004]基于此，有必要针对上述技术问题，提供一种能够对用户进行准确定位的用户定位方法、装置、计算机设备及存储介质。 [0005]第一方面，本申请提供了一种用户定位方法。该方法包括： [0006]根据用户的移动轨迹，确定待定位点对应的至少两个参考点； [0007]根据待定位点的位置信息，对各参考点和对应的基站进行位置映射处理，得到映射后的各参考点对应的基站位置信息； [0008]根据待定位点对应的…	本申请涉及坐标定位技术领域，特别是涉及一种用户定位方法、装置、计算机设备及存储介质。所述方法包括：根据用户的移动轨迹，确定待定位点对应的至少两个参考点；根据待定位点的位置信息，对各参考点和对应的基站进行位置映射处理，得到映射后的各参考点对应的基站位置信息；根据待定位点对应的基站位置信息和映射后的各参考点对应的基站位置信息，确定待定位点的位置信息。本申请提高了对用户位置信息进行定位的准确性。	CN202310561507.3
全景图像数据处理方法和系统、电子设备及存储介质	中国电信股份有限公司	技术领域 [0001]本发明涉及图像处理技术领域，尤其是一种全景图像数据处理方法和系统、电子设备及存储介质。 背景技术 [0002]全景图片通常是指符合人的双眼正常有效视角(大约水平90度、垂直70度)或包括双眼余光视角(大约水平180度、垂直90度)乃至360度完整场景范围拍摄的照片。 [0003]传统的光学摄影全景照片，是把90度至360度的场景(柱形全景)全部展现在一个二维平面上，将完整的全景内容基于二维平面进行呈现。现有的针对全景图像数据的处理方案受限于数据质量的不同，业内并不存在统一的处理方法和使用方法，而关于全景数据的处理、数据存储的设计、可视装置及可视化展示的设计也不尽相同。特别是对于精度较高的全景图像数据，现有方案往往只能够实现数据的统一存储和渲染展示，无法根据用户的需求进行针对性地动态展示，使得渲染所需的资源开销极大，影响了全景图像数据的渲染效率和用户的浏览体验。 发明…	本发明公开了全景图像数据处理方法和系统、电子设备及存储介质，包括：对待处理全景图像数据进行预处理，得到预设尺寸的第一全景图像；对第一全景图像进行多层切片处理得到不同深度等级的多个切片图像组，并确定各切片图像组中各个切片图像的切片位置；根据深度等级和切片位置确定各切片图像的索引标签，并根据索引标签和切片图像组生成切片图像数据库；构建全景球体模型并获取目标用户的观察点，根据全景球体模型和观察点确定待展示切片图像对应的深度等级和切片位置，进而从切片图像数据库中索引得到待展示切片图像并通过全景球体模型的球体表面进行展示。本发明提高了全景图像数据的渲染效率和用户的浏览体验，可广泛应用于图像处理技术领域。	CN202310547733.6
基站处理方法、基站处理装置、电子设备、存储介质	中国电信股份有限公司广东研究院 | 中国电信股份有限公司	背景技术 [0002]基站，作为一种无线通信设备，可以进行无线信号的接收和发送，是移动通信系统的重要组成部分，基站在运行时，往往会产生较大的能耗，如何在保证基站基础工作的同时，降低其能耗是目前广泛关注的问题。 [0003]现有技术通常采用的方式为根据时间因素，对基站进行节能处理，例如在固定的时间段内，执行载波关断操作，以降低基站能耗。然而，这种“一刀切”的节能处理方式无法根据不同基站的实际情况进行灵活调整，容易影响基站覆盖小区内用户终端的通信体验。 [0004]需要说明的是，在上述背景技术部分公开的信息仅用于加强对本公开的背景的理解，因此可以包括不构成对本领域普通技术人员已知的现有技术的信息。 发明内容 [0005]本公开提供了一种基站处理方法、基站处理装置、电子设备及计算机可读存储介质，进而至少在一定程度上克服现有技术中不能根据基站具体情况进行节能处理的问题。 [0006]本公开的其他…	本公开提供了一种基站处理方法、基站处理装置、电子设备及计算机可读存储介质，属于通信技术领域。该方法包括：获取待识别基站覆盖小区内用户终端的特征数据；根据所述特征数据，对所述待识别基站进行识别；在识别到所述待识别基站为目标基站的情况下，对所述待识别基站采用第一节能方式进行节能处理；在识别到所述待识别基站不是目标基站的情况下，对所述待识别基站采用第二节能方式进行节能处理；其中，所述第一节能方式下节省的能耗小于所述第二节能方式下节省的能耗。本公开可以对基站进行准确识别，并根据识别结果智能调整节能方式。	CN202310549218.1
光网络带宽资源分配方法、装置、电子设备及介质	中国电信股份有限公司北京研究院 | 中国电信股份有限公司	背景技术 [0002]光网络的通信商业化应用逐渐成熟，并逐渐支撑起全球95％以上的流量负载，逐步呈现出开放与解耦的趋势。光网络新业务的开展、网络连接数量的增加和覆盖规模的扩大会导致不同区域分布大量的传输网络节点，流量特征区域化差异明显，这会使运营商在光网络中采集到不同网络层级、不同网络节点以及不同格式的大量信息。如何处理和利用好这些信息受到广泛关注，尤其对于运营商维护网络安稳运行有很大的意义。 [0003]其中，合理规划有限的光网络带宽资源，既有利于实现整个区域的运营商协同管理所有网络节点、节省人力资源和降低网络运营成本，又有利于促进光网络和云计算、算力网络等技术的融合发展。因此，如何分配有限的光网络带宽资源，既不使网络节点带宽资源过剩造成浪费，又能使网络节点在有限的带宽内进行正常传输，成为亟待解决的技术问题。 [0004]需要说明的是，在上述背景技术部分公开的信息仅用于加强对本公开的背…	本公开提供了一种光网络带宽资源分配方法、装置、电子设备及介质，涉及通信网络技术领域。该方法通过获取待分配光网络区域的网络节点信息，将待分配光网络区域的网络节点信息，输入至预先训练好的吞吐量预测模型中，输出待分配光网络区域内各个网络节点的预测吞吐量；根据待分配光网络区域内各个网络节点的预测吞吐量，为待分配光网络区域内的各个网络节点进行带宽资源分配。本公开通过预测网络区域内各个网络节点的吞吐量，进而根据预测的各个网络节点的吞吐量进行带宽资源分配，能够实现带宽资源的动态分配，提高了网络资源利用率。	CN202310545626.X
一种微电网的能源调度方法、装置、设备及介质	中国电信股份有限公司	技术领域 [0001]本申请涉及微电网技术领域，尤其是一种微电网的能源调度方法、装置、设备及介质。 背景技术 [0002]随着工业化的不断推进，能源的需求不断上涨，能源危机日益严峻。同时，环境污染问题也愈演愈烈。近年来，清洁能源技术愈发成熟，这为解决现今的能源困境开拓了一条全新的道路。所以，越来越多的国家和地区开展了关于分布式发电的研究。从技术上来看，微电网系统的地位在分布式发电技术中已非常重要，当具备高效调度的微电网系统接入配电网时，分布式发电的能效得到了提高，这受到了各方的青睐，因此，微电网技术迎来了巨大的发展。对于各种清洁能源来说，微电网的出现为其能源调度和利用提供一个全新的平台。微电网充当整个系统的粘合剂，它将分布式发电设备与配电网进行了有机的结合。在运用微电网技术时需要保证其具备稳定性、安全性与经济性。因而，如何调度微电网中的各个微源，使其充分、高效、安全地接入到系统中，成为了…	本申请公开了一种微电网的能源调度方法、装置、设备及介质，获取目标微电网的业务数据，根据所述业务数据建立所述目标微电网对应的微电网数学模型；为所述微电网数学模型配置多个目标函数和多个约束条件；通过多目标协同进化算法对所述微电网数学模型进行求解，得到对应的非支配解集；所述非支配解集中包括多组初始调度参数，所述初始调度参数用于确定决策变量；将所述非支配解集发送给目标对象，根据所述目标对象选定操作确定目标调度参数，并通过所述目标调度参数对所述目标微电网进行能源调度。本申请能够提高微电网的能源调度效率，兼顾多方面的效益，有利于电网系统的稳定运行。本申请可广泛应用于微电网技术领域内。	CN202310546218.6
异构网络构建方法、基于异构网络的通信方法及相关设备	中国电信股份有限公司北京研究院 | 中国电信股份有限公司	背景技术 [0002]随着技术的发展，无线通信网络正朝着网络密集化的方向发展，而传统的蜂窝小区结构的应用带来了基站数量增加、建设成本增加、小区干扰与切换等诸多问题。 [0003]相关技术中为解决上述问题，无蜂窝大规模多输入多输出(Multiple-InputMultiple-Output，MIMO)系统应运而生。无蜂窝大规模MIMO系统利用分布在通信区域内的大量接入点(Access&nbsp;Point，AP)上的大量天线实现通信，并经由前传网络连接到基带单元(Base&nbsp;Band&nbsp;Unit，BBU)。尽管理论上所有AP均可为通信区域内用户终端(User&nbsp;Equipment，UE)，但由于实际情况下需要考虑信道条件等相关因素，通常将有通信需求的UE与一组合适的AP簇集合进行关联以实现信息交互。但此时，AP间的协作与AP簇的实时更新会给前传网络带来较高的信令开销…	本公开提供了一种异构网络构建方法、基于异构网络的通信方法及相关设备，涉及无线通信技术领域。该方法包括获取至少一个用户终端上报的位置信息；根据每个用户终端上报的位置信息，确定每个用户终端为静态用户终端或动态用户终端；当用户终端为静态用户终端时，为用户终端分配一个接入点，并将分配的接入点加入蜂窝网络模式的接入点集合；当用户终端为动态用户终端时，为用户终端分配一个接入点簇，并将接入点簇加入无蜂窝网络模式的接入点集合，接入点簇包括：多个为用户终端提供网络服务的接入点。本公开通过构建一种混合异构网络，目的在于实现减少前传网络开销的同时降低越区切换频率。	CN202310538998.X
基于种子用户轨迹确定共址用户的方法及相关设备	中国电信股份有限公司广东研究院 | 中国电信股份有限公司	背景技术 [0002]随着LTE网络发展以及用户对移动通信质量的要求不断提高，质量监控、网络优化等工作面临着新的挑战。测量报告(Measurment&nbsp;Report，MR)指基站所获取的信号强度测量报告，无线接入网(URAN)向移动终端(UE)发送测量控制信息，UE端接受控制信息测量，并向URAN端发送测量报告。MR数据可实时全网监控，更全面、准确地评估和分析优化网络环境。MR数据记录了UE在业务保持过程中的服务小区/邻区ID、信号接收功率(RSRP)、信号接收质量(RSRQ)、到达角(AOA)、发射功率余量(PHR)等无线测量信息。基于MR数据记录中位置信息实现移动定位，可以更及时、更全面的为无线优化和网络规划建设提供准确的依据，一直是通信领域的研究热点。 [0003]现有技术中，通过MR数据上报的跟踪区(TrackingAreaI，TA)、RSRP信息，能够推测出该MR的经纬…	本公开提供了一种基于种子用户轨迹确定共址用户的方法及相关设备，涉及通信领域及大数据技术领域。该方法包括根据种子用户在预设时间段的驻留轨迹，确定共址场所信息；根据种子用户在共址场所停留的第一时长和共址场所信息，确定在共址场所停留的第二时长与第一时长满足预设第一条件的用户为邻近用户；根据预设第二条件，计算邻近用户与种子用户的相关性；若相关性满足预设第三条件，则确定邻近用户为共址用户。本公开能够确定对于特定时段内重点场所出现的其他人员信息，提高重点场所人员排查的效率。	CN202310541012.4
一种业务意愿与确定性网络切片关联方法	中国电信股份有限公司四川分公司	技术领域 [0001]本发明涉及计算机技术领域，具体的说是一种业务意愿与确定性网络切片关联方法。 背景技术 [0002]体现业务意愿的确定性网络的研究已经成为前沿热点。ONF制定了意图网络架构的标准草案。Gartner发布了基于意愿网络系统所需具备能力报告。思科也发布了《ESG：向基于意愿网络迈进白皮书》。然而，业务意愿与网络切片属于不同层面的理念，业务意愿与网络切片关联机制及影响机理尚未有效揭示。研究业务意愿与网络切片关联机制具有重大理论意义及实用价值。 [0003]现有意愿获取方法都假定存在确定性网络切片的服务配置文件（请求图、概要或者虚拟化网络功能），且配置文件需要包括服务图和附加的服务属性，如防火墙和负载均衡器等各个中间件及各节点链接的边约束（链路带宽、丢包等）。然而，业务应用、网络运营、基础设施三者独立发展。应用日新月异、千差万别，新兴业务的开通时间由过去以年为单位到现在以天或…	本发明涉及计算机技术领域，具体的说是一种业务意愿与确定性网络切片关联方法，包括以下步骤：步骤S1：业务集超图与设施集超图输入；步骤S2：超图注意力机制的输入；步骤S3：卷积核设计：通过聚合邻居节点的信息以提取原始数据隐藏的重要特征，并更新当前节点的状态，从而达到预测的效果；步骤S4：激活函数和损失函数选取；步骤S5：通过多轮训练得到业务集超图与设施集超图预测关联模型。通过参数、超图注意力卷积核、激活函数和损失函数的设计与选取，从而预测关联模型，快速的将业务意愿与网络切片进行匹配，进而提高工作效率。	CN202310528095.3
多源异构数据的云边协同处理方法、系统、设备及介质	中国电信股份有限公司广东研究院 | 中国电信股份有限公司	背景技术 [0002]现阶段大数据运营分省份、分本地网、分专业管理模型，数据多样性致使接口种类和传输链路千变万化，多源异构数据差异较大，数据字典各异，接口独立开发和部署，对软件耦合性高、复用性差，导致性能较差，多源多目标数据难维难控，其部署带来设备和链路消耗严重，制约企业数据管理和生产效率提升，增加研发成本和维护成本。 [0003]在相关技术中，业务系统利用云边优势互补可以满足应用需求。然而，云边数据管理强调业务本身的数据专用性，往往需要双方为独立类别的数据协商规范，双向闭环管控的策略自定义能力、主动监控能力和维护能力较差。 [0004]需要说明的是，在上述背景技术部分公开的信息仅用于加强对本公开的背景的理解，因此可以包括不构成对本领域普通技术人员已知的现有技术的信息。 发明内容 [0005]本公开提供一种多源异构数据的云边协同处理方法、系统、设备及介质，至少在一定程度上克服现有的利用云…	本公开提供了一种多源异构数据的云边协同处理方法、系统、设备及介质，涉及云边协同技术领域。该方法包括：云端获取待处理策略，待处理策略包括同步策略、控制策略；云端确定待处理策略的执行端，执行端包括云端和边端中的一个；执行端执行待处理策略，反馈策略执行结果。本公开可以通过目录分层规划，共享文件存储，云端统一配置实现动态扩展和备份策略。	CN202310534006.6
一种低碳低成本的公专网联合部署方法	中国电信股份有限公司浙江分公司 | 浙江大学 | 浙江工商大学 | 华信咨询设计研究院有限公司 | 浙江省公众信息产业有限公司	技术领域 [0001]本申请涉及通信技术领域，尤其是一种低碳低成本的公专网联合部署方法。 背景技术 [0002]对于5G能耗：如图2所示：相比4G，5G的频谱特征发生比较明显的变化：频谱变多，带宽变大，频点变高。4G的小区带宽最大20M；5G的小区带宽变为FR1最大100M；5G&nbsp;FR2小区最大带宽为400M。带宽变大，频点变高，导致基站和终端侧能耗急剧增加。 [0003]对于5G切片：与4G不同，5G本身就面临为垂直行业赋能的使命，所以在5G设计之初，就设计并强化了网络切片的概念，以便通过不同的数据切片来满足不同的行业诉求；L2的协议栈增加了SDAP(Service&nbsp;Data&nbsp;Adaptation&nbsp;Protocol)子层，更加灵活的满足数据的Qos(Quality&nbsp;of&nbsp;Service)要求。 [0004]但网络切片技术存在明…	本申请涉及通信技术领域，解决了现有技术中能耗增加和频谱浪费的问题，公开了一种低碳低成本的公专网联合部署方法，包括：建立载波以及物理小区，使能和修订物理小区的共享策略，使能和修订物理小区的专有策略，实时收集网络运行数据，并对网络运行数据进行反馈，依托多层小区技术，在不增加频谱资源和硬件资源的前提下，进行公专网联合部署；在保障专网策略的独立性同时，还可以公专网资源共享，明显的节约能耗；依托多层小区技术，可以在同一个频谱上为公专网建立不同的物理小区，实现广播和接入策略的独立；同时由于共用载波等，可以进行功率等资源共享。	CN202310521683.4
基站切换方法、接入网络、网元、装置和存储介质	中国电信股份有限公司广东研究院 | 中国电信股份有限公司	技术领域 [0001]本公开涉及通信技术领域，更具体地，涉及一种基站切换方法、接入网络、基站功能网元、通信装置和计算机可读存储介质。 背景技术 [0002]随着通信技术领域的发展，未来6G网络呈现分布式的趋势，核心网网络功能下沉部署，甚至核心网网络功能和无线网部署在同一位置。然而，现有5G的无线网与核心网的交互方式属于集中式交互方式，交互过程依赖于集中节点(如AMF(Access&nbsp;and&nbsp;MobilityManagement&nbsp;Function,接入与移动性管理功能))，导致网络中存在不必要的转发，增加信令时延，降低无线网与核心网的交互效率。 [0003]需要说明的是，在上述背景技术部分发明的信息仅用于加强对本公开的背景的理解，因此可以包括不构成对本领域普通技术人员已知的现有技术的信息。 发明内容 [0004]本公开的目的在于提供一种基站切换方法、接入网络、基…	本公开涉及通信技术领域，涉及基站切换方法、接入网络、基站功能网元、通信装置和存储介质。基站切换方法包括：目标基站功能网元接收源基站功能网元的切换请求，向移动性管理功能发送用户设备位置更新请求消息，切换请求用于请求与源基站功能网元连接的用户设备从源基站功能网元切换到目标基站功能网元；向连接控制功能发送PDU会话更新请求消息，连接控制功能为基于用户设备的PDU会话上下文确定的；接收移动性管理功能发送的用户设备位置更新响应消息及连接控制功能发送的PDU会话更新响应消息，向源基站功能网元发送资源释放消息，指示源基站功能网元释放用户设备关联的资源。本公开可提高无线网与核心网的交互效率、降低信令时延。	CN202310521764.4
一种基于超图的确定性网络数据集构建装置及其方法	中国电信股份有限公司四川分公司	技术领域 [0001]本发明涉及计算机技术领域，具体的说是一种基于超图的确定性网络数据集构建装置及其方法。 背景技术 [0002]体现业务意愿的确定性网络架构的研究已经成为前沿热点。ONF制定了意图网络架构的标准草案。Gartner发布了基于意愿网络系统所需具备能力报告。思科也发布了《ESG：向基于意愿网络迈进白皮书》。然而，业务意愿与网络切片属于不同层面的理念，业务意愿与网络切片关联机制及影响机理尚未有效揭示。研究业务意愿与网络切片关联机制的前提是建立确定性网络业务意愿、基础设施及它们之间模态对齐的数据集。 [0003]现有意愿获取方法都假定存在确定性网络切片的服务配置文件（请求图、概要或者虚拟化网络功能），且配置文件需要包括服务图和附加的服务属性，如防火墙和负载均衡器等各个中间件及各节点链接的边约束（链路带宽、丢包等）。然而，业务应用、网络运营、基础设施三者独立发展。应用日新月异、千…	本发明涉及计算机技术领域，具体的说是一种基于超图的确定性网络数据集构建装置及其方法，包括业务意愿获取模块，基础设施特性表达模块，模态对齐模块，其中：所述业务意愿获取模块主要完成业务意愿的捕获、意愿校验、意愿协商，并把业务意愿分解成适合场景、主要功能及主要性能；所述基础设施特性表达模块主要完成设备的抽象与虚拟化，包含设备所能展示的模态、虚拟化网络功能、各个虚拟化网络功能所需要消耗的网络资源；所述模态对齐模块是对已知业务与网络切片之间的对应关联。通过引入超图来建立确定性网络业务意愿、基础设施及它们之间模态对齐的数据集，提高业务意愿的理解能力，进而方便快速的为客户提供业务需求。	CN202310504433.X
波束资源配置方法、装置、电子设备及存储介质	中国电信股份有限公司北京研究院 | 中国电信股份有限公司	技术领域 [0001]本公开涉及通信技术领域，尤其涉及一种波束资源配置方法、装置、电子设备及存储介质。 背景技术 [0002]相关技术中，网络节点中可以部署有智能反射面(IRS,Intelligent&nbsp;ReflectingSurface)或可重构智能表面(RIS,Reconfigurable&nbsp;Intelligent&nbsp;Surface)，智能反射面或可重构智能表面由大量低成本的电磁单元构成，可通过对每个单元的参数(如相位)进行调整，从而控制入射到智能表面的信号反射方向，可以将信号反射到期望的方向上。 [0003]如何实现网络侧对网络节点所采用的转发波束的控制，从而利用网络节点辅助信号传输，是目前亟待解决的问题。 [0004]需要说明的是，在上述背景技术部分公开的信息仅用于加强对本公开的背景的理解，因此可以包括不构成对本领域普通技术人员已知的现有技术的信息。 发明…	本公开提供一种波束资源配置方法、装置、电子设备及存储介质。该方法应用于网络侧，该方法包括：确定参与广播信息转发的网络节点，并为所述网络节点配置广播波束资源，所述广播波束资源包括广播波束数目；根据所述网络节点的第一能力及所述广播波束数目，确定并指示所述网络节点转发所述广播信息所采用的转发波束。	CN202310511934.0
网络运营管理系统、方法、装置、电子设备及存储介质	中国电信股份有限公司	背景技术 [0002]随着网络技术的不断发展，网络中用户的数量也在不断增长。用户发送的任一业务请求消息，均需要通过网络运营管理系统来将该业务请求消息发送至对应的网络设备中。 [0003]在相关技术中，用户发送业务请求消息后，该业务请求消息需要依次经过网络运营管理系统中的中央编排器、域编排器、控制器，并由控制器将下发给对应的网络设备。 [0004]因此，相关技术提供的方法，当有大量的用户提出业务请求消息时，可能会给中央编排器带来巨大的处理压力。并且，绕行带来的时延会导致业务请求消息无法被及时响应，从而导致网络运营管理的效率低下。 [0005]需要说明的是，在上述背景技术部分公开的信息仅用于加强对本公开的背景的理解，因此可以包括不构成对本领域普通技术人员已知的现有技术的信息。 发明内容 [0006]本公开提供一种网络运营管理系统、方法、装置、电子设备及存储介质，至少在一定程度上克服相关技术中…	本公开提供了一种网络运营管理系统、方法、装置、电子设备及存储介质，涉及网络技术领域。一种方法由业务受理器执行，包括：获取业务请求消息，确定业务请求消息的等级；根据业务请求消息的等级确定第一编排器；向第一编排器发送业务请求消息。另一方法由第一编排器执行，包括：接收业务受理器发送的业务请求消息；将业务请求消息转换为对应的编排指令，将编排指令发送至控制器，控制器用于接收编排指令，将编排指令转换为业务配置信息，将业务配置信息发送至网络设备。因此，本公开无需使全部的业务请求消息都通过中央编排器。当有大量的用户提出业务请求消息时，可以减轻中央编排器的处理压力。并且可以加快业务请求消息的响应速度，提高网络运营管理的效率。	CN202310499161.9
基于业务行为预测与确定性网络关联模型及推荐方法	中国电信股份有限公司四川分公司	技术领域 [0001]本发明涉及通讯网络技术领域，具体而言，涉及一种基于业务行为预测与确定性网络关联模型及推荐方法。 背景技术 [0002]随着高清实时视频流与工业机器控制等网络应用的增多，传统网络“尽力而为”的数据转发方式，越来越难以支撑未来业务对差异化服务、确定性、低时延的需求。例如工业互联网中的数据上传和控制指令下发、远程机器人手术、无人驾驶、VR游戏等，需要将端到端时延控制在1-10毫秒，将时延抖动控制在微秒级，但传统的网络却难以满足以上要求，无法实现确定性的时延抖动控制。确定性网络运营而生，它可为数据的传输提供带宽、时延、抖动等质量可确定的服务，在元宇宙、工业互联网、电力、车联网、远程医疗等领域提供“准时、准确”的信息传输服务质量。 [0003]互联网从消费领域进入实体经济将面临巨大变革，也存在两个挑战，一个是网络需要确定可控，另一个是网络要能提供差异性的服务。在AR、VR、3…	本发明实施例提供了一种基于业务行为预测与确定性网络关联模型及推荐方法，通过构建业务关联超图和构建网络切片超图，然后训练第一注意力模型获得第一输入权重矩阵和第二输入权重矩阵，基于第一输入权重矩阵、第二输入权重矩阵、业务关联超图和网络切片超图得到可以根据用户提出的业务需求、给用户生成符合用户需求的切片网络的基于业务行为预测与确定性网络关联模型，基于业务行为预测与确定性网络关联模型生成的网络切片所能实现的功能服务与用户的业务需求之间的匹配度高。它能够精准自动获取业务意愿（业务需求、业务行为），也能够把业务意愿与网络切片精准关联，还能够基于业务意愿自动生成网络切片。	CN202310487905.5
针对高精度定位终端的基站部署方法及装置	中国电信股份有限公司浙江分公司 | 浙江大学 | 浙江工商大学 | 华信咨询设计研究院有限公司 | 浙江省公众信息产业有限公司	技术领域 [0001]本申请涉及通信技术领域，尤其是一种针对高精度定位终端的基站部署方法及装置。 背景技术 [0002]第5代移动通信系统（5th&nbsp;generation&nbsp;mobile&nbsp;communication&nbsp;system；5G）主要包括2大功能：数据通信和用户设备（UE）位置确定（定位）。在定位技术中，部分定位技术可能需要依赖数据通信技术（例如，UE向核心网报告自己测量得到的定位相关的信息，如参考信号时间差，Reference&nbsp;Signal&nbsp;Time&nbsp;Difference，&nbsp;RSTD）。 [0003]在另一些定位技术中，UE可能需要测量自己相对基站的角度（如，到达角，Angleof&nbsp;Arrival，&nbsp;AoA；发出角，Angle&nbsp;of&nbsp;Departure，AoD）和无…	本申请涉及通信技术领域，解决了目前的定位/感知精度/部署速度不够理想、容易受一些因素的影响的问题，公开了一种针对高精度定位终端的基站部署方法和装置，该方法通过AOA、TOA等多种定位方法结合通感中环境感知，同时定位与地图构建，达到多维海量数据采集，实现：多，即第二设备的多个移动点配合多个第一设备，通过波束扫描，利用AOA、TOA等定位技术，得到更多数据样本；准，即环境感知，RSRP/RSRPP等；快，即利用边链路通信技术将用户设备替换原有基站锚点，作为采样点依据，从而能够实现快速建站位置规划。	CN202310489986.2
句法分析模型强化方法、装置、设备及存储介质	中国电信股份有限公司	背景技术 [0002]自动分析自然语言文本的句法结构一直是自然语言处理领域的重要研究课题，同时将自然语言文本的句法结构作为先验知识引入深度学习模型也逐渐成为自然语言处理任务的常用方法，有利于提升深度学习模型的准确度及可解释性。现有句法分析技术大多基于人工构建的规则模型或者需要以人工标注的句法分析结果作为训练目标，需要大量人工工作，且基于规则的模型难以应对语句中的歧义，而基于深度学习的方法容易受到训练样本不平衡的影响，导致句法分析效果较差。如何提高深度学习对自然语言文本的句法结构分析的准确性，是当前亟待解决的问题。 发明内容 [0003]本公开提供一种句法分析模型强化方法、装置、设备及存储介质，至少在一定程度上克服了当前深度学习对自然语言文本的句法结构分析准确性较低的问题。 [0004]本公开的其他特性和优点将通过下面的详细描述变得显然，或部分地通过本公开的实践而习得。 [0005]根据本…	本公开提供了一种句法分析模型强化方法、装置、设备及存储介质，通过获取待分析文本信息，基于句法分析模型对待分析文本信息进行语法分析，得到语法分析结果，然后基于自然语言处理模型对句法分析结果进行考量，得到考量结果，在考量结果与句法分析结果不匹配的情况下，对句法分析模型进行优化，得到优化后的句法分析模型，本公开通过以考量结果对句法分析结果进行评价，然后基于评价结果对句法分析模型进行优化，本公开可以使得基于句法分析模型得到的句法分析结果更加准确。	CN202310480244.3
视频分析系统、方法、装置、计算机可读存储介质	中国电信股份有限公司	背景技术 [0002]在视频处理技术的发展，基于视频处理技术的安防监控、身份识别、行为分析等视频分析系统，已成为各行业数字化转型、商业价值挖掘的重要组成部分。 [0003]相关技术中，视频分析系统由云服务器和网络摄像机构成，在该视频分析系统中，网络摄像机将获取到的视频数据上传到云服务器，由云服务器集中对视频数据进行处理，从而完成视频分析任务。 [0004]然而，将视频数据上传到云服务器集中处理的方式，占用网络带宽资源大，易造成网络拥堵。 [0005]需要说明的是，在上述背景技术部分公开的信息仅用于加强对本公开的背景的理解，因此可以包括不构成对本领域普通技术人员已知的现有技术的信息。 发明内容 [0006]本公开提供一种视频分析系统、方法、装置、计算机可读存储介质，至少在一定程度上克服了相关技术中占用网络带宽资源大，易造成网络拥堵的问题。 [0007]本公开的其他特性和优点将通过下面的详细…	本公开提供了一种视频分析系统、方法、装置、计算机可读存储介质。该系统包括：客户端，用于向计算中心发起视频分析任务；计算中心，配置有容器运行环境、事件库和资源调度器，事件库存储有多种视频分析任务对应的模型镜像，资源调度器用于从多个边缘工作节点和计算中心中确定任务执行节点，以及向任务执行节点发送视频分析任务；多个边缘工作节点，每一边缘工作节点配置有容器运行环境、视频对接模块和任务执行模块，视频对接模块用于获取视频分析任务的视频数据，任务执行模块用于基于事件库的模型镜像，获取视频分析任务对应的目标模型镜像，以及在容器运行环境中根据目标模型镜像创建并运行容器，得到视频分析结果。	CN202310484321.2
一种实时节能的移动通信方法、装置、网络侧设备及介质	浙江省公众信息产业有限公司 | 中国电信股份有限公司浙江分公司 | 华信咨询设计研究院有限公司	技术领域 [0001]本发明涉及无线通信技术领域，具体涉及一种实时节能的移动通信方法、装置、网络侧设备及介质。 背景技术 [0002]当前运营商移动通信网络错综复杂，以基于蜂窝技术的移动网络为主，例如4G/5G网络。为优化成本结构、提高相应效益以及通信节能减排,针对基站站点的节能减排，制定良好的节能方案已成为移动运营商的一门重要的课题。特别是在5G网络中，基站站点能耗费用相比于4G网络更高。 [0003]然而，现有技术中移动通信所采用的节能方式虽然可实现一定的节能效果，但节能方式的准确性与节能效率仍需进一步提高。可见，如何在确保用户感知不变或提升的前提下达到基站对能耗的高效利用，是目前业界亟待解决的重要课题。 发明内容 [0004]有鉴于此，本发明实施例提供了一种实时节能的移动通信方法、装置、网络侧设备及介质，以解决有技术中移动通信所采用的节能方式虽然可实现一定的节能效果，但节能准确性与…	本发明公开了一种实时节能的移动通信方法、装置、网络侧设备及介质，涉及无线通信技术领域，该方法包括：获取基站网络数据；基站网络数据包括深度数据包检测数据、运营网管数据以及无线网管数据；将基站网络数据输入至构建好的业务模型中，得到由业务模型输出的节能判决方案；业务模型是基于从历史基站网络数据中提取得到的用户多元性、空间移动性、活动时间特性以及网络质量需求构建的，节能判断方案用于指示基站是否关闭蜂窝数据网络功能。本发明将用户行为与基站进行相互关联，实现保障业务正常的情况下的不受时间段限制的提升节能效率。	CN202310475464.7
一种独立专网业务的运维场景识别方法及装置	浙江省公众信息产业有限公司 | 中国电信股份有限公司浙江分公司 | 华信咨询设计研究院有限公司	技术领域 [0001]本发明涉及无线通信技术领域，具体涉及一种独立专网业务的运维场景识别方法及装置。 背景技术 [0002]垂直行业应用已成为5G快速发展的重要驱动力，为满足垂直行业多样化的面对服务商家与企业级用户（To&nbsp;Business，2B）应用需求，运营商在5G&nbsp;SA专网项目支撑工作中需要做到基于场景化的精细管理，而前提基础就是对行业客户运维场景（应用场景）的精确识别。 [0003]目前对于行业用户专网的运维场景进行识别时，存在分析精准度无法保证以及无法进行实际应用的问题，可见，如何对于专网的应用场景进行精确识别，已成为目前业界关注的重点问题。 发明内容 [0004]有鉴于此，本发明实施例提供了一种独立专网业务的运维场景识别方法及装置，以解决现有对于行业用户应用场景进行识别时存在分析精准度无法保证以及无法进行实际应用的问题。 [0005]根据第一方面，本发明实施…	本发明公开了一种独立专网业务的运维场景识别方法及装置，涉及无线通信技术领域，该方法包括：获取网络底层各个接口的检测数据，从检测数据中筛选出信令面数据和用户面数据，得到由信令面数据和用户面数据构成的专网数据；将专网数据输入至训练好的场景分类识别模型中，得到由场景分类识别模型输出的业务场景；场景分类识别模型是由样本用户的样本专网数据以及样本专网数据对应的样本标签训练得到的。本发明通过场景分类识别模型对行业运维场景的灵活且精准的识别，形成能力中心的特征模式识别的基础能力，为场景化用户感知，用户切片契合度，行业终端异常行为分析等上层应用提供更有效的数据支撑。	CN202310464150.7
PUCCH信道的SINR估计方法、装置、系统和存储介质	三维通信股份有限公司 | 中国电信股份有限公司浙江分公司 | 华信咨询设计研究院有限公司	技术领域 [0001]本申请涉及无线通信技术领域，特别是涉及PUCCH信道的SINR估计方法、装置、系统和存储介质。 背景技术 [0002]PUCCH（Physical&nbsp;Uplink&nbsp;Control&nbsp;Channel，物理上行链路控制信道）频域导频信号可以用于估计PUCCH信道等效功率值，而高信噪比的情况下，PUCCH频域导频信号的等效功率值估计结果受时延影响很大，进而导致估计的PUCCH信道SINR不准。若根据估计得到的不准确的SINR（Signal&nbsp;to&nbsp;Interference&nbsp;plus&nbsp;Noise&nbsp;Ratio，信号与干扰加噪声比），对PUCCH信道进行功率控制，就会为了提高SINR而抬升对应PUCCH信道的功率，最终导致虽然该PUCCH信道的实际信号功率已经最大，但SINR并无改善的情况。这不仅影响该P…	本申请涉及一种PUCCH信道的SINR估计方法、装置、系统和存储介质：根据PUCCH信道中目标用户设备上传的导频信号，获取导频信号的信息，导频信号的信息包括：时延值、等效功率和噪声功率；获取与时延值对应的功率调整系数，根据功率调整系数和等效功率，得到用于修正噪声功率和等效功率的第一功率调整值；确定目标用户设备所在的资源块，获取资源块上其余用户设备的信号的第二功率调整值，根据第一功率调整值和第二功率调整值得到总功率调整值，根据噪声功率和总功率调整值，得到目标用户设备的导频信号的目标噪声功率；根据目标噪声功率计算导频信号的第一SINR，解决PUCCH信道的SINR估计无法兼顾精确性和便捷性的问题，实现PUCCH信道的SINR估计精确性和便捷性的提升。	CN202310433293.1
基站下行控制信道资源调度优化方法、装置和计算机设备	三维通信股份有限公司 | 中国电信股份有限公司浙江分公司 | 华信咨询设计研究院有限公司	技术领域 [0001]本申请涉及通信技术领域，特别是涉及基站下行控制信道资源调度优化方法、装置和计算机设备。 背景技术 [0002]在基站调度器中，下行控制信道（Physical&nbsp;downlink&nbsp;control&nbsp;channel，PDCCH）主要用于完成对用户终端（User&nbsp;equipment，UE）上下行的调度。其中，向UE发送下行调度信息（如DCI1_0、DCI1_1等）以用于UE接收解调物理下行共享信道（Physical&nbsp;downlinkshared&nbsp;channel，PDSCH）。向UE发送上行行调度信息（如DCI0_0、DCI0_1等）以用于UE发送物理上行共享信道（Physical&nbsp;uplinkshared&nbsp;channel，PUSCH），其中下行链路控制信息（Downlink&nbsp;contro…	本申请涉及一种基站下行控制信道资源调度优化方法、装置和计算机设备，其中，该方法包括：初始化基站调度器的下行控制信道的下行调度信息；根据资源调度算法和具有解调性能因数的CQI参数，对同一个控制资源集内进行每个用户终端对应的控制信道单元的资源分配，记录实际分配结果信息和相关不同流程统计信息值；按资源需求设置控制资源集不同等级的调度状态，选取其中一个调度状态初始化；根据实际分配结果信息和相关不同流程统计信息值进行控制资源集之间的调度处理，生成承载DCI调度信息替换下行调度信息，通过本申请，解决了相关技术中调度器自适应性能不足的问题，实现了对下行控制信道资源的灵活调度分配，提高自适应性能。	CN202310420049.1
一种电信光纤维修用拉拽器	中国电信股份有限公司温州分公司	技术领域 [0001]本实用新型属于光纤技术领域，具体为一种电信光纤维修用拉拽器。 背景技术 [0002]光纤是一种通信电缆，是通过塑料软PVC套管，将多个塑料光纤线芯包裹保护组成的线缆，光纤电缆的在室内的布设一般是穿过事先埋设在墙内的暗管，或直接暴漏在墙外进行安装两种方式，因此，需要一种电信光纤。 [0003]在工作人员需要将光纤线缆布设在室内的暗管内时，通过在光纤线缆头部绑有方便较软光纤线缆在具有很多弯的暗管内，进行移动的硬制物件，通过工作人员推动光纤线缆带动光纤线缆头部通过绑有的硬制物件在暗管内穿行，使光纤线缆从暗管另一端滑出，在拆卸光纤线缆时，直接通过工作人员从暗管一头直接拉拽光纤线缆，将光纤线缆从暗管中抽出，而在通过工作人员手动将光纤线缆直接进行拉拽时，光纤线缆会与弯曲处较多的暗管内壁之间产生接触，而使得光纤线缆与暗管内壁之间的摩擦会增大，容易使得工作人员拉拽光纤线缆进行拆卸时…	本实用新型公开了一种电信光纤维修用拉拽器，属于光纤技术领域，包括导线暗管、支撑架A、推线架、阻尼伸缩杆C、夹线板和挡线架，导线暗管端部侧方设置有支撑架A，支撑架A有两个，且呈“U”形状相对设置，导线暗管端部侧方靠近导线暗管内部设置有推线架，且推线架呈环形状设置，推线架内壁两侧上下相对固定安装有阻尼伸缩杆C。本实用新型将光纤线缆限位在导线槽内侧之间后，打开两个电动转辊配套的伺服电机带动两个电动转辊向着相对的同一方向转动拉动光纤线缆在导线槽内侧移动的同时，再打开若干电动滚轮配套的伺服马达带动电动滚轮在导线暗管内壁移动，缓慢将光纤线缆从导线暗管内拉拽出后，工作人员对光纤线缆进行维修处理。	CN202320866966.8
一种电信管路管道的维修连接机构	中国电信股份有限公司温州分公司	技术领域 [0001]本实用新型属于通信管道施工技术领域，具体为一种电信管路管道的维修连接机构。 背景技术 [0002]电线工程主要起到的接通各个地方的通信装置的作用，一般会将通信设备安装在高处或者地下，有的电缆安装在地下时需要将其包裹在管道里，此种设置能很好的保护电缆不受地下环境的影响，电信管路的铺设是通过将管道铺设在地下基坑内，然后将电线光纤线缆穿入管道内进行信号网络的远程传输。 [0003]其中，经检索发现，申请号为CN202220405560.5一种通信管道连接件，包括防护套、上固定螺栓、下固定螺栓和固定组件；固定组件包括上固定板和下固定板，通过在防护套内安装上固定板和下固定板，将管道放在上固定板和下固定板之间，通过转动上固定螺栓和下固定螺栓，让上固定板和下固定板将管道进行夹紧，该种新型具有结构简单方便安装，使得工作效率高的效果；其中，不足点如下： [0004]经研究分析发现，该…	本实用新型公开了一种电信管路管道的维修连接机构，属于通信管道施工技术领域，包括管道、支撑座、活动顶箍、底槽、内槽A、内槽B，管道外部有支撑座，支撑座内部设置有可以对管道进行限位支撑工作且便于对连接后的管道进行移动的支撑机构，管道内部设置有便于将各个管道进行连接且便于对管道内部电缆进行维修的连接机构。本实用新型利用管道内部的伸缩内管在内活动槽内活动，从而使伸缩内管从管道另一侧伸出，以此可以便捷的对各个管道进行连接，同时，当需要对管道内的线缆进行维修时，通过使伸缩内管缩回管道内即可将线缆裸露出来，之后配合固定的管道进行移动即可对需要维修的部位进行维修，提高了管道内线缆维修的便捷性。	CN202320866442.9
一种基站设备高可靠性节能方法及装置	中国电信股份有限公司浙江分公司 | 浙江大学 | 浙江工商大学 | 三维通信股份有限公司 | 华信咨询设计研究院有限公司 | 浙江省公众信息产业有限公司	技术领域 [0001]本申请涉及无线通信技术领域，尤其是一种基站设备高可靠性节能方法及装置。 背景技术 [0002]基站射频头端随着规格能力增强，其功耗也有逐步增大的趋势，能耗问题日渐突出；而无线业务在部分的室内场景又有很强的话务潮汐效应，在无业务时段如果将设备进行节能处理则可以获得明显的节能收益，节约运营商电费支出。如将设备超低功耗运行会因为温差大和湿度高带来硬件可靠性风险（焊点开裂、器件受潮失效）。射频头端在节能场景下的功耗低，在业务场景下的功耗高，两种状态下必然存在较大温差，特别是室内场所的无话务场景更多是夜间，叠加昼夜温差的情况下，模块的业务态和节能态温差进一步变大，如果节能场景不考虑温差一味追求低功耗，则可能因为温差原因引起硬件器件焊点的应力变大，长期积累后会导致焊点开裂最终在硬件生命周期内出现硬件失效。 [0003]在昼夜温差大叠加环境湿度大的情况下，会产生器件内部凝露问题。…	本申请涉及无线通信技术领域，解决了现有技术中基站设备节能收益较低，且可靠性较差的问题，公开了一种基站设备高可靠性节能方法及装置，包括：获取历史数据和当前业务态温湿度，计算节能态温湿度阈值以及能态功耗目标，将当前业务态温湿度与节能态温湿度阈值进行对比，并根据对比结果下发调节指令至所述负载调节系统，以使得负载调节系统进行负载模块的动态调节，能够根据节能休眠时间计算出节能环境温湿度阈值，并根据实时的环境监控数据调整节能态功耗，从而能够基于外部环境的变化做出相应的功耗调节，在保证硬件可靠性的前提下获得最大的节能收益。	CN202310393937.9
一种基于边缘计算的改进故障信息快速推送方法及系统	国网浙江省电力有限公司湖州供电公司 | 中国电信股份有限公司湖州分公司	技术领域 [0001]本发明涉及电力工程、通信技术领域，特别是涉及用于一种基于边缘计算的改进故障信息快速推送方法及系统。 背景技术 [0002]随着电力系统的不断发展，规模也越来越大。在电力系统的日常的运行中其可靠性容易受到诸多内外部因素所带来的影响，从而导致各类故障的产生，影响供电的可靠性。在故障发生后，运维人员需要尽早的知晓相关的故障信息，以便快速的采取相应的处理措施。目前，故障信息的获取主要来自变电站内故障录波器，并且采取传统的有线网络向录波主站传输相关信息，运维人员在收集信息时，需要前往主站系统进行数据调阅分析，才能获取相应的故障信息，效率较低。同时，在日常运行中，会产生大量的非故障信息，实际可用数据较少，因此会产生数据的上传量很大且对数据处理有较高的要求。目前采用额结构和方法如图1所示。由录波器主站连接主站端网络设备，并通过远距离光纤，分别连接各个站点的故障录波器。然而当前的结…	本发明公开了一种基于边缘计算的改进故障信息快速推送方法及系统；采用UPF+MEC的改进故障信息快速推送组网架构，UPF连接故障录波器，通过UPF实现故障录波数据的转存，同时在MEC部署故障录波器数据计算分析服务，把需要就近访问的业务部署在MEC的服务器上，完成了故障录波数据快速传输业务的部署。通过5G网络快速发布故障分析结果，实现电力故障信息收集的智能化，不仅减少了传统架构里大量交换机、网线、转换设备的部署，节省设备投资费用，还可以实现快速的数据传输服务，为可靠性及安全较高的用户提供优质的通信服务。	CN202310317861.1
移动终端与卫星通信的调整方法、装置及系统	中国电信股份有限公司卫星通信分公司	技术领域 [0001]本申请涉及通信领域，具体而言，涉及一种移动终端与卫星通信的调整方法、装置及系统。 背景技术 [0002]近年来，手机直连卫星方法不断创新，直连卫星方式不断完善。手机直连卫星主要有3种技术路线：①基于私有标准，卫星侧不动，终端侧改动；②基于私有标准，问题主要由卫星侧解决，手机只做轻微改动；③基于公有标准，依赖3GPP等标准化组织用新标准推动卫星、地面、终端协同发展。 [0003]第一种方法适合现阶段发展路线。专业卫星移动电话的射频天线全部采用外置，使用鹅颈天线、棒状天线、拉杆天线等，获得一定的方向性和高增益特点，但智能手机的天线安装在手机四周的边框内，受安装位置和空间大小的限制，造成天线增益曲面方向性不明确。因此，采用内置天线结构的手机，在进行卫星通信时，需要加强手机对方向的控制，对准目标卫星，否则会有很大的链路衰减。 [0004]针对上述的问题，目前尚未提出有效的解…	本申请公开了一种移动终端与卫星通信的调整方法、装置及系统。其中，该方法包括：响应于目标对象的测试指令，获取移动终端所在位置和通信卫星进行通信时所需的目标角度信息；控制放置移动终端的转台转动，确定移动终端在转台上的多个位置下发射的多个信号的多个信号强度，其中，每个位置对应一个信号强度，每个位置由移动终端所在的一个角度信息确定；从多个信号强度中选择目标信号强度，并确定移动终端在目标信号强度下的第一角度信息；依据目标角度信息和第一角度信息，确定调整移动终端所需的角度差值信息；将角度差值信息发送至移动终端。本申请解决了相关技术中使用手机与卫星进行通信时，存在通信质量差的技术问题。	CN202310288664.1
电子显示席卡	中国电信股份有限公司宿迁分公司	-	1.本外观设计产品的名称：电子显示席卡。 2.本外观设计产品的用途：本外观设计产品用于会议等场所进行信息显示。 3.本外观设计产品的设计要点：在于形状。 4.最能表明设计要点的图片或照片：立体图。	CN202330138619.9
通信方法、装置、非易失性存储介质及电子设备	中国电信股份有限公司卫星通信分公司	技术领域 [0001]本发明涉及通信领域，具体而言，涉及一种通信方法、装置、非易失性存储介质及电子设备。 背景技术 [0002]卫星终端位于卫星覆盖重叠区场景，驻留小区拥塞严重，而次强小区资源较为充裕，因此，小区负荷不均匀，部分小区严重拥塞，而有些小区用户量较低；现有小区重选机制均是依据信号强度来执行的，没有考虑拥塞、吞吐量；并且在终端处于idle态时，无法获得网络侧负荷情况。 [0003]针对上述由于小区负荷不均匀造成的通信效率低的问题，目前尚未提出有效的解决方案。 发明内容 [0004]本发明实施例提供了一种通信方法、装置、非易失性存储介质及电子设备，以至少解决由于小区负荷不均匀造成的通信效率低的技术问题。 [0005]根据本发明实施例的一个方面，提供了一种通信方法，包括：获取目标终端所在第一通信小区的第一广播消息，其中，所述第一广播消息携带有第一拥塞指示，所述第一拥塞指示用于表示所…	本发明公开了一种通信方法、装置、非易失性存储介质及电子设备。其中，该方法包括：获取目标终端所在第一通信小区的第一广播消息，其中，第一广播消息携带有第一拥塞指示，第一拥塞指示用于表示第一通信小区的通信业务是否存在拥堵；在第一拥塞指示表示第一通信小区的通信业务存在拥堵的情况下，检测目标终端所在位置是否存在第二通信小区，其中，第二通信小区与第一通信小区相邻；在目标终端所在位置存在第二通信小区的情况下，将目标终端切换至第二通信小区。本发明解决了由于小区负荷不均匀造成的通信效率低的技术问题。	CN202310252353.X
通信卫星终端的通信方法及存储介质	中国电信股份有限公司卫星通信分公司	技术领域 [0001]本申请涉及卫星通信领域，具体而言，涉及一种通信卫星终端的通信方法及存储介质。 背景技术 [0002]随着卫星通信的普及，用户呈指数级增长，卫星波束覆盖的区域也越来越光，往往存在多个卫星波束重叠的情况，而相关技术中，一般仅是基于信号强度最强的数据链路(波束)进行数据传输，这样就会导致重叠区域一部分波束对应的数据链路会发生堵塞，另一部分可用的波束无法得到有效利用，即其往往是基于单一数据链路(信号强度最强)进行数据传输，另外，由于传输链路需要传输的数据会不断变化，相关技术中，缺乏有效的动态匹配机制，无法根据待传输数据的本身的属性，以及传输链路自身的属性匹配数据链路以及所选的数据链路的最佳工作方式，导致数据在传输过程中容易发生阻塞，传输效率较低。 [0003]针对上述的问题，目前尚未提出有效的解决方案。 发明内容 [0004]本申请实施例提供了一种通信卫星终端的通信方法及存…	本申请公开了一种通信卫星终端的通信方法及存储介质。其中，该方法包括：确定形成波束重叠区域的第一波束与第二波束，其中，第一波束与第二波束分别有第一卫星网络以及第二卫星网络发射；分别通过与第一卫星网络、第二卫星网络与远端主机建立第一数据链路、第二数据链路；获取在目标时段中终端待传输的业务数据的第一属性，根据第一属性确定待使用的目标数据链路；确定在目标时段中数据链路的第二属性，基于第二属性确定目标数据链路的工作方式。本申请解决了由于相技术中，往往根据待传输数据动态选用数据链路并自适应匹配工作方式造成的数据链路资源浪费，数据在传输过程中易发生阻塞，以及数据传输效率较低的技术问题。	CN202310263715.5
确定终端数据传输方式的方法、装置以及电子设备	中国电信股份有限公司卫星通信分公司	技术领域 [0001]本申请涉及通信领域，具体而言，涉及一种确定终端数据传输方式的方法、装置以及电子设备。 背景技术 [0002]随着卫星通信的大规模普及，使用卫星通信的用户呈指数级增长，随着用户增长且对通信实时性的要求逐渐提高，在峰值吞吐量低的情况下，导致无法满足高速业务以及实时业务的正常通信；在卫星跨波束载波聚合效果较差的情况下，存在时延大和空口信号变化快的问题，导致通信调度周期变长；用户终端通信时是基于信号强度选择波束，未考虑到时频资源，导致覆盖重叠区域中出现部分波束拥塞、部分波束空闲的情况。 [0003]针对上述的问题，目前尚未提出有效的解决方案。 发明内容 [0004]本申请实施例提供了一种确定终端数据传输方式的方法、装置以及电子设备，以至少解决由于终端基于信号强度选择波束，未考虑时频资源，且峰值吞吐量低以及时延大，造成的覆盖重叠区域中部分波束拥塞以及部分波束空闲，无法满足实时…	本申请公开了一种确定终端数据传输方式的方法、装置以及电子设备。其中，该方法包括：在终端发起第一业务请求的情况下，终端根据位置信息以及信号测量信息确定卫星波束是否处于重叠覆盖区域内；在卫星波束处于重叠覆盖区域内的情况下，终端对应的第一代理模块与服务端对应的第二代理模块建立双链路连接；根据业务属性以及信道链路质量确定双链路连接的数据传输方式；第一代理模块通过基于数据传输方式将待传输的数据包发送至第二代理模块。本申请解决了由于终端基于信号强度选择波束，未考虑时频资源，且峰值吞吐量低以及时延大，造成的覆盖重叠区域中部分波束拥塞以及部分波束空闲，无法满足实时业务的正常通信，通信调度周期长的技术问题。	CN202310252357.8
卫星网络终端小区确定方法及装置	中国电信股份有限公司卫星通信分公司	技术领域 [0001]本申请涉及卫星通信技术领域，具体而言，涉及一种卫星网络终端小区确定方法及装置。 背景技术 [0002]随着卫星通信的大规模普及，用户呈指数级增长，而卫星本身容量较小，承载用户量有限，很容易拥塞，且不同小区的负荷不平均，部分小区严重堵塞，而部分小区用户量较低，目前相关技术中，是根据用户终端当前驻留小区的信号强度进行小区重选的，在当前驻留小区的信号强度低于预先下发的强度阈值的情况下，发起小区重选流程。 发明内容 [0003]本申请实施例提供了一种卫星网络终端小区确定方法及装置，以至少解决基于预先下发的信号强度阈值调整信号小区调整灵活性低的技术问题。 [0004]根据本申请实施例的一个方面，提供了一种卫星网络终端小区确定方法，包括：响应于目标终端的异常信息，检测所述目标终端所处位置，其中，所述异常信息至少用于指示所述目标终端接入目标小区失败或所述目标终端的吞吐量小于预设值…	本申请公开了一种卫星网络终端小区确定方法及装置。其中，该方法包括：响应于目标终端的异常信息，检测目标终端所处位置，其中，异常信息至少用于指示目标终端接入目标小区失败或目标终端的吞吐量小于预设值；在目标终端处于重叠区域的情况下，控制目标终端进行重选，以接入符合条件的相邻小区，相邻小区为与目标小区相邻的小区，其中，重叠区域为目标小区和相邻小区覆盖区域的重叠区域；至少根据目标终端接入符合条件的相邻小区后的吞吐量，确定目标终端是否在符合条件的相邻小区完成待执行业务。本申请以至少解决基于预先下发的信号强度阈值调整信号小区调整灵活性低的技术问题。	CN202310232014.5
卫星通信方法及系统、电子设备	中国电信股份有限公司卫星通信分公司	技术领域 [0001]本申请涉及卫星通信系统领域，具体而言，涉及一种卫星通信方法及系统、电子设备。 背景技术 [0002]随着卫星通信的大规模普及，用户呈指数级增长，卫星的波束覆盖范围也越来越广。但是，相关的卫星通信方法中仅通过单一传输链路进行信号传输，其中，单波束发射功率有严格限制，从而会影响卫星通信的通信性能。 [0003]针对上述的问题，目前尚未提出有效的解决方案。 发明内容 [0004]本申请实施例提供了一种卫星通信方法及系统、电子设备，以至少解决由于相关的卫星通信方法中仅通过单一传输链路进行信号传输造成的通信性能较差的技术问题。 [0005]根据本申请实施例的一个方面，提供了一种卫星通信方法，包括：确定服务端与终端设备之间由第一卫星网络提供的第一传输链路，以及服务端与终端设备之间由第二卫星网络提供的第二传输链路，其中，第一卫星网络用于发射第一波束，第二卫星网络用于发射第二波束，…	本申请公开了一种卫星通信方法及系统、电子设备。其中，该方法包括：确定服务端与终端设备之间由第一卫星网络提供的第一传输链路，以及服务端与终端设备之间由第二卫星网络提供的第二传输链路；接收通过第一传输链路传输至服务端的多个传输信号，并确定多个传输信号中的第一信号；接收通过第二传输链路传输至服务端的多个传输信号，并确定多个传输信号中的第二信号；对第一信号和第二信号进行合并，得到目标信号。本申请解决了由于相关的卫星通信方法中仅通过单一传输链路进行信号传输造成的通信性能较差的技术问题。	CN202310224595.8
终端通信服务方法、装置及系统	中国电信股份有限公司卫星通信分公司	技术领域 [0001]本申请涉及通信技术领域，具体而言，涉及一种终端通信服务方法、装置及系统。 背景技术 [0002]目前，通信系统针对手机、平板等通信终端，主要提供数据接入业务和话音业务。其中，数据接入业务在终端开机注册时启动，因承载网络差异，会分为基于X.25分组交换网、基于数字数据网、基于帧中继网络的数据传输业务等；话音业务主要针对通话阶段，包括双向话音、传真、寻呼、低速数据等业务，且衍生为短消息、呼叫前转、三方通话、主叫号码显示等补充业务。 [0003]在提供服务过程中，通信系统通常只考虑功能匹配与资源匹配等方面，会针对所有终端无差别提供服务，但某些未授权终端(如未经许可生产的终端)在通信服务使用过程中，可能会带来一定的安全隐患。 [0004]针对上述的问题，目前尚未提出有效的解决方案。 发明内容 [0005]本申请实施例提供了一种终端通信服务方法、装置及系统，以至少解决相关技术…	本申请公开了一种终端通信服务方法、装置及系统。其中，该方法包括：获取所有已报备终端的第一终端标识信息和第一终端属性信息；响应于目标终端的通信服务请求，将通信服务请求中的目标终端标识信息与多个第一终端标识信息进行比对，其中，通信服务请求包括以下之一：入网请求，通话请求；若不存在与目标终端标识信息对应的第一终端标识信息，对目标终端执行第一服务策略；若存在与目标终端标识信息对应的第一终端标识信息，依据目标终端标识信息对应的第一终端属性信息对目标终端执行第二服务策略。本申请解决了相关技术中针对所有终端无差别提供通信服务，可能存在安全隐患的技术问题。	CN202310226377.8
数据的传输方法及装置、数据的传输系统	中国电信股份有限公司卫星通信分公司	技术领域 [0001]本申请涉及数据传输领域，具体而言，涉及一种数据的传输方法及装置、数据的传输系统。 背景技术 [0002]随着卫星通信的大规模普及，用户呈指数级增长，当前在服务器和终端之间传输数据时主要存在以下问题：处于同一卫星波束覆盖区域的终端往往基于信号强度选择波束，而不考虑时频资源是否足够，导致在波束的覆盖重叠区域里出现一部分波束拥塞，而另一部分波束空闲的情况；进而导致终端与服务器之间的通信效率降低。 [0003]针对上述的问题，目前尚未提出有效的解决方案。 发明内容 [0004]本申请实施例提供了一种数据的传输方法及装置、数据的传输系统，以至少解决由于相关技术中，终端与服务器之间仅基于信号强度最强的波束建立一条数据链路，仅通过这一条数据链路传输数据，造成的波束拥塞导致服务器与终端的通信效率低的技术问题。 [0005]根据本申请实施例的一个方面，提供了一种数据的传输方法，，包括…	本申请公开了一种数据的传输方法及装置、数据的传输系统。其中，该方法包括：从终端所在的目标区域内的多个卫星波束中确定第一波束和第二波束；发送第一请求和第二请求，其中，第一请求用于请求在终端的代理与服务器的代理之间建立第一数据链路，第二请求用于请求在终端的代理与服务器的代理之间建立第二数据链路，第一数据链路基于第一波束进行数据传输，第二数据链路基于第二波束进行数据传输；通过第一数据链路和第二数据链路并发传输数据。本申请解决了由于相关技术中，终端与服务器之间仅基于信号强度最强的波束建立一条数据链路，仅通过这一条数据链路传输数据，造成的波束拥塞导致服务器与终端的通信效率低的技术问题。	CN202310214829.0
卫星通信方法及系统、电子设备	中国电信股份有限公司卫星通信分公司	技术领域 [0001]本申请涉及卫星通信技术领域，具体而言，涉及一种卫星通信方法及系统、电子设备。 背景技术 [0002]随着卫星通信的大规模普及，使用卫星通信的用户呈指数级增长，但随之也出现了以下诸多问题：卫星通信峰值吞吐量低，很多高速业务、实时业务没有办法满足；卫星的波束覆盖广，用户都是基于信号强度选择波束，而不考虑时频资源是否足够，覆盖重叠区域里容易出现部分波束拥塞、部分波束空闲的情况；通信卫星大多功率受限，单波束发射功率有严格限制，而如果使用跨波束空口双连接，其时延较大，空口信号变化快且调度周期长，整体使用效果不佳。 [0003]针对上述的问题，目前尚未提出有效的解决方案。 发明内容 [0004]本申请实施例提供了一种卫星通信方法及系统、电子设备，以至少解决相关技术中卫星通信终端基于单波束通信时数据传输较慢，通信效率不佳的技术问题。 [0005]根据本申请实施例的一个方面，提供了…	本申请公开了一种卫星通信方法及系统、电子设备。其中，该方法包括：卫星通信终端通过覆盖目标区域的M个卫星波束与核心网建立M个数据传输链路，该目标区域为卫星通信终端所在区域，M为不小于2的正整数；将待传输的第一IP数据包拆分成M个第一IP子数据包，并通过M个数据传输链路将M个第一IP子数据包发送至核心网，由核心网将M个第一IP子数据包合并为第一IP数据包发送至服务端设备；接收核心网通过M个数据传输链路传输的将来自服务端设备的第二IP数据包拆分成的M个第二IP子数据包，并将M个第二IP子数据包合并为第二IP数据包。本申请解决了相关技术中卫星通信终端基于单波束通信时数据传输较慢，通信效率不佳的技术问题。	CN202310233189.8
通信方法、装置、系统、电子设备及非易失性存储介质	中国电信股份有限公司卫星通信分公司	技术领域 [0001]本申请涉及卫星移动通信技术领域，具体而言，涉及一种通信方法、装置、系统、电子设备及非易失性存储介质。 背景技术 [0002]通信运营商网络中卫星移动通信系统的核心网采用的体制为W-CDMA(WidebandCode&nbsp;Division&nbsp;Multiple&nbsp;Access，宽带码分多址)协议，通信运营商的普通用户漫游到卫星网络内时，由G2C网关进行卫星网络和运行商CMDA网络之间的协议转换。 [0003]然而，随着技术体制的不断更新，CDMA网络的全套设备退网，VoLTE/VoNR用户漫游至卫星网络后，无法实现VoLTE/VoNR用户与卫星网络之间的协议互转，造成的地面网用户漫游至卫星网络后，无法接收到被呼电话和短信的技术问题。 [0004]针对上述的问题，目前尚未提出有效的解决方案。 发明内容 [0005]本申请实施例提供了一种通信方法、装置…	本申请公开了一种通信方法、装置、系统、电子设备及非易失性存储介质。其中，该方法包括：接收第一用户账号对应的IP多媒体系统IMS在第一用户账号呼叫第二用户账号的情况下，发送的第一格式的目标信令，其中，第一用户账号为地面网络的用户账号，第二用户账号为卫星网络的用户账号；将第一格式的目标信令转换为第二格式的目标信令，其中，第一格式为地面网络中所支持的信令格式，第二格式为卫星网络中所支持的信令格式；将第二格式的目标信令发送至卫星网络的移动交换中心MSC，以建立第一用户账号与第二用户账号之间的通话。本申请解决了由于CDMA(Code&nbsp;Division&nbsp;Multiple&nbsp;Access，码分多址)网络退网，造成的地面网用户漫游至卫星网络后，无法接收到被呼电话的技术问题。	CN202310213081.2
数据的传输方法及系统、装置、非易失性存储介质	中国电信股份有限公司卫星通信分公司	技术领域 [0001]本申请涉及卫星通信系统领域，具体而言，涉及一种数据的传输方法及系统、装置、非易失性存储介质。 背景技术 [0002]随着卫星通信的大规模普及，用户呈指数级增长，卫星的波束覆盖范围也越来越广。但是，现有技术中仅基于信号强度选择数据传输链路，上述选择会造成的卫星信号重叠覆盖的区域内出现一部分波束对应的数据传输链路拥塞，而另一部分波束对应的数据传输链路空闲的情况，可能导致数据传输的效率低下。 [0003]针对上述的问题，目前尚未提出有效的解决方案。 发明内容 [0004]本申请实施例提供了一种数据的传输方法及系统、装置、非易失性存储介质，以至少解决由于现有技术中仅基于信号强度选择数据传输链路造成的卫星信号重叠覆盖的区域内出现一部分波束对应的链路拥塞，而另一部分波束对应的链路空闲的情况的技术问题。 [0005]根据本申请实施例的一个方面，提供了一种数据的传输方法，包括：从终…	本申请公开了一种数据的传输方法及系统、装置、非易失性存储介质。其中，该方法包括：从终端设备所在的目标区域内的多个卫星波束中确定第一波束和第二波束，其中，第一波束由第一卫星网络发射，第二波束由第二卫星网络发射；确定终端设备与服务端之间由第一卫星网络提供的第一数据链路，以及终端设备与服务端之间由第二卫星网络提供的第二数据链路；从第一数据链路和第二数据链路中确定目标链路；通过目标链路将待传输数据由终端设备传输至服务端。本申请解决了由于现有技术中仅基于信号强度选择数据传输链路造成的卫星信号重叠覆盖的区域内出现一部分波束对应的链路拥塞，而另一部分波束对应的链路空闲的情况的技术问题。	CN202310213078.0
网络传输速率控制方法、装置及系统	中国电信股份有限公司卫星通信分公司	技术领域 [0001]本申请涉及网络传输技术领域，具体而言，涉及一种网络传输速率控制方法、装置及系统。 背景技术 [0002]在计算机上进行网络编程时需要一个以精确、稳定的速率向外输出数据的数据源，而相关技术人员通常会按照精确计时器和减少网络因素两种思路实现对数据传输速率的控制，例如采用高精度计数器、设置套接字选项或者设置线程优先级。 [0003]但由于目前绝大多数网络程序只能在发送端的应用层以尽可能精确的速率向传输层传输数据，然而在数据经过传输层、IP层、链路层、物理层直至最终传输至网络上时，存在诸多不可控的因素，导致无法控制以精确、稳定的速率传输数据。 [0004]针对上述的问题，目前尚未提出有效的解决方案。 发明内容 [0005]本申请实施例提供了一种网络传输速率控制方法、装置及系统，以至少解决相关技术难以实现在应用层对数据传输速率进行精确、稳定的控制的技术问题。 [0006]根据…	本申请公开了一种网络传输速率控制方法、装置及系统。该方法应用于网络传输速率控制系统，包括：获取在目标时刻内目标位置处的第一实际网络传输速率，其中，目标位置与监测网络传输速率的测量位置相匹配；依据预设的初始网络传输速率与第一实际网络传输速率确定第一网络传输速率差，并分别对第一网络传输速率差进行比例调节、积分调节、微分调节，输出第一字节数；按照第一字节数将网络数据写入发送数据缓冲区，以控制网络传输速率。本申请解决了相关技术难以实现在应用层对数据传输速率进行精确、稳定的控制的技术问题。	CN202310246295.X
一种无源光纤网络微站功放一体化装置及其网络传输系统	中国电信股份有限公司江门分公司	技术领域 [0001]本实用新型涉及数据通信领域，特别涉及一种无源光纤网络微站功放一体化装置及其网络传输系统。 背景技术 [0002]随着社会经济的不断发展，科技的不断进步，通信行业也得到了快速的发展；由于信号的覆盖问题影响着用户的使用体验，因此信号的覆盖问题越来越受到人们的关注；然而，在一些偏远地区或者山林水库也还可能存在着信号覆盖盲点，在这些地方建设宏基站的成本较高，部署时间较长，投资收益不成比例。 实用新型内容 [0003]本实用新型旨在至少解决现有技术中存在的技术问题之一。为此，本实用新型实施例提出了一种无源光纤网络微站功放一体化装置，能够简便方便地解决信号覆盖的问题，并且很好地节约运营成本。 [0004]本实用新型实施例还提出了一种网络传输系统，包括上述无源光纤网络微站功放一体化装置。 [0005]本实用新型实施例第一方面提出了一种无源光纤网络微站功放一体化装置，包括： [00…	本实用新型实施例提供了一种无源光纤网络微站功放一体化装置及其网络传输系统，包括：箱体；功率放大器，用于与微型无源光纤网络站连接；双功滤波器，双功滤波器与功率放大器连接；天馈系统，天馈系统与双功滤波器连接；智能温控模块，智能温控模块、功率放大器和双功滤波器均设置于箱体的内部，天馈系统设置于箱体的外部，智能温控模块用于将功率放大器和双功滤波器所产生的热量排出箱体。通过上述技术方案，能够简便方便地解决信号覆盖的问题，并且很好地节约运营成本。	CN202320302322.6
一种防脱线的光纤固定夹	中国电信股份有限公司浙江分公司	技术领域 [0001]本实用新型涉及光纤设备技术领域，具体为一种防脱线的光纤固定夹。 背景技术 [0002]光纤线是用于传送数码的一种较为可靠的媒介，广泛应用于CD/DVD/DAT/LD等数码器材。光纤线可以分为单模和多模，多模光纤传输一般用于楼层间距离为500M左右，单模则由于楼与楼之间的安装，在楼层间安装光纤线时，需要将光纤线沿着墙面进行安装。 [0003]目前，光纤线的安装一般需要使用到固定夹来进行安装，现有的固定夹大多是开有孔且呈环状的塑料物，在使用时将塑料物套在光纤线上，然后使用螺栓或钉子等连接件通过塑料物上的孔将塑料物固定在墙面上，以此将光纤线安装在墙面上，这种固定方式光纤数量一多容易导致脱线，因此具有局限性。 实用新型内容 [0004](一)解决的技术问题 [0005]针对现有技术的不足，本实用新型提供了一种防脱线的光纤固定夹，解决了上述背景技术中提出的问题。 [0006]…	本实用新型提供一种防脱线的光纤固定夹，涉及光纤设备领域，该防脱线的光纤固定夹，包括基板、两个套筒、两个插柱和连接条，两个套筒上下对称布置设在基板正面，所述连接条两端与插柱连接，两个套筒与两个插柱一一对应，插柱后端插入套筒内，所述套筒侧边开设有卡口，插柱后端设有分支，分支侧边设有卡块，卡块与卡口卡合。所述插柱内部中空，连接条端部伸入插柱内。该防脱线的光纤固定夹，设立基板、套筒、插柱、连接条配合组成枷锁，将多个光纤捆扎在一起。将插柱前端设置成中空，连接条插入插柱内，通过凸起、阻挡块配合避免连接条脱离插柱，在绳索将基板、套筒、插柱串联在一起，从而起到防止光纤线脱落的作用，达到防脱线的目的。	CN202320269701.X
一种通讯天线	中国电信股份有限公司浙江分公司	技术领域 [0001]本实用新型涉及通讯天线技术领域，具体为一种通讯天线。 背景技术 [0002]通讯天线是一个金属抛物面，负责将卫星信号反射到位于焦点处的馈源和高频头内，生活中较为常见的就是卫星电视用的接收器，形状类似于大锅，其多会固定于室外，但是极易发生信号中断，或者信号质量变差的现象，这时就需要人为的对其进行调整，使得卫星电视能够正常的接收信号。 [0003]现有的通讯天线多是只能够进行轴向的调整，特别是现在高建筑物较多，对信号的阻挡较为严重，单方式调整接收器的范围过小，在调整过程中往往需要耗费大量的时间，使得卫星电视恢复信号的周期变长，即使在径向的对接收器进行调整时，往往还需要增加垫片等方式来对其角度进行固定，但是此方式会导致接收器的稳定性变差，从而就会导致对接收器调整的频率增加，降低了其实用性。 实用新型内容 [0004](一)解决的技术问题 [0005]针对现有技术的不足，本…	本实用新型提供一种通讯天线，涉及通讯天线技术领域，包括接收器，所述接收器的背面固定安装有集线盒，所述集线盒背面的中部固定有连接支架，所述连接支架的一端铰接有活动基座，所述活动基座的底端安装有固定基座，所述活动基座的内部固定安装有电磁铁，所述电磁铁的上方设置有第一锁死机构，所述电磁铁的下方设置有第二锁死机构。本实用采用第一锁死机构和第二锁死机构的设计，能够分别对接收器进行轴向和径向的锁定，配合电磁铁的使用，在电磁铁通电的状态下，就能够解除第一锁死机构和第二锁死机构的固定，从而接收器既能进行轴向的调整，又能进行径向的调整，使得接收器能够更快的恢复信号，与其相关的配套设备也能更快的恢复使用。	CN202320269697.7
数据的传输方法相关设备	中国电信股份有限公司	技术领域 [0001]本公开涉及计算机技术领域，尤其涉及一种数据的传输方法计算机设备、可读存储介质及程序。 背景技术 [0002]目前，基于TCP协议的传输方案具有可靠传输，流量控制，拥塞控制，面向连接等特点。但是TCP重传机制在网络不好的情况下RTO(Recovery&nbsp;Time&nbsp;Objective，即恢复时间目标)剧增，在对高实时网络复杂的场景下并不适用。 发明内容 [0003]本公开实施例提供了一种数据的传输方法、应用程序的防护方法、装置、计算机设备、可读存储介质及程序，涉及计算机技术领域，建立的故障检测模型，提升了故障检测的检测准确度。 [0004]本公开实施例提供了一种数据的传输方法，包括：快速可靠的自动重传请求协议KCP接收应用层发送的数据；所述KCP将所述应用层发送的数据拆分成KCP数据包；所述KCP将KCP数据包发送至用户数据报协议UDP；所述KCP在没…	本公开实施例提供了一种数据的传输方法、计算机设备、可读存储介质及程序，涉及计算机技术领域。该方法包括：快速可靠的自动重传请求协议KCP接收应用层发送的数据；所述KCP将所述应用层发送的数据拆分成KCP数据包；所述KCP将KCP数据包发送至用户数据报协议UDP；所述KCP在没有收到第一数据包的反馈信息时，向所述UDP重新发送所述第一数据包。本公开实施例提供的方法，可以实现对数据时延要求较高时的传输。	CN202310014417.2
意图事件提取方法及装置、电子设备、存储介质	中国电信股份有限公司	背景技术 [0002]自然语言处理(Natural&nbsp;Language&nbsp;Processing，NLP)是计算机科学领域与人工智能领域中的一个重要方向，主要研究能实现人与计算机之间用自然语言进行有效通信的各种理论和方法。目前自然语言处理主要应用于机器翻译、自动摘要、文本分类、问题回答、文本语义对比、语音识别、光学字符识别(Optical&nbsp;Character&nbsp;Recognition，OCR)、语句意图事件提取等方面。 [0003]其中，在语句事件提取的相关方案中，要么无法区分语句中的某些类型事件触发的歧义性，要么无法理解句内事件与句间事件的相关性，导致从语句数据中抽取的语句意图事件的准确性较差。 [0004]需要说明的是，在上述背景技术部分公开的信息仅用于加强对本公开的背景的理解，因此可以包括不构成对本领域普通技术人员已知的现有技术的信息。 发明内容 […	本公开提供了一种意图事件提取方法及装置、电子设备、存储介质，涉及自然语言处理技术领域。该意图事件提取方法包括：获取待处理的当前语句数据；提取所述当前语句数据的至少两种语义特征数据；基于预设依赖关系将所述至少两种语义特征数据进行关联，得到多形式异构关系图；将所述多形式异构关系图输入到预训练的意图事件提取模型中，得到所述当前语句数据对应的语句意图事件。本公开实施例的技术方案通过构建的多形式异构关系图，有效挖掘语句数据中所包含的语义信息，准确表达句内事件与句间事件之间的相关性，从而有效提升提取的语句意图事件的准确性。	CN202310014600.2
通信方法、装置、存储介质、网络设备及终端设备	中国电信股份有限公司	技术领域 [0001]本公开涉及通信技术领域，尤其涉及一种通信方法、装置、存储介质、网络设备及终端设备。 背景技术 [0002]时分双工(Time&nbsp;Division&nbsp;Duplexing，TDD)是指收发共用一个射频频点，上、下行链路使用不同的时隙来进行通信，且相邻的时隙中间有保护间隔时间。 [0003]目前，3.5GHz、2.6GHz以及4.9GHz等频段目前采用TDD的方式进行网络通信。采用TDD的方式进行网络通信时，由于上行链路和下行链路共用射频频点，因此，上、下行同频一致性好，频率的资源利用率高。并且，采用TDD的方式进行网络通信时，可以通过调整上下行时隙配比，灵活配置上、下行链路的不同时隙所占用的频率，使得TDD的方式进行网络通信具有频谱连续，带宽大的优点，从而支持非对称业务以大带宽业务，适合热点覆盖场景，并且设备复杂度较低，能够有效的降低。 [0004]但是…	本公开涉及通信技术领域，具体涉及一种通信方法、装置、存储介质及电子设备，该通信方法包括：向终端设备发送链路切换时长获取请求；接收所述终端设备根据所述链路切换时长获取请求返回的第一链路切换时长以及载波切换时长；根据所述第一链路切换时长以及所述载波切换时长确定第二链路切换时长以及载波切换位置；向所述终端设备返回所述第二链路切换时长以及载波切换位置，以便所述终端设备在第二链路切换时长内的载波切换位置处将当前载波进行切换；其中，所述当前载波为第一载波和第二载波中的任意一个载波，所述第一载波的上下行时隙配比和所述第二载波的上下行时隙配比相反。本公开能够提高用户体验并且提升网络性能。	CN202310015073.7
接口测试用例的更新方法及相关设备	中国电信股份有限公司	技术领域 [0001]本公开涉及计算机技术领域，尤其涉及一种接口测试用例的更新方法装置、计算机设备、可读存储介质及程序。 背景技术 [0002]目前，对于接口测试，通常情况下，开发人员根据需求修改了某个功能的接口内容，则需要测试人员根据新的接口文档，人工逐条的去查看并修改对应的接口测试用例及调用关联的测试用例。 发明内容 [0003]本公开实施例提供了一种接口测试用例的更新方法、装置、计算机设备、可读存储介质及程序，涉及计算机技术领域，该方法可以实现接口测试用例的自动更新。 [0004]本公开实施例提供了一种接口测试用例的更新方法，包括：获取当前接口文档；将所述当前接口文档与历史接口文档进行对比以获取对比结果；在所述当前接口文档的接口存在变化时，根据对比结果更新测试用例；对更新的测试用例进行测试以完成接口测试用例的更新。 [0005]在一个实施例中，将所述当前接口文档与历史接口文档进行对…	本公开实施例提供了一种接口测试用例的更新方法、装置、计算机设备、可读存储介质及程序，涉及计算机技术领域。该方法包括：获取当前接口文档；将所述当前接口文档与历史接口文档进行对比以获取对比结果；在所述当前接口文档的接口存在变化时，根据对比结果更新测试用例；对更新的测试用例进行测试以完成接口测试用例的更新。本公开实施例提供的方法可以实现接口测试用例的自动更新。	CN202310014506.7
一种基于碳中和的碳排放采集装置	中国电信股份有限公司绍兴分公司	技术领域 [0001]本实用新型属于采集装置技术领域，具体是指一种基于碳中和的碳排放采集装置。 背景技术 [0002]碳中和节能减排是指企业、团体或个人测算在一定时间内，直接或间接产生的温室气体排放总量，通过植树造林、节能减排等形式，抵消自身产生的二氧化碳排放，实现二氧化碳的“零排放”。而碳达峰则指的是碳排放进入平台期后，进入平稳下降阶段。简单地说，也就是让二氧化碳排放量“收支相抵”。碳排放一般是指温室气体排放，温室气体排放造成温室效应，使全球气温上升，地球在吸收太阳辐射的同时，本身也向外层空间辐射热量，其热辐射以3～30μm的长波红外线为主，当这样的长波辐射进入大气层时，易被某些分子量较大、极性较强的气体分子所吸收，由于红外线的能量较低，不足以导致分子键能的断裂，因此气体分子吸收红外线辐射后没有化学反应发生，而只是阻挡热量自地球向外逃逸，相当于地球和外层空间的一个绝热层，即“温室”的作…	本实用新型公开了一种基于碳中和的碳排放采集装置，包括底座、采集支架和采集机构，所述采集支架设于底座上，所述采集机构设于采集支架上；所述采集机构包括密封塞、连接杆、采集头、采集筒、活塞、支撑托架、推动把和安装块，所述支撑托架设于采集支架上，所述采集筒放置于支撑托架上，所述活塞密封活动设于采集筒内，所述采集头设于采集筒顶部，所述连接杆贯穿活塞设置，所述安装块螺纹连接在连接杆顶端。本实用新型属于采集装置技术领域，具体是指一种能够对二氧化碳气体进行收集之后进行中和反应，便于对二氧化碳气体含量进行分析的基于碳中和的碳排放采集装置。	CN202320014264.7
用于路由实现的方法及装置、存储介质及电子设备	中国电信股份有限公司	背景技术 [0002]随着通信技术的发展，传统城域网架构已被逐步改造为集中池化部署这种新型城域网架构方式，其中采用了新型的Spine-Leaf(叶脊)网络架构。 [0003]相关技术中，在Spine-Leaf网络架构中提出使用UMR(unknown&nbsp;MAC&nbsp;route，未知媒体访问控制路由)方式来减少MAC路由压力，但是在涉及A-Leaf与S-Leaf为异厂家时，相关技术中的UMR部署仍存在较多诸如定义不完善、配置粒度不明确等问题。 [0004]需要说明的是，在上述背景技术部分公开的信息仅用于加强对本公开的背景的理解，因此可以包括不构成对本领域普通技术人员已知的现有技术的信息。 发明内容 [0005]本公开的目的在于提供一种用于路由实现的方法、装置、电子设备及存储介质，能够使得S-Leaf和A-Leaf在处理下行报文时可以将报文转发到粒度更明确的地址对应的设备中，从而…	本公开提供了一种用于路由实现的方法、装置、电子设备及存储介质，涉及计算机技术领域。该方法包括：基于预设粒度在用户接入侧叶子设备A‑Leaf上配置未知媒体访问控制路由UMR属性的对应关系，以生成A‑Leaf的UMR转发表项；其中，预设粒度为虚拟专用局域网业务VPLS实例下的接入链路AC端口粒度或者AC端口下的虚拟局域网vlan粒度；A‑Leaf将UMR转发表项通告至业务侧叶子设备S‑Leaf，以使S‑Leaf根据UMR转发表项建立本地的业务转发表项。该方法可以基于VPLS实例下的AC端口粒度或者基于AC端口下的vlan粒度配置UMR，因此使得S‑Leaf和A‑Leaf在处理下行报文时可以将报文转发到粒度更明确的地址对应的设备中，在一定程度上缩小了报文转发时所涉及的广播域范围，降低了设备性能开销和通信开销。	CN202310004870.5
按需求提升安全性的无线传输方法、装置、设备和介质	中国电信股份有限公司	背景技术 [0002]在无线通信技术领域，为了提高保密数据传输的安全性，通常需要对保密数据进行处理，来防止窃听者截取保密数据，进而确保保密数据传输的安全性。 [0003]相关技术中，无线通信的安全性主要依靠认证和加密技术，即：通过秘钥对保密数据进行加密，利用加密算法的高复杂度来防止信息被窃听者获取。然而，处在协议栈底层的物理层没有采取必要的安全措施，窃听者能够截取密文(甚至是秘钥)；而当窃听者获取到完整秘钥或具有强大计算能力，则有可能破解密文，从而导致无线传输的安全性差。 [0004]如何提高无线传输的安全性，是一个亟待解决的问题。 [0005]需要说明的是，在上述背景技术部分公开的信息仅用于加强对本公开的背景的理解，因此可以包括不构成对本领域普通技术人员已知的现有技术的信息。 发明内容 [0006]本公开提供一种按需求提升安全性的无线传输方法、装置、设备及介质，至少在一定程度上克服由于…	本公开提供了一种按需求提升安全性的无线传输方法、装置、设备和介质，涉及无线通信技术领域。所述方法包括：在获取到发送节点发送的探测信息的情况下，获取传输相关信息；根据传输相关信息在多个安全等级中确定目标安全等级，以使发送节点根据目标安全等级选用对应的传输策略进行无线传输，传输策略采用非零模涡旋电磁波承载保密信息。本公开把无线传输对物理层安全性分成多个等级，根据传输相关信息确定出所需的安全等级作为目标安全等级，目标安全等级对应的传输策略利用非零模涡旋电磁波进行无线传输，提高了无线传输的安全性。	CN202310004736.5
RFID读写装置、部署方法及RFID读写系统	中国电信股份有限公司	技术领域 [0001]本公开涉及通信技术领域，尤其涉及一种RFID读写装置、部署方法以及RFID读写系统。 背景技术 [0002]RFID(Radio&nbsp;Frequency&nbsp;Identification，射频识别)是自动识别技术的一种，通过无线射频方式进行非接触双向数据通信，利用无线射频方式对记录媒体RFID标签进行读写，从而达到识别目标和数据交换的目的。 [0003]而目前中小型通信机房中RFID读写器对空间温度、湿度或其他数据的测量过程中，同一区域内多个RFID天线发射的射频信号存在相互交叠、浪费的问题，而一个RFID读写器受制于RFID天线的无线电发射角度的局限性，不能与上下左右、分布各处的RFID标签进行有效通信。且大量部署天线装置，一方面资金投入要很大，另一方面，电力电缆、通信电缆敷设数量大，日后维护工作量也很大，因此以最少的RFID天线装置数量去满足机房内大…	本公开提供了一种RFID读写装置、部署方法以及RFID读写系统，涉及通信技术领域。其中，RFID读写装置包括：RFID读写器、RFID天线和可旋转云台，RFID读写器和RFID天线设置于可旋转云台上，通过旋转来调整RFID天线的信号方向，以扩大RFID读写器与机房内分散部署各个RFID标签的通信范围，能够在一定程度上达到以最少的RFID读写装置数量去满足机房内大量分散部署的RFID标签的通信目的。	CN202310004901.7
SEPP网元业务能力信息获取方法、配置方法及相关设备	中国电信股份有限公司	背景技术 [0002]SEPP(Security&nbsp;Edge&nbsp;Protection&nbsp;Proxy，安全边界防护代理)SEPP网元负责不同运营商5G核心网之间的互联，根据互联的业务需求不同(如漫游业务、短消息服务、漫游开通测试、网间移动性管理等)，运营商往往希望自由掌控SEPPSEPP网元的部署策略，例如，配置某个SEPPSEPP网元仅负责漫游业务，另一个SEPPSEPP网元仅负责短消息服务等。 [0003]按照目前的标准协议，当一个运营商的SEPP网元通过DNS动态发现另一个运营商(对端运营商)的SEPP网元时，仅能发现对端SEPP网元的IP地址和端口号，无法获知对端SEPP网元支持的业务能力信息，也就无法实现运营商对SEPP的上述部署策略。 [0004]需要说明的是，在上述背景技术部分公开的信息仅用于加强对本公开的背景的理解，因此可以包括不构成对本领域普通技术…	本公开提供了一种SEPP网元业务能力信息获取方法、配置方法及相关设备，涉及通信技术领域。该方法包括：向域名系统DNS服务器发送名称权威指针NAPTR记录查询请求，其中，DNS服务器上存储有一个或多个SEPP网元的NAPTR记录信息，每个SEPP网元的NAPTR记录信息中包含每个SEPP网元所支持业务的业务字符；接收DNS服务器根据NAPTR记录查询请求返回的各个SEPP网元的NAPTR记录信息；根据每个SEPP网元的NAPTR记录信息中包含的业务字符，确定每个SEPP网元所支持的业务能力信息。本公开能够通过DNS动态发现SEPP网元所支持的业务能力信息。	CN202310004828.3
基于视频序列的三维人体重建方法及相关设备	中国电信股份有限公司	背景技术 [0002]图像和视频提供了关于真实世界各类场景的丰富底层信息。人体运动是现实世界中最常见的视觉内容之一，随着图像视频获取设备的大规模普及，对理解人类行为这一机器视觉任务的智能化解决变得日益重要。其中，人体运动重建是通过给定的图形、视频、传感器信息，从中重建出人体的关键关节或部位，然后按照人体关节层级连接关系组合为整体，达到重建运动的效果。几乎所有与人类相关的行为理解，都需要以准确的运动重建为基础，这也使人体运动重建成为近年来机器视觉研究的热点问题。 [0003]现有技术中，基于图像的单人三维形状重建的方法日趋成熟，重建的精确度也越来越高。但在基于视频的多人三维形状重建过程中，图像中会存在人与人遮挡的问题，导致人体细节缺失，无法准确地重建出被遮挡部分的人的姿态和形状。 [0004]需要说明的是，在上述背景技术部分公开的信息仅用于加强对本公开的背景的理解，因此可以包括不构成对本领…	本公开提供了一种基于视频序列的三维人体重建方法及相关设备，涉及三维重建技术领域。该方法包括：将目标人物的多帧图像输入预设的生成器，确定第一三维人体；将真实三维数据与第一三维人体输入判别器，确定第二三维人体；将目标人物的多帧图像输入预设的神经网络编码器，确定相机参数；根据相机参数与第二三维人体，确定重建三维人体。本公开能够准确地重建出被遮挡部分的人的姿态和形状。	CN202310004845.7
云计算技术图谱构建方法、装置、系统、设备及介质	中国电信股份有限公司	背景技术 [0002]云计算技术领域中涉及的知识面非常广泛，包括了从理论到技术的知识，从顶层到底层，从软件到硬件，从芯片到平台，从服务到解决方案，各种新技术新趋势层出不穷，并且，云计算领域知识更新速度非常快速，每年都会出现新的技术和新的应用发展方向。研究人员很难把握进化如此快的技术领域。 [0003]随着云计算技术领域中的知识更新越来越快，相关技术中，缺乏对云计算领域的技术的成体系归纳总结，技术只有碎片化描述，网上查询结果不成体系，难以直接使用，用户使用时，也无法探索技术与技术之间的关系。 [0004]需要说明的是，在上述背景技术部分公开的信息仅用于加强对本公开的背景的理解，因此可以包括不构成对本领域普通技术人员已知的现有技术的信息。 发明内容 [0005]本公开提供一种云计算技术图谱构建方法、装置、系统、设备及介质，可以构建出完整，且准确性高的云计算技术图谱。 [0006]本公开的其他…	本公开一种云计算技术图谱构建方法、装置、系统、设备及介质，涉及计算机技术领域，该方法包括：通过自然语言处理技术对索引到的文本内容进行处理，得到云计算技术点数据。其中，云计算技术点数据中包括多个技术点和每个技术点对应的多个维度的技术内容，获取人工评估结果和人工规整结果，利用多个评估后的技术点和规整技术内容，按照树状关联关系加入到预先建立的云计算技术体系中，建立初始云计算技术图谱，再根据多个评估后的技术点和原始技术点，建立网状关联关系，进一步建立最终的目标云计算技术图谱。不仅可以通过树状关系和网状关系加强技术点之间的联系，还可以根据人工评估和人工规整，构建准确性高且内容完整的技术图谱。	CN202310004694.5
基于图像的车辆识别方法、装置、系统、设备及存储介质	中国电信股份有限公司	技术领域 [0001]本公开涉及计算机视觉技术领域，尤其涉及一种基于图像的车辆识别方法、装置、系统、设备及存储介质。 背景技术 [0002]目前，相关技术中利用车辆图像进行基于图像的车辆识别的方案主要有两种：一种是直接通过检测模型来检测图像中的每一辆车辆，从而通过计数得到结果；另一种是通过建立车辆计数密度图进行积分估计来预测车辆的数量。 [0003]上述第一种通过检测模型来检测图像中每一辆车辆的方案，在超密集场景下效果很差；而上述使用车辆计数密度图进行估计的方案，虽然学习得到的密度图积分值理论上和图像中的车辆数量相当，但是学习得到的密度图分布和真实的密度图分布差异较大，这种仅依赖特征密度和数目之间的关系来构建模型，容易缺失空间信息，不利于进一步的车辆分析。 [0004]因此，如何提供一种适用性广且计数精确的基于图像的车辆识别方法是目前亟待解决的技术问题。 [0005]需要说明的是，在上述…	本公开提供了一种基于图像的车辆识别方法、装置、系统、设备及存储介质。该方法包括：将获取到的车辆图像输入至训练好的车辆识别网络中，输出车辆位置分布图、车辆计数密度图和多尺度候选区域注意力图；根据车辆位置分布图和车辆计数密度图确定车辆定位结果和车辆计数结果；根据多尺度候选区域注意力图确定车辆图像中车辆分布密集的密集区域；对密集区域的局部图像进行分辨率放大后输入至车辆识别网络中，输出相应区域精确的车辆位置分布图和车辆计数密度图，进而确定出相应区域精确的车辆定位和计数结果，替换掉车辆图像中相应区域的车辆定位和计数结果，得到车辆图像的精确车辆定位和计数结果。本公开实现了图像中车辆数目和位置的精准识别。	CN202211719867.3
一种告警预测方法、装置、电子设备及存储介质	中国电信股份有限公司	技术领域 [0001]本申请涉及机器学习技术领域，尤其涉及一种告警预测方法、装置、电子设备及存储介质。 背景技术 [0002]根据客户业务的历史运行状况分析，发现与业务相关的设备类告警和工单等由于业务发展、季节、互联网大厂的营销事件、天气等原因的影响，具有一定的周期性趋势。通过对业务相关设备产生的告警信息记录进行分析，可以帮助运维人员判断是否有需要处理的异常事件发生、了解设备运行状况等。 [0003]但是，由于业务相关设备会持续产生大量的告警信息，其中包含了很多的无效甚至错误告警，给运维人员及时发现、处理异常事件带来了困难，仅依靠人工分析还容易产生遗漏、误判等问题。同时，从告警信息产生到运维人员作出处理有时间差，对异常事件的处理往往是事后查证，很难做到实时响应甚至提前预防。 发明内容 [0004]本申请实施例的主要目的在于提出一种告警预测方法、装置、电子设备及存储介质。旨在能够通过长时序…	本申请提出一种告警预测方法、装置、电子设备及存储介质，预测方法包括：获取目标业务相关设备预定时间段内的告警时序数据、工单时序数据和天气状况数据；通过预先训练好的长时序预测模型对告警时序数据、工单时序数据和天气状况数据进行处理，输出未来一定时间段的预测结果，预测结果包括预测告警时序数据和预测工单时序数据；当预测时序数据或者预测工单时序数据出现异常时，生成相关告警警报和告警信息。通过将天气状况数据一起输入预先训练好的长时序预测模型中，能够提高预测的准确率；通过对预测结果的分析，能够在预测数据出现异常时发出相应告警，从而可提醒相关人员提前作出相应的预防方案，能够加强业务保障。	CN202211729749.0
数据表生命周期确定方法、装置、电子设备及存储介质	中国电信股份有限公司	技术领域 [0001]本公开涉及大数据存储处理领域，尤其涉及一种数据表生命周期确定方法、装置、电子设备及存储介质。 背景技术 [0002]随着数据库中业务数据不断增长，存储的数据越来越多，而很多历史数据已经处于无效、过期等状态，不及时清理的话，会造成存储资源的浪费。为了避免存储资源的浪费，采用了为数据库中的数据表赋予生命周期的方法，用于控制数据表的存储大小，限制数据无限增长，定期对生产时间较长的数据进行删除。 [0003]数据表生命周期设置方式主要有以下几种：1、人工评估保留时间，通过评估模型业务重要性和使用场景，确定分区保留时间；2、设置默认保留周期；3、根据数据表近期最早有访问分区至今的天数作为生命周期；4、根据数据表历史访问量、热点数据访问等指标预测生命周期。 [0004]但上述几种方式存在如下缺点：1、人工评估：无生命周期的数据表数量较多时，人工评估生命周期成本较高。2、默认保留…	本公开提供了一种数据表生命周期确定方法、装置、电子设备及存储介质，涉及大数据存储处理领域。该方法包括解析待确定生命周期的目标数据表的表名，根据解析结果判断目标数据表是否为预设类型的数据表；若目标数据表是预设类型的数据表，将预设类型的数据表的生命周期作为目标数据表的生命周期；否则，从预设数据库中查找出目标数据表的一个或多个相似数据表，计算一个或多个相似数据表的生命周期的平均值，作为目标数据表的生命周期。本公开根据数据表的表名对数据表进行分类，为分类后的预设类型的数据表确定默认生命周期；对于分类后的非预设类型的数据表，将相似数据表的平均生命周期确定为其生命周期，从而更加准确地确定数据表的生命周期。	CN202211737116.4
一种业务流程计算方法、装置、电子设备及存储介质	中国电信股份有限公司	技术领域 [0001]本公开涉及互联网技术领域，尤其涉及一种业务流程计算方法、装置、电子设备及存储介质。 背景技术 [0002]随着业务的发展以及企业数字化转型，以客户为中心，快速响应客户需求，通过线上线下深度融合、多终端协同、企业内外部灵活配合的订单受理模式应运而生。 [0003]由于订单涉及来源、业务、区域、人员众多，且新业务、新模式层出不穷，因此，为了快速支撑，需要有一种智能的流程调度算法，来实现业务在各机构组织、各终端、各区域人员间的快速流转。 [0004]但是，目前的业务处理流程中，业务受理及处理路径都是提前固化好的，并且是通过硬编码的方式完成，在业务快速发展，影响订单流转的因素随时会发生变化的情况下，难以适用于各种不同的应用场景。 发明内容 [0005]本公开提供一种业务流程计算系统、方法、装置、电子设备及存储介质，以至少解决相关技术中在业务快速发展，影响订单流转的因素随时会…	本公开关于一种业务流程计算方法、装置、电子设备及存储介质，包括：构建静态业务流程及静态业务流程对应的业务数据指标；确定业务数据指标的固定指标权重系数以及动态业务环节的匹配度权重；响应于目标业务的执行指令，执行目标业务的业务流程，并获取目标业务的执行命中率；所执行的业务流程与目标业务的目标业务流程之间的误差与执行命中率成反比；基于执行命中率，对固定指标权重系数及匹配度权重进行更新；根据更新后的固定指标权重系数及匹配度权重，对待处理业务的业务信息进行动态计算，确定待处理业务的业务流程。这样，提供了一种可以帮助实现面向各域的生产流程的自动化智能调度方法，可以适用于各种不同的应用场景。	CN202211734709.5
基于Nginx负载的自动测试方法及相关设备	中国电信股份有限公司	背景技术 [0002]在当前互联网技术架构中，前后端分离已是目前较常见的系统架构。随着业务越来越复杂，产品迭代次数增多，后端接口改动越来越频繁。因此，会引发前端界面在进行回归测试时，不断的进行前端界面测试的重复性工作，加大了测试人员的工作量，也无法保证功能测试100％的覆盖率；再者，后端人员完成程序功能开发后，自测场景较少，无法形成可供测试人员进行自动化拨测使用的脚本；最后，当前系统后端服务的增多，无法自动维护和关联与前端交互的完整信息。 [0003]现有自动化测试技术中，需人工收集能力的拨测脚本，再将其整合进拨测工具Postman，通过可视化界面修改相关参数后进行模拟拨测，对测试人员要求较高，不利于自动化测试工作快速开展。 [0004]需要说明的是，在上述背景技术部分公开的信息仅用于加强对本公开的背景的理解，因此可以包括不构成对本领域普通技术人员已知的有技术的信息。 发明内容 [000…	本公开提供了一种基于Nginx负载的自动测试方法及相关设备，涉及信息技术领域。获取测试请求；根据测试请求与预设的Nginx负载，确定测试日志，其中，预设的Nginx负载包括请求在前后端交互的完整信息；根据测试日志，确定测试报告。本公开无需测试人员进行前端操作，完全交由程序自动拨测，输出测试报告。	CN202211734415.2
一种促销策略的评估方法、装置电子设备和存储介质	中国电信股份有限公司	技术领域 [0001]本发明涉及促销效果评估技术领域，特别是涉及一种促销策略的评估方法、一种促销策略的评估装置、一种电子设备和一种计算机可读存储介质。 背景技术 [0002]随着各类促销手段的不断丰富，互联网营销手段及策略方式日益增加，如何对这些丰富的促销手段进行精准的预测与效果评估是一个重要难题，以此来判断促销配置的合理性，辅助业务人员提升促销效果及促销的订单转化率。 [0003]目前促销发布前的效果预测更多还是依托营销人员个人经验，在开展营销及促销活动前，基于线下的一些市场调研并结合个人经验完成促销活动的策划，不能客观地呈现促销活动效果指标、直观地查看促销活动实际带来的销量及收入。 发明内容 [0004]鉴于上述问题，提出了本发明实施例以便提供一种克服上述问题或者至少部分地解决上述问题的一种促销策略的评估方法、一种促销策略的评估装置、一种电子设备和一种计算机可读存储介质。 [0005…	本发明实施例提供了一种促销策略的评估方法、装置电子设备和存储介质，该方法包括：获取第一历史促销策略和第一历史促销策略的历史促销数据、用户历史资产数据、用户历史行为数据；确定第一历史促销策略的促销特征；获取需要评估的当前促销策略和当前促销策略的促销特征；将第一历史促销策略的促销特征与当前促销策略的促销特征进行一一比对，确定促销特征相似度大于预设相似度的目标历史促销策略；根据目标历史促销策略对应的历史促销数据、用户历史资产数据、用户历史行为数据，评估当前促销策略对应的促销效果。通过目标促销策略效果的客观呈现，实现对当前促销策略的预测，能够有效的指导促销活动策划，相对线下人工市场调研更加直观、客观。	CN202211733298.8
一种应用和组件间调用关系的建立方法、装置和电子设备	中国电信股份有限公司	技术领域 [0001]本发明涉及数据处理的技术领域，特别是涉及一种应用和组件间调用关系的建立方法、装置和电子设备。 背景技术 [0002]随着云原生和分布式技术的发展和广泛应用，技术架构逐渐向微服务化演进，云上云下应用服务逐渐丰富和深化，云上云下底层的分布式组件和基础设施更加多样化，也越来越动态化和复杂化，导致运维复杂度增加。 [0003]目前，为了记录下应用服务和组件调用拓扑的关系，可以通过人工记录的方式进行，但是，这种方法记录的应用服务和组件调用拓扑的关系存在记录不全，工作量大，延时大，粒度粗的问题。 发明内容 [0004]鉴于上述问题，提出了以便提供克服上述问题或者至少部分地解决上述问题的一种应用和组件间调用关系的建立方法、装置和电子设备，包括： [0005]一种应用和组件间调用关系的建立方法，所述方法包括： [0006]采集物理主机的内核网络数据； [0007]对所述内核网络数据…	本发明实施例提供了一种应用和组件间调用关系的建立方法、装置和电子设备，该方法包括：采集物理主机的内核网络数据；对内核网络数据进行IP和端口分析，对内核网络数据进行IP和端口分析，以确定一第一目标服务IP和一目标端口；确定与第一目标服务IP对应的第一目标应用，和与目标端口对应的目标组件；建立目标组件和第一目标应用的调用关系，并将调用关系存入一配置管理数据库中。通过本发明实施例，实现了通过抓取物理主机的内核网络中的内核网络数据来自动建立应用和组件之间的调用关系；从而，不再需要投入大量的人工来进行记录，既提高了记录的效率，也提高了记录的准确性。	CN202211733489.4
一种数据处理方法、装置、电子设备及存储介质	中国电信股份有限公司	技术领域 [0001]本发明涉及信息技术领域，特别是涉及一种数据处理方法、装置、电子设备及存储介质。 背景技术 [0002]在大数据开放和共享的背景下，数据资源处于获取、使用的复杂环境中，对敏感数据的安全管理与国家安全、社会稳定、企业发展以及个人隐私保护紧密相关，数据分级分类通过描述数据的敏感程度和多维度特征，为实现数据资源的开放和共享安全提供支撑，是建设大数据安全管理体系的重要组成部分。 [0003]数据分类是指对数据资源从组织方式、类型、内容、属性关系等多个维度进行分类，例如，可以按照组织方式将数据根据所在的数据库表层级进行分类；按照类型将数据分为文本、图片、视频、话音、位置、消息等，同一种分类维度可按多层级进行扩展分类，如将图片进一步分为人物图片、物品图片、地点图片等。 [0004]数据分级分类管理包括分级分类的定义和规则设置，数据的分级分类设定基于分级分类的数据访问控制、安全管理…	本发明实施例提供了一种数据处理方法、装置、电子设备及存储介质，方法包括：获取目标数据；获取基于声明式语言编写的分级规则及分类规则，分级规则包括根据用户访问目标数据的次数对目标数据进行分级、根据目标数据中含有的关键词对目标数据进行分级、根据目标数据的来源对目标数据进行分级中的至少一种；分类规则包括根据目标数据的数据类型对目标数据进行分类；根据分级规则对目标数据进行分级；根据分类规则对目标数据进行分类。基于声明式语言设定分级分类规则，能够多维度地对数据进行分级和分类。	CN202211737179.X
一种行为分析方法、装置、电子设备和存储介质	中国电信股份有限公司	技术领域 [0001]本发明涉及计算机技术领域，特别是涉及一种行为分析方法、一种行为分析装置、一种电子设备和一种计算机可读存储介质。 背景技术 [0002]随着科学技术的不断发展，数字化校园建设受到了广泛的关注。数字化校园是以数字化信息和网络为基础，在计算机和网络技术上建立起来的使数字资源得到充分优化利用的虚拟教育环境。通过实现从环境、资源到应用的全部数字化，在传统校园基础上构建数字空间，以拓展现实校园的时间和空间维度，提升传统校园的运行效率，扩展传统校园的业务功能，最终实现教育过程的全面信息化，从而提高管理水平和效率。 [0003]然而，在目前的数字化校园建设中，对人员对象的管理方式比较单一，并且多为后置式管理，不能对人员对象的行为进行预测分析，不利于对人员对象的管理。 发明内容 [0004]鉴于上述问题，提出了本发明实施例以便提供一种克服上述问题或者至少部分地解决上述问题的一种行为分…	本发明实施例提供了一种行为分析方法、装置、电子设备和存储介质，所述方法包括：获取多个人员对象的行为数据；对所述多个人员对象的行为数据进行数据分析，得到所述多个人员对象的行为评价信息；根据所述多个人员对象的行为评价信息，对所述多个人员对象进行聚类处理，得到所述多个人员对象的行为级别；根据所述人员对象的行为级别，判断所述人员对象是否为预警对象；若所述人员对象为预警对象，则输出针对所述预警对象的预警信息。本发明实施例可以通过对人员对象进行聚类处理，得到人员对象的行为级别，从而对人员对象的行为进行预测分析，并输出针对预警对象的预警信息，提高对人员对象的管理水平。	CN202211741292.5
空调室内机、机房温度调节系统、方法、设备及介质	中国电信股份有限公司	背景技术 [0002]在中小型通信机房，特别是接入网机房、基站机房中，经常需要根据机房内环境温度的变化，调整空调设备的运行状态和参数。而机房内不同位置的环境温度与机房内各种设备的发热功率、气流组织布局关系密切，会有较大差异，因此需要针对机房内各个位置的温度进行实时测量。 [0003]目前，相关技术中是通过在机房内部署大量温度探头来实现机房内各个位置温度的采集，由于温度探头是有源工作，在机房内部署大量温度探头需要铺设大量线路，而大量线路的铺设，导致机房存在安全隐患。 [0004]需要说明的是，在上述背景技术部分公开的信息仅用于加强对本公开的背景的理解，因此可以包括不构成对本领域普通技术人员已知的现有技术的信息。 发明内容 [0005]本公开提供一种空调室内机、机房温度调节系统、方法、设备及介质，至少在一定程度上克服相关技术中采用温度探头采集温度数据的方案，需要铺设大量线路存在安全隐患的技术…	本公开提供了一种空调室内机、机房温度调节系统、调节方法、设备及介质，涉及通信技术领域。该空调室内机包括：RFID读写器、RFID天线装置以及为RFID读写器和RFID天线装置供电的电源模块；RFID读写器，通过RFID天线装置与机房内设置的一个或多个RFID温度标签通信，获取各个RFID温度标签采集的温度数据，以使空调室内机根据各个RFID温度标签采集的温度数据对机房内的温度进行调节。本公开采用RFID读写器与RFID温度标签采集机房内的温度数据，无需在机房内部署大量线路，从而避免因机房线路过多而引起的安全隐患。	CN202211739561.4
一种适用5G基站的分布式能量协调管理系统和5G基站	中国电信股份有限公司	技术领域 [0001]本发明涉及通信技术领域，特别是一种适用5G基站的分布式能量协调管理系统和5G基站。 背景技术 [0002]随着5G技术的不断应用，各大运营商正不断的建设安装5G基站。5G基站内部的主要耗能设备包括基站、传输、电源和机房空调四部分，一般整站的功耗为4kW左右，相比4G网络，5G不仅功耗提升了三倍以上。同时，由于5G基站的信号可覆盖范围减少，5G基站的需求数量相较于4G基站成倍增加，这也从另一方面增加了5G网络运营的功耗。5G基站的高功耗给运营商带来了大量的运营成本，电费的大量增加甚至成为了主要制约5G建网的首要原因。经测算，以当前平均0.8元/度的转供电价计算，一个5G基站每年的电费约30000元，如何有效的降低5G基站的电费成本已经成为5G发展中需要重点考虑的问题。 [0003]5G基站多采用分布式的布置方式，同时，目前电网分布式新电源技术的发展已日趋成熟，目前已有…	本发明提供了一种适用5G基站的分布式能量协调管理系统和5G基站，涉及通信技术领域，包括：交流市电端口一端与外部交流市电网连接另一端通过第一模块与直流母线连接；交流母线端口一端基于第一模块接收交流市电输入另一端与外部交流负荷连接；光伏组件端口一端与外部光伏组件连接另一端通过第二模块与直流母线连接；储能电池端口一端与外部储能电池连接另一端通过第三模块与直流母线连接；直流母线端口一端与直流母线连接另一端与外部直流负荷连接；能量策略管理模块与三个模块分别连接。本发明采用一体式结构，对外提供5个统一接口，实现光伏、储能电池、交流市电、交直流负荷灵活接入。最大程度节省5G基站电费支出，减少5G基站碳排放。	CN202211727230.9
磁盘容量动态阀值预警方法、装置、电子设备和存储介质	中国电信股份有限公司	技术领域 [0001]本发明涉及磁盘存储技术领域，特别是涉及一种磁盘容量动态阀值预警方法、一种磁盘容量动态阀值预警装置、一种电子设备和一种存储介质。 背景技术 [0002]近年来伴随着分布式组件的大面积的使用PC(Program&nbsp;Counter，个人计算机)机，而主机磁盘容量是服务器能够可靠运行的重要保障。如何避免因磁盘容量耗尽的情况而导致分布式组件异常故障是一个比较棘手的问题。目前一般情况都是通过对组件涉及到的主机的磁盘容量设置静态阀值。磁盘容量使用达到该阀值后会自动触发告警，人工介入进行分析所有节点的磁盘空间容量的历史增长情况并判断是否进行扩容和调整告警阀值。这种方式依靠监控人员的经验设置静态告警阈值，准确性低下。 发明内容 [0003]鉴于上述问题，提出了本发明实施例以便提供一种克服上述问题或者至少部分地解决上述问题的一种磁盘容量动态阀值预警方法、一种磁盘容量动态阀值预警…	本发明实施例提供了一种磁盘容量动态阀值预警方法、装置、电子设备和存储介质。包括：获取历史磁盘容量数据；对所述历史磁盘容量数据基于时序进行线性回归，生成预测模型；获取当前磁盘容量数据；将所述当前磁盘容量数据输入至所述预测模型，所述预测模型应用依据所述当前磁盘容量数据生成剩余时长信息；基于所述剩余时长信息进行磁盘容量预警。通过本发明实施例可以提高预测的准确性，保障了分布式组件的持续稳定运行的可靠性。	CN202211733540.1
一种校园室内定位考勤方法、装置、设备及存储介质	中国电信股份有限公司	技术领域 [0001]本申请实施例涉及校园安全技术领域，具体而言，涉及一种校园室内定位考勤方法、装置、设备及存储介质。 背景技术 [0002]校园是学生们日常学习和生活的地方，在校园中建立一套完善合理的考勤系统，有利于对学生们的日常管理，更加保证了学生们可以安全快乐的学习。想要建立一套完善的考勤系统，必须准确的掌握学生们在校园中的活动轨迹，校园是一个十分复杂的场景，想要在校园中定位学生的具体位置，具体到哪个教室，哪个活动室，是十分困难的，现有技术中的定位方法一般是使用单一的信号对室内的单位进行定位。 [0003]现有技术中，无法在校园中对学生进行准确的室内定位，也无法针对每个学生得到准确的考勤数据。 发明内容 [0004]本申请实施例提供一种校园室内定位考勤方法、装置、设备及存储介质，旨在对校园内的学生的位置进行准确定位，生成准确的考勤数据。 [0005]本申请实施例第一方面提供一种校园…	本申请实施例涉及校园安全技术领域，具体涉及一种校园室内定位考勤方法、装置、设备及存储介质，旨在对校园内的学生的位置进行准确定位，生成准确的考勤数据。所述方法包括：当检测到学生佩戴的移动设备进入定位设备的信号覆盖范围时，获取所有与所述移动设备产生信号交互的定位设备的安装位置信息与安装坐标，所述定位设备包括WIFI路由器与RFID读卡器；根据所述定位设备的安装坐标，通过融合定位算法计算出所述移动设备的坐标；根据所述定位设备的安装位置信息与所述移动设备的坐标，确定所述移动设备在校园内的具体位置；根据所述具体位置与预先配置的考勤规则信息，生成所述学生的考勤数据。	CN202211729666.1
婴儿车防护系统、婴儿车防护系统的控制方法和婴儿车	中国电信股份有限公司	技术领域 [0001]本申请属于婴儿车防护技术领域，特别涉及一种婴儿车防护系统、婴儿车防护系统的控制方法和婴儿车。 背景技术 [0002]婴儿的安全一直是一个大家关注的话题，每个家庭都希望自己的孩子能够平安茁壮成长，但生活中总存在一些危险因素，比如不法分子可能会在家长不注意时趁机抱走婴儿，推车外出时可能会遇到狗等动物突然扑咬婴儿的情况，或者家里的宠物也有可能玩耍时不小心撞到婴儿从而带来不必要的危险。 [0003]目前市面上的婴儿车还是以舒适方便为主，对于一些危险因素的应对考虑不足，虽然已有一些改进，但还没有针对以上这些问题的完善的解决方案。 发明内容 [0004]本申请提供的一种婴儿车防护系统、婴儿车防护系统的控制方法和婴儿车。 [0005]本申请一些实施例提供一种婴儿车防护系统，所述系统包括：防冲撞模块、保护罩管理模块、防抱走模块、语音模块、供电模块、中控模块；所述防冲撞模块设置在所述…	本申请提供的婴儿车防护系统、婴儿车防护系统的控制方法和婴儿车，属于婴儿车防护技术领域。所述系统包括：防冲撞模块、保护罩管理模块、防抱走模块、语音模块、供电模块、中控模块；防冲撞模块设置在婴儿车的外部；防抱走模块布置在婴儿车的内部；防冲撞模块，用于检测婴儿车周围的物体与婴儿车的距离，基于距离计算物体靠近婴儿车的速度；保护罩管理模块，用于在速度超过速度阈值时，关闭保护罩；防抱走模块，用于检测婴儿是否被抱走；语音模块，用于输出提示语音；供电模块，用于为婴儿车防护系统供电。中控模块，用于基于防冲撞模块和防抱走模块采集到的数据驱动保护罩管理模块、语音模块。	CN202211737242.X
网络设备布局方法、装置、设备及存储介质	中国电信股份有限公司	背景技术 [0002]随着社会的飞速发展，当前社会中网络设备的数量越来越多，用户对于网络质量的要求也变得越来越高。虽然以太网已经发展到为各个领域的标准开放通信机制，但是它缺乏实时通信的能力，这也促生了IEEE&nbsp;802.1时间敏感网络任务组的形成，该网络标准定义了各种子标准，用于规范通过以太网实现的实时通信。目前，数据平面的确定性和稳定性一般由IEEE802.1Qbv、IEEE&nbsp;802.1AS-Rev等技术族来保证。IEEE&nbsp;802.1Qbv使用了时间触发通信，该通信可确保临时隔离TT流量和非关键流量。该通信通过控制门的打开和关闭时间，可以精确地传输帧，将拥塞导致的延迟降低到纳秒级，同时确保网络的低抖动。虽然使用IEEE&nbsp;802.1Qbv确实可以确保实时保证，但不能确保完全确定性。如何保证网络的高质量传输，是当前亟待解决的问题。 发明内容 [0003…	本公开提供了一种网络设备布局方法、装置、设备及存储介质，涉及计算机技术领域。通过确定传输第一网络流量的第一初始终端以及第一接收终端，然后基于确定的第一初始终端以及第一接收终端确定位于第一初始终端与第一接收终端之间用于转发第一网络流量的转发节点，然后基于最短路径路由算法、第一初始终端、第一接收终端以及转发节点确定用于传输第一网络流量的第一最短路径，由于是确定了网络流量传输的最短路径，所以能够加快网络流量传输速率，提高了网络流量传输的质量。	CN202211719807.1
一种铅酸电池的控制系统、方法、电子设备及存储介质	中国电信股份有限公司	技术领域 [0001]本申请涉及铅酸电池技术领域，尤其涉及一种铅酸电池的控制系统、方法、电子设备及存储介质。 背景技术 [0002]随着信息技术的快速发展和应用，需要大量的通信设备、数据处理设备和存储设备，这些设备一般根据需要安装在通信机房和数据中心。为了通信和数据的可靠性，通信机房和数据中心需要储能装置作为后备电源保证这些设备的长时间连续不中断供电。相较于其他储能电池，铅酸电池更加稳定，在可靠性要求很高的通信机房应用中是首选方案，因此现代通信机房和数据中心大量使用的铅酸电池为阀控式铅酸电池。 [0003]作为储能装置，为了避免长时间存放造成电池异常，阀控式铅酸电池在在满电状态下需要有一个小电流对其进行充电，该状态一般成为浮充电状态或者涓流充电状态。在长时间浮充电状态下，阀控式铅酸电池中各铅酸电池由于受到环境影响或自身构造不同，部分铅酸电池失水较多，浮充电电压较大。 [0004]现有技术…	本申请实施例提供了一种铅酸电池的控制系统、方法、电子设备及存储介质。该系统包括：铅酸电池组，所述铅酸电池组包括串联设置的第一数量的铅酸电池；充电装置；第一数量的分流器，一个所述分流器与一个所述铅酸电池并联；控制设备，所述控制设备被配置为获取所述充电装置输出的电流值和各所述铅酸电池的电压值；根据所述充电装置输出的电流值、各所述铅酸电池的电压值和预设条件获取与各所述铅酸电池并联的分流器的电流值；通过控制各所述分流器的电流值，控制各所述铅酸电池的电压值和电流值。这样，可以避免整体控制下部分铅酸电池电压过大或部分铅酸电池电流过小甚至放电，延长了铅酸电池组的使用寿命。	CN202211742947.0
数据读取和存储方法、装置、存储介质及电子设备	中国电信股份有限公司	技术领域 [0001]本发明涉及计算机领域，具体而言，涉及一种数据读取和存储方法、装置、存储介质及电子设备。 背景技术 [0002]在视频监控、医疗影像、档案管理等多种领域，由于大数据挖掘及法律法规要求等多种因素，需要对大量的数据进行长时间存储，这些数据使用频率极低，能够忍受较长的存取时间。目前一些基于蓝光盘、多PCIE阵列卡等技术实现的冷数据存储都存在单字节成本高、部署灵活度低、容量扩展不灵活、单系统存储规模低等问题。 [0003]针对上述现有技术对冷数据进行存储的设备部署不灵活的问题，目前尚未提出有效的解决方案。 发明内容 [0004]本发明实施例提供了一种数据读取和存储方法、装置、存储介质及电子设备，以至少解决现有技术对冷数据进行存储的设备部署不灵活的技术问题。 [0005]根据本发明实施例的一个方面，提供了一种数据读取方法，包括：通过用户接口服务器获取目标数据的目标读取请求；响应…	本发明公开了一种数据读取和存储方法、装置、存储介质及电子设备。其中，该方法包括：通过用户接口服务器获取目标数据的目标读取请求；响应目标读取请求，通过文件管理服务器查询目标数据对应的目标存储信息，其中，文件管理服务器用于记录多个预设数据对应的预设存储信息，预设存储信息表示用于存储预设数据的预设存储服务器，以及预设数据在预设存储服务器中的预设存储位置；通过电源控制服务器，激活目标存储信息指示的目标存储服务器，其中，目标存储服务器用于存储目标数据；按照预设存储位置从目标存储服务器中读取目标数据。本发明解决了现有技术对冷数据进行存储的设备部署不灵活的技术问题。	CN202211732627.7
工单分配方法、装置、电子设备及可读存储介质	中国电信股份有限公司	技术领域 [0001]本发明属于计算机技术领域，特别是涉及一种工单分配方法、装置、电子设备及可读存储介质。 背景技术 [0002]故障投诉功能是当前各类服务平台不可缺少的功能之一。坐席是负责接待、录入、登记、回访、结单的工作人员。服务平台在接收到用户的业务故障投诉信息后，可以根据业务故障投诉信息生成一个工单。服务平台为生成的工单分配一个坐席，以使得坐席处理该工单对应的业务故障。其中，工单用于记录业务故障投诉信息以及故障投诉处理流程等信息。 [0003]目前服务平台分配工单的原则主要依赖于坐席当前待处理工单的数量。即服务平台将工单优先分配给具有较少待处理工单的坐席。 [0004]然而，这种工单分配方式可能会使得每个坐席分配到的工单所对应的业务故障类型过于繁杂，导致坐席对工单的处理效率较低、工单分配效果较差。 发明内容 [0005]本发明提供一种工单分配方法、装置、电子设备及可读存储介质，以…	本发明实施例提供了工单分配方法、装置、电子设备及可读存储介质，属于计算机技术领域。工单分配方法包括：获取目标工单对应的目标订单类型；根据专席类型与订单类型的对应关系，确定与所述目标订单类型对应的目标专席类型，所述订单类型是根据工单对应的业务故障类型划分的，所述专席类型是根据专席人员可处理的业务故障类型划分的；获取多个目标专席人员中每个所述目标专席人员的接单系数，所述接单系数至少用于反映所述目标专席人员在目标时段内的工单处理能力，所述目标专席人员的专席类型为所述目标专席类型；根据所述接单系数从所述多个目标专席人员中，确定处理所述目标订单的专席人员。本发明提高了工单的处理效率、提升了工单分配效果。	CN202211733604.8
应急指令处理方法、装置、电子设备及可读存储介质	中国电信股份有限公司	技术领域 [0001]本发明实施例涉及工作流技术领域，尤其涉及一种应急指令处理方法、装置、电子设备及可读存储介质。 背景技术 [0002]工作流主要是为实现某个业务目标，在多个参与者之间利用计算机按某种预定规则自动传递，从而实现工作过程管理的自动化、智能化和整合化，其最主要的特点就是可以便捷地实现数据整合与统计，从而优化业务流程，提高业务工作效率。 [0003]目前，企业中的用户对需要进行处理的指令进行下达及后续处理时，可能因指令下达及处理的方式方法导致存在将大量的时间和精力浪费在事务的传递和内部的协调上的问题，使得指令的处理过程效率十分低下。尤其是针对需要紧急处理的应急指令，在应对应急事件进行处理时可能会造成较为严重的不良影响。 发明内容 [0004]本发明实施例提供一种应急指令处理方法、装置、电子设备及可读存储介质，旨在提高对应急事件处理的效率。 [0005]本发明实施例第一方面提供…	本发明实施例提供了一种应急指令处理方法、装置、电子设备及可读存储介质。该方法包括：获取用户通过发起人员账号在操作界面上的多个填写项输入的内容，所述多个填写项包括：指令类型、指令实施对象、指令措施、指令期限以及指令实施日期；在所述指令类型填写项的内容为应急指令类型的情况下，根据用户输入的内容生成应急指令；向与所述指令实施对象的账号关联的终端发送所生成的应急指令，以使所述指令实施对象实施所述指令措施。通过本实施例提供的应急指令处理方法，能够避免实施人员出现应急指令延误处理的情况，进一步提高对应急事件处理的效率。	CN202211734680.0
一种网络质量检测方法、装置、电子设备及存储介质	中国电信股份有限公司	技术领域 [0001]本公开涉及互联网技术领域，尤其涉及一种网络质量检测方法、装置、电子设备及存储介质。 背景技术 [0002]家庭WiFi(无线网络通信技术)通常是由用户自建的，运营商需要对WiFi组网的网络质量进行持续地跟踪，才能对WiFi组网的网络质量进行评估。 [0003]现有技术中，运营商可以利用某些手持工具，由运维人员上门测试WiFi组网网络质量，或者，也可以通过在用户手机、电脑等WiFi组网的终端设备中嵌入探针的方式，进行源和目的地址之间的正反向时延和丢包率探测，以实现对WiFi组网网络质量的评估。 [0004]但是，上门检测的代价较高，仅适用于初次安装和维修，不适用于长期自动检测，而嵌入探针的方式需要依赖于终端设备的参与，可操作性也不高，因此，目前的WiFi组网网络质量评价方法实现难度较高，难以适用于不同场景的业务需求。 发明内容 [0005]本公开提供一种网络质量检测系…	本公开关于一种网络质量检测方法、装置、电子设备及存储介质，包括：采集目标组网的每个接入设备的第一特征数据及第二特征数据；第一特征数据分别与目标组网内的每个终端设备相关，第二特征数据与任一终端设备不相关；获取每个第一特征数据的第一特征权重、每个终端设备的终端设备权重、每个第二特征数据的第二特征权重以及每个接入设备的接入设备权重；根据第一特征权重、终端设备权重、第二特征权重以及接入设备权重，对第一特征数据及第二特征数据进行加权计算，确定目标组网的网络质量检测结果。本网络质量评价方法实现难度较低，可操作性较强，因此可以适用于不同场景的业务需求。	CN202211733240.3
一种网络应急响应方法、系统、电子设备、及存储介质	中国电信股份有限公司	一种网络应急响应方法、系统、电子设备、及存储介质 技术领域 [0001]本发明涉及网络安全技术领域，特别是涉及一种网络应急响应方法、一种网络应急响应系统、一种电子设备和一种存储介质。 背景技术 [0002]随着SecurityOrchestrationAutomationandResponse(简称SOAR，安全编排与自动化响应)平台的兴起，越来越多的企业开始实践将SOAR平台作为安全基础架构的核心部分。 [0003]在实际应用中，SOAR平台仍然十分依赖人工进行管理。管理人员需要同时依据上游分析结果和当前人员状态，手动决策和切换场景，以实施不同场景下的不同安全策略。过渡依赖人工的管理导致场景切换不及时，并可能导致错误场景，造成资源浪费和巨大安全风险。 发明内容 [0004]鉴于上述问题，提出了本发明实施例以便提供一种克服上述问题或者至少部分地解决上述问题的一种网络应急响应方法、一种网络…	本发明实施例提供了一种网络应急响应方法、系统、电子设备、及存储介质，该方法包括：获取场景的目标策略集合；策略控制器执行目标策略集合中的策略，得到第一执行结果，并根据第一执行结果中的数据，获取策略中的第一工具标记集合；将第一工具标记集合发送至工具库，以使工具库调用安全剧本，得到第二执行结果，并将第二执行结果返回至记录器中；记录器对第二执行结果进行分析，得到第一分析结果；策略控制器切换场景并返回获取场景的目标策略集合的步骤。本发明实施例中，通过策略控制器执行策略，通过记录器对策略的执行结果进行分析，以解决需要人工手动进行决策的问题，根据分析结果，切换场景，以解决需要人工切换场景的问题。	CN202211737758.4
网络的风险预测方法及装置、处理器和电子设备	中国电信股份有限公司	网络的风险预测方法及装置、处理器和电子设备 技术领域 [0001]本申请涉及网络安全技术领域，具体而言，涉及一种网络的风险预测方法及装置、处理器和电子设备。 背景技术 [0002]目前安全防护设备越来越多，日常产生海量的安全事件，但是大部分数据可能为误报，噪声数据，导致需要用户关注的信息被淹没，用户针对日常安全防护系统的告警无从下手，不知从何看起，不懂如何处置；而且，发生安全事件后，它的影响设备，影响面多大，后果多严重，攻击者还可能攻击哪些资产；针对同类安全事件后续如何做好防护，提前规避。这一系列问题都会导致预测网络是否存在安全风险的准确性较低。 [0003]针对相关技术中预测网络是否存在安全风险的准确性较低的问题，目前尚未提出有效的解决方案。 发明内容 [0004]本申请的主要目的在于提供一种网络的风险预测方法及装置、处理器和电子设备，以解决相关技术中预测网络是否存在安全风险的准确性较…	本申请公开了一种网络的风险预测方法及装置、处理器和电子设备。该方法包括：获取网络有向图，其中，网络有向图中至少包括多个节点和多条边，每个节点用于表示目标网络中的每个设备、每条边用于表示目标网络中多个设备之间的访问关系；获取网络有向图对应的风险矩阵、网络有向图中每个节点对应的权重值和网络有向图中每条边对应的权重值；将网络有向图对应的风险矩阵、网络有向图中每个节点对应的权重值和网络有向图中每条边对应的权重值输入至图神经网络，输出目标网络中每个设备对应的风险值；依据目标网络中每个设备对应的风险值，对目标网络进行安全风险预测。通过本申请，解决了相关技术中预测网络是否存在安全风险的准确性较低的问题。	CN202211734945.7
通信障碍处理方法及装置、存储介质和处理器	中国电信股份有限公司	通信障碍处理方法及装置、存储介质和处理器 技术领域 [0001]本发明涉及计算机技术领域，具体而言，涉及一种通信障碍处理方法及装置、存储介质和处理器。 背景技术 [0002]随着科技不断发展，无线网络的应用范围越来越广，使用频率越来越高，因此，无线网络时刻面临着多种多样的问题。无线专业网络存在隐患发生群障重障等问题时，将会导致用户使用感知感知差、用户投诉量大、前台客服工作强度大等问题。 [0003]针对上述的问题，目前尚未提出有效的解决方案。 发明内容 [0004]本发明实施例提供了一种通信障碍处理方法及装置、存储介质和处理器，以至少解决现有技术中无线网络存在隐患时，发生群障重障导致用户使用体验差的技术问题。 [0005]根据本发明实施例的一个方面，提供了一种通信障碍处理方法，包括：获取通信数据；基于预设障碍判定规则对上述通信数据进行处理，确定障碍数据清单；采用光缆组网判定规则对上述障碍…	本发明公开了一种通信障碍处理方法及装置、存储介质和处理器。其中，该方法包括：获取通信数据；基于预设障碍判定规则对上述通信数据进行处理，确定障碍数据清单；采用光缆组网判定规则对上述障碍数据清单进行处理，得到光缆障碍隐患工单，以及采用电源组网判定规则对上述障碍数据清单进行处理，得到电源障碍隐患工单；基于上述光缆障碍隐患工单和上述电源障碍隐患工单进行通信障碍处理。本发明解决了现有技术中无线网络存在隐患时，发生群障重障导致用户使用体验差的技术问题。	CN202211736726.2
数据交换方法及装置、非易失性存储介质	中国电信股份有限公司	数据交换方法及装置、非易失性存储介质 技术领域 [0001]本申请涉及数据共享领域，具体而言，涉及一种数据交换方法及装置、非易失性存储介质。 背景技术 [0002]由于不同类型的业务在开展过程中，需要打通各种业务类型之间的数据孤岛，实现数据汇聚共享交换。 [0003]在数据汇聚实施的过程中，数据内容、数据格式、数据来源千差万别。特别是数据来源，有excel文件里的数据、有数据库里的数据、甚至是私有数据授权协议的数据服务接口提供的数据。 [0004]在数据共享过程中，经常需要应对反复变化的数据共享需求，需要对数据进行各种格式转换字段映射拼接后对外发布成接口供各个业务方使用。 [0005]一般在处理数据对接汇聚时，业内常用kettle()进行数据抽取、数据转换、数据加载。但是对于私有数据授权协议的数据服务接口比较繁琐，需要自己通过脚本组件来实现访问数据服务接口。脚本里大量的接口访问代码，各个…	本申请公开了一种数据交换方法及装置、非易失性存储介质。其中，该方法包括：目标节点响应于数据查询请求，从数据库中获取查询请求对应的配置信息，其中，配置信息用于为查询请求对应的交换流程提供配置信息；依据配置信息从交换流程中的上一个节点获取待交换数据，并在目标节点为交换流程中的最后一个节点时，确定待交换数据为与数据查询请求对应的数据。采用上述方案，解决了相关技术中存在的服务接口繁琐、脚本无法共用的问题，提高了数据汇聚共享的效率。	CN202211735995.7
一种耗材测算方法、装置、电子设备及存储介质	中国电信股份有限公司	一种耗材测算方法、装置、电子设备及存储介质 技术领域 [0001]本公开涉及数据处理技术领域，尤其涉及一种耗材测算方法、装置、电子设备及存储介质。 背景技术 [0002]宽带的安装和维护需要消耗多种装维耗材，其中包括光缆、尾纤、网线等无源材料，这些无源材料无法像有源终端那样由网管等系统进行数量追踪纳管及统计稽核，而且，在实际使用中还需根据现场场景进行灵活切割使用，不具备标准计量使用单位，因此，统计管控难度较大。 [0003]目前，装维耗材的消耗情况只能依赖装维人员现场手动进行测量及记录，耗时耗力，无法进行自动化精准测量及稽核管理，随着装维耗材应用场景广泛且种类型号、数量的进一步增加，使得材料管控的精准度不断降低。 发明内容 [0004]本公开提供一种耗材测算系统、方法、装置、电子设备及存储介质，以至少解决相关技术中装维耗材的消耗情况只能依赖装维人员现场手动进行测量及记录，耗时耗力，无法进…	本公开关于一种耗材测算方法、装置、电子设备及存储介质，包括：获取并解析用户工单信息，确定业务信息及场景信息；根据业务信息及场景信息，确定对应的判决模型；判决模型通过对历史耗材数据进行聚类分析得到，用于确定不同类型的耗材对应于各个业务信息及各个场景信息的消耗数量；基于判决模型，确定预测耗材类型及预测耗材数量。这样，可以基于不同业务信息及场景信息，制定对应判决模型，进而确定所使用的耗材类型及耗材数量，相比于相关技术中依赖装维人员现场手动进行测量及记录的方式，本申请计算精度高，数据误差小，可实现人工零干预，数据可回溯、准确性高，可以大大减少一线装维人员的工作量，实现材料的自动化稽核管理。	CN202211733313.9
一种微流控光导开关制备方法、开关和开关模具	中国电信股份有限公司	一种微流控光导开关制备方法、开关和开关模具 技术领域 [0001]本发明涉及光纤通信技术领域，特别是一种微流控光导开关制备方法、开关和开关模具。 背景技术 [0002]随着微流控技术不断发展和完善，微流控开始与其他技术进行有效融合，为传统科学提供了新的发展方向。其中，微流控液体光导就是其典型代表，微流控液体光导将现代光学与微流控技术相结合而形成的新应用方向。微流控液体光导器件通过操控流道内流体，改变器件光学特性，可实现特定的光学功能。 [0003]然而，现有的微流控光导器件通常需要传统光刻、等离子刻蚀和湿法腐蚀等工艺制造，需要光学掩模版进行辅助，工艺成本较高、灵活度差、工艺复杂。因此，需要一种微流控光导开关制备方法、开关和开关模具，以实现简单快捷的微流控光导开关制备。 发明内容 [0004]鉴于上述问题，本发明实施例提供了一种微流控光导开关制备方法、开关和开关模具，以便克服上述问题或者至…	本发明提供了一种微流控光导开关制备方法、开关和开关模具，该方法包括：在抛光硅片上进行电射流打印，得到开关模具；利用制备得到的PDMS液体浇注所述开关模具，得到初始光导开关，所述初始光导开关包括微流道和控制流道；对所述初始光导开关进行微流道改性，得到改性后光导开关；向所述改性后光导开关的控制流道和微流道中注入光导液体，得到微流控光导开关。本发明利用电射流打印技术得到开关模具，然后通过浇注、通道改性得到微流控液体光导开关，相比于现有微流控光导器件制作方法，本发明制造工艺简单，操作方便，成本更低，可广泛应用于各类光导器件制备过程中。	CN202211738996.7
中标对象推荐方法、装置及计算机可读存储介质	中国电信股份有限公司	中标对象推荐方法、装置及计算机可读存储介质 技术领域 [0001]本发明涉及商务交易领域，具体而言，涉及一种中标对象推荐方法、装置及计算机可读存储介质。 背景技术 [0002]在相关技术中，对于限额标准以下的采购，通常采用公开招标的方式来确定交易对象，但公开招标并不适用于紧急采购或专业性较强的项目，同时还存在程序复杂，效率低下的问题，而对于限额标准以下的非公开招标，目前并没有方案能够在非公开招标的条件下快速、准确地确定出优质中标对象。 [0003]因此，在相关技术中，存在难以在非公开招标的条件下快速、准确地确定出优质中标对象的技术问题。 [0004]针对上述的问题，目前尚未提出有效的解决方案。 发明内容 [0005]本发明实施例提供了一种中标对象推荐方法、装置及计算机可读存储介质，以至少解决难以在非公开招标的条件下快速、准确地确定出优质中标对象的技术问题。 [0006]根据本发明实施例的…	本发明公开了一种中标对象推荐方法、装置及计算机可读存储介质。其中，该方法包括：获取候选中标对象的历史服务质量分数和投标报价；基于历史服务质量分数，确定候选中标对象的服务质量指数；确定发标报价；基于发标报价和投标报价，确定候选中标对象的中标价格指数；基于服务质量指数和中标价格指数，确定候选中标对象的推荐因子；基于推荐因子，确定中标推荐对象。本发明解决了难以在非公开招标的条件下快速、准确地确定出优质中标对象的技术问题。	CN202211732085.3
一种数据处理方法、装置、电子设备及存储介质	中国电信股份有限公司	一种数据处理方法、装置、电子设备及存储介质 技术领域 [0001]本申请属于互联网技术领域，尤其涉及一种数据处理方法、装置、电子设备及存储介质。 背景技术 [0002]随着信息技术的发展，工作流开发框架可以将业务系统中复杂的业务流程抽取出来，使用专门的建模语言进行定义，实现系统的流程由流程引擎进行管理，以减少系统的开发维护成本。 [0003]随着业务的拓展，业务系统出现越来越多的涉及安全类、风险类、和责任监管类的流程，但是目前缺乏对业务流程的安全性进行监管的有效措施。 发明内容 [0004]本申请实施例提供一种数据处理方法、装置、设备及存储介质，能够解决目前缺乏对业务流程的安全性进行监管的有效措施的问题。 [0005]第一方面，本申请实施例提供一种数据处理方法，该方法包括： [0006]对第一流程图信息进行不可逆加密处理，生成第一加密信息，并将第一加密信息上传至区块链的第一智能合约； […	本申请实施例公开了一种数据处理方法、装置、电子设备及存储介质，该方法包括：对第一流程图信息进行不可逆加密处理，生成第一加密信息，并将第一加密信息上传至区块链的第一智能合约；基于第一流程图信息运行流程，在检测到流程参数发生更新的情况下，获取更新后的流程参数，并将更新后的流程参数上传至区块链的第二智能合约；在运行完成第一流程图信息中的全部流程后，将运行流程的过程中产生的过程数据上传至区块链的第三智能合约。	CN202211734764.4
异常号码检测处理方法及装置	中国电信股份有限公司	技术领域 [0001]本申请涉及通信安全技术领域，具体而言，涉及一种异常号码检测处理方法及装置。 背景技术 [0002]当前电信网络诈骗在经过多年的发展已逐步呈现出集团化运作、精细化分工、跨境式布局等特点，因此，对于电信网络诈骗的打击难度较大。日常电信网络诈骗的主要技术手段是应用GOIP(Gsm&nbsp;Over&nbsp;Internet&nbsp;Protocol)设备实现人卡分离，使得诈骗分子在境外通过设置在内地的GOIP设备远程操控SIM卡拨打电话、收发短信以实施诈骗，由于这种技术手段的部署方式灵活多变，因此不易打掉源头。 [0003]公安和电信部门在侦查、打击GOIP设备的主要技术手段是通过高频、密集呼叫挖掘疑似诈骗的SIM卡，但这种打击方法的效率低、时滞长，且对正常用户的误伤较大。另外，诈骗分子针对这种反诈模式，可以采用反侦查手段降低的呼叫频次，并采用移动式作案在更多地点布…	本申请公开了一种异常号码检测处理方法及装置。其中，该方法包括：获取电话网络中每个通话的通话标识信息，其中，通话标识信息中至少包括：主叫号码、主叫声纹标识和通话位置；依据主叫号码和主叫声纹标识之间的对应关系，标记多个主叫号码之中的多个疑似异常号码，其中，每个疑似异常号码对应有多个主叫声纹标识；依据疑似异常号码和通话位置之间的对应关系，标记多个疑似异常号码之中的多组异常号码，其中，每组异常号码中的各个异常号码对应的通话位置相同；对异常号码执行关停处理。本申请解决了相关技术中难以精准发现使用虚拟拨号设备进行网络电话诈骗的异常号码的技术问题。	CN202211733382.X
一种基于数据库的处理方法和装置	中国电信股份有限公司	技术领域 [0001]本发明涉及数据库技术领域，特别是涉及一种基于数据库的处理方法和装置。 背景技术 [0002]随着互联网时代的到来，项目的量级、需求逐渐提高，应用软件的开发架构也越来越复杂，投入的研发人数也越来越多，每个研发人员对分布式数据库使用能力各不相同。 [0003]在一种方式中，可以通过DBA(Database&nbsp;Administrator，数据库管理员)手工一条条地排查研发人员编写的语句，但这种方式将会使项目工期和质量无法得到保证。在另一种方式中，可以通过开启分布式数据库全量操作日志，然后通过自动化或人工的方式，逐条分析全量操作日志，但人工判断是否存在高耗cpu语句的方式使数据库的性能无法得到保证。 发明内容 [0004]鉴于上述问题，提出了以便提供克服上述问题或者至少部分地解决上述问题的一种基于数据库的处理方法和装置，包括： [0005]一种基于数据库的处理方法，…	本发明实施例提供了一种基于数据库的处理方法和装置，所述方法包括：通过在目标数据库的进程下，定位目标进程或线程，以捕获目标语句，所述目标语句为用于在目标数据库中执行的语句，对所述目标语句的下次执行耗时进行预测，若预测结果满足预警触发规则，结束所述目标语句的目标进程或线程，实现了快速定位存在异常的数据库语句并自动化处理，从而保障数据库的稳定运行。	CN202211735504.9
视频合成方法、装置、电子设备及存储介质	中国电信股份有限公司	技术领域 [0001]本申请涉及计算机技术领域，特别是涉及一种视频合成方法、装置、电子设备及存储介质。 背景技术 [0002]视频合成技术是指将多种素材混合成单一复合画面。早期的影视合成技术主要在胶片，磁带的拍摄过程及胶片洗印过程中实现的，工艺虽然落后，但效果是不错的。诸如，“扣像”“叠画”等合成的方法和手段，都在早期的影视制作中得到了较为广泛的应用。与传统合成技术相比，数字合成技术，利用先进的计算机图像学的原理和方法，将多种源素材采集到计算机里面，并用计算机混合成单一复合图像。 [0003]现有技术中，视频合成通常采用线下方式进行，比如用户将素材整理好后提交给视频合成工程师，视频合成工程师利用视频处理软件线下完成视频的合成，然后再将合成的视频提供给用户。但是，上述方式中，视频合成采用线下制作，花费时间长，流程繁琐，效率低，并且需要专业的视频合成工程师操作。 发明内容 [0004]鉴于上…	本申请实施例提供了一种视频合成方法、装置、电子设备及存储介质。其中视频合成方法包括：获取预设的视频模板，将视频模板转换为预设格式的第一数据；获取待替换数据，将待替换数据封装为预设格式的第二数据；将第一数据和第二数据合并，得到预设格式的合成数据；基于合成数据生成合成视频。本申请实施例中，由用户提供待替换数据，由视频合成软件对视频模板和待替换数据进行同一格式的转换处理，以使转换后的第一数据和第二数据可以合并为合成数据，再对合成数据进行处理得到合成视频，因此用户只需执行简单的操作，由视频合成软件自动进行视频合成，从而降低了视频合成的难度，简化了视频合成的流程，提高了视频合成的效率，提升了用户体验。	CN202211733268.7
应用服务的云服务管理系统、方法、电子设备及存储介质	中国电信股份有限公司	技术领域 [0001]本发明涉及服务数据处理技术领域，特别是涉及一种应用服务的云服务管理系统、一种应用服务的云服务管理系统方法、一种电子设备以及一种计算机可读存储介质。 背景技术 [0002]微服务是一种软件开发技术—面向服务的体系结构架构(Service&nbsp;OrientedArchitecture，简称SOA)样式的一种变体，能够将单一应用程序划分成一组小的服务，服务之间互相协调、互相配合，为用户提供最终价值，每个服务运行在其独立的进程中，服务与服务间采用轻量级的通信机制互相沟通，每个服务都围绕着具体业务进行构建，并且能够独立地部署到生产环境、类生产环境等。 [0003]然而，现有的微服务技术通常需要提前圈定服务的环境和版本，在访问不同的环境时需要访问特定的入口，并且现有的微服务技术无法支持多个版本共存，并且在线自由切换不同的版本。 发明内容 [0004]本发明实施例是提供一种…	本发明实施例提供了一种应用服务的云服务管理系统、方法、电子设备及存储介质，注册模块用于获取各个应用服务对应的服务注册信息，向各个应用服务发送双向心跳请求，接收各个应用服务返回的与双向心跳请求对应的服务心跳信息，根据服务注册信息和服务心跳信息将应用服务注册为注册应用服务，路由模块用于接收各个客户端发送的针对注册应用服务的访问请求，访问请求包括客户端对应的客户端标签，管理模块用于配置与客户端标签对应的目标发布环境，并根据目标发布环境对注册应用服务进行图形化配置，获得与注册应用服务对应的目标服务环境图，目标服务环境图用于表征在不同发布环境下进行对应的版本切换操作时各个注册应用服务之间的调用关系。	CN202211736286.0
话单切分方法、装置、电子设备及存储介质	中国电信股份有限公司	技术领域 [0001]本发明涉及通信技术领域，特别是涉及一种话单切分方法、一种话单切分装置、一种电子设备以及一种计算机可读存储介质。 背景技术 [0002]传统的话单切分是采用流量阈值和时长阈值切单的方式，具体步骤如下：(1)4G上网流量阈值达到100M，5G上网流量阈值达到300M，网元会进行一次话单切分；(2)4G上网、5G上网时长阈值达到60分钟，会进行一次话单切分；(3)实际进行话单切分时，先达到第(1)和第(2)任意一条，都会产生一次切单；(4)每产生一次话单切分，都会产生各主机系统之间的交互。 [0003]然而，采用上述固定的流量阈值和时长阈值切单的方式，容易造成资源能耗的浪费和大额的欠费，比如用户余额充足且网络条件较优时，频繁切分话单造成资源浪费，再如固定话单切分点始于余额不足的时，往往产生较大额的用户欠费。 发明内容 [0004]本发明实施例是提供一种光功率分配方法、装置…	本发明实施例提供了一种话单切分方法、装置、电子设备及存储介质，方法包括，将用户的用户年龄、资费、客户类型、在网时长、前预设数量月的月均流量、当月累计流量和当前余额分别作为静态标签的值，根据静态标签的值计算得到静态标签的指标变量和其对应的第一贡献率，进而通过静态标签的值、静态标签的指标变量和第一贡献率计算得到针对每个用户话单切分的切分值。本发明实施例中，根据用户的多维度信息，敏捷地判断话单切分时机，提高用于切分话单的切分值的准确性，使得切分值与用户适配，既避免了话单的频繁切分，合理地降低交互频率，又精准地控制欠费的产生，从而在低消息交互量的前提下，减少不必要的话单量和在最大程度上控制欠费金额。	CN202211737289.6
一种无线网络覆盖方案评估方法、装置、设备和存储介质	中国电信股份有限公司	技术领域 [0001]本发明涉及网络通信技术领域，特别是涉及一种无线网络覆盖方案评估方法、一种无线网络覆盖方案评估装置、一种电子设备和一种存储介质。 背景技术 [0002]无线网络由于潜在的高数据速率连接性、非常低的部署成本、以及对于用户的免费或低成本网络接入而获得了显著的兴趣，现在，无线网络已经成了人们工作、生活中必不可少的一部分，随着无线网络的发展，使用无线网络的用户也越来越多，建立的基站也越来越多，每个基站通过的扇区对无线网络进行覆盖。 [0003]在现有技术中，不同的扇区的无线网络覆盖方案是不同，每一个扇区可以有多种无线网络覆盖方案，而为了确定每个扇区中的无线网络覆盖方案组合后的最优方案组合，需要对所有扇区中所有无线网络覆盖方案的所有用户的无线网络进行计算，得到无线网络覆盖方案的最优方案组合，这是一个非常庞大的计算过程，例如，当有1000个扇区时，每个扇区有3个无线网络覆盖方案，…	本发明实施例提供了一种无线网络覆盖方案评估方法、装置、设备和介质，该方法包括：根据信号仿真结果生成每个信号覆盖对象的第一评估数值；确定目标扇区；根据目标扇区确定至少一个无线网络覆盖方案组合；根据第一评估数值，生成每个无线网络覆盖方案组合的第二评估数值；根据不同时间段的第二评估数值的总和，生成第三评估数值；根据第三评估数值，确定最优的无线网络覆盖方案组合。本发明通过目标扇区，确定至少一个无线网络覆盖方案组合，以解决扇区数量多时方案组合的方式多的问题，根据无线网络覆盖方案组合的评估数值，确定最优的无线网络覆盖方案组合，以解决当方案组合的方式多时，需要经过非常庞大计算过程才能最优方案组合的问题。	CN202211733455.5
一种敏感数据的识别方法和装置	中国电信股份有限公司	技术领域 [0001]本发明涉及数据处理领域，特别是涉及一种敏感数据的识别方法和装置。 背景技术 [0002]随着大数据时代的到来，数据已经成为企业的核心资产，对数据资产的安全保护、有效掌握和合理利用都是企业关注的重点。 [0003]在现有技术中，通常利用关键字和正则匹配进行敏感数据检测，但是数据是否敏感与查看数据的用户相关，例如，同样对于身份证号码，对于普通用户为敏感数据，需要进行脱敏处理，但是对于办理业务的服务人员却为可见数据，即不再作为敏感数据，现有的方法没有考虑用户情况，仅是统一的识别，会造成需要查看该数据的用户没办法看到真实数据，影响正常工作。 发明内容 [0004]鉴于上述问题，提出了以便提供克服上述问题或者至少部分地解决上述问题的一种敏感数据的识别方法和装置，包括： [0005]一种敏感数据的识别方法，所述方法包括： [0006]构建行为区块链；其中，所述行为区块链包括管理…	本发明实施例提供了一种敏感数据的识别方法和装置，所述方法包括：通过构建行为区块链，行为区块链包括管理节点和多个验证节点，管理节点用于根据请求调用验证节点以确定用户的敏感度，在用户要进行数据访问时，获取用户标识和待访问数据标识，向行为区块链的管理节点发送敏感度确定请求，以使管理节点根据敏感度确定请求调用目标验证节点确定用户的敏感度，敏感度确定请求包括用户标识，根据待访问数据标识，确定待访问数据所属文件的敏感度，根据用户的敏感度和待访问数据所属文件的敏感度，确定待访问数据的敏感数据判断结果，实现了基于区块链确定用户身份，并基于用户身份动态发现敏感数据。	CN202211733471.4
网络设备的检测方法、装置、电子设备及存储介质	中国电信股份有限公司	技术领域 [0001]本发明涉及网络设备处理技术领域，特别是涉及一种网络设备的检测方法、一种网络设备的检测装置、一种电子设备以及一种计算机可读存储介质。 背景技术 [0002]目前，针对末梢网络设备产生故障告警的原因主要由以下几点：用户个人关电、设备损坏、网络光纤损坏、大面积停电等原因。判定原因的方法主要有传统方式、专家经验系统、人工智能网络判定。 [0003]末梢网络设备厂商针对设备掉线也提供了原因判定的方式，不少芯片厂商在设计芯片的时候会设计一个Dying&nbsp;Gasp(断电告警)性能模块，在设备掉线前会通过协议向上级设备发送“临终遗言”，告知故障原因等信息。 [0004]但遗憾的是，并不是所有厂商所有设备型号都支持该协议，即使设备支持协议，在实际使用中，也会因为各种原因无法正常运行。例如，我们发现FTTH(Fibre(Fiber)To&nbsp;TheHome，光纤到户)终端…	本发明实施例提供了一种网络设备的检测方法、装置、电子设备及存储介质，所述方法包括：响应于网络设备发生告警，获取与网络设备对应的目标工单数据以及目标告警数据，以及分类模型和时序预测模型，目标工单数据与目标告警数据均与用户标识关联；将目标工单数据与目标告警数据输入分类模型进行用户行为预测，获得与告警对应的预测结果；若预测结果表征告警为用户关电行为导致，则获取用户标识对应的用户流量使用信息，并将用户流量使用信息输入时序预测模型，获得与用户标识对应的流量值；若流量值小于与用户流量使用信息对应的预设流量阈值，则判定告警为用户关电行为导致。	CN202211735181.3
通信网络的检测方法、装置、电子设备及存储介质	中国电信股份有限公司	技术领域 [0001]本发明涉及光传送网网络管理技术领域，特别是涉及一种通信网络的检测方法、一种通信网络的检测装置、一种电子设备以及一种计算机可读存储介质。 背景技术 [0002]传输网为各运营商底层网络，用于承载自营的大带宽IP业务或大客户专线业务。为了保障业务的安全和负载均衡，往往会选择两条及以上电路或路由用于业务的负荷分摊，其中一条电路中断不会造成业务中断。而这多条电路如果存在同路由节点，当同路由节点出现单板、设备、电源、光缆等故障时将会出现同时中断，从而引起业务中断。 [0003]对传输网络而言，目前尚无有效手段进行同路由的自动核查。通信业内已有技术主要为对光缆本身的各类端子板进行检测，局限于短距离的两台接入设备之间，不适用于长距离、多设备承载的业务自动分析。此外，针对业务的同路由判断，需要人工整合相关资料进行分析，每组业务每次分析耗时约1-2天，业务路由调整或光缆割接调整后，需…	本发明实施例提供了一种通信网络的检测方法、装置、电子设备及存储介质，所述方法包括：获取通信网络中通信电路对应的电路信息表，电路信息表至少包括与通信机房对应的机房路由数据集合、与通信设备对应的网元路由数据集合、与通信光缆对应的光缆路由数据集合、与板卡对应的板卡路由数据集合以及与通信端口对应的端口路由数据集合；根据机房路由数据集合、光缆路由数据集合、网元路由数据集合、板卡路由数据集合以及端口路由数据集合中的至少一种对通信网络进行检测，生成针对通信网络的异常风险等级。	CN202211727221.X
通信控制方法、装置、电子设备及存储介质	中国电信股份有限公司	技术领域 [0001]本申请涉及通信技术领域，尤其涉及一种通信控制方法、装置、电子设备及存储介质。 背景技术 [0002]目前，在5G用户的服务项目中，需要对5G用户在使用中产生的流量进行计费。 [0003]在现有的计费流程中，主流5G用户的计费批价流程是无配置控制(5Goffline)批价流程。在5Goffline批价流程中，计费(Charging&nbsp;Function，CHF)模块从网元侧获取到会话控制(session)后，需要送给会话管理(SessionManagement&nbsp;Function，SMF)模块进行信息增强，然后将增强的信息送给批价模块进行批价、实时帐务优惠处理后，将处理结果反馈给会话管理模块进行出单，并将处理结果反馈CHF模块、反馈给网元侧，以此表示一个用户批价流程完成。 [0004]可见，在现有技术中，对于一个用户的计费流程较长，导致该用户持续暂用一条…	本申请实施例提供了一种通信控制方法、装置、电子设备及存储介质，涉及通信技术领域，以解决在现有技术中，对于一个用户的计费流程较长，导致该用户持续暂用一条计费链路，从而限制对其它用户开启计费流程的问题。其中，所述方法包括：在接收到计费会话建立请求的情况下，根据所述计费会话建立请求生成文件；向网元反馈目标信息，所述目标信息包括用于表示成功的应答信息或者用于表示失败的应答信息；根据所述文件，统计流量计费。	CN202211742854.8
一种宽带故障处理方法、装置、电子设备和可读存储介质	中国电信股份有限公司	技术领域 [0001]本发明涉及计算机技术领域，特别是涉及一种宽带故障处理方法、一种宽带故障处理装置、一种电子设备和一种计算机可读存储介质。 背景技术 [0002]宽带是一种能够满足人们所能感受到的各种媒体在网络上传输所需要的介质，随着宽带用户的迅速增长，宽带维护服务相对滞后的问题越来越突出，目前宽带故障检测方法主要是通过告警界面中的提示信息进行故障分析，该检测方法较为片面，宽带设备中的故障无法显示，因此会出现故障解决后，宽带仍然无法恢复的现象，需要再次进行故障分析，进而导致宽带故障分析的准确率下降。 发明内容 [0003]鉴于上述问题，提出了本发明实施例以便提供一种克服上述问题或者至少部分地解决上述问题的一种宽带故障处理方法和相应的一种宽带故障处理装置、一种电子设备，以及一种计算机可读存储介质。 [0004]本发明实施例公开了一种宽带故障处理方法，所述方法包括： [0005]获取故障申…	本发明实施例提供了一种宽带故障处理方法、装置、电子设备和可读存储介质，方法包括：提取用户信息中的账号信息，根据账号信息，从预设的宽带数据库中查询用户信息对应的宽带数据；对宽带数据进行数据挖掘，得到挖掘数据，生成故障测试单，识别故障测试单中的测试主体，并构建测试主体对应的测试端口；计算测试主体的测试优先级，创建测试主体的测试回路，基于测试端口和测试回路，对测试主体进行故障检测，得到检测结果，提取检测结果中的故障代码，根据故障代码，确定测试主体的故障因素；绘制测试主体的测试流程图，结合故障因素和测试流程图，定位故障因素的故障点，根据故障因素和故障点生成宽带故障处理方案，可以提高宽带故障分析准确率。	CN202211733490.7
控制VoWiFi切换的方法、装置、电子设备及存储介质	中国电信股份有限公司	技术领域 [0001]本发明属于无线通信技术领域，特别是涉及一种控制VoWiFi切换的方法、装置、电子设备及存储介质。 背景技术 [0002]VoWiFi(Voice&nbsp;over&nbsp;Wireless-Fidelity，基于Wi-Fi的语音业务)作为VoLTE(Voice&nbsp;Over&nbsp;LTE，基于LTE的语音业务)的重要补充手段，充分利用了丰富的WLAN(Wireless&nbsp;Local&nbsp;Area&nbsp;Networks，无线局域网)资源，有效弥补了LTE(Long&nbsp;TermEvolution，长期演进)在室内覆盖不足等问题，有效地提升了移动语音业务质量。 [0003]在终端使用VoLTE语音业务，且处于相应的AP(Access&nbsp;Point，无线接入点)时，终端通过测量WiFi信号的RSSI(Received&nbs…	本发明实施例提供了一种控制VoWiFi切换的方法、装置、电子设备及存储介质。该方法中，通过控制服务端周期性采集所述无线接入点的宽带网络指标和WiFi无线网络指标；根据所述宽带网络指标和所述WiFi无线网络指标，计算所述无线接入点的综合质量评价等级；根据所述综合质量评价等级确定所述无线接入点对应的VoWiFi切换策略；在终端接入所述无线接入点时，通过所述ePDG对所述终端使用所述无线接入点对应的VoWiFi切换策略。由此可以选择更加合适AP当前网络状况的VoWiFi切换策略，使得终端更精准的占用质量更好的网络，可以减少切换失败、听不清、掉话等情况发生。	CN202211733567.0
控制界面生成方法及装置、存储介质和处理器	中国电信股份有限公司	技术领域 [0001]本发明涉及电子信息技术领域，具体而言，涉及一种控制界面生成方法及装置、存储介质和处理器。 背景技术 [0002]传统的软件产品针对最终输出给用户的权限菜单是比较单一，权限系统配置什么样的菜单权限，用于只能被动使用配置的功能，如果是基于多租户的模式下，只要改了某一个权限菜单的名称，所有的多租户使用者全部更新，无法做到按需定制，在项目实际实施过程中需要根据不同的用户组装不同的菜单名称，可以根据用户要求进行顺序、名称自定义的组装，无法做到用户所见即所得的使用场景要求。 [0003]针对上述的问题，目前尚未提出有效的解决方案。 发明内容 [0004]本发明实施例提供了一种控制界面生成方法及装置、存储介质和处理器，以至少解决现有的控制界面产品输出给用户的权限菜单比较单一,无法做到按需定制的技术问题。 [0005]根据本发明实施例的一个方面，提供了一种控制界面生成方法，包括：接…	本发明公开了一种控制界面生成方法及装置、存储介质和处理器。其中，该方法包括：接收控制界面生成指令，并基于上述控制界面生成指令生成界面模板；响应于界面配置指令，在上述界面模板中配置控制组件；采用预设算法构建多个上述控制组件的关联关系；基于多个上述控制组件和多个上述关联关系生成控制界面。本发明解决了现有的控制界面产品输出给用户的权限菜单比较单一,无法做到按需定制的技术问题。	CN202211738574.X
终端接入网络的方法、终端、通信系统及存储介质	中国电信股份有限公司卫星通信分公司	技术领域 [0001]本申请涉及卫星通信技术领域，具体而言，涉及一种终端接入网络的方法、终端、通信系统及存储介质。 背景技术 [0002]随着卫星通信技术的发展，卫星通信网络的规模也在逐渐扩大，从最开始由单颗卫星组建单一网络面向特定的行业用户，逐步过渡到由多颗卫星组建多个网络承载海量用户。尤其是对于移动终端站，在多卫星覆盖重叠的区域和多网络配置场景下，如何实现根据运营商对网络的规划，并结合终端自身运行状态，自主灵活地选择运行的最优网络，已经成为行业亟待解决的课题。 [0003]当前业内已有方案是，由终端预先存储卫星性能优先级文件，在卫星覆盖重叠的区域内，终端工作在高优先级的卫星网络下，对于所有终端，优先级策略是一致的，无法按照运营商对网络规划进行定制化使用卫星，导致终端多工作在高优先级卫星，而低优先级的卫星资源难以使用，进而无法做到负载均衡。 [0004]针对上述的问题，目前尚未提出有效…	本申请公开了一种终端接入网络的方法、终端、通信系统及存储介质。该方法包括：获取终端当前所在位置的位置信息；根据位置信息和网络地图信息，确定当前位置对应的多个网络的网络优先级，其中，网络地图信息为终端接入网络是从主站获取得到，主站用于根据卫星数据和运营商策略生成网络地图信息；实时选择多个网络中网络优先级最高的网络作为目标网络进行接入，其中，多个网络优先级会随位置信息、网络地图信息发生变化。本申请解决了对于所有终端，优先级策略是一致的，无法按照运营商对网络规划进行定制化使用卫星，导致终端多工作在高优先级卫星，而低优先级的卫星资源难以使用，进而无法做到负载均衡的技术问题。	CN202211732249.2
电子沙盘的控制方法、装置、存储介质及电子设备	中国电信股份有限公司	技术领域 [0001]本发明涉及计算机技术领域，具体而言，涉及一种电子沙盘的控制方法、装置、存储介质及电子设备。 背景技术 [0002]目前，在使用教师专业能力智能测评平台进行专业能力测试的过程中，需要在Web网页中对教学楼宇环境进行电子沙盘模型展示，呈现智慧校园楼宇三维建筑物模型，例如，教学楼、实验楼、体育馆、图书馆、校医院、宿舍、食堂等。其中，每个三维建筑物模型对应不同的测试内容，例如，教学楼主要包括多媒体教学教室、智慧学习教室等，配套硬件有电子白板、手持设备(平板电脑)、投影等，教师可以在教学楼进行信息技术应用能力测评；教师可以在实验楼进行实验操作能力测评。 [0003]相关技术中，在对上述三维建筑物模型进行电子沙盘模型展示时，采用每个建筑物模型单独加载的方式，缺少统一的建筑物模型加载器，存在加载时间较长的问题。并且，在模型场景加载完成后，没有在Web网页屏幕内展现建筑物模型的名称…	本发明公开了一种电子沙盘的控制方法、装置、存储介质及电子设备。其中，该方法包括：获取目标电子沙盘的模型文件，并根据模型文件，生成目标电子沙盘；对多个三维建筑物模型对应的三维坐标系进行坐标转换处理，得到多个三维建筑物模型对应的二维坐标系；确定多个三维建筑物模型对应的标签，并在多个三维建筑物模型对应的二维坐标系中，对多个三维建筑物模型对应的标签进行展示；获取目标控件的操作信息，并基于操作信息，确定目标对象选择的目标三维建筑物模型；根据目标三维建筑物模型，生成目标提示信息。本发明解决了现有技术中对电子沙盘的模型的可控性差的技术问题。	CN202211732277.4
推荐系统的优化方法、装置、存储介质及电子设备	中国电信股份有限公司卫星通信分公司	技术领域 [0001]本申请涉及数据处理领域，具体而言，涉及一种推荐系统的优化方法、装置、存储介质及电子设备。 背景技术 [0002]在目前的推荐系统中，总是隐蔽地存在各式各样的偏差(bias)，比如位置、渠道、时间、人群、曝光量等，给模型推荐分数带来极大的干扰，导致对同样的兴趣所对应的数据，模型推荐分值差距极大，从而影响推荐效果，降低用户体验，总体收益下降。然而类似的偏差问题，目前缺少具体可操作性的识别方法，多依赖于人工经验识别；且均采用手动采样的方式消偏，或者是最后在模型输出侧增加手动消偏因子的方法，还是存在上线后推荐分数很快漂移不准的问题。 [0003]针对上述的问题，目前尚未提出有效的解决方案。 发明内容 [0004]本申请实施例提供了一种推荐系统的优化方法、装置、存储介质及电子设备，以至少解决推荐系统存在各种偏差，给模型推荐分数带来极大的干扰，导致对同样的兴趣所对应的数据，模型…	本申请公开了一种推荐系统的优化方法、装置、存储介质及电子设备。该方法包括：获取第一数据集，其中，包括于第一数据集中的同兴趣数据子集为同兴趣用户对应的第一语料数据的集合；根据同兴趣数据子集和预设推荐模型，确定偏差特征；根据偏差特征，对第一数据集进行消偏得到第二数据集；根据偏差特征和预设偏差模型，确定偏差分数；根据第二数据集和预设推荐模型，确定第二推荐分数；根据偏差分数和第二推荐分数，对预设推荐模型进行训练得到目标推荐模型。本申请解决了推荐系统存在各种偏差，给模型推荐分数带来极大的干扰，导致对同样的兴趣所对应的数据，模型推荐分值差距极大，从而影响推荐效果，降低用户体验，总体收益下降的技术问题。	CN202211732280.6
无人机的监测方法、装置、电子设备及存储介质	中国电信股份有限公司卫星通信分公司 | 张超程 | 王新	技术领域 [0001]本发明涉及无线通信和终端技术领域，具体而言，涉及一种无人机的监测方法、装置、电子设备及存储介质。 背景技术 [0002]无人机是一种由无线电遥控设备或自身程序控制的无人驾驶飞行器，在对地理环境受限区域的监测与侦察工作中能发挥巨大的优势，如山地林区监测、电气或光缆管道巡检、山地测绘等领域。 [0003]在相关技术中，利用无人机测绘技术对工程项目建设信息以及周边环境的监测时，搭载单目相机的无人机采集的图像数据包含信息较少，无法直接将工程项目的实际情况以及周边环境的具体状况进行直观清楚的呈现，无法快速响应、地理测绘、电力、水利或油气管道巡检等任务，存在无法实现对复杂动态场景的三维重构，不能满足对现场情况进一步分析调查的需求。 [0004]针对上述的问题，目前尚未提出有效的解决方案。 发明内容 [0005]本发明实施例提供了一种无人机的监测方法、装置、电子设备及存储介质，以…	本发明公开了一种无人机的监测方法、装置、电子设备及存储介质。其中，该方法包括：启动无人机的监测功能，获取双目相机拍摄到的深度图，其中，深度图为无人机在监测范围内监测目标对象时所捕获的三维数据；基于深度图上的点云，获取至少一组测距序列，其中，测距序列中包含的每个测距点均表征双目相机至目标对象的深度值；基于测距序列中每个测距点的深度值，得到目标对象的厚度信息，其中，厚度信息包括如下至少之一：目标对象的三维轮廓和体积。本发明解决了对地面及目标对象的监测效率低的技术问题。	CN202211733378.3
一种视频质量增强方法、装置、电子设备及存储介质	中国电信股份有限公司	技术领域 [0001]本公开涉及数据处理技术领域，尤其涉及一种视频质量增强方法、装置、电子设备及存储介质。 背景技术 [0002]随着道路道路监控系统日益完善，道路监控视频的质量也得到了改善，很多道路监控视频都达到了高清、超高清分辨率，但是由于网络传输带宽的限制，采集到的道路监控视频通常要经过压缩，大幅减少编码比特数。 [0003]现有技术中，可以先采取各种不同的视频压缩标准对道路监控视频进行压缩处理，然后，再对压缩处理后的道路监控视频进行传输，其中，视频压缩标准可以采用H.265/HEVC(High&nbsp;Efficiency&nbsp;Video&nbsp;Coding，高效率视频编码)或H.266/VVC(Versatile&nbsp;VideoCoding，多功能视频编码)等。 [0004]但是，道路监控视频的压缩处理过程中不可避免地会产生噪声，而且，为了满足网络传输带宽，压…	本公开关于一种视频质量增强方法、装置、电子设备及存储介质，包括：接收待处理视频帧；待处理视频帧由原始视频帧经过下采样处理后进行传输；将待处理视频帧划分为多个相同尺寸的子图像；对子图像进行特征分析，确定每个子图像的梯度信息及量化参数，并根据梯度信息及量化参数，确定每个子图像对应的质量增强模型；将子图像输入至对应的质量增强模型进行上采样处理，得到子图像对应的增强图像；对增强图像进行拼接，得到待处理视频帧对应的增强视频帧。这样，在同等带宽条件下可以传输更多内容，有利于降低压缩比率，而且可以提高待处理视频帧的视频质量，减少画面失真、细节信息弱化甚至丢失的情况。	CN202211733593.3
药丸的次品分拣系统、方法、电子设备及存储介质	中国电信股份有限公司	技术领域 [0001]本发明涉及药物分拣技术领域，特别是涉及一种药丸的次品分拣系统、一种药丸的次品分拣方法、一种电子设备以及一种计算机可读存储介质。 背景技术 [0002]为了满足市场对于药物的需求，制药企业通常能够利用现代化机器生产大批量的药物，在生产完之后还需要先经过药物分拣以挑选出合格的产品，然后对合格产品进行分装，最后流入市场。 [0003]然而，现有的药物分拣技术基本为人工分拣，当需要进行分拣的药物过多时，人工分拣不仅人力成本高、效率低下，而且依赖于人为主观判断药物的良劣，容易出现错检、漏检等情况，导致分拣质量低下。 发明内容 [0004]本发明实施例是提供一种药丸的次品分拣系统、方法、电子设备以及计算机可读存储介质，以解决或部分解决在现有的药丸分拣技术依赖于人工分拣，不仅人力成本高、效率低下，而且容易出现错检、漏检等情况，导致分拣质量低下的问题。 [0005]本发明实施例公开…	本发明实施例提供了一种药丸的次品分拣系统、方法、电子设备及存储介质，次品分拣系统包括料仓、送料装置、药丸检测装置以及次品分拣装置，送料装置用于将待检测药丸从料仓运输至药丸检测装置的药丸检测点，并生成针对待检测药丸的药丸检测指令，药丸检测装置用于响应于获取到药丸检测指令，通过光源装置对位于各个药丸检测点的待检测药丸进行照明，并通过各个图像采集传感器对待检测药丸进行图像采集，获得各个待检测药丸在照明状态下对应的药丸图像，次品分拣装置用于对各个药丸图像进行图像识别处理，获得与待检测药丸对应的属性数据，根据属性数据对待检测药丸进行次品分拣操作。	CN202211733478.6
一种数据访问方法、装置、电子设备及可读介质	中国电信股份有限公司	技术领域 [0001]本发明涉及数据安全技术领域，特别是涉及一种数据访问方法、一种数据访问装置、一种电子设备以及一种计算机可读介质。 背景技术 [0002]DLP(数据泄密防护技术)，是通过一定的技术手段，防止企业的指定数据或信息资产以违反安全策略规定的形式流出企业的一种策略和技术。DLP技术可以对数据存储、使用和传输过程进行处理，对数据内容进行识别和处理，确保数据可以透明处理，智能加密，具有较高的稳定性和系统兼容性，并可以形成详尽的数据内容级别的审计日志。DLP的核心技术点包括传输协议分析、数据格式内容识别、高速规则匹配、自然语义分析、机器学习、聚类分析、数据特征匹配等。 [0003]现阶段的DLP，一般采用了三种基础检测技术和三种高级检测技术。基础检测技术中通常有三种方式，正则表达式检测、关键字和关键字对检测、文档属性检测。基础检测方法采用常规的检测技术进行内容搜索和匹配，比较常见的…	本发明实施例提供了一种数据访问方法、装置、电子设备及可读介质，所述方法包括：数据访问系统在用户登录后，接收用户发送的数据访问请求，判断用户是否有待访问数据的访问权限，在用户具有待访问数据的访问权限时，判断待访问数据中是否存在敏感数据，若待访问数据中存在敏感数据，则对待访问数据中的敏感数据执行防护处理，得到第二目标数据；若待访问数据中未存在敏感数据或若第二目标数据包含非敏感数据，则确定用户的行为异常度，根据用户的行为异常度，对所述第二目标数据执行防护处理，得到第一目标数据；将第一目标数据反馈给用户。本发明该方法不仅保证了敏感数据安全，也避免了非敏感数据的非正常泄露。	CN202211733555.8
设备异常轨迹的追溯方法、装置、电子设备及存储介质	中国电信股份有限公司	技术领域 [0001]本发明涉及工业互联网及大数据技术领域，特别是涉及一种设备异常轨迹的追溯方法、一种设备异常轨迹的追溯装置、相应的一种电子设备以及相应的一种计算机存储介质。 背景技术 [0002]工业互联网标识解析服务是实现产品全生命周期管理的重要基础，工业互联网标识解析体系，提供公共标识解析服务，帮助企业实现各环节、各企业间信息的对接与互通，将“信息孤岛”转变成基于统一标识的全流程信息自由流动，实现设计、生产、市场、售后信息的全面数字化与交互，提升企业知识价值与共享，优化产品开发与业务流程，降低产品全生命周期管理成本，从而实现提升企业的市场竞争力。 [0003]目前对工业互联网的相关应用技术中，主要可通过生成标识链条，便于当用户在查询标识对象时解析标识链条，从而获得标识对象的追溯、验证分析结果。然而，目前工业互联网标识解析与设备管理的应用，主要融合点在于工业互联网标识的绑定，而通过大…	本发明实施例提供了设备异常轨迹的追溯方法、装置、电子设备及存储介质，所述方法包括：获取设备的设备标识信息，根据设备标识信息对设备的设备信息进行记录；设备信息包括位置信息；当设备检修出现故障时，获取预设时间段内的设备数据；设备数据以设备标识信息作为顶点，位置信息为边的图数据结构进行存储；对图数据结构进行路径追溯，得到设备的异常轨迹。通过对设备的设备标识赋码，提高对设备使用数据记录的实时性和准确性以外，还可以基于其按照图数据结构所存储的设备数据，对设备的使用轨迹进行搜索，从而分辨出异常轨迹，能够在有效提高对设备的监控力度的情况下，直接有效的排查设备问题点和责任人。	CN202211733627.9
终端能力的配置方法、装置及电子设备	中国电信股份有限公司卫星通信分公司	技术领域 [0001]本申请涉及通信领域，具体而言，涉及一种终端能力的配置方法、装置及电子设备。 背景技术 [0002]在目前3GPP标准中，诸多场景出现了终端式节点作为服务的转接为一组用户提供服务的情况。例如： [0003]HST场景中网络直接服务于车厢内的用户终端，对于用户终端在高速移动场景下的指标和性能一直在持续演进。考虑到FR2&nbsp;HST场景下毫米波通信叠加高速移动对终端带来的挑战，Rel-17开始研究的FR2&nbsp;HST项目主要基于铁路沿线网络与车厢载终端(roofmounted&nbsp;PC6&nbsp;UE)讨论。PC6(power&nbsp;class&nbsp;6)与车厢内终端的服务是非标准化的。当前标准中终端能力(UE&nbsp;capability)的上报是基于网络触发的，对PC6终端的能力上报也是如此。 [0004]ATG场景是通过建设地面基站实现…	本申请公开了一种终端能力的配置方法、装置及电子设备。其中，该方法包括：接入网设备与终端设备建立无线资源控制RRC连接；接收终端设备上传的终端能力信息；在检测结果指示支持解读终端能力信息的情况下，将解读后的终端能力信息上传至核心网设备，接收核心网设备返回的第一配置结果；接收核心网返回的第一配置结果，其中，第一配置结果至少用于指示终端设备的目标网络配置，目标网络配置至少包括：网络切片数量。本申请解决了由于相关技术的通信协议无法满足不同场景的实际需求造成的无法进行及时自发的终端能力上报，进而导致的网络配置效率低下，影响后续通信质量的技术问题。	CN202211734515.5
数据存储方法、系统、装置及非易失性存储介质	中国电信股份有限公司	技术领域 [0001]本申请涉及数据存储领域，具体而言，涉及一种数据存储方法、系统、装置及非易失性存储介质。 背景技术 [0002]相关技术中的数据存储方法，在面对实时增量数据时，不能及时处理并向用户提供增量数据以及增量数据相关的分析结果，导致数据处理的时效性较差。 [0003]针对上述的问题，目前尚未提出有效的解决方案。 发明内容 [0004]本申请实施例提供了一种数据存储方法、系统、装置及非易失性存储介质，以至少解决由于相关技术中不能及时处理并向用户提供增量数据及相关分析结果造成的数据处理时效性差的技术问题。 [0005]根据本申请实施例的一个方面，提供了一种数据存储方法，包括：获取目标增量数据；依据目标增量数据的数据类型，确定目标增量数据对应的分布式数据存储表，并将目标增量数据存放到分布式数据存储表中，得到预处理层；对预处理数据层中的数据进行聚合计算，得到汇总数据层；确定汇总数据层…	本申请公开了一种数据存储方法、系统、装置及非易失性存储介质。其中，该方法包括：获取目标增量数据；依据目标增量数据的数据类型，确定目标增量数据对应的分布式数据存储表，并将目标增量数据存放到分布式数据存储表中，得到预处理层；对预处理数据层中的数据进行聚合计算，得到汇总数据层；确定汇总数据层中的数据对应的统计指标，并将统计指标导入对应的热数据存储系统中。本申请解决了由于相关技术中不能及时处理并向用户提供增量数据及相关分析结果造成的数据处理时效性差的技术问题。	CN202211736432.X
基于视频流跟踪融合的车辆属性识别方法及相关设备	中国电信股份有限公司	背景技术 [0002]随着物联网的不断发展，电子摄像头遍布在城市的主要道路之中。智能交通系统运用车辆重识别技术，基于交通监控视频中车辆图像，运用计算机视觉技术进行识别和处理，从车辆图像库中检索同一辆车的图像，减少人工检索的工作量，快速定位目标车辆，对于交通监控场景下的车辆非法涂装识别，车辆检索等有着重要意义。 [0003]现有技术中，基于人工设计的特征，通过变换图像的颜色空间为HSL(HueSaturation&nbsp;Lightness，色相、饱和度、亮度)，统计颜色直方图作为车辆的颜色特征，通过HOG(Histogram&nbsp;of&nbsp;Oriented&nbsp;Gradient，方向梯度直方图)，LBP(Local&nbsp;Binary&nbsp;Patterns，线性反投影算法)等算子提取车辆结构信息，然后针对这些特征训练SVM(Support&nbsp;Vect…	本公开提供了一种基于视频流跟踪融合的车辆属性识别方法及相关设备，涉及图像识别技术领域。该方法包括，根据目标车辆第一视频，确定目标车辆第一图像；将目标车辆第一图像输入预先训练好的模型，输出目标车辆的多个第一属性，其中，目标车辆的多个第一属性包括第一车辆面积信息、第一车辆朝向信息和第一车辆遮挡信息；将目标车辆的每个第一属性进行属性融合得到第一车辆属性，确定第一车辆属性为目标车辆的车辆属性。本公开通过获取车辆不同属性进行融合计算，克服车辆识别的易受光照、视角影响的问题，提升了车辆属性识别的准确度和稳定性。	CN202211737361.5
设备的建模方法及装置、处理器和电子设备	中国电信股份有限公司	技术领域 [0001]本申请涉及3D建模技术领域，具体而言，涉及一种设备的建模方法及装置、处理器和电子设备。 背景技术 [0002]相关技术中，通过数字孪生技术做机房设备3D建模的方式是针对每台设备分别建模，在通信网中不同厂家、不同专业、不同型号的设备数以万计，细化到到板卡就不计其数了。用这种方法做机房设备的3D建模，需要投入巨量的人力、时间、费用，且复用度很低，只有两种完全一样的设备才可以复用，即便是同一种设备型号，里面的板卡数量和排列方式不一样都无法直接复用；后期设备退网后，所建的模型就浪费了；对于新设备，要重新建模，现网的设备板卡发生变化后，难以及时调整，这些问题导致机房3D建模需要有专门的团队来建设和维护。如何通过技术手段提高机房设备3D建模效率，减少3D建模运营成本，亟待解决的问题如下： [0003](1)3D建模效率低。 [0004](2)后期新建和运营维护及时性差。 [00…	本申请公开了一种设备的建模方法及装置、处理器和电子设备。该方法包括：确定组成目标设备的多个部件，其中，目标设备为待进行3D建模的设备，部件为以下至少之一：元器件和板卡；获取元器件3D模型集合和板卡3D模型集合，其中，元器件3D模型集合中至少包括多个元器件的3D模型，板卡3D模型集合中至少包括多个板卡的3D模型；基于元器件3D模型集合和板卡3D模型集合，确定每个部件的3D模型；依据每个部件的3D模型，得到目标设备的3D模型。通过本申请，解决了相关技术中对设备进行3D建模的效果较差的问题。	CN202211738386.7
监控视频的音频处理方法、装置、电子设备及介质	中国电信股份有限公司	技术领域 [0001]本申请属于音视频技术领域，特别涉及一种监控视频的音频处理方法、装置、电子设备及介质。 背景技术 [0002]在智慧社区建设、刑侦破案等场景中，监控视频通常是一项重要监控途径。通过监控视频可以实时监控可视环境内的一些列不确定因素引发的安全及违法问题。 [0003]但是仅仅通过视频画面在很多需要音频配套回放监控画面而处理以上问题的场景时，现阶段的监控视频往往出现了音频信号不稳定，距离监控源较远处的人声不清及环境噪音过大无法提取有用音频信号，存在大量的音频盲区，以及在视频盲区能否提取音频信号辅助判断问题等技术问题。 发明内容 [0004]本申请提供的一种监控视频的音频处理方法、装置、电子设备及介质。 [0005]本申请一些实施例提供监控视频的音频处理方法，所述方法包括： [0006]在获取到全幅监控视频时，按照阵列麦克风的排布顺序对所述全幅监控视频的画面进行划分，得到多个…	本申请提供的监控视频的音频处理方法、装置、电子设备及介质，属于音视频技术领域。所述方法包括：在获取到全幅监控视频时，按照阵列麦克风的排布顺序对所述全幅监控视频的画面进行划分，得到多个画幅视频；响应于接收到的重点选择指令，从多个所述画幅视频中确定重点选择指令所指示的重点画幅视频；基于所述重点画幅视频在所述全幅监控视频中的画幅占比，确定所述重点画幅视频中物体的画幅距离；基于所述重点画幅视频中声源物体在所述阵列麦克风中的声源分贝占比，确定所述重点画幅视频中物体的声源距离；将所述画幅距离和所述声源距离进行加权求和，得到所述物体的真实距离；输出所述阵列麦克风所采集到所述真实距离的音频数据。	CN202211741060.X
通信方法、装置、系统、存储介质及电子装置	中国电信股份有限公司卫星通信分公司	技术领域 [0001]本申请涉及通信技术领域，具体而言，涉及一种通信方法、装置、系统、存储介质及电子装置。 背景技术 [0002]随着卫星通信的大规模普及，用户呈指数级增长，基于卫星进行通信是目前通信的主要通信方法之一。但是由于卫星离地面距离很远，卫星和手机终端接收到的信号都很微弱，容易产生误码和重传，从而影响导致调制方式降阶，且很难形成多径效应，很难形成分集收益。 [0003]针对上述的问题，目前尚未提出有效的解决方案。 发明内容 [0004]本申请实施例提供了一种通信方法、装置、系统、存储介质及电子装置，以至少解决相关技术中终端基于卫星进行通信时，易产生误码和重传且不易形成分集收益的技术问题。 [0005]根据本申请实施例的一个方面，提供了一种通信方法，该方法包括：响应于终端位于重叠区域，与终端之间建立至少两条链路，其中，终端基于卫星进行通信，重叠区域包括相同卫星不同波束覆盖的重叠区…	本申请公开了一种通信方法、装置、系统、存储介质及电子装置，涉及通信技术领域。该方法包括：响应于终端位于重叠区域，与终端之间建立至少两条链路，其中，终端基于卫星进行通信，至少两条链路用于在终端的第一网络层与核心网的第二网络层之间进行数据传输；分别通过至少两条链路接收终端发送的上行数据；基于译码规则对上行数据进行译码，得到译码结果，其中，译码规则用于表示按照数据转发速率由大到小的顺序对至少两条链路中的链路进行译码；将译码结果转发至服务器。本申请解决了相关技术中终端基于卫星进行通信时，易产生误码和重传且不易形成分集收益的技术问题。	CN202211738885.6
网络带宽的预测方法及装置、非易失性存储介质	中国电信股份有限公司	技术领域 [0001]本申请涉及大数据技术领域，具体而言，涉及一种网络带宽的预测方法及装置、非易失性存储介质。 背景技术 [0002]健康码等应用程序的运行状态会直接影响到社会人民的日常生活，健康码的正常运行离不开其底层硬件如服务器、存储等设备的支持，而在这些设备的运行中，有两个指标极为重要，会间接的影响到健康码的正常使用，这两个指标就是使用带宽和每秒进行读写操作的次数。使用带宽会受到社会亮码人数情况影响，社会亮码人数越多，会使得健康码使用带宽的增加，当使用带宽达到阈值，会造成流量拥堵，影响到人们的亮码，从而影响社会秩序。而健康码使用情况会受到天气、节假日、上班高峰期等因素的影响，具有极大的不确定性，若能提前感知健康码使用高峰时的使用带宽，运维人员提前做好相关调控，根据不同情景调整健康码的使用带宽，既可以保障健康码的正常，又可以在健康码使用较少的时刻将多余的带宽给到其他设备使用，如在夜晚…	本申请公开了一种网络带宽的预测方法及装置、非易失性存储介质。其中，该方法包括：根据多个标准带宽数据对应的多个聚类中心，对多个标准带宽数据进行聚类，得到多个聚类结果；根据多个预测带宽数据对应的多个预测时间序列与多个聚类中心的关系，确定多个预测带宽数据各自所属的聚类结果；根据多个预测带宽数据各自所属的聚类结果，利用训练好的神经网络模型对多个预测带宽数据的网络带宽进行预测，得到网络带宽的预测结果。本申请解决了由于现有技术无法对应用程序的网络带宽进行预测造成的网络带宽利用率低下的技术问题。	CN202211734633.6
存储资源的调度方法、装置、电子设备及存储介质	中国电信股份有限公司	技术领域 [0001]本发明涉及显存超分技术领域，具体而言，涉及一种存储资源的调度方法、装置、电子设备及存储介质。 背景技术 [0002]图形处理器(Graphics&nbsp;Processing&nbsp;Unit简称GPU)可以在有限的物理GPU中提供了多任务的算力环境，在一个GPU虚拟化系统中，会创建多个任务，但是，这些算力任务使用有限的GPU资源。 [0003]现代物理显存的容量无法满足应用程序对显存需求的增长速度，对于应用程序来说显存还是会存在不够用的情况，特别是在GPU虚拟化的环境中，随着虚拟化数量的增加，物理显存已经无法满足虚拟化任务对显存的需求。由于显存是加载运行进程的代码和数据的存储，不能像CPU一样通过调度来按时间划分来使用，因此虚拟化环境只能在空间上划分显存并将其分配给每个任务使用，随着任务数量的增加，可用显存的大小会减少，最后物理显存不足导致无法再创建任务。 […	本发明公开了一种存储资源的调度方法、装置、电子设备及存储介质。其中，该方法包括：监测到前端应用发起的资源申请请求，其中，资源申请请求用于申请存储空间，且资源申请请求携带了申请量；响应于资源申请请求，基于资源申请请求携带的申请量判断在物理显存或内存中申请存储资源；将申请到的存储资源返回给前端应用进行使用。本发明解决了相关技术中对显存的利用率较低的技术问题。	CN202211732417.8
地空通信ATG终端调整配置信息的处理方法及装置	中国电信股份有限公司卫星通信分公司	技术领域 [0001]本发明涉及无线通信领域，具体而言，涉及一种地空通信ATG终端调整配置信息的处理方法及装置。 背景技术 [0002]随着5G部署的逐步推广成熟，对于地面移动通信覆盖“盲区”——海洋、沙漠、高山野外以及航空飞行器上的覆盖逐渐也纳入了第三代合作伙伴计划(3rd&nbsp;GenerationPartnership&nbsp;Project，简称为3GPP)研究和市场的考虑。在Rel-15和Rel-16，无线电解入网(RAN)侧聚焦于NTN进行了两个版本的研究，终于在Rel-17的完成了第一个3GPP&nbsp;RAN侧支持非地面网络(Non-Terrestrial&nbsp;Network，简称为NTN)的标准版本，主要还是基于5G网络框架结构针对低轨卫星与地面手机直连的场景。当前3GPP标准化的NTN频段仅为L频段(1.6G)和S频段(2G)，并针对NTN的射频指标分配…	本发明公开了一种地空通信ATG终端调整配置信息的处理方法及装置。其中，该方法包括：获取网络端设备发出的第一批系统消息，其中，第一批系统信息用于确定网络端设备是否允许ATG终端接入；基于第一批系统消息确定网络端设备的实体提供服务的服务类型和实体对应的终端信息，其中，终端信息用于表征网络端设备的所需终端的能力；基于服务类型和终端信息，获取ATG终端的配置调整信息，其中，配置调整信息至少包括来自实体的配置信息和/或调整信息；基于配置调整信息，对ATG终端的原始配置信息进行调整，得到ATG终端的目标配置信息。本发明解决了ATG场景下，地面网络无法对航空器上的用户进行有效覆盖的技术问题。	CN202211732347.6
集群主机的配置方法、装置、电子设备及存储介质	中国电信股份有限公司	技术领域 [0001]本申请属于互联网技术领域，尤其涉及一种集群主机的配置方法、装置、电子设备及存储介质。 背景技术 [0002]Kafka是一个分布式消息中间件。作为一款常用分布式消息队列中间件，Kafka被广泛应用于日志聚合、流处理、事件采集等场景中。 [0003]为了保障生产系统的稳定性和高性能，目前，运维人员需要手动进行生产消费测试并进行参数调试，这样会耗费大量的时间，同时，参数调试需要运维人员深入理解Kafka底层原理，对运维人员的技术水平有较高的要求，而且人工操作容易出错。由此，集群主机的配置效率低。 发明内容 [0004]本申请实施例提供一种集群主机的配置方法、装置、设备及存储介质，能够解决目前集群主机的配置效率低的问题。 [0005]第一方面，本申请实施例提供一种集群主机的配置方法，该方法包括： [0006]获取待配置的目标集群主机的主机信息； [0007]根据主机信息，…	本申请实施例公开了一种集群主机的配置方法、装置、电子设备及存储介质，该方法包括：获取待配置的目标集群主机的主机信息；根据主机信息，确定服务器操作系统参数对应的目标操作系统参数值，服务器操作系统参数至少包括：内核参数和服务器操作系统子参数；根据主机信息，确定Kafka服务配置参数对应的目标服务配置参数值，Kafka服务配置参数至少包括：套接字相关参数、Kafka服务配置子参数和刷盘相关配置参数；远程连接目标集群主机，基于目标操作系统参数值配置目标集群主机的服务器操作系统参数，以及基于目标服务配置参数值配置目标集群主机的Kafka服务配置参数。	CN202211733486.0
一种光缆交接箱的检测方法、装置、设备及存储介质	中国电信股份有限公司	技术领域 [0001]本发明涉及通信技术领域，特别是涉及一种光缆交接箱的检测方法、装置、设备及存储介质。 背景技术 [0002]无源光网络是当前宽带接入网最主要的承载方式，且光缆交接箱作为无源光网络中核心的无源设施，其承载着用户光信号分配、路由跳接以及转接等重要功能。因此，对所述光缆交接箱的维护和检测显得尤为重要。 [0003]但是，现有技术中对光缆交接箱的检测，往往通过维护人员在现场目测，并形成对应的纸质记录。这种方式不仅费时费力，还降低了检测效率。 发明内容 [0004]鉴于上述问题，提出了本发明，以便提供一种克服上述问题或者至少部分地解决上述问题的光缆交接箱的检测方法、装置、设备及存储介质。 [0005]基于本发明的第一方面，提供了一种光缆交接箱的检测方法，所述方法包括： [0006]获取包含有光缆交接箱的各检测部位的多张检测图像，各检测图像中所包含的检测部位不同，所述检测部位包括…	本发明公开了一种光缆交接箱的检测方法、装置、设备及存储介质。本发明首先获取包含有光缆交接箱的各检测部位的多张检测图像，各检测图像中所包含的检测部位不同，检测部位包括防尘帽、孔洞以及尾纤。然后将包含有防尘帽的检测图像，输入到第一检测模型中进行第一特征检测，确定出防尘帽的分布特征信息。接着将包含有孔洞的检测图像，输入到第二检测模型中进行第二特征检测，确定出孔洞的封堵特征信息。再将包含有尾纤的检测图像，输入到第三检测模型中进行第三特征检测，确定出尾纤的走线特征信息。最后依据特征信息，生成光缆交接箱的检测结果。从而根据多个模型的自动检测，生成光缆交接箱的巡检记录，提高检测效率。	CN202211733552.4
网络环境中行为数据的处理、装置、电子设备和存储介质	中国电信股份有限公司	技术领域 [0001]本发明涉及数据处理领域，具体而言，涉及一种网络环境中行为数据的处理、装置、电子设备和存储介质。 背景技术 [0002]目前，对于网络环境中不同环境状态下对应的行为数据，通常是采用监督式学习，根据已有的评估策略来对行为数据进行评估的，但是监督式学习对行为数据的依赖性过大，如果出现了数据缺失的情况，就不能再准确的得到对行为数据的评估结果。 [0003]针对上述的问题，目前尚未提出有效的解决方案。 发明内容 [0004]本发明实施例提供了一种网络环境中行为数据的处理、装置、电子设备和存储介质，以至少解决相关技术中对行为数据的处理评估的效果差的技术问题。 [0005]根据本发明实施例的一个方面，提供了一种网络环境中行为数据的处理方法，包括：采用逆向强化学习模型对专家用户的行为数据进行学习训练，获取多种评价函数，其中，专家用户的行为数据为标识为标准行为的样本；采用深度神经网络…	本发明公开了一种网络环境中行为数据的处理、装置、电子设备和存储介质。其中，该方法包括：采用逆向强化学习模型对专家用户的行为数据进行学习训练，获取多种评价函数；采用深度神经网络模型表征不同的环境状态与对应的评价函数之间的映射关系，并从多个评价函数中确定目标评价函数；对目标评价函数的行为数据进行评估。本发明解决了相关技术中对行为数据的处理评估的效果差的技术问题。	CN202211733398.0
设备位置的纠偏方法、装置、存储介质及电子设备	中国电信股份有限公司	技术领域 [0001]本发明涉及计算机技术领域，具体而言，涉及一种设备位置的纠偏方法、装置、存储介质及电子设备。 背景技术 [0002]随着社会的进步和时代的发展，人们对于建筑物位置、设备位置等各类实体位置的准确性要求越来越高，例如，运营商需要掌握IT设备、设施、光缆等实体的准确位置来支撑业务的发展。目前，由于人工绘制设备定位图或其他因素会导致设备位置出现偏差，即设备在设备定位图上的位置与现场实际的位置不符，从而给业务的发展带来不利的影响，因此，需要对设备的位置进行纠偏。通常，相关技术中采用人工对位置不准确的设备进行纠偏的方式，存在纠偏效率低的问题，不利于对设备的排除故障处理等业务的开展。 [0003]针对上述的问题，目前尚未提出有效的解决方案。 发明内容 [0004]本发明实施例提供了一种设备位置的纠偏方法、装置、存储介质及电子设备，以至少解决现有技术中人工对位置不准确的设备进行纠偏存…	本发明公开了一种设备位置的纠偏方法、装置、存储介质及电子设备。其中，该方法包括：获取待纠偏设备的设备数据；根据设备数据，生成目标图层，其中，目标图层用于展示待纠偏设备的位置和走向；响应目标对象通过目标控件对目标图层触发的操作指令，并获取操作指令对应的操作信息，其中，操作指令为以下之一：点选操作、框选操作、圆形选择操作、多边形选择操作；根据操作信息和目标归属关系数据，对待纠偏设备进行位置纠偏处理。本发明解决了现有技术中人工对位置不准确的设备进行纠偏存在纠偏效率低的技术问题。	CN202211733551.X
撞库攻击检测方法及装置、电子设备、存储介质	中国电信股份有限公司	背景技术 [0002]随着互联网技术的成熟以及相关应用的迅速推广，大众日常生活与互联网的关系愈加密切，给人们带来便利的同时，也增加了用户隐私数据暴露的风险，其中涉及用户相关重要网站的账号密码信息会被不法分子关注甚至是窃取，网络上的撞库攻击尤为典型。 [0003]撞库是指撞库攻击组织通过收集互联网已泄露的用户和密码信息，生成对应的字典表，尝试批量登录其他网站后，得到一系列可以登录的用户。很多用户在不同网站使用的是相同的帐号密码，因此撞库攻击组织可以通过获取用户在A网站的账户从而尝试登录B网站，这就可以理解为撞库攻击。 [0004]目前，对于单个源网络地址(Internet&nbsp;Protocol，IP)，撞库攻击组织采用“固定密码+用户名遍历”的方式，该场景下可以通过对源IP请求速率、认证结果进行监测，检测出撞库攻击组织。但是，撞库攻击组织通常采用大型IP地址池代理，地址池的范围成千上…	本公开提供了一种撞库攻击检测方法及装置、电子设备、存储介质，涉及网络安全技术领域。该撞库攻击检测方法包括：获取网络访问认证失败的网络访问日志；基于所述网络访问日志构建网络访问行为复杂网络；通过所述网络访问行为复杂网络进行撞库攻击检测，确定发起撞库攻击行为的撞库攻击组织。本公开实施例的技术方案能够有效提升撞库攻击行为检测结果的准确性，提高撞库攻击行为的检测效率。	CN202211738860.6
印章识别方法、装置、计算机可读存储介质及计算机设备	中国电信股份有限公司	技术领域 [0001]本发明涉及图像识别领域，具体而言，涉及一种印章识别方法、装置、计算机可读存储介质及计算机设备。 背景技术 [0002]在相关技术中，为了解决由行政审批人员对证明材料是否加盖企业印章以及对企业印章内容进行人工审核，而造成的人工审核时间成本高、人力成本高的问题，通常采用“印章文本检测+文本校正+文本识别”的多模型级联识别方法，或采用对印章进行端到端检测识别方法，但前者由于采用级联系统会造成较严重的误差累计问题，从而导致印章识别准确率降低，而后者的模型训练需要采用大量的训练数据，且容易出现过拟合，同时该方法也无法提供每个文本行的位置信息。 [0003]因此，在相关技术中，存在难以高效、准确地对文本进行印章识别的技术问题。 [0004]针对上述的问题，目前尚未提出有效的解决方案。 发明内容 [0005]本发明实施例提供了一种印章识别方法、装置、计算机可读存储介质及计算机设备…	本发明公开了一种印章识别方法、装置、计算机可读存储介质及计算机设备。其中，该方法包括：确定目标文本中的印章图像区域以及印章图像区域中的文字检测窗口，其中，文字检测窗口沿印章图像区域的边缘，按照预定步长，预定尺寸变化规律和预定倾斜角度变化规律进行移动；在文字检测窗口移动过程中，对文字检测窗口内的区域进行关键字识别，得到关键字识别结果；基于关键字识别结果，对文字检测窗口进行标记；在文字检测窗口结束移动后，根据文字检测窗口的标记情况，从印章图像区域中确定目标识别区域；对目标识别区域进行识别，得到目标文本的印章识别结果。本发明解决了难以高效、准确地对文本进行印章识别的技术问题。	CN202211720150.0
一种设备活跃度的统计方法、装置、电子设备和存储介质	中国电信股份有限公司	技术领域 [0001]本发明涉及数据处理的技术领域，特别是涉及一种设备活跃度的统计方法、装置、电子设备和存储介质。 背景技术 [0002]接入互联网的医疗设备会周期性地上报状态数据到服务端，或者服务端会定期的下发数据到设备，该设备便可以被定义为当日活跃设备。 [0003]现在亟需一种稳定可靠的统计方法来统计活跃医疗设备数量并且加以分析。其中活跃度的定义为与云端服务通信的频率，频率越高，则认为该设备越活跃。 [0004]然而，接入物联网平台的医疗设备数目会日益增多，而且其上报数据的频率也成倍增长。大量智能医疗设备连续不断地与云端服务器通信时，如何实时且精准的统计出每日活跃的设备量，成了亟需解决的问题之一。 [0005]现有技术中统计医疗设备上报的方法大部分都是采用单进程进行统计，如果通信的数据流量较大，会需要缓存一段时间的上报计数，由于数据量较大，内存会不堪重负。 [0006]另外一小部分…	本发明实施例提供了一种设备活跃度的统计方法、装置、电子设备和存储介质，该方法包括：获取针对目标设备上报的目标活跃度统计信息，并确定目标设备对应的目标设备标识信息；目标设备标识信息对应一目标进程标识信息；确定与目标进程标识信息对应的目标进程；通过目标进程，在预设数据库中基于目标活跃度统计信息对目标设备的活跃度进行统计。通过本发明实施例，实现了多设备的活跃度的统计；且预先为设备设置一固定的进程，并始终调用这一固定的进程来处理该设备上报的数据，避免了在对设备的活跃度进行统计的时候，因为出现数据重复的问题，而导致活跃度统计不准确的问题。	CN202211729765.X
网关指令的转换方法、装置及电子设备	中国电信股份有限公司	技术领域 [0001]本申请涉及智能设备控制领域，具体而言，涉及一种网关指令的转换方法、装置及电子设备。 背景技术 [0002]当前酒店住宿行业主流智能客控厂家及行业集成商均是单兵作战开拓市场，未形成标准化产品，各智控厂家均制定一套自有的网关对接协议以及设备指令体系，作为客控平台引入多家设备厂家时，需和各厂家做全流程对接开发，工作量大，且无法对不同设备的指令体系做到统一的管理。 [0003]针对上述的问题，目前尚未提出有效的解决方案。 发明内容 [0004]本申请实施例提供了一种网关指令的转换方法、装置及电子设备，以至少解决现有技术中各智控厂家均制定一套自有的网关对接协议以及设备指令体系，使用多个厂家生产的设备时，无法对不同设备的指令体系做到统一管理的技术问题。 [0005]根据本申请实施例的一个方面，提供了一种网关指令的转换方法，包括：从消息集群中获取目标账户通过终端设备发送的控制指令…	本申请公开了一种网关指令的转换方法、装置及电子设备。其中，该方法包括：从消息集群中获取目标账户通过终端设备发送的控制指令，其中，控制指令用于控制智能设备；依据控制指令中的标识信息，确定与标识信息对应的报文模板，其中，标识信息用于表示待控制设备的设备生产商；依据报文模板，将控制指令转换成目标数据报文，其中，目标数据报文为设备生产商所对应的网关设备支持的数据格式的报文；将目标数据报文下发给与标识信息对应的网关设备。本申请解决了现有技术中各智控厂家均制定一套自有的网关对接协议以及设备指令体系，使用多个厂家生产的设备时，无法对不同设备的指令体系做到统一管理的技术问题。	CN202211732257.7
一种基于DPP协议的组网验证方法、装置、设备和介质	中国电信股份有限公司	技术领域 [0001]本发明涉及网络技术与安全领域，特别涉及一种基于DPP协议的组网验证方法、装置、设备和介质。 背景技术 [0002]随着物联网产业的持续发展，越来越多的智能电子产品实现了用无线网络来本地数据通讯或连接互联网。利用DPP(device&nbsp;provision&nbsp;protocol,设备提供协议)协议通过扫描二维码可将不同的设备(如，手机、路由器等)快速加入到网络中。 [0003]但在实际应用中，存在大量二维码被覆盖、涂改或通过诱导方式引导用户扫码的情况，用户可能在未感知的情况下将设备连入到一个非安全的网络中，存在安全隐患。 发明内容 [0004]鉴于上述问题，本发明实施例提供了一种基于DPP协议的组网验证方法、装置、设备和介质，以便克服上述问题或者至少部分地解决上述问题。 [0005]本发明实施例的第一方面，公开了一种基于DPP协议的组网验证方法，应用于配置…	本发明实施例提供了一种基于DPP协议的组网验证方法、装置、设备和介质，所述方法包括：对待接入网络的设备进行DPP协议鉴权流程；在所述待接入网络的设备的DPP协议鉴权流程通过的情况下，向所述待接入网络的设备发送pin码；接收所述待接入网络的设备发送的针对所述pin码的第一确认信息；响应于所述第一确认信息，进行DPP协议的后续流程，与所述待接入设备之间进行第一配置交互，所述第一配置交互用于将所述待接入设备接入网络。在本发明实施例中，相较于传统基于DPP协议接入网络的方式，该方法通过使用pin码交换和确认的验证方式，在设备连接网络的过程中增加了组网验证功能，避免未确认的网络环境带来的不安全因素，提高了网络连接的安全性。	CN202211733655.0
湖仓一体系统	中国电信股份有限公司	技术领域 [0001]本发明涉及互联网技术领域，尤其涉及一种湖仓一体系统。 背景技术 [0002]为了研究数据之间的关系，挖掘数据隐藏的价值，需要将数据进行“开采/储存”即数据的收集储存，其次进行“精炼”即数据的挖掘和分析，最终实现数据创造更多价值。数据仓库的作用能实现跨业务条线、跨系统的数据整合，为管理分析和业务决策提供统一的数据支持。企业通常依靠昂贵且私有的本地数据仓库解决方案来存储和分析数据，由于模型范式的要求，底层数据无法做到多样变化，导致企业业务不能随意变迁。 [0003]同时随着互联网/移动互联网的爆发，数据量从TB到PB到EB级，数据类型更是涵盖结构化数据、非结构化数据、半结构化数据，并且用户对地域性、及时性的要求愈发苛刻，使得传统的数据仓库方案需要更新，催生了数据湖技术。 [0004]数据湖是一个存储企业各种各样原始数据的大型仓库，可供数据存取、处理、分析以及传输，可看作…	本发明实施例提供了一种湖仓一体系统，该系统包括：存储计算模块，所述存储计算模块包括：计算单元和湖仓统一存储单元；所述湖仓统一存储单元是将数据仓库和数据湖融合后形成的，用于进行数据存储；所述计算单元用于进行数据计算。上述方案，能够实现计算资源和存储资源的分离，快速按需为用户提供计算服务或者存储服务，打造储算分离的存储计算环境，使系统能够扩展到更大规模的并发能力和数据容量，有效降低了能耗。	CN202211736751.0
数据监测方法、装置、电子设备及非易失性存储介质	中国电信股份有限公司	技术领域 [0001]本申请涉及数据监测技术领域，具体而言，涉及一种数据监测方法、装置、电子设备及非易失性存储介质。 背景技术 [0002]随着智慧消防理念的不断深入，各重点单位、场所安装的智能消防设备也越来越多，但对众多智能联网设备所上传的运行、报警、故障等海量数据进行大规模复杂数据的存储和计算，实现对消防设备的动态信息进行实时监测，对于各消防部门做警情研判和火灾事故调查，及企业消防安全进行日常的运维以及发生火灾时能及时响应是非常关键的。然而，由于目前对于智能消防设备上传的海量数据无法进行合理存储和高效分析，造成消防隐患和警情发现效率不高等问题。 [0003]针对上述的问题，目前尚未提出有效的解决方案。 发明内容 [0004]本申请实施例提供了一种数据监测方法、装置、电子设备及非易失性存储介质，以至少解决由于目前对于智能消防设备上传的海量数据无法进行合理存储和高效分析，造成的消防隐患和…	本申请公开了一种数据监测方法、装置、电子设备及非易失性存储介质。其中，该方法包括：确定原始数据对应消防设备的设备类型，以及与设备类型对应的解析规则，其中，原始数据为消防设备上传的实时数据；依据解析规则，解析原始数据，得到目标数据，其中，目标数据用于表征消防设备的运行状态；按照不同时间维度对目标数据进行统计分析，生成目标报表，并依据目标报表，预测消防设备是否存在故障隐患；在预测消防设备存在故障隐患或检测到目标数据中存在异常数据的情况下，发送告警信息至与消防设备对应的移动终端。本申请解决了由于目前对于智能消防设备上传的海量数据无法进行合理存储和高效分析，造成的消防隐患和警情发现效率不高的技术问题。	CN202211743276.X
基于哈希算法的内存结构持久化方法、装置、设备及介质	中国电信股份有限公司	技术领域 [0001]本公开涉及数据处理技术领域，尤其涉及一种基于哈希算法的内存结构持久化方法、装置、设备及介质。 背景技术 [0002]对于如今大规模、高性能的计算机系统，基于键值对(k-v)的数据结构发挥着重要作用，HashMap是其典型代表，它能提供O(1)级别的查询时间复杂度。 [0003]在一些典型应用中，HashMap中的数据不能丢失，需要持久化存储。如果HashMap的数据经常发生变动，还需要不停地进行持久化，并且在系统启动时，能将持久化的数据快速地恢复为HashMap以支撑上层业务快速查询。 [0004]相关技术中，可以直接使用Java原生的序列化方式将HashMap对象序列化到磁盘上，但是如果HashMap的k-v键值对非常多，达到千万量级时，这种(反)序列化方式非常缓慢，超出一般系统的要求。 [0005]需要说明的是，在上述背景技术部分公开的信息仅用于加强对本公开的背…	本公开提供了一种基于哈希算法的内存结构持久化方法、装置、设备及介质，涉及数据处理技术领域。该方法包括：将基于哈希算法的内存结构HashMap分成多个子HashMap，每个子HashMap对应一个用于保存键值对的文件；使用内存映射，将每个子HashMap对应的文件映射到页高速缓冲存储器中。根据本公开实施例，能够充分利用内存映射的优势，将HashMap的数据实时新增到页高速缓冲存储器中，有效保障数据的安全性。	CN202211727688.4
软件开发工具包的集成方法及装置、非易失性存储介质	中国电信股份有限公司	技术领域 [0001]本申请涉及移动应用技术领域，具体而言，涉及一种软件开发工具包的集成方法及装置、非易失性存储介质。 背景技术 [0002]当前常见的移动端软件开发工具包集成需要依靠集成文档，按照文档流程一步步在项目中添加代码，在软件开发工具包接入步骤较多的情况下很容易漏掉某个环节，或者修改错误导致整个软件开发工具包集成失败。由于步骤繁多，在出现问题时很难去定位问题。另外，当前常见软件开发工具包监控指定场景比如登录、注册等，需要开发人员在指定业务场景下主动调用软件开发工具包中的方法进行统计上报，这就使得某些业务场景的定制化统计上报变得更为复杂。 [0003]针对上述的问题，目前尚未提出有效的解决方案。 发明内容 [0004]本申请实施例提供了一种软件开发工具包的集成方法及装置、非易失性存储介质，以至少解决由于现有技术中对软件开发工具包的集成过程比较复杂造成的在软件开发工具包集成过程中易…	本申请公开了一种软件开发工具包的集成方法及装置、非易失性存储介质。其中，该方法包括：获取应用程序对应的多个软件开发工具包，并确定应用程序对应的目标脚本；在目标目录下执行目标脚本；在运行目标脚本过程中，将目标文件和代码语句插入应用程序的项目文件中，以集成多个软件开发工具包。本申请解决了由于现有技术中对软件开发工具包的集成过程比较复杂造成的在软件开发工具包集成过程中易出现错误的技术问题。	CN202211732283.X
关键对象的确定方法，装置，存储介质以及电子设备	中国电信股份有限公司	技术领域 [0001]本申请涉及大数据领域，具体而言，涉及一种关键对象的确定方法，装置，存储介质以及电子设备。 背景技术 [0002]主动营销场景中存在对于一个客户名下关联多个实际使用用户的情景，即产品登记的用户联系人不一定是能否决定变更产品的关键决策人，或者不是产品的主要使用者或决策影响人，会导致营销成功率不高。 [0003]针对上述的问题，目前尚未提出有效的解决方案。 发明内容 [0004]本申请实施例提供了一种关键对象的确定方法，装置，存储介质以及电子设备，以至少解决相关技术中主动营销场景下确定的关键决策人不准确造成的营销成功率低下，人力成本以及营销渠道成本较高的技术问题。 [0005]根据本申请实施例的一个方面，提供了一种关键对象的确定方法，包括：获取目标集合的目标信息，其中，目标信息包括：各个目标对象的特征信息以及行为信息；根据目标信息生成目标集合对应的加权有向图；确定加权有向…	本申请公开了一种关键对象的确定方法，装置，存储介质以及电子设备。其中，该方法包括：获取目标集合的目标信息，其中，目标信息包括：各个目标对象的特征信息以及行为信息；根据目标信息生成目标集合对应的加权有向图；确定加权有向图中各个目标对象之间的链接权重以及各个目标对象自身对应的第一权重；根据链接权重以及第一权重确定各个目标对象的影响力指标，根据各个目标对象的影响力指标确定关键对象。本申请解决了相关技术中主动营销场景下确定的关键决策人不准确造成的营销成功率低下，人力成本以及营销渠道成本较高的技术问题。	CN202211733042.7
一种人流量统计的方法、装置、设备和存储介质	中国电信股份有限公司	技术领域 [0001]本发明涉及人流量统计技术领域，特别是涉及一种人流量统计的方法、装置、设备和存储介质。 背景技术 [0002]随着人工智能技术和视频监控的普及，基于视频监控的智能分析应用日益增多和广泛应用，客流统计作为一种视频监控的智能分析应用，其统计方法一般通过在一段时间内对待检测图像进行多次计数，会出现重复统计人流量而造成的误差问题。 发明内容 [0003]鉴于上述问题，提出了本发明实施例以便提供一种克服上述问题或者至少部分地解决上述问题的一种人流量统计的方法、装置、设备和存储介质。 [0004]为了解决上述问题，本发明实施例公开了一种人流量统计的方法，所述方法包括： [0005]获取预设时间段的视频数据； [0006]按照预设抽帧率对所述视频数据抽帧，得到多帧图像； [0007]按照时间先后顺序，将所述多帧图像存入图像数据库中； [0008]判断存入顺序相邻的两帧图像之间的相似…	本发明实施例提供了一种人流量统计的方法、装置、设备、存储介质，该方法包括：获取预设时间段的视频数据；按照预设抽帧率对视频数据抽帧，得到多帧图像；按照时间先后顺序，将多帧图像存入图像数据库中；判断存入顺序相邻的两帧图像之间的相似度是否小于预设相似度；若相邻的两帧图像之间的相似度小于预设相似度，则对顺序在后的图像进行人脸识别，得到对应的人脸数量；将根据预设时间段的多帧图像识别得到的人脸数量相加，得到视频数据对应的人流量。本发明通过在对图像进行识别之前，判断相邻的两帧图像之间的相似度，在相似度小于预设相似度时，才对顺序在后的图像进行人脸识别，减少了对多帧图像的重复识别，提高了人流量的统计精确度。	CN202211733480.3
一种传输线的阻抗调节方法、装置、电子设备和存储介质	中国电信股份有限公司	技术领域 [0001]本发明涉及天线的技术领域，特别是涉及一种传输线的阻抗调节方法、装置、电子设备和存储介质。 背景技术 [0002]在通讯系统中，为了让发射源的传导功率通过天线最大化的辐射到自由空间，就要保证发射源的输出阻抗与天线的阻抗共轭匹配。 [0003]天线阻抗除了与天线本身的结构形式和外形尺寸、天线的工作频率相关外，还与所处的外部环境有关；外部环境变化导致的天线阻抗变化会导致通信系统的失配，从而拉升通信系统的误码率，解决此问题的技术方案是自适应匹配网络。然而，现阶段自适应匹配网络需要部署有阻抗检测器，成本较大。 发明内容 [0004]鉴于上述问题，提出了以便提供克服上述问题或者至少部分地解决上述问题的一种传输线的阻抗调节方法、装置、电子设备和存储介质，包括： [0005]一种传输线的阻抗调节方法，所述方法包括： [0006]获取目标传输线上多个目标点位的电压； [0007]根据…	本发明实施例提供了一种传输线的阻抗调节方法、装置、电子设备和存储介质，该方法包括：获取目标传输线上多个目标点位的电压；根据多个目标点位的电压，确定各目标点位对应的目标反射系数；根据各目标点位对应的目标反射系数，对目标传输线的阻抗进行调节。通过本发明实施例，实现了无需阻抗检测器也能进行天线的传输线的阻抗调节，降低了调节的成本。	CN202211738985.9
一种针对室内网络的检测方法、装置、电子设备和介质	中国电信股份有限公司	技术领域 [0001]本发明涉及检测的技术领域，特别是涉及一种针对室内网络的检测方法、装置、电子设备和介质。 背景技术 [0002]三大运营商均采用AGPS(Assisted&nbsp;Global&nbsp;Positioning&nbsp;System，辅助全球卫星定位系统)MR(Measurement&nbsp;Report，测量报告)进行全网网络无线覆盖质量评估。 [0003]已建设的无源室内分布系统中，主要采用传统的信源，合路器，无源器件(耦合器、功分器等)，馈线及天线组成，为解决建设成本，还会引入直放站进行覆盖方位扩容。 [0004]而故障监控系统只能监控到信源，信源之下的直放站、合路器、天线等均不能有效被监控，导致这些器件出现故障无法及时被发现，从而引发用户投诉的问题频繁发生，通常只能采用人工巡检的方式进行隐患排除，而人工巡检的时效性差，成本高长期制约着室分系统的故障监控。…	本发明实施例提供了一种针对室内网络的检测方法、装置、电子设备和介质，该方法包括：获取连接室内不同位置部署的宽带的终端设备所上报的测量报告；测量报告包括终端设备连接的服务小区和邻小区的第一物理小区标识；获取各宽带的宽带位置，以及各宽带位置对应的室内网络信息；室内网络信息包括宽带位置对应的服务小区和邻小区的第二物理小区标识；根据第一物理小区标识和第二物理小区标识，生成针对室内网络的检测信息。通过本发明实施例，实现了结合终端设备在连接宽带时上报的测量报告和宽带位置对应的物理小区标识来对室内网络进行检测；从而实现自动对室内网络进行检测，提高了室分系统故障的监控的效率，且降低了室分系统故障的监控的成本。	CN202211729772.X
数据传输方法、装置、电子设备及存储介质	中国电信股份有限公司	技术领域 [0001]本发明涉及数据安全技术领域，特别是涉及一种数据传输方法、一种数据传输装置、相应的一种电子设备以及相应的一种计算机可读存储介质。 背景技术 [0002]在对网络数据进行传输的过程中，通常在一方面可以采用对各种敏感信息尽可能地采用方便易用的加密技术，以大大提高网络系统安全性；在另一方面，通过对所传输的互联网数据进行实时监测，例如利用区块链技术本身具有不可篡改和不可撤销性对数据安全进行判定，又例如通过对周围环境信息进行收集监测周围环境对数据安全的影响等。 [0003]然而，上述相关的数据传输技术中，缺乏对数据传输人员运动的危险监测，难以保证数据传输过程的整体安全性。 发明内容 [0004]鉴于上述问题，提出了本发明实施例以便提供一种克服上述问题或者至少部分地解决上述问题的一种数据传输方法、一种数据传输装置、相应的一种电子设备以及相应的一种计算机可读存储介质。 [0005]…	本发明实施例提供了数据传输方法、装置、电子设备及存储介质，所述方法包括：在对数据进行传输的过程中，接收内部传输数据并采集传输数据中针对传输人员的图像信息；获取安全识别模型；安全识别模型基于传输人员对设备造成影响数据与传输数据中图像信息的异常情况的关联性训练生成；基于安全识别模型对内部传输数据和图像信息进行监测，生成告警信息。通过对内部数据传输安全和传输数据中的相关图像信息的实时监测，当检测出内部数据传输和传输人员运动存在安全危险时，能够基于告警信息发出警报，避免发生数据泄露，且更加全面地对数据传输过程进行实时监测，提高网络系统的关联性以及安全性，大大提高网络系统的安全性。	CN202211733707.4
报文发送方法、系统、装置、设备及存储介质	中国电信股份有限公司	背景技术 [0002]基于IPv6的段路由(Segment&nbsp;Routing&nbsp;IPv6，SRv6)，顾名思义即为一段一段的路由转发，是基于源路由的理念而设计，SRv6通过在IPv6报文中插入一个路由扩展头(Segment&nbsp;Routing&nbsp;Header，SRH)，在SRH中压入一个显式的IPv6地址栈，并由中间节点不断的进行更新目的地址和偏移地址栈的操作来完成逐跳转发，类似于MPLS的转发过程。 [0003]在SRv6的传输过程中，由于需要获知用于传输的每一个节点，基于每一个节点信息配置BSID信息，导致基于SRv6的报文传输较为繁琐。 发明内容 [0004]本公开提供一种报文发送方法、系统、装置、设备及存储介质，至少在一定程度上克服了当前基于SRv6报文传输较为繁琐的问题。 [0005]本公开的其他特性和优点将通过下面的详细描述变得显然，或部分地通过…	本公开提供了一种报文发送方法、系统、装置、设备及存储介质，通过获取报文发送的源节点信息以及末节点信息，然后根据源节点信息以及末节点信息确定位于源节点与末节点之间的全部报文发送路径。然后给予报文发送路径确定合并节点以及分裂节点，然后基于合并节点以及分裂节点的标识为报文配置对应的BSID。由此可以使得报文可以基于BSID确定报文通过的路径，本公开提高了报文发送的效率。	CN202211734597.3
安全异常业务的处理方法、装置、电子设备和存储介质	中国电信股份有限公司	技术领域 [0001]本发明涉及计算机技术领域，特别是涉及一种安全异常业务的处理方法、一种安全异常业务的处理装置、一种电子设备和一种计算机可读存储介质。 背景技术 [0002]随着SRv6(Segment&nbsp;Routing&nbsp;IPv6，基于IPv6转发平面的段路由)网络规模的日益增长，用户业务安全问题日益突出。然而，传统的防火墙、IDS(Intrusion&nbsp;DetectionSystem，入侵检测系统)、IPS(Internet&nbsp;Protocol&nbsp;Suite，互联网协议群)、NDR(NetworkData&nbsp;Reduction，网络数据整理)在规模化网络的接入层面需要用户自己大量的投入，无论是技术、人力、财力方面都有着较高的成本。 发明内容 [0003]鉴于上述问题，提出了本发明实施例以便提供一种克服上述问题或者至少部分地解决上述问题…	本发明实施例提供了一种安全异常业务的处理方法、装置、电子设备和存储介质，通过将安全网关接入SRv6路由转发网络，在用户使用SRv6路由转发业务时，获取业务信息；根据业务信息，对路由转发业务进行安全分析，确定路由转发业务是否为安全异常业务；若路由转发业务为安全异常业务，则对安全异常业务进行风险等级打标，确定安全异常业务的安全转发风险等级；根据安全异常业务的安全转发风险等级，将安全异常业务转发至异常业务系统进行处理，从而使得安全网关在遇到安全问题时，第一时间将业务进行风险打标并转发至指定区域或系统，做到安全、隔离、有效，有利于提高SRV6用户业务级的安全保障。	CN202211738332.0
一种基于SIM卡的验证方法、装置、设备及介质	中国电信股份有限公司	技术领域 [0001]本申请涉及数据安全领域，具体涉及一种基于SIM卡的验证方法、装置、设备及介质。 背景技术 [0002]近年来，由于短信验证码在使用过程中的方便快捷，短信验证码被广泛应用于网站帐号验证、app验证、产品会员验证、金融支付等多种场景，而当前主流的短信验证码应用的模式是由短信验证码服务商提供的短信验证码，再在现有软件或网站上进行短信验证码接口的对接。 [0003]在这种应用模式下，存在平台侧短信接口暴露、短信验证码被窃取后用于非法途径的风险；其次，在通信领域，短信验证码本身不是保障型业务，在短信验证码网关发送数量巨大的时候需要排队等待，导致无线端拥挤、手机状态异常等问题；以及，APP本身使用的短信验证码发送通道也可能会出现拥塞，造成验证码延迟；再者，由于通信运营商异常名单功能和用户自身对来自端口的消息发布的阻断，也会导致短信验证码无法收到的情形，造成用户无法及时有效地进行…	本申请实施例提供了一种基于SIM卡的验证方法、装置、设备及介质，该方法包括：在当前业务需要验证时，获取平台端发送的认证请求，并根据认证请求，触发SIM卡硬件设备生成验证码；基于验证码，触发SIM卡应用生成弹窗，并加载弹窗；在用户将验证码输入至弹窗后，触发SIM卡硬件设备对验证码进行验证，并在验证成功后，返回认证消息至平台端，完成验证，实现了基于SIM卡的安全验证，确保了验证码的安全性及唯一性，从而有效避免了验证信息通过互联网传输而导致的信息泄露风险，达到防止非法客户端或者未授权的用户对验证码信息进行非法接入与访问的作用。	CN202211738950.5
故障定位方法及装置、存储介质和处理器	中国电信股份有限公司	技术领域 [0001]本发明涉及数据处理技术领域，具体而言，涉及一种故障定位方法及装置、存储介质和处理器。 背景技术 [0002]地下光缆主要有直埋及管道两种方式，但是，因道路施工或管道鼠患引起的地下光缆故障，即使使用光时域反射仪OTDR测试出断点距离，因路由及OTDR仪器测量偏差等原因，需要多次掘开路面或拖拉管道光缆查找其故障点，该方式不仅耗时较长，而且容易造成二次故障。若使用现场测试的方式，则需要大量人力资源。 [0003]针对上述的问题，目前尚未提出有效的解决方案。 发明内容 [0004]本发明实施例提供了一种故障定位方法及装置、存储介质和处理器，以至少解决现有的地下光缆线路故障定位方法以现场定位为主，难度较大，且需要大量人力的技术问题。 [0005]根据本发明实施例的一个方面，提供了一种故障定位方法，包括：接收故障信息和初始经纬度集，其中，上述故障信息为监测设备监测到故障事件发生…	本发明公开了一种故障定位方法及装置、存储介质和处理器。其中，该方法包括：接收故障信息和初始经纬度集，其中，上述故障信息为监测设备监测到故障事件发生后发送的信息，上述初始经纬度集为云平台计算得到的多个关键位置点的经纬度信息；基于上述故障信息和上述初始经纬度集进行匹配计算处理，得到目标经纬度信息；将上述目标经纬度信息发送给目标维护人员对应的智能设备。本发明解决了现有的地下光缆线路故障定位方法以现场定位为主，难度较大，且需要大量人力的技术问题。	CN202211741244.6
通信方法、通信装置、电子设备及可读存储介质	中国电信股份有限公司	技术领域 [0001]本申请属于通信技术领域，具体涉及一种通信方法、通信装置、电子设备及可读存储介质。 背景技术 [0002]由于一些机构的特殊需求，如学校、企业等，可能一方面有访问外网的需求，同时也有访问内网的需求，但传统虚拟专用网络(Virtual&nbsp;Private&nbsp;Network，VPN)或虚拟专有拨号网络(Virtual&nbsp;Private&nbsp;Dial&nbsp;Network，VPDN)业务，内外网的访问需要分开进行，如在访问内网时，需要在身份认证界面输入账号和密码进行身份认证，身份认证通过后，才可以访问内网，而访问内网时是无法访问外网的，同样的，访问外网时也无法访问内网，导致无法同时访问内外网。 发明内容 [0003]本申请实施例的目的是提供一种通信方法、通信装置、电子设备及可读存储介质，以解决现有技术中无法同时访问内网和外网的问题。 [000…	本申请实施例提供了一种通信方法、通信装置、电子设备及可读存储介质，涉及通信技术领域。该通信方法可以包括：在目标终端发起PDU会话建立请求的情况下，根据目标终端在通信运营商的签约信息，确定目标终端是否为目标专网的注册用户；其中，签约信息包括目标终端的签约DNN；在签约DNN为专用DNN的情况下，确定目标终端为目标专网的注册用户；在目标终端为目标专网的注册用户的情况下，根据PDU会话建立请求的目的IP地址，确定流量分流方向；在目的IP地址属于目标专网的情况下，将流量分流至目标专网；在目的IP地址属于公网的情况下，将流量分流至公网。本申请实施例提供的技术方案，可以解决现有技术中无法同时访问内网和外网的问题。	CN202211733525.7
门禁控制方法、装置、电子设备及可读存储介质	中国电信股份有限公司	技术领域 [0001]本发明属于门禁控制技术领域，特别是涉及一种门禁控制方法、装置、电子设备及可读存储介质。 背景技术 [0002]智能门锁是综合电子技术、集成电路设计、大量的电子元器件，多种创新的识别技术等技术而产生的智能家居产品，在用户识别、安全性、管理性方面更加智能化简便化。目前市场上的智能门锁支持人脸认证、指纹认证、密码验证、临时密码验证、钥匙、刷卡、蓝牙连接、扫描申请许可二维码、wifi等无线连接等多种解锁方式。 [0003]然而，在使用人脸、指纹认证的解锁方式时，一则费时费力，二则采集人的生物识别信息存在信息安全风险，使用者抵制情绪高；在使用密码或临时密码验证的解锁方式时，在有其他人在场和公共场所的情况下容易被窥视泄密，而且增加使用者的记忆负担；在使用刷卡和钥匙的解锁方式时，制作成本和耗时较高；使用蓝牙连接的解锁方式时，需要近距离逐个连接手机和门锁，耗时麻烦；使用扫描申请许可…	本发明实施例提供了一种门禁控制方法、装置、电子设备及存储介质，包括：接收移动终端发送的开锁请求，根据所述开锁请求获取携带所述移动终端的手机号码MDN的目标令牌，在门锁控制服务器的许可准入的手机号码清单查找到所述目标令牌的MDN的情况下，发送开锁指令至门锁设备，以使所述门锁设备自动开门。通过获取携带移动终端的MDN的目标令牌来对移动终端的身份进行验证，当检测到该MDN处于门锁控制器的许可准入的手机号码清单中时即自动控制门锁开门，无需手机登录也不需要输入密码，操作简单方便，提升用户体验。	CN202211733330.2
数据处理方法及装置、电子设备和存储介质	中国电信股份有限公司	技术领域 [0001]本申请涉及计算机技术领域，特别是涉及数据处理方法及装置、电子设备和存储介质。 背景技术 [0002]在数据检索或日志查询时，需要根据关键字快速筛选出符合关键字的数据或日志。为了提高检索效率，一般会对数据库中的数据或日志库中的日志进行排序，排序通常意味着使用一个基本的总顺序关系来按递增或递减的顺序排列键，将此时得到的数据结构记为排序数据结构。有了排序数据结构，我们可以更好地搜索。可以理解，排序是一个在原始数据中提供更多信息的过程。 [0003]现有技术中对数据进行排序的方法，一般是通过对多个数据进行挨个比较大小来实现的。但是，现有技术的排序方法，在一些情况下并不是最好的方式，例如，给定n个键，每个键有k个符号，在这些键中找到特殊的键x。如果每个键中的每个符号都要参与比较时，则比较代价与键长成正比，在这种情况下，排序数据结构可能不是最好的组织。 [0004]需要说明的是…	本申请提供了一种数据处理方法及装置、电子设备和存储介质，其中，方法包括：获取原始数据集，所述原始数据集包含n个原始数据，最长的原始数据包含k个字符；根据所述原始数据集，生成k行n列的初始矩阵；对所述初始矩阵进行处理，得到所述初始矩阵对应的多个区域，所述区域用于存储所述初始矩阵的字符，以基于多个所述区域进行搜索；本申请实施例通过对原始数据集中的原始数据进行分区域处理后，基于区域进行搜索，可以提高从原始数据集中搜索出目标结果的效率，并且可以降低搜索的复杂度。	CN202211733499.8
一种号码拦截方法、装置、设备及存储介质	中国电信股份有限公司	技术领域 [0001]本发明涉及通信技术领域，特别是涉及一种号码拦截方法、装置、设备及存储介质。 背景技术 [0002]在通信运营中，鉴于各个通信运营商仅能获取本网号码的相关信息，难以对异网号码进行管控，导致基于异网号码的营销、异网事件频发，严重影响本网用户的使用体验与财产安全。尤其当前网络通信运营商的出现导致异网号码更为复杂，通信运营商对异网号码更难以管控，对基于异网号码的营销来电、诈骗来电难以及时拦截。 发明内容 [0003]鉴于上述问题，提出了本发明，以便提供一种克服上述问题或者至少部分地解决上述问题的号码拦截方法、装置、设备及存储介质。 [0004]基于本发明的第一方面，提供了一种号码拦截方法，所述方法包括： [0005]获取异网来电号码的通话文本； [0006]对所述通话文本进行检测，在所述检测结果为异常的情况下，对所述异网来电号码进行回访； [0007]在通过回访确定出所述异…	本发明公开了一种号码拦截方法、装置、设备及存储介质，涉及通信技术领域。本发明包括通过分析异网来电号码的通话文本确定异网来电号码是否为目标业务号码，并及时对目标业务号码进行拦截。提高通信运营商对异常号码的识别能力，防止本网用户被异网号码营销骚扰或诈骗，提高用户的使用体验。	CN202211733463.X
域名爬扫方法、装置及网络设备	中国电信股份有限公司	技术领域 [0001]本发明涉及互联网技术领域，尤其涉及一种域名爬扫方法、装置及网络设备。 背景技术 [0002]当今伴随着互联网的高速发展，万维网(World&nbsp;Wide&nbsp;Web，WWW)上产生了海量的网页数据和资源，在这些数据中往往掺杂了许多违法违规类型的数据。为了保障用户可以浏览到健康、绿色的数据和内容，业界通常使用网络爬虫技术对网页内容通过先抓取后监测的方式来处理。 [0003]目前传统的网络爬虫通常都是基于轮次、深度和周期的高频重复的扫描方式来爬扫内容，这样容易造成网站的业务访问压力过大等问题。 发明内容 [0004]本发明实施例提供一种域名爬扫方法、装置及网络设备，以解决现有技术中高频重复爬扫方式容易造成网站的业务访问压力过大的问题。 [0005]第一方面，本发明实施例提供了一种域名爬扫方法，包括： [0006]获取待爬扫域名； [0007]通过预设爬虫引擎…	本发明实施例提供了一种域名爬扫方法、装置及网络设备，该方法包括：获取待爬扫域名；通过预设爬虫引擎对所述待爬扫域名进行爬扫，得到第一域名数据，所述预设爬虫引擎为多种爬虫引擎中的其中一个；对所述第一域名数据进行网页特征提取，得到网页信息特征；将所述网页信息特征输入至循环神经网络中进行域名分类，得到分类结果，每一种分类结果指示采用不同种类的爬虫引擎。上述方案，不仅节约成本和时间，还能够缓解高频重复爬扫方式造成的网站业务访问压力过大的情况。	CN202211735220.X
身份认证的方法、装置及电子设备	中国电信股份有限公司	技术领域 [0001]本申请涉及安全验证领域，具体而言，涉及一种身份认证的方法、装置及电子设备。 背景技术 [0002]SSL&nbsp;VPN是一种以SSL(Secure&nbsp;Socket&nbsp;Layer，安全套接层协议)/TLS(TransportLayer&nbsp;Security，安全传输层协议)协议为基础的新型VPN(Virtual&nbsp;Private&nbsp;Network，虚拟专用网络)技术。SSL&nbsp;VPN认证为接入用户提供了安全可靠地访问内部资源的方式。 [0003]相关技术中，SSL&nbsp;VPN认证过程中，SSL&nbsp;VPN客户端将用户名和密码发送给SSL&nbsp;VPN网关，由SSL&nbsp;VPN网关将用户名和密码转发给AAA(Authentication&nbsp;AuthorizationAccounting，认证…	本申请公开了一种身份认证的方法、装置及电子设备。其中，该方法包括：发送密钥请求至安全芯片，接收安全芯片返回的第一响应信息，其中，第一响应信息至少包括：密钥；根据应用标识创建本次会话对应的会话标识，并向量子密钥管理系统发起用于获取认证密钥的请求；确定量子密钥管理系统返回的认证密钥，根据认证密钥至少对登录认证凭据进行加密生成登录信息密文，并生成登录信息密文对应的消息认证码；发送登录信息密文、消息认证码以及会话标识至身份认证服务端；接收身份认证服务端返回的第二响应信息。本申请解决了由于相关技术中基于用户名与密码进行安全验证的方式存在的安全性较差，容易造成数据泄露的技术问题。	CN202211737257.6
无线网设备的数据处理方法、装置、存储介质及电子设备	中国电信股份有限公司	技术领域 [0001]本发明涉及移动通信技术领域，具体而言，涉及一种无线网设备的数据处理方法、装置、存储介质及电子设备。 背景技术 [0002]5G移动网络经过近些年的建设，整体覆盖已日臻完善，5G单站能耗相比4G大幅度增加，基站节能减排已成为移动通信运营的一个重要环节。目前对于基站节能效果的评估普遍较模糊，多使用电表挂站测试、电费结算变化、专家经验等手段，但不同厂家、不同配置、不同场景下基站能耗差异较大，导致这些评估方式既不全面也不准确。 [0003]相关技术中，评估基站能耗主要是依靠专家经验法评估，例如：依据专家经验，通过对不同配置基站负荷进行长时间跟踪，确定不同基站在非节能状态下的耗电量E0，然后测量设备在节能状态下耗电量E1,节约电量ΔE＝E0-E1，比如，5G&nbsp;AAU在非节能状态下平均耗电0.5KWH/小时，节能状态下耗电0.4KWH/小时，节约能耗0.1KWH/小时…	本发明公开了一种无线网设备的数据处理方法、装置、存储介质及电子设备。其中，该方法包括：获取目标设备的设备数据,其中,目标设备为无线网络中的基站设备，设备数据至少包括：设备类型、设备负荷、时间段；将设备数据输入目标耗电模型，输出目标设备的第一能耗值，其中，第一能耗值包括：目标设备在时间段内处于非节能状态的耗电量；获取目标设备在时间段的第二能耗值，其中，第二能耗值包括：目标设备在时间段内处于节能状态的耗电量；将第一能耗值和第二能耗值输入节能评估模型，输出目标设备在时间段内的节能数据。本发明解决了相关技术中依据专家经验评估无线网络的基站设备的节约电量和节能效率，评估效率低且准确性差的技术问题。	CN202211732271.7
测量方法、装置、非易失性存储介质及电子设备	中国电信股份有限公司	技术领域 [0001]本发明涉及通信领域，具体而言，涉及一种测量方法、装置、非易失性存储介质及电子设备。 背景技术 [0002]为满足不同的业务需求，时分双工TDD(Time&nbsp;Division&nbsp;Duplex)系统可以配置不同的上下行帧结构，或通过子带全双工SBFD(Subband&nbsp;Full&nbsp;Duplex)等方式实现上下行并发的帧结构。 [0003]图1是根据现有技术的一种交叉干扰场景的示意图，如图1所示，当上述帧结构有差异的TDD小区相邻时，在某些时频资源上，小区A进行下行传输，小区B进行上行传输。小区B可能会接收到小区A发送的信号，但是，小区A发哦送的信号对于小区B而言是一种干扰，以下简称为交叉干扰，其中，A是施扰小区，B是受扰小区。 [0004]尽管通过无线网络规划也可以一定程度上避免交叉干扰，但涉及后期加站、无线参数调整等因素时，无线网络规划…	本发明公开了一种测量方法、装置、非易失性存储介质及电子设备。其中，该方法包括：接收第一设备发送的干扰测量请求，其中，干扰测量请求携带有第一设备的第一无线配置信息；响应干扰测量请求向第一设备发送第二设备的第二无线配置信息；接收第一设备基于第一无线配置信息和第二无线配置信息的差异确定的目标测量信号；根据目标测量信号的路损确定第一设备与第二设备之间的目标干扰情况。本发明解决了无法测量设备之间的交叉干扰情况的技术问题。	CN202211733441.3
光网络单元的注册方法、光线路终端	中国电信股份有限公司	技术领域 [0001]本申请涉及信息通信技术领域，具体而言，涉及通信接入网领域，涉及一种光网络单元的注册方法、光线路终端。 背景技术 [0002]光网络单元(Optical&nbsp;Network&nbsp;Unit，ONU)俗称光猫，通常通过向ONU和光线路终端(Optical&nbsp;Line&nbsp;Terminal，OLT)下发数据配置来实现光猫的注册，其中下发数据配置一般是通过第三方系统或者人工完成的。相关技术中，在对如教育网、政务网等专网下发数据配置时，由于通信服务运营商通过常态的维护手段无法触及如教育网、政务网等内网，因此，只能通过人工进行数据配置，需要人工进行现场调测，导致光猫无法及时注册，业务开通慢。 [0003]针对上述的问题，目前尚未提出有效的解决方案。 发明内容 [0004]本申请实施例提供了一种光网络单元的注册方法、光线路终端，以至少解决由于现有技术中只能…	本申请公开了一种光网络单元的注册方法、光线路终端。其中，该方法包括：光线路终端识别接入的目标光网络单元，并获取目标光网络单元的标识信息；光线路终端判断标识信息是否符合预设规则；如果标识信息符合预设规则，光线路终端将预配置信息中与目标光网络单元对应的预配置标识信息替换为标识信息，以完成目标光网络单元的注册。本申请解决了由于现有技术中只能通过人工进行数据配置来完成专网用户的光网络单元注册造成的光网络单元无法及时注册，业务开通慢的技术问题。	CN202211732274.0
通信卡异常行为检测方法及装置、存储介质和处理器	中国电信股份有限公司	技术领域 [0001]本发明涉及计算机技术领域，具体而言，涉及一种通信卡异常行为检测方法及装置、存储介质和处理器。 背景技术 [0002]随着网络技术的不断发展，越来越多的用户接到过电信异常行为电话。一般实施异常行为的人员通过电话的形式，假冒电商客服人员实施异常行为，并且实施异常行为的号卡一般为他人号卡，实施异常行为的人员通过各种手段收售号卡，这些号码与正常号码有着明显差异，该类号码一般会在集中时间段使用，在涉嫌异常行为的号卡的生命周期中，异常行为号卡会在异常行为阶段高频呼叫，异常行为号卡必然存在的环节有：测试环节、异常行为养卡环节、异常行为环节，这三个环节可能由几分钟完成，也可能几天内完成。 [0003]由于每个环节完成时间无法确定，因此检测难度增加，近年来异常行为人员为防止号卡被关停，会在异常行为养卡阶段前进行低通话时长、低流量、低短信的养卡。因此，现有的检测养卡异常行为方法准确率极…	本发明公开了一种通信卡异常行为检测方法及装置、存储介质和处理器。其中，该方法包括：确定待检测通信卡；获取待检测通信卡的特征数据集；将特征数据集输入异常行为检测模型，得到检测结果，异常行为检测模型基于样本通信卡集的样本特征数据集进行模型训练得到，包括：第一检测模型、第二检测模型和第三检测模型，用于训练第一检测模型、第二检测模型和第三检测模型的样本集、验证集和测试集不同，检测结果包括：第一检测结果、第二检测结果和第三检测结果；基于第一检测结果、第二检测结果和第三检测结果对待检测通信卡进行观察或关停处理。本发明解决了现有的检测通行卡异常行为的方法准确率较低，容易误伤正常用户的不常用号码的技术问题。	CN202211735785.8
服务平台与目标设备的长连接方法及装置	中国电信股份有限公司	技术领域 [0001]本申请涉及通信连接技术领域，具体而言，涉及一种服务平台与目标设备的长连接方法及装置。 背景技术 [0002]设备连接服务一般分为短连接服务跟长连接服务，短连接服务是每次请求都建立链接，交互完之后关闭链接。而长连接服务是初始建立链接并保持，后续所有请求都走该通道。短连接服务构建相对简单，信息传输相对可靠，但每次建立链接耗时多、性能低，尤其是，服务端无法主动推送消息给客户端。而长连接服务，构建相对复杂，信息传输的可靠性需要有一套机制来保障。长连接一般用于服务端与客户端之间的实时通讯，当服务端有消息后，可以通过长连接实时推送给客户端，而不必让客户端以轮询的方式请求服务端询问是否有新消息。 发明内容 [0003]本申请实施例提供了一种服务平台与目标设备的长连接方法及装置，以至少解决服务平台与目标设备间通信效率低的技术问题。 [0004]根据本申请实施例的一个方面，提供了一种…	本申请公开了一种服务平台与目标设备的长连接方法及装置。其中，该方法包括：通过预设的两级负载均衡模块接收多个目标设备的长连接请求；响应于所述多个目标设备的长连接请求，通过登录服务器基于服务器性能和当前时刻已建立的连接数量从所述服务平台的多个接入服务器中选择目标接入服务器；通过所述登录服务器将所述目标接入服务器的接入信息发送给所述多个目标设备，以通过所述目标接入服务器与所述多个目标设备建立长连接；通过目标接入服务器响应所述多个目标设备发送的心跳信息，以确定长连接状态。本申请至少解决了服务平台与目标设备间通信效率低的技术问题。	CN202211732386.6
一种异常号码识别方法、装置、电子设备及存储介质	中国电信股份有限公司	技术领域 [0001]本公开涉及数据处理技术领域，尤其涉及一种异常号码识别方法、装置、电子设备及存储介质。 背景技术 [0002]用户长期沉浸在手机通话和移动互联网的使用环境，移动通信占绝对主流的情况下，对异常电信固定电话的忽视，使得基于固定电话的异常业务活动扰乱了人们正常的工作和生活秩序。 [0003]目前，识别异常固定电话的方法基于一些基础特征提取使用监督学习方式进行，但是，实际业务场景中，存在某些固定电话与异常固定电话具有相似的高主叫、高离散特点，在实际识别过程中，容易造成异常电话识别准确性的较大偏差。而且，监督学习类的方法并不适用于无标签数据的电信固定电话异常识别问题，难以适应于各种不同的业务场景。 发明内容 [0004]本公开提供一种异常号码识别系统、方法、装置、电子设备及存储介质，以至少解决相关技术中异常电话识别准确性具有较大偏差，且不适用于无标签数据的电信固定电话异常识别问…	本公开关于一种异常号码识别方法、装置、电子设备及存储介质，包括：获取待识别号码的特征数据；对所述特征数据进行异常检测，确定候选异常号码；采用预先训练得到的加权孤立森林模型，对所述候选异常号码进行分类，从所述候选异常号码中确定异常号码。这样，解决了数据异常和业务异常不统一的可解释性问题。本发明在特征生成的中采用了业务知识指定的强相关特征，使得算法检测出的异常符合电信固定电话异常的真实异常，有效减少模型误差。	CN202211735380.4
四阶室分方法及系统	中国电信股份有限公司	技术领域 [0001]本发明涉及电信领域，具体而言，涉及一种四阶室分方法及系统。 背景技术 [0002]目前多数5G业务应用(虚拟现实、高清视频、智能制造等)均为室内型应用。为了提升室内覆盖效果，加快在室分系统中引入5G网络，各运营商大力组织开展室内分布改造建设工作。 [0003]在相关技术中，一般采用的是单路室分系统，在该单路室分系统中有较高比例采用无源器件集中部署方式，该部署方式具有维护便利，但该单路室分系统是单路的，即是单流的，传输性能较低。 [0004]因此，相关技术中的单路室分系统存在传输性能低的问题。 [0005]针对上述的问题，目前尚未提出有效的解决方案。 发明内容 [0006]本发明实施例提供了一种四阶室分方法及系统，以至少解决相关技术中的单路室分系统存在传输性能低的技术问题。 [0007]根据本发明实施例的一个方面，提供了一种四阶室分方法，包括：确定从室外四路主干到室内…	本发明公开了一种四阶室分方法及系统。其中，该方法包括：确定从室外四路主干到室内平层的目标室分方式，其中，目标室分方式包括第一室分方式和第二室分方式，第一室分方式包括双路耦合器和电桥组合方式，第二室分方式包括双路耦合器方式；基于目标室分方式，将从室外四路主干获取的四端口信号合路到室内平层的多个单路进行四流覆盖。本发明解决了相关技术中的单路室分系统存在传输性能低的技术问题。	CN202211733420.1
加密业务流的分类方法以及装置、处理器以及电子设备	中国电信股份有限公司	技术领域 [0001]本申请涉及数据处理领域，具体而言，涉及一种加密业务流的分类方法以及装置、处理器以及电子设备。 背景技术 [0002]现有技术中，随着信息安全意识的普及与提升，现在越来越多的互联网公司使用TLS、DTLS等加密协议对业务流量进行加密，使得用户信息以及业务信息安全地在网络中传输。网络加密流量识别领域目前大多使用CNN、MLP、RNN等深度学习方法进行识别，这种加密流量识别方法需要训练出一个算法模型，模型的建立一般需要经历5个步骤：数据预处理、特征选取、模型搭建、模型训练、验证模型，由于模型算法复杂度高，一般训练所需时间较长，模型调教较为复杂。 [0003]网络加密流量识别领域目前大多使用深度学习方法进行识别，在现在主流的深度学习算法中，为了达到更高的准确率往往需要大量的数据集训练，由于深度学习算法复杂度相比机器学习算法复杂度更高，所以对部署设备的性能要求更高，并且训练花…	本申请提供了一种加密业务流的分类方法以及装置、处理器以及电子设备，通过确定目标业务流，其中，目标业务流中包含有多个加密数据包；分别确定每个加密数据包所属的服务提供商；依据每个加密数据包对应的服务提供商，确定每个加密数据包所属的应用类别，并获得多个加密数据包对应的多个应用类别，其中，应用类别为加密数据包在客户端的表现形式；依据多个加密数据包对应的多个应用类别，确定目标业务流所属的类别，解决了现有技术中通常通过深度学习模型对网络加密流量进行识别，训练模型的时间较长，模型调教较为复杂，导致识别效率较低的技术问题，达到了提高识别业务流的时效的技术效果。	CN202211738416.4
一种针对目标位置的覆盖小区识别方法和装置	中国电信股份有限公司	技术领域 [0001]本发明涉及针对目标位置的覆盖小区识别技术领域，特别是涉及一种针对目标位置的覆盖小区识别方法、一种针对目标位置的覆盖小区识别装置、一种电子设备以及一种计算机可读存储介质。 背景技术 [0002]随着城市地铁建设的迅速发展，地铁站邻接的地下扩展区域先后建立起了各种大型商场、店铺和餐饮街等，通过地铁线路市区的商业点得以链接，将消费模式由一站式消费转变为商圈式消费，随着地铁及其邻接地下商圈的扩展，通信网络的覆盖面积也随之扩大，从而对通信网络的维护和优化工作也不容忽视。 [0003]因此，如何对通信小区进行识别，以提升通信网络维护和优化的工作效率成为了本领域技术人员需要克服的问题。 发明内容 [0004]本发明实施例是提供一种针对目标位置的覆盖小区识别方法、装置、电子设备以及计算机可读存储介质，以解决如何对通信小区进行识别的问题。 [0005]本发明实施例公开了一种针对目标位…	本发明实施例提供了一种针对目标位置的覆盖小区识别方法和装置，通过确定初始小区，获取针对所述初始小区的第一通信网络切换次数数据；通过所述第一通信网络切换次数数据确定出疑似小区；获取针对所述疑似小区的通信网络接入数据；基于所述通信网络接入数据计算出针对所述疑似小区的信号强度分布特征参数和接入次数分布特征参数；基于所述信号强度分布特征参数和所述接入次数分布特征参数从所述疑似小区中确定出针对所述目标位置的覆盖小区，从而实现了提升针对目标位置的覆盖小区识别的准确性和效率。	CN202211737326.3
一种基于云网资源的处理方法、装置、设备及介质	中国电信股份有限公司	技术领域 [0001]本申请涉及通信领域，具体涉及一种基于云网资源的处理方法、装置、设备及介质。 背景技术 [0002]在通信领域，云网设备资源数据得到越来越多的实际应用，例如在业务开通、客户资料查询、告警定位、故障处理等方面都不可或缺，而在实际网络维护的多个场景中，都有可能会引起实际云网设备资源变更。 [0003]但由于种种原因，现场维护人员在进行障碍抢修或者执行网络变更操作时，并未同步变更资源，如在障碍处理时资源变更未同步修改，或者在发起资源变更单、网络操作中因工作繁忙疏忽而未同步修改，又或是在网络风险操作割接中未填写资源变更单以完成闭环流转，还有维护人员的流动性太大导致对规范的了解不透彻而认为修改资源耗费太长时间而不作修改。 [0004]以上种种原因导致实际网络操作中设备资源变更未同步至资源系统，这部分未同步变更的云网资源与现场实际的资源数据不一致，以至于在下次应用中不但不能起作用…	本申请实施例提供了一种基于云网资源的处理方法、装置、设备及介质，该方法包括：针对用于提供云网资源的实体设备，确定多个可配置项；获取针对实体设备的历史配置记录及其对应的云网资源变更结果，并采用历史配置记录及其对应的云网资源变更结果，对预置的神经网络模型进行训练；其中，历史配置记录至少包括对部分可配置项的配置信息；获取针对实体设备的实时配置记录，并采用训练好的神经网络模型，生成实时配置记录的云网资源变更结果；根据实时配置记录对应的云网资源变更结果，对实体设备的云网资源进行变更，实现了基于神经网络模型的云网资源管理，提升了云网资源管理工作的智能化程度，大大节省了人工成本。	CN202211736393.3
视频分析方法、系统、装置和非易失性存储介质	中国电信股份有限公司	技术领域 [0001]本发明涉及计算机视觉领域，具体而言，涉及一种视频分析方法、系统、装置和非易失性存储介质。 背景技术 [0002]随着各行业(如高速公路、机房、商超、楼宇等)的视频分析需求的发展，海量的视频数据与云计算、云存储、大数据的结合越发紧密，对计算能力的要求也越来越高；以省级通信运营商的机房为例，上千的机房需要维护，接入的视频摄像头多达5000多个，对5000多个摄像头全部启动7×24小时后台实时视频分析，不仅网络带宽可能成为瓶颈，而且需要上百台的带GPU卡的高性能服务器做硬件支撑(假定一台可同时并行处理50路)，成本非常高；考虑到机房超低人流通行的特点，一个摄像头一天内有人经过的时间可能不超过2个小时，那么相当于83％分析都是没有意义，这会造成巨大的计算资源房费。 [0003]日益增长的用户端调用数量导致许多视频智能分析平台不堪重负，迫使很多平台产商通过提高硬件设施的性能或…	本发明公开了一种视频分析方法、系统、装置和非易失性存储介质。其中，该方法包括：侦测事件接收模块从网络视频录像机NVR获取侦测事件的事件信息，其中，NVR用于检测相连的摄像头录制的视频中出现的侦测事件；侦测事件接收模块发送事件信息至视频分析服务模块；视频分析服务模块根据事件信息，从视频存储平台调用侦测事件对应的视频片段，其中，视频存储平台用于从NVR获取摄像头拍摄的完整视频数据并存储完整视频数据；视频分析服务模块处理视频片段，得到侦测事件的分析结果。本发明解决了由于现有技术中对摄像头拍摄的完整视频进行视频分析造成的视频分析运行成本高的技术问题。	CN202211733589.7
车辆的预警方法及装置、非易失性存储介质、电子设备	中国电信股份有限公司	技术领域 [0001]本申请涉及数据处理分析领域，具体而言，涉及一种车辆的预警方法及装置、非易失性存储介质、电子设备。 背景技术 [0002]目前通过运输危化品的车辆装载的全球定位系统(Global&nbsp;Positioning&nbsp;System，GPS)和视频监控系统实现对危化品运输车辆的行驶状态的查看和回放，因此，无法及时判断车辆行驶过程的是否合规，无法在车辆发生违规行为时进行告警。 [0003]针对上述的问题，目前尚未提出有效的解决方案。 发明内容 [0004]本申请实施例提供了一种车辆的预警方法及装置、非易失性存储介质、电子设备，以至少解决由于相关技术无法对运输危化品车辆的违规行为及时告警造成的危化品运输车辆在行驶过程中存在安全隐患的技术问题。 [0005]根据本申请实施例的一个方面，提供了一种车辆的预警方法，包括：获取目标区域中待监测车辆的状态信息，其中，状态信息包括…	本申请公开了一种车辆的预警方法及装置、非易失性存储介质、电子设备。其中，该方法包括：获取目标区域中待监测车辆的状态信息，其中，状态信息包括：待监测车辆的行驶速度，待监测车辆的位置信息和待监测车辆的监控图像信息；在目标区域监测到目标类型的车辆的情况下，获取目标类型的车辆的信息；在车辆信息满足预警的条件时，对目标类型的车辆进行预警。本申请解决了由于相关技术无法对运输危化品车辆的违规行为及时告警造成的危化品运输车辆在行驶过程中存在安全隐患的技术问题。	CN202211732377.7
微服务中的目标业务执行系统及方法	中国电信股份有限公司	技术领域 [0001]本申请涉及计算机编程技术领域，具体而言，涉及一种微服务中的目标业务执行系统及方法。 背景技术 [0002]随着云原生和微服务的大面积普及，大量的单体服务都面临着拆解转向微服务的问题。但是这些代码大多开发年份比较早，对云原生协议的基础差，从基础的HTTP协议，Kafka消息协议，到Promethus，openTelemetry等可观测性协议都没有支持，如果使用和单体服务相同的原始开发语言增加这些功能，开发成本高昂。对于新开发的注重效率，计算密集型的微服务，也同样面临着核心业务使用C/C++/RUST编写，但是周边接口使用C/C++/RUST开发难度大，成本高的问题。 发明内容 [0003]本申请实施例提供了一种微服务中的目标业务执行系统及方法，以至少解决微服务部署中周边业务部署过程复杂的技术问题。 [0004]根据本申请实施例的一个方面，提供了一种微服务中的目标业务执…	本申请公开了一种微服务中的目标业务执行系统及方法。其中，该方法包括：WASM文件模块、配置模块和面向切面编程模块，其中，所述WASM文件模块和所述配置模块分别与所述面向切面编程模块连接；所述WASM文件模块，用于存储多个目标业务的执行逻辑；所述配置模块，用于存储配置信息，所述配置信息至少包括：多个切面上需要执行的工作流名称和多个工作流的编排信息；所述面向切面编程模块，用于确定多个切面，并在多个切面上按照所述编排信息执行不同的工作流，以按照所述多个目标业务的执行逻辑执行所述多个目标业务，其中，所述多个目标业务为微服务中的周边业务，所述多个切面用于将所述微服务中的多个目标业务与核心业务解耦。本申请解决了微服务部署中周边业务部署过程复杂的技术问题。	CN202211741126.5
一种消息传输方法、装置、设备和存储介质	中国电信股份有限公司	技术领域 [0001]本发明涉及计算机技术领域，特别是一种消息传输方法、装置、设备和存储介质。 背景技术 [0002]随着通信技术的发展，不同运营商间的IMS网络能够通过IP专网进行互通，从而实现不同IMS网间通信。IMS(IP&nbsp;Multimedia&nbsp;Subsystem，IP多媒体子系统)是一个基于SIP(Session&nbsp;Initiation&nbsp;Protocal，会话初始化协议)的体系，用于建立和控制用户终端之间，或用户终端和服务平台之间的呼叫和会话。 [0003]然而，跨IMS网的视频彩铃业务，由于涉及了IMS网间SIP请求消息的交互，容易出现主叫侧终端无法识别接收到的SIP请求消息的问题，进而导致呼叫不通，彩铃业务接通率下降。因此，需要一种消息传输方法、装置、设备和存储介质，以提高视频彩铃业务的接通率。 发明内容 [0004]鉴于上述问题，本发明…	本发明提供了一种消息传输方法、装置、设备和存储介质，该方法应用于IBCF，方法包括：接收来自于被叫侧视频彩铃平台的SIP请求消息；检测所述SIP请求消息是否属于主叫侧终端能够识别的SIP请求消息；在所述SIP请求消息不属于主叫侧终端能够识别的SIP请求消息的情况下，按照所述IBCF上预先部署的修改策略对所述SIP请求消息进行修改；将修改后的SIP请求消息发送给所述主叫侧终端。本发明针对互联互通场景下，被叫侧视频彩铃平台发送的消息与主叫侧终端不兼容的问题，利用IBCF设备对接收到的消息进行检查，确定出无法识别的消息后对其进行修正，从而提高彩铃业务接通率。	CN202211733554.3
移动式通信基站	中国电信股份有限公司	技术领域 [0001]本公开涉及通信技术领域，尤其涉及一种移动式通信基站。 背景技术 [0002]移动式通信基站作为通信接口设备，用于将手机等是移动设备接入互联网，移动通信的运营商为了能够更大范围地进行业务推广，需要对基站进行扩建，以提升通信网络覆盖率，但是由于大型基站的安装建设具有限制，在举办大型活动现场或者偏远地区，如果需要通信网络覆盖，就需要使用应急的移动式通信基站，而在偏远地区为移动式通信基站提供外接电源可能需要较长的电源线路，这些限制导致了移动式通信基站的启用率较低。 [0003]需要说明的是，在上述背景技术部分公开的信息仅用于加强对本公开的背景的理解，因此可以包括不构成对本领域普通技术人员已知的现有技术的信息。 实用新型内容 [0004]本公开的目的在于提供一种移动式通信基站，至少在一定程度上能够改善相关技术中移动式通信基站的启用率较低的问题。 [0005]本公开的其他特性和…	本公开提供了一种移动式通信基站，涉及通信技术领域。其中，移动式通信基站包括：基站组件，包括第一箱体，以及设置在第一箱体内的基站设备；供能组件，包括第二箱体，以及设置在第二箱体内的供能设备，第二箱体和第一箱体并排相对固定，供能设备用于向基站设备供电；太阳能板，设置于第二箱体的顶部，并与供能设备电连接，用于把接收到的光能转换为电能，并将电能存储在供能设备中；支撑组件，安装在太阳能板和第二箱体之间，支撑组件在展开时将太阳能板的一侧撑起，支撑组件在折叠时，使太阳能板的一侧回落；移动组件，分别设置在第一箱体和第二箱体的底部。通过本公开的技术方案，不需要提供外接电源，有利于提升移动式通信基站的启用率。	CN202223602709.8
住宅地址的管理系统、方法、电子设备及计算机可读介质	中国电信股份有限公司	技术领域 [0001]本申请属于数据处理领域，特别涉及一种住宅地址的管理系统、方法、电子设备及计算机可读介质。 背景技术 [0002]伴随数字化转型的需要，对于到户的标准地址的精细化管理的要求越来越高。然而，目前的标准地址管理主要依赖于人工对采集的标准住宅地址进行核验、整理、入库等操作，这就导致采集的标准住宅地址的准确性较低，对标准地址管理的效率极低。 发明内容 [0003]本申请提供的一种住宅地址的管理方装置、方法、电子设备及介质，其可以在一定程度上提升标准地址管理的效率。 [0004]本申请一些实施例提供住宅地址的管理装置，所述系统包括： [0005]发起端，用于录入标准住宅地址，生成地址更新工单； [0006]审核端，用于展示审核工单页面，对所述地址更新工单中的标准住宅地址进行审核；将所述地址更新工单中审核未通过的标准住宅地址及未通过原因保存至所述地址更新工单；将所述地址更新工单中…	本申请提供的标准住宅地址的管理方法、装置、电子设备及介质，属于数据处理领域。一种住宅地址的管理系统，发起端，用于录入标准住宅地址，生成地址更新工单；审核端，用于展示审核工单页面，对所述地址更新工单中的标准住宅地址进行审核；将所述地址更新工单中审核未通过的标准住宅地址及未通过原因保存至所述地址更新工单；将所述地址更新工单中审核通过的标准住宅地址发送至服务端；服务端，用于将所述审核通过的标准住宅地址转换成标准数字编码地址保存，并在共享地图上标注所述审核通过的标准住宅地址。本申请提升了标准地址管理的效率。	CN202211735550.9
用户身份认证方法及装置、可读存储介质以及电子设备	中国电信股份有限公司	技术领域 [0001]本发明涉及通信技术领域，具体而言，涉及一种用户身份认证方法及装置、可读存储介质以及电子设备。 背景技术 [0002]现有技术中常用的公共交易终端身份认证方式各自存在一些弊端： [0003]1.使用人脸、指纹、声纹等生物识别信息验证客户身份，一则需要采集客户的生物信息，较为繁琐；二则存在生物信息泄露风险，客户抵制情绪较高。 [0004]2、输入预先设置的密码验证客户身份，一则增加了客户的记忆负担，二则存在公共场所输入过程中被窥视泄密的风险。 [0005]3、使用NFC(近场通信，Near&nbsp;Field&nbsp;Communication)方式验证客户身份，需要客户额外安装支持NFC的设备，普及率不高。 [0006]4、使用短信密码验证客户身份，一则需要向运营商交纳短信服务费，成本较高；二则可能会出现短信网关压力大接收缓慢或短信被拦截的情况，客户体验差。 [0…	本发明公开了一种用户身份认证方法及装置、可读存储介质以及电子设备。其中，该方法包括：响应于目标用户的认证请求，在认证终端上展示提示信息，其中，提示信息包括认证号码，提示信息用于提示目标用户通过用户号码呼叫认证号码；获取用户号码对应的呼叫失败记录；若呼叫失败记录符合预设条件，则确定目标用户身份认证成功。本发明解决了由于现有技术中用户身份认证方式较为繁琐且安全性低的技术问题。	CN202211733666.9
装载率测量方法、装置、设备及介质	中国电信股份有限公司	技术领域 [0001]本公开涉及包裹体积测量技术领域，尤其涉及一种装载率测量方法、装置、设备及介质。 背景技术 [0002]随着网购、物流行业的高速发展，包裹数量逐年递增，包裹分拣后转运过程中车辆的装载率普遍偏低问题始终存在，给企业带来不必要的成本、资源浪费。目前包裹装载率测量方法主要包括装车末段测拍测量法，实时测拍测量法和俯拍包裹累积法等。装车末段测拍测量法无法监测装车过程，无法测量装车过程中潜在的空洞区域。实时测拍测量法受车厢内装车人员和可收缩传送带运动带来的影响，存在不可消除的干扰误差。俯拍包裹累积法往往需要增加差速带对堆叠包裹进行离散化，需要配备高配工控机进行3D点云计算，成本高、算法耗时长。 [0003]需要说明的是，在上述背景技术部分公开的信息仅用于加强对本公开的背景的理解，因此可以包括不构成对本领域普通技术人员已知的现有技术的信息。 发明内容 [0004]本公开提供一种装载…	本公开提供了一种装载率测量方法、装置、设备及介质，涉及包裹体积测量技术领域。该方法包括：获取第一区域的监控图像，第一区域为将包裹装载至车辆的途径区域，监控图像为基于3d相机以俯拍方式获取的第一区域的图像；通过检测加撞线追踪的方式，识别第一区域的监控图像，得到经过第一区域的包裹；计算经过第一区域的包裹的体积；根据包裹的体积和车辆容积，计算得到车辆的装载率。根据本公开实施例，基于现有3d相机即可快速部署，节约成本、可行性高。	CN202211719914.4
云数据中心的虚拟机迁移方法及装置	中国电信股份有限公司	技术领域 [0001]本发明涉及云计算技术领域，具体而言，涉及一种云数据中心的虚拟机迁移方法及装置。 背景技术 [0002]云计算系统中的虚拟机经常随机地开启、关闭，经过一段时间后，虚拟机将逐渐趋于离散化分布，整个系统将出现热点混乱、无序的状态，局域化的精准温控将难以实施，这时需要对虚拟机进行迁移并重新部署。 [0003]理想的迁移结果是，将剩余少量虚拟机运行的区域节点集群上的虚拟机迁移到承载较多虚拟机的区域节点集群上，从而可将部分区域节点集群承载的虚拟机数量下降至0，以便及时休眠成关闭。为了避免区域中的数据节点过热或负载过重，保证系统运行的稳定性和服务质量，虚拟机要进行扩展，即将虚拟机从温度或源消耗已临近上限的节点移到其他空闲节点上。 [0004]现有技术中，无法从节点所承载的若干虚拟机中准确选择出哪些虚拟机来进行虚拟机迁移，以实现最小的代价快速出尽量少的虚拟机后，节点的温度或负载即可…	本发明公开了一种云数据中心的虚拟机迁移方法及装置。其中，该方法包括：根据数据中心的各个服务器的状态信息对各个服务器进行分类，以得到多个服务器集合；若多个服务器集合中的第一服务器集合不为空，则根据第一服务器集合中第一服务器的硬件参数确定第一服务器对应的预估能耗；根据预先构建的能耗模型确定第一服务器中虚拟机迁移过程中的迁移能耗；根据预估能耗、迁移能耗将虚拟机迁移至第二服务器，其中，第二服务器位于多个服务器集合中的第二服务器集合中。本发明解决了由于现有技术中无法准确选择出要进行迁移的虚拟机，而导致无法提高云数据中心的系统运行稳定性以及服务质量的技术问题。	CN202211733416.5
人脸识别方法、装置、设备及存储介质	中国电信股份有限公司	背景技术 [0002]随着社会的发展，人脸识别技术逐渐普及，在日常生活中，人脸识别技术的应用越来越广泛。 [0003]但是当前的人脸识别技术仍旧存在着一定的缺陷。在用于进行人脸识别的图像的亮度值过低的情况下，人脸识别的准确率往往难以满足要求。而相关技术中，往往存在亮度较低的人脸识别场景。如何在低亮度的环境下提高人脸识别的准确率，是当前亟待解决的问题。 发明内容 [0004]本公开提供一种人脸识别方法、装置、设备及存储介质，至少在一定程度上克服了在低亮度的环境下，人脸识别准确率较低的问题。 [0005]本公开的其他特性和优点将通过下面的详细描述变得显然，或部分地通过本公开的实践而习得。 [0006]根据本公开的一个方面，提供一种人脸识别方法，包括： [0007]获取待识别图像； [0008]确定待识别图像的亮度是否满足预设阈值； [0009]在待识别图像的亮度不满足预设阈值的情况下，将待识…	本公开提供了一种人脸识别方法、装置、系统、设备及存储介质，通过获取待识别图像，然后确定待识别图像的亮度是否满足预设阈值，在待识别图像的亮度不满足预设阈值的情况下，将待识别图像分别按照多种亮度增强算法进行亮度增强，得到多张亮度增强后的图像，然后将多张亮度增强图像按照预设方式进行融合，得到目标图像，然后再基于目标图像进行人脸识别。本公开能够提高人脸识别的准确率。	CN202211713573.X
视频的动作识别方法、装置、电子设备和可读介质	中国电信股份有限公司	背景技术 [0002]目前，时间动作定位(Temporal&nbsp;Action&nbsp;Localization，TAL)，也称为时间动作检测，是视频理解的一个重要领域。 [0003]在相关技术中，视频通常是未修剪的，视频的时长很长，且动作开始和结束的时间不等，部分动作只在视频中很短的时间内发生，此外视频可能包含多种多个动作，也可能没有任何动作，包含的信息量巨大 [0004]但是，由于TAL被视为由两个子任务组成，一个是预测动作的开始和结束时间序列间隔，另一个是预测动作的类别，长视频中的动作可能有很大不同的长度，因此很难用固定的窗口或块来捕捉。 [0005]需要说明的是，在上述背景技术部分公开的信息仅用于加强对本公开的背景的理解，因此可以包括不构成对本领域普通技术人员已知的现有技术的信息。 发明内容 [0006]本公开的目的在于提供一种视频的动作识别方法、装置、电子设备和可读介质，…	本公开提供一种视频的动作识别方法、装置、电子设备和可读介质，其中，视频的动作识别方法包括：响应于接收的动作识别任务，通过已嵌入NWA模块的transformer模型对两个指定模型采集的相邻的视频窗口特征进行编码；根据编码结果确定视频窗口特征对动作识别任务的权重。通过本公开实施例，可以提高对视频的动作识别的可靠性和准确性。	CN202211726960.7
文本的敏感信息识别方法、装置、存储介质与电子设备	中国电信股份有限公司	技术领域 [0001]本公开涉及数据处理技术领域，尤其涉及一种文本的敏感信息识别方法、装置、存储介质与电子设备。 背景技术 [0002]敏感数据的识别是数据安全技术管理的根本问题，关注数据安全，及时发现企业员工、用户操作环境的敏感数据和行为，进行有效管控，是急需解决的一项重要任务。 [0003]相关技术中，通过将待识别文本与敏感数据进行比对来识别待识别文本中的敏感数据，如此，在文本数据量较大的情况下，计算量很大，使得处理效率低下。 发明内容 [0004]本公开提供一种文本的敏感信息识别方法、本的敏感信息识别装置、存储介质与电子设备，以在一定程度上减少文本中敏感信息识别的计算量。 [0005]根据本公开的第一方面，提供一种文本的敏感信息识别方法，包括：获取预先建立的敏感词数据集；对待处理文本进行预处理，得到所述待处理文本中的待识别词；通过将所述待识别词的词特征与所述敏感词数据集中敏感词的词…	本公开提供一种文本的敏感信息识别方法、装置、存储介质与电子设备，涉及数据处理技术领域。该文本的敏感信息识别方法包括：获取预先建立的敏感词数据集；对待处理文本进行预处理，得到所述待处理文本中的待识别词；通过将所述待识别词的词特征与所述敏感词数据集中敏感词的词特征进行比较，确定所述待识别词是否为敏感信息。本公开能够在一定程度减少文本中敏感信息识别的计算量。	CN202211709838.9
边缘云网关系统	中国电信股份有限公司	技术领域 [0001]本公开涉及通信技术领域，尤其涉及一种边缘云网关系统。 背景技术 [0002]目前，在线学习、远程会议、网络购物、视频直播等生产生活新方式加速推广，互联网平台日益壮大，个人和家庭用户已经逐步将自身的数据和服务上移到云端。但是面对互联网平台的公有云服务模式，对算力、时延、存储安全等要素有较高要求的服务还缺乏安全可靠的解决方案。家庭用户与互联网的连接主要是通过传统的光猫等设备实现，还缺乏将网关功能上云的方法和系统。 发明内容 [0003]本公开实施例提供了一种边缘云网关系统，涉及通信技术领域，将用户流量全部拉入边缘云，并通过云网关方案实现虚机家庭网关。 [0004]本公开实施例提供了一种边缘云网关系统，包括：虚拟化交换机vSwitch，用于通过局域网LAN侧和广域网WAN侧接收和转发用户的流量；虚拟客户终端设备VCPE，与所述vSwitch连接，用于处理所述用户的业务要求…	本公开实施例提供了一种边缘云网关系统，涉及通信技术领域。该方法包括虚拟化交换机vSwitch，用于通过局域网LAN侧和广域网WAN侧接收和转发用户的流量；虚拟客户终端设备VCPE，与所述vSwitch连接，用于处理所述用户的业务要求；其中，所述用户流量携带标识信息，所述vSwitch根据所述标识信息在LAN侧和WAN侧识别所述用户的流量。本公开实施例提供的系统，能够将用户流量全部拉入边缘云，并通过云网关方案实现虚机家庭网关。	CN202211717394.3
报文处理方法及装置、设备、介质	中国电信股份有限公司	技术领域 [0001]本申请涉及计算机领域，具体而言，涉及一种报文处理方法、报文处理装置、电子设备，以及计算机可读介质。 背景技术 [0002]随着云技术的发展，云端服务的广泛应用和推广，针对云上业务的分布式阻断服务(Distributed&nbsp;Denial&nbsp;of&nbsp;Service，DDoS)攻击愈发集中，恶意打压破坏互联网服务的行为愈发常见。 [0003]其中，常见的DDoS攻击包括结束报文洪水(FIN&nbsp;Flood)攻击，在FIN&nbsp;Flood下，攻击者会发送一个伪造的FIN报文至服务器，该伪造的FIN报文的源IP地址是正常用户的IP地址，服务器收到该FIN报文后会断开与正常用户的连接，导致服务器忽略掉正常用户发送的数据。 [0004]目前，针对FIN&nbsp;Flood攻击，可以对每个FIN报文查询是否有对应的会话存在，若存在，才可以将该F…	本申请的实施例公开了一种报文处理方法及装置、设备、介质，其中，该方法包括：对样本报文集中含有的样本报文进行安全性检测，得到样本报文集的安全性检测结果；基于样本报文集的安全性检测结果计算得到目标安全报文比例值；接收终端设备发送的待检测报文集，并对待检测报文集中含有的待检测报文进行报文类型检测；若待检测报文集中含有的指定报文类型的待检测报文的比例超过目标安全报文比例值，则将指定报文类型的待检测报文进行过滤，得到过滤后的待检测报文集。通过该方法，可以提升报文处理速率。	CN202211742069.2
网络自动运营的事务生成方法、装置、电子设备及介质	中国电信股份有限公司	背景技术 [0002]随着互联网的迅速发展，通信网络承载更多的用户业务，也有更多的物理设备接入其中，通信网络的结构越来越复杂。当通信网络中某个设备发生故障时，可能会造成通信网络中其他的一个或多个设备也无法工作，产生相应的告警，即衍生告警。 [0003]现有技术大都是以工单形式为用户解决各种网络问题或提供各种网络服务，通过人工判断和维护人员人工操作的方式进行处理，无法实现自动化运营，从而导致对于网络设备配置和转发行为的维护成本高、难度大，还容易操作失误，而导致网络事故的发生。 [0004]基于此，如何实现网络的自动化运营成为了亟需解决的技术问题。 [0005]需要说明的是，在上述背景技术部分公开的信息仅用于加强对本公开的背景的理解，因此可以包括不构成对本领域普通技术人员已知的现有技术的信息。 发明内容 [0006]本公开提供一种网络自动运营的事务生成方法、装置、电子设备及存储介质，至少在一…	本公开提供了一种网络自动运营的事务生成方法、装置、电子设备及存储介质，涉及数据通信技术领域。其中，网络自动运营的事务生成方法包括：获取目标系统内各个网络设备的功能参数信息；根据功能参数信息，对各个网络设备的功能进行标准化抽象，得到目标系统的网络原子能力集合；根据网络原子能力集合，构建目标系统的系统操作模板，并设置系统操作模板的默认参数值；当接收到用户服务请求时，根据用户服务请求和系统操作模板，生成用于提供网络服务的第一事务。本公开可根据用户服务请求和系统操作模板生成事务，该事务可以用于提供网络服务和处理网络故障，以实现网络的自动化运营。	CN202211717705.6
天线装置及其信号发送与接收方法、通信系统和相关设备	中国电信股份有限公司	背景技术 [0002]在移动通信高层对打覆盖方式中，单个信源需要连接多面射灯天线，从而需要进行功分，同时信源距射灯天线的距离较远(通常为40～50米)，信源到天线的损耗可达到10-12dB，造成小区综合覆盖(高层对打)系统上行噪声系数高，影响小区综合覆盖上行链路性能。 [0003]需要说明的是，在上述背景技术部分公开的信息仅用于加强对本公开的背景的理解，因此可以包括不构成对本领域普通技术人员已知的现有技术的信息。 发明内容 [0004]本公开提供一种天线装置及其信号发送与接收方法、通信系统和相关设备，至少在一定程度上克服相关技术中天线上行增益有待进一步提高的技术问题。 [0005]本公开的其他特性和优点将通过下面的详细描述变得显然，或部分地通过本公开的实践而习得。 [0006]根据本公开的一个方面，提供了一种天线装置，该天线装置包括：耦合装置、能量转换装置、储能装置、低噪声放大器、环形器…	本公开提供了一种天线装置及其信号发送与接收方法、通信系统和相关设备，涉及通信技术领域。该天线装置中设置有耦合装置、能量转换装置、储能装置、低噪声放大器和环形器，当下行信号输入至耦合装置的输入端口后，一部分下行信号通过耦合装置的输出端口输出，通过环形器和天线振子发送出去；一部分下行信号通过耦合装置的耦合端口耦合到能量转换装置中，通过能量转换装置将耦合端口耦合的部分下行信号转换为电能信号，并储存到储能装置中，进而通过储能装置为低噪声放大器供电，以使通过环形器与天线振子连接的低噪声放大器，放大天线振子接收到的上行信号。本公开能够使得天线上行增益大幅提升，降低通信系统的上行噪声系数，提升系统性能。	CN202211712829.5
推送号卡的方法及装置、非易失性存储介质、电子设备	中国电信股份有限公司	技术领域 [0001]本申请涉及计算机技术领域，具体而言，涉及一种推送号卡的方法及装置、非易失性存储介质、电子设备。 背景技术 [0002]在互联网号卡的派送环节，由于虚假拒收、一时联系不上客户、客户当时拒收之后又想要号卡、客户忘记定号卡、非客户本人接听手机不了解订购号卡等各种原因导致号卡被拒收，产生大量拒收订单，因此，存在客户流失和在号卡订单空档期时互联网号卡推送量少的问题。 [0003]针对上述的问题，目前尚未提出有效的解决方案。 发明内容 [0004]本申请实施例提供了一种推送号卡的方法及装置、非易失性存储介质、电子设备，以至少解决由于互联网号卡首次派送失败造成的客户流失和互联网号卡每日推送数量不稳定的技术问题。 [0005]根据本申请实施例的一个方面，提供了一种推送号卡的方法，包括：获取待重新推送的目标号卡的多个指标信息，其中，指标信息用于指示目标号卡的推送时间信息和目标号卡的区…	本申请公开了一种推送号卡的方法及装置、非易失性存储介质、电子设备。其中，该方法包括：获取待重新推送的目标号卡的多个指标信息，其中，指标信息用于指示目标号卡的推送时间信息和目标号卡的区域信息；确定多个指标信息中的各指标信息的标准化分值，并将小于预设阈值的标准化分值对应的第一类指标信息删除，得到大于预设阈值的标准化分值对应的第二类指标信息；确定第二类指标信息中各指标信息的权重；根据各指标信息的权重确定目标号卡的订单转化概率值，将多个目标号卡中订单转化概率值最大的目标号卡进行重新推送。本申请解决了由于互联网号卡首次派送失败造成的客户流失和互联网号卡每日推送数量不稳定的技术问题。	CN202211718809.9
一种针对网格员的考核方法和一种针对网格员的考核系统	中国电信股份有限公司	一种针对网格员的考核方法和一种针对网格员的考核系统 技术领域 [0001]本发明涉及数据处理的技术领域，特别是涉及一种针对网格员的考核方法和一种针对网格员的考核系统。 背景技术 [0002]为了推进国家治理体系和治理能力现代化，进一步创新社会治理，推动社会治理重心不断向基层下移，各地不断加强对于网格化治理这一新模式的探索。 [0003]网格化治理过程中，需要将治理范围根据人口情况、地理环境等要素进行物理网格的地域划分，划分网格可以覆盖全部治理范围，划分网格作为单位受到相关治理服务，并且实现单位内的资源积累。网格化治理对于社会资源的动态化整合和共享协同可以实现社会治理精细化，有效提升社会管理水平和效率。 [0004]网格化治理模式中网格员起到关键性的作用，网格员根据工作标准和工作责任，在规定区域及时间要求内完成日常入格巡查和任务处置，并将网格信息动态上报，实现巡查工作的精准落实。 [000…	本发明实施例提供了一种针对网格员的考核方法和一种针对网格员的考核系统，该方法包括：考核系统获取目标网格员的目标巡查轨迹，并确定目标巡查轨迹中的有效轨迹；根据有效轨迹，确定有效考勤信息；获取目标网格员针对当前考勤周期内的多个任务的任务得分；根据有效考勤信息、多个任务的任务得分，以及目标网格员的历史考核评分，计算目标网格员在当前考勤周期内的当前考核评分。通过本发明实施例，实现了当需要对一目标网格员的工作进行考核时，可以先确定其有效的考勤信息，以及在当前考勤周期内的多个任务的任务得分；然后，基于有效的考勤信息和任务得分来自动计算目标网格员在当前周期内的考核得分；可以提高对网格员的工作进行考核的效率。	CN202211711722.9
一种ZNS SSD设备的控制方法、装置及设备	中国电信股份有限公司	一种ZNS SSD设备的控制方法、装置及设备 技术领域 [0001]本发明涉及移动通信技术领域，尤其涉及一种ZNS SSD设备的控制方法、装置及设备。 背景技术 [0002]基于闪存存储介质的固态硬盘(Solid State Drives，SSD)由于低功耗、带宽高以及重量轻等优势被广泛用于现代计算机系统。其中，基于传统的方式，主机一直使用块接口与SSD设备进行交互。但是，由于大数据时代的到来，用户对存储系统的性能、可靠性等需求进一步增长。而传统块接口和闪存存储介质特征的明显不匹配，使得其成为了阻碍SSD存储系统性能进一步提升的重要因素之一。 [0003]因此，分区命名空间(Zoned Namespace，ZNS)接口被提出作为连接主机和SSD设备的一种新兴存储接口。其中，ZNS接口将逻辑地址空间划分为固定大小的分区(zone)，并且规定每个zone必须顺序写以及重置(reset)后才能…	本申请实施例提供了一种ZNS SSD设备的控制方法、装置及设备，该ZNS SSD设备包括多个闪存芯片，每个闪存芯片包括多个物理块，多个闪存芯片被划分为多个芯片组，同一芯片组中的闪存芯片包括的物理块被划分为多个并行块组；该方法包括：获取待映射并行块组的目标分区；获取ZNS SSD设备包括的各个闪存芯片的下次空闲时间信息；根据下次空闲时间信息，在多个芯片组中选择目标芯片组；在目标芯片组对应的多个并行块组中，选择目标并行块组；建立目标分区与目标并行块组的映射关系。因此，本申请实施例可以提升闪存芯片的利用率。	CN202211711686.6
二维码的生成方法、生成装置、处理器和电子认证系统	中国电信股份有限公司	二维码的生成方法、生成装置、处理器和电子认证系统 技术领域 [0001]本申请涉及二维码认证技术领域，具体而言，涉及一种二维码的生成方法、生成装置、计算机可读存储介质、处理器和电子认证系统。 背景技术 [0002]乡村信息化是通讯技术和计算机技术在乡村生产、生活和社会管理中实现普遍应用和推广的过程，乡村信息化是社会信息化的一部分，它首先是一种社会经济形态，是乡村经济发展到某一特定过程的概念描述，它不仅包括农业信息技术，还应包括微电子技术、通信技术、光电技术等在乡村生产、生活、管理等方面普遍而系统应用的过程，乡村信息化包括了传统农业发展到现代农业进而向信息农业演进的过程，又包含在原始社会发展到资本社会进而向信息社会发展的过程中。 [0003]电子认证是以核心电子书为核心技术的加密技术，它以PKI技术为基础，对网络上传输的信息进行加密、解密、数字签名和数字验证。电子认证是电子政务和电子商务中…	本申请提供了一种二维码的生成方法、生成装置、处理器和电子认证系统。该方法包括：获取二维码发布用户的数字证书和数字签名，数字证书为二维码发布用户在安全认证平台进行注册得到的，数字证书包括二维码发布用户的公钥和身份信息，数字签名为通过二维码发布用户的私钥加密的签名；对二维码承载信息、数字证书和数字签名进行编码生成二维码。该二维码的生成方法在二维码添入了二维码发布用户的数字证书和数字签名，使得扫码时可以对二维码发布用户的身份进行认证，避免二维码来源未知存在安全隐患，确保二维码信息的安全性，解决了现有技术中二维码的安全性低的问题。	CN202211711876.8
欠费预警方法、装置、电子设备及存储介质	中国电信股份有限公司	欠费预警方法、装置、电子设备及存储介质 技术领域 [0001]本发明涉及通信技术领域，特别是涉及一种欠费预警方法、一种欠费预警装置、一种电子设备以及一种计算机可读存储介质。 背景技术 [0002]在目前的政企业务中，用户欠费导致业务系统中断，有可能会对用户造成较大损失，不利于用户关系的维系和欠费的回收，如果欠费后再由用户经理进行催缴，这种方式及时性差，容易造成欠费金额累计过多。 [0003]传统预警方法就是设定一个阈值，当超过这个阈值的时候就触发预警行为，结合到用户欠费预警的场景中，则是对用户的订购业务设置一个固定的预警阈值，当用户剩余金额低于这个阈值的时候，就对用户经理进行派单，通知对应用户续费，然而，由于每个用户的消费情况不同，采用设置固定预警阈值，准确性不高，不能有效适应每一位用户。例如，某用户的消费水平较低，即使剩余金额低于固定阈值时，当月扣除应缴费用后仍然不会欠费，那么在剩余金…	本发明实施例提供了一种欠费预警方法、装置、电子设备及存储介质，方法包括：获取用户的当前剩余金额、当月套餐金额、历史平均欠费金额和截至下次缴费剩余天数，将当月订套餐金额、历史平均欠费金额和截至下次缴费剩余天数输入欠费预警阈值预测模型，得到欠费预警阈值，其中，欠费预警阈值预测模型为通过用户的历史欠费相关数据训练得到，基于当前剩余金额和欠费预警阈值触发针对用户的预警行为。本发明实施例中，结合用户的当前剩余金额、当月套餐金额、历史平均欠费金额和截至下次缴费剩余天数等多个维度数据去预测每一个用户的欠费预警阈值，提高欠费预警阈值的准确性，使得预测出的欠费预警阈值与用户适配。	CN202211711698.9
接收机定位方法、装置、通信系统、存储介质及电子装置	中国电信股份有限公司卫星通信分公司	技术领域 [0001]本申请涉及卫星导航领域，具体而言，涉及一种接收机定位方法、装置、通信系统、存储介质及电子装置。 背景技术 [0002]卫星导航接收机在接收卫星信号时，若天线处于遮挡、弱信号环境或者在受到干扰的情况下，信号输入电平低于正常电平，卫星导航接收机便无法连续稳定地跟踪卫星信号，易出现信号失锁现象。信号失锁后，失锁信号重定位时间便成为评判接收机的关键性能指标。因此，在动态弱信号的场景中，如何缩短重定位时间，提升定位率，是卫星导航领域的重要研究方向。 [0003]目前，导航接收机采用两种方法来缩短重定位时间，第一种是采用辅助捕获方法，利用接收机失锁前的位置、速度和星历信息预报载体的载波多普勒频率，缩小多普勒频率的捕获范围，以此减少重新捕获时间。第二种是利用接收机失锁前的位置和星历信息反推卫星信号当前时刻的码历元值，省去位同步和帧同步时间，从而进行导航解算，对信号进行重定位。但是…	本申请公开了一种接收机定位方法、装置、通信系统、存储介质及电子装置，涉及卫星导航技术领域。该方法包括：根据卫星的信号失锁前的第一信息确定信号恢复后的第二信息；基于载波数字控制振荡器频率控制字、码数字控制振荡器频率控制字和码启动点对所述信号进行跟踪，确定频率误差；在对信号进行跟踪期间，通过码相位滑动检测第二码相位是否对齐；响应于频率误差位于预设范围内、第二码相位对齐以及载波同步，根据码历元值和跟踪得到的第三码相位进行导航解算，以对接收机进行定位。本申请解决了相关技术中对失锁信号进行重定位时，不能在弱信号场景下实现失锁信号重定位，以及重定位时间较慢的技术问题。	CN202211711868.3
数据发送方法、装置、非易失性存储介质及处理器	中国电信股份有限公司	技术领域 [0001]本发明涉及计算机领域，具体而言，涉及一种数据发送方法、装置、非易失性存储介质及处理器。 背景技术 [0002]随着信息技术的不断发展，业务中产生的数据信息种类也越来越丰富，为提高业务信息的处理效率，许多单位开始引入各种消息中间件系统进行信息处理。随着系统用户规模的增长，必然会产生大量而频繁的消息，需要对系统进一步优化，系统的各个模块也需要更加完善，系统之间的交互也需要更加灵活，需要各个接口之间进行配合来执行任务，这个时候就需要应用消息中间件。消息中间件利用消息的接收功能临时存储消息数据，在用户需要数据时进行发送，使多个系统不再限于同步调用，并利用异步调用来更好地进行解耦。 [0003]目前消息中间件系统，对于生产者传递的数据，大部分还是按照传统方式进行消息处理，无法根据语义相似度实现信息的自动处理。 [0004]针对上述现有技术无法根据语义实现数据的自动发送的问题，…	本发明公开了一种数据发送方法、装置、非易失性存储介质及处理器。其中，该方法包括：获取目标消息数据的消息发送请求，其中，发送请求中携带有目标消息数据指示的目标关键业务信息；在预设消息模式集合中确定与目标关键业务信息匹配的目标消息发送模式，其中，目标消息发送模式为目标关键业务信息所属目标消息类型对应的预设消息发送模式；在预设消息模板库中查询目标消息发送模式对应的目标语义模板，其中，预设消息模板库记录有多个预设消息发送模式对应的预设语义模板；将目标关键业务信息填入目标语义模板，生成目标消息数据。本发明解决了现有技术无法根据语义实现数据的自动发送的技术问题。	CN202211712006.2
表单生成方法、装置、电子设备及存储介质	中国电信股份有限公司	技术领域 [0001]本发明属于网络领域，特别是涉及一种表单生成方法、装置、电子设备及存储介质。 背景技术 [0002]目前，网络平台中会为用户提供网络对象，用户通过付出网络对象对应所需的资源量，来订阅该网络对象。相应地，通信平台可以为用户提供所订阅的网络对象，以为用户提供对应服务。 [0003]由于网络平台的用户往往很多，一个用户可能订阅多个网络对象，而网络对象的资源量收取方式也多种多样。因此，如何为用户生成资源量统计表单，以供用户查看在当前统计周期内截止当前日期所需付出的资源量，成为亟需解决的技术问题。 发明内容 [0004]本发明提供一种表单生成方法、装置、电子设备及存储介质，以解决如何为用户生成资源量统计表单，以供用户查看在当前统计周期内截止当前日期所需付出的资源量的技术问题。 [0005]第一方面，本发明提供一种表单生成方法，所述方法包括： [0006]在进入统计周期之前的指定…	本发明实施例提供了一种表单生成方法、装置、电子设备及存储介质。该方法中，在进入统计周期之前的指定时间，针对网络平台中的各个用户分组，根据各用户分组内用户的订阅信息，获取各用户分组内用户对应的中间表单数据。根据各用户分组内用户对应的中间表单数据生成中间表单。在进入统计周期的情况下，从中间表单中抽取用户对应的资源量记录，生成用户的实时资源量表单；实时资源量表单用于记录用户在统计周期内截止当前日期所需支付的各项资源量。这样，可以方便用户查看在当前统计周期内截止当前日期所需付出的资源量。同时，可以提高为用户展示的资源量表单的实时性。	CN202211711740.7
皮基站监测方法及装置	中国电信股份有限公司	技术领域 [0001]本申请涉及皮基站监测领域，具体而言，涉及一种皮基站监测方法及装置。 背景技术 [0002]家庭皮基站在业务上要求家庭皮基站与光猫绑定，不得随意移动，目前的相关技术主要是利用宽带和有线侧进行溯源绑定，并需要网络及现有认证系统侧进行配置改造，在无线皮基站的场景下，必须考虑与大网宏站的协同和互操作方案，检测皮基站是否有随意异动的灵活性较差。 [0003]针对上述问题，目前尚未提出有效的解决方案。 发明内容 [0004]本申请实施例提供了一种皮基站监测方法及装置，以至少解决相关技术检测皮基站是否有随意移动的灵活性较差的技术问题。 [0005]根据本申请实施例的一个方面，提供了一种皮基站监测方法，包括：响应于监测到皮基站处于网络连接状态，获取皮基站的当前隧道信息、历史邻区切换数据和当前邻区切换数据，其中，历史邻区切换数据用于表征在皮基站的网络链路中断之前第一预设时间段内的邻区…	本申请公开了一种皮基站监测方法及装置。其中，该方法包括：响应于监测到皮基站处于网络连接状态，获取皮基站的当前隧道信息、历史邻区切换数据和当前邻区切换数据；基于当前隧道信息，确定皮基站与光猫的绑定关系；对历史邻区切换数据和当前邻区切换数据进行比对，确定皮基站的位置状态，其中，位置状态用于表征皮基站的当前物理位置与皮基站的原始物理位置之间的距离；基于绑定关系和位置状态，确定皮基站的监测结果，其中，监测结果用于表征皮基站的位置变化是否满足预设条件。本申请解决了相关技术检测皮基站是否有随意移动的灵活性较差的技术问题。	CN202211711895.0
人体跌倒检测方法、系统、装置及相关设备	中国电信股份有限公司	背景技术 [0002]根据第七次全国人口普查结果，中国60岁及以上人口超2.6亿，占比18.7％。与2010年相比，60岁及以上人口的比重上升5.44个百分点。根据相关预测，到2050年，我国60周岁以上人口数量达到4.8亿，占比将升至36.5％。人口老龄化无论在数量还是在老龄化的速度上均居世界第一位。据相关分析，跌倒是导致老年人伤残以及甚至死亡的重要因素之一，能够有效且及时检测出人员跌倒，不仅能够大量降低我国的医疗开支，更能有效的降低因跌倒带来的人员伤亡。 [0003]现有技术中，多采用基于机器学习以及深度学习的方法对视频中的人体行为进行分析，但这种方法对场景以及环境的要求较为严苛，影响了检测效率，并且检测精度也得不到保证。 [0004]需要说明的是，在上述背景技术部分公开的信息仅用于加强对本公开的背景的理解，因此可以包括不构成对本领域普通技术人员已知的现有技术的信息。 发明内容 [0…	本公开提供了一种人体跌倒检测方法、系统、装置及相关设备，涉及通信技术领域，该方法包括：获取待检测的目标视频，该目标视频中包括多帧图像；为多帧图像中出现的人物进行编号，确定待检测的目标人物；检测目标人物的跌倒条件；检测目标人物的姿态信息；以及根据跌倒条件和姿态信息的检测结果得到目标人物的跌倒检测结果。本公开方法在检测过程中不受场景和环境因素的影响，对场景和环境的要求较为宽松，可以提高对人体跌倒检测的效率，且适用性强，可以广泛应用于视频监控系统等。进一步地，通过综合跌倒条件和姿态信息两方面因素检测人体跌倒情况，能够大幅提升人体跌倒的检测精度。	CN202211714740.2
小电流接地故障选段方法、装置、电子设备和存储介质	中国电信股份有限公司	技术领域 [0001]本发明涉及发电站故障诊断技术领域，特别是涉及一种小电流接地故障选段方法、一种小电流接地故障选段装置、一种电子设备和一种存储介质。 背景技术 [0002]配电网大多为小电流接地系统，而且单相接地故障占总故障量的80％以上。单相接地故障时，故障电流变化很小，特征量不明显。目前小电流接地故障选线的方法主要采用在变电站中配置小电流接地选线装置进行各间隔零序电压电流分析的方法，但是现有的检测方式准确度低，导致总体选线成功率地，且无法确定故障所处的配电线路分段。 发明内容 [0003]鉴于上述问题，提出了本发明实施例以便提供一种克服上述问题或者至少部分地解决上述问题的一种小电流接地故障选段方法、一种小电流接地故障选段装置、一种电子设备和一种存储介质。 [0004]在本发明的第一个方面，本发明实施例公开了一种小电流接地故障选段方法，应用于供电主站，所述供电主站与多个变电站连接，所…	本发明实施例提供了一种小电流接地故障选段方法、装置、电子设备和存储介质，包括：当检测到所述变电站发生小电流接地故障时，获取所述变电站的交流电参数；所述交流电参数包括本侧三相电流值和对侧三相电流值；依据所述本侧三相电流值和所述对侧三相电流值计算分相纵联差流；依据所述分相纵联差流，计算相间差流；依据所述相间差流，确定单相接地故障线路段。通过本发明实施例可以针对单相接地故障进行准确检测，进而实现小电流接地故障的选段定位与就近隔离。	CN202211718623.3
信息展示方法、装置、非易失性存储介质及电子设备	中国电信股份有限公司	技术领域 [0001]本申请涉及数据处理领域，具体而言，涉及一种信息展示方法、装置、非易失性存储介质及电子设备。 背景技术 [0002]目前，相关技术中在获取用户的交互数据并对展示信息进行针对性调整时，往往只能以整个页面为单位，无法精确到页面中的每个显示区域，导致相关技术在统计数据时不够全面。 [0003]针对上述的问题，目前尚未提出有效的解决方案。 发明内容 [0004]本申请实施例提供了一种信息展示方法、装置、非易失性存储介质及电子设备，以至少解决由于相关技术中在统计数据时无法精确到页面中的每个显示区域造成的数据统计不够全面的技术问题。 [0005]根据本申请实施例的一个方面，提供了一种信息展示方法，包括：确定目标页面中的多个目标区域，其中，多个目标区域中的每个目标区域用于展示预先设置的第一信息，并且每个目标区域均绑定有交互事件，交互事件用于采集目标区域的交互信息；获取第一目标时间段…	本申请公开了一种信息展示方法、装置、非易失性存储介质及电子设备。其中，该方法包括：确定目标页面中的多个目标区域，其中，多个目标区域中的每个目标区域用于展示预先设置的第一信息；获取第一目标时间段内每个目标区域的交互信息；汇总第一目标时间段内的交互信息，并依据交互信息从第一信息中确定第二信息和第三信息，其中，第二信息为交互量大于预设交互量阈值的信息，第三信息为交互量小于预设交互量阈值的信息；在第二目标时间段内，增加第二信息对应的目标区域，减少第三信息对应的目标区域。本申请解决了由于相关技术中在统计数据时无法精确到页面中的每个显示区域造成的数据统计不够全面的技术问题。	CN202211718743.3
一种告警结果生成方法、装置、电子设备及存储介质	中国电信股份有限公司	技术领域 [0001]本发明涉及告警结果生成技术领域，特别是涉及一种告警结果生成方法、一种告警结果生成装置、一种电子设备以及一种计算机可读存储介质。 背景技术 [0002]进入21世纪，随着全球气候变化问题的凸显及新能源发电技术逐渐成熟，应对气候变化已经成为全球普遍共识，新能源也成为各国竞相角逐、争相投入的重点领域，其中，分布式能源和微网作为利用清洁能源的重要方式之一得到了广泛关注，风电、光伏发电和储能技术也成为了分布式能源及微网的重要组成部分，而由于传统电力系统的电力不可储存，需要瞬时平衡，同时风电、光伏的输出电力不稳定，致使采用可再生能源进行供电的供电系统中关于可再生能源的利用率不足，为了保证能源供应满足需求且供应稳定，通常会采用增加储能设备的方式，而更多的储能设备则无疑会造成更多的成本投入。 [0003]因此，如何提高分布式能源和微网中能源的利用率是本领域技术人员需要克服的问题。 …	本发明实施例提供了一种告警结果生成方法、装置、电子设备及存储介质，通过获取日志数据，基于第一日志数据生成针对光伏发电设备的光伏发电实时数据；基于第二日志数据生成针对冷热电联供设备的冷热电联供实时数据；基于第三日志数据生成针对储能电池设备的储能电池实时数据；获取监测指标特征值；采用监测指标特征值、光伏发电实时数据、冷热电联供实时数据和储能电池实时数据构建预警模型；通过预警模型生成告警结果，并通过控制装置设备基于告警结果控制能源管控系统，从而实现了提升能源的利用率。	CN202211711692.1
建筑工程BIM模型的处理方法、装置、电子设备及存储介质	中国电信股份有限公司	技术领域 [0001]本发明涉及数据处理领域，具体而言，涉及一种建筑工程BIM模型的处理方法、装置、电子设备及存储介质。 背景技术 [0002]建筑信息模型(Building&nbsp;Information&nbsp;Modeling，简称为BIM)是通过数字信息仿真模拟建筑所具有的真实信息，信息不仅包括几何形状描述的视觉信息，还包括大量的非集合信息，如构件的造价和采购信息等。传统的BIM模型对电脑配置要求高、模型体积大、使用门槛高。 [0003]在相关技术中，建筑工程BIM模型在设计阶段往往一个模型的体量能够达到上百兆甚至上千兆的数据量。数据量越大的BIM模型在读取过程需要消耗更多的计算机资源和读取时间，对计算机的要求过高，并且需要安装专业设计软件才能查看模型，不便于现场人员查看和协同工作，且不便于网络传输与共享查看。 [0004]针对上述的问题，目前尚未提出有效的解决方案。 发明内…	本发明公开了一种建筑工程BIM模型的处理方法、装置、电子设备及存储介质。其中，该方法包括：获取待处理的BIM模型文件；对BIM模型文件进行分离处理，得到分离数据，其中，分离数据包括如下至少之一：三维几何数据和构件属性信息；对分离数据进行优化处理，得到优化后的BIM模型文件，其中，优化处理包括如下至少之一：轻量化处理和压缩处理；将优化后的BIM模型文件上传至服务端，其中，服务端将优化后的BIM模型文件进行3D渲染。本发明解决了模型的体量大导致加载时间长的技术问题。	CN202211711821.7
一种数据同步方法、装置、电子设备及存储介质	中国电信股份有限公司	技术领域 [0001]本发明涉及数据同步技术领域，特别是涉及一种数据同步方法、一种数据同步装置、一种电子设备以及一种计算机可读存储介质。 背景技术 [0002]5G定制网是基于第五代移动通信技术的通信网，也是一种融合网络、云计算、边缘计算和应用平台全面定制的综合解决方案，5G定制网可针对工业制造、港口、矿山和电力等对数据安全可靠性要求极高的行业以及旅游、教育、场馆等对网络稳定性要求较高的行业，提供高安全等级的业务、应用保障能力和网络质量更优的业务通道服务。其中，针对5G定制网企业号卡数据的采集工作是5G定制网运营管理服务过程的重要环节。 [0003]目前，对于企业号卡相关数据的采集方式受到企业号卡数量规模庞大及接口状况复杂等因素的影响，存在容错能力低且无法实现高可用的缺陷。 [0004]因此，如何对企业号卡相关数据进行采集成为了本领域技术人员需要克服的问题。 发明内容 [0005]本发明…	本发明实施例提供了一种数据同步方法和装置、电子设备及存储介质，通过获取号卡列表数据；生成针对号卡列表数据的企业列表信息；基于企业标识和分页标识对企业列表信息分组生成企业号卡列表分组；基于企业号卡列表分组确定多个数据同步任务分片；数据同步任务分片具有对应的轮询周期和接口状态参数；将数据同步任务分片发至任务服务实例；任务服务实例用于接收数据同步任务分片；基于企业列表信息从数据同步任务分片中确定目标数据同步任务分片；通过远程字典服务Redis按照轮询周期和接口状态参数执行数据同步任务分片，以生成目标号卡同步数据；远程字典服务Redis用于缓存企业列表信息，从而实现了提升数据同步的效率。	CN202211718618.2
一种故障处理方法及装置、电子设备、计算机可读介质	中国电信股份有限公司	技术领域 [0001]本发明涉及通信领域，尤其涉及一种故障处理方法及装置、电子设备、计算机可读介质。 背景技术 [0002]5G网络运行初期5G流量较小，智能传送网的大带宽网络通常轻载运行，由此，可以将3G网站以及4G网站也接入5G的智能传送网中。但是，在此情况下，智能传送网的接入业务类型较多，且网络较为复杂，容易导致无法正常统计智能传送网中的故障范围。 发明内容 [0003]本发明实施例提供一种故障处理方法及装置、电子设备、计算机可读介质，以解决运维过程中无法及时发现智能传送网故障范围的问题。 [0004]本发明实施例提供一种故障处理方法，其应用于智能传送网，所述智能传送网中包括若干基站、与若干所述基站通信连接的若干路由设备，以及与若干所述路由设备通信连接的核心网，所述方法包括： [0005]在智能传送网发生故障的情况下，接收维护人员发出的查询请求； [0006]基于所述查询请求，采集…	本发明实施例提供了一种故障处理方法及装置、电子设备、计算机可读介质，所述方法包括：在智能传送网发生故障的情况下，接收维护人员发出的查询请求；基于所述查询请求，采集预设历史时段中所述智能传送网中的设备活动信息；从所述设备活动信息中提取处于故障状态或脱网状态的设备信息；基于所述处于故障状态或脱网状态的设备信息以及预设的智能传送网组网信息，确定所述智能传送网中故障设备拓扑信息并向维护人员反馈。可以高效地确定故障设备的拓扑信息，压缩故障处理时限。	CN202211711693.6
终端连接无线资源的方法、装置、存储介质以及电子设备	中国电信股份有限公司卫星通信分公司	技术领域 [0001]本申请涉及卫星领域，具体而言，涉及一种终端连接无线资源的方法、装置、存储介质以及电子设备。 背景技术 [0002]随着以卫星通信为代表的空间网络的快速发展，空间网络与地面网络形成了两大独立的通信网络。近年来，为了更高效的实现资源共享，卫星通信与地面网络相结合的天地融合网络已成为全球新一轮发展热潮。 [0003]随着人类活动边界的扩张以及互联网使用人群的饱和，地面无线通信网络在覆盖范围和经济性方面存在局限，全球仍有很大部分地区尚未被IP网络覆盖。地面无线网络主要依靠基站等基础设施完成区域的覆盖，在面对众多物联网应用的需求时，大量投入基础设施建设。在某些场景中，例如远洋货轮、飞机联网、沙漠以及森林等场景，投入相关基建在物理环境下较为困难，且较为昂贵的基础设施建设带来的经济效益较低。 [0004]卫星通信覆盖范围广、建设周期短等优势明显，其不受地理环境、气候环境影响并具备…	本申请公开了一种终端连接无线资源的方法、装置、存储介质以及电子设备。其中，该方法包括：获取终端接入网络的目标工作频段以及目标工作频段对应的干扰测量频段编号；根据目标工作频段对应的干扰测量频段编号，对目标工作频段进行干扰频段测量，其中，干扰测量频段编号表示对目标工作频段存在干扰的频段以及干扰频段范围；根据测量结果获取网络指示，根据网络指示连接无线资源。本申请解决了由于在星地系统中邻频与同频之间存在干扰造成的卫星网络资源调度不均衡，低频频谱资源的使用效率低，难以保证卫星移动业务传输可靠性的技术问题。	CN202211711836.3
一种楼宇网络质量评估的方法、装置、电子设备以及介质	中国电信股份有限公司	技术领域 [0001]本发明涉及数据处理技术领域，特别是涉及一种楼宇网络质量评估的方法、装置、电子设备以及介质。 背景技术 [0002]此类应用以往使用的手段主要有两种：用户级画像、区域级画像 [0003]用户级画像，既运营商运营DPI系统针对所有用户进行画像，可针对用户的网络质量、用户喜好、商场驻留时长等进行画像，提取用户标签，服务于后续的营销活动。此类画像方式往往有一定的时间滞后性，需要累计大量的用户行为提取用户的兴趣点或质量数据，其次此类画像往往以个人为最小单位，难以结合具体的位置属性，处理出行时间没有明确规律的用户。 [0004]区域级画像，既针对特定区域的用户行为进行画像，可针对商圈，楼宇分析其用户群体的特征，提取区域标签。在提取区域标签后此类画像往往难以做到用户个性化，通常使用统一的策略对区域内的所有用户进行推荐或打标，难以区分常驻用户和临时用户，此外对于没有室分覆盖或部分室…	本发明实施例提供了一种楼宇网络质量评估的方法、装置、电子设备以及介质，方法包括：获取目标楼宇的基站列表中每个基站的历史连接数；根据历史连接数确定目标楼宇的常驻用户；当检测到常驻用户进入目标楼宇时，获取常驻用户的实时信令数据；根据实时信令数据评估目标楼宇的网络质量。通过本发明实施例，实现了基于常驻用户的实时信令数据准确评估楼宇网络质量。	CN202211711707.4
航空飞行器卫星通信网络的数据处理方法、装置	中国电信股份有限公司卫星通信分公司	技术领域 [0001]本发明涉及卫星通信领域，具体而言，涉及一种航空飞行器卫星通信网络的数据处理方法、装置。 背景技术 [0002]随着互联网的不断发展，网络服务正在极大地影响着人们的生活方式，而在飞机等特殊场景下上网的需求也日益突出，进而使得航空互联网行业迅速发展。 [0003]在高空环境上网需要使用到通信卫星，并且随着通信卫星的普及推广，相关技术可以实现机上卫星网络系统与地面网络系统的双向通讯与交互，为飞机上所有乘客同时提供无差异化的卫星互联网服务，然而高通量卫星网络通信的成本较高，普通乘客消费水平有限，而相关技术无法向乘客提供差异化服务。 [0004]针对上述的问题，目前尚未提出有效的解决方案。 发明内容 [0005]本发明实施例提供了一种航空飞行器卫星通信网络的数据处理方法、装置，以至少解决相关技术无法向乘客提供差异化服务而导致的乘客对卫星宽带通信网络的使用满意度低的技术问题。 …	本发明公开了一种航空飞行器卫星通信网络的数据处理方法、装置，涉及卫星通信领域。其中，该方法包括：监测到移动设备接入至少一个航空机载网络设备，其中，移动设备位于航空飞行器内部；基于移动设备的信号强度，获取移动设备与接入的每个航空机载网络设备之间的空间距离；基于移动设备与接入的每个航空机载网络设备之间的空间距离，选择与移动设备的空间距离满足预订条件的至少一个航天机载网络设备；基于选定的航天机载网络设备的位置信息，确定移动设备在航空飞行器中的区域坐标。本发明解决了相关技术无法向乘客提供差异化服务而导致的乘客对卫星宽带通信网络的使用满意度低的技术问题。	CN202211711838.2
异常路径行为检测方法及装置	中国电信股份有限公司	技术领域 [0001]本申请涉及大数据技术领域，具体而言，涉及一种异常路径行为检测方法及装置。 背景技术 [0002]随着人口老龄化程度进一步加深，老年人口的数量在不断增加，因而在“尊老爱幼”的文化背景下，对老年群体进行关怀是全社会一致认同的社会责任。而当下，老人走失、失联等事件频繁发生，且至今未找到有效监测老人异常路径行为的方法，使得提前在此类事件发生前，进行及早预防与解决。 [0003]针对上述的问题，目前尚未提出有效的解决方案。 发明内容 [0004]本申请实施例提供了一种异常路径行为检测方法及装置，以至少解决相关技术中无法有效检测到老人的异常路径行为事件的技术问题。 [0005]根据本申请实施例的一个方面，提供了一种异常路径行为检测方法，包括：获取第一对象在目标周期内的第一轨迹信息；依据预先确定的路径映射函数预测第一对象在目标周期内的第二轨迹信息；确定第二轨迹信息与第一轨迹信息之…	本申请公开了一种异常路径行为检测方法及装置。其中，该方法包括：获取第一对象在目标周期内的第一轨迹信息；依据预先确定的路径映射函数预测第一对象在目标周期内的第二轨迹信息；确定第二轨迹信息与第一轨迹信息之间的路径误差；在路径误差与路径映射函数的拟合误差之间的差值大于第一预设阈值时，确定第一对象的路径行为异常。本申请解决了相关技术中无法有效检测到老人的异常路径行为事件的技术问题。	CN202211711850.3
天基物联网数据调度方法及装置	中国电信股份有限公司卫星通信分公司	技术领域 [0001]本申请涉及数据调度技术领域，具体而言，涉及一种天基物联网数据调度方法及装置。 背景技术 [0002]天基物联网是以天基通信网络为核心和基础，在支持现有地面物联应用的同时，融合天基感知、监测、时间同步等服务，实现对目标的智能化识别、定位、跟踪监控和管理的一种互联互通网络，因此，天基物联网是对地面物联网能力的有力补充和扩展。一方面，天基物联网可广泛应用于海洋岛屿、石油管线、电网线路监控、物流运输采集等地面网络难以覆盖的区域，延展了已有物联网系统的管理范畴；另一方面，传感器设备由地面部署向天基迁移，如各类遥感、气象、航空/航海监视传感器等，也使物联网体系能力得以进一步拓展和提升。但当前天基物联网内的通信数据调度效率仍然较低。 [0003]针对上述的问题，目前尚未提出有效的解决方案。 发明内容 [0004]本申请实施例提供了一种天基物联网数据调度方法及装置，以至少解决相关技…	本申请公开了一种天基物联网数据调度方法及装置。其中，该方法包括：获取天基物联网采集的物联通信数据；对物联通信数据进行分类，分别得到对应于采集类天基物联网的第一类通信数据、对应于感知类天基物联网的第二类通信数据和对应于监视类天基物联网的第三类通信数据；依据调度策略模型分别对第一类通信数据、第二类通信数据和第三类通信数据进行调度，其中，调度策略模型中至少包括：用于确定第一类通信数据的通信时间的第一调度子模型，用于确定处理第二类通信数据的目标卫星的第二调度子模型和用于确定第三类通信数据的通信信道的第三调度子模型。本申请解决了相关技术中天基物联网内的通信数据调度效率较低的技术问题。	CN202211711880.4
消息的兼容方法、装置、电子设备以及存储介质	中国电信股份有限公司卫星通信分公司	技术领域 [0001]本申请涉及卫星通信领域，具体而言，涉及一种消息的兼容方法、装置、电子设备以及存储介质。 背景技术 [0002]目前，针对5G地面网络(Terrestrial&nbsp;Network，简称为TER)与卫星网络(Satellite&nbsp;Network，简称为SAT)协同过程中，地面网络5G基站发送对5G卫星网络的测量控制信息时，普通5G地面网终端无法识别并影响正常的空闲态和业务态移动性管理，从而出现普通5G地面网终端不兼容的技术问题。 [0003]针对上述普通5G地面网终端不兼容的技术问题，目前尚未提出有效的解决方案。 发明内容 [0004]本申请实施例提供了一种消息的兼容方法、装置、电子设备以及存储介质，以至少解决普通5G地面网终端不兼容的技术问题。 [0005]根据本申请实施例的一个方面，提供了一种消息的兼容方法，包括：在异系统之间的通信消息中嵌入5G卫星网…	本申请公开了一种消息的兼容方法、装置、电子设备以及存储介质。该方法包括：在异系统之间的通信消息中嵌入5G卫星网信息，其中，通信消息为异系统执行重选、切换、重定向和盲重定向的通信过程中产生的消息；将地面网5G基站发送测控消息置于新增加的5G卫星网信息中，其中，测控消息用于对5G卫星网络进行测量控制。本申请解决了普通5G地面网终端不兼容的技术问题。	CN202211711891.2
天基物联网数据处理系统	中国电信股份有限公司卫星通信分公司	技术领域 [0001]本申请涉及数据处理领域，具体而言，涉及一种天基物联网数据处理系统。 背景技术 [0002]目前相关技术中无法汇总分析地面物联网中各个感知节点所采集到的数据，导致无法高效分析利用地面物联网中采集的数据。 [0003]针对上述的问题，目前尚未提出有效的解决方案。 发明内容 [0004]本申请实施例提供了一种天基物联网数据处理系统，以至少解决由于相关技术中无法汇总分析各个感知节点所采集到的数据造成的无法高效分析利用数据的技术问题。 [0005]根据本申请实施例的一个方面，提供了一种天基物联网数据处理系统，包括数据采集平台，数据应用平台，数据管理平台，其中，数据采集平台，包括数据库和数据处理模块，其中，数据处理模块用于通过天基互联网获取各个地面感知节点提供的原始传输数据，并对原始传输数据进行处理，得到目标数据，并将目标数据存储到数据库中数据应用平台，用于依据业务分析需求信息…	本申请公开了一种天基物联网数据处理系统。其中，该系统包括：数据采集平台，数据应用平台，数据管理平台，其中，数据采集平台，包括数据库和数据处理模块，其中，数据处理模块用于通过天基互联网获取各个地面感知节点提供的原始传输数据，并对原始传输数据进行处理，得到目标数据，并将目标数据存储到数据库中数据应用平台，用于依据业务分析需求信息从数据库中获取并处理目标数据，以及依据目标数据生成预设报表；数据管理平台，用于管理为目标用户开通的系统账号。本申请解决了由于相关技术中无法汇总分析各个感知节点所采集到的数据造成的无法高效分析利用数据的技术问题。	CN202211711877.2
网络资产管理方法、装置、电子设备及介质	中国电信股份有限公司	技术领域 [0001]本发明涉及计算机技术领域，尤其涉及一种网络资产管理方法、装置、电子设备及介质。 背景技术 [0002]网络资产主要是计算机(或通讯)网络中使用的各种设备、主要包括主机、虚拟机、容器、网络设备(如路由器、交换机等)、安全设备(防火墙等)、存储设备和应用软件类(如数据库、中间件、应用软件)。 [0003]漏洞是在硬件、软件、协议的具体实现或系统安全策略上存在的缺陷，从而可以使攻击者能够在未授权的情况下访问或破坏系统。漏洞可能来自应用软件或操作系统设计时的缺陷或编码时产生的错误，也可能来自业务在交互处理过程中的设计缺陷或逻辑流程上的不合理之处。由于漏洞发现、跟踪、处置、验证过程是一个管理过程与技术相结合的过程，在发现资产漏洞后，对漏洞修复的验证一直是资产漏洞闭环管理的难题，漏洞验证的成效直接影响平台系统的安全性，直接导致各类安全风险增加，造成企业信息泄漏或系统遭受破坏或攻…	本发明公开了一种网络资产管理方法、装置、电子设备及介质，涉及计算机技术领域。该方法包括：探测网络中的资产，将探测到的资产作为目标资产，确定目标资产的画像信息；对目标资产进行扫描，确定目标资产中是否存在第一漏洞；在确定目标资产中存在第一漏洞的情况下，确定第一漏洞的第一相关信息；基于画像信息和第一相关信息，对第一漏洞和目标资产进行关联，并将第一漏洞和第一漏洞关联的目标资产推送至资产管理员；对第一漏洞关联的目标资产进行验证，以确定第一漏洞是否被有效修复。该方法对资产和漏洞进行深度关联，对漏洞的修复，再进行自动化漏洞验证，达到资产‑漏洞自动化的闭环跟踪管理和漏洞验证，提高了网络的安全性。	CN202211716348.1
卫星终端的注册方法、装置及系统	中国电信股份有限公司卫星通信分公司	技术领域 [0001]本申请涉及通信数据处理领域，具体而言，涉及一种卫星终端的注册方法、装置及系统。 背景技术 [0002]近几年来，随着地震、洪水等自然灾害的频繁发生，人们对卫星通信的关注程度越来越高，卫星通信已经成为了当下不可或缺的一部分。基于卫星应用场景星上资源有限、应用时(如灾害发生、开渔期等)高并发注册，在多个卫星终端同时注册入网时，会出现各个卫星终端互相争抢卫星资源的现象，从而导致众多用户无法注册入网并进行语音、短信、数据之间的通信，这就导致了对卫星终端进行注册的注册成功率低的技术问题，进一步的，在卫星终端作为唯一通信手段的情况下，若无法注册入网并及时通信将会造成极其严重的后果。 [0003]针对上述问题，目前尚未提出有效的解决方案。 发明内容 [0004]本申请实施例提供了一种卫星终端的注册方法、装置及系统，以至少解决相关技术中对卫星终端进行注册的注册成功率低的技术问题。 …	本申请公开了一种卫星终端的注册方法、装置及系统。其中，该方法包括：接收卫星终端发送的注册请求；响应于空口资源的资源量小于预设阈值，发送拒绝消息至卫星终端，其中，拒绝消息中至少携带有资源标识信息，资源标识信息用于表征卫星终端重新发送注册请求的顺序；响应于空口资源的资源量大于或等于预设阈值，通过卫星广播方式依次发送提示信息至卫星终端，其中，提示信息用于提示卫星终端基于资源标识信息依次重新发送注册请求；响应于接收到卫星终端重新发送的注册请求，为卫星终端分配资源。本申请解决了相关技术中对卫星终端进行注册的注册成功率低的技术问题。	CN202211711961.4
一种自动诊断方法、装置、电子设备及存储介质	中国电信股份有限公司	技术领域 [0001]本发明涉及通信技术领域，特别是涉及一种自动诊断方法、装置、电子设备及存储介质。 背景技术 [0002]通信语音核心网运维人员对目标网元进行版本升级或其它具有一定风险性的操作后，通常只能够确认到目标网元对于指令是否执行正常，在目标网元运行后，需要调取目标网元的各项参数数值进行分析以确认对目标网元进行的版本升级或其它具有一定风险性的操作对于目标网元性能的影响，进而才能够判断该操作是否执行到位、及是否需要进行回退。 [0003]这就导致从操作执行完成到分析得到操作对于网元性能的影响中间存在一个较长的分析期，耗时较长，存在一定的安全隐患。 发明内容 [0004]有鉴于此，本发明旨在提出一种自动诊断方法、装置、电子设备及存储介质，以解决目前的风险操作对于网元的性能影响的确定耗时较长的问题。 [0005]为达到上述目的，本发明的技术方案是这样实现的： [0006]一种自动诊断方…	本发明提供一种自动诊断方法、装置、电子设备及存储介质，包括：在目标操作前和所述目标操作后，分别响应于目标网元的选定，调取所述目标网元的关键指标值；基于所述目标操作前的关键指标值和所述目标操作后的关键指标值，生成比对报告；对出现异常的所述关键指标值进行示警。通过在目标操作前和目标操作后调取目标网元的关键指标值，并自动生成比对报告，对异常的关键指标值进行示警，使得运维人员可以在目标操作后便快速直接地目视到目标操作对目标网元性能的影响，从而快速地判断是否需要进行操作回退。	CN202211718669.5
用户状态控制方法、装置、可读存储介质及电子设备	中国电信股份有限公司	技术领域 [0001]本发明涉及通信技术领域，且更具体地，涉及用户状态控制方法、装置、可读存储介质及电子设备。 背景技术 [0002]在5G网络架构中，UDM(Unified&nbsp;Data&nbsp;Management，统一数据管理)管理和存储用于签约及鉴权数据。因此在UDM发生故障时，AMF(Access&nbsp;and&nbsp;Mobility&nbsp;ManagementFunction，接入及移动性管理功能)或SMF(Session&nbsp;Management&nbsp;Function，会话管理功能)无法获取到用户签约数据，导致注册失败、语音/数据会话接入失败等，进而导致用户无法上网、拨打电话等。目前，在UDM发生故障时，用户则处于无法上网或通信的状态，必定给用户的工作和生活带来不便，严重影响和降低用户体验感。 发明内容 [0003]本发明提供了一种用户状态控…	本发明提供了一种用户状态控制方法、装置、计算机可读存储介质及电子设备，该方法包括：在统一数据管理UDM网元故障的情况下，将第一接入及移动性管理功能第一AMF网元的第一用户状态和会话管理功能SMF网元的第二用户状态调整为旁路bypass状态；在用户设备UE触发信令业务，且所述第一AMF网元检测到所述UDM网元已恢复的情况下，触发所述第一用户状态退出所述bypass状态；在所述SMF网元接收到所述第一AMF网元与中间会话管理功能I‑SMF网元间的业务请求信息的情况下，触发所述第二用户状态退出所述bypass状态。本发明提供的技术方案可以及时对用户状态进行调整，为用户提供网络服务，提升用户体验感。	CN202211718605.5
中转路由确定方法及装置	中国电信股份有限公司卫星通信分公司	技术领域 [0001]本申请涉及卫星通信技术领域，具体而言，涉及一种中转路由确定方法及装置。 背景技术 [0002]静止轨道(Geo&nbsp;Stationary&nbsp;Orbit，GSO)卫星是地球同步轨道卫星的一种，其与地球自转的方向、速度基本一致，因此，在地面上观察静止轨道卫星在空中位置几乎不变。而非静止轨道(Non&nbsp;Geo&nbsp;Stationary&nbsp;Orbit，NGSO)卫星是运行在上千公里轨道高度，由于距离地球距离相对较近，运行轨道较低、移动速度较快，绕行地球一周的时间几十分钟至数小时不等。相比于静止轨道卫星，NGSO卫星的轨道高度是一个较大的范围，且其具有更广泛的倾角范围。 [0003]近年来，由于NGSO星座的快速发展，大规模NGSO卫星星座的构型的复杂性不断提升，使得星座内的卫星之间的相对位置的变化规律非常复杂，导致难以计算出绝对的星间链路…	本申请公开了一种中转路由确定方法及装置。其中，该方法包括：获取卫星网络中待转发业务数据的第一终端的第一终端信息，其中，第一终端数据中包括：第一终端的第一位置坐标和第一位置坐标对应的星历，以及待转发业务数据的数据量和传输时延；依据第一终端信息确定卫星网络内转发业务数据的传输时延最小的目标转发路径；基于目标转发路径确定第一终端在卫星网络内转发业务数据的目标中转路由。本申请解决了相关技术在卫星网络进行业务数据传输时难以选择合适的中转路由，导致网络通信效率较低的技术问题。	CN202211718748.6
一种号码配置方法、装置、设备及储存介质	中国电信股份有限公司	技术领域 [0001]本发明涉及通讯技术领域，特别是涉及一种号码配置方法、装置、设备及存储介质。 背景技术 [0002]特服号码指的是一种面向规模较大的客户群体，提供增值语音、短信服务的特定号码，其可以提供统一的外部接入号。目前，号码配置主要是依靠人工在网络设备上配置指令的方式。其耗费较多时间和人力，进行指令校验和测试来确定特服号码的正常开通和使用，同时，还容易发生由于人工失误导致号码使用异常引起用户投诉的情况。 发明内容 [0003]鉴于上述问题，提出了本发明，以便提供一种克服上述问题或者至少部分地解决上述问题的号码配置方法、装置、设备及存储介质。 [0004]基于本发明实施例的第一方面，提供了一种号码配置方法，所述方法包括： [0005]获取待配置的号码数据表，其中，所述号码数据表包括待配置号码的配置字段； [0006]将所述号码数据表与号码关键字段表进行校验，得到第一校验结果； […	本发明公开了一种号码配置方法、装置、设备及存储介质，涉及通讯技术领域。所述方法首先获取待配置的号码数据表，其中，号码数据表包括待配置号码的配置字段。然后将号码数据表与号码关键字段表进行校验，得到第一校验结果，并在第一校验结果为正常的情况下，生成号码开通指令。最后将号码开通指令与指令关键字段表进行校验，得到第二校验结果，并在第二校验结果为正常的情况下，将待配置号码的配置字段发布到网元设备，以执行所述待配置号码的配置。从而能够在号码配置之前，对号码进行双重校验，在提高了号码配置效率的情况下，还能够保证号码的配置准确度，提高用户体验感。	CN202211718616.3
一种定位校准方法、装置、电子设备及存储介质	中国电信股份有限公司	技术领域 [0001]本发明涉及无线网络定位技术领域，特别是涉及一种定位校准方法、装置、电子设备及存储介质。 背景技术 [0002]根据教育部办公厅印发的《关于加强中小学生手机管理工作的通知》，指出探索使用具备通话功能的电子学生证，解决学生与家长通话需求。导致电子学生证在校园市场出现井喷式的发展。 [0003]目前的电子学生证通过定位学生的实时位置，通过物联网技术将数据传至后台服务器，实现家长对学生运动轨迹的掌握。由于一方面电子学生证受到硬件成本和电量的限制，无法搭载精准定位芯片和能力，并且学生在校充电困难，只能通过减少定位频率，增加定位时间间隔的方式延长待机时长，另一方面学生主要在教室和家庭，电子学生证在这两个场所只能通过WIFI定位的方式，WIFI定位方式受到信号环境影响因素较大，定位偏差大。 [0004]这就导致了电子学生证在家庭和教室使用过程中WIFI定位常出现定位漂移的问题。 …	本发明提供一种定位校准方法、装置、电子设备及存储介质，包括：获得实时采集的WIFI定位位置；将所述实时采集的WIFI定位位置与校准点位置比较，所述校准点位置用于表征：学生佩戴的所述电子学生证上传的多个WIFI定位位置的平均位置；在所述实时采集的WIFI定位位置与所述校准点位置的差距小于或等于预设距离的情况下，将所述校准点位置作为该学生的位置上传至所述电子学生证的后台服务器；在所述实时采集的WIFI定位位置与所述校准点位置的差距不小于所述预设距离的情况下，将所述实时采集的WIFI定位位置作为该学生的位置上传至所述电子学生证的后台服务器。旨在提供一种规避定位漂移问题的定位校准方法。	CN202211728215.6
卫星航空互联网的卫星流量统计方法和电子设备	中国电信股份有限公司卫星通信分公司	技术领域 [0001]本申请涉及卫星通信领域，具体而言，涉及一种卫星航空互联网的卫星流量统计方法和电子设备。 背景技术 [0002]近年来，卫星航空互联网络服务逐渐从以航空公司选择为主的“局域网”服务，逐步过渡到以乘客个人选择为主的“互联网”服务，开启了卫星航空互联网的新时代。在这个趋势下，面向最终客户提供服务的商业模式将全面推广，空中上网服务的买单者将是最终用户。 [0003]但是，即使是高通量卫星，宽带资源也是有限的，资源有限性导致卫星通信成本居高不下，资费过高对资源统计的精准度、合理度提出了更高的要求，然而由于卫星通信网络空口传输的特点，通常会不可避免的存在空口丢包的情况，从而导致卫星传输过程中空口丢包导致的流量损耗过大的技术问题。 [0004]针对上述的问题，目前尚未提出有效的解决方案。 发明内容 [0005]本申请实施例提供了一种卫星航空互联网的卫星流量统计方法和电子设备，以至…	本申请公开了一种卫星航空互联网的卫星流量统计方法和电子设备。该方法包括：在航空飞行器开始航程过程中，监测到移动设备申请访问航空互联网的访问请求；响应访问请求时拦截访问流量，并发起流量资源统计指令至地面网关和机载网关；在航空飞行器结束航程时，发起停止统计指令至地面网关和机载网关，并读取上行流量资源的流量统计结果以及下行流量资源的流量统计结果；基于上行流量资源的流量统计结果和下行流量资源的流量统计结果，统计得到全航程产生的总卫星流量。本申请解决了卫星传输过程中空口丢包导致的流量损耗过大的技术问题。	CN202211718757.5
一种本体模型建立方法、装置、电子设备及存储介质	中国电信股份有限公司	技术领域 [0001]本申请属于互联网技术领域，尤其涉及一种本体模型建立方法、装置、电子设备及存储介质。 背景技术 [0002]在突发应急指挥中存在比较明显的跨部门协同和异构资源调度问题，对传统的技术和方法提出了较大的挑战。而利用公共信息模型来描述和表示突发应急指挥中的场景和对象，以及它们之间的相互关系，能在一定程度解决这个问题。 [0003]然而，公共信息模型的语义表示能力相对有限，无法完全满足突发应急指挥中对多种类型突发事件的实际需求。 发明内容 [0004]本申请实施例提供一种本体模型建立方法、装置、设备及存储介质，能够解决目前公共信息模型的语义表示能力有限，无法完全满足实际需求的问题。 [0005]第一方面，本申请实施例提供一种本体模型建立方法，该方法包括： [0006]获取应急系统中包括的对象、对象之间的关系信息，以及对象的对象信息； [0007]根据关系信息和对象信息，构建应…	本申请实施例公开了一种本体模型建立方法、装置、电子设备及存储介质，该方法包括：获取应急系统中包括的对象、对象之间的关系信息，以及对象的对象信息；根据关系信息和对象信息，构建应急系统本体、应急领域规则本体和应急事件本体；其中，应急系统本体用于描述应急系统，应急领域规则本体包括多个相对应的处理条件和处理信息，应急事件本体包括多个相对应的历史应急事件和历史应急方案；基于应急系统本体、应急领域规则本体和应急事件本体建立应急管理本体模型。	CN202211711660.1
数据的加密方法及装置、处理器和电子设备	中国电信股份有限公司	技术领域 [0001]本申请涉及云计算技术领域，具体而言，涉及一种数据的加密方法及装置、处理器和电子设备。 背景技术 [0002]目前，确保云计算的安全性是云服务领域面临的最关键的挑战之一。在使用共享资源的云环境中处理数据，并提供可靠和安全的云服务时，需要一个健壮的加密方法，且不能消耗较多性能。因此，在云环境下，加密算法的运行速度关乎到用户体验，是至关重要的。 [0003]另外，云计算是一个位置无关的环境，它共享计算和资源以提供高性能服务。虽然云计算使生活变得更容易，但它也带来了新的安全挑战和网络攻击威胁，如利用身份验证等。随着资源和服务在网络之间和网络内部的开放环境中共享，安全问题在云计算中变得更加关键。此外，用户将数据远程存储在云存储服务上，其隐私性和安全性也至关重要。需要使用加密算法对用户的数据进行加密，以保护他们免受未经授权的访问，并保持数据的安全性和完整性。而且，在云计算的不同…	本申请公开了一种数据的加密方法及装置、处理器和电子设备。该方法包括：获取云端中待加密的原始数据；通过目标BlowFish算法和原始密钥对原始数据进行加密，得到加密后的原始数据，其中，目标BlowFish算法是对原始BlowFish算法进行改进后的算法；对原始密钥进行加密，得到加密后的原始密钥；将加密后的原始数据和加密后的原始密钥保存至云端中。通过本申请，解决了相关技术中对云端中的数据进行加密的效果较差的问题。	CN202211718750.3
无线网络的处理方法、装置及电子设备	中国电信股份有限公司	技术领域 [0001]本申请涉及无线网络技术领域，具体而言，涉及一种无线网络的处理方法、装置及电子设备。 背景技术 [0002]目前，无线网络技术已进入高速率和大吞吐量的时代，为了满足无线网络业务的多样化发展，小区数量、组网复杂程度也有了大幅度的提升，在现如今快速定位无线网络质差小区的问题根因面临很大的挑战。 [0003]现有技术的一种处理方法是使用KPI指标定位质差小区，但这种方法没有考虑到用户对无线网络性能的具体感知，同时过于依赖人为经验设置KPI指标组合和阈值，耗时长且效率低下。除此之外，还有一种方法是通过机器学习的聚类算法对多个KPI指标进行聚类和分析，得到定位质差小区的阈值，但上述方法没有考虑到聚类算法的输出结果受聚类指标数据和初始预设分类的影响较大，输出结果的可解释性也较差，同时在进行计算时需要大量数据样本，耗费大量计算资源和储存资源。 [0004]针对相关技术中基于机器学习…	本申请公开了一种无线网络的处理方法、装置及电子设备，该方法包括：获取影响无线网络的第一表征指标；确定影响第一表征指标的第一根因指标集合以及每个第一根因指标对应的置信度；基于时间序列预测算法对第一表征指标的数值进行计算，得到第一表征指标的第一动态阈值；依据第一根因指标集合、置信度和第一动态阈值，得到根因信息和根因信息对应的分值；依据根因信息和根因信息对应的分值，定位影响无线网络性能的根本原因。通过本申请，解决了相关技术中基于机器学习的聚类算法得到的指标易受影响且可解释性差，导致无法精准定位影响无线网络性能的根本原因的问题。	CN202211718824.3
业务套餐的推荐方法、装置及电子设备	中国电信股份有限公司	技术领域 [0001]本申请涉及机器学习领域，具体而言，涉及一种业务套餐的推荐方法、装置及电子设备。 背景技术 [0002]随着5G技术的迅速普及，用户对数据流量、语音以及智家产品的需求越来越大，对此，运营商推出了许多5G新套餐，然而大部分用户对自己的使用需求缺乏较好的感知，难以准确且迅速地找到适合自己的资费套餐，所以构建基于用户个性化需求的套餐推荐系统，高效准确地向用户推荐合适的套餐显得迫在眉睫。 [0003]相关技术中使用常规推荐系统的方法有基于协同过滤算法的套餐推荐研究，一方面根据用户特征行为找到与其相似的用户集，同时利用协同过滤推荐算法分析出目标用户的初始套餐推荐集，另一方面运用基于效用的推荐算法筛选最优的套餐推荐集。但使用常规推荐系统算法多依赖相似用户历史行为数据，对上下文信息的利用太少，产品冷启动困难，新产品推荐准确率较低。 [0004]针对上述的问题，目前尚未提出有效的解决…	本申请公开了一种业务套餐的推荐方法、装置及电子设备。其中，该方法包括：获取目标对象的消费数据，其中，消费数据包括以下至少之一：目标对象订阅的业务套餐价格、目标对象在第一时长内的流量使用量、目标对象在第一时长内的语音使用量；至少依据消费数据，以及目标对象所处的位置信息和时间信息，确定目标对象的业务需求得分；依据目标对象的消费能力水平的影响因素和目标对象的业务需求得分确定推荐结果。本申请解决了利用用户历史行为数据的相似度进行推荐，导致推荐准确率较低的技术问题。	CN202211718719.X
内网的安全扫描方法及装置、非易失性存储介质	中国电信股份有限公司	技术领域 [0001]本申请涉及网络安全技术领域，具体而言，涉及一种内网的安全扫描方法及装置、非易失性存储介质。 背景技术 [0002]当前网络安全事件频发的很大一部分原因是应用本身或承载应用的系统/平台存在风险漏洞，这些漏洞/后门被恶意攻击者所利用，导致应用或承载应用的系统/平台被攻击；因此，对应用和系统/平台进行安全漏洞扫描是保证网络安全的一项重要工作。客户内网不具备公网条件也不允许与公网连接，因此目前针对内网应用和平台只能通过漏洞扫描设备在客户现场进行扫描，需要支付高昂的费用。 [0003]针对上述的问题，目前尚未提出有效的解决方案。 发明内容 [0004]本申请实施例提供了一种内网的安全扫描方法及装置、非易失性存储介质，以至少解决由于相关技术需要专业工程师通过专用的漏洞扫描设备现场对客户内网进行安全扫描造成的内网的安全扫描的费用高和效率低的技术问题。 [0005]根据本申请实施例…	本申请公开了一种内网的安全扫描方法及装置、非易失性存储介质。其中，该方法包括：接收远程扫描接入设备发送的注册请求消息，并将注册请求消息发送至核心网网元，其中，注册请求消息用于请求注册云端扫描器与远程扫描接入设备所在内网之间的目标通道；获取注册请求消息对应的答复消息，其中，答复消息包括：与远程扫描接入设备关联的多个网络标识；从多个网络标识中确定与目标通道对应的目标网络标识；根据内网的内网地址，通过目标网络标识指示的目标通道对内网进行安全扫描。本申请解决了由于相关技术需要专业工程师通过专用的漏洞扫描设备现场对客户内网进行安全扫描造成的内网的安全扫描的费用高和效率低的技术问题。	CN202211741695.X
轨迹预测方法、装置、电子设备及非易失性存储介质	中国电信股份有限公司	技术领域 [0001]本申请涉及计算机数据处理技术领域，具体而言，涉及一种轨迹预测方法、装置、电子设备及非易失性存储介质。 背景技术 [0002]随着5G等技术的发展，移动网络可以为用户提供大量优秀的服务。但是由于智能设备的快速增多，移动网络的带宽、数据包传输速度、通信可靠性等都面临严峻的挑战，这些都关系着用户的服务质量(QoS)。在快速发展的移动网络中，网络行为分析至关重要，而智能设备的增多带来了庞大的用户数据，分析这些数据可以为运营商优化网络性能提供支持。 [0003]目前，用户轨迹预测是自组织网络(SON)智能化的一个重要研究方向，用户轨迹预测的主要思想是基于历史经验，利用机器学习预测用户的轨迹以改善网络的性能，为用户提供更好的服务，如在5G网络中，根据用户移动轨迹中为其提供无中断的网络。然而，相关技术在进行轨迹预测时，无法有效剔除冗余干扰数据，造成轨迹预测效率低、准确度差的技术问…	本申请公开了一种轨迹预测方法、装置、电子设备及非易失性存储介质。其中，该方法包括：剔除第一位置序列中冗余的目标位置点，得到第二位置序列，其中，第一位置序列中包括目标对象在多个相邻的目标时刻所对应的目标位置点；对第二位置序列中相邻的目标时刻对应的目标位置点进行滤波处理，以过滤第二位置序列中的噪声数据，得到第三位置序列；通过基于注意力机制的目标模型，确定第三位置序列中目标位置点之间的目标关联关系，并依据目标关联关系，预测目标对象的位置。本申请解决了由于相关技术在进行轨迹预测时，无法有效剔除冗余干扰数据，造成轨迹预测效率低、准确度差的技术问题。	CN202211711902.7
文件异常变更的预警方法及装置	中国电信股份有限公司	技术领域 [0001]本发明涉及网络安全技术领域，具体而言，涉及一种文件异常变更的预警方法及装置。 背景技术 [0002]在当前各项业务环境中，web服务器应用广泛，以文件方式承载的各项数据时刻面临非法变动、篡改的安全风险。而针对web服务器文件异常变更的检测，普遍采用以数据完整性监控工具Tripwire。 [0003]因此，现有的文件整体性校验工具是以预编写的策略机制和预设的基准数据库为准线，当基准数据库生成时，根据策略机制相关规则读取待检文件，并同时生成该文件的数字签名记录在数据库中。后续进行文件完整性校验时，则需要继续基于该预编写的策略机制即时生成相应的数字签名并完成校验。可见，现有的文件整体性校验方法依赖于校验过程中，生成前后数字签名时的策略机制和生成算法相一致，因此，当策略机制更新后，需要及时完成更新数据库中预存的文件数字签名。 [0004]现有技术中，主要存在以下问题： [0…	本发明公开了一种文件异常变更的预警方法及装置。其中，该方法包括：获取目标文件的变更事件对应的账户会话特征，其中，账户会话特征用于表示变更事件对应的用户信息；通过文件分类样本模型库，根据账户会话特征确定变更事件是否为异常变更，其中，文件分类样本模型库是根据历史变更数据建立的；若变更事件为异常变更，进行异常变更预警。本发明解决了由于相关技术中文件异常变更的检测方法依赖于人工介入检测，而导致异常变更判断效率低以及准确率低的技术问题。	CN202211712287.1
流量转发方法、装置、存储介质及电子设备	中国电信股份有限公司	技术领域 [0001]本发明涉及计算机技术领域，具体而言，涉及一种流量转发方法、装置、存储介质及电子设备。 背景技术 [0002]运营商网络庞大且复杂，包含大量不同功能、不同业务域的业务系统。业务系统在运营过程中会面临0day攻击、高级持续性威胁(Advanced&nbsp;Persistent&nbsp;Threat，APT)、社会工程攻击等网络安全风险。 [0003]目前，运营商普遍采用VPN技术与白名单技术相结合的方式，对企业资产(例如，业务系统)进行脆弱性防护，以抵御上述网络安全风险。然而，在使用传统VPN技术的过程中，会存在其他的网络安全风险问题。例如，由于VPN客户端是通用的，攻击者可以使用通用客户端进行密码爆破攻击；由于VPN服务器端的TCP端口长期处于监听状态，容易遭受TLS漏洞、DDOS漏洞攻击；由于VPN虚拟网卡捕获所有进程的流量，黑客工具生成的流量也可以通过VPN隧…	本发明公开了一种流量转发方法、装置、存储介质及电子设备。其中，该方法包括：接收目标对象发起的第一访问请求，其中，第一访问请求至少包括目标对象的账户信息；确定第一访问请求的来源是否为目标浏览器，在第一访问请求的来源为目标浏览器的情况下，对账户信息进行校验；在账户信息通过校验的情况下，从多个转发器中确定目标转发器，并将目标转发器的地址信息发送至目标浏览器，以使目标转发器接收目标浏览器发送的业务请求流量，并在业务请求流量满足预设条件的情况下，将业务请求流量转发至目标业务系统。本发明解决了现有技术中采用VPN技术进行流量转发存在对企业资产的防护安全程度较低的技术问题。	CN202211728673.X
客户端的离线处理方法、装置、电子设备及存储介质	中国电信股份有限公司	技术领域 [0001]本发明涉及客户端的离线处理技术领域，特别是涉及一种客户端的离线处理方法、一种客户端的离线处理装置、一种电子设备以及一种计算机可读存储介质。 背景技术 [0002]随着移动互联网的不断发展成熟，移动业务应用正在被越来越多用户所接受，并已经成为提升工作效率的主要手段，在移动业务当中其中最为常用的是通过移动手持终端设备进行各类的业务办理、物资盘点、装备巡检等，能快速批量处理业务应用场景；若在没有无线网络信号或无线信号弱的情况下，目前已具备采用移动应用离线化技术方案，大幅提升用户的体验感知。但现有的大部分移动应用离线数据上传方案基于数据库写快照或者数据库实例数据进行传输，与服务端数据容易冲突及数据解析繁琐，且离线数据副本缺乏自动清理机制。对此，如何保障移动端应用离线数据全量无感知，并高效的同步至平台服务端，以及确保离线数据副本的安全性，已成为在要客行业领域移动端离线应用的核…	本发明实施例提供了一种客户端的离线处理方法、装置、电子设备及存储介质，所述方法包括：响应于所述客户端处于离线状态，获取针对所述客户端的用户操作以及所述用户操作对应的用户操作信息，将所述用户操作信息存储至所述SQLite数据库；响应于所述客户端处于在线状态，将所述用户操作信息上传至与所述客户端对应的服务端，并对所述用户操作信息进行删除。	CN202211718667.6
文件的访问方法及装置、处理器和电子设备	中国电信股份有限公司	技术领域 [0001]本申请涉及计算机技术领域，具体而言，涉及一种文件的访问方法及装置、处理器和电子设备。 背景技术 [0002]在互联网开发领域，通过nginx(一种开源的软件程序)实现静态文件的读取，凭借着高性能、大并发的特性成为互联网访问文件的一种方式。但是，随着网络信息安全的普及，对于网络信息安全要求也越来越高，如果对访问文件地址不加密和授权校验，将会带来用户的文件被其他没有权限的用户访问，会被网络爬虫将服务器文件爬取完毕。而且，上述的静态文件指音视频文件、图片文件和文档文件等。 [0003]相关技术一通过软件将文件地址代理出来，big通过互联网路径和互联网地址进行访问，凭借着使用简易、发挥nginx高性能的优势，备受广大开发人员喜爱。但是，相关技术一存在未授权问题，被nginx代理的文件路径会被爬虫和漏洞扫描工具从页面上扫描出来，这种路径可以被别人复制拷贝，通过聊天工具将文件互…	本申请公开了一种文件的访问方法及装置、处理器和电子设备。该方法包括：通过软件程序接收目标对象发送的目标请求，其中，目标请求用于请求访问服务器中的目标文件；依据目标对象发送的目标请求，获取目标对象的IP地址；基于目标对象的IP地址，获取目标文件的地址信息，其中，地址信息中至少包括目标对象的标识信息；依据标识信息，确定目标对象访问目标文件的访问结果，并将访问结果返回至目标对象。通过本申请，解决了相关技术中通过文件流的形式访问服务器中的文件，导致服务器的性能较差的问题。	CN202211718753.7
数据相关性的确定方法及装置、非易失性存储介质	中国电信股份有限公司	技术领域 [0001]本申请涉及数据处理领域，具体而言，涉及一种数据相关性的确定方法及装置、非易失性存储介质。 背景技术 [0002]相关技术中，一般通过静态数据录入的方式在建立数据模型之前模型的时为其指定上游数据源，以确定数据模型之间的关联关系，或者通过程序及脚本对数据仓库技术(Extract-Transform-Load，ETL)程序进行解析获取数据模型对应的上下游数据模型，以确定数据模型之间的关联关系，通过上述方法仅能确定属于同一数据源的数据模型之间的关联关系，存在局限性。 [0003]针对上述的问题，目前尚未提出有效的解决方案。 发明内容 [0004]本申请实施例提供了一种数据相关性的确定方法及装置、非易失性存储介质，以至少解决相关技术无法获知属于不同数据源的数据模型之间的潜在关联关系的技术问题。 [0005]根据本申请实施例的一个方面，提供了一种数据相关性的确定方法，包括：确定…	本申请公开了一种数据相关性的确定方法及装置、非易失性存储介质。其中，该方法包括：确定多个数据模型和多个时间区间，并确定各数据模型在同一时间区间内的数据增量；根据数据增量确定各数据模型对应的二维向量，并确定各二维向量的归一化余弦距离值和各二维向量的二进制化余弦距离值；根据归一化余弦距离值和二进制化余弦距离值确定多个数据模型的相关性。本申请解决了相关技术无法获知属于不同数据源的数据模型之间的潜在关联关系的技术问题。	CN202211718742.9
摄像头遮挡检测方法、装置、存储介质及电子设备	中国电信股份有限公司	技术领域 [0001]本发明涉及人工智能、智能视频分析领域，具体而言，涉及一种摄像头遮挡检测方法、装置、存储介质及电子设备。 背景技术 [0002]视频监控领域依赖摄像头传输的视频流数据，如果摄像头被遮挡，采集到的数据就失去了监控的意义。传统做法是通过机器学习的边缘检测和特征提取方法识别摄像头遮挡，这种做法只在摄像头全遮挡或大面积遮挡场景下有效，对半遮挡或黑暗造成的摄像头“不可视”却无能为力。通过神经网络识别摄像头遮挡在工业界已有尝试，但是单纯利用神经网络检测摄像头遮挡存在准确率偏低，且能力单一，无法满足实时视频分析需求。深度神经网络中高层特征包含丰富的位置信息和语义信息，但是相关技术中无法合理利用这些有区分度特征，导致模型预测准确率低。 [0003]针对上述的问题，目前尚未提出有效的解决方案。 发明内容 [0004]本发明实施例提供了一种摄像头遮挡检测方法、装置、存储介质及电子设备，以…	本发明公开了一种摄像头遮挡检测方法、装置、存储介质及电子设备。其中，该方法包括：获取初始摄像头遮挡检测模型，其中，初始摄像头遮挡检测模型至少包括特征提取网络、混合空间金字塔网络、混合上采样网络，特征提取网络的输出端与混合空间金字塔网络的输入端，以及混合上采样网络的输入端连接；将目标图像数据输入至初始摄像头遮挡检测模型进行训练，得到训练后的摄像头遮挡检测模型；在目标损失函数值满足损失函数阈值的情况下，将训练后的摄像头遮挡检测模型作为目标摄像头遮挡检测模型。本发明解决了相关技术中的摄像头遮挡检测方法存在的识别效率低、准确性差且输出结果单一，无法满足实时视频分析需求的技术问题。	CN202211718783.8
监测劳动力的方法、装置、存储介质以及电子设备	中国电信股份有限公司	技术领域 [0001]本申请涉及大数据领域，具体而言，涉及一种监测劳动力的方法、装置、存储介质以及电子设备。 背景技术 [0002]传统的劳动力统计和监测大多依托乡镇街道等基层单位，通过人工走访或者电话摸排的方式，完成数据收集登记，通过逐级上报汇总的方式形成统计分析结果。随着信息技术的发展，逐渐出现一些与劳动力监测相关的信息系统，但是这类系统主要是使用软件系统替代了传统方式中的逐级上报汇总过程，并未改变劳动力统计和监测的方式。 [0003]随着城市化进程的加快和高铁时代的来临，劳动力的流动和转移越来越频繁，劳动力监测的侧重点发生了很大的变化，原有静态的劳动力统计指标不再满足相关部门的劳动力分析需求，且劳动力监测对于实时性的要求越来越高，即动态的劳动力流动和转移分析成为相关部门普遍业务需求。 [0004]现有的劳动力监测仍存在一些问题，劳动力数据的收集方式仍然需要投入大量的人工成本，劳动力…	本申请公开了一种监测劳动力的方法、装置、存储介质以及电子设备。其中，该方法包括：获取目标对象对应的运营商信令数据，其中，运营商信令数据至少包括：目标对象在指定时段的移动位置，以及移动速度；获取各个劳动力流动标签对应的计算规则，基于计算规则对运营商信令数据进行分析，至少根据分析结果确定目标对象对应的劳动力画像；根据劳动力画像展示劳动力监测结果。本申请解决了由于劳动力数据的采集需要投入大量的人工成本，且劳动力存在快速流动和转移的特征造成的对劳动力难以实时监测和分析的技术问题。	CN202211711825.5
网络异常回退识别方法、装置、存储介质及电子设备	中国电信股份有限公司	技术领域 [0001]本发明涉及无线通信和终端领域，具体而言，涉及一种网络异常回退识别方法、装置、存储介质及电子设备。 背景技术 [0002]5G用户使用过程中时有回落4G的现象，产生回落的原因主要有两类：一类是用户终端UE或者基站不支持在5G频段下运行的语音VONR服务，为保证能继续使用语音业务，采用演进分组系统回落EPS&nbsp;Fallback方式实现而正常产生的5G回落4G现象；第二类是由于5G无线网络的覆盖质量不佳或配置不当引起的5G回落4G的异常现象，该现象影响用户感知。但是相关技术中在进行5G网络异常回退至4G网络的网络异常回退识别时，无法对演进分组系统回落EPS&nbsp;Fallback方式造成的网络回退与网络异常回退进行区分，导致网络异常回退识别准确性低，影响用户体验。 [0003]针对上述的问题，目前尚未提出有效的解决方案。 发明内容 [0004]本发明实施例提供…	本发明公开了一种网络异常回退识别方法、装置、存储介质及电子设备。其中，该方法包括：基于N26接口话单中包括的上下文请求记录，S1‑MME接口话单中的跟踪区更新记录，以及N1/N2接口话单中的用户终端上下文释放记录，确定第一信令流程；基于N26接口话单中包括的重定位请求记录，以及N1/N2接口话单中的N2接口切换出流程记录，确定第二信令流程；根据第一信令流程和第二信令流程，得到目标用户的网络异常回退识别结果。本发明解决了由于相关技术中在进行网络异常回退时，无法排除由于演进分组系统回落EPS&nbsp;Fallback方式导致的5G网络回退至4G网络的情况，造成的网络异常回退识别准确性低的技术问题。	CN202211711981.1
系统功耗的预测方法及装置、非易失性存储介质	中国电信股份有限公司	技术领域 [0001]本申请涉及系统功耗预测领域，具体而言，涉及一种系统功耗的预测方法及装置、非易失性存储介质。 背景技术 [0002]现有技术中，IT系统功耗建模的方法主要为基于性能计数器的功耗建模方法，当前主流操作系统一般都支持基于中央处理器(Central&nbsp;Processing&nbsp;Unit，CPU)提供的丰富性能监控计数器进行运行参数采样。并且，计算机系统功耗由各硬件功能单元功耗组成。每一功能单元功耗均可由其功能任务计数与功耗特征计算得到。因此，在构造完成各硬件每一功能单元功耗特征模型后，即可根据每一功能单元运行任务量推算计算机系统功耗。但基于性能计数器的功耗建模所需的监控参数过于庞杂，容易形成较大的功耗开销。 [0003]针对上述的问题，目前尚未提出有效的解决方案。 发明内容 [0004]本申请实施例提供了一种系统功耗的预测方法及装置、非易失性存储介质，以至少解…	本申请公开了一种系统功耗的预测方法及装置、非易失性存储介质。其中，该方法包括：获取功耗预测模型，其中，功耗预测模型为预先训练好的神经网络模型；利用人工智能芯片的储备池对功耗预测模型进行优化，得到优化后的功耗预测模型，其中，人工智能芯片用于运行功耗预测模型；利用优化后的功耗预测模型预测系统的功耗。本申请解决了现有的基于性能计数器的功耗建模方法所需的监控参数过于庞杂，容易形成较大的功耗开销的技术问题。	CN202211718738.2
文档识别的方法、装置及电子设备	中国电信股份有限公司	技术领域 [0001]本申请涉及数据识别领域，具体而言，涉及一种文档识别的方法、装置及电子设备。 背景技术 [0002]在对文档进行OCR时，往往不同的文档类型需要对应不同的后处理过程，而一张图片中可能会存在多种种类的文档，因此需要先对图片中的文档进行检测，yolov5作为目标检测领域中最先进的算法之一，可以利用yolov5检测的结果进行OCR及对应种类的不同后处理。此外，OCR的准确度有很大程序会依赖文档的角度(角度越正结果越准确)。此外，现有的目标检测算法，往往只能得出目标的一维类别。如果应用场景需要得到多维的类别属性，只能添加分类模型，这样会增加了计算资源；或者将n维类别的标签融合成一维，这样标签的数量就会变成nc_1×nc_2×…×nc_n，这样会指数增长了类别标签，造成分类的准确率下降，同时模型的参数量也会大大增加。 [0003]针对上述的问题，目前尚未提出有效的解决方案。 发…	本申请公开了一种文档识别的方法、装置及电子设备。其中，该方法包括：获取待识别的目标图像，其中，图像中包括多种类型文档子图像；将目标图像输入至预先训练好的目标检测模型，其中，目标检测模型的检测头设置有预测角度类型的分支；通过目标检测模型从目标图像中识别出各个子图像对应的文档类型，以及各个子图像对应的角度类型；根据角度类型确定光学字符识别时的角度，调用光学字符识别算法对各个子图像进行识别，得到各个子图像对应的文档内容。本申请解决了由于不同类型的文档对应的识别角度存在区别，相关技术中的目标检测算法无法对图片进行准确识别造成的分类准确率较低，以及数据处理量高的技术问题。	CN202211718723.6
软装定义网络的链路监控方法	中国电信股份有限公司	技术领域 [0001]本申请涉及数据加密领域，具体而言，涉及一种软装定义网络的链路监控方法。 背景技术 [0002]目前，新型服务对网络资源的需求越来越大，传统的网络架构不仅部署新型业务速度慢，网络运行、维护成本也比较高，这就导致传统的网络架构不能很好地适应云等信息系统的发展。为了实现网络架构与新型技术更好地匹配，并降低网络部署、维护的成本，必须对传统网络架构进行革新。北向接口的发展比较缓慢，没有一个统一的规范，导致网络架构中目标路径的匹配度较低。 [0003]针对上述问题，目前尚未提出有效的解决方案。 发明内容 [0004]本申请实施例提供了一种软装定义网络的链路监控方法，以至少解决网络架构中目标路径匹配度较低的技术问题。 [0005]根据本申请实施例的一个方面，提供了一种软件定义网络的链路监控方法，包括：通过负载监控模块从软件定义网络对应的网络拓扑结构中，获取多个交换机的网络信息；通…	本申请公开了一种软装定义网络的链路监控方法。其中，该方法应用于软件定义领域，该方法包括：通过负载监控模块从软件定义网络对应的网络拓扑结构中，获取多个交换机的网络信息；通过负载监控模块基于多个交换机的网络信息，确定负载矩阵和地址信息；通过路径优化模块基于负载矩阵和地址信息，确定源交换机和目的交换机之间的目标路径。本申请解决了网络架构中目标路径匹配度较低的技术问题。	CN202211711832.5
网络异常监测方法及装置	中国电信股份有限公司	技术领域 [0001]本申请涉及网络安全技术领域，具体而言，涉及一种网络异常监测方法及装置。 背景技术 [0002]随着数字化发展的逐渐深入，企业或组织内的在运设备逐渐增加。虽然运维设备已从手工运维向工具运维和平台运维发展，但仍无法满足大型组网对运维检测的要求，使得管理服务器和被管理设备之间网络异常时，数据的采集及存储会出现较多问题。 [0003]针对上述的问题，目前尚未提出有效的解决方案。 发明内容 [0004]本申请实施例提供了一种网络异常监测方法及装置，以至少解决相关技术中网络设备与网络服务器之间网络异常时数据无法正常上报且异常原因无法分析的技术问题。 [0005]根据本申请实施例的一个方面，提供了一种网络异常监测方法，包括：将网络设备的第一监测指标数据发送至管理服务器，并在发送失败时，依据预设的重传时间间隔和重传次数阈值尝试将第一监测指标数据重传至管理服务器；在重传次数达到重传次…	本申请公开了一种网络异常监测方法及装置。该方法包括：将网络设备的第一监测指标数据发送至管理服务器，并在发送失败时，依据预设的重传时间间隔和重传次数阈值尝试将第一监测指标数据重传至管理服务器；在重传次数达到重传次数阈值且仍未重传成功时，计算第一监测指标数据与网络设备与管理服务器之间上一次发生网络异常时的历史监测指标数据之间的相似度；在相似度大于预设阈值时，采集网络设备所在组网区域内的第一网络状态信息，并依据预设的网络异常预测模型分析第一网络状态信息以确定网络设备所在组网区域内是否发生网络异常。本申请解决了相关技术中网络设备与网络服务器之间网络异常时数据无法正常上报且异常原因无法分析的技术问题。	CN202211711792.4
应用服务的评估方法、装置及电子设备	中国电信股份有限公司	技术领域 [0001]本发明涉及互联网领域，具体而言，涉及一种应用服务的评估方法、装置及电子设备。 背景技术 [0002]目前，在网络性能监控等领域，存在使用ICMP(控制报文协议，Inter&nbsp;ControlMessage&nbsp;Protocol)Ping、TCP(传输控制协议，Transmission&nbsp;Control&nbsp;Protocol)Ping主动探测，web首页加载时延，隧道UDP(用户数据报协议，User&nbsp;Datagram&nbsp;Protocol)收发包主动测试等方法，可以在一定程度上测量应用中各服务质量的检测。但是，这些方法无法反映应用中不同服务之间的重要性差异，从而使得根据这些方法的检测结果难以实现对应用整体质量的有效把控。在相关技术中，若想要对应用中各种服务的重要度进行评估，则只能采取人工判断的方式，从而具有评估准确性低的问题。…	本发明公开了一种应用服务的评估方法、装置及电子设备。该方法包括：确定在预设时间范围内访问过目标应用的目标地址端口的多个对象，并获取每个对象在预设时间范围内创建的通信协议连接的连接信息；分别基于每个对象关联的连接信息生成子有向图，并根据各个对象的子有向图构建目标有向图；从目标有向图包含的目的地址端口中筛选出属于目标应用的多个第一地址端口；基于目标有向图，计算目标应用的每个第一地址端口的目标分数，并根据每个第一地址端口的目标分数分别确定第一地址端口提供的服务的重要程度。本发明解决了相关技术中对应用中各种服务的重要度评估的准确性低的技术问题。	CN202211718810.1
信令捕获方法、装置、非易失性存储介质及电子设备	中国电信股份有限公司	技术领域 [0001]本发明涉及通信技术领域，具体而言，涉及一种信令捕获方法、装置、非易失性存储介质及电子设备。 背景技术 [0002]在语音应用领域，传统的信令数据捕获方式存在弊端，当有信令报文抓包需求时，一般使用tcpdump方式对网卡进行抓包，或使用sngrep工具在服务器上进行指定号码的信令跟踪与分析，两种方式最终都以报文文件的形式存储抓包数据，并通过wireshark工具进行报文的查看与分析。 [0003]但是，需要抓取指定号码报文时，需要一定经验的工程师在服务器上通过tcpdump或sngrep方式进行报文的捕获；而tcpdump无法针对指定号码进行报文捕获，且呼叫高峰期时，抓包产生的报文文件十分庞大；且sngrep可针对指定号码进行报文捕获，但占用的CPU和内存会随着时间的增加而不断增长，且只能以报文文件形式留存，并通过wireshark进行报文数据查看与分析，无法实现云化…	本发明公开了一种信令捕获方法、装置、非易失性存储介质及电子设备。其中，该方法包括：获取管理平台提供的信令捕获请求，其中，装置信令捕获请求用于指示获取目标标识指示的目标信令数据；响应装置信令捕获请求，控制缓存中间件发布用于捕获装置目标信令数据的目标配置信息；接收信令网关根据装置目标配置信息提供的装置目标信令数据；将装置目标信令数据存储至目标数据库。本发明解决了传统信令捕获的效率低的技术问题。	CN202211711833.X
多进程的调度方法、装置、电子设备以及存储介质	中国电信股份有限公司	技术领域 [0001]本申请涉及大数据集群领域，具体而言，涉及一种多进程的调度方法、装置、电子设备以及存储介质。 背景技术 [0002]近年来，随着数字化发展的逐渐深入，各单位的在运设备逐渐增加，相较于十年前设备增长10～100倍，即便运维已经在从手工运维向工具运维和平台运维发展，但仍然无法满足当前集群对运维的管理要求。 [0003]针对上述的问题，目前尚未提出有效的解决方案。 发明内容 [0004]本申请实施例提供了一种多进程的调度方法、装置、电子设备以及存储介质，以至少解决无法满足当前集群对运维的管理要求的技术问题。 [0005]根据本申请实施例的一个方面，提供了一种多进程的调度方法，包括：监测到至少一个待执行的任务；使用调度器按照预定的调度模式从线程池中选择就绪的进程，以运行待执行的任务：其中，调度模式为控制线程池中的每个进程按照分配的运行时间循环轮转运行，且线程池中的每个进程的运…	本申请公开了一种多进程的调度方法、装置、电子设备以及存储介质。该方法包括：监测到至少一个待执行的任务；使用调度器按照预定的调度模式从线程池中选择就绪的进程，以运行待执行的任务：其中，调度模式为控制线程池中的每个进程按照分配的运行时间循环轮转运行，且线程池中的每个进程的运行顺序为按照上一运行轮次中运行时间从小到大进行优先级排序，作为各个进程在下一运行轮次中的运行顺序。本申请解决了无法满足当前集群对运维的管理要求的技术问题。	CN202211718818.8
业务对象的内容推荐方法、装置及处理器	中国电信股份有限公司	技术领域 [0001]本申请涉及智能推荐领域，具体而言，涉及一种业务对象的内容推荐方法、装置及处理器。 背景技术 [0002]近年来，业务对象能够利用诸如因特网的通信网络享受从大量内容之中选择感兴趣的内容。由于存在大量可用内容，所以，在相关技术中，提出了很多推荐技术，可以通过确定业务对象对不同类型的内容的偏好度概率，为业务对象提供感兴趣的内容，然而，并没有通过决策树对业务对象进行分类，确定不同类别下业务对象的喜好，从而进行内容推荐，因此，仍存在向业务对象推荐内容的准确性的技术问题。 [0003]针对上述相关技术中向业务对象推荐内容的准确性的技术问题，目前尚未提出有效的解决方案。 发明内容 [0004]本申请实施例提供了一种业务对象的内容推荐方法、装置及处理器，以至少解决向业务对象推荐内容的准确性的技术问题。 [0005]根据本申请实施例的一个方面，提供了一种业务对象的内容推荐方法。该方法…	本申请公开了一种业务对象的内容推荐方法、装置及处理器。其中，该方法包括：获取业务对象的属性信息，其中，属性信息用于确定业务对象的类别；基于属性信息，建立决策树，其中，决策树的节点信息从属性信息中确定，且用于表征决策树的节点，决策树的度信息为决策树的上一层节点信息的子属性信息，且用于连接决策树中两个相邻层的节点；基于决策树，确定业务对象的类别；将业务对象及类别输入至目标模型进行处理，得到业务对象的推荐结果，其中，目标模型为一维卷积神经网络模型，推荐结果用于表征与类别的关联度高的信息。本申请解决了向业务对象推荐内容的准确性的技术问题。	CN202211711975.6
数据处理方法、装置以及处理器	中国电信股份有限公司	技术领域 [0001]本申请涉及智能运维领域，具体而言，涉及一种数据处理方法、装置以及处理器。 背景技术 [0002]近年来，云数据中心海量的任务处理和复杂多变的资源，给管理员带来了巨大的挑战，如果不能够有效地管理这些资源，云服务的质量将大打折扣，在这些资源中，节点资源作为底层基础资源，占据极为重要的地位，直接关系到云服务的提供，因而针对节点资源制定高效的监控机制非常有必要。 [0003]因此，为了保证云服务质量，就需要对节点状态持续监控，但是，云服务下庞大的节点数量导致网络中传输大量的监控数据，容易引发网络阻塞，从而导致无法对节点的监控数据进行有效管理的技术问题。 [0004]针对上述无法对节点的监控数据进行有效管理的技术问题，目前尚未提出有效的解决方案。 发明内容 [0005]本申请实施例提供了一种数据处理方法、装置以及处理器，以至少解决无法对节点的监控数据进行有效管理的技术问题。 …	本申请公开了一种数据处理方法、装置以及处理器。该方法包括：获取节点的当前监控数据，其中，当前监控数据至少用于表征节点在当前时刻的运行状态；确定当前监控数据与推送至监控管理平台的节点的推送监控数据之间的差异监控数据，其中，推送监控数据至少用于表征节点历史时间段内的运行状态；响应于差异监控数据大于监控数据阈值，将当前监控数据推送至监控管理平台，其中，监控管理平台通过当前监控数据对节点的运行状态进行监控。本申请解决了无法对节点的监控数据进行有效管理的技术问题。	CN202211711865.X
系统异常检测方法、装置及非易失性存储介质	中国电信股份有限公司	技术领域 [0001]本申请涉及检测领域，具体而言，涉及一种系统异常检测方法、装置及非易失性存储介质。 背景技术 [0002]相关技术中在对分布式系统进行异常检测时，通常只会用到程序日志或分布式跟踪数据中的一种。这种通过单一数据来对分布式系统进行异常检测的方式导致相关技术中系统异常检测的准确率较低。 [0003]针对上述的问题，目前尚未提出有效的解决方案。 发明内容 [0004]本申请实施例提供了一种系统异常检测方法、装置及非易失性存储介质，以至少解决由于相关技术中使用单一数据对系统进行异常检测造成的检测准确率较低的技术问题。 [0005]根据本申请实施例的一个方面，提供了一种系统异常检测方法，包括：获取待检测分布式系统的日志记录和跟踪轨迹数据；对日志记录和跟踪轨迹数据进行规范化处理，得到目标模板日志和目标模板跟踪轨迹，其中，目标模板日志和目标模板跟踪轨迹的数据格式相同；通过目标LSTM…	本申请公开了一种系统异常检测方法、装置及非易失性存储介质。其中，该方法包括：获取待检测分布式系统的日志记录和跟踪轨迹数据；对日志记录和跟踪轨迹数据进行规范化处理，得到目标模板日志和目标模板跟踪轨迹，其中，目标模板日志和目标模板跟踪轨迹的数据格式相同；通过目标LSTM网络对目标模板日志和目标模板跟踪轨迹进行处理，得到目标预测日志记录和目标预测跟踪轨迹数据；确定待检测分布式系统的运行状态，并依据目标预测日志记录，目标预测跟踪轨迹数据和运行状态确定待检测系统是否处于异常工作状态。本申请解决了由于相关技术中使用单一数据对系统进行异常检测造成的检测准确率较低的技术问题。	CN202211711892.7
通信方法、装置、通信系统、存储介质及电子装置	中国电信股份有限公司卫星通信分公司 | 曾贤坤	技术领域 [0001]本申请涉及通信技术领域，具体而言，涉及一种通信方法、装置、通信系统、存储介质及电子装置。 背景技术 [0002]当前全球数字化发展日益加快，时空信息、定位导航服务成为重要的新型基础设施。从2020年7月北斗三号全球卫星导航系统开通服务以来，北斗系统在全球一半以上国家和地区推广使用，北斗规模应用进入市场化、产业化、国际化发展的关键阶段。因此，深化北斗系统的推广应用，推动北斗产业的高质量发展以及推进北斗与5G网络的融合，是当前的重点任务之一。 [0003]目前，仅能实现北斗网络设备之间的相互通信，而无法实现北斗网络设备与其它卫星网络设备或公共移动网络设备之间的相互通信，导致通信范围局限。 [0004]针对上述的问题，目前尚未提出有效的解决方案。 发明内容 [0005]本申请实施例提供了一种通信方法、装置、通信系统、存储介质及电子装置，以至少解决相关技术中仅能实现北斗网络…	本申请公开了一种通信方法、装置、通信系统、存储介质及电子装置，涉及通信技术领域。该方法包括：响应于接收到第一终端发送的第一消息，对第一消息进行协议格式转换，得到第二消息，其中，第一终端位于第一移动交换中心，第一终端基于公共移动网络、第一卫星网络和第二卫星网络进行通信，第一移动交换中心为第一卫星网络对应的移动交换中心；基于第二消息确定第二终端位于的第二移动交换中心；将第二消息转发至第二移动交换中心，以与第二终端进行通信。本申请解决了相关技术中仅能实现北斗网络设备之间的相互通信，而无法实现北斗网络设备与其它卫星网络设备或公共移动网络设备之间的相互通信，导致通信范围局限的的技术问题。	CN202211718739.7
卡通数字人的形象生成方法、装置、电子设备及介质	中国电信股份有限公司	技术领域 [0001]本公开涉及人工智能技术领域，尤其涉及一种卡通数字人的形象生成方法、装置、电子设备及存储介质。 背景技术 [0002]数字人行业发展迅速，近些年知名IP的明星数字人制作和运营技术相对成熟，为每个人提供定制化、个性化数字人逐渐成为业界研究的热点。互联网头部公司纷纷研发了个性化数字人的自动生成技术。运营商拥有广阔的用户基础，在个性化数字人领域有着天然的应用场景需求，现有的语音客服、语音信箱、语音提示、视频宣传等场景皆可使用个性化数字人进行服务升级。 [0003]现有的个性化数字人形象生成技术，一类方法是在预设3D模型基础上，让用户自主调参或照片匹配生成数字人，个性化程度低；一类方法是提取照片3D信息，训练人脸3D网格和蒙皮，拟真度低；一类方法是需要扫描录制高质量视频，对真人进行高精度建模，该方法成本高，效率低；一类方法是上传照片，基于AI表情驱动制作数字人，经实践研究，该…	本公开提供了一种卡通数字人的形象生成方法、装置、电子设备及存储介质，涉及人工智能技术领域。其中，方法包括：获取用户上传的图像数据；对图像数据进行面部检测、识别裁剪和背景分离处理，得到第一人物照片和第一背景照片；根据第一人物照片和第一背景照片，确定第一三元组和第一五元组；将第一三元组输入至已训练好的形象调整模型中，输出得到用于卡通数字人驱动的第一漫画图像；根据第一五元组，从预设背景库中选取与第一背景照片相似的第二背景照片；根据第二背景照片和第一漫画图像，生成卡通数字人的形象照片。本公开解决了现有卡通数字人的形象生成存在人物边缘变形、唇形眼形驱动效果不佳以及人物边缘背景驱动瑕疵的问题。	CN202211700074.7
异常行为识别方法、装置、设备及介质	中国电信股份有限公司	技术领域 [0001]本公开涉及人工智能与大数据领域，具体而言，涉及一种异常行为识别方法、异常行为识别装置、电子设备和计算机可读存储介质。 背景技术 [0002]随着信息技术的不断发展，遍布大街小巷的安防摄像头为城市治安的改善提供了强大的助力。通过人工监控、智能防控等方法能够实现对妨害公共安全的多种异常行为进行事中告警、事后追溯，进一步改善城市治安环境。 [0003]相关技术中，采用基于单帧RGB(一种颜色标准，代表红、绿、蓝三个通道的颜色)图像分类或者数据库对比方法进行异常行为识别。但是，上述方法存在泛化能力较弱、无法识别复杂连续的异常行为的问题，针对个体和群体的异常行为识别采用不同的策略的方法，逻辑复杂，实现难度高，识别准确率低。 [0004]需要说明的是，在上述背景技术部分公开的信息仅用于加强对本公开的背景的理解，因此可以包括不构成对本领域普通技术人员已知的现有技术的信息。 发明内…	本公开实施例提供了一种异常行为识别方法、装置、设备及介质，涉及人工智能与大数据领域。该方法包括：获取待处理视频流，对待处理视频流进行采样，获得待处理视频流的多帧视频帧图像；对多帧视频帧图像进行目标检测识别，获得各个目标对象的图像时序数据和各个目标对象的关键点时序数据；基于预先训练的异常行为识别模型，根据各个目标对象的图像时序数据和各个目标对象的关键点时序数据，确定各个目标对象的个体异常行为标签和多个目标对象的群体异常行为标签，其中，异常行为识别模型包括个体异常行为识别模型和群体异常行为识别模型。该异常行为识别方法泛化能力强，能够识别复杂连续的异常行为，实现简单，识别准确率高。	CN202211697555.7
数据迁移方法、系统、装置、电子设备及存储介质	中国电信股份有限公司	背景技术 [0002]对象存储服务(Object&nbsp;Storage&nbsp;Service，OBS)是各大云平台为用户提供的一个基于对象的海量存储服务，适合存放任意类型的文件，适合普通用户、网站、企业和开发者使用。 [0003]目前，各大云平台为了将用户捆绑在自己的云服务，其提供的对象存储服务器，对于公网流出流量需要额外付费，且用户迁移的数据量越大，用户需要投入的数据迁移成本越高，用户的云服务体验较差。 [0004]因而，如何提供一种低成本的数据迁移方案，将对象存储服务器中的数据迁移到用户的客户端，是目前亟待解决的技术问题。 [0005]需要说明的是，在上述背景技术部分公开的信息仅用于加强对本公开的背景的理解，因此可以包括不构成对本领域普通技术人员已知的现有技术的信息。 发明内容 [0006]本公开提供一种数据迁移方法、系统、装置、电子设备及存储介质，至少在一定程度上克服相关技…	本公开提供了一种数据迁移方法、系统、装置、电子设备及存储介质，涉及云存储技术领域。该方法包括：确定对象存储服务器上待迁移至数据迁移客户端的目标数据；根据目标数据，创建云服务器实例；通过云服务器实例从对象存储服务器上拉取目标数据，并下发给数据迁移客户端。本公开能够降低从对象存储服务器上迁移数据的数据迁移成本。	CN202211700858.X
确定用户画像相似度的方法、装置及电子设备	中国电信股份有限公司	技术领域 [0001]本申请涉及智能推荐领域，具体而言，涉及一种确定用户画像相似度的方法、装置及电子设备。 背景技术 [0002]用户画像通过将用户标签化，可以实现对用户的精练概括，因其具有语义性和短文本性，既方便人的快速理解又能被计算机很好地处理，目前，用户画像被广泛应用于各类推荐系统的设计。因此，针对系统中存在的大量的用户画像，就需要实施有效的用户画像管理，如何获得需求相近的用户群，以便于后续推荐变得十分重要，相关技术中，往往是基于用户的显性数据确定各方面比较相似的用户群，这种分类方式，虽然可以得到需求相近的用户群，但是划分粒度较大，存在划分结果不准确，不够精细化等技术问题。 [0003]针对上述的问题，目前尚未提出有效的解决方案。 发明内容 [0004]本申请实施例提供了一种确定用户画像相似度的方法、装置及电子设备，以至少解决相关技术中基于显性数据对需求相近的用户进行划分存在的划分…	本申请公开了一种确定用户画像相似度的方法、装置及电子设备。其中，该方法包括：获取用户画像集合中第一用户画像所包括的第一标签化特征集合，以及第二用户画像所包括的第二标签化特征集合；将第一标签化特征集合划分为第一定量指标集合与第一定性指标集合，将第二标签化特征集合划分为第二定量指标集合与第二定性指标集合；确定第一定量指标集合与第二定量指标集合之间的第一相似度；确定第一定性指标集合与第二定性指标集合之间的第二相似度；根据第一相似度与第二相似度确定第一用户画像与第二用户画像之间的第三相似度。本申请解决了相关技术中基于显性数据对需求相近的用户进行划分存在的划分粒度较大，划分结果不准确的技术问题。	CN202211697864.4
匹配模型训练方法、设备及介质	中国电信股份有限公司	背景技术 [0002]随着计算机技术的发展，越来越多的方法被应用到现实生活中，例如，匹配模型，匹配模型主要是用来研究两段文本之间的关系，被大量的应用在文本问答、推荐、智能客服，对话质检，数据库问答等应用场景中。 [0003]在相关技术中，对于匹配模型的训练过程，主要是通过带有标签的训练数据进行训练完成，但是，带有标准的训练数据获取困难，并且为训练数据添加标签耗时耗力，需要大量的成本，所以，如何提供一种可以通过无标签的训练数据，得到训练好的匹配模型是一个亟待解决的问题。 [0004]需要说明的是，在上述背景技术部分公开的信息仅用于加强对本公开的背景的理解，因此可以包括不构成对本领域普通技术人员已知的现有技术的信息。 发明内容 [0005]本公开提供一种匹配模型训练方法、设备及介质，可以通过无标签的数据训练匹配模型，使得匹配模型预测更准确。 [0006]本公开的其他特性和优点将通过下面的详细…	本公开实施例提供了一种匹配模型训练方法、设备及介质，涉及计算机技术领域，该方法包括：通过聚类算法对无标签的目标数据集中的原始数据进行聚类处理，得到多个数据聚类，目标数据集为通过无标签的两个候选数据集组合得到的，将多个数据聚类中的每两条原始数据进行拼接，得到N条拼接数据，再将N条拼接数据中的每两条拼接数据进行组合，得到K个数据组，并通过数据组中原始数据的聚类情况，确定每个数据组的标签值，根据K个数据组，以及每个数据组的标签值对未训练的匹配模型进行训练，直至得到已训练的匹配模型。通过聚类和数据来源对无标签数据添加标签，通过不断迭代的训练过程来优化效果，最终得到准确性更高的已训练的匹配模型。	CN202211715453.3
告警聚合方法、装置、电子设备及存储介质	中国电信股份有限公司	技术领域 [0001]本公开涉及计算机技术领域，尤其涉及一种告警聚合方法、装置、电子设备及存储介质。 背景技术 [0002]随着通信技术的日益发展，通信网络规模越来越大，网络中涉及的节点种类繁多，每天网络中都会产生海量不同类别的告警。运维人员需要从海量的告警中找到故障发生的根源是非常困难的一件事，大大降低了故障处理的效率。 [0003]相关技术中，通过划定时间窗口得到告警的事项集，得到不同告警间的支持度，从而得到关联规则，然而，这种方法中时间窗口大小对挖掘结果影响很大，且容易产生大量不相关的关联规则。 [0004]需要说明的是，在上述背景技术部分公开的信息仅用于加强对本公开的背景的理解，因此可以包括不构成对本领域普通技术人员已知的现有技术的信息。 发明内容 [0005]本公开的目的在于提供一种告警聚合方法、装置、电子设备及存储介质，该方法，提升了告警关联结果的有效性，提升了告警关联的准确…	本公开提供一种告警聚合方法、装置、电子设备及存储介质。该方法包括：获取多个历史告警信息，其中每个历史告警信息中均包括设备标识和故障原因语义向量；根据各个历史告警信息的设备标识，确定多组具有关联关系的目标设备；将每组具有关联关系的目标设备对应的历史告警信息，组成二元信息组；对多个二元信息组进行过滤，并确定各个二元信息组中的故障原因语义向量的相似度；根据所述故障原因语义向量的相似度对所述二元信息组中的历史告警信息进行聚合。	CN202211700937.0
核酸检测提醒方法、装置、设备及存储介质	中国电信股份有限公司	技术领域 [0001]本申请实施例涉及应用程序技术领域，具体而言，涉及一种核酸检测提醒方法、装置、设备及存储介质。 背景技术 [0002]为了有效的控制传染病对人类的危害，全国各省市都推出了核酸信息管理应用，核酸信息管理应用可以记录用户进行核酸检测的时间以及生成核酸凭证，通过核酸信息管理应用可以很好地统计各个地区人们的核酸检测情况。用户可以打通过打开核酸信息管理应用，查看自己的核酸凭证以及疫苗接种情况。 [0003]现有的核酸信息管理应用只能够在用户打开应用时显示核酸凭证，当用户的核酸凭证失效时，用户无法及时得知核酸凭证已失效，也无法及时获取核酸检测点的位置信息，需要手动查询，不方便用户的使用。 发明内容 [0004]本申请实施例提供一种核酸检测提醒方法、装置、设备及存储介质，旨在提醒以及导航用户及时进行核酸检测。 [0005]本申请实施例第一方面提供一种核酸检测提醒方法，所述方法包括：…	本申请实施例涉及应用程序技术领域，具体涉及一种核酸检测提醒方法、装置、设备及存储介质，旨在提醒以及导航用户及时进行核酸检测。所述方法包括：获取核酸信息管理应用对应的用户的核酸记录数据；根据所述核酸记录数据，确定所述用户的核酸凭证是否符合核酸凭证有效时间要求；当所述用户的核酸凭证不符合所述核酸凭证有效时间要求时，生成对应的提醒信息；将所述提醒信息在所述用户的移动终端上进行弹窗展示；响应于所述用户对所述提醒信息的点击操作，向所述用户展示距离所述用户一定范围内的核酸检测点以及疫苗接种点的地理位置。	CN202211697601.3
资源建模方法、装置、电子设备和计算机可读存储介质	中国电信股份有限公司	技术领域 [0001]本公开涉及通信技术领域，尤其涉及一种资源建模方法及装置、电子设备和计算机可读存储介质。 背景技术 [0002]随着传输网络规模增大，传输设备集成度提高(承载了很多业务)，业务需求场景增多，传输网络上层平台所需要采集和管理的配置数据量急剧增长，其中绝大多数为传输设备上交叉端口的交叉端口数据，这些海量数据对上层平台的数据处理能力带来较大的挑战。目前的传输设备网管为了支撑业务配置，会将空闲交叉端口实例化并上报给上层平台，这些空闲交叉端口不会上报告警和性能，但是占据了端口数据的大多数。例如1个10G速率的全空闲SDH(同步数字传输体制)端口，包含4288个空闲交叉端口。 [0003]为了减轻海量数据带来的处理压力，提升数据准确性和时效性，需要对这些空闲交叉端口进行处理。 发明内容 [0004]本公开的目的在于提供一种资源建模方法、装置、电子设备以及计算机可读存储介质，可以减…	本公开提供一种资源建模方法、装置以及电子设备和计算机可读存储介质，涉及通信技术领域。该资源建模方法包括：传输网络上层平台采集获取传输设备中的物理传输端口对应的空闲资源，以便所述传输网络上层平台根据所述空闲资源下发交叉连接配置。本公开实施例可以减轻传输网络上层平台的数据处理压力、提高数据处理效率。	CN202211700224.4
巡检路径规划方法、装置、电子设备及存储介质	中国电信股份有限公司	技术领域 [0001]本公开涉及计算机技术领域，尤其涉及一种巡检路径规划方法、装置、电子设备及存储介质。 背景技术 [0002]目前，大部分行业中还需要定期对行业中的资源(例如，基站)进行巡检，以避免资源出现故障所带来的不良影响。而当需要巡检的资源较多，且位置较为分散时，往往需要预先对所需巡检的资源进行巡检路径规划。 [0003]现有技术中，往往是人为进行规划，即根据个人经验进行判断，规划距离最短的路径，然而，这种方式由于个人经验的不同以及各资源的不同，可能导致花费时间较长、效率较低的情况。 发明内容 [0004]本公开提供一种巡检路径规划方法、装置、电子设备及存储介质，以至少解决上述问题。本公开的技术方案如下： [0005]根据本公开实施例的第一方面，提供了一种巡检路径规划方法，包括： [0006]响应于路径规划操作，获取所述路径规划操作所指示的多个待巡检资源的资源相关信息以及巡检主体…	本公开关于一种巡检路径规划方法、装置、电子设备及存储介质，涉及计算机技术领域，该方法通过响应于路径规划操作，获取路径规划操作所指示的多个待巡检资源的资源相关信息以及巡检主体的主体相关信息；将资源相关信息以及主体相关信息输入至目标路径规划模型，以基于资源相关信息以及主体相关信息为多个待巡检资源生成待选巡检路径；获取以待选巡检路径进行对多个待巡检资源进行巡检时所需的巡检累计时长；在巡检累计时长与巡检主体的剩余巡检时长的差值满足预设要求的情况下，将待选巡检路径确定为目标巡检路径。这样，可以根据待巡检资源以及巡检主体的相关信息，为待巡检资源自动生成巡检路径，从而无需人工规划路径。	CN202211697590.9
显存资源分配方法及装置	中国电信股份有限公司	技术领域 [0001]本申请涉及新兴信息技术领域，具体而言，涉及一种显存资源分配方法及装置。 背景技术 [0002]随着虚拟化技术和云计算技术的不断发展，GPU(Graphic&nbsp;Processing&nbsp;Unit，图形处理器)凭借其强大的图形图像处理能力，使得GPU虚拟化技术成为研究的终端，通过虚拟化GPU资源为不同的任务分配不同的显存资源，从而满足GPU虚拟化你属的显存隔离和按需分配等需求。 [0003]显存资源分配主要是由主机静态分配一个初始固定值进行显存限制，然而对于不同的任务，其对显存资源的需求也不尽相同，相关技术人至今还未提出一个合适的显存资源分配方法，从而有效避免显存资源浪费或显存资源不足的情况发生。 [0004]针对上述的问题，目前尚未提出有效的解决方案。 发明内容 [0005]本申请实施例提供了一种显存资源分配方法及装置，以至少解决相关技术无法对显存资源进…	本申请公开了一种显存资源分配方法及装置。其中，该方法包括：响应于创建推理任务的创建指令，与图形处理器虚拟资源池建立连接；预估推理任务需占用的第一显存资源值，从图形处理器虚拟资源池中为推理任务分配第一显存资源值的显存资源；运行推理任务，监控推理任务运行过程中所占用的显存资源值的变化状态，并依据变化状态确定推理任务运行过程中需占用的最大显存资源值；向图形处理器虚拟资源池返还第一显存资源值的显存资源，并重新从图形处理器虚拟资源池中为推理任务分配最大显存资源值的显存资源。本申请解决了相关技术无法对显存资源进行合理分配，从而降低显存资源浪费的技术问题。	CN202211697912.X
基站规划方法、装置、电子设备及存储介质	中国电信股份有限公司	背景技术 [0002]近年来，我国信息通信技术发展非常迅速，其中，信息通信基础设施是增强国家实力、维护国家安全和丰富人民生活的关键内容。尤其是随着国家5G技术的发展和推广，5G基站建设又是未来通信基础设施的重要工作内容。而基站选址又是基站建设的基础，选择合理的基站地址规划是基站建设的一项重要内容。在通信基础设施中重复建设是一个现存的十分普遍的问题，重复建设的基站大大增加了建设成本。 [0003]基于此，如何合理选择基站的站址，以降低基站的建设成本成为了亟需解决的技术问题。 [0004]需要说明的是，在上述背景技术部分公开的信息仅用于加强对本公开的背景的理解，因此可以包括不构成对本领域普通技术人员已知的现有技术的信息。 发明内容 [0005]本公开提供一种基站规划方法、装置、电子设备及存储介质，至少在一定程度上克服相关技术中传统基站建设成本较高的问题。 [0006]本公开的其他特性和优点将…	本公开提供了一种基站规划方法、装置、电子设备及存储介质，涉及人工智能技术领域。本公开的基站规划方法，通过深度强化学习的训练模式对任意地形内的多个信号塔进行强化训练，使得每个信号塔可以根据当下的建设方案来朝着最优的位置进行移动。在保证目标区域内信号完全覆盖的前提下，同时保证目标区域内信号基站建设数量最少，以此降低基站的建设成本。	CN202211697381.4
日志模板获取方法、装置、计算机设备及存储介质	中国电信股份有限公司	技术领域 [0001]本申请属于计算机技术领域，具体涉及一种日志模板获取方法、装置、计算机设备及存储介质。 背景技术 [0002]计算机系统、云服务器以及智能手机、笔记本电脑等系统在运行时经常会出现故障和安全事件等异常情况，日志作为上述系统运行时的一部分，是人们获取上述异常情况的重要途径之一，而对日志模板进行提取是异常检测、故障诊断等运维工作不可或缺的重要手段。 [0003]目前，主要通过日志分词长度对日志进行分组聚合后，再对日志模板进行提取，而不同日志事件或者相同的日志事件产生的日志消息可能具有相同的日志消息长度，造成变长变量日志场景下日志模板的增加和重读，导致提取的日志模板准确率较低。 [0004]该背景技术部分中包括的信息仅用于增强对本公开的一般背景的理解，并且不能被视为对该信息构成本领域技术人员已知的现有技术的承认或任何形式的暗示。 发明内容 [0005]本申请提供一种日志模板获…	本申请提供日志模板获取方法、装置、计算机设备及存储介质，应用于计算机技术领域，该方法包括：获取当前日志数据，并进行预处理，得到待处理日志数据；对待处理日志数据中的每条当前日志进行分词处理，得到每条当前日志对应的当前日志分词组；获取预设的词频统计信息，并根据预设的词频统计信息和每条当前日志对应的当前日志分词组对每条当前日志进行分组，得到多个日志分组，实现对当前日志进行准确分组，有效避免在变长变量日志场景下由于日志事件的当前日志的长度不同，造成当前日志分类不准确的问题，然后根据预设的词频统计信息、每个日志分组和预设的日志模板数据库，获取目标日志模板，从而提高日志模板提取的准确率。	CN202211705220.5
数字人驱动视频生成方法、装置、电子设备及存储介质	中国电信股份有限公司	背景技术 [0002]数字人行业发展迅速，明星数字人制作和运营的技术日益成熟；近几年，为每个人提供定制化、个性化数字人逐渐成为业界研究的热点。目前，使用数字人进行服务升级需要为每个数字人建立动作集合，不能高效生成驱动任意单张数字人照片进行对话的驱动视频，难以满足为每位用户定制个性化数字人的需求。 [0003]需要说明的是，在上述背景技术部分公开的信息仅用于加强对本公开的背景的理解，因此可以包括不构成对本领域普通技术人员已知的现有技术的信息。 发明内容 [0004]本公开提供一种数字人驱动视频生成方法、装置、电子设备及存储介质，至少在一定程度上克服相关技术中不能高效驱动任意单张数字人照片进行对话的问题。 [0005]本公开的其他特性和优点将通过下面的详细描述变得显然，或部分地通过本公开的实践而习得。 [0006]根据本公开的一个方面，提供一种数字人驱动视频生成方法，包括：获取目标模板视频，…	本公开提供了一种数字人驱动视频生成方法、装置、电子设备及存储介质，涉及人工智能技术领域。该方法包括：获取对话文本的文本姿态向量，将最接近对话文本的文本姿态向量的视频表情姿态累计向量对应的模板视频确定为目标模板视频，将目标模板视频中的唇形进行替换，生成驱动视频，将驱动视频驱动用户照片，生成数字人视频。本公开实施例能高效驱动任意单张数字人照片进行对话。	CN202211697224.3
不间断电源供电装置	中国电信股份有限公司	技术领域 [0001]本申请涉及供电技术领域，特别是涉及一种不间断电源供电装置。 背景技术 [0002]为了提高供电系统的可靠性，目前通常采用不间断电源(Uninterruptible&nbsp;PowerSystem，UPS)来给设备供电。不间断电源是一种含有储能装置，以逆变器为主要组成部分的恒压恒频的不间断电源。 [0003]现有技术中，为了保证不间断电源的不间断供电，通常会为每个不间断电源分别按标准配备足量的蓄电池组，利用该蓄电池组对不间断电源进行充电。但是，由于不同不间断电源输入侧同时失电的可能性较小，因此该种方式会导致蓄电池组浪费的问题。 发明内容 [0004]鉴于上述问题，本申请实施例提出了一种不间断电源供电装置，用以解决为每个不间断电源分别按标准配备足量的蓄电池组的方式，导致蓄电池组浪费的问题。 [0005]根据本申请的实施例的一个方面，提供了一种不间断电源供电装置，所述装…	本申请实施例提供了一种不间断电源供电装置。不间断电源供电装置包括：蓄电池组、至少两个不间断电源和充电模块，所述充电模块与所述蓄电池组连接，所述蓄电池组分别与所述至少两个不间断电源连接；当所述至少两个不间断电源均供电正常时，所述充电模块对所述蓄电池组充电，所述蓄电池组停止向所述至少两个不间断电源供电；当至少一个不间断电源失电时，所述充电模块停止对所述蓄电池组充电，所述蓄电池组向失电的不间断电源供电。本申请实施例中，可以实现至少两个不间断电源共享同一个蓄电池组，能够保证共享的蓄电池组对至少两个不间断电源的正常供电，因此能够节省蓄电池组的数量，避免蓄电池组的浪费，节约资源。	CN202211697589.6
弱光的定位方法、装置、计算机存储介质以及电子装置	中国电信股份有限公司	技术领域 [0001]本申请涉及通信技术领域，具体而言，涉及一种弱光的定位方法、装置、计算机存储介质以及电子装置。 背景技术 [0002]随着社会的发展，网络成为了人们生活中不可或缺的一部分，组成网络的各种设备无时无刻发挥着重要的作用，外来因素等的影响使得无源网络环境变得愈发复杂，例如光缆的损耗、设备的老化、端口接触的损耗等。这些因素容易导致弱光的产生，而弱光的产生则会影响用户上网的速度以及网络体验感知。因此，如何对弱光进行有效诊断，则是一个亟待解决的问题。 [0003]因光配线网属于无源网络，无法通过网络管理系统进行监控，使得弱光的诊断排查往往依赖于人工诊断，但人工诊断需要现场分段测试，反复多次，逐一排查，费时费力，并且准确性以及精准性不高；另一种基于光时域反射进行的诊断，是通过引入终端设备或在网络上部署板卡设备实现光链路诊断，但该方法成本比较高；另一种基于网管光功率数据，通过统计分析…	本申请公开了一种弱光的定位方法、装置、计算机存储介质以及电子装置。该方法包括：确定出现弱光现象的目标光线路终端以及目标光线路终端的实际光损值，其中，目标光线路终端是无源光纤网络中的光线路终端；获取无源光纤网络中目标光线路终端的光损回归模型，其中，光损回归模型表征光线路终端的各个光学器件的基准光损参数与光线路终端的待测光损值之间的关系，光学器件包括分光器和光缆；依次将每个光学器件确定为待测光学器件，根据实际光损值和光损回归模型计算各个待测光学器件的实际光损参数；根据各个光学器件的实际光损参数和基准光损参数确定目标光学器件。通过本申请，解决了相关技术中弱光的定位存在效率低、不准确的问题。	CN202211697777.9
一种资产脆弱性评估方法、装置及设备、介质和产品	中国电信股份有限公司	技术领域 [0001]本申请涉及网络安全应用技术领域，特别是涉及一种资产脆弱性评估方法、装置及设备、介质和产品。 背景技术 [0002]资产脆弱性评估在资产安全管理中属于最基本的安全识别手段。但现有维度单一、基于规则的资产脆弱性评估方法，无法准确有效的对资产脆弱性进行评估，难以形成实际攻防态势中辅助决策的资产画像。 发明内容 [0003]鉴于上述问题，本申请实施例提供了一种资产脆弱性评估方法、装置及设备、介质和产品，以便克服上述问题或者至少部分地解决上述问题。 [0004]本申请实施例的第一方面，提供了一种资产脆弱性评估方法，所述方法包括： [0005]从目标资产的资产信息中提取多个脆弱性因子，确定所述多个脆弱性因子的风险值； [0006]根据所述多个脆弱性因子的风险值和分布率，确定第一初始风险值； [0007]根据所述目标资产关联的历史安全事件信息和所述多个脆弱性因子的风险值，确定第二…	本申请提供了一种资产脆弱性评估方法、装置及设备、介质和产品，旨在提升资产脆弱性评估的真实性。该方法包括：从目标资产的资产信息中提取多个脆弱性因子，确定多个脆弱性因子的风险值；根据多个脆弱性因子的风险值和分布率，确定第一初始风险值；根据目标资产关联的历史安全事件信息和多个脆弱性因子的风险值，确定第二初始风险值；根据第一目标模型和多个脆弱性因子的风险值，确定第三初始风险值，第一目标模型是基于目标资产的历史资产信息训练得到的；根据第一初始风险值、第二初始风险值和第三初始风险值，确定目标资产的第一目标资产风险值；根据第一目标资产风险值，对目标资产的脆弱性进行评估。	CN202211698902.8
业务用量评估方法、装置、电子设备及可读存储介质	中国电信股份有限公司	技术领域 [0001]本发明属于数据处理技术领域，特别是涉及一种业务用量评估方法、装置、电子设备及可读存储介质。 背景技术 [0002]业务用量评估是企业根据过去的业务经营状况，对某些业务在未来一个时间区间中的用量进行评估的一种手段。 [0003]相关技术中，可以对业务的历史用量特征进行研究，对可获取的历史用量数据进行精细分析、精准核算，通过人工经验判断，再结合较为简单的线性回归算法或类似算法，对业务的历史用量数据进行分析，从而进行业务用量评估。 [0004]在实际应用场景中，由于业务种类多样、使用业务的用户众多，通过人工经验的方法容易出现评估结果过于主观且准确性不佳。 发明内容 [0005]本发明提供一种业务用量评估方法、装置、电子设备及可读存储介质，以解决现有技术中对业务用量进行评估时准确率较差的技术问题。 [0006]第一方面，本发明提供一种业务用量评估方法，所述方法包括： [00…	本发明实施例提供了一种业务用量评估方法、装置、电子设备及可读存储介质。获取样本数据；其中，样本数据包括多种采样业务分别对应的历史业务用量；将样本数据输入多个评估算法，得到多个评估算法分别输出的多个评估业务用量集；基于评估业务用量集和客观赋权法，确定多个评估算法分别对应的客观权重；根据客观权重，对多个评估算法对应的评估业务用量进行加权计算，得到目标评估用量。能够通过多个评估算法别对样本数据进行评估，并利用客观赋权法确定每个评估算法对应的权重，并给予该权重对各个算法的评估结果进行加权，得到最终的评估结果。能够减少过拟合或欠拟合对最终评估结果带来的影响，提高了对业务用量进行评估的准确性。	CN202211697927.6
卫星通信方法、装置、电子设备及非易失性存储介质	中国电信股份有限公司卫星通信分公司	技术领域 [0001]本申请涉及通信领域，具体而言，涉及一种卫星通信方法、装置、电子设备及非易失性存储介质。 背景技术 [0002]目前相关技术中在进行高频通信时，通常采用的方法是部署大量高频基站来增大高频信号的覆盖区域。但是由于高频信号自身的特性，即使部署了大量高频基站依然无法保证高频信号在目标区域中实现全覆盖，导致用户会出现无法找到高频信号覆盖区域从而无法使用高频信号传输数据的问题。 [0003]针对上述的问题，目前尚未提出有效的解决方案。 发明内容 [0004]本申请实施例提供了一种卫星通信方法、装置、电子设备及非易失性存储介质，以至少解决由于相关技术中只通过地面高频基站来负责高频信号传输服务造成的高频信号无法覆盖全部区域的技术问题。 [0005]根据本申请实施例的一个方面，提供了一种卫星通信方法，包括：确定目标区域的空地无线覆盖电子地图，其中，空地无线覆盖电子地图中包括目标区域中…	本申请公开了一种卫星通信方法、装置、电子设备及非易失性存储介质。其中，该方法包括：确定目标区域的空地无线覆盖电子地图，其中，空地无线覆盖电子地图中包括目标区域中各个终端设备的位置信息，以及各个终端设备的信号质量；依据空地无线覆盖电子地图从目标区域中的通信业务中确定第一目标通信业务，其中，第一目标通信业务为高频波承载的通信业务，并且第一目标通信业务的信号质量低于预设信号质量阈值；通过目标卫星网络承载第一目标通信业务。本申请解决了由于相关技术中只通过地面高频基站来负责高频信号传输服务造成的高频信号无法覆盖全部区域的技术问题。	CN202211698888.1
产品订购的方法、装置及电子设备	中国电信股份有限公司卫星通信分公司	产品订购的方法、装置及电子设备 技术领域 [0001]本申请涉及软件开发领域，具体而言，涉及一种产品订购的方法、装置及电子设备。 背景技术 [0002]传统业务运营支撑系统的产销品模型无法有效支撑卫星业务应用平台中的卫星软件应用及业务能力产品化的订购问题，且无法实现业务的控制逻辑。在销售场景中，需要将软件应用产品和业务能力产品进行灵活组合，打包形成标准销售品，对于这些业务特性，当前的产品模型无法支撑。 [0003]针对上述的问题，目前尚未提出有效的解决方案。 发明内容 [0004]本申请实施例提供了一种产品订购的方法、装置及电子设备，以至少解决传统产品销售模型无法提供统一的业务能力产品化的订购模式的技术问题。 [0005]根据本申请实施例的一个方面，提供了一种产品订购的方法，包括：接收目标对象通过目标应用平台发送的业务订购请求，其中，目标应用平台至少包括卫星业务应用平台；依据业务订购请求…	本申请公开了一种产品订购的方法、装置及电子设备。其中，该方法包括：接收目标对象通过目标应用平台发送的业务订购请求，其中，目标应用平台至少包括卫星业务应用平台；依据业务订购请求，调用与业务订购请求对应的功能接口；依据功能接口为目标应用平台分配所需的业务权限；将包含业务权限的目标产品返回给目标应用平台。本申请解决了传统产品销售模型无法提供统一的业务能力产品化的订购模式的技术问题。	CN202211698022.0
卫星天线入网测试方法、装置及非易失性存储介质	中国电信股份有限公司卫星通信分公司	卫星天线入网测试方法、装置及非易失性存储介质 技术领域 [0001]本申请涉及卫星通信领域，具体而言，涉及一种卫星天线入网测试方法、装置及非易失性存储介质。 背景技术 [0002]相关技术中在进行卫星天线入网测试时需要将被测试天线转动六次，并分别记录天线的方位近角正极化、方位远角正极化、俯仰近角正极化、俯仰远角正极化、方位近角反极化、俯仰近角反极化。整个测试过程耗时过长，并且误差较大。 [0003]针对上述的问题，目前尚未提出有效的解决方案。 发明内容 [0004]本申请实施例提供了一种卫星天线入网测试方法、装置及非易失性存储介质，以至少解决由于相关技术中对卫星天线进行入网测试时需要将被测试天线转动六次造成的测试时间过长并且误差较大的技术问题。 [0005]根据本申请实施例的一个方面，提供了一种卫星天线入网测试方法，包括：依据待测试卫星天线的工作频段，确定预设远角测试范围；依据预设远角测…	本申请公开了一种卫星天线入网测试方法、装置及非易失性存储介质。其中，该方法包括：依据待测试卫星天线的工作频段，确定预设远角测试范围；依据预设远角测试范围，通过第一测试仪和第二测试仪对待测试卫星天线进行方位测试，并获取第一测试数据；依据预设远角测试范围，通过第一测试仪和第二测试仪对待测试卫星进行俯仰远角测试，并获取第二测试数据；依据第一测试数据和第二测试数据，生成待测试卫星天线的方向图测试报表。本申请解决了由于相关技术中对卫星天线进行入网测试时需要将被测试天线转动六次造成的测试时间过长并且误差较大的技术问题。	CN202211698838.3
数据集的构建方法、装置、电子设备及存储介质	中国电信股份有限公司	数据集的构建方法、装置、电子设备及存储介质 技术领域 [0001]本发明涉及模型数据处理领域，特别是涉及一种数据集的构建方法、一种数据集的构建装置、一种电子设备以及一种计算机可读存储介质。 背景技术 [0002]在信息化时代，人们可以随时随地利用互联网获知有用的信息，例如用户可以登录检索网站，并在检索网站中输入检索内容，服务器接收到用户输入指令之后，可以反馈与输入检索内容相应的检索结果。 [0003]然而，现有的检索技术中往往采用以下两种方式获得检索结果：一种方式是提取用户输入的检索内容的关键字，对关键字进行简单地全文检索，仅按照检索结果的关键词数量的高低次序显示检索结果，导致检索的精准度低，且用户需要从大量的检索结果中逐一查看并选择匹配的检索结果，浪费了用户大量时间。另一种方式是由相关技术人员按照历史输入的关键词，模拟大量关键词，然后人为地修正与关键词管理的各个检索结果，导致检索的人力…	本发明实施例提供了一种数据集的构建方法、装置、电子设备及存储介质，通过获取历史检索请求、与历史检索请求对应的历史关键词组、用户身份属性、历史检索对象以及针对历史检索对象的用户行为信息，然后获取用户身份属性对应的身份基准分值、用户行为信息对应的用户行为分值以及历史关键词组在历史检索对象中的数量占比，根据身份基准分值、用户行为分值以及数量占比对历史检索对象的期望进行计算，获得历史检索对象对应的检索期望值和检索期望度，将历史关键词组分别与检索期望值和检索期望度进行数据关联，构建与历史检索对象对应的检索数据集，检索数据集作为检索模型的训练样本，检索模型用于根据用户输入的检索请求对检索对象进行检索。	CN202211697819.9
信息处理方法、装置、电子设备和计算机可读存储介质	中国电信股份有限公司	信息处理方法、装置、电子设备和计算机可读存储介质 技术领域 [0001]本申请涉及信息处理技术领域，具体而言，涉及一种信息处理方法、装置、电子设备和计算机可读存储介质。 背景技术 [0002]伴随着企业信息化建设的逐步完善，各行各业都积累了大量业务数据。信息技术发展由从前的积累数据逐步向数据价值提炼转型。数据挖掘和数据分析在此环节发挥了重要作用，为运营策略提供有效的数据支撑，成为各行各业提升核心竞争力的关键。 [0003]传统的数据建模开发周期较长、人力投入较大。完整的建模流程将包括业务理解、数据准备、数据处理、模型构建、模型评估、模型部署、模型优化等一系列环节。在市场竞争加剧及节奏加快的影响下，业务需求数量越来越多，频次越来越高。因此，让技术人员快速响应业务需求，在尽可能短的时间内完成模型构建，成为目前亟需解决的问题。以运营商领域某地市宽带满意度预测场景为例，基于现有技术中构建的模型，…	本申请公开了一种信息处理方法、装置、电子设备和计算机可读存储介质。该方法包括：获取配置信息表，其中，配置信息表中至少包括对建模数据配置的获取方式；依据配置信息表获取针对宽带满意度的建模数据；依据配置信息表中的设定对建模数据进行特征变量处理，得到处理后的建模数据；依据处理后的建模数据进行模型训练，得到目标模型；采用目标模型对宽带满意度进行预测，得到预测出的满意度。通过本申请，解决了相关技术中构建的模型，预测宽带满意度的效率较低的问题。	CN202211708543.X
星地网络的覆盖优化方法及装置	中国电信股份有限公司卫星通信分公司	技术领域 [0001]本申请涉及卫星通信技术领域，具体而言，涉及一种星地网络的覆盖优化方法及装置。 背景技术 [0002]随着以卫星通信为代表的空间网络的快速发展，空间网络与地面网络形成了两大独立的通信网络。由于移动通信与卫星网络的融合可弥补地面网络的覆盖空洞，因此，近年来，为了更高效的实现资源共享，卫星通信与地面网络相结合的星地融合网络已成为全球新一轮发展热潮，从而大大拓展地面移动通信网络的边界。 [0003]星地融合网络的网络频谱共享突破了频谱使用的边界，在覆盖互补的场景下，可以实现频谱资源的复用，从而提升资源使用效率和融合网络的整体性能。另外，在频谱共享场景下，需要在特定区域实现有效覆盖的同时，确保地面网络的服务质量不受影响。而目前星地网络之间相对独立的组网方式无法实现覆盖优化互补和频谱共享的应用需求。 [0004]针对上述的问题，目前尚未提出有效的解决方案。 发明内容 [0005…	本申请公开了一种星地网络的覆盖优化方法及装置。其中，该方法包括：获取地面网络的目标参数信息，并依据目标参数信息确定地面网络的覆盖边界，其中，目标参数信息包括以下之一：地面基站的配置参数、地面终端的移动性管理信息；依据地面网络的覆盖边界确定需要卫星网络独立覆盖的第一区域和需要卫星网络与地面网络联合覆盖的第二区域；调整卫星网络在第一区域投射的波束，并调整第二区域内的目标地面基站的目标配置参数，以减小卫星网络和地面网络之间的频率干扰。本申请解决了相关技术中因星地网络之间相对独立的组网方式导致无法实现覆盖优化互补的技术问题。	CN202211697863.X
一种数字乡村人口信息管理的系统	中国电信股份有限公司	技术领域 [0001]本发明涉及数据管理技术领域，特别是涉及一种数字乡村人口信息管理的系统。 背景技术 [0002]农村信息管理系统是集农村业务管理和数据分析的一体化综合管理平台，实现全市农村人口、财务、资源、社会事务等信息的集中管理，信息由村到镇(街道)、区、市的逐级上报，帮助各级管理部门通过数据挖掘和分析进行综合数据的统计与汇总，提供管理分析决策支持能力；解决政府延伸到基层的各套系统间的互联互通，确保农村业务开展的相互协同和信息资源共享；为农村的管理提供一种科学、先进、高效、透明的现代化管理工具，实现村委会日常办公信息化、自动化和标准化，提高办公效率、降低管理费用，为不断提高政府公共服务方式奠定良好的基础。 发明内容 [0003]有鉴于此，本发明实施例提供一种数字乡村人口信息管理的系统，旨在提高乡村人口信息的采集效率。 [0004]本发明实施例提供一种数字乡村人口信息管理的系统，所述…	本发明实施例提供一种数字乡村人口信息管理的系统。所述系统包括：前端网页模块、数据库模块、数据检索模块：所述前端网页模块，用于通过用户对人口信息进行数据采集和编辑；所述数据库模块，用于对所述用户采集的人口信息进行存储，以及用于对所述前端网页模块中的网页数据进行编辑并更新对应的数据库表；所述数据检索模块，用于对通过所述前端网页模块采集的人口信息进行查询检索操作。旨在提高乡村人口信息的采集效率。	CN202211698892.8
光缆故障定位方法、装置及非易失性存储介质	中国电信股份有限公司	技术领域 [0001]本发明涉及通讯运维技术领域，具体而言，涉及一种光缆故障定位方法、装置及非易失性存储介质。 背景技术 [0002]海底光缆是各运营商连接陆地的重要光缆，其沉于海底，距离往往是成百至上千公里。由于海底硬物撞击、海底生物蚕食等原因造成故障或光衰大。维修时需要出动大型维修船，在相关技术中根据陆地机房测试的光时域反射仪的台阶距离进行现场估算，并进行多次定位和打捞，每次的维修费用往往需要几百万元至上千万元。缺乏一种有效快速的故障定位方法，导致光缆维修时大量地耗费的维修费用、人力成本及时间成本，进而难以保障光缆网络所承载的宽带、基站等业务的服务质量。 [0003]针对上述的问题，目前尚未提出有效的解决方案。 发明内容 [0004]本发明实施例提供了一种光缆故障定位方法、装置及非易失性存储介质，以至少解决相关技术中存在对光缆中故障点定位准确性不理想，导致维修耗费大量人力物力成本，维…	本发明公开了一种光缆故障定位方法、装置及非易失性存储介质。其中，该方法包括：在检测到光缆存在故障情况下，确定所述光缆中的故障点的故障距离，其中，所述故障距离为检测点至所述故障点之间的距离；基于所述故障距离，以及预设的光缆定位模型，确定所述故障点对应的目标定位信息。本发明解决了相关技术中存在对光缆中故障点定位准确性不理想，导致维修耗费大量人力物力成本，维修效率低的技术问题。	CN202211697677.6
漫游业务的注册方法、装置及系统	中国电信股份有限公司卫星通信分公司	技术领域 [0001]本申请涉及通信技术领域，具体而言，涉及一种漫游业务的注册方法、装置及系统。 背景技术 [0002]目前，常规漫游登记注册机制过程中只进行一次用户号码鉴权，在实际的应用场景中，用户在一个核心网中完成注册后就默认具备另一个核心网的漫游业务功能，因此，对于目标漫游业务注册控制能力弱。 发明内容 [0003]本申请实施例提供了一种漫游业务的注册方法、装置及系统，以至少解决第一核心网对于目标漫游业务注册控制能力弱的技术问题。 [0004]根据本申请实施例的一个方面，提供了一种漫游业务的注册方法，包括：第一核心网中的第一网元接收终端设备发送的注册请求；向第二核心网中的第二网元发送第一鉴权信息，第一鉴权信息中包括：从注册请求中获取的终端设备对应的目标用户号码；接收第二核心网中的第二网元返回的第一鉴权结果，第一鉴权结果用于表示第二核心网中的第二网元对第一鉴权信息的鉴权结果；在第一鉴…	本申请公开了一种漫游业务的注册方法、装置及系统。其中，该方法包括：第一核心网中的第一网元接收终端设备发送的注册请求；向第二核心网中的第二网元发送第一鉴权信息，第一鉴权信息中包括：从注册请求中获取的终端设备对应的目标用户号码；接收第二核心网中的第二网元返回的第一鉴权结果，第一鉴权结果用于表示第二核心网中的第二网元对第一鉴权信息的鉴权结果；在第一鉴权结果表示鉴权通过的情况下，向第一核心网中的第二网元发送第二鉴权信息，并接收第一核心网中的第二网元返回的第二鉴权结果，以完成漫游业务的注册，其中，第二鉴权信息中包括目标用户号码，第二鉴权结果用于表示第一核心网中的第二网元对第二鉴权信息的鉴权结果。	CN202211697898.3
应用于航空互联网的实名认证方法、装置及存储介质	中国电信股份有限公司卫星通信分公司	技术领域 [0001]本发明涉及互联网技术领域，具体而言，涉及一种应用于航空互联网的实名认证方法、装置及存储介质。 背景技术 [0002]随着航空互联网业务的快速发展，乘客通过卫星接入互联网，在飞机上享受即时通信、收发邮件、上网、购物等服务逐渐成为普遍现象。乘客在机上订购航空互联网上网产品时须完成实名认证，才能购买航空互联网业务上网产品，享受航空互联网业务。然而，乘客的实名认证流程均需在飞机高度达到1万米以上才能够启动，并且，当乘客在机上进行实名认证时，需消耗大量卫星流量，单乘客在实名认证过程中，需消耗10M的卫星流量才可以完成实名。因此，降低乘客在机上进行实名认证时的卫星流量消耗十分重要。 [0003]目前，通过乘客的无线设备读取识别标签，以及根据身份证照片进行验证，若验证不通过，则根据个人信息生成签名信息，获取乘客人脸的动态视频；对动态视频进行校验，若校验通过，则人脸识别成功，完成实…	本发明公开了一种应用于航空互联网的实名认证方法、装置及存储介质，涉及互联网技术领域。其中，该方法包括：在飞行器飞入预定高度之前，获取乘客的身份信息；确定乘客在飞行器上的座位信息；将乘客的身份信息与座位信息进行绑定并存储，使得在飞行器飞入预定高度之前预先存储了乘客的认证信息；在飞行器飞入预定高度之后，响应于乘客持有的网络设备的网络访问请求，得到网络设备在飞行器内部的定位信息，并获取乘客录入的至少一个待验证信息。本发明解决了相关技术中由于卫星资源较少，卫星流量成本较高，且卫星连接具有不稳定特性，会导致影响实名认证成功率以及影像客户感知，同时占用卫星带宽资源较大，成本较高，不易实现的技术问题。	CN202211698863.1
中转频发干扰卫星地球站区域的确定方法、系统及装置	中国电信股份有限公司卫星通信分公司	技术领域 [0001]本申请涉及卫星通信技术领域，具体而言，涉及一种中转频发干扰卫星地球站区域的确定方法、系统及装置。 背景技术 [0002]中频转发干扰是指某地球站中频收发电缆耦合后将该站所收到的卫星下行信号全部转发到卫星上，卫星收到后又转发到地面，该站收到后又再次转发到卫星上，卫星又再次转发，如此不断循环转发造成的严重干扰。中频转发干扰造成的干扰带宽比较宽，影响范围比较大，至少对1-2个转发器造成同频转发干扰，甚至对整个极化所有转发器造成干扰，具体干扰带宽取决于故障地球站的中频系统频率选择，目前越来越多的中频系统采用L波段，其干扰范围会达500MHz，会对卫星全频段和所有卫星用户造成不同程度地影响。因此迅速确认故障地球站所在区域，排除故障源，对业务稳定运行具有重要意义。 [0003]目前对卫星干扰源确认的方式一般采用基于多星的相对时差和相对频差进行数据处理的干扰定位系统，但该系统存在…	本申请公开了一种中转频发干扰卫星地球站区域的确定方法、系统及装置。其中，该方法包括：确定存在转发干扰的目标频率组，逐一在目标频率组中的多个频率上向目标卫星发射第一单载波信号，以确定多个频率中受到干扰程度最大的目标频率；在目标频率上向目标卫星发送第二单载波信号，并接收目标卫星转发的与第二单载波信号对应的目标转发信号，以确定第二单载波信号的目标转发时延；基于第二单载波信号的目标转发时延确定干扰源覆盖区域；将干扰源覆盖区域与卫星地球站的位置信息进行对比，依据对比结果确定存在中频转发干扰的目标卫星地球站区域。	CN202211698836.4
基于K8s集群的容器服务调试方法及装置、电子设备	中国电信股份有限公司	技术领域 [0001]本发明涉及网络技术与安全领域，具体而言，涉及一种基于K8s集群的容器服务调试方法及装置、电子设备。 背景技术 [0002]在容器化盛行后,K8s集群技术占据到主流，由于集群技术的特点,其所占用的资源非普通开发者的主机所能承受,同时由于集群环境的复杂性,通常是团队协同开发,单主机搭建开发环境变得越发不可行。 [0003]在K8s集群环境需要调试应用时，需要先将应用打包成镜像推送到镜像仓库中，图1是根据现有技术的一种在K8s集群环境进行应用调试方法的流程图，如图1所示，现有技术中，针对容器服务应用调试的流程包括：开发者打包应用镜像并输入到镜像仓库，然后将应用部署到K8s集群进行应用测试，各模块联合调试应用输出调试日志，对日志进行分析定位问题，联调完成后即可发布测试。由于K8s的容器化环境中是基于CNI(Container&nbsp;NetworkInterface，容器…	本发明公开了一种基于K8s集群的容器服务调试方法及装置、电子设备，涉及网络技术与安全领域，其中，该方法包括：接收K8s集群中容器节点代理组件转发的容器服务请求，基于长连接将容器服务请求转发至客户端代理，其中，客户端代理在接收到容器服务请求后，基于域名信息将容器服务请求转发给客户端主机中的本地系统，由本地系统对目标应用进行调试，得到应用调试结果；接收客户端代理返回的应用调试结果，并将应用调试结果返回至用户终端。本发明解决了相关技术中对K8s集群中的容器应用进行调试时，需要将本地应用打包成容器镜像后，再将其部署到K8s集群环镜中，导致客户端无法进行本地化应用调试的技术问题。	CN202211697772.6
基于Kubernetes的资源调度方法、装置、电子设备及介质	中国电信股份有限公司	技术领域 [0001]本申请属于大数据技术领域，特别涉及一种基于Kubernetes的资源调度方法、装置、电子设备及介质。 背景技术 [0002]随着数字化发展的逐渐深入，各单位的在运设备逐渐增加，相较于十年前设备增长10～100倍，即便运维已经在从手工运维向工具运维和平台运维发展，但仍然无法满足当前集群对运维管理要求及高效处理。 [0003]现有技术很难自动或智能解决集群中Pod(容器)代资源分配及优选策略。 发明内容 [0004]本申请提供的一种基于Kubernetes的资源调度方法、装置、电子设备及介质。 [0005]本申请一些实施例提供基于Kubernetes的资源调度方法，所述方法包括： [0006]获取主机上每个节点对象的节点得分； [0007]基于获取所述节点得分与预选策略相匹配的目标节点对象； [0008]利用预警模型对所述目标节点对象的待选容器进行监控，得到每个所述待选…	本申请提供的基于Kubernetes的资源调度方法、装置、电子设备及介质，属于大数据技术领域。所述方法包括：获取主机上每个节点对象的节点得分；基于获取所述节点得分与预选策略相匹配的目标节点对象；利用预警模型对所述目标节点对象的待选容器进行监控，得到每个所述待选容器的监控状态；基于所述监控状态和所述待定容器的业务权重，获取每个所述待选容器的容器得分；按照所述容器得分从高到低的次序，向所述待选容器分配所述目标节点对象，所述目标节点对象的分配次序是按照所述节点得分从高到低排序。	CN202211697913.4
基于本体的公共卫生事件推理方法、装置、电子设备	中国电信股份有限公司	技术领域 [0001]本申请涉及大数据技术领域，特别是涉及基于本体的公共卫生事件推理方法、装置，及电子设备及计算机可读存储介质。 背景技术 [0002]公共卫生数据对药品使用、公共卫生事件监控等应用具有重要意义。在公共卫生领域，已经出台了相关元数据国家标准，涵盖了公共卫生所涉及到的各方面数据在关系数据库中的表示方法。然而，公共卫生数据涉及多方面异构数据来源，数据清洗和对齐工作量大，且目前尚无统一的知识图谱标准对结构化公共卫生知识进行表达，对公共卫生数据集成和相关知识图谱构建和应用形成了障碍。 [0003]目前公共卫生数据的知识图谱构建方法主要针对文本进行自然语言处理，信息表达能力弱，基于公共卫生知识图谱进行推理时，得到的信息量少，准确度低。 发明内容 [0004]本申请实施例提供一种基于本体的公共卫生事件推理方法、装置，及电子设备，用于解决现有技术中基于公共卫生知识图谱进行推理时，针对文…	本申请公开了一种基于本体的公共卫生事件推理方法及装置，属于大数据技术领域。所述方法包括：对公共卫生领域数据进行知识表示，得到公共卫生事件关联的公卫领域本体；对时间和空间进行知识表示，得到时空关联机制；对公共卫生领域的事件服务和事件模式进行知识表示；根据公卫领域本体中实体、属性和关系动态数据进行推理，预测原子事件；响应于公共卫生事件查询，根据查询匹配的事件模式和原子事件对应的事件服务和/或时空关联机制，获取公共卫生事件推理结果。本方法通过进行知识本体表示利用各领域数据和跨时空维度的数据，数据互操作性更强。通过对公共卫生领域的事件服务和事件模式进行知识表示，实现了对复杂公共卫生事件进行推理。	CN202211708024.3
网络链路风险分析方法、装置及电子设备	中国电信股份有限公司	技术领域 [0001]本申请涉及通信技术领域，具体而言，涉及一种网络链路风险分析方法、装置及电子设备。 背景技术 [0002]随着网络规模逐渐增大，业务逐渐增多，网络和业务的保护方式也变的越来越复杂，业务开通和维护中保护组业务开通路由规划难，每一条业务是独立的业务流量，所以要从业务的客户属性获取业务的保护信息，每一种业务类型又可以根据其源宿的方向进行归并分组。当两条链路存在交集时，例如，一组电路开通时分担在同一系统上承载，或者系统的光缆存在同路由的情况下，可能存在若两条设备共用的设备发生故障，两条链路均不能正常工作的风险，而目前在进行网络链路风险隐患分析时往往需要依赖人工手动排查，造成网络链路风险分析效率低。 [0003]针对上述的问题，目前尚未提出有效的解决方案。 发明内容 [0004]本申请实施例提供了一种网络链路风险分析方法、装置及电子设备，以至少解决由于目前在进行网络链路风险隐患…	本申请公开了一种网络链路风险分析方法、装置及电子设备。其中，该方法包括：依据目标电路组的电路路由数据，确定目标电路组中的目标链路集合，其中，目标电路组中各网络设备所执行的业务的业务类型相同；依据目标链路集合，确定目标电路组的链路拓扑结构的拓扑类型，并确定拓扑类型对应的风险分析规则；依据风险分析规则，计算目标链路集合的风险参数，其中，风险参数包括以下至少之一：同板卡比例、同光复用段比例、同光缆比例和同管沟比例；在目标链路集合的风险参数超出预设参数阈值的情况下，发送告警信息。本申请解决了由于目前在进行网络链路风险隐患分析时往往需要依赖人工手动排查，造成网络链路风险分析效率低的技术问题。	CN202211707997.5
多维度卫星一体的应急调度方法及装置	中国电信股份有限公司卫星通信分公司	技术领域 [0001]本申请涉及卫星通信领域，具体而言，涉及一种多维度卫星一体的应急调度方法及装置。 背景技术 [0002]目前，通导遥卫星应用能力现状主要包括：卫星通信应用能力：内置了通信芯片的卫星电话，能够在卫星波束范围下视芯片能力进行：通话、短信、短数据、流量业务；卫星导航(定位)应用能力：内置了北斗芯片的卫星终端的位置信息，可以被实时获取，加以处理与持续跟踪，可以间接获得终端持有者的移动轨迹卫星遥感应用能力：遥感影像图片，用于判断拍摄地点的实际地理情况，观察者从图像获取信息的难度低。气象遥感图片，用于判断拍摄地点的气象信息，通常为矢量等高线图，需要一定气象专业背景理解图中包含信息。基于图像处理加工能够提供的追加信息包括：基于历史信息预测得出的各类气象实时预警信息。基于雷达影像计算得出的沉降等矢量数据等；卫星终端能力：卫星终端可以通过集成卫星通信芯片与卫星定位芯片，实现对终端的卫星…	本申请公开了一种多维度卫星一体的应急调度方法及装置。其中，该方法包括：应急调度系统通过多维度卫星中的通信卫星接收用户终端的注册申请，并完成用户终端的注册，以与用户终端建立连接；通过多维度卫星中的遥感卫星确定目标区域中的遥感信息，并根据遥感信息确定目标区域中的风险区域；通过多维度卫星中的导航卫星确定用户终端的位置信息；根据位置信息中用户终端与风险区域的相对位置按照预先确定的告警策略通过通信卫星向用户终端发送警示信息，完成应急调度。	CN202211727674.2
目标反馈值确定方法、装置、电子设备及存储介质	中国电信股份有限公司	技术领域 [0001]本申请属于互联网技术领域，尤其涉及一种目标反馈值确定方法、装置、电子设备及存储介质。 背景技术 [0002]随着信息技术的发展，大数据与人工智能在科技发展中起着越来越重要的作用，数据挖掘和智能推荐的应用，既可以降低用户选择商品及其他相关需求的时间，使得用户在百忙之中可以很快找到自己的需求。 [0003]传统简单的数据分析挖掘已不满足生产生活的需要，利用一定的技术手段去深层地挖掘数据背后的意义。因此，目前需要一种更准确的计算用户对对象的正反馈程度的方法。 发明内容 [0004]本申请实施例提供一种目标反馈值确定方法、装置、设备及存储介质，能够解决目前需要一种更准确的计算用户对对象的正反馈程度的问题。 [0005]第一方面，本申请实施例提供一种目标反馈值确定方法，该方法包括： [0006]获取每个触点对应的采样率、对象数量和第一数据，第一数据包括目标用户的目标用户数据、…	本申请实施例公开了一种目标反馈值确定方法、装置、电子设备及存储介质，该方法包括：获取每个触点对应的采样率、对象数量和第一数据，第一数据包括目标用户的目标用户数据、第一对象的第一对象数据和目标用户的线上行为数据，触点为用户和对象的接触点；根据每个触点对应的采样率和对象数量，分别确定每个触点的权重值；对于每个触点，分别根据目标用户数据、多个第一对象数据和线上行为数据，确定第一反馈值，第一反馈值用于描述目标用户对第一对象的正反馈程度；基于权重值对每个触点对应的第一反馈值进行加权计算，得到目标反馈值。	CN202211698896.6
交易凭证生成方法、装置、处理器及电子设备	中国电信股份有限公司	技术领域 [0001]本申请涉及电子业务领域，具体而言，涉及一种交易凭证生成方法、装置、处理器及电子设备。 背景技术 [0002]相关技术中，用户在与部分交易结构办理业务完成后，需要在业务确认书上手写签名，作为业务办理的凭证。随着技术的发展、秉持环保、绿色的业务办理要求，纸质的业务确认书已经被电子业务确认书(PDF格式文件)代替。但是电子业务受理单存在安全问题，PDF文件可以随便篡改。相关技术中通过数字签名技术作为业务办理的凭证。但是传统数字签证方式需要用户提供身份证明材料，签写有关办理协议，办理数字证书，并妥善使用和保存该证书。因而存在用户数字证书的颁发、管理、使用困难的问题，同时也提高了交易机构办理业务的成本。 [0003]针对相关技术中由于交易凭证生成过程需要用户提供身份证明材料，导致交易凭证生成效率低的问题，目前尚未提出有效的解决方案。 发明内容 [0004]本申请的主要目的在于…	本申请公开了一种交易凭证生成方法、装置、处理器及电子设备。该方法包括：在目标用户与交易结构的交易完毕后，获取目标用户的身份认证信息和交易确认信息，依据身份认证信息对目标用户进行身份校验；在目标用户身份校验通过的情况下，获取目标用户的身份识别码；将身份识别码和交易确认信息输入预设密码散列函数，得到目标散列值；将目标散列值确定为交易凭证，并将交易凭证发送至目标用户。通过本申请，解决了相关技术中由于交易凭证生成过程需要用户提供身份证明材料，导致交易凭证生成效率低的问题。	CN202211698023.5
支持报文多网间融合通信的通信系统及方法	中国电信股份有限公司卫星通信分公司	技术领域 [0001]本发明涉及卫星通信和公共地面移动通信技术领域，具体而言，涉及一种支持报文多网间融合通信的通信系统及方法。 背景技术 [0002]北斗卫星导航系统融合导航与通信能力，具备定位导航授时、星基增强、地基增强、精密单点定位、短报文通信和国际搜救等多种服务能力。其中，短报文通信是北斗卫星导航系统的重要能力之一，现有的北斗卫星导航系统可以实现对中国及覆盖区国家和地区提供北斗短报文通信能力。 [0003]天通卫星移动通信系统是另一种独立的网络，天通核心网升级后，进一步支持了天地翼卡业务功能，从而，电信大网手机用户可以实现“不换卡”、“不换号”而直接使用天通终端，也即，电信大网手机用户可以直接接入天通网络，并继续使用语音、短信业务。 [0004]然而，目前，现有技术仅能实现在两个北斗设备之间互相通信，而无法实现北斗短报文与天通、公共地面移动网络短信的互相通信，无法实现电信用户“不换…	本发明公开了一种支持报文多网间融合通信的通信系统及方法。其中，该系统包括：至少一个移动通信系统；至少一个卫星通信系统；至少一个卫星导航系统；信息互通网关，部署在移动通信系统和卫星导航系统之间，用于对移动通信系统和卫星导航系统之间的对接；卫星交换网关，与信息互通网关通信，用于控制不同通信系统之间执行控制面和/或信令面的信息互通；其中，接入任意一个通信系统的主叫通信设备，基于被叫通信设备附着的交换机，选择移动通信系统、卫星导航系统和卫星通信系统之一来转发信息至被叫通信设备。本发明解决了相关技术无法实现报文多网间融合通信的技术问题。	CN202211697855.5
接口协议的转换方法、装置、存储介质及电子设备	中国电信股份有限公司	技术领域 [0001]本发明涉及计算机技术领域，具体而言，涉及一种接口协议的转换方法、装置、存储介质及电子设备。 背景技术 [0002]在软件设计中，传统的开发模式以硬编码为主，对人员要求较高，并且，开发周期长。随着市场需求的不断变化，在软件项目的开发过程中，会不断出现新的需求，例如，根据业务逻辑组合封装出新的业务能力API接口。在相关技术中，通常采用发版的方式来解决新增业务能力API接口的需求，然而，频繁发布新的版本会影响系统的稳定性，对于需求变更频繁的项目，需要投入大量时间成本和人力成本，且效率较低，难以应对瞬息万变的市场变化。 [0003]针对上述的问题，目前尚未提出有效的解决方案。 发明内容 [0004]本发明实施例提供了一种接口协议的转换方法、装置、存储介质及电子设备，以至少解决现有技术中通过更新版本实现API接口的新增存在效率低的技术问题。 [0005]根据本发明实施例的一个…	本发明公开了一种接口协议的转换方法、装置、存储介质及电子设备。其中，该方法包括：通过目标转换器接收客户端发送的第一请求报文；根据目标转换规则，对第一请求报文的接口协议进行第一转换处理，得到第二请求报文，其中，第二请求报文的接口协议与第一请求报文的接口协议不同；将第二请求报文转发至服务端，并接收服务端发送的第一应答报文；根据目标转换规则，对第一应答报文进行第二转换处理，得到第二应答报文，并将第二应答报文转发至客户端。本发明解决了现有技术中通过更新版本实现API接口的新增存在效率低的技术问题。	CN202211697680.8
接口的处理方法和装置、处理器及电子设备	中国电信股份有限公司	技术领域 [0001]本申请涉及计算机技术领域，具体而言，涉及一种接口的处理方法和装置、处理器及电子设备。 背景技术 [0002]运营商的业务庞大且复杂，各系统(中心)之间需要通过某种方式进行频繁交互。过去数据库底层均为ORACLE，很多系统(中心)间为了省去麻烦和快速提供交互方式，很多时候直接选择使用DBLINK建立交互。却带来数据安全、DBLINK异常难以排查和ORACLE性能非业务损耗过大而降低性能等问题。同时，在上云后ORACLE关系型数据库也在慢慢推出舞台，取而代之的是MYSQL和PostgreSQL等开源数据库因此，各系统(中心)之间逐步通过接口方式代替DBLINK进行交互。此时，接口需要一种评估方式进行判定接口的合理性。 [0003]现有的方法基本都是通过接口的调用量来评估接口的优劣，由于种种原因和业务需求，这种不可靠的判断，导致接口后期属性极其庞大，大大提高了接口使用难度…	本申请公开了一种接口的处理方法和装置、处理器及电子设备，涉及计算机技术领域，该方法包括：确定待评估的目标接口和获取所述目标接口的多个叶子属性，其中，所述叶子属性是所述目标接口的所有属性中没有子属性的属性；从所述目标接口的多个叶子属性中确定多个目标叶子属性和确定每个目标叶子属性对应的特征值为预设数值；确定每个目标叶子属性的权重值，并依据每个目标叶子属性的权重值和每个目标叶子属性对应的特征值，计算得到所述目标接口的饱和度值；依据所述饱和度值确定所述目标接口的合理性。通过本申请，解决了相关技术中通过接口的调用量对接口的合理性进行评估，导致对接口合理性的评估的准确度比较低的问题。	CN202211697788.7
业务数据检索方法、装置及接口	中国电信股份有限公司	技术领域 [0001]本申请涉及数据检索技术领域，具体而言，涉及一种业务数据检索方法、装置及接口。 背景技术 [0002]市域治理过程中，各种业务(如民生服务、城市治理、综合治理、环境卫生、应急管理，以及社会心理服务体系建设等)的开展会产生海量数据，如何实现对这些数据的有效查询和检索，是提升市域治理现代化水平的重要内容之一。由于数据规模达到千万级以上时，传统的关系型数据库往往无法满足我们的检索性能需求，而ElasticSearch作为一个分布式多用户能力的全文搜索引擎，能较为方便地使大量数据具有搜索、分析和探索的能力。 [0003]但在市域治理的相关技术中，当利用ElasticSearch进行数据检索时，通常存在高耦合的问题；其利用评分函数对文档进行评分排序时往往只考虑词频，检索结果无法满足用户的真实搜索意图；同时，由于去重检索往往只针对同质数据，无法处理和解决异构数据的有效检索。 [0…	本申请公开了一种业务数据检索方法、装置及接口。其中，该方法包括：获取目标业务的多组第一业务数据，并依据预先构建的高层语义本体将异构的多组第一业务数据映射为同构的多组第二业务数据，其中，高层语义本体中至少包括目标业务中的多个概念和多个概念之间的关系；响应于输入的检索信息，确定每组第二业务数据与检索信息之间的文本相似度和语义相似度，并依据文本相似度和语义相似度确定每组第二业务数据的评分；将评分高于第一预设阈值的多组目标第二业务数据作为第一检索结果，对第一检索结果进行去重和分页处理，得到目标检索结果。本申请解决了相关技术中针对海量异构的市域治理业务数据检索效率较低、检索结果质量较差的技术问题。	CN202211697865.9
学生历史轨迹检索分析的方法、装置电子设备及存储介质	中国电信股份有限公司	技术领域 [0001]本发明涉及大数据技术领域，特别是一种学生历史轨迹检索分析的方法、装置、电子设备以及存储介质。 背景技术 [0002]随着校园大数据平台的不断更新，可以通过各类设备的采集到学生位置信息。但采集到的数据信息目前并没有进行分析应用，例如学生出现某些特殊情况，并不能立刻得到学生常去的地点，这样不能及时找到该学生，不能更快处理发生的相关时间。 [0003]行为轨迹大数据中隐藏着具有强时空相关性的时空聚类模式，蕴含着人们丰富的行为模式和活动规律。这些应用分析不仅可以为学校学生安全、城市交通管理、社会管理以及人们的日常出行等提供有效的参考，也可以为高校范围内的用户提供有效参考价值。 [0004]但目前缺少一种基于历史轨迹数据构建涉及学生行为的轨迹模型，对学生行为特征及规律进行深度分析，为学生管理、校园管理、安全预警等工作提供更好决策的方法。 发明内容 [0005]鉴于上述问题，提…	本发明提供了一种学生历史轨迹检索分析的方法、装置、电子设备以及存储介质，涉及大数据技术领域，包括：获取存储在elasticsearch中的多条历史轨迹；提取任一一条历史轨迹作为目标轨迹，利用KMP算法进行检索得到目标地点并确定目标地点是否为常用地点；若为常用地点则按照目标地点对应的类别以及同一类别出现的次数，在与类别相同的常用地点中增加该类别出现的次数；若不为常用地点，则根据预设预警库发出预警信息或累加次数；或者储存目标地点作为新的常用地点以及储存其出现的次数；在轨迹队列为空的情况下结束操作。本发明掌握学生的行为动向、互动行为，为学生管理、校园管理、安全预警等工作提供更好的决策基础。	CN202211698895.1
一种数据处理方法、装置、可读存储介质及电子设备	中国电信股份有限公司	技术领域 [0001]本发明涉及数据存储技术领域，且更具体地，涉及一种数据处理方法、装置、可读存储介质及电子设备。 背景技术 [0002]对业务系统的业务数据进行监测，是保证业务系统正常运行的重要手段，例如，对于电信移动网(3/4/5G)站点，常常使用动环监控系统对电池工作电压的实时数据进行监测。在对业务系统进行监测时，常常会每分钟不间断地输出监测数据，如此会得到数量庞大的监控数据，致使数据存储压力较大。 发明内容 [0003]本发明提供了一种数据处理方法、装置、计算机可读存储介质及电子设备，以解决现有技术中在对监控数据进行存储时，存储压力较大的技术问题。 [0004]根据本发明的第一方面，提供了一种数据处理方法，包括： [0005]获取预先为目标业务设置的至少一个数据模型，每个所述数据模型包括至少一种业务状态和所述至少一种业务状态分别对应的条件参数； [0006]获取所述目标业务的监测…	本发明提供了一种数据处理方法、装置、计算机可读存储介质及电子设备，该方法包括：获取预先为目标业务设置的至少一个数据模型，每个数据模型包括至少一种业务状态和至少一种业务状态分别对应的条件参数；获取目标业务的监测数据表；将监测数据表与至少一个数据模型进行匹配，确定监测数据表中的目标监控对象对应的至少一种目标业务状态，各种目标业务状态的起始时间和持续时间；将监测数据表转换存储为业务状态表，业务状态表包括目标监控对象对应的目标业务状态、目标业务状态的起始时间和持续时间。本发明提供的技术方案可以有效去除冗余数据，减少数据存储量，降低存储压力，并且有利于实现对数据的快速分析。	CN202211698901.3
网关识别方法、网关识别装置、存储介质与电子设备	中国电信股份有限公司	技术领域 [0001]本公开涉及宽带接入技术领域，尤其涉及一种网关识别方法、网关识别装置、计算机可读存储介质与电子设备。 背景技术 [0002]随着固网宽带用户数的不断增长，市面上引入了大量不同厂商、不同型号的网关设备；不同厂商、不同型号的网关设备质量良莠不齐，由网关质量引起的报障和投诉工单也越来越多。 [0003]相关技术中，运维部门和客服部门没有有效手段识别劣质网关设备，处理此类工单需要花费大量人力物力且难于抑制相关的报障/投诉工单数量增长。 发明内容 [0004]本公开提供一种网关识别方法、网关识别装置、计算机可读存储介质与电子设备，以至少在一定程度上检测更多故障场景的同时，节约了人力成本和时间成本。 [0005]根据本公开的第一方面，提供一种网关识别方法，包括： [0006]从目标用户的待识别用户网络数据中提取预设维度数据；所述预设维度数据包括：网关MAC前缀、固网宽带用户状态、…	本公开提供一种网关识别方法、网关识别装置、存储介质与电子设备，涉及宽带接入技术领域。该网关识别方法包括：从目标用户的待识别用户网络数据中提取预设维度数据；所述预设维度数据包括：网关MAC前缀、固网宽带用户状态、第一预设周期内的认证成功次数、第一预设周期内的异常掉线次数；对所述预设维度数据进行预处理，形成所述目标用户的待识别特征数据；采用预先训练的机器学习模型对所述待识别特征数据进行处理，得到所述目标用户的网关识别结果。本公开能够检测更多故障场景的同时，节约了人力成本和时间成本。	CN202211700429.2
基于高低进位指令的数据处理方法、装置、电子设备	中国电信股份有限公司	背景技术 [0002]公钥密码算法被广泛应用于数字签名、密钥交换与数据加密；相比于传统RSA公钥密码，椭圆曲线密码算法在密钥长度上具有显著的优势，是目前应用最为广泛的公钥密码算法。 [0003]伴随云计算技术与物联网技术的快速发展，互联网金融、移动支付等对于数据隐私保护具有强烈要求的应用的数量呈现爆发式增长，这对于密码算法尤其是计算复杂度高的公钥密码算法提出了严峻的挑战；提升椭圆曲线密码计算性能，具有重要的实用价值与研究意义。 [0004]椭圆曲线密码算法主要由以下四个层次的运算组成：有限域、点算数、标量乘、协议层。有限域层运算是ECC最底层、最核心的运算，模乘运算是ECC中占用时间最多的底层运算，快速约减性能直接影响算法性能与安全性，应重点优化。 [0005]现有的快速约减技术主要有两个缺陷：一是计算复杂度高，二是存在while循环用以最后进位约减，面临侧信道时序攻击风险。 [0006…	本公开提供了一种基于高低进位指令的数据处理方法、装置、电子设备及存储介质，涉及网络安全技术领域。其中，方法包括：获取使用二进制表示的大整数乘积结果；将大整数乘积结果划分为高位乘积结果和低位乘积结果；对低位乘积结果进行模运算，得到第一模运算结果；将第一模运算结果的最高位累加到进位标志位中，并对进位标志位进行移位处理，其中，第一模运算结果的最高位设置为零；对高位乘积结果进行模运算，得到第二模运算结果；根据进位标志位中的结果、第一模运算结果和第二模运算结果，确定大整数乘积结果的模运算结果。本公开优化了计算流程、降低了指令数量、提升了计算效率，并且通过优化进位标志位cy约减，规避了while循环，提升安全性。	CN202211702143.8
数据展示方法、装置、电子设备及非易失性存储介质	中国电信股份有限公司	技术领域 [0001]本申请涉及数据分析与可视化技术领域，具体而言，涉及一种数据展示方法、装置、电子设备及非易失性存储介质。 背景技术 [0002]住房是城市居民的安身立命之所，房屋承载着城市家庭和人的基本信息，是城市社会治理信息数据的重要内容。传统的房屋空间数据库是一个城市的基础地理信息数据库，利用地理信息技术对城市房屋数据进行分析，地理数据和房产属性数据的关联尤为重要。 [0003]在城市社会治理中，往往更关注某些主要指标相似(如房屋数据)，且空间相邻的地理行政区划单元，观察是否有聚集倾向，从而为城市化、区域经济和可持续发展等问题提供决策支持。在进行城市房屋数据的空间聚类时，相关技术通常根据行政统计单元，如省、市、区县、乡镇等进行空间划分，人为地将房屋数据划分成不同的类，为决策支持服务。然而，对于城市房屋数据的统计和分析，特别是可视化展示而言，如果单纯按照行政统计单元进行，往往不能展…	本申请公开了一种数据展示方法、装置、电子设备及非易失性存储介质。其中，该方法包括：按照第一精度值，划分目标地图为多个单元网格；依据单元网格对应的房屋属性数据对单元网格进行聚类，得到目标分组，其中，每个目标分组中包括至少一个连通子分组，连通子分组中包含单元网格；基于连通子分组的边界网格，对每个目标分组进行扩张，其中，扩张后的目标分组中各个连通子分组相互邻接；确定目标地图中经过扩张后的目标分组为聚类结果，并将聚类结果发送至前端界面进行展示，其中，聚类结果用于表征房屋属性数据与空间位置之间的关系。本申请解决了由于相关技术仅依据行政统计单元对房屋数据进行划分，造成的房屋数据聚类准确性不高的技术问题。	CN202211698887.7
视频彩铃系统的交互处理方法、装置、电子设备及存储介质	中国电信股份有限公司	技术领域 [0001]本发明涉及通信技术领域，具体而言，涉及一种视频彩铃系统的交互处理方法、装置、电子设备及存储介质。 背景技术 [0002]视频彩铃是VoLTE(Voice&nbsp;over&nbsp;Long-Term&nbsp;Evolution，长期演进语音承载)的特色业务，当用户在VoLTE网络下拨打语音电话或视频电话时，在呼叫接通前会看到的一段视频内容，该视频内容被称为“视频彩铃”。 [0003]视频彩铃系统与用户之间的交互影响着用户的视频观看体验。现有技术中，通常部署视频彩铃平台与视频彩铃交互平台两个平台进行视频彩铃交互，其中，视频彩铃平台负责发送交互规则，视频彩铃交互平台负责响应交互反馈信息。然而，现有技术提供的上述视频彩铃的交互方法的冗余度较高，视频彩铃系统需要同时要处理媒体和信令，由此，当媒体服务发生异常时，信令处理异常，从而导致主叫与被叫双方的通话建立失败。此外，…	本发明公开了一种视频彩铃系统的交互处理方法、装置、电子设备及存储介质。其中，该方法包括：视频彩铃平台接收到主叫终端发起的呼叫指令；视频彩铃平台响应于呼叫指令，将媒体协商请求发送至主叫终端；视频彩铃平台接收主叫终端响应媒体协商请求而发起的主叫媒体请求，其中，主叫媒体请求至少包括：主叫终端的设备特征参数，设备特征参数包括主叫终端支持的媒体等级和分辨率；视频彩铃平台基于主叫终端的设备特征参数，确定与主叫终端匹配的视频实体文件；视频彩铃平台将视频实体文件发送至主叫终端。本发明解决了相关技术提供的视频彩铃系统的交互处理方法其自适应性差、系统稳定性差的技术问题。	CN202211698883.9
数据的处理方法及装置、非易失性存储介质、电子设备	中国电信股份有限公司	技术领域 [0001]本申请涉及数据处理技术领域，具体而言，涉及一种数据的处理方法及装置、非易失性存储介质、电子设备。 背景技术 [0002]近年来，随着安防行业的发展，基于视频监控的人工智能技术(ArtificialIntelligence，AI)应用也逐渐成熟，视频AI技术普及的同时用户的个性化需求也呈爆发式增长，相关技术中，视频AI的泛化能力较差，再利用视频AI技术对不同监控场景的监控数据进行分析时，准确率较低。 [0003]针对上述的问题，目前尚未提出有效的解决方案。 发明内容 [0004]本申请实施例提供了一种数据的处理方法及装置、非易失性存储介质、电子设备，以至少解决由于相关技术使用同一个机器学习模型对不同场景的监控数据分析造成的机器学习模型与监控场景的匹配度低，数据分析的准确率低的技术问题。 [0005]根据本申请实施例的一个方面，提供了一种数据的处理方法，包括：获取样本数…	本申请公开了一种数据的处理方法及装置、非易失性存储介质、电子设备。其中，该方法包括：获取样本数据，其中，样本数据为目标区域的监控视频数据；根据目标区域对样本数据进行分类，得到多组训练数据；分别利用多组训练数据中各组训练数据对应训练机器学习模型，得到多个训练完成的机器学习模型；将多个训练完成的机器学习模型存储至数据库，以供目标区域的监控任务调用。本申请解决了由于相关技术使用同一个机器学习模型对不同场景的监控数据分析造成的机器学习模型与监控场景的匹配度低，数据分析的准确率低的技术问题。	CN202211698890.9
表格数据校验方法及装置	中国电信股份有限公司	技术领域 [0001]本申请涉及数据校验技术领域，具体而言，涉及一种表格数据校验方法及装置。 背景技术 [0002]当前为辅助办公自动化，提出将已有的纸质表格进行扫描或拍照，从而形成电子形式的表格图像，然后对表格进行识别以便进行后续处理。因而在图像识别领域中，正确识别图像中的表格及其内容有着重要意义。 [0003]表格数据校验在实际项目中是一项极其繁杂且容易出错的工作，在面对表格数量多或表格内容十分复杂时，会导致表格数据校验效率低下，且精确度不够高，从而使得表格中的异常数据未被及时发现，给个人或公司等造成损失。 [0004]针对上述的问题，目前尚未提出有效的解决方案。 发明内容 [0005]本申请实施例提供了一种表格数据校验方法及装置，以至少解决相关技术中在将纸质表格整理为电子表格时，表格数据校验效率较低的技术问题。 [0006]根据本申请实施例的一个方面，提供了一种表格数据校验方法，包…	本申请公开了一种表格数据校验方法及装置。其中，该方法包括：获取表格扫描图像，并识别表格扫描图像中的表格数据，其中，表格数据中包括多个行数据，每个行数据中包括多个字段和与每个字段对应的值；获取校验配置信息，其中，校验配置信息中至少包括多个待校验列的标识信息；对于每个行数据，对行数据中与校验配置信息对应的多个目标字段的值进行校验，其中，仅在多个目标字段的值均通过校验时，确定行数据通过校验，若存在任一目标字段的值未通过校验，则确定行数据未通过校验。本申请解决了相关技术中在将纸质表格整理为电子表格时，表格数据校验效率较低的技术问题。	CN202211697796.1
工单质检分类方法、装置及电子设备	中国电信股份有限公司	技术领域 [0001]本申请涉及工单质检领域，具体而言，涉及一种工单质检分类方法、装置及电子设备。 背景技术 [0002]客户感知是客户与企业之间互动过程中，客户对企业服务所做出的主观评价，产品质量、服务质量很大程度上取决于客户感知。提升客户感知，有利于建立客户的忠诚度，提高企业产品的市场竞争力。 [0003]对于服务保障系统来说，不仅仅只是满足用户问题的及时解决和故障的及时修复，还需要保证客户对服务满意。为了保证服务质量、提升客户感知，需要有相应工单质检系统支撑，分析工作人员的服务质量。同时为规范工单各流转环节的操作，实现各类工单的运维分析价值，保障一线装维人员的工作质量和效率，企业也要按计划开展工单的日常质检工作。为提升工单管控能力及手段，提升装维全流程运营能力和客户感知，同时规范装维服务动作，需要实现“不履约、不及时、不满意、不真实”四类不满意工单的质检。 [0004]相关技术中，…	本申请公开了一种工单质检分类方法、装置及电子设备。其中，该方法包括：确定目标时段内的工单总量，抽取占工单总量预定比例的工单为待抽检工单；基于决策树算法模型对待抽检工单进行分类，将待抽检工单划分为不同类型的工单，其中，不同类型的工单至少包括：质差工单，以及非质差工单；生成工单对应的清单报表，展示清单报表。本申请解决了相关技术中基于人工抽检的方式对工单进行检查存在的耗时耗力，抽检结果主观性较大，抽检结果不准确以及效率低下的技术问题。	CN202211697830.5
一种网络异常的预警方法、装置、电子设备和存储介质	中国电信股份有限公司	技术领域 [0001]本发明涉及通信的技术领域，特别是涉及一种网络异常的预警方法、装置、电子设备和存储介质。 背景技术 [0002]在实际应用中，为了保证为用户提供稳定且高速的网络，需要投入大量的人力和物力来对网络进行检测和检修。 [0003]但是，这种方式仅能在网络已经发生异常，且已经对用户造成影响的时候检测到网络的异常，这将大大降低用户使用网络的满意度。 发明内容 [0004]鉴于上述问题，提出了以便提供克服上述问题或者至少部分地解决上述问题的一种网络异常的预警方法、装置、电子设备和存储介质，包括： [0005]一种网络异常的预警方法，所述方法包括： [0006]获取针对所述网络的目标体验质量QOE感知业务层指标和目标网络层指标；所述目标QOE感知业务层指标包括多个； [0007]根据所述目标QOE感知业务层指标和所述目标网络层指标，预测所述网络在一预设时间段内的预测QOE感知业务层…	本发明实施例提供了一种网络异常的预警方法、装置、电子设备和存储介质，该方法包括：获取针对网络的目标QOE感知业务层指标和目标网络层指标；目标QOE感知业务层指标包括多个；根据目标QOE感知业务层指标和目标网络层指标，预测网络在一预设时间段内的预测QOE感知业务层指标和预测网络层指标；根据预测QOE感知业务层指标和预测网络层指标，确定网络在预设时间段内的目标异常类型；根据目标异常类型，进行网络在预设时间段内的异常告警。通过本发明实施例，实现了基于所预测得到的信息来判断网络是否出现异常；从而，通过预先发现网络的异常来进行预警；进而，避免了异常的网络对用户的影响，提高了用户对网络的满意度。	CN202211697545.3
一种基站功率调度优化方法、装置以及电子设备	中国电信股份有限公司	技术领域 [0001]本发明涉及宽带技术领域，特别是一种基站功率调度优化法、装置以及电子设备。 背景技术 [0002]随着5G时代的到来,通信业务种类和终端连接数呈爆发式增长,通信行业节能降耗面临着前所未有的挑战。数据显示，在移动通信网络中，基站是耗电大户，大约80％的能耗来自广泛分布的基站。越加密集的基站意味着更高的能耗，这是5G网络面临的一大成本挑战。 [0003]针对基站的主要节能方案，大多数利用人工智能技术，根据网络选定区域内小区的历史业务数据，构建基站业务负荷预测模型，并生成的网络节能策略，根据网络节能策略分别执行各基站的节能任务。但由于业务负荷的复杂性和通信网络保障的相关要求，基站的节能虽然取得了一定的效果，但仍有很大的优化提升空间。 [0004]针对目前的方法来说还存在以下问题： [0005]1)由于基站覆盖范围大幅缩小，基站部署的密度大，因此根据单个基站的业务情况进行功率…	本发明提供了一种基站功率调度优化法、装置以及电子设备，涉及宽带技术领域，包括：根据算力容量和多个基站对应的传输接入点编号，将多个基站划分为至少一个基站簇；接收所有基站各自发送的基础信息；在接收到调度优化请求时获取所有基站各自的实时运行数据和当前调度策略；判断是否启动联邦训练；在确定启动联邦训练的情况下，根据实时运行数据和全局参数利用联邦训练进行学习训练，得到每个基站各自的功率调度优化策略。本发明设计了一种全新的基站功率优化系统架构，克服基站侧算力不足的缺陷，能解决单个基站数据孤岛的问题。形成全局优化的调度优化策略，对基站功率进行优化提升，进而降低了基站的能耗，提高了基站能效。	CN202211697973.6
接口交互方法及装置	中国电信股份有限公司	技术领域 [0001]本申请涉及计算机技术领域，具体而言，涉及一种接口交互方法及装置。 背景技术 [0002]在行业应用中，为了提高接口交互的安全性，在采用通用的技术执行接口交互的过程中，除了约定请求数据和响应数据的格式之外，还会附加某种规则的签名值与加解密机制，以保障接口调用的安全性。基于以上规则，在与合作厂商执行接口对接时，一般的做法是先出一份接口文档，详细说明：接口地址，请求方式，数据格式，签名计算规则，加解密算法与相关密钥的获取方式。要求技术方按照此文档开发一套对接代码。但是，这种定制化的对接方式在应用到生态平台接入任意第三方厂商应用产品时存在明显的缺陷，具体为：由生态平台方技术员按照第三方厂商应用接口规范执行定制化的模式不能快速支持任意第三方厂商应用产品接入生态平台，如果由第三方应用技术员按照生态平台接口规范执行定制化的模式会给第三方应用厂商增加工作量，降低生态平台的吸引力。 …	本申请公开了一种接口交互方法及装置。其中，该方法包括：目标引擎接收源服务器传输的请求信息，请求信息中至少包括：请求数据和接口交互规则；基于接口交互规则将请求数据转化成目标接口要求的第一目标格式的目标数据，并根据目标接口的要求对目标数据进行处理，得到处理后的目标数据，并将处理后的目标数据通过目标接口发送到目标服务器中；接收目标服务器返回的响应数据，并将响应数据按照接口交互规则中的第二目标格式发送给源服务器。本申请至少解决了在接口交互过程中由于需要开发对接代码导致交互效率低的技术问题。	CN202211698837.9
违规改装车辆识别方法、装置及电子设备	中国电信股份有限公司	技术领域 [0001]本申请涉及车辆识别技术领域，具体而言，涉及一种违规改装车辆识别方法、装置及电子设备。 背景技术 [0002]汽车改装是指根据汽车车主需要，将汽车制造厂家生产的原形车进行外部造型、内部造型以及机械性能的改动，随着车辆改装市场的崛起，以及人们对于私家车外形和功能个性化的追求，一些车主选择对车辆进行改装，另外，货车的改装事件也屡见不鲜，营运人员为了降低运输成本，加高加长载货车辆，导致车辆结构、承重能力变化，加大了发生侧翻、刹车距离过长导致碰撞、追尾等交通事故的风险。 [0003]由于车辆尺寸的改变，车辆的盲区增加等因素，导致机动车违法违规改装隐藏着巨大的安全隐患，严重威胁道路交通安全。但由于缺乏快捷有效的识别手段，很多违法违规改装车只有在出了严重车祸之后才被发现，无法防患于未然。传统的违规改装车辆的识别手段主要是依赖人工进行判断，存在违规改装车辆识别效率低下等问题。 [0…	本申请公开了一种违规改装车辆识别方法、装置及电子设备。其中，该方法包括：确定目标车辆的车辆图像信息，其中，目标车辆的车辆图像信息包括目标车辆在目标图像中的尺寸信息；依据目标车辆的车辆图像信息，确定目标车辆的类型信息和实际车辆尺寸；依据类型信息确定目标车辆的标准车辆尺寸；比较标准车辆尺寸和实际车辆尺寸，并在实际车辆尺寸和标准车辆尺寸之间的偏差大于预设偏差的情况下，确定目标车辆为违规改装车辆。本申请解决了由于传统的违规改装车辆的识别主要依赖人工进行判断，造成的违规改装车辆识别效率低下的技术问题。	CN202211698881.X
短报文发送方法、装置、非易失性存储介质及电子设备	中国电信股份有限公司卫星通信分公司	技术领域 [0001]本申请涉及卫星通信领域，具体而言，涉及一种短报文发送方法、装置、非易失性存储介质及电子设备。 背景技术 [0002]相关技术中在接收到短信并依据该短信生成并向北斗卫星终端发送短报文时，通常是在接收到短信后就开始将短信转换为短报文，然后直接将短报文转发到北斗网络，再由北斗网络立即将短报文发送给北斗卫星终端。然而相关技术中在发送时没有考虑到北斗卫星终端当前接收短报文的成功率，导致向北斗卫星终端发送短报文的成功率低，造成卫星资源的浪费。 [0003]针对上述的问题，目前尚未提出有效的解决方案。 发明内容 [0004]本申请实施例提供了一种短报文发送方法、装置、非易失性存储介质及电子设备，以至少解决由于相关技术中在接收到短信后立刻生成并转发短报文造成的短报文发送成功率低且浪费卫星资源的技术问题。 [0005]根据本申请实施例的一个方面，提供了一种短报文发送方法，包括：接收地…	本申请公开了一种短报文发送方法、装置、非易失性存储介质及电子设备。其中，该方法包括：接收地面通信网络发送的第一信息；对第一信息解码，得到第二信息，并将第二信息存放到预设存储空间中；在目标时间点，从预设存储空间中提取第二信息，并对第二信息进行编码，得到目标短报文；通过目标卫星系统发送目标短报文至第一终端设备，其中，第一终端设备为与目标卫星系统连接的终端设备。本申请解决了由于相关技术中在接收到短信后立刻生成并转发短报文造成的短报文发送成功率低且浪费卫星资源的技术问题。	CN202211698889.6
数据快速变更方法、系统及相关设备	中国电信股份有限公司	背景技术 [0002]在传输网络数字化平台的建设中，物理网络的数据在数字化平台中的还原有以下两个特点。首先，是数据的海量特性，以端口为例，根据传输网络数据的建模，光传输网物理端口下的逻辑端口作为连接终端点，体现了物理端口的潜在业务能力，一个SDH物理端口下所属的逻辑端口数可达到3000多个。对于超大规模的网络数字化平台建设，物理端口达千万级，纳管的设备逻辑端口数量巨大，达到十亿级。其次，是对数据准确性与实时性的要求，逻辑端口是传输网数字化运营中不可获缺的模型对象，它体现了SNC分层模型中不同层次路径的连接与终结关系，体现了告警、性能等重要运营数据的具体挂接点，需要实时准确地将物理网络中逻辑端口的变更情况还原到数字化平台中。 [0003]全量数据比对更新是数据还原的一个重要手段，它将从物理网络采集到的全量数据和数字化平台中的数据进行全量比对，并根据比对结果进行更新。全量数据比对涉及的数据范…	本公开提供了一种数据快速变更方法、系统及相关设备，涉及通信技术领域，该方法包括：解析原始全量网络数据得到原始库数据；同步原始库数据至业务库数据；将采集的每批次全量数据作为临时数据与原始库数据进行比对；根据比对结果对原始库数据进行相应变更操作；将原始库数据的所有变更操作形成日志记录；以及根据日志记录对业务库数据执行变更操作。本公开实施例的方法通过减小业务库处理的数据量，提高了海量数据的更新效率，提升了数据质量。进一步地，通过增量数据更新的方式，大大降低了原始库与业务库之间的全量文件同步的周期，降低了业务数据库的负载与压力。	CN202211700882.3
企业风险评估方法、装置、电子设备及存储介质	中国电信股份有限公司	技术领域 [0001]本申请涉及风险评估技术领域，特别是涉及一种企业风险评估方法、装置、电子设备及存储介质。 背景技术 [0002]受传统基础设施硬件和计算机技术的限制，生产企业的安全风险评估往往停留在纸面化、形式化和静态化。由于缺乏数据、系统和算法的智能化支撑，大部分情况下只能通过简单的风险矩阵分析，利用打分评定的方法进行安全风险评估，因此在安全风险的预测、防范和处置环节存在一定的滞后性和粗放性。 发明内容 [0003]本申请实施例所要解决的技术问题是提供一种企业风险评估方法、装置、电子设备及存储介质，以采用风险评估技术与模糊数学综合评判法构建综合评估模型，并对企业安全风险等级进行量化评估，能够得到可信、全面的定量风险值。 [0004]第一方面，本申请实施例提供了一种企业风险评估方法，所述方法包括： [0005]根据目标企业的风险评估因素，确定所述目标企业对应的风险评估指标； [000…	本申请实施例提供了一种企业风险评估方法、装置、电子设备及存储介质。所述方法包括：根据目标企业的风险评估因素，确定所述目标企业对应的风险评估指标；获取所述风险评估指标对应的评估规则，及所述风险评估指标对应的风险评估数据；基于所述风险评估数据和所述评估规则，确定所述风险评估指标对应的指标评分；根据所述指标评分，确定所述风险评估指标对应的目标权重向量系数；基于所述指标评分和所述目标权重向量系数，确定所述目标企业的企业风险评分。本申请实施例采用风险评估技术对企业安全风险等级进行量化评估，能够得到可信、全面的定量风险值。	CN202211708004.6
网络传输链路的故障分析方法及装置	中国电信股份有限公司	技术领域 [0001]本申请涉及通信技术领域，具体而言，涉及一种网络传输链路的故障分析方法及装置。 背景技术 [0002]在现有技术中，运营商在收到用户反馈的网络传输链路异常的问题之后，通常是根据采集的DPI(Deep&nbsp;Packet&nbsp;Inspection，深度报文检测数据)数据进行人工分析，然后根据分析结果，依据人员经验推断出网络传输链路中出现故障的网络层次。 [0003]但是，现有技术中的这种故障分析方法需要依赖大量的人工经验，从而容易出现判断错误的情况，进而造成网络传输链路的故障分析效率较低的问题。 [0004]针对上述的问题，目前尚未提出有效的解决方案。 发明内容 [0005]本申请实施例提供了一种网络传输链路的故障分析方法及装置，以至少解决现有技术中对网络传输链路的故障分析效率低的技术问题。 [0006]根据本申请实施例的一个方面，提供了一种网络传输链路的故障…	本申请公开了一种网络传输链路的故障分析方法及装置。其中，该方法包括：获取目标传输链路中所传输的目标报文，其中，目标传输链路为传输异常的网络传输链路；依据预设的M个目标字段从目标报文中提取M个第一数据；对M个第一数据进行数据加工处理，得到N个第二数据，其中，N个第二数据中至少包括第一目标数据和第二目标数据，第一目标数据用于表征目标传输链路对应的多个网络层次，第二目标数据用于表征目标报文在每个网络层次传输时的传输状态，N为大于1的整数；根据第一目标数据和第二目标数据确定目标传输链路中发生故障的目标网络层次。本申请解决了现有技术中对网络传输链路的故障分析效率低的技术问题。	CN202211697789.1
通信切换方法、装置、电子设备及非易失性存储介质	中国电信股份有限公司	技术领域 [0001]本申请涉及通信技术领域，具体而言，涉及一种通信切换方法、装置、电子设备及非易失性存储介质。 背景技术 [0002]在基于IMS网络的呼叫中心应用场景中，volte用户的音频起呼通过呼叫中心平台可转接到语音坐席，通过视频起呼可转接到视频坐席，但在实际的应用场景中，存在音频起呼与语音坐席通话后，因业务需要进行视频人脸核验等场景时，需要支持由音频向视频的呼叫切换。传统的解决方案则需要volte用户挂机后，重新发起视频呼叫，或者通过变更业务流程方式来实现业务受理的需求、而在核心网通信中的实体终端间的音视频通信切换无法满足呼叫中心的路由排队及软坐席端的灵活音视频切换要求，存在音视频切换流程繁琐、效率低等问题。 [0003]针对上述的问题，目前尚未提出有效的解决方案。 发明内容 [0004]本申请实施例提供了一种通信切换方法、装置、电子设备及非易失性存储介质，以至少解决由于目前…	本申请公开了一种通信切换方法、装置、电子设备及非易失性存储介质。其中，该方法包括：在接收到第一终端发送的第一呼叫指令的情况下，将第一呼叫指令转发至对应的第二终端，并向第二终端发送携带第一标签的第二呼叫指令；在接收到第二终端发送的携带第二标签的目标通信指令的情况下，向第一终端发送重新协商指令；在接收到第一终端响应重新协商指令所返回的协商成功指令的情况下，切换第一终端和第二终端的通信通道为第二通道，并通过第二通道进行数据流传输。本申请解决了由于目前用户音频起呼与语音坐席通话后，在由音频向视频的呼叫切换时，需要用户挂机后重新发起视频呼叫，造成的音视频切换效率低的技术问题。	CN202211697911.5
数据的采集方法及装置、数据处理系统	中国电信股份有限公司	技术领域 [0001]本申请涉及数据安全领域，具体而言，涉及一种数据的采集方法及装置、数据处理系统。 背景技术 [0002]随着对数据安全的重视，对数据进行分级分类并对不同级别的数据采取不同等级的安全措施成为一项重要的任务。分级分类流程主要包含数据扫描与抽样、数据分级分类、结果上报等环节。其中，数据扫描与抽样过程包含多种类型数据库与文件系统的连接与查询操作，涉及多种IP、多种端口与多种协议。扫描结果与分级分类结果上报后，进行后期处理与展示的业务系统与待扫描的数据所在的数据库或文件系统一般处在不同的安全域中，对其进行分级分类时需要预先配置防火墙策略，开放相应端口或设置相关映射。 [0003]随着需要进行数据扫描与分级分类的数据库与文件系统的增加，需要开放的端口与网络映射配置也随之提升，增加安全隐患的同时也增加了管理维护的复杂度。同时，扫描连接时所需的用户名与密码等敏感信息在业务系统端受到网…	本申请公开了一种数据的采集方法及装置、数据处理系统。其中，应用于包括业务系统和文件系统的生产环境，业务系统和文件系统分别位于不同的网络安全域，该方法包括：业务系统接收从目标文件系统采集数据的任务；业务系统从预先配置好的采集机列表中获取与目标文件系统存在连通性的目标采集机，其中，采集机列表中包括多个采集机，多个采集机分别设置在不同的文件系统所在的网络安全域；业务系统通过目标采集机从目标文件系统采集数据。本申请解决了随着需要进行数据扫描与分级分类的数据库与文件系统的增加，需要开放的端口与网络映射配置也随之提升，增加安全隐患的同时也增加了管理维护的复杂度的技术问题。	CN202211698886.2
信息的传输方法、装置、存储介质以及电子设备	中国电信股份有限公司	技术领域 [0001]本申请涉及数据传输领域，具体而言，涉及一种信息的传输方法、装置、存储介质以及电子设备。 背景技术 [0002]为了对流量进行深入挖掘和分析，DPI(Deep&nbsp;Packet&nbsp;Inspection深度报文检测)系统的建设给运营商带来流量的自我感知和立体的网络数据呈现，还能更好地制定市场策略和运营管理等，也满足了网络安全和信息安全等系统建设的需求。但传统DPI系统建设需要将所有流量引入DPI系统进行分析和调度，面对运营商与日俱增的业务流量，DPI系统存在算力和转发能力不足，成本高，增效慢的缺点，进而影响业务的处理效率。 [0003]针对相关技术中随着业务流量的增加，导致DPI系统无法高效的处理大量业务的问题，目前尚未提出有效的解决方案。 发明内容 [0004]本申请提供一种信息的传输方法、装置、存储介质以及电子设备，以解决相关技术中随着业务流量的增加，…	本申请公开了一种信息的传输方法、装置、存储介质以及电子设备。该方法包括：控制器获取用户的终端设备发送的数据流，并解析数据流，得到五元组信息；通过五元组信息中的目的IP确定数据流访问的目标应用信息，并判断目标应用信息是否存在于预设表中；在目标应用信息存在于预设表中的情况下，根据五元组信息生成预设通信隧道，并从预设表中获取五元组信息对应的访问策略信息；获取预设通信隧道关联的初始报文头，根据访问策略信息、五元组信息和初始报文头生成目标报文，并将目标报文通过预设通信隧道发送至终端设备。通过本申请，解决了相关技术中随着业务流量的增加，导致DPI系统无法高效的处理大量业务的问题。	CN202211697843.2
多层级拓扑图谱的生成方法、装置、电子设备及存储介质	中国电信股份有限公司	技术领域 [0001]本发明涉及拓扑图生成技术领域，特别是涉及一种多层级拓扑图谱的生成方法、一种多层级拓扑图谱的生成装置、一种电子设备以及一种计算机可读存储介质。 背景技术 [0002]云技术(Cloud&nbsp;technology)是一种在广域网或局域网内将硬件、软件、网络等系列资源统一起来，实现数据的计算、储存、处理和共享的托管技术，云技术的基本特征是虚拟化(Virtualization)和分布式，虚拟化技术是将计算机资源，如服务器、网络、内存以及存储等予以抽象、转换后呈现，用户可以更好地应用这些资源，而且不受现有资源的物理形态和地域等条件的限制，随着云技术的发展，IT系统(Information&nbsp;Technology&nbsp;System，技术系统)出现了微服务化、容器化、弹性伸缩等新特征，并且IT系统的进程数迅速增长，使得网络连接更加错综复杂，服务端口也动态地进行…	本发明实施例提供了一种多层级拓扑图谱的生成方法、装置、电子设备及存储介质，应用于云原生服务框架，云原生服务框架包括微服务平台，通过微服务平台获取本地服务端进程的原始进程信息和网络连接信息，对原始进程信息进行正则匹配处理，并对匹配成功的原始进程信息进行打标，获得针对服务的服务信息，将服务信息输入至预设服务特征库中，获得与服务信息对应的服务组以及服务组的服务组信息，服务组信息包括与服务组关联的目标服务组标签，将目标服务组标签属于同一类型标签的服务组进行聚合，获得与服务组对应的业务系统以及业务系统的系统属性信息，根据网络连接信息、服务信息、服务组信息以及系统属性信息生成多层级拓扑图谱。	CN202211698900.9
呼叫处理方法、装置及计算机设备	中国电信股份有限公司	技术领域 [0001]本发明涉及通信技术领域，具体而言，涉及一种呼叫处理方法、装置及计算机设备。 背景技术 [0002]在相关技术中，信息技术时代电信领域的发展趋势逐步上升，而在基于电信IMS网络的呼叫中心平台应用场景中，Volte视频呼叫渠道的业务承载场景已逐渐普及至大众之中，呼叫中心的自动台服务也由传统的语音应答交互升级为视频应答交互，用户体验由传统的语音菜单导航提升为可视化的视频菜单导航服务。用户可在智能手机终端上根据呼叫所呈现的视频交互信息，通过按键方式进行视频菜单的切换，实现导航及转视频坐席的场景服务，从而使得用户可以查询到的信息变得可视化，获取数据的方式更加直观、便捷。而Volte视频呼叫渠道的业务在软交换平台的实现上，主要是通过呼叫的取键事件后，按业务逻辑设计规则，播放指定的视频文件实现。 [0003]但在相关技术中，在进行视频应答(IVVR)业务时，需要提前制作、上传视频…	本发明公开了一种呼叫处理方法、装置及计算机设备。其中，该方法包括：接收终端发送的语音呼叫请求，其中，语音呼叫请求中携带有请求的目标业务；基于目标业务，向动态音视频服务器发送动态音视频请求，其中，动态音视频请求用于动态音视频服务器生成与目标业务对应的目标媒体流，并将目标媒体流推送至流媒体服务器上；接收动态音视频服务器发送的拉流通知；基于拉流通知，从流媒体服务器拉取目标媒体流，并将目标媒体流发送给终端。本发明解决了视频应答时由于需要人工提前制作文件造成的效率低的的技术问题。	CN202211708022.4
用户状态的检测方法及装置、电子设备、存储介质	中国电信股份有限公司	技术领域 [0001]本发明涉及计算机技术领域，具体而言，涉及一种用户状态的检测方法及装置、电子设备、存储介质。 背景技术 [0002]随着信息技术的快速发展，许多业务的办理逐渐由线下转为线上，逐步实现了业务流程的智能化和信息化，许多线上业务场景需要基于客户当前信息对客户状态进行评估，例如金融业务办理时需要对客户状态进行评估，评估用户是否能按时还款，以及运营商线上业务办理时，需要对欠费客户进行评估，判断用户是否具有还款能力、是否会在通话时可能出现恶意语言等在失意状态下产生的不良影响。 [0003]一般来说当客户状态处于失意状态时，用户很可能不具备还款能力或正常交流能力等，例如失业人员、矛盾纠纷当事人、失信人员等，其心理状态趋向于向消极的方向发生改变，容易做出激进的行为，给金融机构、运营商等造成一定的损失，相关技术中，只能在失意人群做出激进行为后人为对失意人群进行监管，而缺乏对客户状态进行…	本发明公开了一种用户状态的检测方法及装置、电子设备、存储介质，其中，该方法包括：先采集目标用户的用户行为数据和关联事件集合，再分配与用户行为数据对应的行为标签和属性标签，并为每个个人事件信息分配对应的事件权重参数，然后将行为标签以及对应的行为权重参数、属性标签以及对应的属性权重参数、个人事件信息以及对应的事件权重参数输入至决策树模型，输出用户状态标签，最后查询预设状态库，确定与用户状态标签对应的用户当前状态，并在用户当前状态属于失意状态的情况下，输出系统告警信息。本发明解决了相关技术中，缺乏对客户状态进行检测的方式，从而导致难以有效评估客户当前状态，影响业务达成率的技术问题。	CN202211697740.6
BIM文件的渲染方法、装置、存储介质和电子设备	中国电信股份有限公司	技术领域 [0001]本申请涉及住建领域，具体而言，涉及一种BIM文件的渲染方法、装置、存储介质和电子设备。 背景技术 [0002]BIM，即建筑信息模型(Building&nbsp;Information&nbsp;Modeling)，是以建筑工程项目的各项相关信息数据作为模型的基础，进行建筑模型的建立，通过数字信息仿真模拟建筑物所具有的真实信息。它具有信息完备性、信息关联性、信息一致性、可视化、协调性、模拟性、优化性和可出图性八大特点。当前越来越多的BIM模型通过轻量化技术，实现在WEB端实时预览查看，协同操作。 [0003]由于BIM模型普遍较大，可达到千兆级别，虽然通过数据提取，模型压缩等方式转换文件，但有的还是可达到几十兆。在服务端与浏览器的传输过程中，单个文件较大加载慢，且文件整体渲染也慢。 发明内容 [0004]本申请的主要目的在于提供一种BIM文件的渲染方法、装置、存储介…	本申请提供了一种BIM文件的渲染方法、装置、存储介质和电子设备，该方法包括：接收目标BIM文件，目标BIM文件为待渲染的BIM文件；根据目标BIM文件，生成构件树文件和原子构件文件，构件树文件为包括目标BIM文件的必要属性的树形文件，原子构件文件为按照最小颗粒度构件对目标BIM文件进行拆分得到的，必要属性包括以下至少之一：ID信息、构件名称和层级关系；采用构件树文件渲染原子构件文件，得到渲染后的目标BIM文件。本申请通过构件树文件和原子构件文件，实现了对目标BIM文件的分层传输，进而加快了目标BIM文件的传输速度和更新效率。避免了传统的BIM模型文件较大导致传输和渲染过程慢的问题。	CN202211697862.5
路由的配置方法、装置、计算机存储介质以及电子装置	中国电信股份有限公司	技术领域 [0001]本申请涉及电信技术领域，具体而言，涉及一种路由的配置方法、装置、计算机存储介质以及电子装置。 背景技术 [0002]随着电子信息技术的发展，光路路由的选择成为了科技发展的重要一环，对光路路由的选择既需要遵循城市发展规划要求，又需要适应用户业务需要，同时需要保证使用安全，也即满足通信需要、保证通信质量、使线路安全可靠、经济合理、便于维护和施工。因此，路由配置的好坏决定着包含电子信息业务产品质量优劣在内的众多因素。 [0003]研究发现，通过算法合理地配置光路路由，可有效地对光路路由质量进行优化。在现有技术中，对光路路由的配置主要是通过工具计算得到集中方案，然后进行人工选择，但是该方法存在着跳点多、长度大、损耗大导致光路质量不佳等问题，进而导致光路的维护成本增加，更加容易出现故障，当路由中的跳点过多、距离过短时，设备之间的连接器会存在回波损耗，导致波形失真混乱无法正常解…	本申请公开了一种路由的配置方法、装置、计算机存储介质以及电子装置。该方法包括：获取光路中的多个候选设备；分别从多个候选设备中选取目标设备，得到多组目标设备，由每组目标设备分别确定一条候选路由，得到多条候选路由；对于每条候选路由，分别由候选路由中跳点的数量、候选路由的损耗以及候选路由的长度确定路由配置分数，其中，候选路由中具有连接关系的相邻两个设备之间形成一个跳点；根据路由配置分数从多条候选路由中确定光路的目标路由。通过本申请，解决了相关技术的路由配置中光路跳点数过多导致维护成本大的问题。	CN202211698841.5
一种干扰消除方法、装置、系统及电子设备和存储介质	中国电信股份有限公司	技术领域 [0001]本申请涉及通信技术领域，特别是涉及一种干扰消除方法、装置、系统及电子设备和存储介质。 背景技术 [0002]5G面向企业用户服务(ToB，To&nbsp;Business)专网的应用和落地是推进5G垂直行业发展至关重要一环，在面向普通用户服务(ToC，To&nbsp;Consumer)公网中，ToC公网业务主要下行数据量需求较大，在配置时隙配比时下行时隙(slot)较多。但是在ToB定制专网中，更多需求大上行业务，专网站点在配置时隙配比时上行时隙较多，这种配置不可避免地会和公网出现同频异帧结构组网。 [0003]在上述异帧结构组网中，由于基站下行发射的功率远远大于终端的上行功率，ToC公网小区会对ToB专网造成很大的上行时隙交叉干扰。 发明内容 [0004]鉴于上述问题，本申请实施例提供了一种干扰消除方法、装置、系统及电子设备和存储介质，以便克服上述问题或者至少部分…	本申请提供了一种干扰消除方法、装置、系统及电子设备和存储介质，旨在消除上行时隙交叉干扰。所述方法应用于施扰基站，包括：所述施扰基站将自身对应的帧结构配置为与受扰基站相同的第一目标帧结构，所述第一目标帧结构配置的下行时隙位置数量大于上行时隙位置数量；所述施扰基站接收所述受扰基站在将自身对应的帧结构调整为第二目标帧结构之后发送的干扰协调请求，所述第二目标帧结构配置的下行时隙位置数量小于上行时隙位置数量；所述施扰基站根据所述干扰协调请求和网络资源负荷情况，进行时隙关断或停止对边缘终端调度物理下行共享信道PDSCH。	CN202211698916.X
建筑模型数据渲染方法、装置、电子设备及可读存储介质	中国电信股份有限公司	技术领域 [0001]本发明涉及建筑工程技术领域，特别是涉及一种建筑模型数据渲染方法、一种建筑模型数据渲染装置、相应的一种电子设备以及相应的一种计算机可读存储介质。 背景技术 [0002]BIM(Building&nbsp;Information&nbsp;Modeling，建筑信息模型)是一种能够将设计、规划、施工及运营维护等不同工程阶段的工序，利用计算机绘图软件绘制出的各工项三维模型，并输入各对象属性后，建立出一个如同实物的虚拟三维环境，可再加入其他信息(例如时间、成本等)做整合，成为一个新的四维、五维甚至更多维的模型信息，使其可作为工程项目过程的仿真分析(例如施工排程模拟、成本分析、冲突检查等功能)，以建立最有效率、最省成本的工程项目。 [0003]随着BIM模型在诸多领域的广泛应用，现阶段普通的建筑工程BIM模型在设计阶段往往一个模型的体量能够达到上百兆甚至上千兆的数据量，目前对…	本发明实施例提供了建筑模型数据渲染方法、装置、电子设备及可读存储介质，应用于服务端，所述方法包括：获取针对预设建筑模型的建筑模型数据；按照关系层次，从构件数据中获取原子构件；对原子构件进行划分归类，并将划分归类后的原子构件压缩转换为模型文件；向客户端发送压缩后的模型文件，以便客户端按照加载优先级对预设建筑模型的模型文件进行分批渲染展示。服务端对建筑模型数据进行拆分得到原子构件并对原子构件进行划分归类后的压缩转换，使得客户端在对建筑模型数据进行查看时，能够基于所压缩转换后的模型文件按照加载优先级进行分批渲染展示，有利于对体量大的模型文件进行加载，使得计算机资源和读取时间的消耗更小，性能更高。	CN202211698687.1
分布式存储数据安全状态识别与防护方法	中国电信股份有限公司	技术领域 [0001]本申请涉及新兴信息技术领域，具体而言，涉及一种分布式存储数据安全状态识别与防护方法。 背景技术 [0002]随着信息技术以及云技术的发展，在信息传输过程以及末端数据存储过程中，对网络与信息安全的重要性程度愈发看重，对于云平台的网络与信息安全以及数据安全的要求也越来越严格。分布式存储系统作为用户核心业务数据的存储介质与集中区，对其安全性有较高要求。 [0003]目前，常见的分布式存储防护系统，其安全防护的针对性较强，仅能对特定、单一种类或少数几种特定类型的安全攻击行为，进行简单的识别与基础的防护措施，缺乏有效的识别攻击来源以及反制措施与防御能力。而且，该类防护系统，难以有效识别攻击的来源、途径以及类别，导致对网络与信息安全攻击的防护能力较为有限。 [0004]针对相关技术中的安全防护方法难以有效识别网络攻击行为并采取有效防护措施的问题，目前尚未提出有效的解决方案。 发…	本申请公开了一种分布式存储数据安全状态识别与防护方法。该方法包括：设置数据处理系统的初始数据安全判断模式；获取客户端与业务应用系统之间的数据读写信息，并获取业务应用系统与分布式存储集群之间的数据读写信息；根据获取到的数据读写信息确定数据读写情况和数据安全风险事件，并通过初始数据安全判断模式根据数据读写情况和数据安全风险事件确定数据处理系统的数据安全等级；根据数据安全等级确定分布式存储集群的数据安全响应模式；控制分布式存储集群按照数据安全响应模式对数据安全风险事件执行操作。通过本申请，解决了相关技术中的安全防护方法难以有效识别网络攻击行为并采取有效防护措施的问题。	CN202211705578.8
智能电梯安防系统及电梯、可读存储介质及电子设备	中国电信股份有限公司	背景技术 [0002]当今时代，伴随着城市化的趋势，越来越多的人居住在高楼大厦中，使用电梯的频率也越来越高，电梯的安全问题越来越受到人们的关注。 [0003]现有的电梯关于失控下坠的安全技术已经比较成熟，使用3根钢丝缆绳同时牵引轿厢，每一根都可单独承受整个电梯厢的重量，再加上限速等一系列保护装置，已经大大降低了电梯失控下坠的概率。即便如此，还是存在一定的危险概率；此外，电梯中还隐藏着非常多的不安全因素，比如电梯内发生不良行为、恶性行为、电梯突然停电等等，对于这些情况，当前电梯并不能很好地应对。 [0004]需要说明的是，在上述背景技术部分公开的信息仅用于加强对本公开的背景的理解，因此可以包括不构成对本领域普通技术人员已知的现有技术的信息。 发明内容 [0005]本公开的目的在于提供一种智能电梯安防系统、电梯，至少在一定程度上克服由于相关技术的局限导致电梯安全防护不到位的问题。 [0006…	本公开提供了一种智能电梯安防系统及电梯，涉及电梯安全技术领域。该系统包括：状态传感器模块，图像传感器，配置为通过图像识别检测电梯内是否存在乘客、识别设定乘客行为、以及识别预定物体；蓄电模块，语音模块，换气模块，通讯模块和中控模块。通过状态传感器和图像传感器配合，可以在异常情况发生时，更好地确定电梯内的情况，通过语音模块、蓄电模块、通讯模块、换气模块等相互配合，更好地对危险情况进行合适的处置，增加了安全性。	CN202211700506.4
基于动态策略的数据备份方法、系统、装置、设备及介质	中国电信股份有限公司	技术领域 [0001]本公开涉及数据存储技术领域，尤其涉及一种基于动态策略的数据备份方法、系统、装置、设备及介质。 背景技术 [0002]随着互联网技术的快速发展，出现了越来越多的云计算服务，例如，基础设施即服务(Infrastructure as a Service，IaaS)、平台即服务(Platform as a Service，PaaS)、软件即服务(Software as a Service，SaaS)。云存储服务在数据管理、数据访问等方面提供了更大的灵活性，可高效地扩展数据库，因而，各种云计算服务会将数据存储在云服务器中。但云服务器存储数据通常比本地存储数据的费用要高，如何降低冗余数据在云服务器中的备份存储，降低云存储服务的费用，是目前亟待解决的技术问题。 [0003]需要说明的是，在上述背景技术部分公开的信息仅用于加强对本公开的背景的理解，因此可以包括不构成对本领域普通技术…	本公开提供了一种基于动态策略的数据备份方法、系统、装置、设备及介质，涉及数据存储技术领域。该方法包括：接收客户端的文件上传请求，其中，文件上传请求用于请求上传一个或多个待备份文件；判断待备份文件是否为首次上传的文件；若待备份文件为首次上传的文件，则根据待备份文件的实体关系三元组，确定待备份文件的文件优先级；若待备份文件非首次上传的文件，则根据待备份文件的访问次数，确定待备份文件的文件优先级；根据待备份文件的文件优先级，对待备份文件进行备份。本公开根据待备份文件的文件信息确定文件优先级，进而根据文件优先级对待备份文件进行备份，能够减少云服务器中备份的数据量，降低云存储的服务成本。	CN202211689070.3
无源室内分布系统检测方法、装置及相关设备	中国电信股份有限公司	技术领域 [0001]本公开涉及通信技术领域，尤其涉及一种无源室内分布系统检测方法、装置、计算机可读存储介质及电子设备。 背景技术 [0002]无源室内分布系统是针对室内用户群、用于改善建筑物内移动通信环境的一种成功的方案；是利用相关技术手段将移动通信基站的信号均匀分布在室内每个角落，从而保证室内区域拥有理想的信号覆盖。 [0003]目前5G网络处于大规模建设的初期，无源室内分布系统是解决室内深度覆盖的主要方式。无源室内分布系统除了信号源外主要由耦合器、功率分配器、合路器、衰减器、负载、泄漏电缆、室内天线、馈线等无源器件组成。 [0004]但是，当前业内对无源室内分布系统隐蔽工程无源器件工作状态尚且缺乏有效的检测手段。 [0005]需要说明的是，在上述背景技术部分公开的信息仅用于加强对本公开的背景的理解，因此可以包括不构成对本领域普通技术人员已知的现有技术的信息。 发明内容 [0006]…	本公开提供了一种无源室内分布系统检测方法，涉及通信技术领域，该方法包括：获取同一基站、同一射频拉远单元RRU通道的不同时间段的待检测数据；评估所述待检测数据得到空间负载预测数据；获取所述空间负载预测值与实际接收功率的离散偏离度；以及根据所述离散偏离度得到检测结果。本方法可以实现对无源室内分布系统的RRU通道级无源器件或馈线问题的检测，方便易用，简单准确。	CN202211691199.8
根因确定方法、装置、电子设备及计算机可读存储介质	中国电信股份有限公司	技术领域 [0001]本公开涉及智能运维技术领域，尤其涉及一种根因确定方法、装置、电子设备及计算机可读存储介质。 背景技术 [0002]在智能运维技术领域中，由于被运维系统越发复杂，异常指标(质差)的根因确定也越发困难。 [0003]相关技术中，依靠人工排查来确定异常指标的根因。运维人员确定异常指标后，再根据相关的专业知识及系统的运行数据来分析该异常指标的根因。 [0004]然而，依靠人工排查来确定异常指标的根因的准确率低。 [0005]需要说明的是，在上述背景技术部分公开的信息仅用于加强对本公开的背景的理解，因此可以包括不构成对本领域普通技术人员已知的现有技术的信息。 发明内容 [0006]本公开提供一种根因确定方法、装置、电子设备及计算机可读存储介质，至少在一定程度上克服了相关技术中确定出的根因的准确率低的问题。 [0007]本公开的其他特性和优点将通过下面的详细描述变得显然，或部分…	本公开提供了一种根因确定方法、装置、电子设备及计算机可读存储介质，涉及智能运维技术领域。该方法包括：获取待处理异常指标；获取异常指标与根因的对应关系，对应关系基于根因传播图及对应的状态转移概率矩阵得到，根因传播图中每一节点对应一个指标；根据对应关系确定待处理异常指标的至少一个根因。通过根因传播图和状态转移概率矩阵得到异常指标与根因的对应关系的方式，考虑了造成异常指标的多个维度间的耦合关联关系及上游指标异常势必导致下游指标异常，使得到的异常指标与根因的对应关系更加准确，进而使根据该对应关系确定出的根因的准确率高。	CN202211686914.9
数据处理方法及装置、设备、计算机可读存储介质	中国电信股份有限公司	技术领域 [0001]本申请涉及云数据处理领域，具体涉及一种数据处理方法及装置、设备、计算机可读存储介质。 背景技术 [0002]针对云技术相关资源池的维护，维保人员需对各个类型资源的实时消耗进行有效监控，记录各个类型资源的相关数据，并对相关数据进行分析处理，从而对各个类型资源的数量、价格、折扣率等参数进行调整。 [0003]随着云技术的快速发展，云资源需求日渐剧增，现有运维能力无法及时对各个类型资源的相关数据进行分析处理，无法及时地调整各个类型资源的数量、价格、折扣率等参数，特别是缺乏针对各个类型资源的折扣率的实时调整方案。 发明内容 [0004]为解决上述技术问题，本申请的实施例分别提供了一种数据处理方法及装置、设备、计算机可读存储介质，以对各个类型资源的标准折扣率进行实时更新，以降低运维压力。 [0005]本申请的其他特性和优点将通过下面的详细描述变得显然，或部分地通过本申请的实践…	本申请的实施例揭示了一种数据处理方法及装置、设备、计算机可读存储介质。方法包括：获取预设周期内各个类型资源的标准消耗数据和实际消耗数据；根据各个类型资源的标准消耗数据和实际消耗数据，计算得到云主机CPU与各个类型资源之间的折扣率比例调整参数；根据云主机CPU的标准折扣率和标准折扣率调整参数，各个类型资源的标准折扣率和标准折扣率调整参数，以及云主机CPU与各个类型资源之间的折扣率比例调整参数，快速计算得到每个类型资源的实际折扣率调整参数；根据每个类型资源的实际折扣率调整参数，针对各个类型资源的标准折扣率进行更新。相较于传统人为更新方案，本申请能针对各个类型资源的标准折扣率进行实时更新。	CN202211691419.7
多平台的项目统一部署方法及装置	中国电信股份有限公司	技术领域 [0001]本申请涉及计算机应用技术领域，具体而言，涉及一种多平台的项目统一部署方法及装置。 背景技术 [0002]目前随着信息技术的发展，平台端的数量在不断增多，同时由于前端项目的版本迭代及功能的变更，使得前端项目的多端部署越来越复杂。另外，由于前端项目在平台端的部署方式也各不相同，当一个前端项目同时部署到多个平台端时，需要分别打包和部署，整个过程繁琐且复杂；而当前端项目需要迭代或者功能改变时，各平台端就需要再一次分别打包和部署。 [0003]因此，在多终端场景下，采用低效且重复的手动部署方法实现多终端的统一部署，不仅会增加开发者的时间成本和人力成本，还会影响前端开发项目的进度和开发效率；另外，手动部署方式无法保证部署流程的每一个环节都被严格执行，导致部署可靠性较差。 [0004]针对上述的问题，目前尚未提出有效的解决方案。 发明内容 [0005]本申请实施例提供了一种多平台…	本申请公开了一种多平台的项目统一部署方法及装置。其中，该方法包括：在目标项目的根目录下创建平台配置文件，其中，平台配置文件中包括与多个平台对应的多组打包配置信息和部署配置信息，以及多组环境配置信息；运行预写的打包脚本，并确定待部署的目标平台和目标环境，其中，打包脚本用于从平台配置文件中确定目标平台对应的目标打包配置信息和目标部署配置信息，以及目标环境对应的目标环境配置信息，依据目标打包配置信息、目标部署配置信息和目标环境配置信息打包生产包；运行预写的部署脚本，其中，部署脚本用于将生产包部署至目标平台。本申请解决了相关技术在多平台端统一部署前端项目时，部署效率低且部署可靠性较差的技术问题。	CN202211686121.7
数据处理方法及装置、计算机存储介质、电子设备	中国电信股份有限公司	技术领域 [0001]本公开涉及软件技术领域，尤其涉及一种数据处理方法与数据处理装置、计算机可读存储介质及电子设备。 背景技术 [0002]伴随着电子商务的快速增长，移动支付的广泛应用，各大电商平台、移动支付产品为了抢夺用户，提高用户活跃度，开展了各种营销活动，其中最常见的活动形式即为消费返利，即在用户消费一笔金额后对用户返回一部分金额。 [0003]在相关技术中，通常采用固定金额返利、百分比返利以及随机返利的形式向用户反馈一部分金额，然而在以上情况下，无法对返利比例进行有效的控制，导致用户可能存在恶意套利行为，降低了商家所开展的普惠活动的活动效果，缩减了商家所开展的普惠活动的活动期限。 [0004]鉴于此，本领域亟需开发一种新的数据处理方法及装置。 [0005]需要说明的是，在上述背景技术部分公开的信息仅用于加强对本公开的背景的理解，因此可以包括不构成对本领域普通技术人员已知的现有技术…	本公开属于软件技术领域，涉及一种数据处理方法及装置、存储介质、电子设备。该方法包括：获取与反馈资源对应的反馈均值比例，利用反馈均值比例确定出反馈资源与反馈概率之间的初始计算关系；反馈资源用于反馈至消费者；确定出已反馈至消费者的已返资源，根据已返资源计算出偏移值；利用偏移值对初始计算关系进行更改，得到目标计算关系，基于目标计算关系，随机确定出一个反馈至消费者的反馈资源。在本公开中，偏移值是根据已反馈至消费者的已返资源确定而成，因此，对初始计算关系如何修改也与已返资源有关，进而避免了现有技术中反馈资源为一个固定值的情况发生，有效遏制了消费者的不正当行为。	CN202211689719.1
电机线路板的检测方法及装置、存储介质、电子设备	中国电信股份有限公司	背景技术 [0002]现有的电机线路板的检测方法中，主要通过人工的方式来实现。但是，该方法存在检测效率较低以及检测结果的准确率较低的问题。 [0003]需要说明的是，在上述背景技术部分发明的信息仅用于加强对本公开的背景的理解，因此可以包括不构成对本领域普通技术人员已知的现有技术的信息。 发明内容 [0004]本公开的目的在于提供一种电机线路板的检测方法、电机线路板的检测装置、计算机可读存储介质以及电子设备，进而至少在一定程度上克服由于相关技术的限制和缺陷而导致的检测效率较低以及检测结果的准确率较低的问题。 [0005]根据本公开的一个方面，提供一种电机线路板的检测方法，包括： [0006]利用目标检测模型对待检测线路板轮廓图像进行检测，得到待检测线路板轮廓图像中包括的待检测焊点以及待检测焊点所在的焊点区域； [0007]基于所述焊点区域提取包括所述待检测焊点的待处理焊点图像，并对所述待处…	本公开是关于一种电机线路板的检测方法及装置、存储介质、电子设备，涉及图像处理技术领域，该方法包括：对待检测线路板轮廓图像进行检测，得到待检测线路板轮廓图像中包括的待检测焊点以及待检测焊点所在的焊点区域；基于焊点区域提取包括待检测焊点的待处理焊点图像，并对待处理焊点图像进行分类，得到待检测焊点的第一分类结果；基于焊点区域提取待处理线路图像，并对待处理线路图像进行分类，得到待检测线路的第二分类结果；基于第一分类结果对待检测焊点的焊接质量进行检测，得到焊接质量检测结果，并基于第二分类结果对待检测线路的线路排布质量进行检测，得到线路排布质量检测结果。本公开提高了检测效率以及检测结果的准确率。	CN202211689171.0
基于模板的设备配置方法、装置及电子设备	中国电信股份有限公司	技术领域 [0001]本申请涉及网络通信领域，具体而言，涉及一种基于模板的设备配置方法、装置及电子设备。 背景技术 [0002]在运营商网络通信领域中，针对网络设备的配置和控制主要有两种方式：集成商人工运维模式和SDN控制器模式。 [0003]集成商人工维护的方式一般使用CLI命令的方式直接与设备交互完成设备开局、骨干中继开通、业务开通、设备升级维护等操作。但这种方式受空间、时间影响较大，同时受限于网络工程师的技术水平和工作效率。一旦对重大故障的响应不够迅速，可能会对客户业务造成不可估计的损失。 [0004]SDN控制器的方式(Software&nbsp;Defined&nbsp;Network，SDN)，SDN控制器拥有全局可控的控制平面和高效的转发平面，控制器使用者可以基于全网网络信息进行决策，根据网络流量的实时变化去调整和优化。调整和优化包括对设备下发、维护变更、业务开通等等。现有…	本申请公开了一种基于模板的设备配置方法、装置及电子设备。其中，该方法包括：接收设备配置请求，其中，设备配置请求与业务场景具有对应关系；依据设备配置请求中的请求参数，将基础模板转换成目标模板，其中，基础模板为预先设置的模板；将目标模板下发给目标设备。本申请解决了现有技术中SDN控制器使用静态模板进行渲染及下发的方式，更新时需重新开发模板代码，存在调整时间长的技术问题。	CN202211707681.6
不良信息关键词库的管理方法及装置	中国电信股份有限公司	技术领域 [0001]本申请涉及网络与信息安全技术领域，具体而言，涉及一种不良信息关键词库的管理方法及装置。 背景技术 [0002]当前，国家加大了对互联网内容安全管控要求，且对于违法信息的整治工作也在逐步开展。而相关不良信息监测技术，对于关键词策略发现的不良信息告警普遍存在准确率低的问题，从而容易产生大量误告警现象的发生，导致人工审核不良信息的工作量高居不下。另外，关键词优化往往需要投入大量人工进行分析和调整，导致关键词优化任务的工作效率较低，且效果不明显。 [0003]针对上述的问题，目前尚未提出有效的解决方案。 发明内容 [0004]本申请实施例提供了一种不良信息关键词库的管理方法及装置，以至少解决相关不良信息监测技术中使用的关键词质量不佳，导致发现不良信息告警的准确率偏低的技术问题。 [0005]根据本申请实施例的一个方面，提供了一种不良信息关键词库的管理方法，包括：全网采集各个…	本申请公开了一种不良信息关键词库的管理方法及装置。其中，该方法包括：全网采集各个网站的网站内容信息；对于每个网站，依据不良信息关键词库中的多个关键词对网站的网站内容信息进行检索，并审核网站是否为不良网站，基于检索结果和审核结果更新不良信息关键词库中被命中的目标关键词的命中指标，其中，命中指标至少包括：命中网页数量、命中域名数量和命中不良信息数量；依据不良信息关键词库中每个关键词的命中指标确定每个关键词的目标等级，并依据每个关键词的目标等级对各个关键词进行管理。本申请解决了相关不良信息监测技术中使用的关键词质量不佳，导致发现不良信息告警的准确率偏低的技术问题。	CN202211686665.3
数据库连接池的空闲连接检测方法、装置及电子设备	中国电信股份有限公司	技术领域 [0001]本申请涉及数据库领域，具体而言，涉及一种数据库连接池的空闲连接检测方法、装置及电子设备。 背景技术 [0002]随着软件开发技术的发展，python开发语言借助其语法简单、容易学习、开发周期短、成本低等特点，当前也越来约流行。在使用python语言开发数据库程序时，往往会使用到数据库连接池组件DBUtils。但在使用DBUtils开发程序时经常会因配置不当获取连接失败、或者创建的数据库连接不释放导致过多的空闲连接导致数据库访问压力过大，从而影响其他业务系统正常访问数据库。 [0003]针对上述的问题，目前尚未提出有效的解决方案。 发明内容 [0004]本申请实施例提供了一种数据库连接池的空闲连接检测方法、装置及电子设备，以至少解决现有技术在使用数据库时经常会因创建的数据库连接不释放导致过多的空闲连接导致数据库访问压力过大，从而影响其他业务系统正常访问数据库的技术问题…	本申请公开了一种数据库连接池的空闲连接检测方法、装置及电子设备。其中，该方法包括：响应于目标对象的添加指令，向目标检测方法中加入参数所对应的代码，其中，目标检测方法为数据库连接池的空闲连接的检测方法；运行添加参数后的目标检测方法所对应的代码；在运行结果指示数据库连接池中存在空闲连接的情况下，删除空闲连接。本申请解决了现有技术在使用数据库时经常会因创建的数据库连接不释放导致过多的空闲连接导致数据库访问压力过大，从而影响其他业务系统正常访问数据库的技术问题。	CN202211686109.6
数据存储方法、装置、存储介质及电子设备	中国电信股份有限公司	背景技术 [0002]随着信息技术的发展，信息化进程的加速与医疗场景下数据激增带来的问题需要更好的技术手段进行二者的平衡。信息化医疗服务在技术手段提升以及硬件更新换代的同时，面对海量存储医学影像数据和高效访问影像数据需求，需要利用信息技术手段处理更加复杂的数据存储模式以及制定多样化的数据传输管理方法。 [0003]影像资料是医院重要的数据财富需长期保存，庞大的医疗影像存储体量体现出“一刀切”式存储方法的不合理。随着医疗影像技术的发展，传统胶片逐渐丧失其存在价值，医生需要采用清晰的DICOM影像图片实现远程阅片、远程诊断、院外诊断，患者需要在移动终端进行个人影像及报告的查阅，采集的影像数据使用方向决定了数据分区存储的必要性。 [0004]而医学影像采集包括X光、B超、MRI、CT、CR、DR等来得到DICOM影像，由于清晰度高的DICOM影像容量较大，读取整张影像时会传输一些不必要的影像内…	本公开是关于一种数据存储方法、装置、存储介质及电子设备，涉及计算机技术领域，该方法包括：先获取检查仪器针对用户采集到的初始影像数据，以及用户的相关信息，利用预设映射关系对用户的相关信息进行匹配，确定初始影像数据对应的影像特征信息，基于预设分区存储策略确定影像特征信息所指示的目标存储格式和目标存储位置，将初始影像数据按照目标存储格式转换得到目标影像文件，并将目标影像文件存储至目标存储位置处。这样，根据获取到的影像数据的特征信息来确定存储策略，可以避免直接存储影像文件造成传输时间较长的问题，从而可以避免传输资源的浪费，可以确保影像文件多样化存储的需求，提高了影像文件的传输效率。	CN202211689769.X
SQL语句执行方法和装置、系统、电子设备、存储介质	中国电信股份有限公司	技术领域 [0001]本公开涉及计算机技术领域，具体而言，涉及一种SQL语句执行方法和装置、系统、电子设备、存储介质。 背景技术 [0002]随着信息技术的不断发展，应用系统中越来越多的业务都是大流量高并发的运行场景。在该场景下会出现多个会话并行执行相同SQL(Structured&nbsp;Query&nbsp;Language，结构化查询语言)语句的情况，引起该SQL语句的互斥锁争用问题，导致大量的访问等待，从而导致应用系统出现卡顿，甚至可能会导致数据库服务器出现异常CPU下降问题。 [0003]需要说明的是，在上述背景技术部分公开的信息仅用于加强对本公开的背景的理解，因此可以包括不构成对本领域普通技术人员已知的现有技术的信息。 发明内容 [0004]本公开实施例的目的在于提供一种SQL语句执行方法和装置、SQL语句执行设备、系统，进而在一定程度上解决了多个会话并行执行相同SQL语句…	本公开提供一种SQL语句执行方法和装置、系统、电子设备、存储介质；涉及计算机技术领域。方法包括获取针对目标业务场景的待执行的目标SQL语句，目标SQL语句为在目标业务场景下的并发SQL语句，且绑定变量的SQL语句；生成随机数种子，并根据随机数种子，对目标SQL语句添加区分条件，以获得对应的多个SQL条件语句；每个SQL条件语句的执行结果与目标SQL语句的执行结果相同；分别执行多个SQL条件语句，以实现目标SQL语句的并发执行。本公开可以解决多个会话并行执行相同SQL语句引起的互斥锁争用问题，导致的访问等和系统卡顿的问题。	CN202211689721.9
考场监考系统、方法、电子设备及存储介质	中国电信股份有限公司	技术领域 [0001]本发明涉及智能监考技术领域，特别是涉及一种考场监考系统、一种考场监考方法、一种电子设备以及一种计算机可读存储介质。 背景技术 [0002]考试是一种通过书面、口头提问或实际操作等方式考查参试者所掌握的知识和技能的活动，同时要求参试者能够在规定时间内按照指定的考察方式完成任务，并且随着智能技术的不断发展，考试电子化、无纸化逐渐被人们接受和重视。 [0003]在目前的考试过程中，主要由监考人员全程巡查考场或者注意力集中于考场监控画面，然而，当参与考试的参试者数量过多时，一方面需要投放大量的监考人员，严重浪费人力资源，增加人力成本，另一方面现有的监考方式主要依赖于人工监考，因此，监考质量受制于监考人员的实际监考行为，如果监考人员长时间高强度地监考，则容易造成视觉疲劳，存在监考不当的风险，或者由于监考人员的监考视野受限，导致监考人员无法同时监控多个参试者的考试行为，监考效率…	本发明实施例提供了一种考场监考系统、方法、电子设备及存储介质，获取各个考生的考生信息，将考生信息与预设考生信息进行信息比对，获得身份比对结果，接收考场中的移动终端信号数据，并实时采集各个考生的考试图像，在预设分贝区间内采集各个考生的音频信息，对音频信息进行语义提取处理，生成至少一个关键词组，将身份比对结果、移动终端信号数据、考试图像以及关键词组进打包，生成与考生关联的监考数据包，对监考数据包进行用户行为分析，生成针对考生的考生行为信息，从而实现自动化监考，节省人力成本、确保监考的实时性，并且能够准确地判断考生行为信息，并将考生行为信息进行存档，以保证考试公平性。	CN202211685768.8
基于停车场的激光雷达监控方法、系统、设备及存储介质	中国电信股份有限公司	背景技术 [0002]停车场是供车辆停放之场所。停车场有仅画停车格而无人管理及收费的简易停车场，亦有配有出入栏口、泊车管理员及计时收款员的收费停车场。现代化的停车场常有自动化计时收费系统、闭路电视及录影机系统。从而能够对对车辆起到一定效果的保障。目前，车辆停放在停车场内时，被其他车辆碰撞时，不能及时的知晓，从而造成经济损失，并且，且防护与防盗效果也较差，容易被外界的偷盗者盗取，增大损失。 [0003]有鉴于此，本发明提出了一种基于停车场的激光雷达监控方法、系统、设备及存储介质。 [0004]需要说明的是，上述背景技术部分公开的信息仅用于加强对本发明的背景的理解，因此可以包括不构成对本领域普通技术人员已知的现有技术的信息。 发明内容 [0005]针对现有技术中的问题，本发明的目的在于提供基于停车场的激光雷达监控方法、系统、设备及存储介质，克服了现有技术的困难，能够通过用户多方面的个人数据来…	本发明提供了基于停车场的激光雷达监控方法、系统、设备及存储介质，其中，方法包括：采集停车场内的点云数据，并分割为静态点云集合和动态点云集合，将静态点云集合；自动态点云集合中分割出待跟踪的目标动态点云集合；当目标动态点云集合静止于一车位点云的范围内，获得预设车位的第一投影面积与目标动态点云集合的第二投影面积的重合系数满足预设阈值，则将目标动态点云集合更新为静态点云；当目标动态点云集合的第二轮廓和代表所有停在车位上的车辆的静态点云的第三轮廓之间的最近距离为0时判定为发送碰撞。本发明能够解决停车后汽车安全防护问题，确认危险并捕捉相关图像，给车主提供最大的车辆安全保障。	CN202211714436.8
云主机的创建方法、装置、电子设备及计算机可读介质	中国电信股份有限公司	技术领域 [0001]本公开涉及计算机技术领域，具体而言，涉及一种云主机的创建方法、云主机的创建装置、电子设备及计算机可读介质。 背景技术 [0002]在通信行业中，云运营商一般采用多个云平台，对客户提供私有云和混合云服务。这种运营模式与公有云的标准化云主机不同。私有云和混合云的运营模式中，客户云主机只需管理云主机。网络、安全等外部环境需要运营商根据客户进行个性化配置和运维。这种情况下，必然要求云运营商能够根据客户提供的云主机信息对多个云平台上的云主机和网络进行快速精确定位。 [0003]随着客户和云主机的增加，分散的云平台在客户云主机管理和运维上越来越繁琐，文档化的管理和全人工的运维已经不足以支持快速发展的云化趋势。云主机的网络调整、迁移、重开、升降配等运维操作，经常导致客户侧和云平台侧的信息不一致，引起资费、运维方面的差错。 [0004]目前许多云平台厂家都在研发多云管理平台，但这些…	本公开涉及一种云主机的创建方法、装置、电子设备及计算机可读介质，属于计算机技术领域。该方法包括：获取项目信息，根据所述项目信息确定目标云平台，在所述目标云平台上创建目标项目并加入目标网络；在所述目标项目下创建云主机订单，并根据所述云主机订单和所述目标网络的网络信息生成云主机对应的业务编码；将包含所述项目信息、所述网络信息和所述业务编码的云订单施工信息发送至所述目标云平台，进行所述云主机的创建。本公开可以实现云上租户的云主机业务的自动创建和管理。	CN202211691029.X
异常通信号码的识别方法、装置、存储介质及电子设备	中国电信股份有限公司	技术领域 [0001]本申请涉及人工智能技术领域，特别涉及一种异常通信号码的识别方法、异常通信号码的识别系统、计算机存储介质及电子设备。 背景技术 [0002]目前社会上频发电信诈骗案件，电信诈骗不但使受害者蒙受财产甚至人身损失，而且会损害社会信任环境、破坏社会和谐稳定。 [0003]在预防和打击电信诈骗中，电信运营商积极参与，维护正常电信秩序，保障社会公众的正当权益；目前该领域对电信诈骗的预防和识别上没有较为完备的智能系统与方案，因此亟需创新研究一种异常通信号码的识别方法，以将识别到的异常通信号码提供给相关部门做关停等处理，从而可以有效预防电信诈骗案件发生，营造有效遏制电信诈骗的法制环境，同时在降低用户投诉率上也将起到至关重要的作用。 [0004]需要说明的是，上述背景技术部分公开的信息仅用于加强对本申请的背景的理解。 发明内容 [0005]本申请的目的在于提供一种异常通信号码的识别方…	本申请属于人工智能领域，涉及异常通信号码的识别方法、装置、存储介质及电子设备。包括：获取与目标特征对应的多组通信数据，对所述通信数据进行预处理以生成数据宽表，其中各组所述通信数据对应不同的通信号码；对所述数据宽表中的通信数据进行标准化处理，并将标准化处理后的所述通信数据输入至熵权法模型，通过所述熵权法模型根据不同特征对应的熵权值确定与各所述通信号码对应的异常评分；获取与所述目标特征中的关键特征所对应的目标通信数据，将与各所述通信号码对应的目标通信数据和异常评分输入至分类模型，通过所述分类模型对各所述通信号码进行分类，以输出与各所述通信号码对应的分类信息。本申请能够提高异常通信号码的识别准确率。	CN202211689902.1
数据获取方法及装置、电子设备、存储介质	中国电信股份有限公司	背景技术 [0002]随着互联网技术的发展，通过网络实现数据资料的传输得到越来越广泛的使用，如云存储、云应用程序等，因此如何提升数据在网络传输过程中的安全性越来越得到关注。 [0003]目前，一般是通过访问服务器获取数据资料，多使用设备身份认证，以数字证书为例，相关的设备身份认证只能人工将数字证书送到证书授权中心(CertificateAuthority，CA)，由CA中心对数字证书进行校验，但是该方案仅能够实现接入服务器的终端设备的身份认证，数据资料仍有可能在传输过程中发生窥探或者截取，数据资料在传输过程中的安全性未能得到有效保障。 [0004]需要说明的是，在上述背景技术部分公开的信息仅用于加强对本公开的背景的理解，因此可以包括不构成对本领域普通技术人员已知的现有技术的信息。 发明内容 [0005]本公开实施例的目的在于提供一种数据获取方法、数据获取装置、电子设备以及计算机可读存储介…	本公开提供了一种数据获取方法及装置、电子设备、存储介质，涉及数据安全技术领域。该数据获取方法包括：获取终端设备的数据获取请求，所述数据获取请求包括数据标识；基于所述数据标识匹配目标数据，并将所述目标数据切割为多个目标子数据；通过至少两组文件发送端口将所述多个目标子数据返回给所述终端设备，以使所述终端设备对接收到的所述多个目标子数据进行数据合并，恢复得到所述目标数据。本公开实施例的技术方案可以提高数据传输的安全性，避免数据资料发生泄密的风险。	CN202211684917.9
数据异常定位的方法、装置及电子设备	中国电信股份有限公司	技术领域 [0001]本申请涉及异常数据处理领域，具体而言，涉及一种数据异常定位的方法、装置及电子设备。 背景技术 [0002]随着互联网技术的飞速发展，用户办理号卡和套餐的流程也变得非常便捷，通过下载相应的app或者在互联网的平台都能购买到自己想要的号卡及对应的号卡套餐。用户通过在线上渠道办理套餐的数量增多，后台的压力也自然随之增加，传统的后台服务部署方式肯定已经满足不了大流量的需求。因此服务入云和引入服务网格已经迫在眉睫。由于线上渠道用户量的剧增，各种复杂套餐的场景也随之而来，带来的是量的剧增和服务功能的复杂化，服务出错也在所难免；但对于容器云平台的业务平台，业务的pod会跟随节点的使用率随之漂移，登录主机查询业务日志肯定是不现实的事情，为了提升用户的满意度，提高服务质量，每个入云业务平台的每条日志要经过filebeat、kafka以及logstash等多个组件采集到日志系统里面，但…	本申请公开了一种数据异常定位的方法、装置及电子设备。其中，该方法包括：从数据集群中获取终端设备的本地业务日志信息，其中，本地业务日志信息中包括服务网格组件所对应的采集日志中的目标字段；分析本地业务日志信息的目标字段中的多类信息，确定终端设备的访问节点信息，其中，多类信息用于定位终端设备的访问节点；在目标字段中存在异常信息的情况下，依据访问节点信息确定产生异常的原因。本申请解决了传统的后台服务部署方式无法满足大流量的需求，存在服务效率低和异常定位不准确的的技术问题。	CN202211686097.7
数据血缘关系解析方法及装置、存储介质及电子设备	中国电信股份有限公司	背景技术 [0002]数据治理里经常提到的一个词就是血缘分析，血缘分析是保证数据融合的一个手段，通过血缘分析实现数据融合处理的可追溯。数据血统，也叫做数据起源或数据谱系。任何的数据，从产生、ETL处理、加工、融合、流转，到最终消亡，数据之间自然会形成一种关系。用数据的血缘关系来表达数据之间的这种关系。大数据平台中进行数据ETL，可以采用SQL或者编写Spark、MapReduce程序。 [0003]现有的数据血缘生成方法中，只能基于SQL解析，只能识别SQL中出现字段和函数，对于Spark、MapReduce程序，都无法处理。 [0004]需要说明的是，在上述背景技术部分公开的信息仅用于加强对本公开的背景的理解，因此可以包括不构成对本领域普通技术人员已知的现有技术的信息。 发明内容 [0005]本公开提供一种数据血缘关系解析方法及装置、存储介质及电子设备，至少在一定程度上克服由于相关技术…	本公开提供了一种数据血缘关系解析方法及装置、存储介质及电子设备，涉及数据处理技术领域。该方法包括，根据输入路径信息，确定第一库和第一表，并对第一库和第一表添加第一标签；根据输出路径信息，确定第二库和第二表，并对第二库和第二表添加第二标签；根据第一标签和第二标签，确定第一库与第二库、第一表与第二表的血缘关系；获取元数据；根据元数据与血缘关系，确定数据血缘关系。本公开可以根据任务信息和日志解析出表完整的血缘关系。	CN202211714511.0
故障处理方法、装置、非易失性存储介质及电子设备	中国电信股份有限公司	技术领域 [0001]本发明涉及计算机领域，具体而言，涉及一种故障处理方法、装置、非易失性存储介质及电子设备。 背景技术 [0002]当前对于IP数通网络，目前网络故障的处理，主要还是基于人力定位分析，做应急性处理，或者关注于告警信息间的逻辑分析，或通过算法进行统计故障分析，很少能从系统全数据上进行信息关联建模和根因分析。 [0003]当前这种对设备隐患异常主要基于维护人员人工处理的方式，依赖于维护人员的专业能力和操作经验，处理率过低，处理多有不到位，处理流程也难以形成闭环迭代。 [0004]而现在对故障分析诊断，有如下的研究： [0005]有侧重的是通过标题库简历关联库，输出规则模板和效果分析；应用于对告警的优化与工单的压缩。但不是侧重于通过告警的本身逻辑联系关联，也不是依据告警的关联关系进行告警的推理处理。 [0006]有侧重的是告警之间的概率关系，而不是通过逻辑分析和运维数据得到的…	本发明公开了一种故障处理方法、装置、非易失性存储介质及电子设备。其中，该方法包括：获取目标网络系统的目标故障数据；通过预设关联关系模型对目标故障数据进行分析，确定目标故障数据的至少一个目标根因数据和每个目标根因数据的目标关联概率；依据目标关联概率对至少一个目标根因数据进行排列，生成故障根因表；在预设故障处理库中查询故障根因表中每个目标根因数据对应的故障解除方案，生成故障解除表。本发明解决了现有技术无法根据数据之间的关联关系进行故障处理的技术问题。	CN202211686107.7
基于零信任机制的网络访问控制方法、系统及相关设备	中国电信股份有限公司	背景技术 [0002]运营商经过长时间的持续建设，内部包含大量的业务系统，传统基于防火墙IP地址静态控制访问的方案，一方面，由于运维人力物力问题，无法设置海量详细点对点控制列表；另一方面，由于发起访问的IP地址可能已被非法控制，所以无法彻底保护内部系统不被身份不明的“黑客”用户接触，从而无法阻止“黑客”用户利用漏洞、弱口令等控制内部系统。可见，这种基于防火墙的网络访问控制方案存在安全性低的问题。 [0003]需要说明的是，在上述背景技术部分公开的信息仅用于加强对本公开的背景的理解，因此可以包括不构成对本领域普通技术人员已知的现有技术的信息。 发明内容 [0004]本公开提供一种基于零信任机制的网络访问控制方法、系统及相关设备，至少在一定程度上克服相关技术中基于防火墙的网络访问控制方案存在安全性低的技术问题。 [0005]本公开的其他特性和优点将通过下面的详细描述变得显然，或部分地通过本公…	本公开提供了一种基于零信任机制的网络访问控制方法、系统及相关设备，涉及网络安全技术领域。该方法包括：采集目标用户的活体数据和身份数据；获取待访问网络内至少一个业务系统的账号数据；根据目标用户的活体数据和身份数据，以及各个业务系统的账号数据，生成目标用户对各个业务系统进行访问的零信任访问策略信息；根据零信任访问策略信息，控制目标用户对待访问网络内一个或多个业务系统的访问行为。本公开能够实现网络内各个业务系统的动态授权访问，避免非法用户访问，从而保证网络整体安全性。	CN202211690150.0
超忙小区处理方法、装置、存储介质及电子设备	中国电信股份有限公司	技术领域 [0001]本申请涉及通信技术领域，具体而言，涉及一种超忙小区方法、装置、存储介质及电子设备。 背景技术 [0002]随着通信技术的不断升级，在对新一代移动数据网络进行部署的过程中，由于各通信运营商为了降低初期部署新一代移动数据网络的成本以及快速组网的需求，导致多数区域的新一代移动数据网络的网络承载服务能力较弱。以至于随着用户量的增加和用户网络需求的提升，在学校、商场等人流量聚集的地方，新一代移动数据网络时常出现超忙现象，则用户无法获取所需求的网络服务，从而给用户带来极大困扰。 [0003]但诱发超忙现象的因素较多，部分超忙现象的诱因是由于基站参数设置有误或互操作异常等伪超忙诱因，影响维护人员对超忙现象的修复速度且造成一定资源的浪费，因此如何甄别出真正出现超忙现象的区域以及如何确保资源得到合理运用成为当前亟待解决的问题。 发明内容 [0004]为解决上述技术问题，本申请的实施例…	本申请的实施例提供了一种超忙小区处理方法、装置、存储介质及电子设备，该方法包括：获取待检测小区的第一网络服务参数组；基于第一网络服务参数组进行待检测小区的聚类处理，得到待检测小区的小区类型；若待检测小区为超忙小区类型，则获取超忙小区的第二网络服务参数组；基于第二网络服务参数组计算超忙小区的流量压抑值。本申请实施例的技术方案一方面可以基于第一网络服务参数组进行待检测小区的聚类处理后，得到适配度较高的待检测小区的小区类型，另一方面，可以基于第二网络服务参数组计算出超忙小区的流量压抑值，以便于维护人员根据流量压抑值对该超忙小区实施扩容，确保资源的合理运用。	CN202211688827.7
射灯天线	中国电信股份有限公司	技术领域 [0001]本公开涉及天线技术领域，具体而言，涉及一种射灯天线。 背景技术 [0002]射灯天线在居民小区、公园等场所的应用日益广泛。在射灯天线的使用过程中，通信运营商会根据实际覆盖情况优化调整现场网络覆盖结构。 [0003]射灯天线通常在设备开通、调试完成后，根据现场调试好的位置，固定安装到墙体或支架上，且安装位置一般处在楼顶边沿、美化信号塔等较高处。在后期需要调整方位角时，需要先将射灯天线拆下，在调整方位角后再重新安装固定。这不仅导致维护优化不便利，而且也存在非常大的安全隐患。 [0004]需要说明的是，在上述背景技术部分公开的信息仅用于加强对本公开的背景的理解，因此可以包括不构成对本领域普通技术人员已知的现有技术的信息。 发明内容 [0005]本公开的目的在于克服上述现有技术的不足，提供一种射灯天线，提高方位角调整的便利性。 [0006]根据本公开的一个方面，提供一种射灯…	本公开实施方式提供一种射灯天线，属于天线技术领域。该射灯天线包括底座、天线支架、天线本体、蓄电池和旋转调节组件。所述底座上设置有太阳能板；天线支架与所述底座可旋转连接；天线本体与所述天线支架可旋转连接；蓄电池设于所述底座下部，用于存储所述太阳能板产生的电力；旋转调节组件固定于所述底座；所述旋转调节组件具有驱动电机和远程控制模块；所述驱动电机用于在所述远程控制模块的控制下，利用所述蓄电池提供的电力来控制所述天线支架与所述底座之间的旋转。该射灯天线能够方便的远程调节水平方位角。	CN202211691178.6
一种GPU集群的任务分配方法、装置、电子设备和介质	中国电信股份有限公司	技术领域 [0001]本发明涉及数据处理的技术领域，特别是涉及一种GPU集群的任务分配方法、装置、电子设备和介质。 背景技术 [0002]当下，全球各国都在加速人工智能布局，将其作为战略性技术之一，人工智能应用将渗透到各个行业中，GPU(Graphics&nbsp;Processing&nbsp;Unit，图形处理器)作为人工智能的算力基础设施，必然发挥关键决定性作用。随着人工智能算力需求不断增长，如何实现高效的GPU集群资源调度，是大规模GPU算力集群是急需突破的关键技术之一。 发明内容 [0003]鉴于上述问题，提出了以便提供克服上述问题或者至少部分地解决上述问题的一种GPU集群的任务分配方法、装置、电子设备和介质，包括： [0004]一种GPU集群的任务分配方法，所述方法包括： [0005]获取目标图形处理器GPU计算任务； [0006]根据各GPU集群的当前状态信息，生成各GPU…	本发明实施例提供了一种GPU集群的任务分配方法、装置、电子设备和介质，该方法包括：获取目标图形处理器GPU计算任务；根据各GPU集群的当前状态信息，生成各GPU集群的当前任务调度评估值；根据各GPU集群的当前任务调度评估值，从多个GPU集群中，确定一目标GPU集群；将目标GPU计算任务分配给目标GPU集群进行处理。通过本发明实施例，实现了基于GPU集群自身因素考虑的基础上，引入算力网络组合策略，在多资源池GPU集群任务调度过程中，既避免了单集群任务过载而降低整体任务吞吐量，又要在集群算力网络空闲期自动感知算力网络利用率，充分利用该GPU集群资源，动态调整任务调度，提升整体GPU算力利用率。	CN202211686013.X
数据脱敏处理方法、网关及存储介质	中国电信股份有限公司	数据脱敏处理方法、网关及存储介质 技术领域 [0001]本申请涉及大数据安全技术领域，特别是涉及一种数据脱敏处理方法、网关及存储介质。 背景技术 [0002]现有大多敏感数据识别方法通过事先定义的敏感数据规则，而现有大数据平台，数据源丰富且异构，无法穷尽所有敏感数据规则，且数据规则会随着技术发展、业务应用的变化而动态变化。 [0003]显而易见现有的事先定义敏感数据规则进行敏感数据识别的方案，无法准确、全面地识别出敏感数据，大数据安全性差。 发明内容 [0004]鉴于上述问题，本申请实施例提出了一种数据脱敏处理方法、网关及存储介质，用以解决现有技术中存在的无法准确、全面地识别敏感数据的问题。 [0005]根据本申请的实施例的一个方面，提供了一种数据脱敏处理方法，其中，该方法应用于包含敏感数据识别引擎、至少一个数据库脱敏引擎的网关，所述方法包括： [0006]将接收到的数据服务请求发送至数…	本申请实施例提供了一种数据脱敏处理方法、网关及存储介质。其中，数据脱敏处理方法包括：将接收到的数据服务请求发送至数据库服务器；调用敏感数据识别引擎对所述数据库服务器返回的数据包进行协议解析；基于管理的敏感数据规则生成的敏感数据规则矩阵和预设的语义相似度识别模型对解析后的待识别数据进行敏感数据识别，得到识别结果和新增敏感数据规则；调用对应的数据库脱敏引擎基于所述识别结果，对所述数据库服务器返回的所述数据包进行脱敏处理；调用所述敏感数据识别引擎，将所述新增敏感数据规则更新至已管理的敏感数据规则中。通过本申请实施例提供的数据脱敏处理方案，能够精准、全面地对数据进行脱敏处理，确保数据安全性。	CN202211685975.3
卫星成像的任务规划方法、装置及电子设备	中国电信股份有限公司卫星通信分公司	技术领域 [0001]本申请涉及大数据领域，具体而言，涉及一种卫星成像的任务规划方法、装置及电子设备。 背景技术 [0002]遥感卫星的主要工作内容就是获取对地观测图像，由于成像质量的要求，目前绝大部分的遥感卫星都是低轨卫星。因为轨道高度小，要获取高分辨率的遥感图像，其卫星的成像幅宽普遍不会太大，如吉林一号高分04A星，分辨率可达0.5米，幅宽仅为15千米。所以大面积区域目标通常不能被遥感载荷一个扫描条带覆盖，必须先将其分割成多个较小的条带，再将这些小条带分配给相应的卫星进行遥感成像。遥感卫星任务规划是指对各种对地观测需求进行分析筹划，通过对卫星平台、遥感载荷等各类资源进行分析和优化后，形成详细的工作计划，从而充分发挥卫星资源效能的管理活动。 [0003]面向大面积区域目标的遥感任务规划问题主要解决如何在多遥感卫星条件下，对分解后的区域目标进行合理的卫星任务分配，而相关技术中无法很好的进…	本申请公开了一种卫星成像的任务规划方法、装置及电子设备。其中，该方法包括：将成像任务中的待观测区域分割为多个子区域，其中，待观测区域大于卫星成像的最大范围；确定每个子区域中的质心对应的坐标信息，其中，坐标信息包括经度信息和纬度信息；将卫星的观测范围划分为多个成像条带；依据多个成像条带，合并坐标信息对应的目标点，得到与每个成像带对应的第一成像任务；依据第一成像任务和任务参数，确定多个执行方案，其中，每个执行方案至少包括执行第一成像任务的卫星，每个执行方案所包含的第一成像任务不同；从多个执行方案中确定目标成像任务。本申请解决了现有的卫星成像规划方法无法进行合理的卫星任务分配的技术问题。	CN202211686114.7
云专线建立方法、装置，及电子设备	中国电信股份有限公司	技术领域 [0001]本申请涉及通信技术领域，特别是涉及云专线建立方法、装置，及电子设备及计算机可读存储介质。 背景技术 [0002]云专线(云VPN)是用于搭建用户本地数据中心与云上虚拟私有云(VirtualPrivate&nbsp;Cloud，VPC)之间高速、低时延、稳定安全的专属连接通道。灵活的网络连接是整合分布式环境的基石。可以通过云专线打通云上VPC和用户数据中心的数据业务。用户可以通过云专线将用户侧的用户网络、数据中心、主机托管区连接至云上VPC专线连接，享受高性能、低延迟、安全专用的数据网络。 [0003]云网融合指“云计算”和“通信网”的结合，在通信网中引入云计算以及在云计算中引入网络的技术，即云的网络化以及网络的云化。而随着云网融合的快速发展，5G(5thGeneration&nbsp;Mobile&nbsp;Communication&nbsp;Technology…	本申请公开了一种云专线建立方法及装置，属于通信技术领域。所述方法包括：在边缘云和云数据中心分别建立vUPF，通过边缘数据中心响应5G终端的触发，生成云专线建立请求；有边缘数据中心的第一UPF，向云网控制器发送云专线建立请求，云网控制器根据云专线建立请求建立云专线，并获取云专线的云专线配置信息，并将云专线配置信息发送给第一UPF，由第一UPF将云专线配置信息上报至5G核心网，之后，5G核心网根据云专线配置信息向边缘数据中心对应的基站下发云专线的基站配置信息，在基站配置信息生效后，向5G终端发送云专线的测试通知。本方法可以实现5G网上云专线的快速部署与高效管理，效率更高。	CN202211686592.8
信息的传输方法、装置、存储介质以及电子设备	中国电信股份有限公司	技术领域 [0001]本申请涉及信息处理领域，具体而言，涉及一种信息的传输方法、装置、存储介质以及电子设备。 背景技术 [0002]随着彩铃业务的不断扩大，彩铃种类逐渐丰富，目前彩铃平台也随之逐渐增多，例如，按放音能力分类为C网音频彩铃放音平台、固网音频彩铃放音平台、VoLTE音频彩铃放音平台、固网及VoLTE视频彩铃放音平台等，在进行彩铃的路由传递的时候，由于平台种类较多，因此需要为每个平台设置对应的信令网关。 [0003]并且由于当前在进行彩铃发送的时候，在接收到用户通过网络发送的彩铃获取信息后，由于一个域名匹配多个IP，导致不知道哪个IP为该用户对应的IP，此时，在向用户发送彩铃的时候，需要依次向该域名下的每个IP进行发送，导致多次寻址，引发呼叫延迟或自动挂断的现象发生。 [0004]针对相关技术中需要设置多个网关，并且在向用户反馈彩铃信息的时候无法确定用户地址，导致资源占用率高并…	本申请公开了一种信息的传输方法、装置、存储介质以及电子设备。该方法包括：网关设备获取用户通过终端设备发送的通信信息，并解析通信信息，得到来源信息和初始指令，并生成来源信息的初始正则表达式；确定初始正则表达式所属的归属组，得到来源归属组，并在路由表中确定与来源归属组关联的业务集群；网关设备根据来源信息和初始指令生成音效获取指令，并将音效获取指令发送至业务集群中；网关设备接收业务集群返回的通信音效信息，根据音效获取指令将通信音效信息发送至终端设备。通过本申请，解决了相关技术中需要设置多个网关，并且在向用户反馈彩铃信息的时候无法确定用户地址，导致资源占用率高并且信息反馈不及时的问题。	CN202211707390.7
扫描方法、装置、非易失性存储介质及电子设备	中国电信股份有限公司	技术领域 [0001]本申请涉及计算机安全领域，具体而言，涉及一种扫描方法、装置、非易失性存储介质及电子设备。 背景技术 [0002]相关技术中在对目标设备进行安全扫描时，通常只能使用单一的安全扫描工具进行扫描，容易导致遗漏，无法全面准确地确定目标设备中存在的各项缺陷的具体情况。 [0003]针对上述的问题，目前尚未提出有效的解决方案。 发明内容 [0004]本申请实施例提供了一种扫描方法、装置、非易失性存储介质及电子设备，以至少解决由于相关技术中在进行安全扫描时只能使用一款扫描工具造成的无法全面准确地确定目标设备中存在的各项缺陷的技术问题。 [0005]根据本申请实施例的一个方面，提供了一种扫描方法，包括：获取多个安全扫描服务中每个安全扫描服务扫描目标设备后提供的扫描结果，其中，扫描结果包括不同缺陷对应的缺陷严重程度；确定多个安全扫描服务对应的计分策略，其中，计分策略包括每个安全扫描服…	本申请公开了一种扫描方法、装置、非易失性存储介质及电子设备。其中，该方法包括：获取多个安全扫描服务中每个安全扫描服务扫描目标设备后提供的扫描结果；确定多个安全扫描服务对应的计分策略，其中，计分策略包括每个安全扫描服务所提供的扫描结果对应的分数权重，以及缺陷严重程度对应的分数；依据计分策略和每个安全扫描服务所提供的扫描结果，确定目标设备的综合扫描结果，其中，综合扫描结果包括弥补设备的综合缺陷分数，各项缺陷的缺陷描述信息以及是否通过安全扫描认证。本申请解决了由于相关技术中在进行安全扫描时只能使用一款扫描工具造成的无法全面准确地确定目标设备中存在的各项缺陷的技术问题。	CN202211686112.8
告警根因溯源方法、装置，及电子设备	中国电信股份有限公司	技术领域 [0001]本申请涉及通信技术领域，特别是涉及告警根因溯源方法、装置，及电子设备及计算机可读存储介质。 背景技术 [0002]随着数字化发展的逐渐深入，通信或网络运营商的在运设备逐渐增加，设备维护需求逐渐增大，即便运维已经在从手工运维向工具运维和平台运维发展，但仍然没有实现智能运维。当告警发生时，快速定位告警原因排除故障，是网络稳定运行的重要保障。告警根因分析结果有利于维护人员提升系统运维效率。然而，现有技术中，机房运维场景下告警根因分析数据不能使运维人员快速地了解告警从资源层到网络层再到应用层的问题。 发明内容 [0003]本申请实施例提供一种告警根因溯源方法、装置，及电子设备，用于解决机房运维场景下告警根因分析数据不能使运维人员快速地了解告警从资源层到网络层再到应用层的问题。 [0004]第一方面，本申请实施例公开了一种告警根因溯源方法，所述方法包括： [0005]根据目标…	本申请公开了一种告警根因溯源方法及装置，属于通信技术领域。所述方法包括：根据目标监测资源的资源层、网络层、应用层的资源信息，生成告警根源定位标识；响应于目标监测资源发生告警，根据告警根源定位标识获取资源信息的实时运行数据；根据告警根源定位标识，获取目标监测资源的网络拓扑三元组；将实时运行数据和网络拓扑三元组，补充记录到告警根源定位标识中；根据补充记录后得到的告警根源定位标识，进行告警根因溯源。本方法通过根据网络层、资源层和应用层的数据生成告警根源定位标识，使得机房运维场景下运维人员可以通过告警根源定位标识快速地了解告警从资源层到网络层再到应用层的信息。	CN202211727643.7
信息推送方法、装置、非易失性存储介质及电子设备	中国电信股份有限公司	技术领域 [0001]本申请涉及互联网领域，具体而言，涉及一种信息推送方法、装置、非易失性存储介质及电子设备。 背景技术 [0002]目前在向用户推送营销信息时，为了提高推送的效果，通常需要确定用户的偏好再进行推送。相关技术中通常采用DPI等方式来确定用户的偏好数据。但是在用户数量较大时，采用DPI的方式来确定用户偏好消耗过大，并且有一定的滞后性。 [0003]针对上述的问题，目前尚未提出有效的解决方案。 发明内容 [0004]本申请实施例提供了一种信息推送方法、装置、非易失性存储介质及电子设备，以至少解决由于相关技术中在用户数量较大时消耗过大并且有滞后性造成的无法准确确定用户偏好的技术问题。 [0005]根据本申请实施例的一个方面，提供了一种信息推送方法，包括：确定目标话单日志，其中，目标话单日志中携带有目标对象的标识信息，以及目标对象的第一浏览记录信息；依据第一浏览记录信息，确定目标…	本申请公开了一种信息推送方法、装置、非易失性存储介质及电子设备。其中，该方法包括：确定目标话单日志，其中，目标话单日志中携带有目标对象的标识信息，以及目标对象的第一浏览记录信息；依据第一浏览记录信息，确定目标域名流量日志，其中，目标域名流量日志记载有目标对象的第二浏览记录信息；依据第二浏览记录信息，确定目标对象的行为特征信息；依据行为特征信息，向目标终端设备推送与行为特征信息对应的预设营销信息，其中，目标终端设备为与目标对象关联的终端设备。本申请解决了由于相关技术中在用户数量较大时消耗过大并且有滞后性造成的无法准确确定用户偏好的技术问题。	CN202211686662.X
一种视频分辨率的处理方法、装置、设备及介质	中国电信股份有限公司	技术领域 [0001]本申请涉及视频处理领域，具体涉及一种视频分辨率的处理方法、装置、设备及介质。 背景技术 [0002]在网络基础设施升级换代的今天，流媒体的用户希望看到1080P、4K、8K、甚至更高清的视频内容，一般而言，由于高分辨率视频的像素点更多，视频稿件的码率(单位视频时长的数据位数，单位kbps，即千位每秒)也会指数级上涨。 [0003]但用户的下行网速却并不总是稳定高速的，高网速依赖于良好的网络基建，而从服务器到用户链路上的任意一环都有可能发生拥塞，尤其在用户的播放场景从家用电脑扩散到移动端的趋势下，完全避免网速的抖动更是不可能的。 [0004]为了解决卡顿，最直接的方法是加大播放时的缓存大小，通过削峰填谷的方式将高网速时期的带宽储备成缓存，减少了低网速时期的卡顿，但仅依靠加大缓存是不够的，在网速低于视频码率的时候，缓存终会消耗完，导致卡顿。 [0005]为了能够在抖动的…	本申请实施例提供了一种视频分辨率的处理方法、装置、设备及介质，该方法包括：获取历史网络信息，并根据历史网络信息，确定网络长期特征；其中，历史网络信息用于表示网络的传输速度和抖动状况；在采用当前播放分辨率进行当前视频播放的过程中，确定历史参照网速；其中，历史参照网速为预设范围内采集的多个网速值；根据网络长期特征和历史参照网速，从预置的分辨率列表中，确定目标播放分辨率；将目标播放分辨率和当前播放分辨率进行比对，得到比对结果，并根据比对结果，对当前播放分辨率进行控制，实现了基于多种数据的播放分辨率实时决策，使得自动分辨率更能贴近用户的实时感受，进而减少用户从自动分辨率手动切换到其他分辨率。	CN202211685800.2
加密方法、装置、存储介质以及电子设备	中国电信股份有限公司	技术领域 [0001]本申请涉及密码领域，具体而言，涉及一种加密方法、装置、存储介质以及电子设备。 背景技术 [0002]随着线上业务的蓬勃发展，系统收到的订单种类和数量日渐增多，系统中也存储了用户的各种敏感信息，在系统间交互时，为了防止信息泄露，需要对信息进行加密处理。相关技术存在二进制格式密钥管理困难，安全强度固定，易用性不强等缺点，无法真正满足应用系统加密机制的高效性和易用性，无法实现对不同系统采取不同加密强度的要求。 [0003]针对上述的问题，目前尚未提出有效的解决方案。 发明内容 [0004]本申请实施例提供了一种加密方法、装置、存储介质以及电子设备，以至少解决由于相关技术管理密钥困难，且加密强度固定造成的无法实现对不同系统采取不同加密强度要求的技术问题。 [0005]根据本申请实施例的一个方面，提供了一种加密方法，包括：确定原始密钥，将原始密钥通过数据加密算法迭代预定次数得…	本申请公开了一种加密方法、装置、存储介质以及电子设备。其中，该方法包括：确定原始密钥，将原始密钥通过数据加密算法迭代预定次数得到加密密钥；获取密文结构中的初始化向量，根据加密密钥以及初始化向量得到加密后的原始密文；获取加密盐，将加密后的原始密文、初始化向量、加密盐以及预定次数进行拼接得到目标密文。本申请解决了由于相关技术管理密钥困难，且加密强度固定造成的无法实现对不同系统采取不同加密强度要求的技术问题。	CN202211686104.3
电子协议的生成方法、装置、存储介质以及电子设备	中国电信股份有限公司	技术领域 [0001]本申请涉及数据处理领域，具体而言，涉及一种电子协议的生成方法、装置、存储介质以及电子设备。 背景技术 [0002]进行传统面对面业务办理时，常需要填写大量纸质协议，使用纸质协议的方式不仅要消耗大量的纸张，且不易保存。采用电子协议的方式可以大大缓解上述问题，常见的电子协议生成系统通常利用客户端、前端、后台三者交互的方式进行协议处理和生成。在进行电子协议的生成的时候，通常需要频繁的进行前端和后端的数据交互，在前端后台交互中，存在通信慢、数据丢失重传等一系列问题，影响了电子协议生成的效率。 [0003]针对相关技术中在生成电子协议的时候前后端数据频繁交互，导致电子协议生成效率低的问题，目前尚未提出有效的解决方案。 发明内容 [0004]本申请提供一种电子协议的生成方法、装置、存储介质以及电子设备，以解决相关技术中在生成电子协议的时候前后端数据频繁交互，导致电子协议生成效率…	本申请公开了一种电子协议的生成方法、装置、存储介质以及电子设备。该方法包括：通过客户端接收用户下发的点击指令，并根据点击指令确定用户选择的目标产品；通过客户端向后端服务器发送目标产品的协议生成指令，并接收后端服务器响应协议生成指令后返回的协议信息，得到初始协议信息；通过客户端接收用户依据初始协议信息返回的用户信息，并将用户信息添加至初始协议信息中，得到目标协议信息；将目标协议信息通过预设显示样式进行显示，得到初始协议图像，并将初始协议图像压缩发送至后端服务器中。通过本申请，解决了相关技术中在生成电子协议的时候前后端数据频繁交互，导致电子协议生成效率低的问题。	CN202211686090.5
文本处理方法、装置及网络设备	中国电信股份有限公司	技术领域 [0001]本发明涉及互联网技术领域，尤其涉及一种文本处理方法、装置及网络设备。 背景技术 [0002]企业内部面向客户的业务办理中存在很多基于业务规则、资费内容、业务规范综合应用的场景，如：在面对客户对资费异议时，需要工作人员查询用户信息，如套餐类型、身份标识等，再根据资费套餐的对应ID，在对应的业务规则查找相应的计费方式、退费规则等内容，前台人员再根据各个条件进行综合判定，才能确认用户是否可以进行异议申请退费处理，并操作退费。 [0003]在这个过程中，需要经历至少1个月以上的人员培训方能上岗，上岗后，业务办理情况对前台人员对系统的熟悉程度、对销售品相关政策、业务规则、办理逻辑、操作规范等内容了解的程度要求非常高，这也就造成了前台人员的学习成本较高，且高度依赖人员素质。同时，由于企业内部业务知识、业务规则更新速度快，这对前台人员在实际业务处理的工作中带来了难度，加大了工作失…	本发明实施例提供了一种文本处理方法、装置及网络设备，该方法包括：获取待处理的文本内容；提取所述文本内容中的成分信息和业务规则信息，所述成分信息包括：主语、谓语、宾语和补语中的至少一项，所述业务规则信息为业务处理的限值规则的信息；根据所述成分信息以及所述业务规则信息，生成目标编程代码；对所述目标编程代码进行封装，得到目标工具。上述方案，不需要人为处理，降低了人为操作的学习成本和工作失误的可能性，提高了业务处理的效率。	CN202211686574.X
一种基于测评数据的处理方法和装置	中国电信股份有限公司	技术领域 [0001]本发明涉及计算机技术领域，特别是涉及一种基于测评数据的处理方法和装置。 背景技术 [0002]在教育评估等测评场景中，用户对客观性、真实性的要求极高，这也就要求测评系统本身具有较好的系统性和规范性。 [0003]在现有技术中，通过收集区域内学生的测评数据，再人工进行按照科目打标签来形成测评结果。然而，由于这些测评数据来自于不同的测评系统，可能会存在较多的问题，如访问方式不一致、数据术语或概念或模型不一致，这些问题使得需要先去了解各种测评系统的特性后，然后再根据各种测评系统的特性处理各种不同测评系统的测评数据，且需要人为打标签来形成测评结果，导致测评成本高、难扩展、效率低，且可能会带来人为主观性，影响测评结果的客观性、公平性、公正性。 发明内容 [0004]鉴于上述问题，提出了以便提供克服上述问题或者至少部分地解决上述问题的一种基于测评数据的处理方法和装置，包括： […	本发明实施例提供了一种基于测评数据的处理方法和装置，所述方法包括：获取当前测评数据集合，并对所述当前测评数据集合中的当前测评数据，按科目进行分类，得到每个用户中每个科目的当前测评数据，从所述每个科目的当前测评数据中，确定每个科目的当前特征属性，针对目标用户，根据其对应的每个科目的当前特征属性，确定多种预设测评结果对应的当前概率值，并根据所述当前概率值，确定目标测评结果。通过本发明实施例，实现了测评结果处理的自动化、智能化，既能够对来自于不同测评系统的测评数据进行自动分类分析，又能够自动化生成总体的测评结果，提升了测评效率且降低了测评成本，提升了测评结果的客观性、公平性、公正性。	CN202211686006.X
人员信息的处理方法、装置、存储介质以及电子设备	中国电信股份有限公司	技术领域 [0001]本申请涉及信息处理领域，具体而言，涉及一种人员信息的处理方法、装置、存储介质以及电子设备。 背景技术 [0002]随着退役军人的数量逐渐增多，需要对退役军人进行合理的安置与工作的安排，才能使得退役军人能够更好地发挥自己的特长，找到合适的工作。但是目前退役军人在退役安置过程中，由于退役人员数量不断增多，人员的类型也不断增多，导致无法准确的对退役军人进行准确的工作分配，只能根据人员经验进行工作信息的推荐，无法准确的确定被推荐人能否胜任该工作，导致退役军人的安置方案出现错误，影响人员的工作和生活。 [0003]针对相关技术中通过工作人员经验确定退役人员的职位，导致职位分配不准确的问题，目前尚未提出有效的解决方案。 发明内容 [0004]本申请提供一种人员信息的处理方法、装置、存储介质以及电子设备，以解决相关技术中通过工作人员经验确定退役人员的职位，导致职位分配不准确的问题…	本申请公开了一种人员信息的处理方法、装置、存储介质以及电子设备。该方法包括：获取目标退役人员的用户信息集合；获取数据库中的多个职位信息集合；分别将用户信息集合与每个职位信息集合进行对比，得到多个相似度值；确定多个相似度值中的最大相似度值对应的职位信息集合，得到目标职位信息集合，并将目标职位信息集合对应的目标职位信息确定为目标退役人员的职位信息。通过本申请，解决了相关技术中通过工作人员经验确定退役人员的职位，导致职位分配不准确的问题。	CN202211686096.2
数据备份和恢复方法及装置	中国电信股份有限公司	技术领域 [0001]本申请涉及数据存储技术领域，具体而言，涉及一种数据备份和恢复方法及装置。 背景技术 [0002]数据库系统广泛应用于云服务和应用程序中，数据备份和数据恢复是数据库系统的重要特性之一，为了避免数据库系统故障导致数据损坏，云服务可以通过某种机制有效地备份数据。 [0003]目前常用物理备份和逻辑备份两种方式来保证数据安全，其中，物理备份是通过直接复制文件来还原原始数据，而逻辑备份则是生成一系列能重现数据库的查询语句序列存储在新文件中。虽然上述两种方法都支持当前数据库数据的完整备份和增量备份，但均需要额外的I/O操作以从数据库系统中提取原始数据或执行备份时的复制语句，另外，这两种方法都需要很长时间才能恢复备份。 [0004]针对上述的问题，目前尚未提出有效的解决方案。 发明内容 [0005]本申请实施例提供了一种数据备份和恢复方法及装置，以至少解决相关技术无法优化数据备份…	本申请公开了一种数据备份和恢复方法及装置。包括：响应于数据备份指令，基于预设的目标文件格式，采用预写日志对物理文件进行备份，得到备份日志文件，目标文件格式中包括：备份摘要、备份信息列表以及目标恢复信息；将备份日志文件存储至备份列表，备份列表中的每个备份节点包含对应的物理文件的备份信息，备份信息中包括：备份节点的ID、备份节点的标识、备份节点对应的开始备份的第一日志序列号和结束备份的第二日志序列号；响应于数据恢复指令，基于目标文件格式，依据备份列表中对应的备份日志文件恢复物理文件。本申请解决了相关技术无法优化数据备份恢复过程，导致数据备份恢复时间较长的技术问题。	CN202211686669.1
任务处理方法、装置、非易失性存储介质及电子设备	中国电信股份有限公司	技术领域 [0001]本发明涉及计算机领域，具体而言，涉及一种任务处理方法、装置、非易失性存储介质及电子设备。 背景技术 [0002]API网关编排，就是通过API网关实现一种机制，这种机制可以灵活调用和组装后端原生API，使前端能够根据业务需求，定制化页面所需的聚合API。 [0003]API网关需要对接各种各样的外部服务系统，包括一些老旧的系统。但是通常老旧系统采用的技术太旧、接口不规范，对接时可能会遇到很多问题。如果每次对接这类系统时，网关都需要修改代码，那必将是一种灾难。这也说明网关架构不具备可扩展性的，无法适应各种市场需求。 [0004]针对上述现有API网关扩展性差的问题，目前尚未提出有效的解决方案。 发明内容 [0005]本发明实施例提供了一种任务处理方法、装置、非易失性存储介质及电子设备，以至少解决现有API网关扩展性差的技术问题。 [0006]根据本发明实施例的一个方面…	本发明公开了一种任务处理方法、装置、非易失性存储介质及电子设备。该方法包括：通过预设接口获取主任务请求，主任务请求中至少携带有第一子任务和第二子任务，第二子任务需要使用第一子任务的第一执行结果；依据第一子任务向第一目标接口发送第一子任务请求；接收第一目标服务器执行第一子任务请求返回的第一执行结果；依据第一执行结果和第二子任务，向第二目标接口发送第二子任务请求；将第一执行结果和第二目标服务器执行第二子任务请求的第二执行结果作为主任务请求的主任务执行结果。本发明解决了现有API网关扩展性差的技术问题。	CN202211686106.2
市容环境监测的方法、装置、存储介质以及电子设备	中国电信股份有限公司	技术领域 [0001]本申请涉及图像识别领域，具体而言，涉及一种市容环境监测的方法、装置、存储介质以及电子设备。 背景技术 [0002]随着城市的发展和城市管理模式的演进，现代城市面临的社会问题也越来越多，如城市中的各类安全隐患、环境污染、人为破坏等，如果不能有效地解决和管理，会严重影响和制约城市系统的运行和稳定发展。所以精细化、信息化、网络化以及智能化已经成为城市管理工作的发展趋势。作为城市管理中的重要工作之一，市容环境管理需要对大量的图像进行内容检测和识别，从中及时发现异常问题并预警。如果单纯依靠人工方式进行处理，需要投入大量的人力，且很难实现对大量图像数据的分析。随着智慧化、信息化管理水平的提升，信息技术手段能更好地助力城市管理工作。传统的图像识别技术，在效率和效果方面，也已经无法满足海量数据处理的现实需求。 [0003]针对上述的问题，目前尚未提出有效的解决方案。 发明内容 [0…	本申请公开了一种市容环境监测的方法、装置、存储介质以及电子设备。其中，该方法包括：获取目标时段的市容环境图像；根据基准网络模型提取市容环境图像的特征；将特征输入至线性分类器SVM，得到市容环境图像对应的异常场景集合；根据异常场景集合所包括的异常场景进行预警。本申请解决了由于通过人工处理方式解决市容环境的异常场景造成的处理效率低，耗时长且传统的图像识别技术无法处理海量市容环境异常数据的技术问题。	CN202211686671.9
异常虚拟拨号设备检测方法、装置及设备	中国电信股份有限公司	技术领域 [0001]本公开涉及通信安全技术领域，具体而言，涉及一种异常虚拟拨号设备检测方法、装置及电子设备。 背景技术 [0002]虚拟拨号设备可用于异地网络远程拨号通信。一些虚拟拨号设备用于异常目的，因此需要对其进行检测。 [0003]在所述背景技术部分公开的上述信息仅用于加强对本公开的背景的理解，因此它可以包括不构成对本领域普通技术人员已知的现有技术的信息。 发明内容 [0004]本公开的目的在于提供一种异常虚拟拨号设备检测方法、装置及电子设备。 [0005]本公开的其他特性和优点将通过下面的详细描述变得显然，或部分地通过本公开的实践而习得。 [0006]根据本公开的一方面，提供一种异常虚拟拨号设备检测方法，包括：获取目标网络流量数据；基于应用层特征对所述目标网络流量数据进行解析，从所述目标网络流量数据中获得会话初始协议SIP会话数据；获取用户上网话单数据；将所述SIP会话数据和所…	本公开提供一种异常虚拟拨号设备检测方法、装置及电子设备，涉及通信安全技术领域。该方法包括：获取目标网络流量数据；基于应用层特征对目标网络流量数据进行解析，从目标网络流量数据中获得会话初始协议SIP会话数据；获取用户上网话单数据；将SIP会话数据和用户上网话单数据按照用户标识进行关联和整合，获得SIP用户信息清单，SIP用户信息清单包括各个待测用户的SIP会话信息和上网话单信息；基于各个待测用户的SIP会话信息和上网话单信息识别出多个待测用户中的异常用户，以检测与异常用户对应的异常虚拟拨号设备。	CN202211690212.8
一种政务派单方法、装置、电子设备及存储介质	中国电信股份有限公司	技术领域 [0001]本发明涉及数据处理技术领域，特别是涉及一种政务派单方法、一种政务派单装置、一种电子设备以及一种计算机可读存储介质。 背景技术 [0002]当前，智能派单的主流方法是基于深度学习和自然语言处理的文本分类技术，即通过机器阅读服务诉求工单中的文字描述，判断该工单属于哪一个部门，然后再自动进行流转。现有基于深度学习的自然语言处理技术的核心是词向量模型，即把每一个词映射到一个语义向量，使得语义相似的词在向量空间中的距离相近。 [0003]然而，由于政务服务工单中涉及大量的专业、低频词汇，在公共数据集上预训练的词向量难以对这些词汇进行有效表征。 发明内容 [0004]本发明实施例是提供一种政务派单方法、装置、电子设备以及计算机可读存储介质，以解决由于政务服务工单中涉及大量的专业、低频词汇，在公共数据集上预训练的词向量难以对这些词汇进行有效表征的问题。 [0005]本发明实施例公…	本发明实施例提供了一种政务派单方法、装置、电子设备及存储介质，包括：获取历史政务工单，构建组织层级结构树，组织层级结构树包括第一部门节点，第一部门节点为组织层级结构树中的最底层节点，根据部门标签确定第一部门节点与关键词之间的权重，根据第一部门节点与关键词之间的权重计算关键词的表征向量，基于关键词的表征向量对待训练的工单分类模型进行训练，得到训练完成的工单分类模型，将新的政务工单输入训练完成的工单分类模型，识别得到新的政务工单对应的目标第一部门节点，并进行政务派单，使得罕见的关键词也能够借助其与组织部门之间的关联知识得到有效学习，增强在训练样本不足的条件下派单模型的泛化能力，提高派单的准确度。	CN202211707614.4
业务系统的风控管理方法及装置	中国电信股份有限公司	技术领域 [0001]本申请涉及软件应用技术领域，具体而言，涉及一种业务系统的风控管理方法及装置。 背景技术 [0002]随着业务支撑服务能力的不断提升，业务系统面临的业务压力也越来越大，因此，对于业务系统运行的可靠性和稳定性的要求也越来越高。 [0003]当前，软件服务面临各种各样问题，如对人的依赖性高，被动接收故障信息，缺少性能指标数据等，使得软件相关的业务应用在运行过程中发生诸多障碍，且难以快速定位故障原因，从而导致大多数基本业务应用无法顺序开展。 [0004]针对上述的问题，目前尚未提出有效的解决方案。 发明内容 [0005]本申请实施例提供了一种业务系统的风控管理方法及装置，以至少解决相关技术无法准确预测业务系统中的故障，导致业务系统运行的稳定性较差的技术问题。 [0006]根据本申请实施例的一个方面，提供了一种业务系统的风控管理方法，包括：周期性采集业务系统的指标数据，其中，…	本申请公开了一种业务系统的风控管理方法及装置。其中，该方法包括：周期性采集业务系统的指标数据，其中，指标数据的类型至少包括：业务级指标、系统级指标、运维指标、数据库指标和缓存指标；在每个采集时刻，依据当前采集时刻采集的第一指标数据和历史采集时刻采集的历史指标数据预测下一采集时刻的第二指标数据是否异常；在预测第二指标数据异常时，依据下一采集时刻采集的第二指标数据对业务系统进行评分，得到用于反映业务系统健康状态的目标评分结果；对业务系统执行与目标评分结果对应的目标管理操作。本申请解决了相关技术无法准确预测业务系统中的故障，导致业务系统运行的稳定性较差的技术问题。	CN202211686099.6
多通道音频数据增强处理方法、装置、设备及介质	中国电信股份有限公司	技术领域 [0001]本公开涉及音频处理技术领域，尤其涉及一种多通道音频数据增强处理方法、装置、设备及介质。 背景技术 [0002]由于现实生活中获取到的音频数据不可避免的会受到环境噪声影响，其中往往包含各种干扰成分，导致音频数据中有效成分被覆盖，使人们难以获得音频数据中包含的语义信息，对此人们通常采用音频处理技术来尽可能更准确地获取音频数据有效的部分。 [0003]音频处理中又根据通道数量的不同，细分为多通道音频处理和单通道音频处理，其中，多通道音频处理指对多个语音采集设备获取到的音频数据进行音频处理，通常采用波束成形技术，即定向增强语音的技术，其作为空间滤波器，从由音频采集设备接收的混合信号中提取目标信号。 [0004]但是，相关技术是通过识别能量最大的部分作为目标音频处理的方向，对干扰和噪声抑制能力不足，导致该技术在干扰成分较强的、嘈杂的环境中对于音频处理的效果较差。 [0005]…	本公开提供了一种多通道音频数据增强处理方法、装置、设备及介质，涉及音频处理技术领域。该方法包括：获取包含多个通道采集到的待增强音频数据；对每个通道的音频数据进行短时傅里叶变换，得到每个通道对应的时频谱数据；根据各个通道的时频谱数据，生成音频数据的特征矩阵；根据音源个数对特征矩阵中的元素进行聚类，得到多个包含一个或多个元素的音源集合；按照时频点信号能量从小到大的顺序，对每个音源集合中的元素进行排序，去除每个音源集合中排序在前预设比例的元素，得到除去干扰后的特征矩阵；对去除干扰后的特征矩阵进行短时逆傅里叶变换，得到增强后的音频数据。本公开不仅能够提升音频数据的增强效果，而且具有较快的处理速度。	CN202211714505.5
一种宽带网络连接方法、装置、设备及存储介质	中国电信股份有限公司	技术领域 [0001]本发明涉及通信技术领域，特别是涉及一种宽带网络连接方法、装置、设备及存储介质。 背景技术 [0002]在一些网络环境下，运营方为用户办理宽带网络普遍是一人一卡一宽带的模式，在此模式下用户的宽带网络是不允许共享的。但是，一些用户会在其终端设备上开启网络热点进行网络共享，即实际形成了多人一卡一宽带的模式，在共用一宽带的用户数量过多时，会对运营方的权益造成损害，且用户的账号安全性得不到保证。 发明内容 [0003]鉴于上述问题，提出了本发明，以便提供一种克服上述问题或者至少部分地解决上述问题的宽带网络连接方法、装置、设备及存储介质。 [0004]基于本发明的第一方面，提供了一种宽带网络连接方法，所述方法包括： [0005]接收终端的网络连接请求，所述网络连接请求包括账号相关信息； [0006]在所述账号相关信息验证通过的情况下，将所述终端连接到宽带网络中； [0007]监…	本发明公开了一种宽带网络连接方法、装置、设备及存储介质，涉及通信技术领域。本发明包括首先接收终端的网络连接请求，网络连接请求包括账号相关信息。然后在账号相关信息验证通过的情况下，将所述终端连接到宽带网络中。接着监测对所述终端的心跳信息的接收情况，心跳信息用于周期性地检测本地网络热点的状态，其中，心跳信息在本地网络热点未开启的情况下被发送。在超时未接收到所述心跳信息的情况下，确定与账号相关信息关联的宽带网络被共享。最后断开终端与宽带网络的网络连接。由此可以避免宽带网络的共享，导致的账号安全性低的问题，且同时能够保证运营方的权益。	CN202211685813.X
一种物理资源块利用率门限生成方法、装置、电子设备及可读介质	中国电信股份有限公司	技术领域 [0001]本发明涉及移动通信技术领域，特别是涉及一种物理资源块利用率门限生成方法、一种物理资源块利用率门限生成装置、一种电子设备以及一种计算机可读介质。 背景技术 [0002]随着人们对体验需求不断的提高，促使互联网行业不断的发展，高清、超高清视频等大流量业务已普及，对移动网络容量造成了冲击，使得在高负荷时用户的网络质量较差，用户会发起投诉，而采用现有固定的高负荷评估标准去判断是否达到高负荷，不能反映不同基站下不同小区用户遇到的高负荷情况，从而如果运维人员依据现有的高负荷评估标准去判断是否需要进行维护缓解高负荷，不能真正满足不同基站下小区用户的需求，依然会收到针对移动网络高负荷的投诉。 发明内容 [0003]鉴于上述问题，提出了本发明实施例以便提供一种克服上述问题或者至少部分地解决上述问题的一种物理资源块利用率门限生成方法、一种物理资源块利用率门限生成装置、一种电子设备以及一…	本发明实施例提供了一种物理资源块利用率门限生成方法、装置、电子设备及可读介质，所述方法包括：获取每个基站的历史负荷投诉工单以及负荷指标的历史数据，根据历史负荷投诉工单和负荷指标的历史数据，分别确定基站各个负荷指标的系数权重，并采用当前时段的上一个时段的负荷指标数据进行线性回归，获得负荷指标线性回归结果，以及确定当前时段的场景变量值，使得可以针对任一基站，采用基站各个负荷指标的系数权重、各个负荷指标线性回归结果以及场景变量值，生成每个基站当前时段的物理资源块利用率门限，从而对高负荷小区进行预警。该方法采用用户感知相关的负荷指标针对性地评估每个基站的动态高负荷门限，实现一站一案的动态门限设计。	CN202211707639.4
分布式存储集群资源能耗优化方法及其装置、电子设备	中国电信股份有限公司	技术领域 [0001]本发明涉及新兴信息技术领域，具体而言，涉及一种分布式存储集群资源能耗优化方法及其装置、电子设备。 背景技术 [0002]当前，云化部署是未来元宇宙技术发展背景下的重要技术基础与发展趋势。云计算系统的运行基础是大规模的遍布全国各地的大型数据中心与网络基础设施。随着业务系统上云的开展，云计算平台上承载的业务应用系统数量越来越多，种类越来越多样。分布式存储中保存的业务数据种类与构成越来越复杂。每年大规模的数据中心为存储海量的业务数据，能源消耗巨大，作为数据传输通路基础设施的网络资源的需求也较高。 [0003]在分布式存储集群层面，优化业务系统底层数据存储灾备配置，进而尽可能的节约存储空间、资源能源消耗，减轻异地灾备同步等操作对网络的资源占用具有重要意义。因此，亟需一种分布式存储集群资源能耗优化方法，以优化资源与能耗，达到节能、提高资源利用率、节约网络资源的作用。 [000…	本发明公开了一种分布式存储集群资源能耗优化方法及其装置、电子设备，其中，该资源能耗优化方法包括：采集业务应用系统的业务状态信息，基于业务状态信息，判断业务应用系统的活跃度等级，接收业务应用系统的预设权重值，并基于活跃度等级以及预设权重值确定业务应用系统的存储备份等级，基于与存储备份等级对应的存储备份策略，调整与业务应用系统对应的分布式存储集群的存储状态。本发明解决了相关技术中无法合理配置不同业务应用系统对应的分布式存储集群的存储状态，导致资源利用率较低，能源消耗较大的技术问题。	CN202211686103.9
基于SIM卡的消息推送方法、装置、设备及存储介质	中国电信股份有限公司	技术领域 [0001]本申请实施例涉及通信技术领域，具体而言，涉及一种基于SIM卡的消息推送方法、装置、设备及存储介质。 背景技术 [0002]必达消息就是必须送达到目标设备的消息，必达消息一般用于向人民群众推送重大灾情的预警信息，保证人民的生命财产安全。现有的信息通知方案，是通过短信推送信息或者通过第三方应用推送信息。 [0003]现有技术中，短信发送的消息存在容易被海量信息淹没，无法得知用户是否看到该信息的情况，第三方应用推送消息时容易受限于用户对系统的设置，用户不易点开应用等风险，同样无法保证用户看到该信息。 发明内容 [0004]本申请实施例提供一种基于SIM卡的消息推送方法、装置、设备及存储介质，旨在提升必达消息的推送效果。 [0005]本申请实施例第一方面提供一种基于SIM卡的消息推送方法，所述方法包括： [0006]接收SIM卡管理平台发送的指令数据； [0007]对所述指…	本申请实施例涉及本通信技术领域，具体而言一种基于SIM卡的消息推送方法、装置、设备及存储介质，旨在提升必达消息的推送效果。所述方法包括：接收SIM卡管理平台发送的指令数据；对所述指令数据进行解析，得到待推送消息；将所述待推送消息以持续弹窗的方式显示在所述移动终端的主界面中；响应于用户对所述待推送消息对应的弹窗的点击操作，停止对所述待推送消息的弹窗显示。	CN202211684899.4
卫星终端通信方法、装置、非易失性存储介质及电子设备	中国电信股份有限公司卫星通信分公司 | 孟庆晓 | 张广胜	技术领域 [0001]本申请涉及通信领域，具体而言，涉及一种卫星终端通信方法、装置、非易失性存储介质及电子设备。 背景技术 [0002]在相关技术中所提供的卫星通信系统中，广播信息、无线资源连接建立过程均为透明数据传输，不仅使终端数据存在安全风险，而且可能导致非法终端接入卫星通信系统中，挤占通信资源。 [0003]针对上述的问题，目前尚未提出有效的解决方案。 发明内容 [0004]本申请实施例提供了一种卫星终端通信方法、装置、非易失性存储介质及电子设备，以至少解决由于相关技术中的卫星通信系统的广播信息和无线资源连接建立过程均为透明数据传输造成的非法终端设备接入卫星系统中挤占通信资源的技术问题。 [0005]根据本申请实施例的一个方面，提供了一种卫星终端通信方法，包括：通过目标广播信道获取目标卫星系统的接入信道配置信息，并在获取接入信道配置信息后，生成接入申请信息；使用用户密钥和第一设备标…	本申请公开了一种卫星终端通信方法、装置、非易失性存储介质及电子设备。其中，该方法包括：通过目标广播信道获取目标卫星系统的接入信道配置信息，并在获取接入信道配置信息后，生成接入申请信息；使用用户密钥和第一设备标识码加密接入申请信息，并将加密后的接入申请信息通过随机接入信道发送至目标卫星系统；接收目标卫星系统在接收到接入申请信息后反馈的第一接入许可信息密文；在接收到第一接入许可信息密文后，依据第一接入许可信息密文接入目标卫星系统中。本申请解决了由于相关技术中的卫星通信系统的广播信息和无线资源连接建立过程均为透明数据传输造成的非法终端设备接入卫星系统中挤占通信资源的技术问题。	CN202211686663.4
通信方法及装置、通信系统、存储介质及电子装置	中国电信股份有限公司卫星通信分公司	技术领域 [0001]本申请涉及通信技术领域，具体而言，涉及一种通信方法及装置、通信系统、存储介质及电子装置。 背景技术 [0002]随着通信技术的发展，各类通信业务应时而生，天通业务就是其中之一。天通业务通过利用卫星资源进行通信，能够实现通信网络全面覆盖，为应急、水利、消防、林业、地质、政务、公安、海洋、渔业等行业提供了通信保障服务。并且，利用卫星资源传递短信信息能够更加可靠稳定地实现短信信息传递。因此，天通卫星对于传递短信信息显的尤为重要。 [0003]目前，由于卫星体制设置，卫星资源有限，导致用户发送短信时占用卫星资源较大，网络利用效率低下。 [0004]针对上述的问题，目前尚未提出有效的解决方案。 发明内容 [0005]本申请实施例提供了一种通信方法及装置、通信系统、存储介质及电子装置，以至少解决由于卫星体制设置，卫星资源有限，导致用户发送短信时占用卫星资源较大，网络利用效率低下…	本申请公开了一种通信方法及装置、通信系统、存储介质及电子装置，涉及通信技术领域。该方法包括：接收第一终端发送的第一信息；基于第一协议格式解析第一信息，得到第二终端的第一国际移动用户识别码和号段，并对第一信息进行协议格式转换，得到第二信息；基于第一国际移动用户识别码和号段确定第二终端的终端类型；响应于终端类型为不支持目标业务的终端，经由第二终端对应的归属地短信网关和归属地短信中心将第二信息转发至第二终端。本申请解决了由于卫星体制设置，卫星资源有限，导致用户发送短信时占用卫星资源较大，网络利用效率低下的技术问题。	CN202211686124.0
视频处理方法、装置及网络设备	中国电信股份有限公司	技术领域 [0001]本发明涉及互联网技术领域，尤其涉及一种视频处理方法、装置及网络设备。 背景技术 [0002]目前业界通用的视频防盗链技术，在视频播放前，视频APP端基于客户端多址接入信道(Multiple&nbsp;Access&nbsp;Channel，MAC)/互联网协议(Internet&nbsp;Protocol，IP)地址和时间戳进行防盗链可逆加密，生成防盗链加密串，附带播放链接中传送至视频服务端内容分发网络(Content&nbsp;Delivery&nbsp;Network，CDN)，视频服务端CDN进行防盗链解密鉴权，一旦跨终端使用，防盗链加密串立即失效无法播放视频，达到了保护的版权的目的，但同时也限制了防盗链加密串不能跨终端使用，不能支撑灵活的视频分享。并且，用户只能整片分享，如果分享多个好友，导致分享成本较高。 发明内容 [0003]本发明实施例提供一种视频处理…	本发明实施例提供了一种视频处理方法、装置及网络设备，该方法包括：确定目标内容信息以及目标对象信息，所述目标内容信息包括待分享的目标内容，所述目标内容为第一视频中的至少一部分片段，所述目标对象信息包括目标对象以及所述目标对象的联系方式，所述目标对象为接收所述目标内容的至少一个被分享者；根据所述目标内容信息以及所述目标对象信息，对所述目标内容进行加密处理，得到所述目标内容的分享数据；通过所述目标对象的联系方式，将所述分享数据发送至所述目标对象。上述方案，能够解决现有技术中用户整片分享导致分享成本较高，且防盗链加密串不能跨终端使用的问题。	CN202211686026.7
微服务容器快速编译运行方法、装置、系统及电子设备	中国电信股份有限公司	技术领域 [0001]本公开涉及云计算技术领域，尤其涉及一种微服务容器快速编译运行方法、装置、系统、电子设备及存储介质。 背景技术 [0002]微服务应用通常采用容器方式部署运行，在应用构建时间将应用的目标代码包和所依赖的系统库和组件库一起打包构建成应用容器镜像，部署到容器环境中运行。 [0003]每个微服务应用容器在启动时都要从镜像文件中解压和加载所需的基础类库和应用目标代码，这些类库和目标代码需要在多个容器中重复加载，解压和加载时间长，内存开销较大。 [0004]基于此，如何提升微服务容器启动速度，节省服务代码加载的内存开销成为了亟需解决的技术问题。 [0005]需要说明的是，在上述背景技术部分公开的信息仅用于加强对本公开的背景的理解，因此可以包括不构成对本领域普通技术人员已知的现有技术的信息。 发明内容 [0006]本公开提供一种微服务容器快速编译运行方法、装置、系统、电子设备及存…	本公开提供了一种微服务容器快速编译运行方法、装置、系统、电子设备及存储介质，涉及云计算技术领域。其中，方法包括：汇总各个目标主机上报的服务函数增量计数，当目标服务函数的调用计数大于预设的热点阈值时，根据目标服务函数的语言版本和平台版本从公共即时编译器列表中选择对应的即时编译器执行目标服务函数的即时编译，得到所述目标服务函数的目标编译结果；将目标服务函数的目标编译结果上传至目标代码共享库中。本公开可提升目标主机上微服务容器的启动速度，降低服务代码加载的内存开销，并且减少服务代码即时编译的CPU开销。	CN202211679842.5
告警定位方法及装置、计算机可读存储介质和电子设备	中国电信股份有限公司	技术领域 [0001]本公开涉及通信技术领域，更具体地，涉及一种告警定位方法、告警定位装置、计算机可读存储介质和电子设备。 背景技术 [0002]随着通信技术领域的快速发展，无线网系统复杂，网络重构和业务的多样性导致运维复杂度提升，而多网并存情况下的业务形态、网络制式和层级关联变得异常复杂难以管理，给网络运维带来诸多挑战。 [0003]相关技术中，在N张网络的叠加情况下，一个网元故障则可能引发N条告警，在网络告警监控、分析和处理中存在依赖人工干预、大量冗余告警难以准确定位，进而导致大量重复派单，一定程度导致故障处理耗时费力、效率低，且准确率低。 [0004]因此，有必要提供一种新的告警定位方法，以克服上述问题。 [0005]需要说明的是，在上述背景技术部分发明的信息仅用于加强对本公开的背景的理解，因此可以包括不构成对本领域普通技术人员已知的现有技术的信息。 发明内容 [0006]本公开的…	本公开涉及通信技术领域，涉及告警定位方法及装置、计算机可读存储介质和电子设备。告警定位方法包括：根据告警事件对应的告警特征项构建所述告警事件的特征向量，并根据各所述告警事件的特征向量确定所述告警事件两两之间的相关性；以所述告警事件两两之间的相关性为干扰因子，采用预设的频繁项挖掘模型对各所述告警事件进行频繁项挖掘，得到目标频繁项集，所述目标频繁项集中的每一频繁项包括主告警事件和对应的从告警事件；基于所述目标频繁项集中各所述主告警事件和对应的从告警事件确定告警事件关联关系，以基于所述告警事件关联关系确定目标告警事件。本公开能提高告警处理的效率和准确性。	CN202211678703.0
基层数据管理方法及装置	中国电信股份有限公司	技术领域 [0001]本申请涉及数据处理技术领域，具体而言，涉及一种基层数据管理方法及装置。 背景技术 [0002]基层数据采集是政府基层数据治理体系中不可或缺的重要部分，其发展关系着数字政府、智慧城市、智慧乡村建设的进程，近年来，为履行好公共服务和社会管理职能，越来越多的政府部门需要采集基层信息。但大量的采集信息需要通过基层工作人员手动录入、垂直上报的方式进行采集，其会造成数据采集各自分散，数据格式不统一，数据类型无标准，重复采集等问题，既给基层增加负担，造成人力财力浪费，又存在多头报送、重复报送、数据质量不高、采集效率较低等问题，影响政府社会治理水平。 [0003]针对上述的问题，目前尚未提出有效的解决方案。 发明内容 [0004]本申请实施例提供了一种基层数据管理方法及装置，以至少解决相关技术中采集政务基层数据的效率较低，且数据质量较差的技术问题。 [0005]根据本申请实施例的一…	本申请公开了一种基层数据管理方法及装置。该方法包括：获取多个数据源的多组第一基层数据；对于每组第一基层数据，依据第一基层数据中的第一表头和第一字段名称确定第一基层数据对应的业务类型；依据多组第一基层数据中的多个第一字段名称确定每个第一字段名称的标准化字段名称；确定待填报的目标基层数据的目标业务类型、目标表头和各个目标采集项的目标字段名称；从与目标业务类型对应的多组第一基层数据中确定第一表头与目标表头的相似度最高的目标第一基层数据，并依据目标第一基层数据中的第一取值确定目标基层数据中的各个目标采集项的目标取值进行填报。本申请解决了相关技术中采集政务基层数据的效率较低，且数据质量较差的技术问题。	CN202211675961.3
用户轨迹追踪预测方法、装置、电子设备及存储介质	中国电信股份有限公司	背景技术 [0002]目前，移动便携设备的广泛普及、无线通信技术和全球定位技术的飞速发展，使得人们已经能够以相对低廉的代价获得大量用户实时的位置数据，各种基于位置的信息服务也越来越受到从业者的关注，用户轨迹预测技术也成为其中最受关注的热点问题之一。 [0003]现有技术中，在对有限空间内的用户进行轨迹预测的场景下，通常需要从有限空间内的监控摄像中对用户的行为进行分析和预判，但有限空间内的监控可能存在死角，且监控的识别效果与环境的复杂程度成反比，因而，现有对用户的轨迹预测方式受到环境的影响，轨迹预测结果的准确度往往不能满足实际需求。 [0004]基于此，如何提高用户轨迹预测的准确度成为了亟需解决的技术问题。 [0005]需要说明的是，在上述背景技术部分公开的信息仅用于加强对本公开的背景的理解，因此可以包括不构成对本领域普通技术人员已知的现有技术的信息。 发明内容 [0006]本公开提供一种…	本公开提供了一种用户轨迹追踪预测方法、装置、电子设备及存储介质，涉及物联网技术领域。其中，方法包括：获取目标区域空间内用户通过RFID标签上报的行为监测数据，行为监测数据包含第一时刻之前的多个时刻信息，以及对应第一时刻之前用户的位置信息；将行为监测数据作为块数据存储至区块链网络；将区块链网络中的行为监测数据输入至已训练好的轨迹预测模型中，输出得到目标区域空间内用户在第二时刻下的预测位置信息，已训练好的轨迹预测模型为基于图神经网络的位置预测模型，第二时刻为第一时刻的下一个邻近时刻。本公开利用RFID电子标签获取精度较高的行为监测数据，再基于图神经网络和时间点过程，有效提高了用户轨迹预测的精确度。	CN202211678670.X
微表情识别方法、装置、微表情识别模型的训练方法	中国电信股份有限公司	技术领域 [0001]本申请属于人工智能领域，具体而言，涉及一种微表情识别方法、装置、微表情识别模型的训练方法、电子设备及存储介质。 背景技术 [0002]微表情由于持续时间段，肌肉起伏低，对自动识别技术提出了巨大的挑战。传统微表情识别方法一般基于手工特征，如局部二值模式、光流直方图、梯度直方图等，以此实现微表情分析，但是这些方法过分依赖先验知识，且提取的信息大多浮于表面，缺乏表征微表情的抽象特征。 [0003]近年来，基于卷积神经网络的方法得到普及，并被应用于自动识别人脸微表情，但是这类方法需要海量数据来训练模型，而微表情数据往往数量相对较少，导致无法精准识别微表情，此外，卷积神经网络的全局建模能力较弱，无法根据全局面部肌肉运动来感知微表情变化。 发明内容 [0004]为解决上述技术问题，本申请的实施例提供了一种微表情识别方法、装置、微表情识别模型的训练方法、电子设备、计算机可读存储介…	本申请提供一种微表情识别方法、装置、微表情识别模型的训练方法、电子设备及存储介质，该微表情识别方法包括：获取待识别图像的多个图像块；基于多头自注意力机制，分别提取所述多个图像块的自注意力特征，得到所述多个图像块的特征图；基于双通道分别学习所述特征图的注意力权重，以对所述特征图进行调整，得到目标特征图；基于所述目标特征图进行所述待识别图像的微表情识别。本申请实施例的技术方案可实现微表情的精准识别。	CN202211681160.8
无线传感器网络覆盖设计方法、装置	中国电信股份有限公司	技术领域 [0001]本申请属于无线通信中无线网络覆盖优化技术领域，具体而言，涉及一种无线传感器网络覆盖设计方法、装置、电子设备及存储介质。 背景技术 [0002]无线传感器网络是由多个节点、互联互通组建数据传输网络，因具有低功耗、多功能和便捷组网等优势，在交通物流、森林防护、农业和环境探测等领域得到了广泛应用。在实际应用中，多采用人工随机的方式进行节点部署，大多依靠个人经验，但随着网络中传感器节点数量的不断增加，节点冗余和人工工作量繁杂，因此需要对传感器节点进行自适应智能部署，如何提升传感器节点覆盖率，降低成本投入成为目前急需解决的问题。 [0003]由于传统算法在提升无线传感器网络节点覆盖率问题上，容易陷入局部最优，近些年以来，研究人员通过观察并模拟自然界生物的捕食行为或物理现象，提出了众多的启发式优化算法，樽海鞘群群算法(Salp&nbsp;Swarm&nbsp;Algorithm…	本申请提供一种无线传感器网络覆盖设计方法、装置、电子设备及存储介质，该无线传感器网络覆盖设计方法包括：基于多个种群中各种群的适应度值选择食物源位置；其中，各种群中包括多个网络节点；基于食物源位置，在多个种群中更新种群集合中各种群的位置；其中，种群集合为多个种群中至少一个种群所构成的集合；基于更新位置后的多个种群中各种群的适应度值，更新食物源位置；根据模拟退火更新食物源位置以及各种群的适应度值，以基于更新后的食物源位置更新种群集合中各种群的位置，得到多个种群中各种群的目标位置和目标适应度值。本申请实施例的技术方案可提高无线传感器网络覆盖效果。	CN202211681115.2
节点调度方法、装置、设备及介质	中国电信股份有限公司	背景技术 [0002]云化环境下，基于云原生的网络可以具有对应于不同网络模式的多种CNI组件。比如，基于VPC路由的网络模式、基于ENI多辅助IP的网络模式、基于多辅助网卡的网络模式等。 [0003]由于不同网络模式的容器网络组件(Conteinre&nbsp;Network&nbsp;Interface，CNI)具有不同的优缺点。因此，在部分场景中需要一个容器集群能够兼容支持多种网络模式的CNI组件。 [0004]然而，现阶段缺少一种能够使得单一容器集群兼容支持多种网络模式的CNI组件的技术方案。 [0005]需要说明的是，在上述背景技术部分公开的信息仅用于加强对本申请的背景的理解，因此可以包括不构成对本领域普通技术人员已知的现有技术的信息。 发明内容 [0006]本申请提供一种节点调度方法、装置、设备及介质，至少在一定程度上克服无法实现单一容器集群兼容支持多种网络模式的CNI组件的问…	本申请提供了一种节点调度方法、装置、设备及介质，涉及云计算网络技术领域。该方法包括：接收待部署CNI组件的部署请求；响应于所述部署请求，在容器集群中选择节点标签包括第一节点标签的多个候选节点，所述第一节点标签表示节点支持所述待部署CNI组件的网络模式；在所述多个候选节点中确定目标部署节点；将所述待部署CNI组件对应的待部署Pod，部署至所述目标部署节点。根据本申请实施例，能够实现单一容器集群兼容支持多种网络模式的CNI组件。	CN202211677950.9
数据访问方法、装置、设备及存储介质	中国电信股份有限公司	技术领域 [0001]本申请涉及数据访问技术领域，具体涉及一种数据访问方法及装置、电子设备、计算机可读存储介质、以及计算机程序产品。 背景技术 [0002]随着互联网的快速发展，网络信息安全成为了用户以及应用程序供应商十分关系的问题，很多不法分子利用不正当的技术手段获取用户信息，实施电信诈骗，用户个人权益受损的情况时有发生。网络信息安全问题刻不容缓，在当前的技术条件和用户的使用环境下，身份认证成为网络信息安全的第一道防火墙。 [0003]目前，网络安全动态认证大多数是通过运营商的短信验证码，通过短信验证码与应用平台设定的用户密码组成双因素用户身份确认。随着网络技术的发展和用户对信息安全性的提高，传统的短信业务已无法满足信息安全的需求，造成用户的数据访问过程存在大量的安全隐患。 发明内容 [0004]为解决上述技术问题，本申请的实施例提供了一种数据访问方法及装置、电子设备、计算机可读存储介…	本申请的实施例揭示了一种数据访问方法、装置、设备及存储介质，该方法应用于认证服务器，包括：接收企业服务器通过5G传输通道发送的认证请求；其中，认证请求是企业服务器基于终端发送的数据访问请求所生成的；基于认证请求对应的会话数据加密生成认证通知信息；通过5G传输通道向终端发送认证通知信息；对接收到的认证数据进行解密，并根据解密结果确定终端的认证结果；通过5G传输通道向企业服务器发送终端的认证结果，以使企业服务器在终端的认证结果表征认证通过后向终端返回与数据访问请求相匹配的数据。通过在5G消息通道对认证信息进行加密，使得在通信层面完成访问安全的认证，提高了数据访问过程中的安全性，降低了数据泄露的风险。	CN202211681158.0
无线设备资产的管理方法、装置、设备及介质	中国电信股份有限公司	背景技术 [0002]移动通信网络从第二代移动通信技术(2th&nbsp;Generation&nbsp;Mobile&nbsp;CommunicationTechnology，2G)时代开始到现在的第五代移动通信技术(5th&nbsp;Generation&nbsp;MobileCommunication&nbsp;Technology，5G)，无论是在2G时代还是在5G时代均需要依靠数量庞大的无线基站设备以及无线通信设备完成搭建。因此，如何妥善管理诸如无线基站设备和无线通信站点等无线设备资产是移动通信网络工作的重点和难点。 [0003]在一种相关技术中，往往采用人工填报表格、人工回填系统记录的方法来进行管理。然而，该方法仅能对无线设备资产进行粗略管理。 [0004]因此，如何对无线设备资产进行精细化管理，成为了亟待解决的技术问题。 [0005]需要说明的是，在上述背景技术部分公开的信…	本申请提供了一种无线设备资产的管理方法、装置、设备及介质，涉及通信技术领域。该方法包括：获取多个无线基站设备的定位信息，以及获取多个无线通信站点的站址位置信息；基于多个无线基站设备的定位信息以及多个无线通信站点的站址位置信息，建立多组设备关联关系，其中，每组设备关联关系中包括一个无线基站设备以及与其关联的无线通信站点；在基于多组设备关联关系和预设错误判定条件，确定无线设备资产的登记信息存在错误的情况下，生成无线设备资产的错误信息。根据本申请实施例，能够实现对无线设备资产的精细化管理。	CN202211679828.5
作业运行预警方法、装置、介质及电子设备	中国电信股份有限公司	技术领域 [0001]本申请属于人工智能技术领域，具体涉及一种作业运行预警方法、作业运行预警装置、计算机可读介质、电子设备以及计算机程序产品。 背景技术 [0002]随着信息化时代不断地推进及提升，互联网行业的技术也在与时俱进，随之而来的各个领域的数据也会越来越多，对于海量数据处理的需求也与日剧增。 [0003]监测大数据平台的作业运行情况，针对各类作业的集群存储、节点运行情况、CPU、内存、虚拟资源、业务作业执行的占用情况及使用情况进行预测，预判故障，在出现故障前做好应对措施及保障，是提高平台稳定性的关键，也是数据治理工作的重要保障环节。因此，如何对大数据平台的作业运行情况进行准确预警是本领域亟待解决的问题。 发明内容 [0004]本申请提供一种作业运行预警方法、作业运行预警装置、计算机可读介质、电子设备以及计算机程序产品，目的在于对大数据作业平台的作业运行情况进行准确预警。 [000…	本申请属于人工智能技术领域，具体涉及一种作业运行预警方法、作业运行预警装置、计算机可读介质、电子设备以及计算机程序产品。该方法包括：对作业运行日志进行解析处理，得到与时间戳相关联的监控数据；按照具有不同窗口尺度的多个时间窗口对所述监控数据进行分组处理，得到对应于所述多个时间窗口的多组窗口数据；对所述多组窗口数据进行特征映射处理，得到对应于待预测时间窗口的预测数据；当超出阈值区间的所述预测数据的数量超过数量阈值时，根据所述预测数据触发作业运行异常的预警信息。本申请实施例可以对大数据作业平台的作业运行情况进行准确预警。	CN202211678021.X
数据查询方法、装置及电子设备	中国电信股份有限公司卫星通信分公司	技术领域 [0001]本发明涉及大数据领域，具体而言，涉及一种数据查询方法、装置及电子设备。 背景技术 [0002]搜素引擎是大数据技术的重要应用工具，其主要通过计算查询和文档之间的相似度得分来检索相关数据。由于用户通常只关注检索结果集中一定排名内的文档是否符合预期，且用户对检索速度与检索结果的误差有着较高的要求，因此，减小搜索引擎的查询响应时间、提高系统吞吐量及搜索结果的相关度对于提升用户的体验十分重要。 [0003]现有技术中，Elastic-Search(简称ES)是基于Lucene(一种开源的全文检索引擎工具包)的开源的搜索引擎，通过REST&nbsp;API(也称RESTful&nbsp;API，一种遵循表述性状态转移架构规范的应用程序编程接口)以分布式方式对海量数据执行操作。然而，该搜索引擎系统存在的问题有： [0004](1)由于每个索引由一个或多个分片组成，分片可以分布在…	本发明公开了一种数据查询方法、装置及电子设备。其中，该方法包括：获取查询词，其中，查询词用于确定当前数据集中的待查询数据；基于查询词，在当前数据集对应的采样池中进行数据查询，得到采样查询结果，其中，采样查询结果包括采样池中与查询词匹配的至少一个目标采样文档；利用采样查询结果，从当前数据集对应的聚类结果中确定待查询主题数据段，其中，聚类结果包括多个数据分片，多个数据分片的每个数据分片包含至少一个主题数据段；基于查询词，在待查询主题数据段中进行数据查询，得到目标查询结果。本发明解决了相关技术提供的数据查询方法其资源消耗大、结果误差大、查询速度慢的技术问题。	CN202211676121.9
IP中继巡检方法及装置、存储介质及电子设备	中国电信股份有限公司	背景技术 [0002]随着通信行业的快速发展，设备厂商、类型繁杂难辨，为保证业务通畅，通信公司需要对全业务设备进行纳管，就本地网通信运营商而言，各设备故障依靠网管派单告警，每日的自动巡检计划无法囊括全设备全业务巡检，对于业务故障隐患无法做到及时发现、预防的效果。 [0003]现有技术中，采用端口状态判断故障的方式对设备进行巡检，无法判断设备内存不足导致的业务故障、CPU异常导致的信息转发失败、传输中断引起的中继中断等问题。 [0004]需要说明的是，在上述背景技术部分公开的信息仅用于加强对本公开的背景的理解，因此可以包括不构成对本领域普通技术人员已知的现有技术的信息。 发明内容 [0005]本公开提供一种IP中继巡检方法及装置、存储介质及电子设备，至少在一定程度上克服由于相关技术中无法判断中继中断的问题。 [0006]本公开的其他特性和优点将通过下面的详细描述变得显然，或部分地通过本公开…	本公开提供了一种IP中继巡检方法及装置、存储介质及电子设备，涉及通信技术领域。该方法包括，获取第一邻居路由表；根据预设巡检时间，获取第二邻居路由表；根据所述第一邻居路由表的条目数与所述第二邻居路由表的条目数进行对比；当所述第二邻居路由表的条目数大于所述第一邻居路由表的条目数，将所述第二邻居路由表替换所述第一邻居路由表存入数据库，确定IP中继正常信息。本公开能够快速判断中继中断的问题。	CN202211677790.8
一种越线检测的方法、装置、电子设备以及存储介质	中国电信股份有限公司	技术领域 [0001]本发明涉及数据处理技术领域，特别是涉及一种越线检测的方法、装置、电子设备以及存储介质。 背景技术 [0002]在生产生活中，人员禁止靠近或出入的禁区是非常常见的，如河边、工地、机房、金库等重点区域。这类区域通常都具有人身、财物、信息等安全风险，一旦出现非法人员入侵，可能会导致高空坠落、溺水、盗窃、数据丢失等各类事故，在某些关键地方甚至会造成不可挽回的损失。 [0003]针对禁区通常需要设置人员越线检测方法，越线检测方法中越线算法应用的河道、工地等场景一般都是重要或者高危的场景，误报、漏报一般都会带来严重的后果。误报会导致工作人员大量处理无效告警事件，大大浪费人力，久而忽视或者无视告警事件，算法形同虚设，真的出现问题反而无法及时处置。漏报的存在会使得真实事件无法被发现，轻则产生财产损失，重则造成人员伤亡，所以寻找一种可以降低误报和漏报的人员越线检测方法是非常有必要的。…	本发明实施例提供了一种越线检测的方法、装置、电子设备以及存储介质，该方法包括：从针对目标越线区进行目标对象越线检测的多个摄像机中确定第一摄像机和第二摄像机；在第一摄像机和第二摄像机构成的三维空间中，确定目标越线区构成的三维坐标组；获取第一摄像机采集的第一视频流和第二摄像机采集的第二视频流；根据第一视频流、第二视频流以及三维坐标组，判断目标对象在三维空间中是否落入目标越线区；当判定目标对象在三维空间中落入目标越线区时，确定目标对象越线。通过本发明实施例，实现了在两个摄像机的构建三维空间中进行越线检测，提高了越线检测的准确性，降低误报率、漏报率。	CN202211676336.0
基于区块链的数据检测方法及装置、电子设备、存储介质	中国电信股份有限公司	技术领域 [0001]本申请涉及区块链和人工智能技术领域，具体而言，涉及一种基于区块链的数据检测方法及装置、电子设备、计算机可读存储介质。 背景技术 [0002]随着社会组成要素的逐步增加，对于违禁品的检测也越来越受到重视，且随着技术的发展，使得针对违禁品的检测也越来越成熟，在违禁品检测业务中，由于检测设备多样，检测场景复杂，针对违禁品的检测结果的抄录、存储等，需要耗费较大的人力、物力，同时各个地域中，针对违禁品的检测数据相互隔离，无法有效利用各个地域的检测数据。 发明内容 [0003]为解决上述技术问题，本申请的实施例提供了一种基于区块链的数据检测方法及装置、电子设备、计算机可读存储介质，旨在解决针对违禁品检测过程中所产生的检测数据的抄录、存储困难，以及各个地域的检测数据无法相互利用的技术问题。 [0004]本申请的其他特性和优点将通过下面的详细描述变得显然，或部分地通过本申请的实践而…	本申请涉及区块链和人工智能领域，公开了一种基于区块链的数据检测方法及装置、电子设备、存储介质，该方法包括：基于射频识别技术获取检测方针对违禁品的检测数据，并获取检测方和被检测方的属性信息；将检测数据和属性信息进行关联得到检测目标数据，并将检测目标数据存储至当前地域对应的区块链网络中；获取其他地域对应的区块链网络中的针对违禁品的已存储数据；根据已存储数据和检测目标数据对违禁品进行分析，得到违禁品情报数据。本申请实施例的技术方案能够减少对检测数据进行抄录、传输和验证的成本，同时利用区块链网络对检测目标数据进行实时上链存证，保证了违禁品检测的检测目标数据的真实性和可追溯性。	CN202211681257.9
数据的传输方法及装置、非易失性存储介质、电子设备	中国电信股份有限公司卫星通信分公司	技术领域 [0001]本申请涉及通信技术领域，具体而言，涉及一种数据的传输方法及装置、非易失性存储介质、电子设备。 背景技术 [0002]低轨道卫星通常运行高度在距离地面1000-3500km距离，且相对地球角速度较大，故在用户终端的单个服务周期在30分钟左右，且相对于多个卫星地面站设施(临近地面站距离在2000-3000km)，均存在着频繁切换需求。对于如何寻址到最优地面站，存在着算法需求。 [0003]针对上述的问题，目前尚未提出有效的解决方案。 发明内容 [0004]本申请实施例提供了一种数据的传输方法及装置、非易失性存储介质、电子设备，以至少解决由于现有技术无法寻址到低轨道卫星对应的最优地面站造成的无法对地面站的通信资源进行合理分配的技术问题。 [0005]根据本申请实施例的一个方面，提供了一种数据的传输方法，包括：根据目标设备的通信需求信息，匹配基点信息图中的目标基点，其中，基…	本申请公开了一种数据的传输方法及装置、非易失性存储介质、电子设备。其中，该方法包括：根据目标设备的通信需求信息，匹配基点信息图中的目标基点，其中，基点信息图用于标记卫星通信图中与目标设备进行通信传输的基点，基点信息图至少包括：基点的业务范围和基本信息；根据目标基点对应的信息存储网元，建立目标基点与目标设备之间的通信通道；通过通信通道，将待传输数据从目标基点发送至目标设备。本申请解决了由于现有技术无法寻址到低轨道卫星对应的最优地面站造成的无法对地面站的通信资源进行合理分配的技术问题。	CN202211675955.8
一种网络划分方法、装置、电子设备和存储介质	中国电信股份有限公司	技术领域 [0001]本发明涉及计算机技术领域，特别是涉及一种网络划分方法、一种网络划分装置、一种电子设备和一种计算机可读存储介质。 背景技术 [0002]虚拟局域网(Virtual&nbsp;Local&nbsp;Area&nbsp;Network，VLAN)是一组逻辑上的设备和用户，这些设备和用户并不受物理位置的限制，可以根据功能、部门及应用等因素将它们组织起来，相互之间的通信就好像它们在同一个网段中一样，由此得名虚拟局域网。 [0003]EasyMesh又称Multi-AP&nbsp;Specification,是Wi-Fi联盟制定的一个mesh统一标准。只要支持EasyMesh，不同品牌的路由器也能Mesh组网。EasyMesh认证即基于Multi-AP标准，Multi-AP网络由两种类型的逻辑实体组成：一个Multi-AP控制器(Multi-AP&nbsp;Controller…	本发明实施例提供了一种网络划分方法、装置、电子设备和存储介质，包括：获取在网络中构建虚拟局域网的构建策略信息；根据所述构建策略信息生成对应的EasyMesh协议报文信息；将所述EasyMesh协议报文信息传输到所述代理网关设备，以使所述代理网关设备根据所述EasyMesh协议报文信息进行网络配置；采用完成网络配置的所述代理网关设备构建对应的所述虚拟局域网。通过采用上述方法，通过EasyMesh将内网划分的策略通过主控网关设备分发到不同的组网设备(代理网关设备)中。主控网关设备作为网络的中枢和控制终端，下发关于构建虚拟局域网和设备网络通信相关的网络策略，形成网络中由主控网关设备协同控制组网设备的网络划分和网络设置分发能力。	CN202211682482.4
日志脱敏方法、装置、设备及介质	中国电信股份有限公司	背景技术 [0002]数据脱敏是一种重要的数据安全防护手段，数据脱敏是指对某些隐私数据进行处理，如数据的变形，实现隐私数据的可靠保护。 [0003]在相关技术中，常见的数据脱敏方法基本采用信息摘要算法(Message-DigestAlgorithm，MD5)，或者其他低碰撞高性能的哈希算法。然而，现有日志脱敏方式存在算法单一，部分算法需要非常复杂的计算，大量数据性能开销大、效率低的问题。尤其对于深度报文检测(Deep&nbsp;Packet&nbsp;Inspection，DPI)系统日志的应用中涉及敏感信息通常与用户相关，具有唯一性和关联性，现有数据脱敏方式无法实现零碰撞要求的问题。 [0004]需要说明的是，在上述背景技术部分公开的信息仅用于加强对本公开的背景的理解，因此可以包括不构成对本领域普通技术人员已知的现有技术的信息。 发明内容 [0005]本公开提供一种日志脱敏方法、装置、…	本公开提供了一种日志脱敏方法、装置、设备及介质，涉及网络安全技术领域。所述方法包括：提取待脱敏日志数据中的敏感信息字段；基于消息摘要算法MD5对敏感信息字段进行处理，得到敏感信息字段的MD5值；基于预设零碰撞哈希算法对所述敏感信息字段进行哈希计算，得到敏感信息字段的哈希值；对MD5值和哈希值进行脱敏处理，得到待脱敏日志数据的脱敏结果。本公开采用MD5算法结合零碰撞哈希算法，有效解决了待脱敏日志数据中敏感信息字段的日志脱敏处理，也达到了脱敏结果零碰撞的要求，既维护了数据安全，又保证了脱敏后数据的唯一性和关联性。	CN202211679764.9
一种单播流量卸载加速方法、装置、系统及设备和介质	中国电信股份有限公司	技术领域 [0001]本申请涉及通信技术领域，特别是涉及一种单播流量卸载加速方法、装置、系统及设备和介质。 背景技术 [0002]软终端(即IPTV软终端)是安装在智能电视机上的一种安卓APP应用，可以提供标准的IPTV点播、回看、直播、时移等业务。由于无法像机顶盒那样在智能电视机的Android底层工作，无法在智能电视机上实现公网、专网双跨，故软终端通常通过虚拟扩展局域网虚拟专用网(VxLan&nbsp;VPN，Virtual&nbsp;extensible&nbsp;Local&nbsp;area&nbsp;network&nbsp;Virtual&nbsp;PrivateNetwork)服务端接入网络协议电视(IPTV，Internet&nbsp;Protocol&nbsp;Television)平台所在的IPTV专网。 [0003]但与办公VPN不同，接入视频VPN的每个软终端的…	本申请提供了一种单播流量卸载加速方法、装置、系统及设备和介质，旨在实现高并发、大流量、低延时的视频VPN单播转发服务。所述方法应用于VxLan&nbsp;VPN服务端，包括：对各个软终端的单播通道分配不同的虚拟IP；根据所述各个单播通道各自分配到的虚拟IP，生成数据包的流表规则，所述数据包的流表规则指示了虚拟IP与数据包所携带内层信息之间的映射规则，所述内层信息至少包括：软终端的私有IP或专网IP；将所述数据包的流表规则下发至智能网卡，以使所述智能网卡确定接收到的数据包所映射的虚拟IP，并根据所述虚拟IP对所述数据包进行卸载加速处理。	CN202211681053.5
一种排水预测结果生成方法、装置、电子设备及存储介质	中国电信股份有限公司	技术领域 [0001]本发明涉及排水预测结果生成技术领域，特别是涉及一种排水预测结果生成方法、一种排水预测结果生成装置、一种电子设备以及一种计算机可读存储介质。 背景技术 [0002]洪水具有全球性、多发性的特点，水情监测与预警是长期以来防洪减灾的重要手段，是排水调度决策的重要依据，由于我国目前大部分城市的排水系统仍以人工控制水泵为主，而城市大规模防洪能力建设管理效率仍存在不足，并且由于城市的开发建设也会显著改变地表的微地形特征，进而对子汇水区的划分与地表径流特征产生重要影响，使基于水情监测与预警工作的排水调度决策更加复杂。 [0003]因此，如何排水调度决策成为了本领域技术人员需要克服的问题。 发明内容 [0004]本发明实施例是提供一种排水预测结果生成方法、装置、电子设备以及计算机可读存储介质，以解决如何进行排水预测的问题。 [0005]本发明实施例公开了一种排水预测结果生成方法，所…	本发明实施例提供了一种排水预测结果生成方法、装置、电子设备及存储介质，通过获取排水设计标准参数，并获取天气信息；通过排水设计标准参数和天气信息构建降雨强度计算公式；确定针对初始暴雨洪水管理模型SWMM的排水管网基础参数；通过排水管网基础参数基于降雨强度计算公式训练初始暴雨洪水管理模型SWMM，生成目标暴雨洪水管理模型SWMM；基于目标暴雨洪水管理模型SWMM生成排水预测结果，从而实现了提高排水预测结果的准确性，进而为排水调度决策提供了支持。	CN202211676328.6
光缆敷设路径的生成方法、装置、电子设备及存储介质	中国电信股份有限公司	技术领域 [0001]本发明涉及光缆数据处理技术领域，特别是涉及一种光缆敷设路径的生成方法、一种光缆敷设路径的生成装置、一种电子设备以及一种计算机可读存储介质。 背景技术 [0002]光缆(optical&nbsp;fiber&nbsp;cable)是一种通信线路，用于传输光信号，其主要由光导纤维、塑料保护套管预计塑料外皮构成，随着互联网的发展，光缆建设工程随之增加，使得光缆数量越多，光缆网络也越来越复杂。 [0003]一般而言，在进行光缆建设之前，往往需要由网络规划人员依据自身工作经验人工地规划光缆敷设路径，并且由于存量管线路由路径和管线路由内已敷设光缆信息的复杂性，使得网络规划人员采集到的光缆存量资料实时性低和有效性差，从而造成网络规划人员难以一次性规划出最佳敷设路径、人工规划光缆敷设路径的效率低下以及容易在施工过程中浪费光缆资源。 发明内容 [0004]本发明实施例是提供一种光缆敷…	本发明实施例提供了一种光缆敷设路径的生成方法、装置、电子设备及存储介质，所述方法包括：获取多个存量管线标识、光缆敷设起点以及光缆敷设终点，根据存量管线标识确定与光缆敷设起点对应的第一光缆敷设途径点和与光缆敷设终点对应的第二光缆敷设途径点，分别对各个第一光缆敷设途径点和各个第二光缆敷设途径点的管线路由信息进行信息比对，并根据比对结果生成目标光缆敷设路径，从而通过根据存量管线标识自动确定光缆敷设途径点，提高路径规划效率，同时比对不同光缆敷设途经点的管线路由信息，避免将不在同一管线路由的光缆敷设途经点用于规划目标光缆敷设路径，增加了目标光缆敷设路径的规划准确性和可行性。	CN202211676701.8
基于共享资源的任务调度方法及装置、电子设备	中国电信股份有限公司	技术领域 [0001]本发明涉及云计算技术领域，具体而言，涉及一种基于共享资源的任务调度方法及装置、电子设备。 背景技术 [0002]相关技术中，业内AI(人工智能)服务云较普遍采用的是独享GPU(图像处理器)卡的方案，例如，第一种，同一时刻在单张GPU卡上只加载1个AI算法的进程或服务；第二种，通过正统GPU虚拟化的方案和技术，将单卡GPU的算力资源切割成多个更小的固定GPU资源的算力单元，每个单元再去加载1个算法进程或服务。 [0003]但是这两种方式都存在弊端，无法极致地利用好GPU的算力资源。这是因为不管采用哪种模式，在每个AI算法加载的同时其进程或服务所绑定的GPU资源就已经以相互隔离的方式被固定住了，当每个GPU算力单元中所加载AI算法的业务量不大时，该单元中剩余的GPU算力资源将被闲置(无法被其他单元中的AI算法所使用)，从而造成算力成本的浪费。 [0004]第三种，单张G…	本发明公开了一种基于共享资源的任务调度方法及装置、电子设备，涉及云计算领域，其中，该任务调度方法包括：接收视图解析任务，其中，视图解析任务中携带有：任务类型、任务权重以及至少一帧图片；基于任务权重和图片数量，计算视图解析任务所需的资源消耗值；查询每块显存资源的已知资源消耗值，并累加已知资源消耗值和视图解析任务所需的资源消耗值，得到显存资源的资源消耗评估值；基于资源消耗评估值，将视图解析任务分配至目标显存资源中。本发明解决了相关技术中对于GPU资源分配是让每个算法进程占用一块资源，容易造成资源闲置，导致算力成本的浪费的技术问题。	CN202211676723.4
语音呼叫处理方法、装置、电子设备及存储介质	中国电信股份有限公司	技术领域 [0001]本申请涉及通信技术领域，特别是涉及一种语音呼叫处理方法、装置、电子设备及存储介质。 背景技术 [0002]VoLTE(Voice&nbsp;over&nbsp;Long&nbsp;Term&nbsp;Evolution，超语音长期演进)是基于IMS(IPMultimedia&nbsp;Subsystem，IP多媒体子系统)的语音业务，是一种IP数据传输技术。VoLTE无需2G/3G网，业务承载于4G网络上，可实现接通等待时间更短，以及更高质量、更自然的语音视频通话效果。 [0003]IMS本身提供了一套复杂和较为安全的认证、鉴权机制，但是随着恶意监听越来越普遍，VoLTE需要特殊的加密机制，以保证其通话的安全性。 [0004]现有技术中，当两个终端之间正进行通话时，如果其他终端对正在通话的其中一个终端进行语音呼叫，则当正在进行的通话为加密通话时，将会拒绝该其他终端的…	本申请实施例提供了一种语音呼叫处理方法、装置、电子设备及存储介质。其中，语音呼叫处理方法包括：第一终端在与第二终端正在进行第一通话的过程中，接收第三终端发起的呼叫请求；响应于呼叫请求，发起与第三终端的密钥协商，基于密钥协商结果确定呼叫请求的呼叫类型，并获取第一通话的通话类型；基于呼叫类型和通话类型，控制第一通话进入呼叫保持状态，并与第三终端建立第二通话。本申请实施例中，第一终端在接收到第三终端发起的呼叫请求后，无论第一通话的通话类型是哪种，第一终端均可以控制第一通话进入呼叫保持状态，并与第三终端建立第二通话，因此不局限于第一通话的通话类型即可实现第三终端的接入，适用性更强，能够提升用户体验。	CN202211676694.1
建筑防汛风险的处理方法、装置、电子设备及存储介质	中国电信股份有限公司	技术领域 [0001]本发明涉及风险预测技术领域，特别是涉及一种建筑防汛风险的处理方法、一种建筑防汛风险的处理装置、一种电子设备以及一种计算机可读存储介质。 背景技术 [0002]通信机楼是运营商有线和无线通信网络中一个非常重要的节点，在通信机楼中布放了各类通信设备。在突发暴雨或是台风季节，常伴随洪涝或内涝，导致通信机楼受汛，机楼周边通信中断。通信机楼受汛风险，目前运营商还没有具体可量化的、直观判断的风险预判方法，针对这种情况，急需研究出一套行之有效的通信机楼受汛风险预判方法，供决策者在突发灾害发生时，提前做出预判，预估风险等级，前置落实防汛物资准备、组织防汛队伍、调度电路等防汛应急工作，避免或减少因通信机楼受汛带来的各种损失。 发明内容 [0003]本发明实施例是提供一种建筑防汛风险的处理方法、装置、电子设备以及计算机可读存储介质，以解决或部分解决无法有效地对建筑的防汛风险进行预测的问…	本发明实施例提供了一种建筑防汛风险的处理方法、装置、电子设备及存储介质，所述方法通过以建筑周边的水文站、雨量站等采集到的监测数据和建筑自身的地理环境数据进行受汛风险预测，保证了预测结果的可靠性以及准确性，同时对未来时刻进行预测，并构建对应的风险预测曲线，方便对目标建筑在未来一定时间的受汛风险进行呈现，使得相应人员能够及时作出相应的防汛措施，保证目标建筑的安全性。	CN202211675421.5
一种故障分析方法、装置、设备和介质	中国电信股份有限公司	技术领域 [0001]本发明涉及网络技术与安全技术领域，特别涉及一种故障分析方法、装置、设备和介质。 背景技术 [0002]随着新型城域网建设和发展，网络特性与承载业务路径的随机性和随变性，对智能运维提出了更高的要求，在新型城域网中，基础网络中广泛的使用iFIT(in-situ&nbsp;FlowInformation&nbsp;Telemetry)高精度随流检测技术，通过直接测量业务报文得到网络的真实业务流量实时丢包率和纳秒级精度的时延等性能参数的检测技术，对真实业务流量开销仅有8字节，具有部署方便、精度高等优点。特别适合语音、视频类对网络服务质量要求高的业务运行状态监控和故障快速定位。 [0003]目前，iFIT可基于全局语音、视频类对网络服务质量要求高的业务运行状态监控和故障快速定位，但网络环境的变化，iFIT做出故障快速定位后缺乏一种可靠的算法对不同对象属性，不同业务属性进行量化…	本发明实施例提供了一种故障分析方法、装置、设备和介质，所述方法包括：获得多个特征指标的数据；根据每两个特征指标的数据，确定每两个特征指标之间的相关性；在检测到第一目标特征指标引发第一故障的情况下，根据与所述第一目标特征指标呈正相关的多个第二目标特征指标各自的数据，从所述多个第二目标特征指标中确定即将引发第二故障的第二目标特征指标；所述第一目标特征指标和所述第二特征指标分别为所述多个特征指标中的任一特征指标。本发明实施例中，克服在变化的网络环境中，iFIT做出故障快速定位后能够对不同业务属性进行量化回归溯源，准确预测即将发生的其余故障。	CN202211676376.5
一种宽带链路故障检测方法、系统、电子设备及可读存储介质	中国电信股份有限公司	技术领域 [0001]本发明涉及故障检测技术领域，特别是涉及一种宽带链路故障检测方法、系统、电子设备及可读存储介质。 背景技术 [0002]近年互联网产业飞速发展，固网家庭宽带业务以用户至上为理念，依托技术和服务的提升不断满足客户日益增加的高体验需求。随着网络市场的不断扩大，用户群体数量的快速增长，对网络服务质量的需要越来越高，给网络建设带来新的运维挑战。现有网络运维方法需要根据已发生问题进行排查，往往存在排障周期长、定位难度高、全局把控能力弱的问题。 发明内容 [0003]有鉴于此，本发明实施例提供一种宽带链路故障检测方法、系统、电子设备及可读存储介质，旨在提升宽带业务的安全性。 [0004]本发明实施例第一方面提供一种宽带链路故障检测方法，所述方法包括： [0005]采集宽带认证计费数据； [0006]对所述宽带认证计费数据进行解析，得到宽带链路中OLT设备的数据； [0007]将关…	本发明实施例提供一种宽带链路故障检测方法、系统、电子设备及可读存储介质。方法包括：采集宽带认证计费数据；对所述宽带认证计费数据进行解析，得到宽带链路中OLT设备的数据；将关联同一OLT设备的数据输入状态预估模型，获得所述同一OLT设备的预估状态，所述预估状态为：无故障或存在发生故障的风险，所述OLT设备状态预估模型以样本OLT设备的数据和对应的实际状态为训练样本，所述实际状态为无故障或存在发生故障的风险。旨在提升宽带业务的安全性。	CN202211675425.3
一种业务平台的认证方法、装置、电子设备和存储介质	中国电信股份有限公司	技术领域 [0001]本发明涉及认证的技术领域，特别是涉及一种业务平台的认证方法、装置、电子设备和存储介质。 背景技术 [0002]随着国内外各平台开放战略以及移动互联网的发展，基于用户在第三方平台上已有的账号和密码来快速完成己方应用的登录或注册功能应用已经十分地广泛了。其具备以下优势： [0003]1、快捷注册和登录：相比于输入账号密码注册和登录，第三方登录更加方便和安全，只要第一次绑定后，就可以实现扫码快速的登录甚至按键一键登录； [0004]2、降低业务逻辑成本：无需考虑注册时对用户名和密码的各种限制，以及昵称的重复性要求等。甚至对于部分应用来说，第三方登录完全可以满足自己的需要，无需再设计和开发一套自己的账号体系。 [0005]与此同时，第三方登录系统也存在以下风险点： [0006]针对目标网络应用程序而言，从第三方账号获取的数据构成了一种输入，而输入一般是需要进行过滤的，否则会…	本发明实施例提供了一种业务平台的认证方法、装置、电子设备和存储介质，该方法包括：SIM卡接收一安全认证平台下发的第一认证请求；判断第一认证请求中携带的密钥，和SIM卡中预置的密钥是否匹配；当第一认证请求中携带的密钥，和SIM卡中预置的密钥匹配时，向目标业务平台发送认证通过的认证结果；目标业务平台响应于认证通过的认证结果，对目标用户终端进行认证。通过本发明实施例，实现了基于安全认证平台实现对第三方应用系统安全接入，并基于SIM卡指令集的模式实现SIM卡、安全平台及认证信息安全交互，实现第三方业务平台的认证的管理，确保业务平台密钥的安全性及唯一性。	CN202211676313.X
一种网络规划优先级评定方法、装置、设备和介质	中国电信股份有限公司	技术领域 [0001]本发明涉及无线通信和终端技术领域，特别涉及一种网络规划优先级评定方法、装置、设备和介质。 背景技术 [0002]传统的移动网络规划优先级评定主要由网优工程师凭网规网优经验人工完成，其规划质量参差不齐，传统的移动网络规划优先级评定主要根据网络覆盖等经验判断、辅以少量市场投诉等外部信息来制定规划优先级，即基本上依靠纯人工干预决策，这样可能导致大量站点优先规划建设在低价值且难以解决网络覆盖及用户感知的区域，致使移动网络投资效益比下降，增加后续建设成本，同时难以针对性解决用户投诉及市场需求问题，影响用户感知提升及市场发展。 [0003]此外，传统的移动网络规划优先级评定方案实施周期比较长，且具有很大的不确定性，因此，基于人工决策的规划优先级难适应用户感知提升及市场发展需求，并且制定实施方案的工作量巨大。 发明内容 [0004]鉴于上述问题，本发明实施例提供了一种网络规划优先…	本发明实施例提供了一种网络规划优先级评定方法、装置、设备和介质，所述方法包括：采集特定区域内运营商BMO域大数据；基于所述运营商BMO域大数据计算特定区域内每个规划站址在各维度指标的评分；结合所述各维度指标评分，利用熵权法逐层确定每个规划站址在各维度指标的权重，计算特定区域范围内所有规划站址的优先级排序。在本发明实施例中，由于每个规划站址是考虑多个维度的不同指标来得到相应的优先级排序，与现有的基于人工评定规划优先级方案现相比，扩大了规划站址优先级评估的广度和深度，使得规划优先级与用户感知提升及市场发展需求相适应，提升了移动网规划质量。	CN202211676878.8
能力质量评估方法、装置、电子设备及存储介质	中国电信股份有限公司	技术领域 [0001]本申请涉及通信技术领域，特别是涉及一种能力质量评估方法、装置、电子设备及存储介质。 背景技术 [0002]随着企业内部数字转型深入，企业能力资产数量不断增加。 [0003]目前各团队的能力质量参差不齐，包括能力健康度、能力性能、能力安全等多维度质量指标，不同团队不同系统差异较大。缺乏针对这些多维度质量指标的统一评价标准，也无法通过建立评价机制来提升服务质量，从而影响应用系统稳定和用户体验。 发明内容 [0004]本申请实施例所要解决的技术问题是提供一种能力质量评估方法、装置、电子设备及存储介质，以通过建立能力质量综合评价体系，准确评估服务提供商的能力质量，促进能力质量的提升。 [0005]第一方面，本申请实施例提供了一种能力质量评估方法，所述方法包括： [0006]获取目标服务提供商的目标能力在预置维度下的能力指标数据； [0007]对所述能力指标数据进行数据一致化…	本申请实施例提供了一种能力质量评估方法、装置、电子设备及存储介质。所述方法包括：获取目标服务提供商的目标能力在预置维度下的能力指标数据；对所述能力指标数据进行数据一致化处理，得到标准能力指标数据；根据所述预置维度对应的维度权重和所述标准能力指标数据，确定所述目标能力在所述预置维度下的能力评分；根据所述能力评分和所述目标能力，确定所述目标服务提供商的能力质量。本申请实施例可以通过建立能力质量综合评价体系，准确评估服务提供商的能力质量，促进能力质量的提升。	CN202211676873.5
一种扩缩容方法、装置、电子设备和可读存储介质	中国电信股份有限公司	技术领域 [0001]本发明涉及计算机技术领域，特别是涉及一种扩缩容方法、一种扩缩容装置、一种电子设备和一种计算机可读存储介质。 背景技术 [0002]随着全社会数字化转型的深入推进，越来越多企业由传统架构转向分布式云架构，采用容器化技术部署应用，通过容器编排器(如Kubernetes)更加便捷地部署和管理容器化的应用。Kubernetes自带的Horizontal&nbsp;Pod&nbsp;Autoscaling(Pod水平自动伸缩，简称HPA)，可以实现整个集群在面临高负载高并发访问时能迅速扩展集群节点数来提升处理能力，保障平稳运行不影响用户体验，而在低负载时又能及时减少服务器资源投入，降低资源闲置率，是一套目前普遍采用的自动化资源扩缩容机制。其实现原理主要是通过监控分析集群当前负载情况(如CPU使用率、内存、QPS等度量指标)，与预先设定的阈值进行对比，计算出满足指标所需副本数量…	本发明实施例提供了一种扩缩容方法、装置、电子设备和存储介质，方法包括：确定容器应用运行的宿主机节点和容器，并获取在某个历史时刻宿主机节点中各性能指标的第一历史使用参数信息，容器中各性能指标的第二历史使用参数信息，以及容器应用中各业务指标的第三历史使用参数信息；对第一历史使用参数信息、第二历史使用参数信息和第三历史使用参数信息进行特征提取，获得对应的历史使用参数特征；将历史使用参数特征输入预先训练的GBDT模型中对未来关键指标的使用趋势进行预测，输出对应的预测结果；根据预测结果确定对宿主机节点和/或容器进行扩容或缩容处理。本方法支持按照时间策略、资源负载情况以及业务压力情况自动进行使用资源的弹性伸缩。	CN202211676705.6
数据传输方法、装置、电子设备及存储介质	中国电信股份有限公司	技术领域 [0001]本申请涉及通信技术领域，特别是涉及一种数据传输方法、装置、电子设备及存储介质。 背景技术 [0002]云计算(Cloud&nbsp;Computing)是分布式计算的一种，指的是通过网络“云”将巨大的数据计算处理程序分解成无数个小程序，然后，通过多部服务器组成的系统进行处理和分析这些小程序得到结果并返回给用户。云计算早期，简单地说，就是简单的分布式计算，从而解决任务分发，并进行计算结果的合并。 [0003]在分布式计算过程中，分布在网络“云”中的各服务器同各自的资源进行计算，计算结果针对各服务器来说均是其私有数据。但是，各服务器的计算结果需要进行合并，合并之后作为该分布式任务的最终结果，这就涉及多个私有数据的汇总。 [0004]现有技术中，在数据汇总过程中，各服务器将自身的计算结果进行密钥加密，然后将加密后的计算结果传输至汇总服务器，以便保证数据传输的安全性。但是，…	本申请实施例提供了一种数据传输方法、装置、电子设备及存储介质。其中，数据传输方法包括：第一节点针对每个第二节点，向第二节点发送信息获取请求，信息获取请求用于指示第二节点返回第二节点与第一节点的关联度和第二节点的安全值；接收第二节点返回的关联度和安全值，获取第一节点与第二节点的距离，基于关联度、安全值和距离，计算第一节点对第二节点的信任度；选取信任度最高的第二节点作为目标节点，基于目标节点确定目标传输链路，利用目标传输链路传输所述第一节点的待传输数据。本申请实施例中，基于信任度确定目标传输链路，该目标传输链路的安全程度更高，从而通过该目标传输链路进行数据传输，能够进一步提高数据传输的安全性。	CN202211676330.3
异常事件的处理方法、装置及电子设备	中国电信股份有限公司	技术领域 [0001]本申请涉及网络技术与安全领域，具体而言，涉及一种异常事件的处理方法、装置及电子设备。 背景技术 [0002]当前运营商对IP接入网业务瞬断进行预检预修的手段是通过采集网络设备、接入端口、互联中继在周期内的掉线次数判定IP接入网业务异常掉线。用户设备掉线次数与用户行为存在相关性，设置统一阈值将导致异常离线未发现或正常离线被误判。 [0003]对于离线原因，当前工程师通过查看设备告警并观测后定位掉线原因。IP接入网业务中断原因有停电、光缆断、线路整治、模块故障、流氓猫、设备故障等。在停电等场景下，工程师不用介入；但在一些场景下，IP接入网业务瞬断普遍存在发现时间长、原因定位时间长等问题。 [0004]针对上述的问题，目前尚未提出有效的解决方案。 发明内容 [0005]本申请实施例提供了一种异常事件的处理方法、装置及电子设备，以至少解决相关技术中判断设备掉线原因时，存在定…	本申请公开了一种异常事件的处理方法、装置及电子设备。其中，该方法包括：获取多类网络系统中的异常数据，并依据异常数据确定异常掉线事件，其中，多类网络系统中提供的异常数据的数据类型不同；依据业务拓扑映射关系，确定与异常掉线事件相关联的异常网元信息；依据异常网元信息确定异常网络设备，并获取异常网络设备的告警数据；采用掉线原因定位模型对告警数据进行分析，得到异常掉线事件的原因，其中，掉线原因定位模型为依据历史告警数据训练得到的。本申请解决了相关技术中判断设备掉线原因时，存在定位时间长和误判的技术问题。	CN202211675951.X
交通拥堵检测方法、装置、电子设备及存储介质	中国电信股份有限公司	技术领域 [0001]本公开涉及人工智能技术领域，具体而言，涉及一种基于人工智能的交通拥堵检测方法、交通拥堵检测装置、电子设备及存储介质。 背景技术 [0002]在交通路口、停车场出入口等容易发生交通拥堵的场景，可通过智能化技术对目标场景进行交通拥堵检测，在发生拥堵时及时作出告警。 [0003]部分现有的交通拥堵检测方法中，仅靠单一的车辆数目进行判断，未引入速度和时间概念进行综合判断，导致判断的准确性不足；也有部分交通拥堵检测方法通过图像采集装置获取目标场景的图像信息，然后基于图像信息来判断是否发生交通拥堵，但在雨、雪、雾等干扰较大的场景下，采集的图像质量较差，进而影响检测效果；基于此，交通拥堵检测的准确性仍存在一定的提升空间。 [0004]需要说明的是，在上述背景技术部分公开的信息仅用于加强对本公开的背景的理解，因此可以包括不构成对本领域普通技术人员已知的现有技术的信息。 发明内容 […	本公开提供一种交通拥堵检测方法、装置、电子设备及存储介质；涉及人工智能技术领域。所述交通拥堵检测方法包括：获取目标场景的点云数据，其中，所述点云数据是通过毫米波雷达传感器得到的；对所述点云数据进行聚类以得到初始点云簇；根据簇内点云速度方差对所述初始点云簇进行噪声剔除以得到车辆点云簇；根据所述车辆点云簇的点云簇数目及点云簇平均速度判断所述目标场景是否发生交通拥堵。本公开可以提升交通拥堵检测的准确性。	CN202211686895.X
业务流程的执行方法及其装置、电子设备及存储介质	中国电信股份有限公司	技术领域 [0001]本发明涉及程序开发技术领域，具体而言，涉及一种业务流程的执行方法及其装置、电子设备及存储介质。 背景技术 [0002]随着企业信息化发展，在当前软件定制开发环节中，需求方往往会提出大量业务流程、数据收录、界面设计等要求。正常情况下，技术方不懂业务怎么运转，需求方不懂系统语言和逻辑，双方存在认知和沟通隔阂。虽然部分技术方能够理解需求方的业务流程，用正确的逻辑完成开发。然而，大多技术方则照着“单子”来开发，容易造成系统逻辑出现自相矛盾、bug(漏洞)以及流程不通等问题。 [0003]针对上述的问题，目前尚未提出有效的解决方案。 发明内容 [0004]本发明实施例提供了一种业务流程的执行方法及其装置、电子设备及存储介质，以至少解决相关技术中对业务流程的执行容易出现逻辑自相矛盾以及漏洞的技术问题。 [0005]根据本发明实施例的一个方面，提供了一种业务流程的执行方法，包括：…	本发明公开了一种业务流程的执行方法及其装置、电子设备及存储介质，其中，该执行方法包括：接收待执行业务请求，在执行节点满足预设执行条件的情况下，确定业务参数的参数类型，调用与参数类型对应的预设原子服务，执行预设原子服务，得到执行结果，并在执行节点不存在子节点的情况下，返回执行结果。本发明解决了相关技术中对业务流程的执行容易出现逻辑自相矛盾以及漏洞的技术问题。	CN202211676031.X
一种活动对象查找方法、装置、电子设备和存储介质	中国电信股份有限公司	技术领域 [0001]本发明涉及人工智能技术领域，特别是涉及一种活动对象查找方法、一种活动对象查找装置、一种电子设备和一种计算机可读存储介质。 背景技术 [0002]视频技术作为发现和追踪传染病接触对象的关键技术，在应对和控制传染病中起着不可替代的作用。在某个区域，可以基于视频技术，通过采取多重防控体系并不断摸索改进，从而完成传染病密切接触者的发现和追踪工作，保障该区域住户的健康安全。 [0003]目前的视频检索方式只能识别出单个对象的活动轨迹和行为，无法进行多个对象的关联分析，后续分析主要依赖人工，自动化程度低，分析结果的展现方式传统，无法提供系统化的分析报告支持管理对象的后续工作。 发明内容 [0004]鉴于上述问题，提出了本发明实施例以便提供一种克服上述问题或者至少部分地解决上述问题的一种活动对象查找方法、一种活动对象查找装置、一种电子设备和一种计算机可读存储介质。 [0005]为…	本发明实施例提供了一种活动对象查找方法、装置、电子设备和存储介质，该方法包括：获取目标区域内针对多个活动对象的视频文件；根据视频文件对多个活动对象进行识别，得到多个活动对象的标识信息和活动轨迹信息；根据标识信息确定多个活动对象的风险信息；根据活动轨迹信息和风险信息，在视频文件的播放进度栏标记风险标签生成目标视频文件；获取用户输入的针对目标活动对象的关联对象查找指令，从中查找与目标活动对象存在时空交集关联的活动对象，并生成目标活动对象和关联的活动对象的活动轨迹比对报告，从而进行多个活动对象的关联分析，方便关联存在时空交集的对象，并能辅以视频方便地进行双重核实确认，从而实现对风险的快速排查和管控。	CN202211676884.3
一种声纹识别方法、装置、设备和介质	中国电信股份有限公司	技术领域 [0001]本发明涉及模式识别技术领域，特别涉及一种声纹识别方法、装置、设备和介质。 背景技术 [0002]声纹识别是指根据人的声音来识别他们的身份，声纹识别系统已经在银行、法医分析和安全应用等领域得到了的应用，在物联网、智能设备、语音助手、智能家居等领域也需要用到声纹识别。相比于其他模式识别，如指纹识别、虹膜识别、视网膜识别、人脸识别等，声纹识别具有以下优点：特征易于采集、产品易于使用；声音含有的信息量丰富但声纹信息唯一；成本相对较低、容易被用户广泛接受。 [0003]目前，声纹识别相较于人脸识别、虹膜识别并没有得到广泛的应用，其原因在于不能精确提取声纹特征，仍然存在易被人工合成语音所欺诈而导致识别错误的情况，无法满足模式识别高安全性、强对抗性的要求。 发明内容 [0004]鉴于上述问题，本发明实施例提供了一种声纹识别方法、装置、设备和介质，以便克服上述问题或者至少部分地解决…	本发明实施例提供了一种声纹识别方法、装置、设备和介质，所述方法包括：对梅尔频谱图进行归一化和卷积处理，得到初始声纹特征；将初始声纹特征输入多尺度特征提取模块进行多尺度特征提取，得到多尺度的声纹特征；将多尺度声纹特征进行融合处理，得到声纹特征图；利用自注意池化层和全连接层对所述声纹特征图进行处理，得到声纹特征向量，对所述声纹特征向量进行分类处理，得到声纹特征向量所属的类别。本发明实施例中，由于是从多个尺度进行声纹特征提取，融合后得到的声纹特征图中具有声纹深层次的特征和浅层次的特征，进而有效提取到与说话人高度相关且唯一的关键声纹信息，解决了声纹识别准确率低、对抗性差的问题。	CN202211676286.6
基于低代码的平台构建方法、装置、介质及电子设备	中国电信股份有限公司	技术领域 [0001]本申请涉及计算机技术领域，具体而言，涉及一种基于低代码的平台构建方法、基于低代码的平台构建装置、计算机可读存储介质及电子设备。 背景技术 [0002]随着数字化转型的迅速发展，传统的单体业务服务已经无法满足当前互联产品的技术需求，因此，业务服务编排应运而生。业务服务编排，即将各种业务服务有序地编织起来完成某一业务，将各个业务服务聚合成一条特定的执行链，用户通过一个调用请求便可以实现对后端一个或者多个微服务的调用。 [0003]目前，大多数业务服务编排的实现方法都是通过代码编写，因此，对于开发人员来说，开发周期长，效率较低，因此，怎样高效率地实现业务服务编排的开发成为亟待解决的技术问题。 发明内容 [0004]为解决上述技术问题，本申请的实施例提供了一种基于低代码的平台构建方法、基于低代码的平台构建装置、计算机可读存储介质及电子设备，以提高业务的开发效率。 [0005…	本申请的实施例揭示了一种基于低代码的平台构建方法、装置、存储介质及电子设备，该基于低代码的平台构建方法包括：获取针对目标业务的服务选择请求，服务选择请求中携带有服务标识，基于服务选择请求中的服务标识查询得到服务预配置参数，以直接调用已封装的相关服务的配置参数，实现现有已开发代码能力的快速复制，然后，对服务预配置参数进行参数调整，将调整后的服务预配置参数作为目标配置参数，得到适应于目标业务的目标配置参数，实现目标业务的灵活配置，再响应用户对目标配置参数执行的业务编排操作，以生成业务平台配置文件，减少新业务接口的开发工作量，缩短了业务的开发周期，降低业务的开发成本，实现业务的快速加载与上线。	CN202211680364.X
基站的供电管理方法及相关设备	中国电信股份有限公司	技术领域 [0001]本公开涉及计算机技术领域，尤其涉及一种基站的供电管理方法装置、计算机设备、可读存储介质及程序。 背景技术 [0002]目前，基站建设作为新基建之一，正稳步推进建设进程。通信的频段较高，单个基站由于使用了更大规模的阵列天线、更高的带宽，其耗能明显高于以往基站。数据显示，目前运营商的基站主设备空载功耗约2.2-2.3kW，满载功耗约3.7-3.9kW，这相当于以往基站的3-4倍左右。在移动通信网络中，基站是耗电大户，大约80％的能耗来自广泛分布的基站。越加密集的基站意味着更高的能耗。 发明内容 [0003]本公开实施例提供了一种基站的供电管理方法、装置、计算机设备、可读存储介质及程序，涉及计算机技术领域，该方法可以实现降低基站用电的功耗成本。 [0004]本公开实施例提供了一种基站的供电管理方法，包括：获取基站的历史运行功耗数据；根据所述基站的历史运行功耗数据对所述基站…	本公开实施例提供了一种基站的供电管理方法、装置、计算机设备、可读存储介质及程序，涉及计算机技术领域。该方法包括：获取基站的历史运行功耗数据；根据所述基站的历史运行功耗数据对所述基站的功耗时间进行分段；根据所述基站的功耗时间的分段结果计算成本最小的供电方案。本公开实施例提供的方法可以实现降低基站用电的功耗成本。	CN202211667533.6
光缆显示方法及装置、计算机存储介质、电子设备	中国电信股份有限公司	技术领域 [0001]本公开涉及光缆传输技术领域，尤其涉及一种光缆显示方法与光缆显示装置、计算机可读存储介质及电子设备。 背景技术 [0002]通过光缆可以实现光通信，光通信是有线通信的一种，基于此，通过在不同地点所架设的光缆，可以实现不同地点之间的相互通信。 [0003]在相关技术中，由于光缆属于哑资源，因此，对于光缆的管理主要以人工的方式为主，光缆路径中的光缆路由依赖于纸质材料或表格文件进行管理，这导致无法向工作人员直观生动的显示出光缆路径，在遇到光缆新建或光缆优化改道后，无法对光缆进行及时的同步更新。 [0004]鉴于此，本领域亟需开发一种新的光缆显示方法及装置。 [0005]需要说明的是，在上述背景技术部分公开的信息仅用于加强对本公开的背景的理解，因此可以包括不构成对本领域普通技术人员已知的现有技术的信息。 发明内容 [0006]本公开的目的在于提供一种光缆显示方法、光缆显示装置…	本公开属于传输光缆技术领域，涉及一种光缆显示方法及装置、存储介质、电子设备。该方法包括：获取目标区域中不同光缆路径的光缆属性信息；光缆属性信息包括与不同光缆路径分别对应的光缆路由的经纬度信息；显示出与目标区域对应的GIS地图，基于经纬度信息，在GIS地图中，标注出与光缆路由对应的目标点；基于光缆路径，在标注着目标点的GIS地图中，显示出目标点之间的目标连接关系，以将不同光缆路径显示在GIS地图上。在本公开中，基于经纬度信息，在GIS地图上标注出与光缆路由对应的目标点，并基于光缆路径，显示目标点之间的目标连接关系，避免了现有技术中，依赖于表格文件存储光缆路由相关信息的情况发生，增加了光缆路径的显示效果。	CN202211666832.8
下发访问控制列表策略的方法、装置、设备、介质及系统	中国电信股份有限公司	技术领域 [0001]本公开涉及通信技术领域，特别涉及一种下发访问控制列表策略的方法、装置、设备、介质及系统。 背景技术 [0002]访问控制列表(Access Control Lists，ACL)是一种基于包过滤的访问控制技术，它可以根据设定的条件对接口上的数据包进行过滤，允许其通过或丢弃。访问控制列表被广泛地应用于路由器与三层交换机，借助于访问控制列表，可以有效地控制用户对网络的访问，从而最大程度地保障网络安全。 [0003]目前对于大多数传统的网络设备，进行ACL策略的下发需要人工登录该设备，在命令行进行操作。各个厂商网络设备的命令与格式也不尽相同，没有统一的下发方式与模板，对于快速下发ACL策略形成了较大阻碍。 [0004]需要说明的是，在上述背景技术部分公开的信息仅用于加强对本公开的背景的理解，因此可以包括不构成对本领域普通技术人员已知的现有技术的信息。 发明内容 [0005]…	本公开提供了一种下发访问控制列表策略的方法、装置、设备、介质及系统，涉及通信技术领域。该方法包括：接收用户在用户界面输入的网际互连协议IP地址和IP地址对应的掩码；对IP地址进行验证，若验证通过，则通过异步多队列的方式，将IP地址配置信息添加到待执行消息队列中；访问控制列表策略是根据IP地址配置信息执行的；下发IP地址配置信息至网络设备。无需人工进行过多操作，只需要用户输入需要下发的IP地址和其对应掩码，可以自动实现验证和下发，一方面，下发速度快，减少了误下发的概率，保障网络安全，另一方面，还可以在下发时进行核对，避免人工输入IP地址出现错误而导致的网络堵塞等问题。	CN202211666636.0
基于机器人的巡检方法及装置、设备、存储介质	中国电信股份有限公司	技术领域 [0001]本申请涉及机器人领域，具体涉及一种基于机器人的巡检方法及装置、设备、存储介质。 背景技术 [0002]机房巡检工作是日常工作中必不可少的内容，以确保机房运行正常稳定，目前巡检较多是人工进行，随着人工智能与机器人的发展，巡检过程可以逐渐从辅助人工工作到替代人力完全自主工作，但是目前缺乏适配性高的机房巡检机器人，在实际巡检过程中无法准确地的执行巡检任务，导致生成的巡检信息准确性较低。 发明内容 [0003]为解决上述技术问题，本申请的实施例分别提供了一种基于机器人的巡检方法及装置、设备、计算机可读存储介质，以生成准确性高的巡检信息，提高巡检任务的准确度。 [0004]本申请的其他特性和优点将通过下面的详细描述变得显然，或部分地通过本申请的实践而习得。 [0005]根据本申请实施例的一个方面，提供了一种基于机器人的巡检方法，应用于机器人含有的ROS系统中，所述方法包括：接…	本申请的实施例揭示了一种基于机器人的巡检方法及装置、设备、存储介质。方法应用于ROS系统，包括：接收指令信息，指令信息中包括含有指定位置的预设巡检路径；根据预设巡检路径控制机器人进行移动；若检测到机器人移动到指定位置，则向机器人对应的指定部件发送巡检任务执行指令，以生成巡检信息，将指定位置与巡检任务执行指令紧密相关，以确保指定部件生成与指定位置相关的巡检信息，以提高了巡检信息的准确性；机器人中的ROS系统作为执行主体将巡检信息发送至工控机，使得机器人与工控机能及时地进行数据交互，以提高了数据传输的时效性。	CN202211670530.8
水位检测方法及装置、电子设备、存储介质	中国电信股份有限公司	技术领域 [0001]本发明涉及水位检测领域，具体而言，涉及一种水位检测方法及装置、电子设备、存储介质。 背景技术 [0002]当前，很多地方容易受暴雨、台风等极端天气的影响，许多地区存在洪水泛滥的隐患，为避免造成损失，需要对各地区水位进行及时监测预警。 [0003]相关技术中，在对各地区水位进行监测时，多事采用水位传感器进行水位检测，但是水位传感器在使用时受水质影响较大，特别是含泥沙较多的洪水，容易形成误报，不能准确检测水位，同时通过水位传感器进行水位检测还存在成本高，不容易维护等缺点。 [0004]针对上述的问题，目前尚未提出有效的解决方案。 发明内容 [0005]本发明实施例提供了一种水位检测方法及装置、电子设备、存储介质，以至少解决相关技术中，采用水位传感器不能有效检测水位，容易形成误报的技术问题。 [0006]根据本发明实施例的一个方面，提供了一种水位检测方法，包括：接收对目标…	本发明公开了一种水位检测方法及装置、电子设备、存储介质，涉及水位检测领域，其中，该方法包括：先接收对目标测量工具进行拍摄得到的图像，其中，目标测量工具设置在待测量水位的地理环境中，再将图像输入至指定神经网络模型，输出字符识别结果，然后评估字符识别结果的置信度，并在置信度低于等于预设置信度阈值的情况下，提取字符识别结果中最低位数值，最后基于最低位数值输出当前时刻的水位值。本发明解决了相关技术中，采用水位传感器不能有效检测水位，容易形成误报的技术问题。	CN202211665842.X
网络溯源方法、装置、终端以及介质	中国电信股份有限公司	技术领域 [0001]本发明涉及网络技术领域，尤其涉及一种网络溯源方法、装置、终端以及介质。 背景技术 [0002]目前，网络地址转换业务的实现模式主要是通过终端上线时发送上线报文，并且提供包括IP地址在内的用户数据信息，以及终端下线时发送对应的离线报文并生成离线记录；在此基础上，针对用户数据信息的网络溯源则需要查询提取对应的离线记录。 [0003]然而，随着网络业务的发展，出现了长时间不下线或者永不下线的用户；这些用户的IP地址使用周期较长，上线报文和离线报文之间的时间跨度较大，极大地增加了溯源难度以及溯源所需的时间。 [0004]因此，针对在线时间较长的用户进行溯源时，如何降低溯源难度以及溯源所需的时间，是目前网络技术领域亟需解决的难题。 发明内容 [0005]本发明的主要目的在于提供一种网络溯源方法、装置、终端以及介质，旨在根据终端发送的中间报文生成对应的离线记录并进行存储，以使溯…	本申请属于网络技术领域，尤其涉及一种网络溯源方法、装置、终端以及介质。该网络溯源方法包括：根据由终端发送的报文生成与所述终端对应的离线记录，所述报文的报文类型包括所述终端上线时发送的上线报文、所述终端在线时发送的中间报文以及所述终端下线时发送的离线报文；将所述离线记录存储于预设离线数据库；响应于溯源请求，在所述预设离线数据库中查询与所述溯源请求包含的时间信息所对应的目标离线记录；提取与所述目标离线记录对应的用户数据信息以作为溯源结果。如此，本申请在溯源过程中无需遍历跨度较长的时间段内的所有离线报文才能得到溯源结果，从而降低溯源难度以及溯源所需的时间。	CN202211667999.6
异常检测方法、装置及电子设备	中国电信股份有限公司	技术领域 [0001]本申请涉及数据编码领域，具体而言，涉及一种异常检测方法、装置及电子设备。 背景技术 [0002]近年来，边缘智能已引起了学术界与工业界的高度重视。具体来说，边缘智能定义为：具备机器学习、分布式计算和高级网络功能，在网络边缘节点处理和存储数据的高级边缘计算。边缘智能通过协同来高效利用终端–边缘–云端路径上的所有计算和存储资源，全面提升数据处理能力，促进工业智能应用的落地与推广。边缘智能将有效应对当前工业互联网发展面临的诸多挑战，例如资源分配、高性能计算和工业异常检测。在工业异常检测领域，特别是基于无人机群的工业异常检测场景中，目前在该场景下的工业异常检测存在依赖单模态数据、续航时间短、通信成本大、通信内容低效的问题。 [0003]针对上述的问题，目前尚未提出有效的解决方案。 发明内容 [0004]本申请实施例提供了一种异常检测方法、装置及电子设备，以至少解决目前基于无…	本申请公开了一种异常检测方法、装置及电子设备。其中，该方法包括：接收多个物理信道传输的语义传输信号，其中，语义传输信号为对多个无人机采集到的多类工业数据依次使用第一编码器和第二编码器进行压缩编码后得到的；至少依据物理信道的信道状态信息对语义传输信号进行通道压缩解码，得到压缩语义信号；依据第一解码器对压缩语义信号进行语义解码，得到第一语义信号；使用多模态语义接收器提取第一语义信号中的特征数据，依据特征数据确定多类工业数据的异常得分；在异常得分大于预设阈值的情况下，确定多类工业数据中存在异常。本申请解决了目前基于无人机群的工业异常检测系统存在续航时间短、通信成本大、通信内容低效的技术问题。	CN202211665809.7
光纤接入设备辅助安装装置	中国电信股份有限公司	技术领域 [0001]本申请总体来说涉及光纤接入设备技术领域，具体而言，涉及一种光纤接入设备辅助安装装置。 背景技术 [0002]光纤是宽带网络中多种传输媒介中最理想的一种，其具有传输容量大，传输质量好，损耗小，中继距离长等优势。随着人们生活水平的不断提高，光纤作为一种理想传输媒介走入了越来越多的家庭中，终端用户通过光纤连接到局端设备时需要通过光纤接入设备进行光纤接入。 [0003]但是，光纤接入设备在使用时，会产生一定的热量，而当长时间工作时，则会导致热量聚集无法及时散去，导致光纤接入设备在光纤接入时不能顺利进行。 [0004]需要说明的是，在上述背景技术部分公开的信息仅用于加强对本申请的背景的理解，因此可以包括不构成对本领域普通技术人员已知的现有技术的信息。 发明内容 [0005]本申请的一个主要目的在于提供一种光纤接入设备辅助安装装置，能够对设备进行降温处理，避免热量的堆积，保证光…	本申请公开了一种光纤接入设备辅助安装装置，光纤接入设备辅助安装装置包括：箱体、导流件和制冷件。箱体包括底板和位于所述底板上的侧壁，所述侧壁与所述底板连接围合形成有具有一敞开端的容纳空间，所述容纳空间被配置为容纳光线接入设备；所述侧壁中形成有容纳腔体，所述容纳腔体中填充有冷却液；导流件位于形成有所述容纳腔体的所述侧壁的内侧面上，所述导流件被配置为对所述纳腔体中的空气进行导流；制冷件位于形成有所述容纳腔体的所述侧壁的外侧面上，所述制冷件被配置为对所述冷却液进行冷却。本申请提供的光纤接入设备辅助安装装置，能够对设备进行降温处理，避免热量的堆积，保证光纤的顺利连接。	CN202211666840.2
交换任务调度方法、装置、电子设备及非易失性存储介质	中国电信股份有限公司	技术领域 [0001]本申请涉及任务调度技术领域，具体而言，涉及一种交换任务调度方法、装置、电子设备及非易失性存储介质。 背景技术 [0002]为了加快数据传输速度，数据共享交换平台利用发布-订阅模式，进行数据交换。图3是根据本申请实施例提供的一种数据共享交换平台架构的示意图，如图3所示，在发布-订阅模式下，数据提供部门采集数据，完成数据发布，发布后的数据在中心节点进行备份结转。数据申请部门只需向中心节点提出订阅申请，中心将结转的数据下发入库，即可完成整个数据交换流程。 [0003]然而，在该模式下，中心节点是整个数据共享交换平台的唯一中间节点，节点处理压力急剧增大。中心节点作为数据共享交换的核心，负责数据共享交换平台所有的任务配置、监控及数据备份。因此，中间节点的处理能力和健壮性决定了整个数据共享交换平台的处理能力和健壮性，成为整个数据传输过程中最重要的环节。为了保证整个数据共享交换平…	本申请公开了一种交换任务调度方法、装置、电子设备及非易失性存储介质。其中，该方法包括：确定第一系统对应的第二系统；获取第二系统的历史交换任务数据作为训练数据对目标神经网络进行训练，得到第一模型；响应参数调整指令，调整第一模型中的目标参数，得到第二模型，并将第一系统中的目标输入数据输入第二模型进行预测，得到预测交换任务频次和预测交换任务数量；依据预测交换任务频次预测交换任务数量，对第一系统中的交换任务进行调度。本申请解决了由于目前数据共享交换平台中所有交换任务都由中心节点处理，造成中心节点的交换任务处理压力大、效率低的技术问题。	CN202211665823.7
数据计算方法、装置、电子设备及存储介质	中国电信股份有限公司	背景技术 [0002]随着云计算技术的发展，云网的运用越来越广泛。可以通过对云网监控数据进行获取，并对云网监控数据进行相应计算，来实现对云网的监控，以确保云网的安全性与可靠性。 [0003]在相关技术中，可以通过CPU(Central&nbsp;Processing&nbsp;Unit，中央处理器)或GPU(Graphics&nbsp;Processing&nbsp;Unit，图形处理器)来对云网监控数据进行相应计算。 [0004]但是，云网监控数据对应的数据计算任务类型不同，会导致各类数据计算任务在不同的CPU或GPU中进行计算的计算效率不同。因此，相关技术的数据计算时间较长，数据计算效率较低。从而相关技术会导致对云网进行监控的实时性较差。 [0005]需要说明的是，在上述背景技术部分公开的信息仅用于加强对本公开的背景的理解，因此可以包括不构成对本领域普通技术人员已知的现有技术的信息。…	本公开提供了一种数据计算方法、装置、电子设备及存储介质，涉及云计算技术领域。该方法包括：根据云网监控数据，生成至少一类数据计算任务；确定多个虚拟处理器分别对应的效率信息，任一虚拟处理器对应的效率信息用于描述虚拟处理器计算各类数据计算任务的计算效率；根据多个虚拟处理器分别对应的效率信息，将至少一类数据计算任务分配至虚拟处理器中，其中，任意一类数据计算任务对应一个虚拟处理器；接收各个虚拟处理器返回的数据计算结果。因此，本公开可以确定针对各类数据计算任务的计算效率较高的虚拟处理器，从而可以降低数据计算的时间，提高数据计算的效率。并且，本公开可以提高对云网进行监控的实时性。	CN202211664939.9
数据集生成方法及装置、介质、电子设备	中国电信股份有限公司	背景技术 [0002]针对人体运动的计算机视觉算法模型训练与验证，亟缺大量的视频形式的人体运动数据集。 [0003]相关技术中，数据集构建环节中，多数仅仅支持视频采集功能，剩余的环节需要人工拼接整合完成。需要的人工成本较高且构建效率较低。并且，采集的数据集具有一定的局限性、数据集的质量较低，因此可靠性较差。除此之外，由于是单系统执行，因此构建数据集的效率较低。 [0004]需要说明的是，在上述背景技术部分发明的信息仅用于加强对本公开的背景的理解，因此可以包括不构成对本领域普通技术人员已知的现有技术的信息。 发明内容 [0005]本公开的目的在于提供一种数据集生成方法、数据集生成装置、计算机可读存储介质以及电子设备，进而至少在一定程度上克服由于相关技术的限制和缺陷而导致的数据集不准确的问题。 [0006]根据本公开的一个方面，提供一种数据集生成方法，包括： [0007]通过与边缘设备绑定的…	本公开实施例是关于一种数据集生成方法及装置、存储介质、电子设备，涉及数据处理技术领域，该方法包括：通过与边缘设备绑定的多个视频采集设备，对目标对象进行视频采集获取多路视频数据；对所述多路视频数据进行抽帧，确定多路视频数据对应的多组图像；对多组图像进行多重类别标注，得到多组图像对应的标注结果；将所述多路视频数据、多组图像以及标注结果传输至云端，以使云端根据各图像进行人体姿态估计，获取对应的骨骼关键点坐标数据；获取云端根据所述骨骼关键点坐标数据、多路视频数据、多组图像以及标注结果生成的数据集。本公开能够提高数据集生成的准确性。	CN202211667988.8
客服热线交互方法、电子设备及存储介质	中国电信股份有限公司	技术领域 [0001]本公开属于移动通信技术领域，具体涉及一种客服热线交互方法、电子设备及存储介质。 背景技术 [0002]通常情况下，为了提高服务质量，保证业务稳定、高效，企业会通过语音热线号码、在线客服等不同独立渠道向用户提供服务支持。用户可以通过电话拨打语音热线号码的方式接入语音客服，或者可以通过客户端、公众号等方式接入在线客服，并通过文本、图片等交互沟通，或者连通在线视频客服进行沟通。 [0003]但是，上述客服渠道中，语音客服通过按键引导提示用户选择寻求需求的服务支持，且需要通过听记用户问题，以确定需要提供的服务支持，不能得到直观、显性的信息交流，交流效率低。语音客服在需要进一步的视频交互指导时，还需要通过短信链接、客户端、公众号等方式重新接入在线客服，操作繁琐；而在线客服与语音客服各自分属独立渠道，在语音客服信道信息交互中断并采用在线客服重新接入后，通常需要就原问题重新进行沟…	本公开提供了一种客服热线交互方法、电子设备及存储介质，属于移动通信技术领域，核心网响应于用户终端拨出的客服号码确定对应服务端，并获取用户终端对应的客服信道信息，如语音信道导航信息、网络地址信息等，语音信道导航信息指示服务端所提供的语音客服交互通道，网络地址信息支持用户终端、服务终端间构建网络客服交互通道；进而在获取语音信道导航信息后向用户终端发送，并接收用户终端返回的导航目标信息，以确定其选择的语音客服交互信道；再基于导航目标信息、网络地址信息，在用户终端、服务端建立客服交互信道。该方法一键拨号即可实现客服语音、网络客服交互信道的识别、切换，或同步接入，且双通道同步接入时提高了沟通效率与效果。	CN202211669527.4
歌曲情感分类方法、装置、电子设备及存储介质	中国电信股份有限公司	背景技术 [0002]在音乐分类技术领域中，对歌曲进行准确地情感分类，能够帮助用户更容易地选出喜好的音乐，进而提升用户体验。 [0003]相关技术中，利用歌曲的歌词生成相应的向量，再基于该向量进行情感分类，从而得到歌曲的情感类型。 [0004]然而，简单利用歌词生成的向量进行情感分类，得到的情感类型不够准确。 [0005]需要说明的是，在上述背景技术部分公开的信息仅用于加强对本公开的背景的理解，因此可以包括不构成对本领域普通技术人员已知的现有技术的信息。 发明内容 [0006]本公开提供一种歌曲情感分类方法、装置、电子设备及存储介质，至少在一定程度上克服了相关技术中情感类型不够准确的问题。 [0007]本公开的其他特性和优点将通过下面的详细描述变得显然，或部分地通过本公开的实践而习得。 [0008]根据本公开的一个方面，提供一种歌曲情感分类方法，包括：获取待分类歌曲的结构图嵌入向量，所述…	本公开提供了一种歌曲情感分类方法、装置、电子设备及存储介质，涉及音乐分类技术领域。该方法包括：获取待分类歌曲的结构图嵌入向量，结构图嵌入向量对应的结构图包括待分类歌曲的歌曲相关信息；获取待分类歌曲的歌词嵌入向量；获取目标分类模型；根据目标分类模型对结构图嵌入向量和歌词嵌入向量进行处理，得到待分类歌曲的情感类型。同时利用代表歌曲在多个维度下的特征的结构图嵌入向量，以及代表歌词特征的歌词嵌入向量来确定歌曲情感类型的方式，综合考虑了歌曲在多个维度下的特征，从而使得确定出的情感类型的准确性高。	CN202211667998.1
硬切片资源的部署方法及装置、存储介质、电子设备	中国电信股份有限公司	背景技术 [0002]网络切片是端到端的逻辑功能和其所需的物理或虚拟资源集合，包括接入网、承载网以及核心网等等，网络切片可以被认为是5G网络中的虚拟化专网。同时，网络切片技术可以实现通信网络的逻辑隔离，允许在每个网络切片中重配和重用网络元件以及功能进而达到满足特定的行业需求的目的。 [0003]现有的硬切片资源的分配方法中，可以在软切片的基础上升级通道资源，以达到为大型行业客户提供载波资源块或带宽资源独享的端到端切片通道。但是，该方法存对硬切片资源占用较多，进而使得切片资源的利用率较低。 [0004]需要说明的是，在上述背景技术部分发明的信息仅用于加强对本公开的背景的理解，因此可以包括不构成对本领域普通技术人员已知的现有技术的信息。 发明内容 [0005]本公开的目的在于提供一种硬切片资源的部署方法、硬切片资源的部署装置、计算机可读存储介质以及电子设备，进而至少在一定程度上克服由于相关技…	本公开是关于一种硬切片资源的部署方法及装置、存储介质、电子设备，涉及5G通信技术领域，该方法包括：从客户关系管理系统中获取具有第一号卡类别的目标号卡，并根据目标号卡的号卡接入数量生成第一硬切片资源匹配条件以及第二硬切片资源匹配条件；根据第一硬切片资源匹配条件从第一预设逻辑表单中匹配接入网设备侧的第一硬切片资源部署规则，并根据第二硬切片资源匹配条件从第二预设逻辑表单中匹配承载网设备侧的第二硬切片资源部署规则；将第一硬切片资源部署规则下发至接入网设备，以实现接入网设备的硬切片资源弹性收缩，并将第二硬切片资源部署规则下发至承载网设备，以实现承载网设备侧的硬切片资源弹性收缩。本公开提高了切片的利用率。	CN202211667993.9
终端接入网络的方法及装置、卫星通信系统	中国电信股份有限公司卫星通信分公司	技术领域 [0001]本申请涉及卫星通信领域，具体而言，涉及一种终端接入网络的方法及装置、卫星通信系统。 背景技术 [0002]卫星通信中特别是卫星直连终端，受终端射频能力限制，加之不同卫星通信载荷的射频能力存在差异，以及卫星在不同波束/载波的灵活的下行功率配置机制，可能导致无法通过下行功率测量准确预测上行链路质量，使得卫星直连终端在初始接入/小区选择/重选时出现由于无法优化选择目标网络/小区导致网络接入失败或接入效率低下等问题，同时增加了终端不必要的功耗。 [0003]针对上述的问题，目前尚未提出有效的解决方案。 发明内容 [0004]本申请实施例提供了一种终端接入网络的方法及装置、卫星通信系统，以至少解决由于卫星通信系统中很难直接通过下行接收信号强度准确判断上行链路质量造成的卫星直连终端在初始接入/小区选择/重选时出现由于无法优化选择目标网络/小区导致网络接入失败或接入效率低下的技术…	本申请公开了一种终端接入网络的方法及装置、卫星通信系统。该方法包括：确定待接入网络；获取卫星通信网络中卫星接收机的通信载荷信息、终端的位置信息以及终端的射频能力信息；根据卫星接收机的通信载荷信息、终端的位置信息以及终端的射频能力信息，确定待接入网络的上行发射链路的链路质量；根据上行发射链路的链路质量从待接入网络中确定出目标卫星通信网络或者目标小区，并控制终端接入目标卫星通信网络或者目标小区。本申请解决了由于卫星通信系统中很难直接通过下行接收信号强度准确判断上行链路质量造成的卫星直连终端在初始接入/小区选择/重选时出现由于无法优化选择目标网络/小区导致网络接入失败或接入效率低下的技术问题。	CN202211666457.7
一种风险评估方法、装置、电子设备及存储介质	中国电信股份有限公司	技术领域 [0001]本公开涉及图像处理技术领域，尤其涉及一种风险评估方法、装置、电子设备及存储介质。 背景技术 [0002]风险评估是企业业务活动中的重要内容，通过对业务运行中的风险进行评估，可以提前对可能的影响和损失生成预警，帮助企业及时制定应对策略，规避风险。 [0003]目前的风险评估技术方案,主要采用风险指标评分的量化评估方法，基于各个评估对象分别设置一个或多个风险点，每个风险点设置相应的风险指标，同时设置风险监督人员，对风险点检查或随机抽查，对各个风险指标进行评分，从而建立风险评分体系；当各风险指标的评分结果达到预先设定的风险阈值时，即发出风险预警，并对异常数据进行溯源检查追责。 [0004]但是，在上述风险评估方式中，风险点设置、风险指标及数值制定、风险评分等活动大多依靠人力完成，主观性较强，因此风险评估的精准度较低，难以满足业务需求。 发明内容 [0005]本公开提供一种…	本公开关于一种风险评估方法、装置、电子设备及存储介质，包括：获取预设业务场景包括的每个业务流程的初始风险归一化系数；根据初始风险归一化系数，构建预设业务场景的初始风险评估模型；基于人工智能遗传算法，对初始风险评估模型进行最小化寻优迭代，对初始风险归一化系数进行调整，得到目标风险评估模型；根据目标风险评估模型及预设业务场景的当前执行情况，对预设业务场景进行风险评估。这样，可以基于人工智能遗传算法，动态地对风险归一化系数进行调整，从而构建出动态、时变智能的目标风险评估模型，相比于于通常的针对各个业务流程设置固定风险节点、预设风险值的方法，能够更及时准确地对业务场景中的风险进行预警，提高风险评估的精准度。	CN202211666469.X
一种云计算服务提供方法、装置、电子设备及存储介质	中国电信股份有限公司	技术领域 [0001]本发明涉及云计算服务提供技术领域，特别是涉及一种云计算服务提供方法、一种云计算服务提供装置、一种电子设备以及一种计算机可读存储介质。 背景技术 [0002]随着云体系的不断发展，各地已逐步建立对应的运营平台，开通云业务自助申请、流程审批自定义、计费策略自定义、账单及费用分析、统一纳管、业务全流程跟踪等业务功能。 [0003]参考图1，图1是相关技术提供的一种针对云计算服务提供方法的流程示意图，目前在相关技术中，客户办理云业务提交的提单主要为单一业务类型提单，由于不同的云体系之间存在差异性，云业务亦存在多样性和复杂性，并且同类业务也具有不同的规格和选项，因此单一资源类型无法满足一次性同时对多个种类的云业务进行处理，为满足业务需要，则需要投入更多的人力物力，同时也会令客户办理业务的过程繁琐，增加时间成本。 [0004]因此，如何提高云计算服务效率成为了本领域技术人员需要…	本发明实施例提供了一种云计算服务提供方法、装置、电子设备及存储介质，通过生成针对云计算服务的提单；提单包括多个针对云计算服务的云计算资源类型信息；通过多个云计算资源类型信息确定多个与云计算资源类型信息具有对应关系的目标云计算资源类型；采用多个目标云计算资源类型提供云计算服务，从而实现了一次性同时处理多个云计算服务，提升了云计算的服务效率。	CN202211668188.8
业务请求的处理系统、方法、电子设备及存储介质	中国电信股份有限公司	技术领域 [0001]本发明涉及网络通信技术领域，特别是涉及一种业务请求的处理系统、一种业务请求的处理方法、一种电子设备以及一种计算机可读存储介质。 背景技术 [0002]在移动通信网络中，运营商通过号码段来划分各省归属地的，各省根据业务量特点再进一步细分本省各地市号码段，通过特定规则实现区域性管理。在用户数据管理系统中实现统一发放，但也可以清晰地区分地域归属号码。当网络初建时的数据可以实现区域属性的子数据库管理模式，当规模越来越大时，可以按城市来不断裂化数据库。对于直辖市模式下的大本地网在业务开通初期使用了号段模糊管理方式情况下，业务规模逐步放大，初始数据库能力无法提供服务时，却无法实现规则化子数据库裂化模式的管理。 发明内容 [0003]本发明实施例是提供一种业务请求的处理系统、方法、电子设备以及计算机可读存储介质，以解决或部分解决数据查询过程中存在查询实时性差以及可靠性低的问题。 …	本发明实施例提供了一种业务请求的处理系统、方法、电子设备及存储介质，所述处理系统至少包括转发节点、与所述转发节点通信连接的第一数据管理节点以及第二数据管理节点，每一所述第一数据管理节点通过同步通道与一个第二数据管理节点进行通信连接，所述第一数据管理节点用于存储原始用户数据，所述第二数据管理节点用户存储与所述原始用户数据对应的增量用户数据。	CN202211665889.6
5G网络配置方法、装置、电子设备和存储介质	中国电信股份有限公司	技术领域 [0001]本发明涉及通信技术领域，特别涉及一种5G网络配置方法、一种5G网络配置装置、一种电子设备和一种计算机可读存储介质。 背景技术 [0002]5G(5th-Generation&nbsp;Mobile&nbsp;Communication&nbsp;Technology，第五代移动通信技术)是具有高速率、低时延和大连接特点的新一代宽带移动通信技术，随着5G技术的发展，越来越多用户使用5G终端。 [0003]目前，运营商在5G终端聚集地建设5G基站，但是5G分流比提升不明显，根本原因在于：用户没有打开5G开关。虽然业务部门采取多种营销措施和技术措施，但是很多用户根本不打开5G开关。因为部分用户认为4G网络够用，也有部分用户习惯于使用WiFi流量，这种趋势将长期存在。 发明内容 [0004]鉴于上述问题，提出了本发明实施例以便提供一种克服上述问题或者至少部分地解决上述问题的…	本发明实施例提供5G网络配置方法、装置、电子设备和存储介质，该方法包括：识别使用5G终端且打开5G开关，而月均5G流量小于流量阈值的5G终端用户群；确定覆盖宽带网络的第一类区域、覆盖移动网络的第二类区域；识别第一类区域的目标WiFi大流量用户群、第二类区域的目标移动用户群；在第一类区域的5G终端用户群中剔除目标WiFi大流量用户群，得到第一目标5G终端用户群；从5G终端用户群与目标移动用户群中取交集，得到第二目标5G终端用户群；当第一目标5G终端用户群、第二目标5G终端用户群分别大于数量阈值时，在所在的第一集聚区域、第二集聚区域中配置5G网络，从而指导5G网络建设，快速提升5G分流比。	CN202211665849.1
一种电话识别方法、电子设备及存储介质	中国电信股份有限公司	技术领域 [0001]本发明涉及通信安全技术领域，特别是涉及一种电话识别方法、电子设备及存储介质。 背景技术 [0002]当前，随着线上支付等快捷支付方式的广泛应用，网络诈骗案件频发。尤其是用户在接收到陌生电话时，不能及时识别是否是诈骗电话，从而可能遭受财产损失。 [0003]现有技术中，通常采用在用户识别出对应的陌生来电为诈骗电话后进行反馈，基于用户的反馈结果对该电话进行标注。并在该电话再次进行呼叫时，对其进行拦截或向用户发送警示信息。但是，此种电话识别过于依赖用户的反馈，且在电话识别上存在较大的滞后性。 发明内容 [0004]鉴于上述问题，提出了本发明，以便提供一种克服上述问题或者至少部分地解决上述问题的电话识别方法、电子设备及存储介质。 [0005]基于本发明的第一方面，提供了一种电话识别方法，所述方法包括： [0006]获取主叫号码的拨号信息； [0007]分别计算所述拨号信息，…	本发明公开了一种电话识别方法、电子设备及存储介质，涉及通信安全技术领域。本发明包括通过获取主叫号码的拨号信息，然后分别计算拨号信息，与预设的多个号码类别对应的特征信息之间的特征相似度，多个号码类别通过对多条样本拨号信息的聚类得到。接着依据多个特征相似度，确定出主叫号码对应的目标号码类别。并按照目标号码类别，对主叫号码进行标注。最后输出标注信息，以在被叫号码对应的终端侧展示标注信息。从而可以对当前的主叫号码进行实时识别显示，对用户进行实时提醒，并可以提高电话识别的精确度。	CN202211665895.1
天线释放装置及具有其的微纳卫星	中国电信股份有限公司卫星通信分公司	技术领域 [0001]本发明涉及卫星天线技术领域，具体而言，涉及一种天线释放装置及具有其的微纳卫星。 背景技术 [0002]随着科学技术的迅速发展，对电子技术的应用逐渐提升，很多电子设备都需要实现远距离传输。卫星天线是辐射和接收电磁波的部件，通过在微纳卫星上安装卫星天线，能够实现远距离传输。 [0003]在相关技术中，在微纳卫星上搭载卫星天线，当微纳卫星发射升空并运行至预先设定的轨道时，将卫星天线从微纳卫星上进行释放，进而能够实现接收和发出电磁波的作用。 [0004]但是，相关技术中的微纳卫星释放卫星天线时，由于释放装置复杂，进而会影响卫星天线释放进程。 发明内容 [0005]本发明提供一种天线释放装置及具有其的微纳卫星，以解决相关技术中的微纳卫星的天线释放装置复杂进而影响卫星天线释放进程的问题。 [0006]根据本发明的一个方面，提供了一种天线释放装置，天线释放装置包括：架体；转盘，可…	本发明提供了一种天线释放装置及具有其的微纳卫星，该天线释放装置包括：架体；转盘，可转动地设置在架体上，架体上设置有位于转盘的一侧的出线口；卫星天线，绕设在转盘上，卫星天线沿着转盘的切线方向设置，卫星天线的第一端固定设置在转盘上，卫星天线的第二端穿设于出线口；螺旋弹簧，设置在转盘上，螺旋弹簧的一端与转盘相连接，螺旋弹簧的另一端与架体相连接；限位件，设置在架体上，限位件具有限制转盘转动的限位状态以及释放转盘的释放状态。通过本申请提供的技术方案，能够解决相关技术中的微纳卫星的天线释放装置复杂进而影响卫星天线释放进程的问题。	CN202211665800.6
切片智能处理方法、装置、电子设备及可读存储介质	中国电信股份有限公司	技术领域 [0001]本发明涉及数据通信技术领域，特别是涉及一种切片智能处理方法、一种切片智能处理装置、相应的一种电子设备以及相应的一种计算机可读存储介质。 背景技术 [0002]随着5G(5th&nbsp;Generation&nbsp;Mobile&nbsp;CommunicationTechnology，第五代移动通信技术)建设的推进、业务的推广，5G网络切片将得到广泛的应用，其可以让运营商在统一的基础设施上切出多个虚拟的端到端网络，每个网络切片从无线接入网到承载网再到核心网在逻辑上隔离，适配各种类型的业务应用，实现一种按需组网的方式，为用户提供更为灵活、个性化的接入服务质量(Service-LevelAgreement，简称SLA)。 [0003]目前对于5G网络切片的应用，主要是通过用户按照业务对相应的业务类型的5G网络切片进行使用，其无法面向用户不同的业务场景进行统一的SLA…	本发明实施例提供了切片智能处理方法、装置、电子设备及可读存储介质，所述方法包括：接收用户侧发送的服务等级需求信息，根据服务等级需求信息得到系统可执行参数；获取网络设备侧的服务等级参数；网络设备侧包括至少一个网元系统；根据服务等级需求信息和服务等级参数，确定目标网元系统；向目标网元系统发送系统可执行参数；系统可执行参数用于指示目标网元系统进行相应切片处理的执行操作，以通过相应切片为用户侧提供业务服务。基于对服务等级需求信息和服务等级参数的智能解析，实现面向用户不同的业务场景进行统一的智能转译，对用户服务质量要求进行正确解析并落实，为用户提供切片的定制化服务。	CN202211666476.X
终端接入网络的方法及装置、通信系统	中国电信股份有限公司卫星通信分公司	技术领域 [0001]本申请涉及卫星通信领域，具体而言，涉及一种终端接入网络的方法及装置、通信系统。 背景技术 [0002]近年来，随着地震、洪水等自然灾害的频繁发生，人们对卫星通信的关注程度越来越高，卫星通信已经成为了当下不可或缺的一部分。基于卫星应用场景星上资源有限、应用时(如灾害发生、开渔期等)高并发注册，在多个卫星终端同时注册入网时，会出现各个卫星终端互相争抢卫星资源的现象，从而导致众多用户无法注册入网并进行语音、短信、数据之间的通信，尤其是卫星终端作为唯一通信手段的情况下，若无法注册入网并及时通信将会造成极其严重的后果。鉴于这种高并发、抢注册的情况频繁发生，不仅造成了卫星资源的浪费，还严重影响了用户的使用感知。 [0003]针对上述的问题，目前尚未提出有效的解决方案。 发明内容 [0004]本申请实施例提供了一种终端接入网络的方法及装置、通信系统，以至少解决卫星通信系统中高并发…	本申请公开了一种终端接入网络的方法及装置、通信系统。其中，该方法包括：接收终端发起的第一入网请求，其中，第一入网请求用于请求将终端接入第一卫星核心网；在基于第一入网请求向第一卫星核心网请求网络资源失败的情况下，向第二卫星核心网请求网络资源，其中，第一卫星核心网和第二卫星核心网具有关联关系；在向第二卫星核心网请求网络资源成功的情况下，将终端接入第二卫星核心网。本申请解决了卫星通信系统中高并发、抢注册的情况频繁发生，不仅造成了卫星资源的浪费，还严重影响了用户的使用体验的技术问题。	CN202211665822.2
边缘云节点组合确定方法及装置	中国电信股份有限公司	技术领域 [0001]本发明涉及边缘计算技术领域，具体而言，涉及一种边缘云节点组合确定方法及装置。 背景技术 [0002]在传统云计算的商业模式中，规模效应是非常关键的。云计算服务商需要通过不断扩展的云计算池，通过集中化建设、定制化设备、智慧化运营等手段，来共享各类基础设施，降低数据中心PUE值。 [0003]但在强调分布式的边缘计算领域，节点的规模是严重受限的。绝大多数边缘计算节点处于靠近用户的网络边缘位置，会分布在各种各样的环境中，比如电信运营商的接入机房、电力企业的变电站、小区物业的空闲房间等。在众多离散的边缘机房中部署大量的智能化运营系统，其效益非常低。由于广泛分布的边缘云机房供配电系统、制冷系统、地理位置等条件的差异，其能源使用效率存在差异，在体验和成本接近的情况下，需要考虑能耗降低、绿色低碳的要求。 [0004]因此，如何有效地提高资源的利用率、有效控制成本以及低碳节能，是边…	本发明公开了一种边缘云节点组合确定方法及装置。其中，该方法包括：确定部署应用的资源需求信息对应的多个边缘云节点；根据多个边缘云节点的动态指标参数以及资源需求信息对应的组合策略，对多个边缘云节点进行排序，以得到边缘云节点序列；根据资源需求信息对应的资源需求，以及边缘云节点序列确定部署应用对应的边缘云节点组合。本发明解决了由于相关技术中在部署应用的过程中，无法对边缘云节点进行充分复用，而不能满足部署应用的部署需求的技术问题。	CN202211666501.4
用户账号封禁方法、装置、电子设备及存储介质	中国电信股份有限公司	技术领域 [0001]本发明实施例涉及信息处理技术领域，尤其涉及一种用户账号封禁方法、装置、电子设备及存储介质。 背景技术 [0002]随着网络业务的推广，不可避免的网络上存在许多恶意用户(指传递恶意信息、实施恶意行为，对网络系统的生态和系统中正常用户的隐私及财产安全构成了威胁的用户)，对恶意用户进行判断并封禁，是网络完全不可或缺的重要环节。 [0003]传统判断、封禁恶意用户的方案是：由业务系统通过waf、业务系统内置安全敏感模块分析判断出异常操作后，基于IP、业务系统的用户账号、user-agent等在前置网关进行封禁。该传统方法判断与处置方式单一，未接入生成态用户信息，且存在绕过风险，不够安全可控。 [0004]因此，目前亟需一种新的用户账号封禁方法。 发明内容 [0005]本发明实施例提供一种用户账号封禁方法、装置、电子设备及存储介质，以至少部分解决相关技术中存在的问题。 [00…	本发明实施例提供了一种用户账号封禁方法、装置、电子设备及存储介质，涉及信息处理技术领域。本发明实施例中，获取客户端当前接入的基站的基站标识和手机号码，通过HSS集群进行校验，并在校验不通过的情况下，对该手机号码进行封禁，本发明实施例中，在分析判断是否恶意用户访问时引入用户实时接入的基站位置信息，确保恶意用户无法通过切换IP(代理)等方式更换IP绕过恶意用户分析、处置标识；相应的，本发明实施例，在处置恶意用户阶段引入用户实时接入等基站位置，高效安全可控，使恶意用户无法绕过安全封禁。	CN202211668173.1
终端的天线的设置方法及装置、多天线终端	中国电信股份有限公司卫星通信分公司	技术领域 [0001]本申请涉及通信技术领域，具体而言，涉及一种终端的天线的设置方法及装置、多天线终端。 背景技术 [0002]随着5G技术的发展，通信技术可以支持500KM/小时的高速移动；另一方面，随着卫星通信技术的大规模普及，几乎所有终端都具备定位测速功能。尤其是汽车等智能制造的进一步普及，如何提升用户感知是亟待解决的问题。 [0003]当前商用多天线终端，均引入了自主关闭天线功能，在信号好、调度率低时，会自主关闭一些接收天线，例如，4天线变为2天线，或者4天线变为1天线。现有的技术会存在以下问题：在多天线终端高速运行时，关闭部分接收天线，会降低多天线终端抵御衰落的能力，会造成更多的误码；在多天线终端高速运动时，关闭部分接收天线，会使多天线终端缺失分集增益能力，尤其是弱信号时，会造成掉话等问题。 [0004]针对上述的问题，目前尚未提出有效的解决方案。 发明内容 [0005]本申请…	本申请公开了一种终端的天线的设置方法及装置、多天线终端。其中，该方法包括：获取终端的信息，其中，信息包括：终端的移动速度、终端通过天线接收的信号的信噪比以及终端的下行调度率，其中，下行调度率是指单位时间内终端接收的数据帧的数量占比；比较信息与信息对应的各个门限的大小，得到多个比较结果，其中，不同的信息对应不同的门限；根据多个比较结果设置终端的多个天线中处于工作状态的天线的数量，其中，工作状态为天线正常接收信号的状态。本申请解决了多天线终端在高速运动时关闭部分接收天线会导致误码率增加，以及缺失分集增益能力，造成掉话的技术问题。	CN202211666460.9
网元切换方法及装置、存储介质及电子设备	中国电信股份有限公司	网元切换方法及装置、存储介质及电子设备 相关申请的交叉引用 本公开要求于2021年12月30日提交的申请号为202111648802.X、名称为“网元切换方法及装置、存储介质及电子设备”的中国专利申请的优先权，该中国专利申请的全部内容通过引用全部并入本文。 技术领域 本公开涉及计通信技术领域，具体而言，涉及一种网元切换识别、网元切换装置、计算机可读存储介质及电子设备。 背景技术 在当今社会中，互联网的使用领域越来越广泛，现有的网络链路，通常由多层网络设备组成。在这些网络设备运行的过程中，难免出现一些设备故障，影响用户的使用体验。 在相关技术中，通常采用热备组网的方案以提高系统的可靠性，在双用户面网元的组网场景中，若其中一个用户面网元出现故障，系统可以自动将故障用户面网元切换为另外一个用户面网元，保证业务稳定。 需要说明的是，在上述背景技术部分公开的信息仅用于加强对本公开的背景的理解，因此…	本公开提供一种网元切换方法及装置、计算机可读存储介质及电子设备，上述方法包括：在第一用户面网元故障时，通过终端设备向会话管理网元发送会话建立请求，采用第二用户面网元建立会话(S110)；在第一用户面网元恢复时，会话管理网元将第二用户面上建立的会话切换至第一用户面网元，以通过第一用户面网元进行会话(S120)。通过本公开实施例的技术方案，可以解决故障用户面网元恢复后，会话无法回切的问题。 (图1)	PCT/CN2022/141549
数据加密的方法、装置及电子设备	中国电信股份有限公司	技术领域 [0001]本申请涉及数据加密领域，具体而言，涉及一种数据加密的方法、装置及电子设备。 背景技术 [0002]当企业发展到一定规模后，固定资产数量、种类以及员工的数量都会不断递增，传统的手工电子表格对资产管理和盘点已经被越来越多的企业的摒弃，开始使用二维码技术对固定资产进行管理，其核心目的是保障固定资产账实相符，盘点效率提升，结果准确，降低企业的固定资产投入。二维码给企业带来便利的同时，也对企业的保密工作带来很大的挑战，信息传播的速度越来越快，越来越便捷，有时候员工的一个随手的截图，一个随手的转发，都可能无意中把公司内部的一些资料泄露出去，可能会给企业带来无法估量的损失，也即现有技术使用二维码技术对固定资产进行管理的过程中存在信息泄露的风险，所以对这些二维码的做一个有效的保密措施是非常重要的。 [0003]针对上述的问题，目前尚未提出有效的解决方案。 发明内容 [0004]本申…	本申请公开了一种数据加密的方法、装置及电子设备。其中，该方法包括：获取使用加密密钥加密后的资产数据包含的字段信息，其中，字段信息至少包括动态字段；通过分割符号对字段信息按照内容进行分割后，再按照分割顺序进行拼接，得到目标字段，其中，目标字段包括分割符号；依据加密密钥对目标字段进行加密，得到长密文，其中，加密密钥为预先设置的；依据长密文，生成与资产数据对应的二维码信息。本申请解决了现有技术使用二维码技术对固定资产进行管理的过程中存在信息泄露的风险的技术问题。	CN202211656863.5
图形验证方法、装置、非易失性存储介质及电子设备	中国电信股份有限公司	技术领域 [0001]本申请涉及计算机领域，具体而言，涉及一种图形验证方法、装置、非易失性存储介质及电子设备。 背景技术 [0002]随着互联网的发展，在互联网浪潮席卷各行各业的人的同时。大量的供客户使用的程序随之出现。用户在使用程序时，客户端会向程序的服务器提交数据。如果这个过程是人为操作的，那速度就不会很快，服务器完全可以承受。但是如果有人用机器冒充人类做暴力破解，让机器自动执行各种服务，那秒发量是不可估计的，这样不仅会有大量的垃圾注册信息和对用户信息的大量采集聚合，严重的甚至会拖垮乃至摧毁整个程序。 [0003]基于上述情况，验证码的出现就不可或缺了。而随着机器的越来越智能，单纯的普通数字验证码可能无法避免被破解的情况。编写的程序可能通过OCR的识别来对图片中的文字进行识别读取，所以现在的随机数字验证码都会弄得“七歪八扭”并配上各种混淆的颜色，这样的验证码可以让人识别，却难以被机器…	本申请公开了一种图形验证方法、装置、非易失性存储介质及电子设备。其中，该方法包括：检测在人机交互界面展示的目标封闭图形内的点击事件；以点击事件在人机交互界面上的落点为起点，在目标封闭图形内生成目标图形元素，并根据点击事件的持续时间在目标封闭图形所在的区域内对目标图形元素进行扩散；在目标图形元素覆盖目标封闭图形的情况下，确定图形验证成功。本申请解决了现有数字验证码安全性差的技术问题。	CN202211653872.9
快捷栏的显示方法及装置、非易失性存储介质、电子设备	中国电信股份有限公司	技术领域 [0001]本申请涉及电子通讯技术领域，具体而言，涉及一种快捷栏的显示方法及装置、非易失性存储介质、电子设备。 背景技术 [0002]随着电子技术的不断发展，各类终端设备，如手机、电脑、游戏机等被广泛使用。每种终端设备的用户界面上都可以放置很多应用图标，便于用户进入相应的应用进行使用；当用户长按对应的应用图标，会出现与其对应的快捷栏；然而，用户手指长按行为可能会遮挡弹出的快捷栏，导致用户无法看到快捷栏中的全部内容。 [0003]针对上述的问题，目前尚未提出有效的解决方案。 发明内容 [0004]本申请实施例提供了一种快捷栏的显示方法及装置、非易失性存储介质、电子设备，以至少解决由于用户长按图标行为对弹出的快捷栏存在遮挡造成的用户无法看到快捷栏中的全部内容的技术问题。 [0005]根据本申请实施例的一个方面，提供了一种快捷栏的显示方法，包括：获取指压数据，并根据指压数据确定目标手…	本申请公开了一种快捷栏的显示方法及装置、非易失性存储介质、电子设备。其中，该方法包括：获取指压数据，并根据指压数据确定目标手指的形状，其中，指压数据包括：目标手指对屏幕上展示的应用图标所在区域施加的压力值；根据目标手指的形状确定目标手指在屏幕上的遮挡区域；获取应用图标的快捷栏的覆盖区域，将快捷栏的覆盖区域与遮挡区域对比，得到第一对比结果；根据与第一对比结果对应的显示方法显示快捷栏。本申请解决了由于用户长按图标行为对弹出的快捷栏存在遮挡造成的用户无法看到快捷栏中的全部内容的技术问题。	CN202211665065.9
文件管控方法及装置	中国电信股份有限公司	技术领域 [0001]本申请涉及文件安全技术领域，具体而言，涉及一种文件管控方法及装置。 背景技术 [0002]随着市场竞争的不断激烈，知识已成为企业经营的首要资源，因此为了防止公司、组织内部的文档被恶意扩散，伤害企业或者组织的商业利益，对于某些敏感材料，文档的拥有者可以要求该文档仅能在发布平台上进行在线浏览，而无法下载至本地。 [0003]相关技术对文件安全下载进行控制主要通过如下两种方式：一是基于Flash或其他技术开发浏览器插件，通过浏览器插件接收服务器端发来的文档并直接进行显示，但这种方式不提供文件下载的相关菜单，使得用户可以通过获取文档HTTP&nbsp;URL(UniformResource&nbsp;Locator，统一资源定位器)的方式将文档下载到本地；二是在服务器端对文档进行加密，通过下载到浏览器插件后并进行解密显示，但这浏览器插件容易引起浏览器兼容问题，另外，文件只要…	本申请公开了一种文件管控方法及装置。该方法包括：响应于联盟链中的多个协作方节点发送的多个文件发布请求，在联盟链中发布与各个文件发布请求对应的第一文件；响应于联盟链中的发起方节点发送的文件下载请求，从已发布的所有第一文件中确定与文件下载请求对应的第二文件，并确定发布第二文件的目标协作方节点，向目标协作方节点发送下载审核请求，其中，目标协作方节点用于依据下载审核请求确定是否允许发起方节点下载第二文件；接收目标协作方节点反馈的下载审核结果，并在下载审核结果为允许下载时，将第二文件发送至发起方节点。本申请解决了相关技术中因缺乏安全有效的文件管控手段，易出现文件隐私泄露的技术问题。	CN202211656862.0
系统的登录方法及装置、处理器和电子设备	中国电信股份有限公司	技术领域 [0001]本申请涉及计算机技术领域，具体而言，涉及一种系统的登录方法及装置、处理器和电子设备。 背景技术 [0002]在全国各地大力推进教育信息化建设的大背景下，取得了阶段性成果，为教育信息化的进一步快速发展奠定了良好基础。近年来陆续上的管理类、教育教学等软件系统各异，各应用系统需要以安全为前提快速完成对接，实现各应用系统统一管理，且各系统内用户及机构一次注册后多系统无感登录，实现用户机构数据保持统一。 [0003]相关技术一使用第三方授权登录的场景及方案：比如，登录一些网站或者应用的时候，可以选择使用第三方授权登录的方式，这是典型的OAuth2(开放授权)认证模式。但是，OAuth2只是一个协议，不同的系统厂商可能有自己的OAuth2实现方式，会出现兼容性的问题；而且，OAuth2只是作为统一认证鉴权，不涉及与第三方用户及机构的统一管理。 [0004]相关技术二单点登录场景…	本申请公开了一种系统的登录方法及装置、处理器和电子设备。该方法包括：通过第三方系统获取登录网络平台的多个登录对象的信息集合；获取目标对象登录网络平台的登录信息，其中，目标对象为待登录第三方系统的对象；依据登录信息，获取目标对象的基础信息；依据基础信息和信息集合，确定目标对象登录第三方系统的登录结果。通过本申请，解决了相关技术中登录第三方系统的效果较差的问题。	CN202211656865.4
文档推荐方法、装置及电子设备	中国电信股份有限公司	技术领域 [0001]本申请涉及内容推荐领域，具体而言，涉及一种文档推荐方法、装置及电子设备。 背景技术 [0002]在市场竞争越来越激烈的情况下,知识已成为企业经营的首要资源,企业的竞争优势越来越体现在企业是否拥有雄厚的知识资本以及独特的经营能力,因此,知识管理正在成为企业最核心的管理内容。大型企业和组织等，逐渐开始部署知识管理平台，实现显性知识和隐性知识的共享，员工自愿合作共享和开发知识资源，以使企业和组织达到更高的目标和产生更好的效益。 [0003]在这样的背景下，电信集团建设和部署了集团自己的知识管理平台，随着知识管理平台的上线以及用户的快速增长，平台累积了大量的产品相关文档，解决方案相关文档，产品和解决方案落地的案例相关文档，而且文档的数量仍然保存快速增长。 [0004]但面对百万级别数量的文档和视频，用户如何快速从平台上找到自己喜好的内容，仅靠搜索功能是无法满足的，平台必须提…	本申请公开了一种文档推荐方法、装置及电子设备。其中，该方法包括：获取目标浏览行为所对应文档的标识信息，在知识图谱中定位标识信息对应的节点；获取与节点连接的其他节点，确定获取到的其他节点为候选集合；对候选集合进行第一级排序，并对候选集合进行第二级排序，其中，第一级排序与第二级排序的排序规则不同；根据第一级排序与第二级排序的排序结果对候选集合中的所有节点进行排序，生成推荐列表；将推荐列表发送至目标对象。本申请解决了相关技术中基于传统的内容推荐算法或者图计算模型的内容推荐算法进行内容推荐造成的推荐结果不准确，缺乏透明度，难以对不同类型的文档进行内容推荐的技术问题。	CN202211656978.4
内网虚拟专用网络接入点检测方法、装置及相关设备	中国电信股份有限公司	背景技术 [0002]在内网内私自接入对外VPN服务接入点会带来网络安全风险，它使外部用户可以通过该节点跳板进入内网进行无限制访问，因此，就需要进行VPN接入点的安全检测和识别。 [0003]现有技术中在外网进行VPN用户扫描识别或在内网设备上加装agent软件虽然技术实现简单，但存在扫描覆盖面不全的问题。 [0004]需要说明的是，在上述背景技术部分公开的信息仅用于加强对本公开的背景的理解，因此可以包括不构成对本领域普通技术人员已知的现有技术的信息。 发明内容 [0005]本公开的目的在于提供一种内网虚拟专用网络接入点检测方法、装置、计算机可读存储介质及电子设备，以至少解决相关技术中对内网VPN接入点的检测扫描覆盖面不全的技术问题。 [0006]本公开的其他特性和优点将通过下面的详细描述变得显然，或部分地通过本公开的实践而习得。 [0007]本公开的技术方案如下： [0008]根据本公…	本公开提供了一种内网虚拟专用网络接入点检测方法，涉及通信技术领域，该方法包括：将内网虚拟专用网络接入点的接入场景按用户行为进行分类；获取内网虚拟专用网络的待检测接入点的深度报文检测DPI信息；以及基于所述DPI信息检测所述待检测接入点的接入场景。本公开方法通过基于不同VPN接入场景进行用户行为画像，突破了基于特定协议层检测的局限性，从而使检测更加全面和高效。	CN202211658474.6
数据交换的方法、装置、系统及电子设备	中国电信股份有限公司	技术领域 [0001]本申请涉及数据交换领域，具体而言，涉及一种数据交换的方法、装置、系统及电子设备。 背景技术 [0002]原有数据交换，采用微服务框架和消息队列模式，自建中心节点采用文件交换方式，通过定时任务上传或下载同步文件到采集、订阅节点，仅实现单节点相同数据源数据采集订阅。无法实现多种不同数据源交叉实时交换和多个采集订阅节点数据实时交换，且受数据文件大小、文件上传下载速度等多种因素影响，容易造成数据堵塞、数据丢失和数据延时等情况，系统的效率和实时性较差，并且在中心节点形成瓶颈。 [0003]针对上述的问题，目前尚未提出有效的解决方案。 发明内容 [0004]本申请实施例提供了一种数据交换的方法、装置、系统及电子设备，以至少解决现有技术仅能实现单节点相同数据源的数据的采集，无法实现多种不同数据源交叉的实时交换，且容易造成数据拥堵和数据丢失的技术问题。 [0005]根据本申请实施例…	本申请公开了一种数据交换的方法、装置、系统及电子设备。其中，该方法包括：订阅节点向中心节点发送订阅请求，其中，订阅请求中包括待订阅数据的属性信息，待订阅数据包括多种类型的数据；在监听到包含属性信息的数据报文的情况下，订阅节点从数据集群中同步获取数据报文，其中，数据报文中包含多种类型的数据；订阅节点计算数据报文中每类数据所包含的属性信息与每类待订阅数据所包含的属性信息的相似度；订阅节点依据相似度确定目标类型数据，并将目标类型数据存储在订阅节点的数据库中。本申请解决了现有技术仅能实现单节点相同数据源的数据的采集，无法实现多种不同数据源交叉的实时交换，且容易造成数据拥堵和数据丢失的技术问题。	CN202211656889.X
图像处理方法、装置、电子设备及可读存储介质	中国电信股份有限公司	技术领域 [0001]本申请属于图像处理技术领域，具体涉及一种图像处理方法、装置、电子设备及可读存储介质。 背景技术 [0002]随着大数据时代的到来，大数据中蕴藏的巨大经济价值得以挖掘并面世，但同时也带来了隐私数据、敏感信息保护方面的棘手难题，一旦这些敏感信息发生泄露、损坏，可能会给用户带来严重危害，为此脱敏技术应运而生。 [0003]现有技术中，图像数据脱敏的实施过程比较复杂，难以满足用户需求，具体表现在：在不同的业务场景下，敏感信息的定义存在差别，需要人工识别每帧图像中需要脱敏的内容部分，处理过程效率低且成本高。 发明内容 [0004]本申请实施例的目的是提供一种图像处理方法、装置、电子设备及可读存储介质，以解决现有技术中图像数据的脱敏，存在处理效率低的问题。 [0005]第一方面，本申请实施例提供了一种图像处理方法，包括： [0006]获取第一图像； [0007]获取与目标应用场…	本申请实施例提供了一种图像处理方法、装置、电子设备及可读存储介质，涉及图像处理技术领域。该图像处理方法可以包括：获取第一图像；获取与目标应用场景对应的目标敏感数据特征；其中，所述目标应用场景为所述第一图像对应的应用场景；确定所述第一图像中与所述目标敏感数据特征匹配的敏感图像区域；对所述敏感图像区域中的图像进行脱敏处理，得到第二图像。本申请实施例提供的技术方案，可以解决现有技术中图像数据的脱敏，存在处理效率低的问题的问题。	CN202211656735.0
加密方法、解密方法、装置、设备及存储介质	中国电信股份有限公司	背景技术 [0002]随着社会的发展，信息变得越来越重要，传输信息的数量和传输信息的频率变得越来越高。 [0003]在信息传输的过程中，为了避免信息泄漏，需要增强信息传输的安全性。相关技术中，通常使用加密后的安全通道对信息进行传输。这种传输方式虽然增强了信息传输的安全性，但是操作较为复杂，且安全通道构建的成本较高。 发明内容 [0004]本公开提供一种加密方法、解密方法、装置、设备及存储介质，至少在一定程度上克服了当前在信息传输过程中，信息传输的成本较高的问题。 [0005]本公开的其他特性和优点将通过下面的详细描述变得显然，或部分地通过本公开的实践而习得。 [0006]根据本公开的一个方面，提供一种加密方法，应用于服务端，包括： [0007]获取客户端发送的公钥请求，公钥请求包括客户端生成的第一随机数； [0008]基于第一随机数、服务端生成的第二随机数以及SM3加密算法生成杂凑值； …	本公开提供了一种加密方法、解密方法、装置、设备及存储介质，涉及计算机技术领域。该方法包括获取客户端发送的公钥请求，根据公钥请求中的第一随机数以及服务端生成的第二随机数以及SM3加密算法生成杂凑值，然就根据杂凑值确定随机整数，然后根据随机整数以及SM2加密算法生成密钥对，该方法能够使得生成的密钥对随机性更强，安全性更高。增强了信息传输的安全性。	CN202211657086.6
接口的调用方法及其装置、电子设备及存储介质	中国电信股份有限公司	技术领域 [0001]本发明涉及电子信息技术领域，具体而言，涉及一种接口的调用方法及其装置、电子设备及存储介质。 背景技术 [0002]当前，在软件开发流程中，当两个系统需要进行数据对接的时候，通常的方式是先由数据提供方编写数据获取接口，数据调用方根据数据提供方提供的数据接口编写调用程序，这种方式下，调用方每对接一个接口就需要编写一套代码，并且每个接口都需要完成一整套的开发、测试和部署上线的流程，所需要投入的人工成本非常高。 [0003]随着微服务架构的普及，软件项目的代码结构从单一的多模块系统变成一组独立的微服务，大量的微服务衍生出大量的服务间http(Hyper&nbsp;Text&nbsp;Transfer&nbsp;Protocol，即超文本传输协议)接口调用，因此，简化http接口调用开发成为微服务框架演进过程中无法规避的问题。 [0004]相关技术中，微服务框架中多采用fei…	本发明公开了一种接口的调用方法及其装置、电子设备及存储介质，其中，该调用方法包括：加载预设配置库中的配置规则以及接口清单，为每个接口生成预设接口文件，在预设编译环境编译预设接口文件，得到与每个接口对应的接口类，接收接口调用请求，响应接口调用请求，基于目标接口类调用目标接口标识指示的目标接口，采用目标接口以获取目标数据。本发明解决了相关技术中仅仅简化了数据获取开发，仍然需要对接口的调用进行开发，导致开发成本较高的技术问题。	CN202211656871.X
输出方法、装置、电子设备及存储介质	中国电信股份有限公司	技术领域 [0001]本申请涉及网络安全技术领域，尤其涉及一种输出方法、装置、电子设备及存储介质。 背景技术 [0002]目前，发达的网络技术给人们带来便利的同时，也会给人们带来一些安全隐患。例如，经常会发生一些网络安全事件，网络安全事件会对网络发起攻击，以破坏网络数据，泄漏网络数据等，从而给相关人员带来不同程度的损失。 [0003]在现有技术中，在检测到网络中发生网络安全事件时，会发出报警，从而引起相关人员的重视，相关人员可以进一步采取阻断网络安全事件的措施。 [0004]可见，在现有技术中，在检测到网络安全事件时，网络数据已经遭到破坏，从而给相关人员带来较为严重的损失。 发明内容 [0005]本申请实施例提供一种输出方法，以解决在现有技术中，因网络安全事件对网络的攻击，给相关人员带来严重损失的问题。 [0006]为了解决上述技术问题，本申请实施例是这样实现的： [0007]本申请实施…	本申请实施例提供了一种输出方法、装置、电子设备及存储介质，涉及网络安全技术领域，以解决因网络安全事件对网络的攻击，给相关人员带来严重损失的问题。其中，所述方法包括：根据目标网络的组网内网络安全数据库，获取组网内网络安全数据库中的至少一类目标网络安全事件的数据；其中，目标网络安全事件的发生概率值满足目标条件；获取目标网络的至少一个目标特征信息；其中，目标特征信息用于评估目标网络的安全态势；根据组网内网络安全数据库中各类网络安全事件的数据、至少一类目标网络安全事件的数据，以及目标网络的至少一个目标特征信息，输出目标信息；其中，目标信息用于表示预测的目标网络的安全态势的等级。	CN202211656734.6
虚拟机的迁移方法、装置、电子设备及存储介质	中国电信股份有限公司	技术领域 [0001]本发明涉及云计算技术领域，特别是涉及一种虚拟机的迁移方法、一种虚拟机的迁移装置、一种电子设备以及一种计算机可读存储介质。 背景技术 [0002]绿色计算(Green&nbsp;Commpuing)是本着对环境负责的原则使用计算机及相关资源的行为。绿色计算包括采用高效节能的中央处理器、服务和外围设备，减少资源消耗，合理地处理电子垃圾(E-waste)。绿色计算涉及系统结构、系统软件、并行分布式计算及计算机网络，它以保证计算系统的高效、可靠及提供普适化服务为前提，以计算系统的低耗为目标，面向新型计算机体系结构和包括云计算在内的新型计算模型，通过构建功耗感知的计算系统、网络互联环境和计算服务体系，为日益普适的个性化、多样化信息服务方式提供低耗支撑环境。在计算系统的性能不断提高，可靠性不断增强，以及应用需求丰富多样的环境下，绿色计算可以更加合理、协调地利用计算资源，以低功耗…	本发明实施例提供了一种虚拟机的迁移方法、装置、电子设备及存储介质，所述方法包括：获取所述数据中心的历史日志数据以及带宽信息；根据所述历史日志数据对所述数据中心进行资源占用计算，获得所述数据中心对应的逻辑质量信息，所述逻辑质量信息用于表征所述虚拟机、所述服务器以及所述机架的资源占用情况；根据所述带宽信息计算所述虚拟机对应的逻辑距离，所述逻辑距离用于所述虚拟机迁移至服务器或机架的通信代价；根据所述逻辑质量信息与所述逻辑距离对所述虚拟机进行迁移。	CN202211656630.5
数据传输路径确定方法、装置及非易失性存储介质	中国电信股份有限公司	技术领域 [0001]本申请涉及数据传输领域，具体而言，涉及一种数据传输路径确定方法、装置及非易失性存储介质。 背景技术 [0002]相关技术中在通过数据共享平台传递数据时，数据提供方和数据获取方之间的数据传输均需要通过中心节点，导致对中心节点的配置要求过高，容易因为中心节点配置不足而发生数据传输失败的问题。 [0003]针对上述的问题，目前尚未提出有效的解决方案。 发明内容 [0004]本申请实施例提供了一种数据传输路径确定方法、装置及非易失性存储介质，以至少解决由于相关技术中的数据传输路径必须经过中心节点造成的对中心节点配置要求过高的技术问题。 [0005]根据本申请实施例的一个方面，提供了一种数据传输路径确定方法，包括：获取数据共享平台中各个数据节点的节点信息，以及确定目标数据传输路径的优化目标；依据节点信息和优化目标，确定目标数据传输路径集合，其中，目标数据传输路径集合中的任意数…	本申请公开了一种数据传输路径确定方法、装置及非易失性存储介质。其中，该方法包括：获取数据共享平台中各个数据节点的节点信息，以及确定目标数据传输路径的优化目标；依据节点信息和优化目标，确定目标数据传输路径集合，其中，目标数据传输路径集合中的任意数据传输路径中不包括数据共享平台中的中心节点，并且任意数据传输路径中的节点与中心节点之间存在连接线路；向目标对象展示目标数据传输路径集合，并依据目标对象的选择指令从目标数据传输路径集合中确定目标数据传输路径。本申请解决了由于相关技术中的数据传输路径必须经过中心节点造成的对中心节点配置要求过高的技术问题。	CN202211656969.5
目标对象的行为识别方法及装置	中国电信股份有限公司	技术领域 [0001]本发明涉及图像识别技术领域，具体而言，涉及一种目标对象的行为识别方法及装置。 背景技术 [0002]中小学校园是未成年人集中的场所，学生缺乏足够的安全知识、技能和意识，易受安全事故的影响和危害，或者因自己的不当行为导致安全事故的发生，如奔跑、聚集、上下楼梯等引发危险行为发生。 [0003]随着人工智能技术的进步，通过图像分析对校园危险行为检测的方法已得到应用。但由于其对算力的高要求，出于性能限制，往往只能对单一目标行为进行识别。 [0004]现有技术中，因为算法效率和设计流程等原因，存在无法准确识别危险行为的问题。 发明内容 [0005]本发明实施例提供了一种目标对象的行为识别方法及装置，以至少解决由于相关技术中无法准确识别校园危险行为的技术问题。 [0006]根据本发明实施例的第一方面，提供了一种目标对象的行为识别方法，所述方法包括：根据第一时间间隔获取目标视频中…	本发明公开了一种目标对象的行为识别方法及装置。其中，该方法包括：根据第一时间间隔获取目标视频中目标对象的多个第一视频帧；依次对多个第一视频帧进行识别，分别确定目标对象的运动状态信息；若运动状态信息为异常状态，则根据第二时间间隔获取目标视频中目标对象的多个第二视频帧，其中，第一时间间隔大于第二时间间隔；对多个第二视频帧进行识别，以确定目标对象的行为信息。本发明解决了由于相关技术中无法准确识别校园危险行为的技术问题。	CN202211656737.X
一种资源配额的调整方法、装置、电子设备和存储介质	中国电信股份有限公司	技术领域 [0001]本发明涉及大数据技术领域，特别是涉及一种资源配额的调整方法、一种资源配额的调整装置、一种电子设备和一种计算机可读存储介质。 背景技术 [0002]Hadoop已经成为大数据平台事实标准，大型企业都基于Hadoop建立多租户共享式大数据平台，满足不同数据应用场景对大数据资源需求。以Hadoop为核心的多租户大数据平台，以资源配额形式为不同租户分配资源，但是Hadoop平台自带的两类配额管理方案公平调度程序(Fair&nbsp;Scheduler)和功能调度程序(Capability&nbsp;Scheduler)都只能提供静态配额管理方案，这样会造成大数据平台在实际使用过程中，出现大数据平台的资源不合理分配的情况。 发明内容 [0003]鉴于上述问题，提出了本发明实施例以便提供一种克服上述问题或者至少部分地解决上述问题的一种资源配额的调整方法、一种资源配额的调整装置、…	本发明实施例提供了一种资源配额的调整方法、装置、电子设备和存储介质，方法包括：获取大数据平台的当前集群资源利用率、租户标签、租户资源使用率、时段信息；若为繁忙状态，则根据租户的优先级调整各租户对应的资源配额；若为空闲状态，则根据租户资源使用率调整租户对应的资源配额，相对于现有技术中只能静态的为租户提供资源配额，本发明在繁忙状态时，通过时段信息调整租户的优先级，以调整租户对应的资源配额，实现了对租户的资源配额进行动态调整，保证了重要租户的任务的执行；在空闲状态时，通过租户资源使用率来调整租户的资源配额，避免了大数据平台的资源的浪费，实现了各个租户能够灵活的使用大数据平台的资源。	CN202211656190.3
一种基于IOPS预测的业务管理方法、装置和电子设备	中国电信股份有限公司	技术领域 [0001]本发明涉及人工智能的技术领域，特别是涉及一种基于IOPS预测的业务管理方法、装置和电子设备。 背景技术 [0002]随着互联网技术的不断发展，互联网技术也是不断融入到了人们的日常生活中了，例如：通过互联网技术向人们提供业务(如健康码)。 [0003]对于向用户提供的业务，当使用的人数较多时，可能会造成流量拥堵，进而影响到用户们使用该业务。 发明内容 [0004]鉴于上述问题，提出了以便提供克服上述问题或者至少部分地解决上述问题的一种基于IOPS预测的业务管理方法、装置和电子设备，包括： [0005]一种基于IOPS预测的业务管理方法，所述方法包括： [0006]获取使用目标业务的目标用户的目标用户信息，以及影响所述目标用户使用所述目标业务的目标环境信息； [0007]将所述目标用户信息和所述目标环境信息输入至预设的每秒进行读写的次数IOPS预测模型中；所述IOPS预…	本发明实施例提供了一种基于IOPS预测的业务管理方法、装置和电子设备，该方法包括：获取使用目标业务的目标用户的目标用户信息，以及影响目标用户使用目标业务的目标环境信息；将目标用户信息和目标环境信息输入至预设的每秒进行读写的次数IOPS预测模型中；IOPS预测模型是基于在先收集的训练数据训练得到的，训练数据包括历史用户信息、历史环境信息，以及对应的历史IOPS信息；获取IOPS预测模型输出的，针对目标用户使用目标业务的IOPS预测结果；根据IPOS预测结果，为目标业务进行资源的调度。通过本发明实施例，实现了对业务的IOPS的提前预测，从而基于对IOPS的预测结果来对业务的可用资源进行调度。	CN202211656632.4
数据交易方法及装置、存储介质、电子设备	中国电信股份有限公司	技术领域 [0001]本申请涉及数据交易技术领域，具体而言，涉及一种数据交易方法及装置、存储介质、电子设备。 背景技术 [0002]随着互联网的迅猛发展，越来越多的交易数据需要通过网络进行存储和分发。由于这些交易往往蕴含着巨大的社会价值和经济价值，使得对于交易数据的核验和溯源显得尤为重要。 [0003]传统的数据交易技术缺乏对被交易数据集的有效的核验和溯源机制，使得买方可以在购买数据集之后，将数据进行非授权的二次交易，从而形成恶性循环。一旦数据集被反复地进行非授权二次交易，将导致交易数据集的价值大幅缩水，严重侵害数据集所有方的利益，进而影响整个数据交易市场的健康发展。 [0004]针对上述的问题，目前尚未提出有效的解决方案。 发明内容 [0005]本申请实施例提供了一种数据交易方法及装置、存储介质、电子设备，以至少解决相关技术中针对数据交易缺乏有效的管理机制，导致数据侵权现象严重的技术问…	本申请公开了一种数据交易方法及装置、存储介质、电子设备。其中，该方法包括：对第一对象发布的第一数据集进行数据核验，其中，数据核验至少包括数据违规核验和数据侵权核验；在第一数据集通过数据核验时，发布第一数据集；响应于第二对象的数据交易请求，在第一数据集中添加目标数据水印得到第二数据集，并将第二数据集交易给第二对象，其中，目标数据水印中至少包括第二对象的第一身份标识信息。本申请解决了相关技术中针对数据交易缺乏有效的管理机制，导致数据侵权现象严重的技术问题。	CN202211649230.1
生产安全预警方法及装置	中国电信股份有限公司	技术领域 [0001]本申请涉及生产安全管理领域，具体而言，涉及一种生产安全预警方法及装置。 背景技术 [0002]现代工业生产安全事故频繁，企业为降低生产安全事故，主要通过设备运行监控，生产车间空气检测，配合AI视频实时监控以对生产安全预警管理，如对生产设备进行运行监控，对生产设备异常事件(如设备故障、运行控制错误等)装一个气体监测仪器针对车间内的空气温度、空气湿度、有害气体浓度进行实时监测，或者利用AI视频实时对生产区域人员衣装、行为规范监测,还进行红外线成像等安全感知监测实现生产安全全方位自动监测监控预警。 [0003]然而，生产安全管理受人、物、环境等因素影响，以及由于预测缺乏深度和广度，层次少，仅以表面结果判断预测结果，导致预测的准确性较低，安全事故无法完全消除。 [0004]针对上述的问题，目前尚未提出有效的解决方案。 发明内容 [0005]本申请实施例提供了一种生产安全预警…	本申请公开了一种生产安全预警方法及装置。其中，该方法包括：获取多个时间段的安全生产数据，安全生产数据至少包括多种安全隐患数据；按照第一预设权重对多个时间段内多种安全隐患数据进行加权评分得到多个第一特征值，并确定每个时间段内的多个第一特征值的第一特征均值；确定第一特征均值的预警等级，并将第一特征均值的预警等级作为每个时间段对应的预警等级；确定每个安全隐患数据对应的多种安全隐患因素，并从多种安全隐患因素中确定每个安全隐患因素对应的预警等级；基于每个时间段对应的预警等级和每个安全隐患因素对应的预警等级，确定每个时间段内的安全隐患因素，进而完成安全预警。本申请解决了由于预测深度浅导致的安全生产预警结果准确性低的技术问题。	CN202211653530.7
车牌识别方法、装置、电子设备及存储介质	中国电信股份有限公司	技术领域 [0001]本公开涉及图像识别技术领域，尤其涉及一种车牌识别方法、装置、电子设备及存储介质。 背景技术 [0002]随着经济社会的高速发展，机动车辆的数目也在不断增加。实现对车辆身份自动识别，能够提高车辆的管理效率、降低人力成本。因此，车牌识别技术成为近几年研究的热点。车牌类别识别方法是车牌识别技术的重要一环，能够识别给定车牌图片的具体类别，从而补充和完善车牌识别信息，进一步可用于套牌检测、车辆准入判断等更复杂的应用场景。 [0003]传统车牌识别方法，对于相对复杂的背景，无法比较精确的实现字符切分。现有深度学习的车牌识别方法，无法单模型同时解决单层和双层车牌的识别，一般需要同时加载两种及两种以上的模型，进行单双层的车牌识别，在速度和资源方法存在冗余，且推理的流程较复杂。 [0004]基于此，如何提高车牌识别的效率成为了亟需解决的技术问题。 [0005]需要说明的是，在上述背景…	本公开提供了一种车牌识别方法、装置、电子设备及存储介质，涉及图像识别技术领域。其中，方法包括：对待检测图像进行车牌校正，得到校正后的图像；提取校正后的图像的图像特征，得到目标特征图，对目标特征图进行拆分，得到第一特征向量和第二特征向量；对第一特征向量和第二特征向量进行不同类型的特征融合，得到第三特征向量、第四特征向量和第五特征向量；将第三特征向量、第四特征向量和第五特征向量分别输入至已训练好的车牌识别模型的不同分支网络中，得到目标车牌识别结果，目标车牌识别结果由已训练好的车牌识别模型的不同分支网络输出的单层车牌识别结果、双层车牌识别结果和车牌类型识别结果确定。本公开提高了车牌识别的效率。	CN202211651288.X
权限管理方法、装置、非易失性存储介质及电子设备	中国电信股份有限公司	技术领域 [0001]本发明涉及区块链领域，具体而言，涉及一种权限管理方法、装置、非易失性存储介质及电子设备。 背景技术 [0002]目前，数字产品的业务办理需要依赖中心化平台完成。 [0003]由中心化平台完成数字产品的业务办理，就需要中心化平台具有较强的数据处理能力，因此中心化平台的硬件成本较高。 [0004]并且，数字产品的业务办理需要依赖中心化平台，若该中心化平台受到恶意攻击，则数字产品的业务办理都会收到影响，无法确保业务办理的安全性。 [0005]针对上述基于中心化平台对数字产品进行业务办理的安全性差的问题，目前尚未提出有效的解决方案。 发明内容 [0006]本发明实施例提供了一种权限管理方法、装置、非易失性存储介质及电子设备，以至少解决基于中心化平台对数字产品进行业务办理的安全性差的技术问题。 [0007]根据本发明实施例的一个方面，提供了一种权限管理方法，包括：获取目标对象…	本发明公开了一种权限管理方法、装置、非易失性存储介质及电子设备。其中，该方法包括：获取目标对象对目标数字产品的交易信息，其中，交易信息至少携带有：用于表示目标对象对目标数字产品的第一交易流水，和用于表示目标数字产品在预设区块链系统中的目标通证标识；在第一交易流水表示交易完成的情况下，依据第一交易流水在预设区块链系统中更新目标通证标识指示的目标交易记录；依据更新后的目标交易记录，为目标对象分配目标数字产品的权限。本发明解决了基于中心化平台对数字产品进行业务办理的安全性差的技术问题。	CN202211649196.8
网页权限识别方法、装置、电子设备及存储介质	中国电信股份有限公司	技术领域 [0001]本公开涉及网络安全技术领域，尤其涉及一种网页权限识别方法、装置、电子设备及存储介质。 背景技术 [0002]当前数据安全是国家、企业和个人都非常重视的领域，国内外数据安全事件也层出不穷，如何快速、准确发现用户访问信息系统或网页是否合规，是否越权访问，是预警数据安全事件、加强政府企业单位数据安全管理的重要一环。 [0003]现有确定用户操作网页代码权限的方式，通常是对网页代码进行解析和执行，以得到用户触发的事件权限，或者是基于特有的权限特征等来确定事件权限，当存在特征丢失等情况时，会导致权限识别的难度增加。因而，现有网页权限识别的效率不能满足实际需求。 [0004]基于此，如何提高网页权限识别的效率成为了亟需解决的技术问题。 [0005]需要说明的是，在上述背景技术部分公开的信息仅用于加强对本公开的背景的理解，因此可以包括不构成对本领域普通技术人员已知的现有技术的信息…	本公开提供了一种网页权限识别方法、装置、电子设备及存储介质，涉及网络安全技术领域。其中，网页权限识别方法包括：当用户在网页上驱动指定事件时，获取用户驱动指定事件过程中涉及的网页数据代码的运行信息；基于运行信息，确定运行逻辑信息，其中，运行逻辑信息为由某一个运行节点跳转至另一运行节点的权限信息，运行节点为用户驱动指定事件过程中涉及的网页；基于运行逻辑信息，确定各个运行节点的运行权限信息；根据各个运行节点的运行权限信息，确定用户驱动指定事件的事件权限信息。本公开提高了网页权限识别的效率。	CN202211650601.8
生成关系拓扑图的方法、装置、存储介质以及电子设备	中国电信股份有限公司	技术领域 [0001]本申请涉及智能推荐领域，具体而言，涉及一种生成关系拓扑图的方法、装置、存储介质以及电子设备。 背景技术 [0002]相关技术的推荐方法是借助协同思想完成的，无需向系统提供推荐视频的信息，但无法根据视频特性和用户偏好直接做出推荐，进而导致推荐的准确率较低，且算法逻辑比较抽象，无法直观展示用户群体之间的关联关系，以及相似视频之间的相似关系。 [0003]针对上述的问题，目前尚未提出有效的解决方案。 发明内容 [0004]本申请实施例提供了一种生成关系拓扑图的方法、装置、存储介质以及电子设备，以至少解决由于相关技术无法根据视频特性以及用户偏好做出推荐，进而导致推荐的准确率较低，且算法逻辑比较抽象造成的无法直观展示用户群体之间的关联关系，以及相似视频之间的相似关系的技术问题。 [0005]根据本申请实施例的一个方面，提供了一种生成关系拓扑图的方法，包括：获取目标对象所有打过…	本申请公开了一种生成关系拓扑图的方法、装置、存储介质以及电子设备。其中，该方法包括：获取目标对象所有打过评分的第一视频集合；计算第一视频集合中的各个第一视频与目标视频的相似度，从第一视频集合找出预定数量个与目标视频的相似度满足预设要求的第二视频集合；获取对象集合中各个对象与目标对象的第一关系，以及目标视频与第二视频集合的第二关系；根据第一关系与第二关系构建可视化的关系拓扑图。本申请解决了由于相关技术无法根据视频特性以及用户偏好做出推荐，进而导致推荐的准确率较低，且算法逻辑比较抽象造成的无法直观展示用户群体之间的关联关系，以及相似视频之间的相似关系的技术问题。	CN202211649236.9
微服务数据查询方法、装置及电子设备	中国电信股份有限公司	技术领域 [0001]本申请涉及微服务技术领域及通信技术领域，具体而言，涉及一种微服务数据查询方法、装置及电子设备。 背景技术 [0002]在现有技术中，当处理微服务数据查询请求时，可能会需要调用多个微服务，但是由于多个微服务之间彼此是相互独立的，因此，对于一些需要进行翻译识别的属性，需要在微服务中专门开发翻译查询代码，用于对这些属性进行翻译识别，以便从微服务中确定对应的业务数据。 [0003]需要注意到的是，现有技术中这种微服务数据查询方式会导致翻译查询代码和微服务自身的业务代码之间存在耦合度高的问题，从而不仅加大了代码的维护难度，还造成了微服务数据查询时容易出现查询稳定性差的问题。 [0004]针对上述的问题，目前尚未提出有效的解决方案。 发明内容 [0005]本申请实施例提供了一种微服务数据查询方法、装置及电子设备，以至少解决现有技术中在进行微服务数据查询时存在的查询稳定性差的技术…	本申请公开了一种微服务数据查询方法、装置及电子设备。其中，该方法包括：获取客户端发送的目标数据查询请求，其中，目标数据查询请求用于请求获取多个微服务上的数据；识别目标数据查询请求对应的目标实体，其中，目标实体的多个属性中包含至少一个目标属性，每个目标属性为在不同的微服务中需要进行翻译识别的属性；获取每个目标属性对应的配置文件，其中，配置文件用于描述目标数据的存储位置，配置文件与多个微服务对应的代码之间相互独立；根据配置文件从多个微服务中查询目标数据，并将目标数据返回至客户端中。本申请解决了现有技术中在进行微服务数据查询时存在的查询稳定性差的技术问题。	CN202211653532.6
产品的推荐方法及装置、非易失性存储介质、电子设备	中国电信股份有限公司	技术领域 [0001]本申请涉及内容推荐技术领域，具体而言，涉及一种产品的推荐方法及装置、非易失性存储介质、电子设备。 背景技术 [0002]部分视频平台推出了视频推荐服务，建议用户在浏览某一视频后，再去浏览和其有所关联的一些视频。视频推荐技术主要是在协同过滤系统中使用显式的评分来对结果进行处理。视频平台一般向目标用户推荐的视频为与目标用户喜欢的视频相似的视频，或者与目标用户相似的其他用户喜欢的视频。现有技术中无法确定待推荐产品与用户喜欢的产品之间的相似度，带来了难以精准地进行产品推荐的问题。 [0003]针对上述的问题，目前尚未提出有效的解决方案。 发明内容 [0004]本申请实施例提供了一种产品的推荐方法及装置、非易失性存储介质、电子设备，以至少解决由于现有技术无法确定待推荐产品与用户喜欢的产品之间的相似度造成的难以精准地进行产品推荐的技术问题。 [0005]根据本申请实施例的一个方…	本申请公开了一种产品的推荐方法及装置、非易失性存储介质、电子设备。其中，该方法包括：确定目标对象之间的第一相似度，并根据第一相似度确定第一矩阵；确定产品之间的第二相似度，并根据第二相似度确定第二矩阵；确定第一拟合值和第二拟合值，其中，第一拟合值为第一矩阵中的第一产品集合的拟合值，第二拟合值为第二矩阵中的第二产品集合的拟合值；分别确定第一拟合值以及第二拟合值与目标拟合模型对应的目标拟合值之间差值，并根据差值确定待推荐的产品集合。本申请解决了由于现有技术无法确定待推荐产品与用户喜欢的产品之间的相似度造成的难以精准地进行产品推荐的技术问题。	CN202211649123.9
应用服务器故障定位方法及相关设备	中国电信股份有限公司	技术领域 [0001]本公开涉及通信技术领域，尤其涉及一种应用服务器故障定位方法及相关设备。 背景技术 [0002]应用服务器(Application Server，AS)业务为按预定次序的串行方式连接在IP多媒体系统(IP Multimedia Subsystem，IMS)网络中。AS是架构在IMS网络之上的重要的功能实体，能够充分利用IMS网络提供的各种功能，为用户提供补充业务与增值服务。AS作为串联在IMS网络中的中转站，缺乏对故障直接预警定位的支撑工具。 [0003]现有技术中，维护人员分析此类网络故障需要耗费大量人力和时间成本，且AS有中转失败码和始发失败码两种情况、各类AS数量庞大，当发生故障时，维护人员无法快速精准地定位到是否为AS故障及具体产生故障的AS。 [0004]需要说明的是，在上述背景技术部分公开的信息仅用于加强对本公开的背景的理解，因此可以包括不构成对本领域普通…	本公开提供了一种应用服务器故障定位方法及相关设备，涉及通信技术领域。该方法包括，根据服务呼叫会话控制功能SCSCF网元与应用服务器AS网元之间IP地址的一一对应关系，确定SCSCF网元与AS网元的多个最小数据单元；根据每个最小数据单元的上行失败码数量和下行失败码数量的差值，确定每个最小数据单元的始发失败码信息；根据所述始发失败码信息，确定故障AS网元。本公开能够快速精准地定位产生故障的AS网元。	CN202211651368.5
预测负载指标的方法、装置、存储介质以及电子设备	中国电信股份有限公司	技术领域 [0001]本申请涉及智能运维领域，具体而言，涉及一种预测负载指标的方法、装置、存储介质以及电子设备。 背景技术 [0002]智能运维就是搭建优质数据能力，即以数据中台、大数据据平台、数据湖等形式存在的数据底座。在实施智能运维之前，要对负载指标进行预测，提高数据迁移的效率，但相关技术未考虑到处理器以及内存等因素，造成了负载预测不准确的问题。 [0003]针对上述的问题，目前尚未提出有效的解决方案。 发明内容 [0004]本申请实施例提供了一种预测负载指标的方法、装置、存储介质以及电子设备，以至少解决由于相关技术未考虑到处理器以及内存等因素造成的负载预测不准确的技术问题。 [0005]根据本申请实施例的一个方面，提供了一种预测负载指标的方法，包括：获取处理器的第一预测数据，获取内存的第二预测数据；根据第一预测数据与第二预测数据判断处理器与内存是否处于异常区间，得到判断结果；获取判…	本申请公开了一种预测负载指标的方法、装置、存储介质以及电子设备。其中，该方法包括：获取处理器的第一预测数据，获取内存的第二预测数据；根据第一预测数据与第二预测数据判断处理器与内存是否处于异常区间，得到判断结果；获取判断结果以及历史时段内预定数量的历史判断结果，得到判断集合；根据判断集合中各元素处于异常区间的次数确定异常率。本申请解决了由于相关技术未考虑到处理器以及内存等因素造成的负载预测不准确的技术问题。	CN202211649068.3
货物调度策略的确定方法及装置、非易失性存储介质	中国电信股份有限公司	技术领域 [0001]本申请涉及计算机技术领域，具体而言，涉及一种货物调度策略的确定方法及装置、非易失性存储介质。 背景技术 [0002]智能生成调度单，实现车货匹配最佳算法一直是物流信息化领域研究的重要方向。目前的研究方向多朝着最大化、标准化和集约化的方向进行研究，侧重对于标准物资的运输解决方案。其中对于最大化的研究最为多，对于异型物资和异型运输车辆的互相匹配较少。现有技术由于无法精准地将车辆特征与货物特征进行匹配，生成的调度单往往不是最优的调度方案。 [0003]针对上述的问题，目前尚未提出有效的解决方案。 发明内容 [0004]本申请实施例提供了一种货物调度策略的确定方法及装置、非易失性存储介质，以至少解决由于无法将车辆的特征与货物的特征进行精准匹配造成的无法确定对货物的最优调度策略的技术问题。 [0005]根据本申请实施例的一个方面，提供了一种货物调度策略的确定方法，包括：将第一…	本申请公开了一种货物调度策略的确定方法及装置、非易失性存储介质。其中，该方法包括：将第一特征因子集与第二特征因子集进行匹配，得到匹配结果集合，其中，第一特征因子集为车辆集合中车辆信息对应的特征因子集，第二特征因子集为货物信息对应的特征因子集，车辆用于装载及运输货物；采用预先训练好的深度学习模型从匹配结果集合中确定目标匹配结果；根据目标匹配结果，确定货物的调度策略。本申请解决了由于无法将车辆的特征与货物的特征进行精准匹配造成的无法确定对货物的最优调度策略的技术问题。	CN202211653551.9
应急方案的确定方法、装置及电子设备	中国电信股份有限公司	技术领域 [0001]本申请涉及应急数据的管理领域，具体而言，涉及一种应急方案的确定方法、装置及电子设备。 背景技术 [0002]随着社会经济系统的日趋复杂，社会面临来自各方面的突发事件也越来越多，对突发事件的应急处理需求也在不断提升。从近些年的改革实践来看，一些地区和部门反映风险隐患排查治理、各方统筹协调、综合应急保障、社会深度参与等方面的能力还有待提高。突发事件的频繁发生，必然会对人们的生活和社会层面产生了严重的负面影响，因此，制定合理的应急预案，实现高效应急处理和响应机制是有效应对突发事件和应急管理的前提和基础。应急预案的数字化是根据突发应急事件的处理流程，根据当前应急事件发展的现状，充分利用信息化和数字化技术，帮助管理者制定更合理、全面高效的行动预案，最终使制定的预案更科学高效、规范。 [0003]从目前应急预案的数字化技术来看，在数据集成和管理方面还存在较多的不足和挑战。首先，…	本申请公开了一种应急方案的确定方法、装置及电子设备。其中，该方法包括：获取与应急方案相关的第一数据信息，其中，第一数据信息的属性信息为预先定义好的；将第一数据信息按照业务类型划分为与业务类型对应的第二数据信息；确定第一数据信息和每个第二数据信息之间的映射关系；依据映射关系确定与应急方案对应的知识图谱，并依据知识图谱确定目标应急方案。本申请解决了现有技术中的应急方案无法对跨领域的异构性知识进行共享和集成，导致无法识别文本所描述的应急信息，不利于应急预案的开展的技术问题。	CN202211649108.4
车辆轨迹研判模型生成方法、装置及非易失性存储介质	中国电信股份有限公司	技术领域 [0001]本申请涉及数据处理领域，具体而言，涉及一种车辆轨迹研判模型生成方法、装置及非易失性存储介质。 背景技术 [0002]进年来，随着道路交通的不断发展，也给交通管理带来了更多更大的挑战。在此背景下，基于视频监控的车辆轨迹研判技术也逐渐成熟，车辆轨迹研判的技术也逐渐从单一的交通部门统一管理逐步发展到个人、企业、生产、消防、刑侦等社会方方面面，车辆轨迹研判正在突破行业的边界，给道路交通管理分析带来了极大的助益。随着视图大数据应用的普及完善，客户个性化需求也愈加发散，由此而来的是车辆轨迹研判的难度也越来越大，主要体现在对不同场景、不同维度、不同粒度的车辆轨迹研判，需要在进行不同深度的算法分析，很难有一个算法能够综合所有场景维度以及粒度等条件。目前相关技术中的车辆轨迹研判算法往往单一性较强，在处理多场景维度下的车辆轨迹分析任务时往往不能很好的进行分析。 [0003]针对上述的问…	本申请公开了一种车辆轨迹研判模型生成方法、装置及非易失性存储介质。其中，该方法包括：获取车辆轨迹数据，其中，车辆轨迹数据中包括不同车辆在不同场景下的运行轨迹数据；确定车辆轨迹数据对应的场景类别；依据不同场景类别下的车辆轨迹数据，确定不同场景类别下的目标车辆轨迹研判模型对应的目标模型参数阈值；依据目标模型参数阈值，确定不同场景类别下的目标车辆轨迹研判模型。本申请解决了由于相关技术中的车辆轨迹研判算法单一性较强造成的在多场景维度下无法高效分析车辆轨迹的技术问题。	CN202211649174.1
数据共享系统及方法	中国电信股份有限公司	技术领域 [0001]本申请涉及数据安全领域，具体而言，涉及一种数据共享系统及方法。 背景技术 [0002]数据的隐私保护计算的目标是在完成计算任务的基础上，实现数据计算过程和数据计算结果的隐私保护。相关技术中，在接收多方数据聚合业务模式下无法保证数据的安全，存在数据泄露的问题。 [0003]针对上述的问题，目前尚未提出有效的解决方案。 发明内容 [0004]本申请实施例提供了一种数据共享系统及方法，以至少解决现有技术中在多方数据聚合业务模式下无法保证数据安全的技术问题。 [0005]根据本申请实施例的一个方面，提供了一种数据共享系统，包括：多级设备、数据交换模块、密钥分发网络和隐私计算模块，其中，多级设备中不同层级的设备所具有的权限范围按照顺序依次减小；数据交换模块，用于在多级设备之间共享数据；密钥分发网络，用于为多级设备之间共享的数据分发加密密钥；隐私计算模块，用于多级设备中的上级设…	本申请公开了一种数据共享系统及方法。其中，该系统包括：多级设备、数据交换模块、密钥分发网络和隐私计算模块，其中，多级设备中不同层级的设备所具有的权限范围按照顺序依次减小；数据交换模块，用于在多级设备之间共享数据；密钥分发网络，用于为多级设备之间共享的数据分发加密密钥；隐私计算模块，用于多级设备中的上级设备向所管辖的下级设备提供共享数据资源服务。本申请解决了现有技术中在多方数据聚合业务模式下无法保证数据安全的技术问题。	CN202211649082.3
3D数字人唇形驱动方法、装置、电子设备及存储介质	中国电信股份有限公司	背景技术 [0002]随着人工智能时代的来临，基于人工智能的人机交互方式的应用也越来越普遍。而可视化语音技术就是一种新一代人机交互方式。 [0003]可视化语音技术指的是基于深度学习的语音识别、语音合成以及虚拟对象等技术的结合出来的一种交互方式，其通过自然语言识别、理解以及合成，将普通用户与计算机紧密的结合在一起。比较常见的是通过3D(three-dimensional，三维)虚拟人来实现人机交互，3D虚拟人可以模拟真人的动作、神态，且可以与真人进行语音交流。 [0004]3D数字人唇形驱动技术是3D数字人产品落地所需的关键技术之一。目前大部分同类产品采用基于深度学习的技术方案。一方面，该类方案非常依赖GPU(graphicsprocessing&nbsp;unit，图形处理器)计算资源。另一方面，该类训练数据采集成本高，不易获取。但模型推理效果又非常依赖训练数据的全面性，一旦遇到训练过…	本公开提供了一种3D数字人唇形驱动方法、装置、电子设备及存储介质，涉及计算机视觉技术领域。其中，方法包括：获取输入的文本信息；基于从文本到语音TTS技术，将文本信息转化为音素序列、音频数据和时间戳信息；根据时间戳信息，对音素序列中相应的静音音素进行删除处理，对删除处理后的音素序列进行预设倍数采样，得到bs动画系数序列；根据bs动画系数序列、音频数据、预设音素唇形映射表以及特殊音素的预设优化，渲染生成3D数字人的唇形动画。本公开提高了3D数字人唇形驱动的鲁棒性与流畅度。	CN202211649613.9
Web服务组合路径的确定方法、装置及电子设备	中国电信股份有限公司	技术领域 [0001]本申请涉及Web服务技术领域，具体而言，涉及一种Web服务组合路径的确定方法、装置及电子设备。 背景技术 [0002]随着网络技术及云计算技术的不断发展，可供用户选择的Web服务也随之增加，而单一功能的Web服务无法满足用户的复杂需求，因此就需要在云计算环境下将功能单一的Web服务通过某种方法进行有效的组合，构成具有多功能的复用Web服务。但是在对单一功能的Web服务进行组合的过程中，如何快速精准的找到对应服务成了技术人员关注的关键问题。目前基于服务质量(Quality&nbsp;of&nbsp;Service，QoS)的Web服务组合只关注到了Web服务的客观特性，但不能体现用户对服务的主观满意度。 [0003]针对上述的问题，目前尚未提出有效的解决方案。 发明内容 [0004]本申请实施例提供了一种Web服务组合路径的确定方法、装置及电子设备，以至少解决目前基于…	本申请公开了一种Web服务组合路径的确定方法、装置及电子设备。其中，该方法包括：获取目标任务的子任务所使用的Web服务对应的服务质量的指标参数，以及获取用户评价等级的数量，其中，用户评价等级用于表示用户对Web服务的满意度；依据指标参数和用户评价等级的数量，确定第一函数，其中，第一函数用于表示服务质量和用户满意度的关系；将第一函数确定为细菌觅食算法的适应度函数，并求解细菌觅食算法，将细菌觅食算法的输出结果确定为目标任务所使用的Web服务组合的最优路径。本申请解决了目前基于服务质量的Web服务组合只关注到了Web服务的客观特性，不能体现用户对服务的主观满意度的技术问题。	CN202211649211.9
任务的处理方法及相关设备	中国电信股份有限公司	技术领域 [0001]本公开涉及计算机技术领域，尤其涉及一种任务的处理方法装置、计算机设备、可读存储介质及程序。 背景技术 [0002]目前，主流的任务编排调度框架采用的模式一般包括：任务信息的设置，包括请求地址、请求参数等；任务模块的注册与发现；调度模块对任务模块的任务下发；任务模块完成任务后的信息上报。其中，任务上报与下发过程中，数据一般经由调度模块流转，或经由中间件流转。 发明内容 [0003]本公开实施例提供了一种任务的处理方法、装置、计算机设备、可读存储介质及程序，涉及计算机技术领域，该方法可以实现在多任务模块协同执行任务时提高中间数据的安全性。 [0004]本公开实施例提供了一种任务的处理方法，包括：向第一任务模块发送任务信息以使所述第一任务模块根据所述任务信息处理任务；接收所述第一任务模块发送的完成任务通知；向所述第一任务模块发送第二任务模块的地址和所述第二任务模块所需要的…	本公开实施例提供了一种任务的处理方法、装置、计算机设备、可读存储介质及程序，涉及计算机技术领域。该方法包括：向第一任务模块发送任务信息以使所述第一任务模块根据所述任务信息处理任务；接收所述第一任务模块发送的完成任务通知；向所述第一任务模块发送第二任务模块的地址和所述第二任务模块所需要的数据标准，以使所述第一任务模块根据所述第二任务模块的地址向所述第二任务模块发送所述第二任务模块所需要的数据。本公开实施例提供的方法可以实现在多任务模块协同执行任务时提高中间数据的安全性。	CN202211651966.2
通话方法、装置及计算机可读存储介质	中国电信股份有限公司	技术领域 [0001]本申请涉及通信技术领域，具体而言，涉及一种通话方法、通话装置及计算机可读存储介质。 背景技术 [0002]目前，一些企业或机构会向用户公布一个统一的、便捷好记的服务号码，便于用户遇到问题时基于服务号码寻求服务支撑。当前企业或机构多采用按键导航模式，而随着智能语音识别的发展，部分企业或机构开始接入语音交互能力。 [0003]但是，传统的按键导航模式需要用户仔细聆听导航提示语音，并记住与自己需求相应的导航按钮，然后用户需要在通话过程中切换到按键模式，以触发目标按键来实现自身需求的传递，导致用户侧的操作繁琐，且用户触发错误按键后需要重新进行对应的服务业务。智能语音交互的模式则需要用户用语言清晰描述问题，这样业务侧才能对用户的语音数据进行识别并作出正确的反应，但是语音识别的准确性依赖语音识别模型，其部署的成本较高，同时在具体应用中，会涉及到地域方言等问题，导致语音识别的准确…	本申请的实施例揭示了一种通话方法、装置及计算机可读存储介质，该通话方法包括：接收主叫方终端发送的通话请求，通话请求中携带有通话参数，若主叫方终端满足数据交互条件，则基于通话参数获取页面显示数据，并与主叫方终端建立网络数据信道，然后基于网络数据信道将页面显示数据返回给主叫方终端，以使主叫方终端在通话过程中对页面显示数据进行显示，进而可以通过页面显示数据给用户提供可视化的数据信息，实现在通话过程中同时传递语音信息以及视觉信息，通过多个维度的信息的传递，提高用户的通话体验，以及提高主叫方与被叫方之间的信息传递的准确性。	CN202211660117.3
基于用户交互行为的预测方法、装置及存储介质	中国电信股份有限公司	技术领域 [0001]本申请涉及推荐领域，具体而言，涉及一种基于用户交互行为的预测方法、装置及存储介质。 背景技术 [0002]随着互联网的快速发展，移动应用越来越多，它们提供海量的服务(购物，视频，新闻等)，各类服务也包含海量的内容，如何让用户第一时间看到自己感兴趣的内容，是摆在企业面前的难题。而随着机器学习方法的发展，推荐系统的发展让企业能够满足用户的需求，现有推荐系统一般通过使用一些与用户有关的信息来预测用户的兴趣，比如用户的年龄、喜好等特征。但是这些推荐系统大部分没有考虑因为用户长期以来喜好的变化而导致推荐的不准确。 [0003]针对上述的问题，目前尚未提出有效的解决方案。 发明内容 [0004]本申请实施例提供了一种基于用户交互行为的预测方法、装置及存储介质，以至少解决由于相关技术中推荐系统未考虑随着时间变化用户的喜好可能发生变化造成的推荐结果不准确，影响用户体验的技术问题。 …	本申请公开了一种基于用户交互行为的预测方法、装置及存储介质。其中，该方法包括：获取目标对象的历史交互行为数据，其中，历史交互行为数据包括：交互行为集合以及项目集合；对交互行为集合以及项目集合进行规范化处理得到目标规范化序列；基于预训练的语言表征模型对目标规范化序列进行分析得到预测结果，其中，预测结果用于指示在目标时段交互行为对应的项目，或者每个项目对应的交互行为。本申请解决了由于相关技术中推荐系统未考虑随着时间变化用户的喜好可能发生变化造成的推荐结果不准确，影响用户体验的技术问题。	CN202211649054.1
工作流控制代码生成方法、装置、电子设备及存储介质	中国电信股份有限公司	工作流控制代码生成方法、装置、电子设备及存储介质 技术领域 [0001]本申请涉及计算机技术领域，特别是涉及一种工作流控制代码生成方法、装置、电子设备及存储介质。 背景技术 [0002]工作流(WorkFlow)就是工作流程的计算模型，即将工作流程中的工作如何前后组织在一起的逻辑和规则，在计算机中以恰当的模型进行表示并对其实施计算。工作流要解决的主要问题是:为实现某个业务目标，在多个参与者之间，利用计算机，按某种预定规则自动传递。 [0003]企业信息系统开发在设计阶段离不开UI(User Interface，用户界面)原型设计和ER(实体关系)设计，在低代码开发流行后已发展出利用这两种设计结果生成工作流的基础代码从而减少开发工作量。但是，工作流的基础代码覆盖的业务场景较少，导致在该基础代码的基础上还需要进行工作量较大的二次开发，操作过程繁琐。 发明内容 [0004]鉴于上述问题，本申请…	本申请实施例提供了一种工作流控制代码生成方法、装置、电子设备及存储介质。其中，工作流控制代码生成方法包括：生成工作流的业务语义声明；生成用于表达业务语义的元信息协议；生成工作流的业务逻辑信息；创建工作流控制代码模板；基于业务语义声明、元信息协议、业务逻辑信息和工作流控制代码模板，生成工作流对应的工作流控制代码。本申请实施例中，针对工作流扩展业务语义声明、元信息协议、业务逻辑信息以及配套的工作流控制代码模板，兼之依据元信息协议为原型设计增加合适的元信息，通过分析及推断得出更全面的信息用于生成工作流控制代码，从而降低入门门槛，可生成更丰富完善的业务逻辑主线代码，从而能够减少二次开发的工作量。	CN202211648229.7
文本文档处理方法及装置、存储介质、电子设备	中国电信股份有限公司	技术领域 [0001]本申请涉及知识管理技术领域，具体而言，涉及一种文本文档处理方法及装置、存储介质、电子设备。 背景技术 [0002]在知识管理平台的建设和运营过程中，如何平衡知识产权保护力度与知识获取的便捷，成为一道难以完美解决的难题。若采用用户分组并设置相应的权限的方法，该方法对于小型企业来说比较合适，但对于大型企业来说将会产生大量的工作量，并且会严重影响知识获取的便捷性；若不对用户分组并设置相应的权限，则可能导致企业知识泄露。 [0003]因此，相关技术人员通常使用数字水印技术对知识管理平台上的文档进行标记防止企业知识泄露，并以扫描件的形式保存，文件类型可以分为PDF(Portable&nbsp;DocumentFormat，可携带文档格式)和图像，其中，对于PDF文档来说，用户可以在对应软件上轻松地清除文档中的水印；而对于图像文档来说，用户可以通过图像获取水印图像的RGB值，并…	本申请公开了一种文本文档处理方法及装置、存储介质、电子设备。其中，该方法包括：获取图像格式的第一文本文档；确定待添加的文档水印，其中，文档水印信息中包括：水印内容和水印方向；在第一文本文档内的每页图像文件的目标位置处添加文档水印，得到目标文本文档，其中，文档水印对应的各个像素点的目标颜色为第一目标色彩范围内的任一颜色。本申请解决了相关技术生成的文档水印容易清除，导致文档安全性较低的技术问题。	CN202211649071.5
一种图片流播放方法、装置、电子设备及存储介质	中国电信股份有限公司	技术领域 [0001]本发明涉及图片流播放技术领域，特别是涉及一种图片流播放方法、一种图片流播放装置、一种电子设备以及一种计算机可读存储介质。 背景技术 [0002]随着户外大屏幕的技术的发展与成本的降低，已被广泛应用于各个商场、广场、大型表演场地和高速公路等公共场所，支持视频、图片、音乐等多媒体内容播放，具有画质细腻、色彩丰富、亮度高、可视角度大的优势，无论是在夜间还是白天均能表现出良好的可视性，可用于播放新闻资讯、演出画面、企业标识和视频广告等多种信息，作为展示和宣传的窗口，具有非常好的应用效果，为信息传播者提供了一个直接面对公众、高效传播信息和广泛聚合受众的良好信息平台，并且，通过网络实现远程控制播放内容更是极大程度提高了内容投放的便利性。 [0003]然而，户外大屏幕的使用过程中也存在信息安全问题，户外大屏幕的媒体特性决定了一旦发生信息安全问题，则会导致广泛且迅速的负面影响，因此…	本发明实施例提供了一种图片流播放方法、装置、电子设备及存储介质，通过获取图片流，从所述图片流中确定目标帧图片；生成密码字符串，并基于所述目标帧图片和所述密码字符串生成加密图片流，并将所述加密图片流发送给所述显示设备；所述显示设备用于播放所述加密图片流；所述图像采集模块用于捕捉所述加密图片流；所述解密端设备用于基于所述加密图片流生成验证字符串，并将所述验证字符串发送至所述加密端设备；接收所述验证字符串；当所述验证字符串符合预设标准时，控制所述显示设备继续播放所述加密图片流，从而提升了图片流播放的安全性。	CN202211648207.0
异常用户的识别方法及装置、计算机存储介质、电子设备	中国电信股份有限公司	背景技术 [0002]目前，我国电信业竞争日趋激烈复杂，各家同类企业提供的服务质量都相差不大，客户的争夺和忠诚客户的建立与培养是竞争的焦点和关键。业务量使用情况是反映客户忠诚度的重要指标，通过刻画用户业务量使用情况，识别业务突降的异常用户，实施激活、维系等措施，能够推进精细化运营，有效防止用户流失。 [0003]目前存在一些利用历史数据来进行异常用户识别的方案，然而，上述方案存在异常用户发现不及时的问题，对业务造成影响。 [0004]鉴于此，本领域亟需开发一种新的异常用户的识别方法及装置。 [0005]需要说明的是，上述背景技术部分公开的信息仅用于加强对本公开的背景的理解。 发明内容 [0006]本公开的目的在于提供一种异常用户的识别方法、异常用户的识别装置、计算机存储介质及电子设备，进而至少在一定程度上克服由于相关技术的限制而导致的异常用户发现不及时的技术问题。 [0007]本公开的其…	本公开涉及人工智能技术领域，提供了一种异常用户的识别方法、异常用户的识别装置、计算机存储介质、电子设备，其中，异常用户的识别方法包括：根据多个用户中每个用户对应的历史业务量指标，确定所述每个用户对应的历史业务量时序数据；根据所述历史业务量时序数据预测所述每个用户在未来时段的预测业务量时序数据；根据所述历史业务量时序数据和所述预测业务量时序数据，生成所述每个用户对应的融合业务量时序数据；基于所述每个用户对应的融合业务量时序数据，从所述多个用户中识别出异常用户。本公开中的异常用户的识别方法能够及时发现异常用户。	CN202211651427.9
一种天线的管理方法和一种天线的管理系统	中国电信股份有限公司	技术领域 [0001]本发明涉及天线的技术领域，特别是涉及一种天线的管理方法和一种天线的管理系统。 背景技术 [0002]随着科技水平的进步及人们对电子娱乐活动需求的增加，使得对于网络的质量和速度愈发重视。 [0003]为了保证网络的质量和速度，时刻保证提供网络的天线始终处于正常状态；为了保证天线始终处于正常状态，可以通过安排工作人员定期对天线进行巡检。 [0004]但是，天线的设立位置既可能是在人口密度较大的城市，也可能是在人口密度较少甚至稀少的偏远山区；且天线一般设立在高空中。如果需要安排工作人员进行天线的检查的话，需要耗费大量的人力，且因为需要爬到高空中进行检查，期间可能存在一定的高空作业风险。 发明内容 [0005]鉴于上述问题，提出了以便提供克服上述问题或者至少部分地解决上述问题的一种天线的管理方法和一种天线的管理系统，包括： [0006]一种天线的管理方法，所述方法包括： […	本发明实施例提供了一种天线的管理方法和一种天线的管理系统，该方法包括：从至少一种监测传感器中，获取针对天线的目标监测数据；获取目标监测数据对应的预设监测数据阈值，并判断目标监测数据与对应的预设监测数据阈值是否匹配；当目标监测数据与对应的预设监测数据阈值不匹配，根据目标监测数据，确定针对天线的目标管理策略；根据目标管理策略，对天线进行调整。通过本发明实施例，实现了自动且及时地监测天线的异常；从而，无需耗费大量的人力和物力来频繁地对天线进行检修和维护。且当监测到智能体现出现异常的时候，可以基于预先设置的管理策略，自动对天线进行调整。从而进一步减少了天线检修和维护所需要消耗的资源。	CN202211648465.9
一种针对IT故障的定位预测方法和装置	中国电信股份有限公司	技术领域 [0001]本发明涉及故障定位预测技术领域，特别是涉及一种针对IT故障的定位预测方法、一种针对IT故障的定位预测装置、一种电子设备以及一种计算机可读存储介质。 背景技术 [0002]随着移动互联网不断赋能社会治理及民生服务，网络流量相对以前呈指数型增长，近几年来，运营商更进一步地拓展线上业务，这也对运营商的业务稳定运行提出了更高的要求。随着“云改数转”战略的深入推进，传统的IT运维面临着从传统的垂直架构向水平、分布式、高可用、高性能和高弹性扩展转变。在这个过程中IT运维面临着故障告警激增、复杂架构下故障定位难以溯源的挑战，对应云化场景下精准对IT故障快速定位需求日益提升。 [0003]目前，针对IT运维过程中IT故障定位的方式，主要是采用被动处理方式、IT告警处理方式和基于业务流程监控对业务流程关键环节监控来定位和排查IT故障方式，由于以上现有IT故障定位方式存在人工成本高、处…	本发明实施例提供了一种针对IT故障的定位预测方法和装置，通过获取针对IT故障的基础原始数据；生成针对配置数据、性能数据和告警数据的三层拓扑模型；通过三层拓扑模型生成多个针对具有关联关系的业务组件的故障告警清单；采用故障数据、关联业务服务信息、关联业务系统信息、关联业务组件信息、和关联告警数据以及关联性能数据生成目标模型，并采用目标模型输出关联规则；基于关联规则对IT故障进行定位预测，从而实现了自动对IT故障进行定位预测，提升了针对IT故障的定位效率。	CN202211648502.6
一种景点人口密度的确定方法、装置、电子设备和介质	中国电信股份有限公司	技术领域 [0001]本发明涉及数据处理的技术领域，特别是涉及一种景点人口密度的确定方法、装置、电子设备和介质。 背景技术 [0002]近年来，日益增长的旅游需求与旅游资源的稀缺性矛盾逐渐凸显，使旅游景区拥挤成为常态现象。景区密度是度量旅游业对某一地区社会经济生活的影响程度或在社会经济生活中的地位的一项指标。 [0003]旅游资源的空间承载量是指保证旅游资源质量和游客旅游质量的前提下，某一时段(比如：一天)景区可游览地区所能容纳的游客数量。旅游景区通常由若干个分景区(点)构成，要充分考虑到游客的流动性。《旅游规划通则》中充分考虑公式： [0004] [0005]其中，C为景区日空间总容量，Xi为第i景点的可游览面积；Yi为第i景点的游客适宜游览面积，即平均每位游客占用的基本空间标准值；T为景区每天的有效开放时间，t为每位游客完成全部游览活动所需的平均游览时间，Di为第i景点的瞬时游客容量…	本发明实施例提供了一种景点人口密度的确定方法、装置、电子设备和存储介质，该方法包括：获取部署在各景点的Wi‑Fi探针所收集到的多个用户数据；根据多个用户数据和各Wi‑Fi探针的探针位置，确定多个用户数据对应的多个用户的用户位置，以及各用户位置对应的采集时间；根据用户位置和采集时间，确定各景点在不同时刻的人口密度。相比于采用摄像头进行人脸识别后来计算人流密度情况的方法，本发明实施例不受Wi‑Fi探针安装位置的限制；且只需要基于用户数据即可实现对人口密度的确定，无需再额外识别其他信息，不存在对一些物体识别的准确率低的问题。	CN202211648442.8
一种数据表存储方法、装置、电子设备及可读介质	中国电信股份有限公司	技术领域 [0001]本发明涉及数据库技术领域，特别是涉及一种数据表存储方法、一种数据表存储装置、一种电子设备以及一种计算机可读介质。 背景技术 [0002]在企业、机关的日常工作中，存在较多以Excel表格等形式，存放在办公电脑里的管理数据、考核数据等零散的数据，例如：短期重点工作的考核过程和结果等。其特点是数据量不大、周期长短不一、数据字段不固定。现有技术只能在获取数据后，在数据库中增加表格，才能存储到数据库中，不便于数据结构化存储。因此，此类零散数据表经常不做统一存储，而是由制表人自行保管。由于数据可能存放在任何人的电脑中，在需要使用时往往不知道从哪获得，无法保证数据的准确性、权威性。 发明内容 [0003]本发明实施例是提供一种数据表存储方法、装置、电子设备以及计算机可读存储介质，以解决数据表存储零散，不便于统一管理的问题。 [0004]本发明实施例公开了一种数据表存储方法，应用…	本发明实施例提供了一种数据表存储方法、装置、电子设备及可读介质，通过信息化系统获取零散数据表的属性信息，属性信息包含字段类型信息，验证零散数据表中的数据的类型是否与字段类型信息一致，若验证零散数据表中的数据的类型与字段类型信息一致，则将零散数据表写入结构化数据表中，其中，结构化数据表包括固定部分以及弹性部分，固定部分用于写入属性信息，弹性部分用于写入零散数据表中的数据，从而将零散的、格式各异的数据有效地完成结构化存储。能够将用户各项运行、管理数据进行统一存储，为今后大数据应用做好准备。同时避免了通过频繁的数据库结构管理来适应不固定的零散数据，降低了零散数据的管理难度，提高了工作效率。	CN202211653484.0
一种数据处理方法、装置、可读存储介质及电子设备	中国电信股份有限公司	技术领域 [0001]本发明涉及机器人流程自动化技术领域，且更具体地，涉及一种数据处理方法、装置、可读存储介质及电子设备。 背景技术 [0002]机器人流程自动化，广泛出现在各行各业的日常业务场景中。面对大量枯燥的重复型任务，机器人流程自动化可以代替人工准确快速地完成相应任务，大幅提升工作效率的同时，也降低了高昂成本。目前，在使用机器人流程自动化应用进行数据处理时，机器人流程自动化应用在运行中会进行电子邮件和文件中提取数据、跨系统数据迁移、自动化IT应用等操作，这些操作会使机器人流程自动化应用获得大量私密信息，数据泄露的风险较高，数据安全性较低。 发明内容 [0003]本发明提供了一种数据处理方法、装置、计算机可读存储介质及电子设备，以解决现有技术中在使用机器人流程自动化应用时，数据安全性较低的技术问题。 [0004]根据本发明的第一方面，提供了一种数据处理方法，包括： [0005]在监…	本发明提供了一种数据处理方法、装置、计算机可读存储介质及电子设备，该方法包括：在监听到机器人流程自动化应用进入运行状态的情况下，获取所述机器人流程自动化应用对应的白名单；获取所述机器人流程自动化应用的网络请求；在所述网络请求属于所述白名单的情况下，放行所述网络请求；在所述网络请求不属于所述白名单的情况下，拦截所述网络请求。在本发明提供的技术方案中，通过白名单评估机器人流程自动化应用网络请求的合法性，若机器人流程自动化应用的网络请求不属于白名单，则机器人流程自动化应用正在进行的非法网络请求，处于危险工作状态，因此拦截该网络请求，避免数据的泄露，保证数据的安全，提高数据安全等级。	CN202211641599.8
加密方法及装置	中国电信股份有限公司	技术领域 [0001]本申请涉及数据加密领域，具体而言，涉及一种加密方法及装置。 背景技术 [0002]加密是将明文信息隐匿起来，使之在缺少特殊信息时不可读。加密的安全性提现在，加密的密钥是绝对隐藏的，现在流行的RSA加密算法和AES加密算法都是完全公开的，一方取得已加密的数据，若没有加密的密钥，也不能打开被加密保护的信息。其中，对称加密是采用单钥密码系统的加解密方法，同一个秘钥可以同时用作信息的加密和解密，其特点是加解密速度快，通常应用在需要传输大量数据的场景。 发明内容 [0003]本申请实施例提供了一种加密方法及装置，以至少解决数据加密安全性低的技术问题。 [0004]根据本申请实施例的一个方面，提供了一种加密方法，包括：获取多个大素数组成的大素数集合和待加密明文，其中，大素数集合中的大素数两两互素；将待加密的明文转化为待加密数，并从大素数集合中随机选取多个目标大素数；确定多个目标…	本申请公开了一种加密方法及装置。其中，该方法包括：获取多个大素数组成的大素数集合和待加密明文，其中，大素数集合中的大素数两两互素；将待加密的明文转化为待加密数，并从大素数集合中随机选取多个目标大素数；确定多个目标大素数对应的目标哈希值；利用多个目标大素数、待加密数和目标哈希值，完成待加密数的加密。本申请提供的方法至少解决了数据加密安全性低的技术问题。	CN202211641054.7
网络访问控制方法、系统、设备及介质	中国电信股份有限公司	背景技术 [0002]网络互联对于关键业务系统(例如5GC网关、大数据分析系统等)管理来说是一把双刃剑，一方面，业务系统通过网络打破地域限制，使运维管理人员能够快速方便的访问业务系统，另一方面，网络将关键业务系统暴露于广阔的范围，易被外部来历不明人员接触或被内部用户从不安全区域登录，业务系统被非法或违规控制存在安全风险。 [0003]需要说明的是，在上述背景技术部分公开的信息仅用于加强对本公开的背景的理解，因此可以包括不构成对本领域普通技术人员已知的现有技术的信息。 发明内容 [0004]本公开提供一种网络访问控制方法、系统、设备及介质，至少在一定程度上克服相关技术中关键业务系统被非法或违规控制存在安全隐患的技术问题。 [0005]本公开的其他特性和优点将通过下面的详细描述变得显然，或部分地通过本公开的实践而习得。 [0006]根据本公开的一个方面，提供了一种网络访问控制方法，应用于零信…	本公开提供了一种网络访问控制方法、系统、设备及介质，涉及网络安全技术领域。该方法应用于零信任策略控制器，所述方法包括：采集目标用户的位置信息；基于预设映射关系，确定与目标用户的位置信息匹配的终端设备接入的目标扇区；若目标扇区属于可信扇区，则生成允许访问控制策略，以使所述目标用户访问目标系统。本公开能够为企业内部系统提供基于地理位置判断的安全访问，发挥网络互通的便利性，保障整体网络安全。	CN202211643479.1
解调译码方法、装置、存储介质及电子设备	中国电信股份有限公司	背景技术 [0002]在第六代移动通信标准(6th&nbsp;generation&nbsp;mobile&nbsp;networks)中信道编码研究的重要方向之一将信道编译码和调制解调结合作为整体进行设计，通过对调制信道进行均衡，以提高传输效率，或者提高系统的频谱效率和可靠性。信道编译码和调制解调在传统的数字通信系统中为两个独立部分，分别独立地进行信道编译码和调制解调，但由于调制信道存在极化现象，导致系统的频谱效率和可靠性下降。为了克服上述问题，引入分组编码调制(Block&nbsp;Coded&nbsp;Modulation，BCM)，但BCM依赖于优异分组码的设计。为了克服BCM的缺点，提高灵活性，又引入多级编码调制(Multilevel&nbsp;Coding，MLC)，分组码或卷积码都可以成为分量码，降低了分组码设计的复杂性。极化码作为一种分组码，可以作为BCM码的分量码构成多…	本公开是关于一种解调译码方法、装置、存储介质及电子设备，涉及计算机技术领域，该方法包括：先响应于接收到发送端通过各调制子信道发送的调制信号，对调制信号进行解调，获得调制信号对应的待译码序列，基于对每一待译码子段分别设置的第一预设阈值，利用多个子段译码器分别对待译码序列划分得到的多个待译码子段进行译码，得到多个待译码子段分别对应的多个译码子段，根据多个译码子段确定多个目标译码子段，对多个目标译码子段进行子段变换和子段合并，得到待译码序列对应的译码比特序列。这样，通过多个子段译码器分别对多个和调制子信道存在映射关系的待译码子段进行译码，缩短了译码时间，提高了系统的频谱效率和可靠性。	CN202211642674.2
新空口承载语音VoNR业务的多接口关联方法及装置	中国电信股份有限公司	技术领域 [0001]本公开涉及通信技术领域，更具体地，涉及一种新空口承载语音VoNR业务的多接口关联方法、新空口承载语音VoNR业务的多接口关联装置、计算机可读存储介质和电子设备。 背景技术 [0002]随着通信技术领域的快速发展，第五代移动通信技术(5th&nbsp;Generation&nbsp;MobileCommunication&nbsp;Technology,5G)的语音解决方案在使用演进分组系统回退(EPSFB)回落至4G网络进行VoLTE(Voice&nbsp;over&nbsp;Long-TermEvolution,长期演进语音承载)通话外，5G网络的新空口承载语音(Voice&nbsp;on&nbsp;New&nbsp;Radio,VoNR)解决方案也逐步开始应用。 [0003]相较于4G网络VoLTE语音，5G语音业务流程负载、覆盖场景丰富，如涉及无线、4G核心网…	本公开涉及通信技术领域，涉及VoNR业务的多接口关联方法及装置、存储介质和电子设备，包括：根据当前域的语音话单信息构建第一向量集，从第一向量集包含的特征字段项中确定干预因子；基于干预因子遍历第一向量集内的特征字段项，获取目标特征字段项的组合用以确定第二向量集；利用第二向量集中每一第二向量将当前域的流程数据接口与其它域的流程数据接口进行关联，并根据关联结果确定第二向量的待优化参数；采用基于yarn资源利用情况的粒子群优化算法对待优化参数进行更新，并根据更新后的待优化参数从第二向量集中确定目标向量，以根据目标向量实现多接口关联。本公开能全面、高效和准确地实现VoNR业务的全域多接口关联及数据合成。	CN202211643468.3
一种模型训练任务处理方法、装置、电子设备及可读介质	中国电信股份有限公司	一种模型训练任务处理方法、装置、电子设备及可读介质 技术领域 [0001]本发明涉及计算机技术领域，特别是涉及一种模型训练任务处理方法、一种模型训练任务处理装置、一种电子设备以及一种计算机可读介质。 背景技术 [0002]现有技术中，当用户进行模型训练，有处理大批量数据集及大批量并行计算的需求时，需要用户自己构建运行环境，以及用户得自己考虑需要多少算力资源用于模型训练，这样会令用户花费过多时间和精力在模型训练以外的事情，不能专注于模型训练，使得模型的训练效率较低。并且当用户不清楚模型训练使用多少算力资源比较合适时，使用过多的算力资源进行模型训练会造成算力资源的浪费。 发明内容 [0003]鉴于上述问题，提出了本发明实施例以便提供一种克服上述问题或者至少部分地解决上述问题的一种模型训练任务处理方法、一种模型训练任务处理装置、一种电子设备以及一种计算机可读介质。 [0004]本发明实施例公开…	本发明实施例提供了一种模型训练任务处理方法、装置、电子设备及可读介质，任务处理系统获取用户提交的模型训练任务和图形处理器集群当前的空闲算力资源，任务处理系统根据环境配置信息部署模型训练任务的执行环境，并根据数据集的大小、环境配置信息以及图形处理器集群当前的空闲算力资源，确定用于处理模型训练任务的至少一个目标图形处理器，从而可以采用执行环境以及目标图形处理器处理模型训练任务。采用本发明所述方法，用户不需要花费时间和精力构建模型训练任务所需的执行环境，从而可以专注于模型训练，提高模型训练的效率。并且为模型训练任务精准匹配合适的算力资源，不会因为使用过多的算力资源进行模型训练而造成算力资源的浪费。	CN202211640768.6
预警方法、装置、电子设备及存储介质	中国电信股份有限公司	预警方法、装置、电子设备及存储介质 技术领域 [0001]本申请涉及人工智能技术领域，特别是涉及一种预警方法、装置、电子设备及存储介质。 背景技术 [0002]校园安全是社会安全的重要组成部分，关系到青少年儿童的身心健康，也关系到我国教育事业的健康发展，甚至影响到家庭幸福和整个社会的安定和谐。 [0003]现有智能校园监控系统是利用监控设备对学校场所进行全方位视频立体化监控。另外可以对摄像机、云台进行远程控制，并对监控内容进行数字录像和储存，对数字录像文件进行编辑、检索和回放功能。 [0004]现有技术通过依赖摄像机、线缆、录像机和监视器等专用设备。例如，摄像机通过专用同轴缆输出视频信号。有限监控能力只支持本地监控，受到模拟视频缆传输长度和缆放大器限制。还存在监控设备故障导致视频存储失败，事后难追溯问题。已有设备老旧，厂家服务响应慢、已有安防系统覆盖场景缺失。覆盖校园安防全应用场景的产品…	本申请实施例提供了一种预警方法、装置、电子设备及存储介质。所述方法包括：获取目标区域内的目标摄像设备采集的目标图像；调用所述目标摄像设备对应的目标图像识别模型对所述目标图像进行处理，得到图像识别结果；根据所述目标摄像设备对应的目标预警规则，确定所述图像识别结果是否满足预警条件；响应于所述图像识别结果满足预警条件，生成并输出预警信息。本申请实施例通过模型对目标区域内的图像进行识别，以及时识别安全风险事件，并在满足预警条件时及时输出预警提示信息，可以在安全事故进一步恶化前及时阻止，从而保障人员的生命安全，提升应急响应的能力。	CN202211640391.4
服务部署调度方法、装置、电子设备及存储介质	中国电信股份有限公司	技术领域 [0001]本发明实施例涉及信息处理技术领域，尤其涉及一种服务部署调度方法、装置、电子设备及存储介质。 背景技术 [0002]传统视频监控系统一般是将各个区域的摄像头接入到中心平台进行处理和存储，而中心平台一般需要部署在中心网，方便对接各个区域的摄像头。随着摄像头接入的增加和接入视频质量的提升，增加中心平台的网络负载和系统负载，容易造成高延时、低效率的问题，而且中心平台的负载也成为整体系统的瓶颈。 [0003]为了提高系统吞吐量，云平台视频监控系统大多数采用一个中心平台加多个边缘云服务这样的平台架构，其中边缘云服务一般为视频接入处理服务，随着接入摄像头的增加，通常采用增加视频接入处理服务来达到拓展的系统目的。相关技术中，通常通过统一的事先预估资源统计边缘云资源，并根据统计得到的边缘云资源剩余量，在边缘云中部署视频接入处理服务。这种服务部署调度方法无法充分视频服务的特征，存在资源…	本发明实施例提供了一种服务部署调度方法、装置、电子设备及存储介质，涉及信息处理技术领域。本发明实施例中，在部署视频处理服务时，考虑到其所属当前边缘云的可用资源量，在所述视频处理服务所属的当前边缘云的可用资源小于视频处理服务所需资源的情况下，根据各个其他边缘云的位置、各个其他边缘云的可用资源和所述视频处理服务所需资源，确定所述视频处理服务在各个其他边缘云中的置信度；根据所述各个其他边缘云各自对应的置信度，部署所述视频处理服务。从而，本发明实施例中，可以根据其他边缘云的位置以及可用资源对视频处理服务的部署进行调度，以支持系统资源异地调度，提升资源利用率。	CN202211640359.6
一种通信管道修复器	中国电信股份有限公司	技术领域 [0001]本实用新型涉及通信辅助设备技术领域，特别是涉及一种通信管道修复器。 背景技术 [0002]现有技术中对通信管道进行检修时，会采用管道修复器对变形的塑料通信管道进行修复。但是，现有管道修复器在使用过程中会存在至少一种缺陷，即在通信管道内已经铺设有通信导线的情况下，管道修复器的疏通头在沿管道口的轴向向内挤压所述通信管道时，容易损伤通信导线。 实用新型内容 [0003]鉴于上述问题，提出了本实用新型，以便提供一种克服上述问题或者至少部分地解决上述问题的通信管道修复器。 [0004]本实用新型提供了一种通信管道修复器，所述修复器包括： [0005]套筒； [0006]活塞，所述活塞在所述套筒内滑动连接，其中，所述活塞将所述套筒的内部分隔为相互独立的第一腔体和第二腔体； [0007]后堵件，所述后堵件与所述套筒靠近第一腔体的端部连接； [0008]气管接头，所述气管接头贯穿所…	本实用新型公开了一种通信管道修复器，涉及通信辅助设备技术领域。修复器包括套筒、活塞、后堵件、气管接头、推杆、环形盖、第一弹簧、弹性件以及多个劈形件。活塞在套筒内滑动连接且将其内部分隔为相互独立的第一腔体和第二腔体。后堵件与套筒连接，气管接头贯穿后堵件与第一腔体连通。推杆与活塞固定连接，环形盖固定于套筒上，第一弹簧套设于推杆上，弹性件固定于环形盖内，且开设有套装槽。劈形件内嵌于套装槽内，且劈形件靠近第二腔体的端部限制于弹性件和环形盖之间，通过气管接头向第一腔体抽入气体时，活塞带动推杆做挤压弹性件的运动，以使多个劈形件沿管道径向向外张开，并对通信管道进行修复。由此避免损伤通信导线。	CN202223440988.2
一种绕杆测试方法、装置、可读存储介质及电子设备	中国电信股份有限公司	技术领域 [0001]本发明涉及视频播放领域，且更具体地，涉及一种绕杆测试方法、装置、可读存储介质及电子设备。 背景技术 [0002]S形绕杆是一些球类体育运动中常见的运球训练测试项目。目前，在进行S形绕杆测试时，通常采用人工测试方式，测试人员的得分成绩均由监考人员人为判定，这种传统的人工测试监考方式存在较大的主观因素，且存在无法准确的评估运球人员和球之间的位置的情况，因此误判的可能性较高，测试结果的准确性较低。 发明内容 [0003]本发明提供了一种绕杆测试方法、装置、计算机可读存储介质及电子设备，以解决现有技术中绕杆测试的测试结果准确性较低的技术问题。 [0004]根据本发明的第一方面，提供了一种绕杆测试方法，包括： [0005]响应于触发计时开始事件，基于运球对象的出发方位，确定预期区域序列； [0006]对实时采集的图像进行识别，确定球类对象所在的第一区域和所述运球对象所在的第二…	本发明提供了一种绕杆测试方法、装置、计算机可读存储介质及电子设备，该方法包括：响应于触发计时开始事件，确定预期区域序列；对图像进行识别，确定球类对象所在的第一区域和运球对象所在的第二区域；响应于相邻两帧图像确定的第一区域发生变化，且变化后的第一区域非预期区域序列中的第一预期区域，则进行违规处理；响应于相邻两帧图像确定的第二区域发生变化，且变化后的第二区域非预期区域序列中的第二预期区域，则进行违规处理；响应于运球对象和球类对象均进入结束区域、且由非重复的第一区域按序组成的第一区域序列以及由非重复的第二区域按序组成的第二区域序列均符合预期区域序列的情况下，确认用于表明绕杆测试通过的测试结果。	CN202211641321.0
数据安全检测方法、装置、电子设备和存储介质	中国电信股份有限公司	技术领域 [0001]本发明涉及数据安全技术领域，特别涉及一种数据安全检测方法、一种数据安全检测装置、一种电子设备和一种计算机可读存储介质。 背景技术 [0002]随着大数据时代的到来，云计算和深度学习的发展，更高效的数据处理技术在带来更高生产力的同时，也引发了数据的安全危机，特别是运维系统、数据审计系统等，一旦发生数据泄密事件，都会带来重大损失。因此，数据安全已经成为大数据中必不可少的一部分，如何确保数据安全越来越受关注。 [0003]现有的方案中，仅是通过防火墙、身份验证等技术对数据访问进行检测，其核心是对访问行为的检测，并不涉及数据本身的安全检测，从而削弱数据安全控制的力度，无法保证数据安全控制的效果。 发明内容 [0004]鉴于上述问题，提出了本发明实施例以便提供一种克服上述问题或者至少部分地解决上述问题的数据安全检测方法。 [0005]本发明实施例还提供了一种数据安全检测装置、…	本发明实施例提供数据安全检测方法、装置、电子设备和存储介质，该方法包括：从用户上传的待存储数据中抽取预设数量的样本数据；基于数据类型将样本数据中的多个数据项进行分类，基于不同分类确定对应的分箱方式；从其中确定稳定性满足预设条件的目标分箱方式；采用目标分箱方式，对待存储数据进行分箱；对各个分箱中的待存储数据进行安全检测，当各个分箱的检测值均不小于预设阈值时，将通过安全检测的待存储数据进行存储。通过在数据上传过程中先对数据进行安全检测，在安全检测通过后，再存储该数据，从而加强数据安全控制的力度，保证数据安全控制的效果，且通过对数据进行分箱，再对分箱后的数据进行安全检测，从而提升数据安全检测的效率。	CN202211641342.2
测评页面生成方法、装置、电子设备及存储介质	中国电信股份有限公司	技术领域 [0001]本申请涉及页面开发技术领域，特别是涉及一种测评页面生成方法、装置、电子设备及存储介质。 背景技术 [0002]当前教师测评系统中的情景测评任务研发过程中，存在大量的、离散的、多变的、重复冗余的需求，在研发过程中无法对专家教师提出的关于教育教学场景下测评任务需求进行转化，占用大量软件研发资源，并造成软件工程研发进度缓慢。 [0003]针对教师测评系统情景测评任务高度定制化特性，使用微前端、组件信息化、JsonSchema等技术，将原有测评任务组件信息、接口信息、行为等模块进行高度逻辑抽象，将离散的各项系统工程配置进行集中统一管理，技术方案配合组件信息化抽象特性，集中对情景测评任务活动、测评场景、API(Application&nbsp;Programming&nbsp;Interface，应用程序编程接口信息)、函数、数据状态、数据采集表单进行抽象无状态框架级封装，对…	本申请实施例提供了一种测评页面生成方法、装置、电子设备及存储介质。所述方法包括：调用渲染器获取目标用户访问测评任务时输入的用户数据；基于预先加载的JsonSchema规则对所述用户数据进行处理，得到测试任务所需的配置数据，以及所述配置数据对应的逻辑运算结果；对所述配置数据和所述逻辑运算结果进行渲染处理，生成测评页面。本申请实施例可以实现一个页面上百个测评场景的高动态性的测评任务进行灵活快速研发，极大的提高了组件信息的复用性和研发效能，同时降低了维护成本。	CN202211640815.7
故障处理方法、装置、电子设备和存储介质	中国电信股份有限公司	技术领域 [0001]本发明涉及故障处理技术领域，特别涉及一种故障处理方法、一种故障处理装置、一种电子设备和一种计算机可读存储介质。 背景技术 [0002]随着科技的发展，对于运营商来说，有效提升用户感知，降低故障范围是一直以来追求的目标。然而，目前的端到端从感知层面发现问题到处置问题，仅仅通过人工干预的方式获取数据，无疑会耗费大量的人力、财力，且人工被动等待故障，人工不连续的问题分析，无疑会延长故障处理时长。 发明内容 [0003]鉴于上述问题，提出了本发明实施例以便提供一种克服上述问题或者至少部分地解决上述问题的故障处理方法。 [0004]本发明实施例还提供了一种故障处理装置、电子设备和存储介质，以保证上述方法的实施。 [0005]为了解决上述问题，本发明实施例公开了一种故障处理方法，所述方法包括： [0006]获取舆情信息，并检测所述舆情信息是否存在针对云网故障的故障信息； [00…	本发明实施例提供故障处理方法、装置、电子设备和存储介质，该方法包括：获取舆情信息，若检测到舆情信息存在针对云网故障的故障信息，则从舆情信息中提取故障信息；收集相关的投诉信息；当投诉信息的数量大于第一阈值时，根据故障信息中的故障时间、故障地址和故障类型，生成第一告警信息；调用配置有多个故障处理脚本的网管设备；采用与第一告警信息匹配的故障处理脚本，对故障信息进行处理。本发明实施例通过主动从舆情信息中获取故障信息，联合投诉信息生成告警信息，能够自动调用相关的故障处理脚本进行处理，真正做到端到端故障处理的能力，可有效提升故障处理的时效性，从而解决现有技术中发现慢、判断慢和处理效率不足的问题。	CN202211641340.3
一种费用报销的方法、系统、装置以及电子设备	中国电信股份有限公司	技术领域 [0001]本发明涉及IT技术领域，特别是一种费用报销的方法、系统、装置以及电子设备。 背景技术 [0002]目前许多公司都存在需要给员工报销各项费用的情况，例如：差旅费用、公关费用、通信费用等等。以通信费用为例，目前对于报销通信费用的处理流程，大多数公司都为： [0003]员工每月要把自己需要报销的通信费用的发票发送给相关人事，再由公司相关人事统一收集发票进行报销，这其中的流程较为繁琐，并且需要各部门审批，耗时耗力，降低了相关人事的工作效率。如何简化报销流程，快捷实现费用报销，避免多部门审批、避免耗时耗力，提高相关人事的工作效率是一个亟需解决的问题。 发明内容 [0004]鉴于上述问题，提出了本发明以便提供克服上述问题或者至少部分地解决上述问题的一种费用报销的方法、系统、装置以及电子设备。 [0005]第一方面，提供了一种费用报销的方法，所述方法包括： [0006]响应于绑定…	本发明提供了一种费用报销的方法、系统、装置以及电子设备，涉及IT技术领域，包括：响应于绑定亲密号码操作，生成绑定请求并发送至目标设备；接收同意绑定信息后将亲密号码添加进亲密号码列表；根据预设时间，在预设时间达到时获取电子发票；对各个电子发票进行解析得到各个电子发票对应的实际金额；根据各个实际金额和预设额度表，确定每个亲密号码对应的报销金额；根据报销金额跳转第三方应用为每个亲密号码报销费用。本发明不用再人工核对、审批金额，降低人工耗时耗力，报销流程极为简捷，无需多部门审批，节省人力避免耗时耗力，避免虚报、假报费用，提高相关人事的工作效率，保障公司财产安全的同时为员工提供了更好的服务。	CN202211640343.5
数据排序方法、装置，及电子设备	中国电信股份有限公司	技术领域 [0001]本申请涉及计算机技术领域，特别是涉及数据排序方法、装置，及电子设备及计算机可读存储介质。 背景技术 [0002]基于数据库中存储的数据，输出或展示按照某种规则排序的数据，是一种比较普遍的数据库应用需求。为了满足这种需求，常见的数据库应用通常会提供的基础的筛选与排序方法，例如：根据每条数据某字段的匹配计算筛选条件，按照某字段的数值或字符大小顺序对数据进行先后排列等。以SQL为例，通过以下语句实现数据的过滤、筛选和排序：Select[字段1],[字段2],…from[表名]where[筛选条件]order&nbsp;by[排序字段1],[排序字段2],…。该语句中根据指定字段进行相似度匹配计算的[筛选条件]值过滤数据，根据指定排序字段的数值或字符顺序对过滤后的数据进行排序。 [0003]现有技术中对已排序数据的数据排序方法，当需要调整数据表中部分数据的排序时，需要对全表…	本申请公开了一种数据排序方法及装置，属于计算机技术领域。所述方法包括：响应于数据源表中目标数据的排序位置发生变化，获取所述目标数据在所述数据源表中的记录标识和段排序号，以及，所述目标数据的预设排序位置影响因子的取值；根据所述记录标识、所述段排序号和所述预设排序位置影响因子的取值，更新预先创建的排序控制表；根据更新后的所述排序控制表，生成段内排序位置描述信息；根据所述段内排序位置描述信息，对所述数据源表中的数据进行排序输出。本方法不需要遍历数据源表，仅需要对排序控制表进行运算，即可实现局部数据的排序位置调整，减少了运算量，提高了排序效率。	CN202211641311.7
一种数据的传输方法、装置、电子设备和存储介质	中国电信股份有限公司	技术领域 [0001]本发明涉及数据传输的技术领域，特别是涉及一种数据的传输方法、装置、电子设备和存储介质。 背景技术 [0002]光与无线融合接入网连接基站与核心网，是云网融合的重要基础设施。其中通过FlexE(Flexible&nbsp;Ethernet，灵活以太网)时隙分配形成的光通道内的数据吞吐量大，传输速率高，因此可以通过短时间的窃听窃取大量信息，造成重大数据安全问题。 发明内容 [0003]鉴于上述问题，提出了以便提供克服上述问题或者至少部分地解决上述问题的一种数据的传输方法、装置、电子设备和存储介质，包括： [0004]一种数据的传输方法，所述方法包括： [0005]获取待通过灵活以太网FlexE的光通道进行传输的多个数据的数据质量参数，以及所述光通道的光通道阈值参数，数据质量参数与光通道阈值参数一一对应； [0006]确定各数据的数据质量参数与光通道阈值参数的偏离程度； …	本发明实施例提供了一种数据的传输方法、装置、电子设备和存储介质，该方法包括：获取待通过FlexE的光通道进行传输的多个数据的数据质量参数，以及光通道的光通道阈值参数，数据质量参数与光通道阈值参数一一对应；确定各数据的数据质量参数与光通道阈值参数的偏离程度；根据偏离程度，确定各数据对应的光通道；根据各数据对应的光通道，对多个数据进行传输。通过本发明实施例，为数据传输通道的分配带来更大的随机性，进而提高数据窃听、窃取的成本，提高了数据传输的安全性；且基于光通道的内生属性来进行安全的数据传输，不需要增加额外的开销。	CN202211640844.3
一种网络管理方法、装置、电子设备及存储介质	中国电信股份有限公司	技术领域 [0001]本发明涉及网络通信技术领域，特别是涉及一种网络管理方法、装置、电子设备及存储介质。 背景技术 [0002]现有技术中，随着云端的应用范围增大，采用异构的多个云平台形成多云集群的应用场景也越来越多。其中，不同架构的云平台之间通常通过多层网络进行通讯，例如calico网络等。但是，在数据传输过程中，往往还需要对数据包再进行封包，或是数据包再经过多层路由转发，其增加了网络性能损耗。 发明内容 [0003]鉴于上述问题，提出了本发明，以便提供一种克服上述问题或者至少部分地解决上述问题的网络管理方法、装置、电子设备及存储介质。 [0004]基于本发明的第一方面，提供了一种网络管理方法，应用于多个云平台共同构成的分布式系统中的目标工作节点中，所述分布式系统包括多个工作节点，所述方法包括： [0005]获取调度单元的创建指令； [0006]依据所述创建指令创建调度单元，并查询本地…	本发明公开了一种网络通信管理方法、装置、电子设备及存储介质，涉及网络通信技术领域。所述方法应用于多个云平台共同构成的分布式系统中的工作节点中，所述分布式系统包括多个工作节点，方法包括首先获取调度单元的创建指令，然后依据创建执行指令创建调度单元，并在本地查询原生网络资源，原生网络资源是根据对分布式系统中的原生网络资源分割得到的，接着依据原生网络资源，对调度单元进行网络参数的配置。通过网络参数信息，更新所述本地网络资源，并传输给除工作节点之外的其他工作节点，以使其他工作节点根据更新后的配置网络资源，对任一调度单元进行访问。在网间传输时避免对所述数据包进行封包或多层路由转发，降低了网络性能损耗。	CN202211640357.7
信息处理方法、装置、存储介质及设备	中国电信股份有限公司	技术领域 [0001]本申请涉及信息处理技术领域，尤其涉及信息处理方法、装置、存储介质及设备。 背景技术 [0002]服务器用于存储、处理网络上的数据、信息。 [0003]现有技术中，服务器接收的信息中会存在异常信息，如非法信息、携带病毒的信息等，异常的信息会导致用户的财产安全受到威胁、服务器内存储的信息泄露，甚至服务器瘫痪等。 [0004]然而，服务器在对异常信息识别的时候需要对全部传输数据进行处理，且对异常信息的处理并不完善。 发明内容 [0005]鉴于上述问题，提出了本申请实施例以便提供一种克服上述问题或者至少部分地解决上述问题的信息处理方法、装置、存储介质及设备。 [0006]第一方面，本发明提供一种信息处理方法，应用于服务器中的信息处理模块，所述方法包括： [0007]在检测到通讯信息携带的第一域名信息处于有效状态的情况下，获取有效域名信息； [0008]将所述有效域名信息和域…	本发明实施例提供了一种信息处理方法、装置、存储介质及设备，包括通过在检测到通讯信息携带的第一域名信息处于有效状态的情况下，获取有效域名信息；将有效域名信息和域名信息数据库中的第二域名信息进行比对处理，生成比对结果；若比对结果一致，将有效域名信息对应的通讯信息和预先存储的木马信息比对，确定通讯信息是否携带异常代码；在检测到通讯信息携带异常代码的情况下，对异常代码进行清除处理。本发明实施例通过对获取域名信息进行有效检测，判断域名信息是否有效，通过在确定有效域名信息的基础上，检测通讯信息携带异常代码可以对代码进行处理，保证通讯过程的安全性。	CN202211641596.4
变压器放电高频波形数据的特征提取方法及装置	中国电信股份有限公司	技术领域 [0001]本申请涉及电力数据分析领域，具体而言，涉及一种变压器放电高频波形数据的特征提取方法及装置。 背景技术 [0002]随着电网状态检修全面推广实施，电力设备状态监测系统进入了全面建设阶段，诸多先进的传感器技术也实际应用到构建坚强智能电网中，智能电网将可能成为传感器使用的最大用户。各种类型且数量庞大的传感器在智能电网的发电、输电、变电、配电和用电领域的广泛使用产生了以指数级增长的数据，呈现出数据量大、速度快、价值密度低、处理速度快等特点，迫切需要新的处理技术去应对存储、计算方面的挑战。以Hadoop(一种分布式数据软件)为代表的传统大数据处理技术主要用于海量数据的批量处理，使用MapReduce(一种分布式运算程序)并行编程框架完成分布式并行的数据离线计算任务，特点是：数据规模大、高吞吐量、实时性差，因此很难满足电力设备监测数据的实时展示、在线计算等时效性要求较高的计算任…	本申请公开了一种变压器放电高频波形数据的特征提取方法及装置。其中，该方法包括：变压器放电高频波形数据的特征提取方法，包括：获取预设时段内变压器放电高频波形数据，并确定由所述波形数据组成的多个决策向量；将所述多个决策向量两两进行对比，得到对比结果；基于对比结果将所述波形数据分类，得到多类特征数据，并计算所述多类特征数据对应的特征值，完成所述波形数据的特征提取。本申请提出的方法至少解决了特征提取效率低的技术问题。	CN202211634644.7
业务服务平台的告警方法、装置及系统	中国电信股份有限公司	技术领域 [0001]本申请涉及运维管理领域，具体而言，涉及一种业务服务平台的告警方法、装置及系统。 背景技术 [0002]线上的业务系统，都需要制定合理的告警机制，系统发生故障要第一时间知道，而不是被通知。告警是为了及时发现问题，然后快速处理并恢复业务系统。告警信息要明确，不要误告警。对于简单且能快速处理的问题，可以允许间断的发送告警，而对于相对复杂并且很长时间才能解决的问题，持续的告警就没有意义，因此告警模块的灵活性配置是很重要的。 [0003]针对上述的问题，目前尚未提出有效的解决方案。 发明内容 [0004]本申请实施例提供了一种业务服务平台的告警方法、装置及系统，以至少解决告警策略灵活性低的技术问题。 [0005]根据本申请实施例的一个方面，提供了一种业务服务平台的告警方法，包括：确定业务服务平台中目标业务在预设时段内多个目标监控周期对应的区间周期数；基于多个目标监控周期对应的…	本申请公开了一种业务服务平台的告警方法、装置及系统。其中，该方法包括：确定业务服务平台中目标业务在预设时段内多个目标监控周期对应的区间周期数；基于多个目标监控周期对应的区间周期数，确定预设时段内所有监控周期对应的区间周期数；根据预设时段内所有区间周期数确定预设时段内所有监控周期对应的告警区间；根据每个监控周期在告警区间内的告警状态，确定告警策略。本申请提供的业务服务平台的告警方法至少解决了告警策略灵活性低的技术问题。	CN202211634645.1
设备准入控制方法及系统	中国电信股份有限公司	技术领域 [0001]本申请涉及网络安全技术领域，具体而言，涉及一种设备准入控制方法及系统。 背景技术 [0002]动态主机配置(Dynamic&nbsp;Host&nbsp;Configuration&nbsp;Protocol，DHCP)协议被广泛应用于大型局域网络环境中，其主要作用是集中对IP地址进行管理和分配，以使网络环境中的主机动态获取IP地址、Gateway地址、DNS服务器地址等信息，并且有效地提升地址的使用率。 [0003]DHCP协议采用客户端/服务器模型，由网络主机驱动分配主机地址的任务。当DHCP服务器接收到来自网络主机申请地址的请求信息时，会向网络主机发送相关的地址配置等信息，以实现网络主机地址信息的动态配置。但当前通过DHCP协议分配主机地址时，仍缺少对设备准入的控制，从而无法对非法接入到网络内的设备进行准入限制。 [0004]针对上述的问题，目前尚未提出有效的…	本申请公开了一种设备准入控制方法及系统。该方法包括：获取动态主机配置协议服务器发送的申请信息，申请信息中包括第一接入设备向动态主机配置协议服务器申请的第一IP地址；在第一接入设备合法时，取消地址诱骗器对第一IP地址的诱骗，并向动态主机配置协议服务器反馈设备合法接入信息，以使动态主机配置协议服务器向第一接入设备分配第一IP地址；在第一接入设备不合法时，保持地址诱骗器对第一IP地址的诱骗，并向动态主机配置协议服务器反馈设备非法接入信息，以使动态主机配置协议服务器拒绝向第一接入设备分配第一IP地址。本申请解决了相关技术中通过动态主机配置协议自动分配地址时缺少对设备的准入控制，易出现设备非法接入的技术问题。	CN202211634701.1
一种业务网络需求的配置方法、装置、设备和存储介质	中国电信股份有限公司	技术领域 [0001]本发明涉及信息技术领域，特别是一种业务网络需求的配置方法、装置、设备和存储介质。 背景技术 [0002]随着信息技术的发展，许多企业内部采用了IT基础设施的统一架构，如云IaaS架构支撑业务，将所有业务都部署在统一的IT架构上。然而，IT基础架构上业务部署较多，业务调整频繁，产生了多种多样的业务需求，例如打通多个运营商级的VPN需求，业务之间的隔离需求，更严格的访问控制需求等。 [0003]并且，相关维护人员需要熟悉各种网络设备的使用特性，在对业务网络需求进行业务配置时，需要根据设备使用特性，编写不同的业务配置指令，进而完成业务配置。业务需求的多样化和业务配置指令编写困难等问题均导致了业务配置过程耗时耗力，效率不高。因此，需要一种业务网络需求的配置方法，以提高对业务的配置效率。 发明内容 [0004]鉴于上述问题，本发明实施例提供了一种业务网络需求的配置方法、装置、…	本发明提供了一种业务网络需求的配置方法、装置、设备和存储介质，该方法包括：获取业务网络需求，该业务网络需求包括待配置设备标识；根据业务网络需求，确定业务需求数据模型的多个属性参数；根据待配置设备标识，从规则库中确定匹配规则；根据匹配规则和业务需求数据模型的多个属性参数，生成配置指令；将配置指令发送至待配置设备，使得待配置设备按照配置指令完成业务网络需求配置。本发明通过将业务网络需求转化为数据模型的多个属性参数，然后匹配对应的规则，使得匹配规则能够直接利用属性参数，自动生成对应的配置指令，从而完成该业务网络需求的配置，解决了业务网络需求配置步骤繁琐的问题，提高了业务配置效率。	CN202211634448.X
一种微服务划分方法、装置、电子设备及可读介质	中国电信股份有限公司	技术领域 [0001]本发明涉及人工智能技术领域，特别是涉及一种微服务划分方法、一种微服务划分装置、一种电子设备以及一种计算机可读介质。 背景技术 [0002]随着计算机技术的飞速发展，信息网络已经成为社会发展的重要保证。网络社会发展程度的不断提高使网络的应用日益普及。人工智能技术的大规模应用，在微服务架构体系中，DDD(Domain&nbsp;Driven&nbsp;Design，领域驱动设计)+SOA(面向服务的架构)微服务的事件驱动的CQRS(Command&nbsp;Query&nbsp;Responsibility&nbsp;Segregation,命令查询与职责分离)读写分离架构，应付复杂业务逻辑，以聚合模型替代数据表模型，以并发的事件驱动替代串联的消息驱动,真正实现以业务实体为核心的灵活拓展。DDD革命性在于：领域关键字包含业务特征。传统事务性编程模型只关心数据，这些数据对…	本发明实施例提供了一种微服务划分方法、装置、电子设备及可读介质，通过获取微服务模型的功能日志，基于微服务模型，从功能日志中提取竖向功能子类对应功能的分类标识，基于功能日志得到竖向功能子类的领域关键词，基于分类标识，述功能日志中确定竖向功能子类的领域标识，从领域标识中提取多个领域短语，在多个领域短语中选取短语对，计算短语对之间的相似度，以基于相似度对短语对中的领域短语进行区分，将与领域标识对应的包含所述领域关键词的领域短语确定为竖向功能子类的领域限界上下文，通过领域限界上下文确定微服务模型中微服务对应的业务领域，从而为微服务模型的微服务的功能模块确定其所属领域，确定该领域中各个子领域限界上下文。	CN202211633051.9
数据处理方法、装置、电子设备及可读存储介质	中国电信股份有限公司	技术领域 [0001]本申请属于数据库技术领域，具体涉及一种数据处理方法、装置、电子设备及可读存储介质。 背景技术 [0002]随着信息技术的快速发展，发展过程中产生的数据也急速增长，而对于产生的海量数据，一般是存放在数据库中，便于用户的查询和使用。 [0003]为了提高数据访问速度，很多数据库一般会预先将部分数据映射至内存中，映射至内存的数据越多，越有利于提升数据库的数据读取能力。但当数据库中的数据占用较多内存，导致内存资源不足时，设备操作系统的虚拟内存管理器可能会对运行的数据库服务进行强杀，导致数据库服务无法使用。 发明内容 [0004]本申请实施例的目的是提供一种数据处理方法、装置、电子设备及可读存储介质，以解决现有技术中数据库中的数据占用较多内存时，可能具有被强杀风险的问题。 [0005]第一方面，本申请实施例提供了一种数据处理方法，包括： [0006]确定目标数据库中存储时长超…	本申请实施例提供了一种数据处理方法、装置、电子设备及可读存储介质，涉及数据库技术领域。该数据处理方法可以包括：确定目标数据库中存储时长超过预设时长的第一数据集；将所述第一数据集中的第一数据，备份至第一目录下；其中，所述第一目录与所述目标数据库的数据存储目录不同；将所述第一数据集从所述目标数据库中删除。本申请实施例提供的技术方案，可以解决现有技术中数据库中的数据占用较多内存时，可能具有被强杀的风险的问题。	CN202211633143.7
网络负荷预测方法、装置、电子设备及存储介质	中国电信股份有限公司	技术领域 [0001]本发明实施例涉及信息处理技术领域，尤其涉及一种网络负荷预测方法、装置、电子设备及存储介质。 背景技术 [0002]随着网络业务的推广，当前网络用户及业务流量提升明显，网络负荷屡创新高。在网络业务快速发展的形势下，对网络资源扩容及建设的要求越来越高，网络资源容量不足会导致在业务峰值等场景下业务感知出现延迟等影响。 [0003]在传统的运行模式下，网络规模和容量判断大多依赖管理人员的维护经验，由相关管理人员主观提出容量意见。并且，由于网络扩容调整周期较长，通常需要相关管理人员对业务容量增长情况进行预判。这种由相关管理人员进行主观预判的方法至少存在以下问题：1)无法有效的利用真实数据；2)主观预判可能会存在准确性问题。 [0004]因此，目前亟需一种新的网络负荷预测方法，以提高网络负荷预测的准确性。 发明内容 [0005]本发明实施例提供一种网络负荷预测方法、装置、电子设…	本发明实施例提供了一种网络负荷预测方法、装置、电子设备及存储介质，涉及信息处理技术领域。本发明实施例中，基于当前时间段的网络负荷实际数据以及预先训练的预测模型，得到下一时间段的网络负荷预测数据。从而，本发明实施例能够基于真实数据实现网络负荷预测，摆脱管理人员专业经验依赖，避免因专业经验原因导致误判。本发明实施例中，通过大数据智能化方法对网络负荷进行分析预测，实现对网络负荷情况进行无间断的监控分析，实现高效率、高精确度的实时分析。本发明实施例中，在进行网络负荷预测时，考虑了N次指数平滑分量，从而可以在波动的历史网络负荷数据中，排除季节性、周期性及偶发因素影响，精确识别出真实的网络负荷变动情况。	CN202211632548.9
一种插件控制方法、装置、电子设备和存储介质	中国电信股份有限公司	技术领域 [0001]本发明涉及系统即操作支持系统技术领域，特别是涉及一种插件控制方法、一种插件控制装置、一种电子设备和一种计算机可读存储介质。 背景技术 [0002]云网采控平台与插件是彼此独立而又强交互的两个模块，平台的指令下发与采集策略依赖插件去处理，插件的网元与指令等数据来源于平台的下发，彼此相辅相成，且是一对多的关系，由平台去统一管理所有的插件，因此监控插件状态的手段就尤其重要。 [0003]插件心跳上报为平台监控插件状态健康与否的重要标识，插件心跳停止上报直接反馈插件服务不可用，对于平台来说，需要主动剔除该服务，以保障开通业务的正常进行。 [0004]目前，当插件状态异常时，通常需要平台维护人员登录平台，通过人工干预注销插件，若未能及时剔除该异常插件，生产业务继续下发到该插件上，造成工单卡单，同时，当插件恢复正常时，需要人工重启系统，才能继续使用恢复正常的插件，使用的时效性差…	本发明实施例提供了一种插件控制方法、装置、电子设备和存储介质，该方法包括：接收插件在预设周期内上报的心跳，并监测心跳状态；若在预设周期内未监测到插件的心跳，则确定插件状态异常，将插件从插件集群中剔除；当重新监测到插件上报的心跳时，确定插件恢复正常，并向插件发送注册状态报错消息，以使插件根据注册状态报错消息，将自身注册状态设置为未注册状态；调用注册接口将未注册状态的插件重新注册在云网采控平台，以使插件重新加入插件集群。实现在心跳周期内自动将异常插件剔除以及将恢复的插件自动注册到平台，从而实现自动化、智能化管控插件，不需要人工干预，减少人工操作的风险，提高了时效性。	CN202211633120.6
一种任务处理的方法和装置	中国电信股份有限公司	技术领域 [0001]本发明涉及云计算领域，特别是涉及一种任务处理的方法和装置。 背景技术 [0002]在云计算时代，用户倾向建设一个集中化的超级计算池来解决问题。而从资源的建设和占有角度看，大部分企业用户并非财力雄厚的大型互联网企业，显然不具备足够的资源储备，从资源提供的角度看，信息基础资源的所有方也是分散的，很难有某方能够占据所有的资源。 [0003]随着业务场景的不断变化，各行各业的用户需要结合不断变化的需求来综合利用资源，在很多新业务场景中，现有的集中化算力资源并不能适用。 发明内容 [0004]鉴于上述问题，提出了以便提供克服上述问题或者至少部分地解决上述问题的一种任务处理的方法和装置，包括： [0005]一种任务处理的方法，所述方法包括： [0006]构建中心算力池及多个分布式算力池之间的算力网络；其中，所述中心算力池部署有中心计算节点，每个分布式算力池部署有分布式计算节点；…	本发明实施例提供了一种任务处理的方法和装置，所述方法包括：构建中心算力池及多个分布式算力池之间的算力网络；其中，所述中心算力池部署有中心计算节点，每个分布式算力池部署有分布式计算节点；针对用户发起的计算任务，确定任务需求信息；根据所述任务需求信息，从所述中心计算节点和多个分布式计算节点中，确定目标计算节点，以通过所述算力网络调用所述目标计算节点处理所述计算任务；其中，所述目标计算节点用于调用所在算力池的算力进行计算。通过本发明实施例，实现通过构建算力网络来应用分布式的算力资源，提升了算力资源的应用灵活性和利用率，且通过结果任务需求来进行算力调度，提升了算力资源的应用效率。	CN202211632581.1
一种数据中心的节能控制方法、装置、电子设备及可读介质	中国电信股份有限公司	技术领域 [0001]本发明涉及数据中心技术领域，特别是涉及一种数据中心的节能控制方法、一种数据中心的节能控制装置、一种电子设备以及一种计算机可读介质。 背景技术 [0002]随着计算机技术的飞速发展，加之人类信息化、智能化时代推动，数据中心建设越来越多，并趋于大型化、高密度化发展，使得我国数据中心耗电量持续增长。并且数据中心动态运行过程中与理论设计耗电存在差距，所以在数据中心动态运行中对数据中心节点的节能管理是非常重要的。传统数据中心对节点的节能控制通常是由管理员配置节点模式和运转流程，令节点完全按照固定模式和流程运转，从而实现对节点能耗的管理，而数据中心动态运行过程中，数据中心的温度、能耗和负载等会发生较复杂的变化，固定模式的管理策略很难满足数据中心在复杂环境下的持续可用性需求，而依靠人工进行重新配置，随着数据中心复杂度的提高及运行状态的频繁变化，效率低下，错误率也大大增加。并且现有…	本发明实施例提供了一种数据中心的节能控制方法、装置、电子设备及可读介质，所述方法包括：数据中心监控系统通过监控并采集数据中心中每个设备一时间段的至少一种类型的能耗数据，并分别比较设备每种类型的能耗数据与历史平均能耗数据，得到比较结果，根据根据比较结果，确定设备是否处于健康状态，在设备未处于健康状态的情况下，对设备执行节能控制操作。本发明所述方法通过监控和采集设备各种类型的能耗数据，使得可以基于全面完整的数据判断设备是否处于健康状态，更加贴近数据中心的实际能耗情况，并且在设备处于不健康状态时，对设备各种耗能节点进行动态调整，优化对数据中心设备的节能控制，提高对设备节能控制的精准度。	CN202211634931.8
一种带宽数据预测结果生成方法和装置	中国电信股份有限公司	技术领域 [0001]本发明涉及带宽数据预测结果生成技术领域，特别是涉及一种带宽数据预测结果生成方法、一种带宽数据预测结果生成装置、一种电子设备以及一种计算机可读存储介质。 背景技术 [0002]通行码是日常生活中的重要工具，巨量的访问人次无疑给系统稳定运行造成了巨大的压力，为了保证通行码的可持续正常运作，则需投入大量的人力物力对通行码业务进行设备监控维护，但由于通行码的使用变化受诸多因素影响，如不能精准预测通行码的使用情况，则依旧无法根据使用情况及时调整底层设备以保证通行码正常使用，一旦通行码系统异常，则极易造成人员流动量大的区域如地铁站和医院，出现排队拥堵现象，造成不便甚至混乱。 [0003]因此，如何预测通行码使用情况成为了本领域技术人员需要克服的问题。 发明内容 [0004]本发明实施例是提供一种带宽数据预测结果生成方法、装置、电子设备以及计算机可读存储介质，以解决如何预测通行码…	本发明实施例提供了一种带宽数据预测结果生成方法和装置，通过获取历史使用带宽数据，并生成与所述历史使用带宽数据对应的时间戳；基于所述时间戳生成多个针对所述历史使用带宽数据的历史数据时间序列；通过多个所述历史数据时间序列将所述历史使用带宽数据划分为多个带宽模糊聚类；根据多个所述带宽模糊聚类建立预测数据聚类归属模型；确定神经网络初始化参数，并通过所述预测数据聚类归属模型和所述神经网络初始化参数生成带宽预测模型；基于所述带宽预测模型生成带宽预测结果，从而实现了提高了针对带宽数据预测的效率和准确性，降低了底层设备维护成本，进一步提高了通行码的正常亮码率。	CN202211633097.0
生成推荐列表的方法、装置、存储介质及电子设备	中国电信股份有限公司	技术领域 [0001]本申请涉及大数据推荐领域，具体而言，涉及一种生成推荐列表的方法、装置、存储介质及电子设备。 背景技术 [0002]在过去的几十年里，深度学习模型由于能够解决许多复杂的任务，已经在更广泛的应用中得到了研究。而推荐系统是深度学习应用的一个领域，深度学习可以捕获非线性的用户-项目关系，并从不同的数据源捕获数据中的特征值，如视觉、文本和上下文，因此深度学习为推荐系统带来了许多性能改进。 [0003]近年来，深度学习模型让推荐模型实现了较为先进的推荐任务，许多公司应用深度学习来提高其推荐质量。例如，奈飞公司在推荐系统中利用限制玻尔兹曼机器(RBM-CF)实现了高质量的影片推荐，具体来说，其使用自动编码器来预测影片评级。近年来所提出的模型都比传统模型有了显著的改进，然而，现有的深度学习模型没有考虑关于用户或项目的边信息(例如用户的年龄、性别、工作背景)，这些信息与用户高度相关，…	本申请公开了一种生成推荐列表的方法、装置、存储介质及电子设备。其中，该方法包括：构建包含第一对象与目标项目的项目结构图，从项目结构图中确定第一对象与目标项目之间的连接矩阵；根据连接矩阵计算第一对象与其他对象的相似度；获取预设相似度，基于预设相似度与相似度对其他对象进行筛选，得到与第一对象相似的第二对象集合；将第一对象与第二对象集合中各个第二对象在图中进行连接，得到第一对象与各个第二对象的关系图；获取对象与目标项目的关系矩阵，根据关系图与关系矩阵生成推荐列表。本申请解决了由于相关技术中执行推荐任务的过程中，忽略用户或者项目的边信息造成的推荐结果不准确、推荐质量较差以及冷启动的技术问题。	CN202211625448.3
行为检测方法、装置、存储介质及电子设备	中国电信股份有限公司	技术领域 [0001]本公开实施例涉及计算机技术领域，具体而言，涉及一种行为检测方法、装置、存储介质及电子设备。 背景技术 [0002]随着互联网时代的发展，Web应用已被广泛使用，小到个人网站、博客，大到各种各样的电商平台，数据中心，我们都可以看到Web应用的身影，与此同时，随着信息在Web应用上的存储和交换，信息安全问题也日益凸显出来。在Web应用开发阶段，并不是每个程序员都具有应用安全开发的思维，这给黑客有了可利用的机会。随着网络攻击方式发展，现在出现很多非常复杂的攻击行为且该类型的样本量少，例如一个攻击事件不是一次入侵动作而是多个行为共同实现，通常会结合一些辅助性的行为。 [0003]对于这种少样本的攻击类型，即使使用目前比较流行的机器学习模型也很难检测到。这就使得一般的防护手段无法检测到，从而发生安全事件，给企业和个人带了巨大的损失。 [0004]需要说明的是，在上述背景技术部…	本公开是关于一种行为检测方法、装置、存储介质及电子设备，涉及计算机技术领域，该方法包括：先利用预设关联算法获取目标应用运行时与预设攻击类型关联的相关行为信息，基于相关行为信息，采集目标应用运行过程中的动态特征信息和静态特征信息，对动态特征信息、静态特征信息和相关行为信息融合获得目标应用的目标特征向量，通过预训练的攻击检测模型对目标应用的目标特征向量进行检测，确定目标应用的检测结果，根据检测结果确定对目标应用的响应策略。这样，使用关联算法获取跟攻击类型相关的重要行为特征，将行为特征与攻击自身特征相结合，避免重要特征信息遗漏，针对少样本集利用过采样方式来合成的新样本，减少不必要的计算量。	CN202211627863.2
虚拟机参数的调整方法、装置及电子设备	中国电信股份有限公司	技术领域 [0001]本申请涉及虚拟机优化领域，具体而言，涉及一种虚拟机参数的调整方法、装置及电子设备。 背景技术 [0002]程序在上线前的测试或运行中有时会出现一些大大小小的JVM问题，比如cpuload过高、请求延迟、tps降低等，甚至出现内存泄漏(每次垃圾收集使用的时间越来越长，垃圾收集频率越来越高，每次垃圾收集清理掉的垃圾数据越来越少)、内存溢出导致系统崩溃，用户体验差和运行效率低的问题。 [0003]针对上述的问题，目前尚未提出有效的解决方案。 发明内容 [0004]本申请实施例提供了一种虚拟机参数的调整方法、装置及电子设备，以至少解决程序在上线前的测试或运行中有时会出现JVM问题，如内存泄漏、内存溢出等问题，使得系统崩溃，导致运行效率低的技术问题。 [0005]根据本申请实施例的一个方面，提供了一种虚拟机参数的调整方法，包括：获取虚拟机当前系统处理目标服务的吞吐量；依据目标…	本申请公开了一种虚拟机参数的调整方法、装置及电子设备。其中，该方法包括：获取虚拟机当前系统处理目标服务的吞吐量；依据目标服务的请求报文中每个字段的长度，确定虚拟机在单位时间内处理的数据量；依据数据量和吞吐量的关系，确定虚拟机的闲忙状态；在虚拟机处于繁忙状态下，调整虚拟机的参数。本申请解决了程序在上线前的测试或运行中有时会出现JVM问题，如内存泄漏、内存溢出等问题，使得系统崩溃，导致运行效率低的技术问题。	CN202211625446.4
文本特征提取方法、装置、非易失性存储介质及电子设备	中国电信股份有限公司	技术领域 [0001]本申请涉及文本处理领域，具体而言，涉及一种文本特征提取方法、装置、非易失性存储介质及电子设备。 背景技术 [0002]相关技术中在对非结构化数据的文本数据进行特征提取时，通常需要根据需求构建特定的机器学习模型，再采用大量数据进行训练。但是在某些应用领用中文本数量较少，不能提供大量数据用于训练机器学习模型。并且相关技术中在需要提取的文本特征发生变化时，为了保证提取效果，往往需要再次构建并训练机器学习模型。 [0003]针对上述的问题，目前尚未提出有效的解决方案。 发明内容 [0004]本申请实施例提供了一种文本特征提取方法、装置、非易失性存储介质及电子设备，以至少解决由于相关技术中在用户需求发生变化时需要重新构建并训练机器学习模型造成的在用户需求发生变化时无法快速提取目标文本中的文本特征的技术问题。 [0005]根据本申请实施例的一个方面，提供了一种文本特征提取方法，…	本申请公开了一种文本特征提取方法、装置、非易失性存储介质及电子设备。其中，该方法包括：确定与目标文本的业务类型对应的需求描述信息；依据需求描述信息获取训练样本，其中，训练样本中携带有标注信息；依据训练样本确定多个原子算法以及多个原子算法的执行顺序，并通过训练样本对多个原子算法进行训练；获取目标文本，并按照执行顺序依次执行多个原子算法对目标文本进行处理，得到目标文本中与需求描述信息对应的文本特征。本申请解决了由于相关技术中在用户需求发生变化时需要重新构建并训练机器学习模型造成的在用户需求发生变化时无法快速提取目标文本中的文本特征的技术问题。	CN202211625841.2
回收热能的方法、装置以及电子设备	中国电信股份有限公司	技术领域 [0001]本申请涉及热能处理领域，具体而言，涉及一种回收热能的方法、装置以及电子设备。 背景技术 [0002]随着信息化产业的高速发展，由各种大型服务器集群构建而成的互联网数据中心、云计算数据中心等也得到了快速发展，随之而来的是数据中心的能耗也增长迅速。随着能源成本的不断攀升以及人们对绿色环保的重视，数据中心的节能需求也越来越强烈，节能减排已成为数据中心基础设施追求的目标之一。在保证数据中心机房设备安全、高性能运行的前提下，综合利用各种节能手段，提高数据中心的能源利用效率已成为一种必然趋势。 [0003]数据中心常年需要制冷，据统计数据中心空调制冷系统的能耗约占总能耗的三分之一。早期数据中心的空调制冷系统通常采用液冷或者风冷的方式把电子设备产生的热量排放到空气中，这不仅会对环境造成污染，而且会造成能耗的增加。目前，数据中心一般散热温度为25℃，由于散热温度较低所以造成数据中心…	本申请公开了一种回收热能的方法、装置以及电子设备。其中，该方法包括：确定目标设备所包括的多个部件，获取多个部件中每个部件对应的第一温度，与第二温度，其中，第一温度小于第二温度；基于第一温度与第二温度对多个部件进行分类得到多个集合，其中，每个集合中所包括的目标部件对应的第一温度与第二温度均属于同一预设等级；每个集合中所包括的目标部件均连接有对应的散热器；生成第一控制指令将散热器产生的热能提升至预设温度范围。本申请解决了由于相关技术中数据中心的各设备的散热温度较低，难以利用造成的能源利用率较低，能耗较大，碳排放较高的的技术问题。	CN202211625858.8
数据迁移方法及装置	中国电信股份有限公司	技术领域 [0001]本申请涉及数据处理领域，具体而言，涉及一种数据迁移方法及装置。 背景技术 [0002]近年来随着分布式数据库技术日益成熟，各行业纷纷从传统数据库向分布式数据库转型，如从Oracle数据库向分布式数据库转型。在转型过程中，不可避免的遇到大批量数据的迁移问题，对数据迁移的效率和稳定性提出了挑战。 [0003]以分布式数据库UDAL(一种分布式数据库)为例，UDAL由统一数据访问层(DBProxy)及数据高可用(Teledb)两部分组成。统一数据访问层(DBProxy)：基于Mysql开源协议，采用数据库代理方式，形成分布式数据库中间件解决方案，解决分布式数据库分库分表带来的数据透明访问难题。数据高可用(Teledb)：基于开源MariaDB数据库，自主研发，为客户提供高性能、高可用的数据库集群系统。 发明内容 [0004]本申请实施例提供了一种数据迁移方法及装置，以至少…	本申请公开了一种数据迁移方法及装置。其中，该方法包括：响应于迁移请求，从源数据库获取待迁移的目标数据；将所述目标数据存储到缓存中，并按照预先确定的分配规则确定所述目标数据与所述目标数据库中目标数据表的映射关系；通过统一数据访问层向目标数据库发送连接请求，并在与所述目标数据库建立连接后将所述目标数据按照所述映射关系传输到所述目标数据库中。本申请解决了由于统一数据访问层的资源不足导致数据迁移效率低的技术问题。	CN202211625532.5
数据访问方法、装置、存储介质及电子设备	中国电信股份有限公司	背景技术 [0002]数据库的访问通常都在局域网内部，并不对外开放。但在一些特殊的场景下，例如不同网段的数据库数据共享和访问、数据仓库在多源异构数据的汇总、跨网络的数据库集群等，这种场景下客户端及APP访问跨网络数据库必然面临数据传输的安全性问题，例如，网络数据采集分析工具(TCPDUMP)抓包工具即可轻松获得网络传输的敏感数据。 [0003]数据库服务器(DataBase&nbsp;Server，DBServer)自带的SSL(Secure&nbsp;Sockets&nbsp;Layer，安全套接字层)/TLS(Transport&nbsp;Layer&nbsp;Security，传输层安全协议)加密虽然可以解决上述问题，但启用SSL/TLS证书及密钥会造成开发及部署的复杂性。不同的开发语言、数据库驱动(client-driver)等访问启用SSL/TLS安全访问数据库的要求和配置也各…	本公开是关于一种数据访问方法、装置、存储介质及电子设备，涉及计算机技术领域，该方法包括：先响应于部署在第一网段的目标应用向部署在第二网段的目标客户端发起目标访问请求，通过部署在第一网段的代理客户端对目标访问请求进行过滤处理，将目标访问请求转发到部署在第二网段的代理服务器端，再由部署在第二网段的代理服务器端对目标访问请求进行认证，将认证通过的目标访问请求转发给第二网段中的数据库服务器，第二网段中的数据库服务器响应目标访问请求。这样，通过设置代理客户端和代理服务器端，且对代理客户端和代理服务器端限制访问，进一步提高跨网段网络连接的安全性，可以精确控制数据访问的流量，可以降低网络攻击的可能性。	CN202211622753.7
实现数据的环比告警的方法及装置、非易失性存储介质	中国电信股份有限公司	技术领域 [0001]本申请涉及数据告警处理领域，具体而言，涉及一种实现数据的环比告警的方法及装置、非易失性存储介质。 背景技术 [0002]分布式搜索和分析引擎(ElasticSearch)及其配套组件由于具备强大的模糊查询能力，被广泛应用于企业的日志管理系统。Elk(ElasticSearch，Logstash，Kibana)已被广泛应用且性能不断优化。此外，ElasticSearch还具有强大聚合搜索能力，因此被广泛应用于应用服务的日志告警，仅使用ElasticSearch及其配套组件，结合简单的日志过滤规则就可以实现告警指标的分时段查询和可视化展示。不过ElasticSearch没有提供开源的可以进行实时告警推送的功能，需要结合自研或者开源的定时请求组件才能实现实时告警信息推送。在所有这些告警推送策略中，目前都没有实现环比告警的简单易行的方式。所谓的环比告警，就是对两个时间段的数…	本申请公开了一种实现数据的环比告警的方法及装置、非易失性存储介质。其中，该方法包括：将数据存储至目标数据库，其中，目标数据库中的数据采用倒排索引的方式存储；获取用于过滤实现环比告警的当前数据和历史数据的查询语句，并利用查询语句从数据中查询当前数据和历史数据，其中，当前数据所属的时间段和历史数据所属的时间段为不连续的两个时间段；利用预设脚本程序分别执行当前数据和历史数据，并对执行当前数据得到的处理结果和执行历史数据得到的处理结果求和，得到当前数据相对于历史数据的环比增长量；根据环比增长量确定是否触发环比告警。本申请解决了现有的应用服务的日志告警功能无法实现环比告警功能的技术问题。	CN202211625834.2
评估网络安全的方法、装置、存储介质以及电子设备	中国电信股份有限公司	技术领域 [0001]本申请涉及网络安全领域，具体而言，涉及一种评估网络安全的方法、装置、存储介质以及电子设备。 背景技术 [0002]网络安全事件预测主要是指对网络系统对发现的重大安全事件进行判断和预测发展趋势和危害情况。网络安全态势感知的主要目标为进行网络安全事件预测，需要分析潜在的和可能的攻击路径，基于对本地网络和系统的漏洞情况对攻击路径进行预测。 [0003]相关技术中，可以利用公式推导等方式定量评估网络的安全态势，但是相关技术中中的定量评估方法存在难以进行实时运算，对处理资源要求较高，需要大型计算平台和计算系统，其计算结果不直观等技术问题。 [0004]针对上述的问题，目前尚未提出有效的解决方案。 发明内容 [0005]本申请实施例提供了一种评估网络安全的方法、装置、存储介质以及电子设备，以至少解决相关技术中采用公式推导等定量评估方法难以对网络安全态势进行实时运算，且对处理资源…	本申请公开了一种评估网络安全的方法、装置、存储介质以及电子设备。其中，该方法包括：对目标网络设备的安全评估日志数据进行分析，得到最优解集；确定最优解集中各个结果集的异常流量平均值，并获取目标网络设备的光衰值；根据异常流量平均值以及光衰值确定目标网络设备的目标网络安全分值。本申请解决了相关技术中采用公式推导等定量评估方法难以对网络安全态势进行实时运算，且对处理资源要求较大，计算结果不直观的技术问题。	CN202211625533.X
消息提醒方法、装置、存储介质及电子设备	中国电信股份有限公司	背景技术 [0002]目前，对于智能手表等可穿戴设备的消息推送提醒，一般采用直接提醒的方式，对于类似验证码之类的某些特定信息，消息直接推送展示在设备屏幕上，可能会被窃取，存在一定的安全隐患。对于这类信息的隐私保护方面，用户只能通过自身行为降低他人的察觉，在现有的移动终端中这类问题的隐私信息保护方法存在安全性问题。 [0003]需要说明的是，在上述背景技术部分发明的信息仅用于加强对本公开的背景的理解，因此可以包括不构成对本领域普通技术人员已知的现有技术的信息。 发明内容 [0004]为克服相关技术中存在的问题，本公开提供一种消息提醒方法、装置、存储介质及电子设备，以至少解决相关技术中解决消息推送过程中，可穿戴设备上特定消息的内容暴露的问题。 [0005]根据本公开的一个方面，提供一种消息提醒方法，该方法包括： [0006]当用户的实时位置位于目标区域时，将接收到的目标消息输入至预训练的消息…	本公开是关于一种消息提醒方法、装置、存储介质及电子设备，涉及计算机技术领域，该方法包括：先当用户的实时位置位于目标区域时，将接收到的目标消息输入至预训练的消息识别模型中进行内容识别，从目标消息中确定敏感消息，再利用预设文本替换方式对敏感消息中的文本内容进行替换，获得对应的替换消息，将替换消息推送到可穿戴设备的显示屏上。这样，通过消息识别模型来确定敏感消息，并对敏感消息进行替换，可以解决敏感消息在终端上显示易被窃取的问题，提高消息提醒的安全性，并且，根据用户的实时位置来确定对敏感消息脱敏的时机，使得消息提醒更为灵活，符合用户在不同场景下的需求，也可以提高消息提醒的有效性。	CN202211627996.X
数据质量的评估方法、装置及电子设备	中国电信股份有限公司	技术领域 [0001]本申请涉及数据处理领域，具体而言，涉及一种数据质量的评估方法、装置及电子设备。 背景技术 [0002]随着业务和技术的发展，数据规模呈喷井式增长、数据标准各不相同、数据结构越来越复杂、数据类型不断增长，各部门汇聚过来的数据质量参差不齐，如何科学的评价汇聚的数据质量如何显得尤为重要。 [0003]以往的数据质量评估方法常用设置规则权重计算数据质量评估方法，这种方法需要人工为每种质检方案分配权重，不同的权重设置导致最终结果不一样，最终评价结果会有差异性，从而导致在对数据质量进行评估的过程中存在准确性低的技术问题。 [0004]针对上述的问题，目前尚未提出有效的解决方案。 发明内容 [0005]本申请实施例提供了一种数据质量的评估方法、装置及电子设备，以至少解决现有技术中的数据质量评估方法需要人工为每种质检方案分配权重，导致工作量增加，无法准确评估数据质量的技术问题。 […	本申请公开了一种数据质量的评估方法、装置及电子设备。其中，该方法包括：获取网络设备传输的多类待质检数据；依据数据质量检核规则对多类待质检数据进行质检，得到与多类待质检数据对应的质量评价指标，其中，数据质量检核规则为与每类待质检数据分别对应的数据质量检核规则；确定质量评价指标所属的范围，以及确定与范围对应的数据质量等级，将与范围对应的数据质量等级作为多类待质检数据的数据质量等级。本申请解决了现有技术中的数据质量评估方法需要人工为每种质检方案分配权重，导致工作量增加，无法准确评估数据质量的技术问题。	CN202211625531.0
管理平台、数据处理方法、电子设备及存储介质	中国电信股份有限公司	技术领域 [0001]本发明涉及运维系统管理技术领域，特别是涉及一种自动化运维管理平台、一种数据处理方法、一种电子设备以及一种计算机可读存储介质。 背景技术 [0002]电信运营商中各业务域信息系统数量庞大且关联复杂，承载这些系统的物理服务器、虚拟服务器种类与数量繁多。随着企业业务的不断发展，在信息系统运营方面，如何保障业务的高可用及服务质量，系统运维人员将面临的挑战越来越多。当前，系统的运维还处在传统的“半自动化”状态，一旦出现运维事故，技术部门的每一位成员都会加入“救火”行列，企业效能较低。因此，迫切需要构建高效的运营模式，如根据公司特点、流程规范、质量和成本管理等定制信息系统，提升运营效率。一个易用、可扩展、安全、高效的自动化运维平台，可以提高信息系统维护人员的工作效率，提高客户感知度。 [0003]在运维的发展历程，最初运维只专注于维护网络和硬件设备，关注底层基础网络设备，只实施…	本发明实施例提供了一种管理平台、数据处理方法、电子设备及存储介质，自动化运维管理平台至少包括前端交互层、分布式交互层以及控制服务层，分布式交互层包括至少两个运维任务模块，控制服务层包括与运维任务模块对应的业务应用服务器，前端交互层响应于用户操作，获取与用户操作对应的HTTP任务请求；分布式交互层生成与HTTP任务调度请求对应的调度任务，并提取与调度任务对应的目标运维任务模块，并通过目标运维任务模块将调度任务下发至目标业务应用服务器；控制服务层通过目标业务应用服务器执行与调度任务对应的任务操作并生成针对调度任务的任务反馈信息，将任务反馈信息返回前端交互层。	CN202211625862.4
图形编码的使用带宽预测方法及装置	中国电信股份有限公司	技术领域 [0001]本发明属于计算机技术领域，特别是涉及一种图形编码的使用带宽预测方法、装置、电子设备及可读存储介质。 背景技术 [0002]图形编码的使用带宽预测，是保证图形编码能够在短时大量突发访问场景下稳定工作的基础。 [0003]在目前，可以采用预测模型来预测图形编码的未来带宽，具体是直接利用图形编码的历史带宽数据对模型进行训练，获得能够进行带宽预测的预测模型。 [0004]但是，上述方案在具体实施时，需要使用大量的训练数据，导致计算量过大，耗时较长，并且训练过程也易陷入局部最优，使得预测精确度较低。 发明内容 [0005]本发明提供一种图形编码的使用带宽预测方法、装置、电子设备及可读存储介质，以解决现有技术中计算量过大，耗时较长，预测精确度较低的技术问题。 [0006]第一方面，本发明提供一种图形编码的使用带宽预测方法，所述方法包括： [0007]获取图形编码的历史使用带宽数…	本发明实施例提供了一种图形编码的使用带宽预测方法及装置。该方法中，获取包括训练集和预测集的历史使用带宽数据集，按照预设的聚类算法，对训练集进行聚类，获得多个聚类簇；从所有聚类簇中确定目标聚类簇，并将目标聚类簇中的样本作为训练数据；利用Q学习算法和遗传算法，优化神经网络模型的模型参数，并利用训练数据对优化了模型参数的神经网络模型进行训练，获得目标神经网络模型；将预测集中的样本输入目标神经网络模型，获得针对图形编码的使用带宽的预测结果，本发明基于聚类相似性分析排除了训练集中的干扰数据，降低了训练计算量，还通过对模型参数进行优化，避免神经网络模型陷入局部最优，从而达到提高预测的精度和效率的效果。	CN202211637752.X
用户登录验证方法、装置、设备及存储介质	中国电信股份有限公司	技术领域 [0001]本发明涉及网络技术与安全技术领域，特别是涉及一种用户登录验证方法、一种用户登录验证装置、相应的一种电子设备以及相应的一种计算机存储介质。 背景技术 [0002]随着网络技术的发展，互联网和移动互联网越来越发达，造成用户数量的急剧增加，各种网络服务和应用不断进行更新、完善，越来越方便用户使用。在各种网络服务和应用中，某些网络服务具有一定的隐私性和保密性，需要用户认证才能够使用，例如个人电子邮箱、即时通讯客户端、网络游戏等，这些网络服务和应用在使用时，都要求用户进行认证鉴权操作，使得相关服务器对用户进行鉴权认证后，方可用户访问相应的网络页面和应用。 [0003]对于某些需要用户认证的网络服务，在用户登录验证的相关技术中，仍然需要提供文本框分别供用户进行用户账号和密码的录入，在这种登录方式下用户登录仍旧繁琐，将会在一定程度上延缓用户的登录速度。 发明内容 [0004]鉴于…	本发明实施例提供了用户登录验证方法、装置、设备及存储介质，应用于服务器，所述方法包括：接收客户端发送的用户登录请求，响应用户登录请求获取用户所输入的任意字符串，以及自定义特殊字符；其中，用户所输入的任意字符串基于同一文本框进行输入；根据自定义特殊字符对任意字符串进行识别，得到多个用户登录信息；根据多个用户登录信息进行用户登录验证，向客户端返回相应的用户登录验证结果。通过任意一段字符串自动识别用户登录信息的能力，使得多个用户登录信息可以在同一文本框内进行一次录入，实现快速输入用户登录信息，在保证用户鉴权认证的安全性的情况下，有效地提高用户输入用户账号和密码的效率。	CN202211624826.6
经营地址的识别方法、装置、电子设备及存储介质	中国电信股份有限公司	技术领域 [0001]本发明涉及大数据分析技术领域，特别是涉及一种经营地址的识别方法、一种经营地址的识别装置、一种电子设备以及一种计算机可读存储介质。 背景技术 [0002]众所周知，企业在经营的时候，需在其登记注册的住所地址从事经营相关活动，但实际上许多企业出于多方考虑，其注册地与实际办公地址往往不一致，即大量企业存在注册地址与实际经营地址不符的情况，如企业最初注册在开发区或者工业园区内，但是实际业务并不适合在园区内经营，于是又选择在其他地方从事经营活动，从而导致注册地与实际办公地址不符，再比如，许多小微企业因业务拓展、地址拆迁、就近办公等因素从而使得注册地址与实际经营地址不一致。 [0003]目前而言，在对企业地址进行定位识别时，往往基于注册地址开展，从而一旦注册地址有误，则容易造成无法准确定位企业地址，不能及时联系到对应企业的问题，部分企业的注册地址与实际经营地址甚至出现跨区域的现…	本发明实施例提供了一种经营地址的识别方法、装置、电子设备及存储介质，首先获取目标场所的基础地址、地图地址以及通讯基站数据，其中，通讯基站数据包括目标场所关联的所有通讯号码对应的往来通讯数据，接着根据通讯基站数据对目标场所进行基站定位，获得目标场所对应的基站地址，然后根据基础地址、地图地址以及基站地址对目标场所进行地址识别，获得目标场所对应的实际经营地址，从而通过整合包括通信大数据在内的多源地址信息，并通过基站地址实现对于地址的二次验证，从而可以及时有效地识别出目标场所的实际经营地址，且使得最终输出的地址具有更高的可信度以及精准度。	CN202211625342.3
一种跟踪区边界信息的处理方法、装置、电子设备和可读介质	中国电信股份有限公司	一种跟踪区边界信息的处理方法、装置、电子设备和可读介质 [0001]本公开要求于2021年12月17日提交的申请号为202111562156.5、名称为“跟踪区边界信息的处理方法、装置、电子设备和可读介质”的中国专利申请的优先权，该中国专利申请的全部内容通过引用全部并入本文。 技术领域 [0002]本公开涉及通信技术领域，具体而言，涉及一种跟踪区边界信息的处理方法、装置、电子设备和可读介质。 背景技术 [0003]目前，随着无线通信技术的快速发展，通信业务正朝着提高服务质量、改善用户体验方向发展。TA(Tracking Area，跟踪区)是LTE(Long Term Evolution，长期演进)系统为UE(user equipment，终端)的位置管理设立的概念。通过TA信息核心网络能够获知处于空闲态的UE的位置，并且在有数据业务需求时，可以对UE进行寻呼。一个TA可包含一个或多个小区…	本公开提供一种跟踪区边界信息的处理方法、装置、电子设备和可读介质，其中，跟踪区边界信息的处理方法包括：在终端移动性注册更新过程中获取终端相对于指定基站的地理位置信息；确定指定基站的预存位置信息；根据预存位置信息将地理位置信息绘制于实际地图；根据实际地图上地理位置信息的统计结果确定跟踪区的边界。通过本公开实施例，提高了跟踪区边界的清晰度和可视化程度，提升了用户对跟踪区内各种服务的感知度和体验。	PCT/CN2022/139600
页面的加载方法及装置、非易失性存储介质、电子设备	中国电信股份有限公司	技术领域 [0001]本申请涉及网页页面技术领域，具体而言，涉及一种页面的加载方法及装置、非易失性存储介质、电子设备。 背景技术 [0002]前端开发走向工程化，页面脚本变得越来越臃肿，网页加载速度越来越慢，严重影响着用户的使用体验，进而影响产品的留存率和二次转化率等产品指标，Google的报告指出：如果网页加载时间从1秒增加到3秒，跳出率就会提高32％，如果网页加载时间从1秒增加到6秒，跳出率就会上升106％。因此，页面的加载速度亟待提升。 [0003]目前提高页面加载速度的方法，存在一些问题，如对资源进行打包，无法避免网络请求，例如，使用超文本传输协议的情况下，在中国访问美国的网页时，网络延时高达600ms以上，再加上域名系统等延时，总延时一般在1秒以上；再如，服务器端渲染存在服务器端压力大，服务器不稳定，开发难度高等问题。 [0004]针对上述的问题，目前尚未提出有效的解决方案。 …	本申请公开了一种页面的加载方法及装置、非易失性存储介质、电子设备。其中，该方法包括：确定页面文件对应的三级缓存，其中，三级缓存包括：第一级缓存、第二级缓存和第三级缓存，页面文件包括：脚本和样式表；接收目标页面文件，遍历第一级缓存、第二级缓存和第三级缓存，直至确定与目标页面文件对应的目标数据，其中，目标页面文件包括：预加载至页面的目标脚本和目标样式表；将目标数据加载至页面。本申请解决了由于现有技术无法有效提高页面加载速度造成的影响用户体验的技术问题。	CN202211620152.2
计算资源分配方法、装置、电子设备及非易失性存储介质	中国电信股份有限公司	技术领域 [0001]本申请涉及分布式计算和任务调度技术领域，具体而言，涉及一种计算资源分配方法、装置、电子设备及非易失性存储介质。 背景技术 [0002]随着万物互联时代的到来，越来越多的终端设备接入网络以处理广泛产生的终端数据和业务，然而，算力与能耗受限的终端设备无法独立处理资源密集型的数据分析任务，这使得采用云边协同的分布式算力网络成为处理数据和业务计算任务的主要方式。 [0003]然而，目前分布式算力网络中计算资源分配方式单一被动，各节点之间缺乏有效协同机制，导致各节点负载不均衡，边缘计算节点的计算资源没有得到高效的利用，例如，有的边缘计算节点的计算负载很重，有的却很空闲，造成计算资源利用率低、计算任务处理效率低等问题。 [0004]针对上述的问题，目前尚未提出有效的解决方案。 发明内容 [0005]本申请实施例提供了一种计算资源分配方法、装置、电子设备及非易失性存储介质，以至少…	本申请公开了一种计算资源分配方法、装置、电子设备及非易失性存储介质。其中，该方法包括：确定目标计算任务对应的用户终端节点；依据用户终端节点与分布式网络中各个边缘计算节点之间通信链路的状态参数，确定各个边缘计算节点执行目标计算任务所需的目标时延；依据目标时延，确定目标边缘计算节点，在经由不同的网络算力节点可到达目标路径上同一节点位置的情况下，选择不同的网络算力节点中算力占用率最低的网络算力节点传输目标计算任务的计算数据。本申请解决了由于目前分布式算力网络中计算资源分配方式单一被动，导致各节点负载不均衡，造成计算资源利用率低、计算任务处理效率低的技术问题。	CN202211636703.4
安装机构和显示设备	中国电信股份有限公司	技术领域 [0001]本发明涉及显示器领域，具体而言，涉及一种安装机构和显示设备。 背景技术 [0002]目前，计算机几乎已经成为各个行业发展的核心，计算机软件开发是根据用户要求建造出软件系统或者系统中的软件部分的过程，计算机软件开发是一项包括需求捕捉、需求分析、设计、实现和测试的系统工程。 [0003]在进行计算机软件开发工作时经常需要使用多屏显示器，以便对比编码和软件测试，而现有多屏显示器在进行使用时，不便根据使用者的体型和需要对多个显示器的高度和显示角度进行调节，使得工作人员在进行计算机软件开发工作时较为不便。 [0004]如现有技术中存在一种计算机软件开发用多屏显示器装置，该装置仅能够对多个显示屏的高度进行调节，不能调节显示屏的水平位置，使得使用过程中调整显示屏的位置较为不便。 发明内容 [0005]本发明的主要目的在于提供一种安装机构和显示设备，以解决现有技术中的用于安装显示屏…	本发明提供了一种安装机构和显示设备，该安装机构包括：承重底座；第一升降组件，第一升降组件安装在承重底座上，第一升降组件具有沿竖直方向可升降地设置的升降支架；安装组件，安装组件用于安装显示屏，安装组件安装在升降支架上，以在升降支架的带动下升降；其中，安装组件的至少部分沿水平方向位置可调节地设置，以调节显示屏的水平位置。该安装机构解决了现有技术中的用于安装显示屏的安装机构不便于使用的问题。	CN202211620625.9
配置动态处理方法、装置、存储介质及电子设备	中国电信股份有限公司	背景技术 [0002]现在电信集团的云网采控平台以及产品服务中心都使用Nacos作为配置管理中心。在微服务架构中，一个服务能够拥有的模块数量众多，配置文件管理难度也随着模块数量的增加逐渐增大，使用Nacos做配置管理中心能够方便多个环境配置的管理。目前Nacos自动更新配置是通过spring&nbsp;cloud的环境上下文刷新机制实现的。 [0003]现有技术的问题：目前Nacos使用监听者模式，当监听到配置变化后，会触发spring刷新应用环境上下文事件，重新绑定所有@RefreshScope(刷新范围)注解的自动更新。所以只要有一个配置项改动，就会重建所有的@RefreshScope注解的自动更新，从而更新所有的配置项，这样的操作太过重量级，造成资源不必要的消耗。 [0004]需要说明的是，在上述背景技术部分发明的信息仅用于加强对本公开的背景的理解，因此可以包括不构成对本领域普通技…	本公开是关于一种配置动态处理方法、装置、存储介质及电子设备，涉及计算机技术领域，该方法包括：先当监听到目标程序配置更新事件后，获取发生更新的目标配置项列表，遍历目标配置项列表中的配置类，获取配置类对应的更新实例，利用预设反射机制将新的配置值赋给更新实例对应的属性值。这样，在接收到配置修改的信息后，只用反射的方式修改相应的配置类更新的属性值，而不是通过刷新程序环境上下文的机制重建所有配置类的更新，通过固定活动线程检测服务是否处于空闲状态，如果是就更新重量级组件的配置项的更新，以重建其实例。	CN202211615842.9
集合安全求交方法、装置、电子设备及存储介质	中国电信股份有限公司	背景技术 [0002]集合安全求交(Private&nbsp;Set&nbsp;Intersection，PSI)，也称隐私集合求交，解决了两方及多方之间交集安全计算问题，即各参与方持有各自的数据集合，通过运行集合安全求交协议，一方或各方获得所有集合的交集，同时，各方数据集合除交集以外的元素不能被他方获知。 [0003]集合安全求交技术既可独立用于广告效果安全核查、社交联系人安全匹配、黑名单安全比对、多头借贷安全核验等应用场景，也可与联邦学习结合完成多方数据虚拟融合。 [0004]现有集合安全求交方法包括基于朴素哈希的集合安全求交、基于RSA(RonRivest、Adi&nbsp;Shamir、Leonard&nbsp;Adleman)盲签名的集合安全求交、基于Diffie-Hellman密钥协商协议的集合安全求交、基于OT(Oblivious&nbsp;Transfer，不经意传输)的…	本公开提供了一种集合安全求交方法、装置、电子设备及存储介质，涉及隐私保护技术领域。其中，集合安全求交方法包括：通过在PSI协议流程前增加哈希分桶步骤，对第一集合和第二集合中的元素进行筛选过滤，得到缩减后的第一集合和缩减后的第二集合，以缩减后的第一集合和缩减后的第二集合作为输入，执行PSI协议流程，得到第一集合和第二集合的交集结果。本公开减少了输入PSI协议流程的待求交集合元素个数，从而降低PSI协议执行的时间开销，提高了集合安全求交的计算效率，达到提升整体性能的效果。	CN202211616858.1
基于分层架构的网元流量治理方法、装置和系统	中国电信股份有限公司	技术领域 [0001]本公开涉及网络通信技术领域，具体而言，涉及一种基于分层架构的网元流量治理方法、基于分层架构的网元流量治理装置和基于分层架构的网元流量治理系统。 背景技术 [0002]随着微服务与云化技术的快速发展，大量的微服务使得其运维的难度急剧增加，例如微服务的连接、管理和监控等。因此，需要使用专门的微服务系统如服务网格来负责微服务之间的通信、限流、熔断和监控等。 [0003]目前，云原生网元引入服务网格对微服务进行治理时，通常是基于边车(sidecar)代理模式，由边车代理接管网元微服务的通信流量并进行处理，从而实现云原生网元通信承载、监控、安全等能力。 [0004]但是，使用基于边车代理模式的服务网格直接代理云原生网元的通信流量时，需要将网元微服务的通信流量绕转到服务网格代理，使得网络转发路径变长，加大了网络时延，降低了服务网格代理的服务性能，从而降低了服务网格对网元微服务的…	本公开提供一种基于分层架构的网元流量治理方法、装置和系统；涉及网络通信技术领域。所述分层架构包括控制层和数据层；所述方法包括：所述控制层响应网元微服务的治理请求，对所述数据层进行生命周期管理，以建立所述数据层与所述网元微服务之间的通信连接；所述数据层接收到所述网元微服务发起的流量传输请求时，对所述网元微服务的通信流量进行流量治理。本公开使用服务网格代理的控制层和数据层对网元微服务的通信流量进行流量治理，可以缩短通信流量的转发路径，降低网络时延，进而提升服务网格对网元微服务的治理能力。	CN202211615828.9
设备异常的检测方法、装置及电子设备	中国电信股份有限公司	技术领域 [0001]本申请涉及智能运维领域，具体而言，涉及一种设备异常的检测方法、装置及电子设备。 背景技术 [0002]随着数字化发展的逐渐深入，各单位所使用的设备逐渐增加，相较于十年前设备增长10～100倍，即便运维已经在从手工运维向工具运维和平台运维发展，但仍然无法满足当前大型组网对运维的要求。传统运维模式和智能运维模式存在很大区别。在智能化水平上，传统运维包括检测、分析、发现(告警)、处置4个步骤，均未涉及智能技术，从而存在设备运维异常检测的处理时间长、效率低的技术问题。 [0003]针对上述的问题，目前尚未提出有效的解决方案。 发明内容 [0004]本申请实施例提供了一种设备异常的检测方法、装置及电子设备，以至少解决传统的设备运维异常检测存在处理时间长、效率低的技术问题。 [0005]根据本申请实施例的一个方面，提供了一种设备异常的检测方法，包括：获取对光线路终端设备中的数据…	本申请公开了一种设备异常的检测方法、装置及电子设备。其中，该方法包括：获取对光线路终端设备中的数据进行分类后得到的业务数据；依据业务数据对应的指标数据，从业务数据中确定目标业务数据；依据目标业务数据，采用目标检测模型对光线路终端设备进行异常检测，得到异常得分，其中，目标检测模型通过隔离目标业务数据中的异常数据识别异常；在异常得分大于预设得分的情况下，确定光线路终端设备存在异常。本申请解决了传统的设备运维异常检测存在处理时间长、效率低的技术问题。	CN202211620636.7
埋点方法、装置、非易失性存储介质及电子设备	中国电信股份有限公司	技术领域 [0001]本申请涉及信息技术领域，具体而言，涉及一种埋点方法、装置、非易失性存储介质及电子设备。 背景技术 [0002]相关技术在列表和非列表资源的曝光埋点场景中，由于无法得知一个服务有多少曝光埋点，导致无法实现高精度埋点。 [0003]针对上述的问题，目前尚未提出有效的解决方案。 发明内容 [0004]本申请实施例提供了一种埋点方法、装置、非易失性存储介质及电子设备，以至少解决由于相关技术中无法准确确定曝光埋点造成的不能实现高精度埋点的技术问题。 [0005]根据本申请实施例的一个方面，提供了一种埋点方法，包括：构建对象树，其中，对象树包括第一对象树和第二对象树，第一对象树包括多个第一埋点对象，第二对象树包括多个第二埋点对象；比较第一对象树和第二对象树；依据比较结果从第一对象树中确定第一曝光埋点对象，以及从第二对象树中确定第二曝光埋点对象，其中，第一曝光埋点对象为未被第二对…	本申请公开了一种埋点方法、装置、非易失性存储介质及电子设备。其中，该方法包括：构建对象树，其中，对象树包括第一对象树和第二对象树，第一对象树包括多个第一埋点对象，第二对象树包括多个第二埋点对象；比较第一对象树和第二对象树；依据比较结果从第一对象树中确定第一曝光埋点对象，以及从第二对象树中确定第二曝光埋点对象，其中，第一曝光埋点对象为未被第二对象树包含的埋点对象，第二曝光埋点对象为未被第一对象树包含的埋点对象。本申请解决了由于相关技术中无法准确确定曝光埋点造成的不能实现高精度埋点的技术问题。	CN202211620626.3
设备访问方法和装置、计算机可读存储介质、电子设备	中国电信股份有限公司	背景技术 [0002]IPv6(Internet&nbsp;Protocol&nbsp;Version&nbsp;6)是互联网工程任务组设计的用于替代IPv4的下一代IP(Internet&nbsp;Protocol，国际互联协议)协议。IPv6的使用，不仅能解决网络地址资源数量的问题，而且也解决了多种接入设备连入互联网的障碍。 [0003]当前家庭网络应用IPv6后，一般有两种访问策略。一种是，完全放开IPv6地址的外部访问，当完全放开IPv6地址的外部访问后，可以充分利用IPv6的公网特性，提供创新型业务，但带来了安全风险。另一种是，应用有状态防火墙，当应用有状态防火墙时，只允许从家庭网内部发起连接，安全性较高，但是限制了业务的发展。 [0004]因此，需要提供一种新的设备访问方法。 [0005]需要说明的是，在上述背景技术部分公开的信息仅用于加强对本公开的背景的理解，因此可以包括不…	本公开是关于一种设备访问方法和装置、计算机可读存储介质、电子设备，涉及信息安全技术领域，该方法包括：响应外部设备对内网设备的访问，获取所述外部设备生成的与所述内网设备关联的临时地址，对所述临时地址进行校验；在所述临时地址校验通过时，根据所述临时地址创建访问控制列表以及防火墙地址转换规则；通过所述访问控制列表以及所述防火墙地址转换规则，实现所述外部设备对所述内网设备的访问。本公开提高了设备访问的安全性以及便捷性。	CN202211616636.X
边缘开放能力的策略聚合方法、装置、电子设备及介质	中国电信股份有限公司	背景技术 [0002]基于5G(5th&nbsp;Generation&nbsp;Mobile&nbsp;Communication&nbsp;Technology，第五代移动通信技术)MEC(MobileEdgeComputing，移动边缘计算)的跨域能力开放作为边缘能力对外提供灵活、便捷的MEC服务能力的重要方式之一。NIST(National&nbsp;Institute&nbsp;of&nbsp;Standards&nbsp;andTechnology，美国国家标准与技术研究院)发布云联盟参考架构提出了服务聚合的概念；ETSI(European&nbsp;Telecommunications&nbsp;Standards&nbsp;Institute，欧洲电信标准化协会)在GR(group&nbsp;report，研究报告)MEC&nbsp;035中研究了MEC边缘能力协同流程。…	本公开提供了一种边缘开放能力的策略聚合方法、装置、电子设备及存储介质，涉及边缘计算技术领域。其中，边缘开放能力的策略聚合方法包括：获取多个移动边缘计算MEC开放能力访问策略，其中，每个MEC开放能力访问策略包含多个策略单元；基于二叉树的逻辑结构对每个MEC开放能力访问策略中的策略单元进行层次化分解，得到多个策略基础单元；对多个策略基础单元进行去重与聚合处理，得到目标访问策略。本公开可以保证MEC开放能力访问策略聚合前后访问逻辑的一致性，优化了访问策略的管理，并且节省了访问策略的存储资源。	CN202211615724.8
云数据验证方法、装置、电子设备及非易失性存储介质	中国电信股份有限公司	技术领域 [0001]本申请涉及云存储安全技术领域，具体而言，涉及一种云数据验证方法、装置、电子设备及非易失性存储介质。 背景技术 [0002]随着计算机技术的蓬勃发展，云存储逐渐成为应用最为广泛的云计算服务之一，个人或者企业将数据外包存储到云端，节省本地存储开销，通过远程访问外包数据，提高使用数据的灵活性。 [0003]然而，一旦数据上传至云端，用户就失去了对数据的直接控制权，云存储中的任何故障都可能引起数据泄露、丢失等数据安全问题，常常存在被未授权第三方恶意篡改、窃取用户的储存数据或因管理员的错误操作而导致数据损坏等情况，例如，云服务提供商(Cloud&nbsp;Service&nbsp;Provider，CSP)为了自身利益，私自删除用户不常使用的冷数据；为节省成本，减少维护，导致外包数据被内部或外部攻击摧毁，但不通知数据存储用户。不完整的数据会破坏数据的价值，甚至误导基于数据内容…	本申请公开了一种云数据验证方法、装置、电子设备及非易失性存储介质。其中，该方法包括：生成目标数据对应的数据标签集合，并将目标数据和数据标签集合上传至云服务器，其中，数据标签集合用于对目标数据进行加密保护；发送挑战请求至云服务器，并接收云服务器响应挑战请求后依据目标数据和数据标签集合所返回的审计证据；依据审计证据，对云服务器中存储的目标数据的完整性进行验证；在目标数据的完整性验证未通过的情况下，预测用于破坏目标数据的完整性的攻击的攻击类型，并依据预测出的攻击类型发送对应的告警信息。本申请解决了由于数据上传云端后，用户失去了对数据的直接控制权，造成的云数据安全性差的的技术问题。	CN202211620640.3
压缩文件的处理方法及装置、非易失性存储介质	中国电信股份有限公司	技术领域 [0001]本申请涉及计算机技术领域，具体而言，涉及一种压缩文件的处理方法及装置、非易失性存储介质。 背景技术 [0002]在一些业务场景中应用会对压缩包进行解压以进行相应业务逻辑，如果解压的压缩包为压缩炸弹，在解压过程中会占用大量中央处理器(Central&nbsp;Processing&nbsp;Unit，CPU)和内存等服务器的资源资源，导致服务器崩溃，服务器无响应的问题 [0003]针对上述的问题，目前尚未提出有效的解决方案。 发明内容 [0004]本申请实施例提供了一种压缩文件的处理方法及装置、非易失性存储介质，以至少解决由于未对压缩文件进行检测和防御造成的服务器被压缩炸弹攻击的技术问题。 [0005]根据本申请实施例的一个方面，提供了一种压缩文件的处理方法，包括：获取压缩文件的标识信息，根据标识信息确定压缩文件的预检码；确定压缩文件的校验码，并将预检码与校验码进行对…	本申请公开了一种压缩文件的处理方法及装置、非易失性存储介质。其中，该方法包括：获取压缩文件的标识信息，根据标识信息确定压缩文件的预检码；确定压缩文件的校验码，并将预检码与校验码进行对比，得到第一对比结果；在第一对比结果为预检码与校验码一致的情况下，获取压缩文件的压缩比，并将压缩比与第一预设阈值进行对比，得到第二对比结果；采用与第二对比结果对应的解压策略对压缩文件进行解压。本申请解决了由于未对压缩文件进行检测和防御造成的服务器被压缩炸弹攻击的的技术问题。	CN202211620647.5
代码误报验证方法、装置、存储介质与电子设备	中国电信股份有限公司	技术领域 [0001]本公开涉及数据分析技术领域，尤其涉及一种代码误报验证方法、装置、存储介质与电子设备。 背景技术 [0002]在静态代码检测中，由于多方面原因，检测的准确率达不到100％，存在大量误报，如此，需要消耗较多的资源进行代码审计，因此，如何减少静态代码检测的误报亟待解决。 [0003]目前，通常通过系统配置白名单、用户自选检测缺陷范围等方式对静态代码检测进行一定的事前控制来降低误报，但这种方式的效率较低。 发明内容 [0004]本公开提供一种代码误报验证方法、装置、存储介质与电子设备，以在一定程度上减少静态代码检测的误报。 [0005]根据本公开的第一方面，提供一种代码误报验证方法，所述方法包括： [0006]获取待验证代码检测结果； [0007]采用预设验证规则集对所述待验证代码检测结果进行验证，得到第一验证结果； [0008]采用机器学习模型对所述待验证代码检测结果进行…	本公开提供一种代码误报验证方法、装置、存储介质与设备，涉及数据分析技术领域。该代码误报验证方法包括：获取待验证代码检测结果；采用预设验证规则集对所述待验证代码检测结果进行验证，得到第一验证结果；采用机器学习模型对所述待验证代码检测结果进行验证，得到第二验证结果；所述机器学习模型是采用不同待验证代码检测结果以及对应的验证结果训练得到的；根据所述第一验证结果和所述第二验证结果确定最终验证结果。本公开能够在一定程度上减少静态代码检测的误报。	CN202211615395.7
会话建立方法、系统、装置、设备及存储介质	中国电信股份有限公司	背景技术 [0002]随着时代的发展，通信进入5G时代，随着5G时代的来临，5G&nbsp;LAN技术逐渐成为当前的热点技术。 [0003]5G&nbsp;LAN技术，类似于本地局域网或VPN类型的服务，客户可以根据实际需求自定义5G&nbsp;LAN通信群组，群组内的终端之间可以进行点到点或点到多点的通信，包括以太通信和IP通信。 [0004]但是，相关技术中，在通过5G&nbsp;LAN进行通信时，由于缺乏对5G&nbsp;LAN通话群组中的终端的管理，使得当前通话群组中的终端会话质量较差，降低了用户体验。 发明内容 [0005]本公开提供一种会话建立方法、系统、装置、设备及存储介质，至少在一定程度上克服了当前5G&nbsp;LAN技术总，群组会话质量较差的问题。 [0006]本公开的其他特性和优点将通过下面的详细描述变得显然，或部分地通过本公开的实践而习得。 [0007]根据本公开…	本公开提供了一种会话建立方法、系统、装置、设备及存储介质，应用于第一会话管理功能模块，方法包括：响应于终端发送的会话请求，获取终端所处的会话群组的带宽参数，会话请求包括会话所需要的带宽数据，在带宽参数小于签约参数的情况下，将会话请求发送至第二会话管理功能模块，以使第二会话管理功能模块基于带宽数据修改存储在第二管理功能模块的带宽参数，在接收到第二管理功能模块发送的第一响应信号的情况下，建立会话，其中第一会话管理功能模块与第二会话管理功能模块均基于会话的带宽数据更新了存储在本地的带宽参数。本公开提高了会话群组的通信效率，提高了用户体验。	CN202211615522.3
一种核酸检测调度方法、装置、电子设备和存储介质	中国电信股份有限公司	技术领域 [0001]本发明涉及计算机技术领域，特别是涉及一种核酸检测调度方法、一种核酸检测调度装置、一种电子设备和一种计算机可读存储介质。 背景技术 [0002]当出现感染风险时，发布核酸检测时间，在指定时间内由民众自发按照要求到就近的集中核酸检测点进行核酸检测。其中集中核酸检测点一般为临时检测点，且为了民众检测方便通常设立在人员聚集区，例如：小区门口，十字路口等。 [0003]现有的核酸检测过程，通常根据小区人数，区域人流量等来制定各核酸检测点的医护资源供给。这种方案具有很强的合理性，但是在实际实施过程中，由于民众可以自由选择就近的核酸检测点，经常会出现部分检测点出现人员等待时间过长，部分检测点医护人员工作压力巨大等情况。 [0004]同时，由于民众需要自发去核酸检测点，这就导致了部分人员少检漏检，违背了大规模核酸检测的设计初衷，降低了大规模核酸检测的作用。 发明内容 [0005]鉴…	本发明实施例提供了一种核酸检测调度方法、装置、电子设备和存储介质，所述方法包括：获取核酸检测任务，并确定所述核酸检测任务的核酸检测点和各所述核酸检测点超时未预约的预设提醒时间；当到达所述预设提醒时间时，获取当前各所述核酸检测点分别对应的预约人员信息，并从预设的应检人员数据库中获取应检人员信息，根据所述应检人员信息和所述预约人员信息确定未预约人员信息；根据所述预约人员信息确定各所述核酸检测点需分配的医疗资源信息，并提醒所述未预约人员信息对应的未预约人员进行核酸预约。本方法根据核酸检测点的预约人数，合理地将医疗资源投放到各个核酸检测点，降低民众核酸检测的平均等待时间，提升医疗资源利用率。	CN202211618666.4
短信任务的创建方法、装置、电子设备和存储介质	中国电信股份有限公司	技术领域 [0001]本发明涉及通信技术领域，特别是涉及一种短信任务的创建方法、装置、电子设备和存储介质。 背景技术 [0002]现有的覆盖短信发送方法，只支持行政区域发送和单个的围栏区域发送。为了向某个行政区域或围栏区域进行短信群发，需要创建针对该区域的短信任务。 [0003]然而在实际使用场景中，按照行政区域发送，会造成发送目标区域过分扩大。按照围栏区域发送，虽然精准但一次只能选择一个围栏区域。当需要向多个围栏区域进行短信群发时，用户需要创建多个短信任务，并为每个短信任务规划一个围栏区域，整个过程流程繁琐且效率较低。 发明内容 [0004]鉴于上述问题，本发明实施例提供了一种短信任务的创建方法、装置、电子设备和存储介质，以便克服上述问题或者至少部分地解决上述问题。 [0005]本发明实施例的第一方面，提供了一种短信任务的创建方法，包括： [0006]响应于短信任务的创建请求，从已创建…	本发明提供了一种短信任务的创建方法、装置、电子设备和存储介质，涉及通信技术领域。所述方法包括：响应于短信任务的创建请求，从已创建好的多个围栏区域中选择多个目标围栏区域；将所述多个目标围栏区域加入缓存队列；获取所述短信任务的配置信息；根据所述短信任务的配置信息，遍历所述缓存队列，创建多个所述短信任务，每个所述短信任务对应一个所述目标围栏区域。	CN202211618642.9
负载预测方法、装置、电子设备及存储介质	中国电信股份有限公司	技术领域 [0001]本申请涉及人工智能技术领域，特别是涉及一种负载预测方法、装置、电子设备及存储介质。 背景技术 [0002]随着“云改数转”战略落地，电信网络、平台、系统全面向云化方向转型，承载业务的网络节点、PaaS组件、应用实例数量呈指数级增长，既有的传统专业监控系统已经无法满足云化背景下的运营监控方面的需求。目前对于资源使用情况主要是人为判断，导致资源分配不不够准确，资源利用率不高。其次是应用实例呈指数级增长，运维人员无法时刻关注各个生产系统的资源使用情况，存在资源扩容不及时导致的系统故障的风险，如： [0003]数据库故障：数据库磁盘IO和CPU瓶颈导致数据库的活跃会话数session增加从而造成的数据库连接少甚至无连接可用。 [0004]应用服务器故障：当用户量和访问量的增加，导致的服务器无法满足请求压力而宕机。 [0005]流式处理框架故障：消息队列处理时，kafka消费…	本申请实施例提供了一种负载预测方法、装置、电子设备及存储介质。所述方法包括：获取目标数据源的负载性能数据；将所述负载性能数据输入至预先训练的神经网络模型模组，并获取所述神经网络模型模组输出的所述目标数据源的多个资源负载预测分值；获取预先配置的负载选取规则；基于所述负载选取规则，从所述多个资源负载预测分值中筛选出所述目标数据源对应的目标资源负载预测分值。本申请实施例采用实时计算，大幅缩短生产系统扩容的时间，避免由于资源性能瓶颈引发的系统故障，合理分配云资源池资源，在保障性能的同时提高资源利用率，节约成本。	CN202211619469.4
页面的识别方法及装置、非易失性存储介质、电子设备	中国电信股份有限公司	技术领域 [0001]本申请涉及互联网技术领域，具体而言，涉及一种页面的识别方法及装置、非易失性存储介质、电子设备。 背景技术 [0002]在全渠道运营中心进行本单位Web资产管理的时候，需要通过Web扫描工具对资产信息的准确性进行确认，并探测Web服务中是否存在敏感文件、敏感页面的未授权访问。 [0003]但是，由于工具的扫描结果中可能存在大量的重复页面，导致扫描结果的可用性比较低，通过人工手段去除重复页面难度较高，需要由一种高效的手段来识别并去除其中的重复页面。 [0004]针对上述的问题，目前尚未提出有效的解决方案。 发明内容 [0005]本申请实施例提供了一种页面的识别方法及装置、非易失性存储介质、电子设备，以至少解决由于现有技术无法高效地识别相同页面造成的耗费较大的人力资源成本的技术问题。 [0006]根据本申请实施例的一个方面，提供了一种页面的识别方法，包括：对页面内容数据进…	本申请公开了一种页面的识别方法及装置、非易失性存储介质、电子设备。其中，该方法包括：对页面内容数据进行特征提取，得到页面内容数据的特征值；根据页面内容数据的特征值，确定目标页面与待识别页面之间的特征值差距向量；对特征值差距向量进行处理，得到目标特征值差距向量；将目标特征值差距向量输入目标决策树算法模型，识别目标页面与待识别页面是否为相同的页面。本申请解决了由于现有技术无法高效地识别相同页面造成的耗费较大的人力资源成本的技术问题。	CN202211620137.8
一种视频防篡改方法、装置、电子设备及可读存储介质	中国电信股份有限公司	技术领域 [0001]本发明实施例涉及视频防篡改技术领域，特别是涉及一种视频防篡改方法、一种视频防篡改装置、一种电子设备以及一种计算机可读存储介质。 背景技术 [0002]对于IPTV(Internet&nbsp;Protocol&nbsp;Television网路协定电视)视频直播防篡改技术，目前应用较多的是直接使用签名信息生成和验证的方式，即，将签名信息插入视频流并上报或广播，然后进行逐级签名及验证。但单纯使用签名信息和验证的方式存在如下问题：当已有传输线路被“入侵方”控制或盗用时，并不能如实地反馈信息和结果。 [0003]同时，目前的采用逐级签名及验证方式，相当于采用了串行的验证方式，当已有传输线路被“入侵方”控制或盗用时，串行的验证方式无法快速定位到篡改发生的位置，并且不能如实地反馈信息和结果，有优化的空间，因此，快速定位篡改发生的位置，有利于IPTV视频直播运营商的运行和维护，…	本发明实施例提供了一种视频防篡改方法、装置、电子设备及可读存储介质，所述方法包括：对视频流进行视频采样，得到针对所述视频流的视频特征信息；根据所述视频特征信息生成校验信息，并将所述校验信息插入所述视频流得到目标视频流；确定本级别的防篡改设备的设备识别认证信息和定位信息；将所述本级别的防篡改设备的所述目标视频流、所述设备识别认证信息、所述定位信息和所述校验信息向下一级别的网段对应的防篡改设备和所述业务平台报送；所述业务平台用于在确认存在所述目标视频流的校验信息和目标防篡改设备报送的校验信息不一致时，根据所述目标防篡改设备的设备识别认证信息和定位信息确定所述视频流的篡改发生位置。	CN202211624209.6
光缆路由标识检测方法、装置，及电子设备	中国电信股份有限公司	技术领域 [0001]本申请涉及通信技术领域，特别是涉及光缆路由标识检测方法、装置，及电子设备及计算机可读存储介质。 背景技术 [0002]通信光缆敷设在机楼外部，运行环境复杂多变，外力施工、自然灾害等因素时刻影响着光缆网络的运行质量。光缆路由标识是部署在光缆敷设线路上的指示性标志，用于指示光缆敷设位置、运营商、走向等信息。为此，通信运营商往往要花费大量的人力物力，对光缆路由标识进行频发的巡回检测，以便及时发现和消除隐患，保障光缆通信网络的稳定运行。传统光缆路由巡检只能通过人工开展的。然而，光缆网络经过多年的发展，目前已敷设遍布全国，线长、点多、面广，沿光缆部署的光缆路由标识数量众多，如要在日常巡检中实现全网覆盖，需要海量资源的投入，并且，巡检效率低下。 [0003]可见，现有技术中的光缆路由标识巡检方法需要改进。 发明内容 [0004]本申请实施例提供一种光缆路由标识检测方法、装置，及…	本申请公开了一种光缆路由标识检测方法及装置，属于通信技术领域。所述方法包括：通过预先训练的远距离光缆路由标识检测模型对车载图像采集装置在第一距离范围采集的图像进行目标检测，获取待验证光缆路由标识的GPS位置坐标；根据GPS位置坐标和地理信息，获取待验证光缆路由标识对应的第二距离巡检位置和位置评分；根据位置评分，获取待验证光缆路由标识的验证顺序；根据验证顺序和第二距离巡检位置进行巡检车辆导航，对待验证光缆路由标识进行近距离识别，获取GPS位置坐标对应的光缆路由标识的第一检测结果。本申请通过巡检车辆结合人工智能技术对光缆路由标识进行两阶段巡检，实现了光缆路由巡检的降本增效。	CN202211618639.7
一种节点异常熔断方法、装置、电子设备及存储介质	中国电信股份有限公司	技术领域 [0001]本公开涉及互联网技术领域，尤其涉及一种节点异常熔断方法、装置、电子设备及存储介质。 背景技术 [0002]在高并发系统中进行请求调用时，若系统所依赖的服务发生错误，很可能导致调用异常或调用时间过长等问题，造成系统的长时间等待或系统资源耗尽。由于各个服务节点之间通过网络进行通讯，难免出现依赖关系，若某一个节点出现故障，就很容易因依赖关系而引发故障的蔓延，产生“雪崩效应”，最终导致整个系统的瘫痪。 [0003]相关技术中，可以通过设置请求的超时时间，如http(HyperTextTransferProtocol，超文本传输协议)请求中的ConnectTimeout(客户端与服务端建立连接过程的超时时间)和ReadTimeout(客户端等待服务端返回的最长等待时间)；或者，可以采用熔断器模式，隔离问题服务，防止级联错误。但是，上述方式需要引入开源的组件进行资源隔离自我修复…	本公开关于一种节点异常熔断方法、装置、电子设备及存储介质，包括：获取目标节点对应的预设链表；预设链表由多个具有逻辑顺序的链表单元组成；按照预设周期，获取针对目标节点的调用请求的调用失败率，并将调用失败率依次存储至链表单元中；随机生成预设周期对应的熔断阈值；熔断阈值的取值范围在0至1之间；在调用失败率小于熔断阈值的情况下，触发目标节点的熔断机制。这样，根据随机生成的熔断阈值判断是否对目标节点进行熔断，当失败率升高时，随机数生成区间小于失败率的概率也会增高，失败率降低时，随机数生成区间小于失败率的概率也会降低，启动兜底方案的概率也会越低，从而实现目标节点的资源隔离和自我恢复功能。	CN202211619707.1
知识图谱嵌入方法及装置、存储介质、电子设备	中国电信股份有限公司	技术领域 [0001]本公开涉及互联网技术领域，尤其涉及一种知识图谱嵌入方法与知识图谱嵌入装置、计算机可读存储介质及电子设备。 背景技术 [0002]随着计算机科学的发展和人工智能领域的兴起，知识图谱的应用也越发广泛。知识图谱是结构化的语义知识库，用于迅速描述物理世界中的概念及其相互关系。虽然现有的知识图谱，例如安全知识图谱中存储着大量的事实数据，但是仍然有很多实体与实体之间的隐含信息没有体现出来，这对安全知识图谱进一步分析建模带来了巨大影响。 [0003]现有的知识图谱嵌入模型大致可以分为基于翻译的、基于语义匹配和基于神经网络等几方面的模型。尽管这些方法取得了成功，但对知识图中的内部结构信息仍然缺乏考虑，这恰恰成为拉低知识图谱推理的准确性的重要因素。 [0004]鉴于此，本领域亟需开发一种新的知识图谱嵌入方法及装置。 [0005]需要说明的是，在上述背景技术部分公开的信息仅用于加强对本…	本公开属于互联网技术领域，涉及一种知识图谱嵌入方法及装置、存储介质、电子设备。该方法包括：获取知识图谱数据的数据表示向量，并获取与知识图谱数据对应的邻域集合和子谱集合；其中，邻域集合中的实体与知识图谱数据直接相连，子谱集合由包含知识图谱数据的知识图谱的子谱构成；对数据表示向量和邻域集合进行计算得到邻域表示向量，并对数据表示向量和子谱集合进行计算得到子谱表示向量；对邻域表示向量和子谱表示向量进行拼接处理得到知识图谱数据的实体表示向量。本公开通过引入实体在知识图谱中的拓扑信息的方式，能够充分了解知识图谱数据中的实体在知识图谱的网络体系中的结构信息，也增强了知识图谱嵌入模型的性能和表现。	CN202211616467.X
一种宽带认证控制方法、装置以及电子设备	中国电信股份有限公司	技术领域 [0001]本发明涉及宽带技术领域，特别是一种宽带认证控制方法、装置以及电子设备。 背景技术 [0002]认证系统作为光网宽带网络中重要的核心网元之一，目前在我国，基本上使用的都是RADIUS(Remote&nbsp;Authentication&nbsp;Dial&nbsp;In&nbsp;User&nbsp;Service，远程用户拨号认证服务)协议，通过RADIUS协议与BRAS(Broadband&nbsp;Remote&nbsp;Access&nbsp;Server，宽带接入服务器)、vBRAS(Virtual&nbsp;Broadband&nbsp;Remote&nbsp;Access&nbsp;Server，虚拟化宽带接入服务器)或者NAS(NetworkAttached&nbsp;Server，网络接入服务器)等进行交互，实现宽带用户的认证、授权、计费，以及改变…	本发明提供了一种宽带认证控制方法、装置以及电子设备，涉及宽带技术领域，包括：在确定出现认证风暴的情况下，对发起认证请求的账户直接认证通过并限制授权并将每个认证通过账户的限制授权指令发送给NAS，根据认证请求中登录设备的类型标识向登录设备下发对应的速率；接收计费更新报文根据是否携带所述特征标识，确定是否进行延迟认证，根据延迟认证的结果向NAS发送变更指令。本发明不但保障了运营商的正常利益，还将认证风暴时大量的瞬时认证请求分散和延迟，快速响应所有的认证请求，缩短用户连接等待时间，保障了用户连接的效率。不会加剧IP认证风暴情况，防止了重复发起认证，为用户提供了更好的服务质量。	CN202211624202.4
违规业务预测方法、装置、电子设备及可读存储介质	中国电信股份有限公司	技术领域 [0001]本发明实施例涉及业务管理技术领域，特别是涉及一种违规业务预测方法、一种违规业务预测装置、一种电子设备以及一种计算机可读存储介质。 背景技术 [0002]在实际应用中，入网的客户可能违规操作，开展一些涉及违规业务，因此需要识别入网客户的违规业务以保证互联网的安全。然而，目前已入网的客户数量非常庞大，相应的，所产生的客户流量数据也会非常庞大，若对所有的客户的客户流量数据都进行预测，会存在无法精确对全网的客户进行违规业务预测的问题。 发明内容 [0003]本发明实施例是提供一种违规业务预测方法、装置、电子设备以及计算机可读存储介质，以解决无法精确对全网的客户进行违规业务预测的问题。 [0004]本发明实施例公开了一种违规业务预测方法，包括： [0005]获取客户的上网清单，所述上网清单中记录了所述客户每次上网的上网特征信息； [0006]根据所述上网特征信息从所述客户中筛…	本发明实施例提供了一种违规业务预测方法、装置、电子设备及可读存储介质，所述方法包括：获取客户的上网清单，所述上网清单中记录了所述客户每次上网的上网特征信息；根据所述上网特征信息从所述客户中筛选出疑似违规业务客户；获取所述疑似违规业务客户的流量时序数据；其中，所述流量时序数据为从所述疑似违规业务客户所在的网络设备获取；根据所述疑似违规业务客户的流量时序数据，从所述疑似违规业务客户筛选出疑似违规业务高危客户；获取所述疑似违规业务高危客户的客户流量数据；根据所述客户流量数据确定所述疑似违规业务高危客户是否存在违规业务。本发明实施例完成了对全网的客户的违规业务精确预测。	CN202211619476.4
基于时间注意力机制的三维人体重建方法及相关设备	中国电信股份有限公司	技术领域 [0001]本公开涉及三维重建技术领域，尤其涉及一种基于时间注意力机制的三维人体重建方法及相关设备。 背景技术 [0002]基于单目视频的人体模型姿势和形状重建问题是计算机视觉和人工智能领域的重要问题。生成准确以及平滑的三维人体重建结果在虚拟和增强现实领域具有广泛的应用前景和重要的应用价值。 [0003]现有技术中，基于视频的三维人体重建大多是基于单帧的重建，忽略了帧间的依赖关系，影响了重建后的平滑性以及动作的连贯性。 [0004]需要说明的是，在上述背景技术部分公开的信息仅用于加强对本公开的背景的理解，因此可以包括不构成对本领域普通技术人员已知的现有技术的信息。 发明内容 [0005]本公开提供一种基于时间注意力机制的三维人体重建方法及相关设备，至少在一定程度上克服由于相关技术中重建三维人体平滑性差的问题。 [0006]本公开的其他特性和优点将通过下面的详细描述变得显然，或部…	本公开提供了一种基于时间注意力机制的三维人体重建方法及相关设备，涉及三维重建技术领域。该方法包括，根据连续多帧图像，确定连续多帧图像中每一帧图像对应的静态特征；根据时间注意力机制对每个静态特征进行加权，确定每个静态特征对应的时间特征；根据时间序列对全部时间特征进行特征融合，确定融合特征；根据融合特征，确定重建后的三维人体。本公开结合注意力机制以及分层特征融合模块，捕捉视频序列中运动的连续性依赖关系，可以提高基于视频序列重建的三维人体的平滑性以及动作连贯性。	CN202211611062.7
基于注意力机制的小尺寸人头检测方法及相关设备	中国电信股份有限公司	技术领域 [0001]本公开涉及计算机图像领域，尤其涉及一种基于注意力机制的小尺寸人头检测方法及相关设备。 背景技术 [0002]目前基于视频图像和目标检测等算法的自动化监测系统已经广泛应用于生活中的多个领域。在目标检测任务中，首先需要现场采集或者网络搜集大量真实场景的图片数据，人工对收集到的图片数据进行标注，然后将收集到的数据输入神经网络，针对需要完成的任务对神经网络进行训练，最终将需要预测的图片输入训练好的网络模型中，将模型的输出进行一系列的操作以解析模型参数形成可视化的检测框结果。 [0003]现有技术中，在部分特殊场景如目标较小时如工地安全帽场景下，常用的检测算法会对小尺寸的目标无法进行精准的识别。 [0004]需要说明的是，在上述背景技术部分公开的信息仅用于加强对本公开的背景的理解，因此可以包括不构成对本领域普通技术人员已知的现有技术的信息。 发明内容 [0005]本公开提供一…	本公开提供了一种基于注意力机制的小尺寸人头检测方法及相关设备，涉及计算机图像领域。该方法包括，将目标图像输入预先训练好的第一神经网络，输出热力图，其中，热力图反映人头所在位置；将目标图像输入第二神经网络，输出特征图；将热力图与特征图特征融合，确定加权特征图；将加权特征图输入预先训练好的第三神经网络，输出多个检测框；根据热力图中得分大于预设阈值的坐标，确定多个检测框中坐标得分最大的检测框为检测结果。本公开通过第一神经网络热力图对人头所在位置进行预测，并与第二神经网络特征图融合实现注意力机制，能够提高小尺寸人头检测准确度。	CN202211609796.1
前端代码包发布方法、装置及相关设备	中国电信股份有限公司	技术领域 [0001]本公开涉及软件技术领域，尤其涉及一种前端代码包发布方法、装置及相关设备。 背景技术 [0002]目前，前端代码包发布的方式有如下两种： [0003]方式一：在进行前端代码包发布时，将前端的发布路径固定为一个，这不能满足在多种发布路径下发布前端代码包的需求。 [0004]方式二：在进行前端代码包发布时，配置几组有限且固定的发布路径，使得能够从这几组发布路径中选择本次所需发布的目标发布路径进行前端代码包发布，满足了在多种发布路径下发布前端代码包的需求，但当本次所需发布的目标发布路径超出这几组发布路径时，便无法从这几组发布路径中选择本次所需发布的目标发布路径进行前端代码包发布。 [0005]因此，需要一种改进的方式，以改善上述问题。 发明内容 [0006]本公开提供的一种前端代码包发布方法、装置及相关设备，至少在一定程度上克服了相关技术中在发布前端代码包时需要在源代码中修…	本公开提供了一种前端代码包发布方法、装置及相关设备，涉及软件技术领域。该方法包括：获取在编译指令中写入的待发布环境的路径信息；识别编译指令中包含的待发布环境的路径信息；根据编译指令中包含的路径信息，对待发布的前端代码进行打包发布。本公开通过在编译指令中写入待发布环境的路径信息，能够通过识别编译指令中包含的路径信息来对待发布的前端代码进行打包发布，避免每次发布前端代码都需要回到前端代码中写入路径信息，简化了软件开发流程，提高了软件开发效率。	CN202211610836.4
可移动物体的识别方法、装置、电子设备和可读介质	中国电信股份有限公司	技术领域 [0001]本公开涉及图像识别技术领域，具体而言，涉及一种可移动物体的识别方法、装置、电子设备和可读介质。 背景技术 [0002]目前，可移动物体的识别需求存在于日常生活的各个场景中，尤其是在餐饮行业和物流仓储行业中，需要对一些病虫害性质的可移动物体进行检测，例如老鼠、蟑螂和白蚁等，以及时降低病虫害的不良影响。 [0003]在相关技术中，对可移动物体的识别通常基于图像比对和模型识别来实现。 [0004]但是，上述图像识别技术需要采集大量训练数据，进行模型参数设置和调整，不仅导致图像识别的效率低和泛度差，而且导致数据维护量骤增。 [0005]需要说明的是，在上述背景技术部分公开的信息仅用于加强对本公开的背景的理解，因此可以包括不构成对本领域普通技术人员已知的现有技术的信息。 发明内容 [0006]本公开的目的在于提供一种可移动物体的识别方法、装置、电子设备和可读介质，用于至少在一…	本公开提供一种可移动物体的识别方法、装置、电子设备和可读介质，其中，可移动物体的识别方法包括：确定可移动物体的静态图像集与动态图像集之间的相似度，并基于相似度确定可移动物体的识别结果。通过本公开实施例，不需要采集大量的样本图像进行预训练，提高了对可移动物体进行识别的效率、准确性和可靠性。	CN202211612439.0
程序漏洞预测方法、装置及相关设备	中国电信股份有限公司	技术领域 [0001]本公开涉及通信技术领域，尤其涉及一种程序漏洞预测方法、装置、计算机可读存储介质及电子设备。 背景技术 [0002]随着信息化技术的快速发展，个人电脑的数量越来越多，系统中的软件数量和种类也越来越多。而软件质量由于开发人员的编写状态难免产生漏洞。随着网络安全技术越来越受重视，及时预测出软件存在的漏洞也越发的重要。而传统的模糊测试(fuzz)技术，需要程序多次运行源代码，且产生大量畸形样本，消耗系统资源较多，效率低下。 [0003]因此，如何减少资源的消耗、提高预测效率并且提高漏洞预测的适用范围是一个亟需解决的技术问题。 [0004]需要说明的是，在上述背景技术部分公开的信息仅用于加强对本公开的背景的理解，因此可以包括不构成对本领域普通技术人员已知的现有技术的信息。 发明内容 [0005]本公开的目的在于提供一种程序漏洞预测方法、装置、计算机可读存储介质及电子设备，以至…	本公开提供了一种程序漏洞预测方法，涉及通信技术领域，该方法包括：使用二进制文件分析框架angr将待检测程序转换为待检测汇编代码；分割出所述待检测汇编代码的所有单词，依次对每个单词进行向量化处理，得到词向量；以及根据所述词向量预测所述待检测程序的漏洞。本方法可以提高漏洞预测的适用范围，进一步提高系统预测的执行速度，节约在预测过程中消耗的计算资源。	CN202211611557.X
RASP白名单匹配方法及装置、存储介质及电子设备	中国电信股份有限公司	技术领域 [0001]本公开涉及应用安全技术领域，尤其涉及一种RASP白名单匹配方法及装置、存储介质及电子设备。 背景技术 [0002]RASP(Runtime Application Self-Protection，运行时应用自我保护)白名单规则误报率高是运行时应用自我保护引擎防御响应中面临的难点之一，白名单误报率高将导致请求误拦截和漏拦截，影响业务安全和正常流程。 [0003]现有技术中，针对于RASP中的白名单匹配工作，基于URL(Uniform ResourceLocator，统一资源定位系统)进行匹配实现。然而基于URL进行匹配不能全面地考虑应用上下文信息，极易导致请求的误拦截和漏拦截。 [0004]需要说明的是，在上述背景技术部分公开的信息仅用于加强对本公开的背景的理解，因此可以包括不构成对本领域普通技术人员已知的现有技术的信息。 发明内容 [0005]本公开提供一种RASP…	本公开提供了一种RASP白名单匹配方法及装置、存储介质及电子设备，涉及应用安全技术领域。该方法包括，获取实时用户请求，其中，实时用户请求包括实时调用栈信息；获取应用代码信息，其中，应用代码信息包括应用类信息；根据应用类信息对实时调用栈信息过滤，确定实时应用类调用链信息；判断实时应用类调用链信息与预先配置的RASP白名单是否匹配，其中，预先配置的RASP白名单包括相关应用类调用链信息集合；若是，通过实时用户请求。本公开基于RASP从运行中的应用中获取的上下文信息，全面地考虑应用上下文信息，能够设置更精准的白名单，提高RASP中的白名单匹配准确率。	CN202211609822.0
慢查询处理方法、系统及相关设备	中国电信股份有限公司	技术领域 [0001]本公开涉及通信技术领域，尤其涉及一种慢查询处理方法、系统、计算机可读存储介质及电子设备。 背景技术 [0002]慢查询指的是查询超过指定时间的SQL语句查询，慢查询对web业务系统的影响不容忽视，会十分影响用户的使用体验感，严重甚至会导致服务瘫痪，给业务带来严重的损失，目前对于慢查询的处理方法主要有优化sql查询语句、优化数据库表结构但此类方式也存在着许多问题： [0003]优化查询语句：对于一般的简单查询而言，也有可能出现慢查询的现象，若查询数据量过大，且无法分批查询的数据而言，查询语句的优化并不能提高慢查询处理的效率。 [0004]优化数据库表结构：在表结构的优化一般的操作有建立索引，拆表，分表，以及建立中间表的操作，而且索引建立过多时，加重数据库的负担，而且拆表，分表的处理会使查询的逻辑改变，一方面会影响慢查询处理的准确性，另一方面还会导致加重开发人员负担，影…	本公开提供了一种慢查询处理方法、系统、计算机可读存储介质及电子设备，涉及通信技术领域，该方法包括：分析用户登录历史查询数据，得到查询请求的慢查询风险值；根据慢查询风险值将查询请求分配到慢查询线程单元执行；以及按照查询请求给慢查询线程中的执行语句进行排列缓存处理，权重值较大的语句优先执行。本方法可以通过分析用户登录历史查询数据预测出本次查询请求的慢查询风险值，相比于不参考历史数据对查询请求的预测结果更经得起验证，提高了慢查询处理的质量。进一步地，按照权重从大到小的处理顺序，对价值高的慢查询优先处理，提高了慢查询处理的效率。	CN202211610502.7
文档级论元抽取方法、装置及相关设备	中国电信股份有限公司	背景技术 [0002]随着互联网的不断发展，网络上的非结构化文本越来越多，冗余的内容也随之增加，人们想要快速获取个性化的信息越来越困难，传统的数据处理方法无法高效地分析爆炸式增长的数据。事件抽取进而得到了众多研究者的关注，事件抽取是信息抽取的关键构成部分。基于神经网络的事件抽取方法可以从非结构化的文字中抽取出结构化的事件信息，将使得人们可以快速地了解文档中的信息，事件抽取在文本摘要、自动问答等下游任务中得到了广泛的应用。但是大多数现有的事件抽取方法只在句子层面抽取事件，缺乏从文档中的多个句子中抽取事件论元的能力，无法抽取事件论元位于不同句子中的事件。 [0003]需要说明的是，在上述背景技术部分公开的信息仅用于加强对本公开的背景的理解，因此可以包括不构成对本领域普通技术人员已知的现有技术的信息。 发明内容 [0004]本公开的目的在于提供一种文档级论元抽取方法、装置、计算机可读存储介质及…	本公开提供了一种文档级论元抽取方法，涉及通信技术领域，该方法包括：获取目标文档包含的事件类型信息；从所述目标文档中识别出实体，得到实体向量；基于图模型和变换器的双向编码器表示模型Graph‑BERT根据所述目标文档中的句向量和所述实体向量得到文档级上下文信息的实体编码表示；以及依次抽取所述实体编码表示中与所述事件类型信息相关联的论元。本公开使用基于Graph‑BERT的方法实现了从文档中的多个句子中抽取事件论元，实现了对文档级论元的抽取。	CN202211610488.0
运营商服务的暂停方法及装置、非易失性存储介质	中国电信股份有限公司	技术领域 [0001]本申请涉及计费停机系统领域，具体而言，涉及一种运营商服务的暂停方法及装置、非易失性存储介质。 背景技术 [0002]由于目前运营商套餐费的出费方式，月初停机和缴费的用户数量较为集中，运营商热线的人工话务、充值、提醒、停复机压力都很大。极大增加了客服、计费及后端维护人员的压力，且现有的停复机服务无法满足用户的差异化需求，影响用户感知。 [0003]针对上述的问题，目前尚未提出有效的解决方案。 发明内容 [0004]本申请实施例提供了一种运营商服务的暂停方法及装置、非易失性存储介质，以至少解决由于无法针对用户的不同的信用等级采取不同的暂停策略对用户的运营商服务进行暂停造成的服务器运营及维护成本较大的技术问题。 [0005]根据本申请实施例的一个方面，提供了一种运营商服务的暂停方法，包括：根据目标对象的行为数据确定目标对象的等级信息；根据等级信息确定目标对象的属性数据，并…	本申请公开了一种运营商服务的暂停方法及装置、非易失性存储介质。其中，该方法包括：根据目标对象的行为数据确定目标对象的等级信息；根据等级信息确定目标对象的属性数据，并对属性数据进行特征提取，得到目标对象的特征向量；根据特征向量确定目标对象对应的运营商服务的延迟暂停表，其中，延迟暂停表包括：待延时暂停的运营商服务；根据延迟暂停表确定对运营商服务进行延迟暂停的目标策略。本申请解决了由于无法针对用户的不同的信用等级采取不同的暂停策略对用户的运营商服务进行暂停造成的服务器运营及维护成本较大的技术问题。	CN202211608263.1
信号传输方法、系统、装置、设备及存储介质	中国电信股份有限公司	背景技术 [0002]随着数字经济的发展，专线业务承载需求越来越高。专线业务的特点是带宽较小、数量较多以及要求较高。传统的光传送网络(Optical&nbsp;Transport&nbsp;Network，OTN)已经难以为专线业务提供高效承载服务。 [0003]相关技术中，开始使用光业务单元(Optical&nbsp;Service&nbsp;Unit，OSU)技术来对专线业务进行承载。为了使用OSU技术来承载专线业务，需要对当前的同步数字体系((Synchronous&nbsp;Digital&nbsp;Hierarchy，SDH)设备进行替换，由于对SDH设备替换的工作量较大，所以短时间内难以满足大量专线业务的需求。 发明内容 [0004]本公开提供一种信号传输方法、系统、装置、设备及存储介质，至少在一定程度上克服了当前对程序中对SDH设备替换的工作量较大，所以短时间内难以满足大量…	本公开提供了一种信号传输方法、系统、装置、设备及存储介质，接收同步数字体系SDH设备发送的信号，将SDH设备发送的信号桥接至光业务单元OSU信号，传输OSU信号。本公开能够在替换原有的SDH设备的同时，不影响专线业务中用户的体验。	CN202211615055.4
网络编排方法、装置、电子设备及计算机可读存储介质	中国电信股份有限公司	背景技术 [0002]在网络安全技术领域中，网络编排是指对网络中的控制器做出的一些操作，网络编排中的操作包括设置网络设备、设置网络中的服务(应用)等。 [0003]相关技术中，进行网络编排的设备根据意图内容生成相应的逻辑链条，再根据该逻辑链条得到具体的控制指令。之后，向该控制指令作用的控制器发送发该控制指令，控制器接收到该控制指令后执行该控制指令，完成网络编排。 [0004]然而，直接根据逻辑链条生成控制指令的方式，使得该控制指令被执行后易对高权限安全能力的正常执行造成影响，进而造成网络系统的混乱。 [0005]需要说明的是，在上述背景技术部分公开的信息仅用于加强对本公开的背景的理解，因此可以包括不构成对本领域普通技术人员已知的现有技术的信息。 发明内容 [0006]本公开提供一种网络编排方法、装置、电子设备及计算机可读存储介质，至少在一定程度上克服了相关技术中易对高权限安全能力的正常执…	本公开提供了一种网络编排方法、装置、电子设备及计算机可读存储介质，涉及网络安全技术领域。该方法包括：获取待处理意图内容的逻辑链条；确定逻辑链条的第一安全等级，以及确定待处理意图内容对应的用户的第二安全等级；确定第一安全等级与第二安全等级的第一大小关系；在第一大小关系是第二安全等级不小于第一安全等级的情况下，根据逻辑链条生成控制指令；向网络控制器发送控制指令，以便于网络控制器执行控制指令。在第二安全等级不小于第一安全等级的情况下，根据逻辑链条生成并向网络控制器发送控制指令，可以降低控制指令被执行后造成网络系统混乱的可能，有利于提高网络系统的稳定性，避免用户越权进行网络编排。	CN202211610627.X
云计算加速DPU系统	中国电信股份有限公司	云计算加速DPU系统 技术领域 [0001]本公开涉及云计算技术领域，尤其涉及一种云计算加速DPU系统。 背景技术 [0002]DPU(Data Processing Unit，数据处理器)是一种用于加速云计算服务器网络、存储、虚拟化等功能的专用处理器。DPU的工作原理是作为CPU(central processing unit，中央处理器)的卸载引擎，接管CPU承担的网络、存储、虚拟化等功能，以释放CPU的算力到上层应用，提升整个计算系统的效率、降低计算系统的总体成本。DPU也被视为云数据中心继CPU和GPU(Graphics Processing Unit，GPU)之后的“第三颗主力芯片”，将带动整个云计算架构的变革。 [0003]现有DPU常使用基于ARM或者MIPS指令集架构的计算核心，以提供良好的可编程性。然而，基于上述指令集架构的DPU存在如下问题：1)ARM存在授权费用高的…	本公开提供了一种云计算加速DPU系统，涉及云计算技术领域。该系统包括：RISC‑V子系统和FPGA子系统，其中，RISC‑V子系统包含网管组件和控制组件，FPGA子系统包含管理模块、第一级网络模块、第二级网络模块和第三级网络模块；RISC‑V子系统用于根据自定义的向量计算加速指令集扩展、数据冗余校验指令集扩展和加解密加速指令集扩展，对数据的各种处理进行加速；管理模块用于接收来自RISC‑V子系统的管理命令，并根据管理命令对第一级网络模块、第二级网络模块和/或第三级网络模块进行参数配置和管理；第一级网络模块用于数据的转发；第二级网络模块用于对数据包的转发进行加速；第三级网络模块用于多协议数据的处理和转发。本公开降低了DPU的使用成本和定制化成本。	CN202211606510.4
光纤故障定位方法、系统、装置及非易失性存储介质	中国电信股份有限公司	技术领域 [0001]本申请涉及数据处理领域，具体而言，涉及一种光纤故障定位方法、系统、装置及非易失性存储介质。 背景技术 [0002]目前相关技术中在确定光纤故障点的位置时，需要运维人员在现场测量并根据测试结果和经验确定故障点的位置，导致不能及时确定故障点的位置。 [0003]针对上述的问题，目前尚未提出有效的解决方案。 发明内容 [0004]本申请实施例提供了一种光纤故障定位方法、系统、装置及非易失性存储介质，以至少解决由于相关技术中需要运维人员现场测量并根据经验确定故障点位置造成的不能及时确定故障点位置的技术问题。 [0005]根据本申请实施例的一个方面，提供了一种光纤故障定位方法，包括：确定目标光纤上故障点与目标光纤的光纤端点之间的目标距离；依据目标距离，从参考点数据库中确定第一参考点和第二参考点，其中，数据库用于存储目标光纤上的各个参考点与光纤端点的距离，以及各个参考点的经纬度…	本申请公开了一种光纤故障定位方法、系统、装置及非易失性存储介质。其中，该方法包括：确定目标光纤上故障点与目标光纤的光纤端点之间的目标距离；依据目标距离，从参考点数据库中确定第一参考点和第二参考点，其中，数据库用于存储目标光纤上的各个参考点与光纤端点的距离，以及各个参考点的经纬度坐标；依据第一参考点的第一经纬度坐标，以及第二参考点的第二经纬度坐标，确定故障点的预测经纬度坐标。本申请解决了由于相关技术中需要运维人员现场测量并根据经验确定故障点位置造成的不能及时确定故障点位置的技术问题。	CN202211608861.9
一种实时数据传输方法、装置、电子设备及存储介质	中国电信股份有限公司	技术领域 [0001]本发明涉及实时数据传输技术领域，特别是涉及一种实时数据传输方法、一种实时数据传输装置、一种电子设备以及一种计算机可读存储介质。 背景技术 [0002]实时传输协议(RTP)是用于在分组交换网络上传送音频和视频媒体数据的协议。RTP用于传输实时和流媒体数据，如交互式音频和视频。因此，RTP用于诸如IPTV、音视频会议、VoIP等应用中。但是依靠RTP协议传输的媒体流容易存在语音窃听，语音混淆，重放攻击等安全性问题，所以，如何提升数据实时传输的安全性成为了本领域技术人员需要攻克的问题。 发明内容 [0003]本发明实施例是提供一种实时数据传输方法、装置、电子设备以及计算机可读存储介质，以解决如何提升数据实时传输的安全性的问题。 [0004]本发明实施例公开了一种实时数据传输方法，应用于密钥管理系统，所述密钥管理系统具有对应的数据传输发起方设备和数据传输接收方设备，所述方…	本发明实施例提供了一种实时数据传输方法、装置、电子设备及存储介质，通过对发起方设备和接收方设备分发量子密钥，并在进行实时数据传输前通过包含第一量子密钥的入会申请信息和包含第二量子密钥的入会同意信息使发起方设备和接收方设备进行数据交互，以使发起方设备和接收方设备完成了密钥协商，从而建立了针对实时数据的可信传输，进而提升了数据实时传输的安全性。	CN202211607697.X
扭曲文本行的方向矫正方法、装置、介质及设备	中国电信股份有限公司	技术领域 [0001]本申请涉及文本识别技术领域，具体而言，涉及一种扭曲文本行的方向矫正方法、装置、计算机可读存储介质及电子设备。 背景技术 [0002]相关技术中，光学字符识别(Optical&nbsp;Character&nbsp;Recognition，OCR)引擎对于正方向分布(符合读写标准，文本字符排列为从上到下，从左到右)的文本行能够取得比较好的识别效果，具有比较好的鲁棒性，能够很好的应对图像的曝光、模糊、退化等质量问题。 [0003]然而，对于方向随机的扭曲文本行，比如在钢卷、轮毂等产品的圆形截面上的文本行随环形分布，由于产品的圆形截面摆放无规则，导致文本行角度不定，相关技术的OCR识别引擎通常识别准确率低，无法取得好的识别效果。 发明内容 [0004]为解决上述技术问题，本申请的实施例提供了一种扭曲文本行的方向矫正方法、装置、计算机可读存储介质及电子设备，以对文本进行方向…	本申请的实施例揭示了一种扭曲文本行的方向矫正方法、装置、介质及设备。该方法通过获取待处理图像；根据待处理图像中的扭曲文本行对应的扭曲文本曲线，获取位于扭曲文本曲线上的参考点，生成参考点集合；根据参考点集合中的参考点的坐标，得到扭曲文本行对应的目标圆曲线，以通过更加标准规范的圆曲线表征扭曲文本曲线的分布特征，方便后续的计算，提高方向矫正的准确度；然后根据目标圆曲线和预设的基准方向，计算扭曲文本行中目标字符的旋转角度，对目标字符按旋转角度进行旋转处理，得到呈正方向分布的扭曲文本行，方便用户阅读，且在后续对扭曲文本行进行文本识别时，提高文本识别的精度。	CN202211637317.7
应用安全检测方法、装置、存储介质及电子设备	中国电信股份有限公司	背景技术 [0002]随着新一代信息技术的发展，网络攻击事件层出不穷，网络攻击手段日益多样化、新颖化、复杂化，零日漏洞(zero-day)频频爆出，网络安全遭受着重大威胁，而云原生时代的到来使得传统的防御边界已不复存在；而运行时应用程序自我保护(Runtimeapplication&nbsp;self-protection，RASP)作为一种新型安全防护技术，可以实时检测和阻断攻击。但传统的RASP依然采用的是基于规则匹配的方式，但此种方式在面对新型攻击和威胁时已显得捉襟见肘，导致系统不安全，应用自我防护领域亟需一种精准有效的防护方式。 [0003]需要说明的是，在上述背景技术部分发明的信息仅用于加强对本公开的背景的理解，因此可以包括不构成对本领域普通技术人员已知的现有技术的信息。 发明内容 [0004]为克服相关技术中存在的问题，本公开提供一种应用安全检测方法、装置、存储介质及电子设备…	本公开是关于一种应用安全检测方法、装置、存储介质及电子设备，涉及计算机技术领域，该方法包括：先采集应用程序的运行相关信息，利用预训练的攻击识别融合模型识别运行相关信息中包含的第一攻击类型，基于运行相关信息对应的日志记录信息，确定日志记录信息中包括的多个行为是否与第一攻击类型相匹配，基于匹配结果对应的处理策略，对应用程序运行的响应内容进行拦截。这样，通过对应的日志记录信息与识别得到的攻击类型匹配，基于匹配结果来确定对应的处理策略，一定程度上降低对新型攻击和威胁的漏报和误报，从而可以提高系统内运行程序的安全防护能力。	CN202211600867.1
数据同步的方法及装置、数据同步系统	中国电信股份有限公司	技术领域 [0001]本申请涉及数据处理领域，具体而言，涉及一种数据同步的方法及装置、数据同步系统。 背景技术 [0002]传统的实时接入需要通过连接数据库查询数据进行同步，会对数据库造成极大压力，且准确性也并不理想。例如某个日志表，每秒存储的数据量千到万条，若是通过直接查询数据库进行数据同步，该库入库和查询等操作会有极大延迟，甚至引起数据库宕机，极大的影响了数据的入库，且无法满足报表需求。 [0003]针对上述的问题，目前尚未提出有效的解决方案。 发明内容 [0004]本申请实施例提供了一种数据同步的方法及装置、数据同步系统，以至少解决由于通过实时接入数据库进行数据同步造成的数据同步的延迟时间长的技术问题。 [0005]根据本申请实施例的一个方面，提供了一种数据同步的方法，包括：采用数据库管道进程读取数据库的日志，其中，日志用于记录数据库中数据的依赖关系，且用于记录数据库中更新的查询语…	本申请公开了一种数据同步的方法及装置、数据同步系统。其中，该方法包括：采用数据库管道进程读取数据库的日志，其中，日志用于记录数据库中数据的依赖关系，且用于记录数据库中更新的查询语句信息，依赖关系用于指示数据库中数据的流向；对日志进行解析得到数据库中数据的流向，并根据数据的流向生成有向无环图；将数据库中的数据存储在有向无环图指示的消息中间件，将数据库与消息中间件中的数据进行同步。本申请解决了由于通过实时接入数据库进行数据同步造成的数据同步的延迟时间长的技术问题。	CN202211595593.1
多应用管理系统、应用程序访问方法	中国电信股份有限公司	技术领域 [0001]本申请涉及多应用权限认证技术领域，具体而言，涉及一种多应用管理系统、应用程序访问方法。 背景技术 [0002]随着数字化建设的步伐越来越快，各种应用架构层出不穷，分布式应用开发也越来越流行，大数据时代，数据的来源也变的越来越广泛，各种类型的数据也是爆发性增长。因此对数据的管理及安全要求也越来越高，目前在进行系统架构设计时，无法兼容各种不同应用的权限适配，造成对多用户的权限管理复杂繁琐、效率低下的技术问题。 [0003]针对上述的问题，目前尚未提出有效的解决方案。 发明内容 [0004]本申请实施例提供了一种多应用管理系统、应用程序访问方法，以至少解决由于目前在进行系统架构设计时，无法兼容各种不同应用的权限适配，造成对多用户的权限管理复杂繁琐、效率低下的技术问题。 [0005]根据本申请实施例的一个方面，提供了一种多应用管理系统，包括：多个终端设备，服务器集群，其中，…	本申请公开了一种多应用管理系统、应用程序访问方法。其中，该系统包括：多个终端设备，服务器集群，其中，多个终端设备中的每个终端设备，用于向服务器发送访问请求，其中，访问请求中携带有登陆终端设备的用户账号的用户标识信息；服务器，用于依据访问请求中的用户标识信息，确定与用户标识信息对应的用户权限；依据用户权限，确定至少一个目标应用，其中，目标应用为用户账号有权限访问的应用。本申请解决了由于目前在进行系统架构设计时，无法兼容各种不同应用的权限适配，造成对多用户的权限管理复杂繁琐、效率低下的技术问题。	CN202211595524.0
风险预测模型的生成方法、装置、电子设备及存储介质	中国电信股份有限公司	技术领域 [0001]本发明涉及通信设备处理技术领域，特别是涉及一种用于设备指令的风险预测模型生成方法、一种用于设备指令的风险预测模型生成装置、一种电子设备以及一种计算机可读存储介质。 背景技术 [0002]运营商的网络设备操作关系各行各业的使用，稍有不慎可能会引发一系列网络故障。目前针对设备指令的风险系数是由运维人员手动打标来确定的，即针对自己过往的操作记录，定义指令的风险系数，但是运维人员日常使用的指令是常见指令，还有大量指令并没有使用到，所以这部分指令无法确定风险系数。如果一味的考虑网络安全，将大多数指令定位高风险，运维人员在进行操作时，需要向技术主管进行审核，可能会导致整个工作效率大幅下降。 发明内容 [0003]本发明实施例是提供一种用于设备指令的风险预测模型生成方法、装置、电子设备以及计算机可读存储介质，以解决或部分解决针对网络设备的设备指令的风险预测存在风险系数打标不全面，…	本发明实施例提供了一种风险预测模型的生成方法、装置、电子设备及存储介质，所述方法包括：获取目标用户输入的针对网络设备的设备指令；若设备指令为异常指令，则根据异常指令对应的异常类型获取异常指令对应的第一风险系数以及第二风险系数，第一风险系数为网络设备出厂时设定的风险系数，第二风险系数为目标用户在使用网络设备时设定的风险系数；根据各个异常指令对应的异常类型、第一风险系数以及第二风险系数进行数据分组，生成与网络设备对应的异常数据组；根据异常数据组对各个异常指令对应的第一风险系数与第二风险系数进行关系函数计算，获得用于对网络设备的设备指令进行风险预测的风险预测模型。	CN202211593044.0
WiFi设备的控制方法、装置、电子设备及存储介质	中国电信股份有限公司	技术领域 [0001]本发明涉及网络通信设备控制技术领域，特别是涉及一种WiFi设备的控制方法、一种WiFi设备的控制装置、一种电子设备以及一种计算机可读存储介质。 背景技术 [0002]随着网络技术的发展，家庭宽带用户基本上会使用WiFi设备，WiFi设备一旦设置好了，大多数情况下不会进行修改。然而，对于WiFi的使用，大多数人都遵循简单的重复模式：比如晚上7-9使用频繁，接入设备多；凌晨使用WiFi频次相对较少。WiFi设备的发射功率固定，容易出现WiFi设备长期保持在一个功率高的状态，导致WiFi设备不必要的能耗。 发明内容 [0003]本发明实施例是提供一种WiFi设备的控制方法、装置、电子设备以及计算机可读存储介质，以解决或部分解决相关技术中WiFi设备存在非必要能耗的问题。 [0004]本发明实施例公开了一种WiFi设备的控制方法，包括： [0005]获取智能终端与WiFi设…	本发明实施例提供了一种WiFi设备的控制方法、装置、电子设备及存储介质，所述方法包括：获取智能终端与WiFi设备之间的交互信息；根据所述交互信息识别所述WiFi设备信号强度的使用需求，并确定与所述使用需求对应的调节策略，所述调节策略至少包括功率增强时间段以及功率调低时间段；在所述功率增强时间段增强所述WiFi设备的发射功率，以及在所述公里调低时间段调低所述WiFi设备的发射功率。	CN202211593040.2
[truncated: 4,442 more rows]
