# Supplementary material for: A multi-dimensional fusion strategy similarity measure method for patent application technology disclosure document
Source: PLoS One. 2023 Oct 18;18(10):e0293091. doi: 10.1371/journal.pone.0293091 (PMC10584106; doi:10.1371/journal.pone.0293091)
Supplement: S1 File — (TXT) [file pone.0293091.s007.txt]

{"sentence1": "本申请涉及一种定位方法、定位系统、定位装置、接入网设备和网元设备。所述方法包括：接入网设备接收核心网的目标网元设备基于新无线定位协议a&nbsp;NRPPa的测量请求消息发送的定位测量请求；所述接入网设备基于所述定位测量请求向蓝牙扫描设备发送扫描请求，其中，所述蓝牙扫描设备与所述接入网设备通信连接；所述接入网设备接收所述蓝牙扫描设备基于所述扫描请求发送的待定位的蓝牙终端的扫描数据，并基于所述NRPPa的测量更新消息将所述扫描数据反馈至所述目标网元设备，以供所述目标网元设备根据所述扫描数据得到所述蓝牙终端的目标定位结果。采用本方法能够降低定位成本。"	"sentence2": "本申请涉及一种零功耗终端的供能方法、装置、计算机设备和存储介质，所述方法包括：在接收到中继终端发送的零功耗终端的唤醒需求信息的情况下，发送信道状态获取指令至所述中继终端；接收所述中继终端基于所述信道状态获取指令返回的所述中继终端的信道状态信息；所述信道状态信息由所述中继终端对所述信道状态获取指令携带的测量信号进行测量得到；基于所述信道状态信息和所述唤醒需求信息，确定针对所述零功耗终端的供能配置参数；根据所述供能配置参数，向所述零功耗终端发射对应的供能信号；所述供能信号用于为所述零功耗终端进行供能。采用本方法能够根据不同的零功耗终端的需求发射配置不同的供能信号，提高供能灵活度。"	"label": "0"}
{"sentence1": "本发明公开了全景图像数据处理方法和系统、电子设备及存储介质，包括：对待处理全景图像数据进行预处理，得到预设尺寸的第一全景图像；对第一全景图像进行多层切片处理得到不同深度等级的多个切片图像组，并确定各切片图像组中各个切片图像的切片位置；根据深度等级和切片位置确定各切片图像的索引标签，并根据索引标签和切片图像组生成切片图像数据库；构建全景球体模型并获取目标用户的观察点，根据全景球体模型和观察点确定待展示切片图像对应的深度等级和切片位置，进而从切片图像数据库中索引得到待展示切片图像并通过全景球体模型的球体表面进行展示。本发明提高了全景图像数据的渲染效率和用户的浏览体验，可广泛应用于图像处理技术领域。"	"sentence2": "本公开提供了一种基于图像的车辆识别方法、装置、系统、设备及存储介质。该方法包括：将获取到的车辆图像输入至训练好的车辆识别网络中，输出车辆位置分布图、车辆计数密度图和多尺度候选区域注意力图；根据车辆位置分布图和车辆计数密度图确定车辆定位结果和车辆计数结果；根据多尺度候选区域注意力图确定车辆图像中车辆分布密集的密集区域；对密集区域的局部图像进行分辨率放大后输入至车辆识别网络中，输出相应区域精确的车辆位置分布图和车辆计数密度图，进而确定出相应区域精确的车辆定位和计数结果，替换掉车辆图像中相应区域的车辆定位和计数结果，得到车辆图像的精确车辆定位和计数结果。本公开实现了图像中车辆数目和位置的精准识别。"	"label": "0"}
{"sentence1": "本公开提供了一种数据表生命周期确定方法、装置、电子设备及存储介质，涉及大数据存储处理领域。该方法包括解析待确定生命周期的目标数据表的表名，根据解析结果判断目标数据表是否为预设类型的数据表；若目标数据表是预设类型的数据表，将预设类型的数据表的生命周期作为目标数据表的生命周期；否则，从预设数据库中查找出目标数据表的一个或多个相似数据表，计算一个或多个相似数据表的生命周期的平均值，作为目标数据表的生命周期。本公开根据数据表的表名对数据表进行分类，为分类后的预设类型的数据表确定默认生命周期；对于分类后的非预设类型的数据表，将相似数据表的平均生命周期确定为其生命周期，从而更加准确地确定数据表的生命周期。"	"sentence2": "本公开提供了一种基于Nginx负载的自动测试方法及相关设备，涉及信息技术领域。获取测试请求；根据测试请求与预设的Nginx负载，确定测试日志，其中，预设的Nginx负载包括请求在前后端交互的完整信息；根据测试日志，确定测试报告。本公开无需测试人员进行前端操作，完全交由程序自动拨测，输出测试报告。"	"label": "0"}
{"sentence1": "本申请公开了一种卫星网络终端小区确定方法及装置。其中，该方法包括：响应于目标终端的异常信息，检测目标终端所处位置，其中，异常信息至少用于指示目标终端接入目标小区失败或目标终端的吞吐量小于预设值；在目标终端处于重叠区域的情况下，控制目标终端进行重选，以接入符合条件的相邻小区，相邻小区为与目标小区相邻的小区，其中，重叠区域为目标小区和相邻小区覆盖区域的重叠区域；至少根据目标终端接入符合条件的相邻小区后的吞吐量，确定目标终端是否在符合条件的相邻小区完成待执行业务。本申请以至少解决基于预先下发的信号强度阈值调整信号小区调整灵活性低的技术问题。"	"sentence2": "本申请公开了一种卫星通信方法及系统、电子设备。其中，该方法包括：确定服务端与终端设备之间由第一卫星网络提供的第一传输链路，以及服务端与终端设备之间由第二卫星网络提供的第二传输链路；接收通过第一传输链路传输至服务端的多个传输信号，并确定多个传输信号中的第一信号；接收通过第二传输链路传输至服务端的多个传输信号，并确定多个传输信号中的第二信号；对第一信号和第二信号进行合并，得到目标信号。本申请解决了由于相关的卫星通信方法中仅通过单一传输链路进行信号传输造成的通信性能较差的技术问题。"	"label": "0"}
{"sentence1": "本申请公开了一种卫星通信方法及系统、电子设备。其中，该方法包括：卫星通信终端通过覆盖目标区域的M个卫星波束与核心网建立M个数据传输链路，该目标区域为卫星通信终端所在区域，M为不小于2的正整数；将待传输的第一IP数据包拆分成M个第一IP子数据包，并通过M个数据传输链路将M个第一IP子数据包发送至核心网，由核心网将M个第一IP子数据包合并为第一IP数据包发送至服务端设备；接收核心网通过M个数据传输链路传输的将来自服务端设备的第二IP数据包拆分成的M个第二IP子数据包，并将M个第二IP子数据包合并为第二IP数据包。本申请解决了相关技术中卫星通信终端基于单波束通信时数据传输较慢，通信效率不佳的技术问题。"	"sentence2": "本申请公开了一种卫星通信方法及系统、电子设备。其中，该方法包括：确定服务端与终端设备之间由第一卫星网络提供的第一传输链路，以及服务端与终端设备之间由第二卫星网络提供的第二传输链路；接收通过第一传输链路传输至服务端的多个传输信号，并确定多个传输信号中的第一信号；接收通过第二传输链路传输至服务端的多个传输信号，并确定多个传输信号中的第二信号；对第一信号和第二信号进行合并，得到目标信号。本申请解决了由于相关的卫星通信方法中仅通过单一传输链路进行信号传输造成的通信性能较差的技术问题。"	"label": "1"}
{"sentence1": "本公开关于一种网络质量检测方法、装置、电子设备及存储介质，包括：采集目标组网的每个接入设备的第一特征数据及第二特征数据；第一特征数据分别与目标组网内的每个终端设备相关，第二特征数据与任一终端设备不相关；获取每个第一特征数据的第一特征权重、每个终端设备的终端设备权重、每个第二特征数据的第二特征权重以及每个接入设备的接入设备权重；根据第一特征权重、终端设备权重、第二特征权重以及接入设备权重，对第一特征数据及第二特征数据进行加权计算，确定目标组网的网络质量检测结果。本网络质量评价方法实现难度较低，可操作性较强，因此可以适用于不同场景的业务需求。"	"sentence2": "本申请公开了一种网络的风险预测方法及装置、处理器和电子设备。该方法包括：获取网络有向图，其中，网络有向图中至少包括多个节点和多条边，每个节点用于表示目标网络中的每个设备、每条边用于表示目标网络中多个设备之间的访问关系；获取网络有向图对应的风险矩阵、网络有向图中每个节点对应的权重值和网络有向图中每条边对应的权重值；将网络有向图对应的风险矩阵、网络有向图中每个节点对应的权重值和网络有向图中每条边对应的权重值输入至图神经网络，输出目标网络中每个设备对应的风险值；依据目标网络中每个设备对应的风险值，对目标网络进行安全风险预测。通过本申请，解决了相关技术中预测网络是否存在安全风险的准确性较低的问题。"	"label": "0"}
{"sentence1": "本公开提供了一种人脸识别方法、装置、系统、设备及存储介质，通过获取待识别图像，然后确定待识别图像的亮度是否满足预设阈值，在待识别图像的亮度不满足预设阈值的情况下，将待识别图像分别按照多种亮度增强算法进行亮度增强，得到多张亮度增强后的图像，然后将多张亮度增强图像按照预设方式进行融合，得到目标图像，然后再基于目标图像进行人脸识别。本公开能够提高人脸识别的准确率。"	"sentence2": "本发明公开了一种目标对象的行为识别方法及装置。其中，该方法包括：根据第一时间间隔获取目标视频中目标对象的多个第一视频帧；依次对多个第一视频帧进行识别，分别确定目标对象的运动状态信息；若运动状态信息为异常状态，则根据第二时间间隔获取目标视频中目标对象的多个第二视频帧，其中，第一时间间隔大于第二时间间隔；对多个第二视频帧进行识别，以确定目标对象的行为信息。本发明解决了由于相关技术中无法准确识别校园危险行为的技术问题。"	"label": "0"}
{"sentence1": "本发明公开了一种目标对象的行为识别方法及装置。其中，该方法包括：根据第一时间间隔获取目标视频中目标对象的多个第一视频帧；依次对多个第一视频帧进行识别，分别确定目标对象的运动状态信息；若运动状态信息为异常状态，则根据第二时间间隔获取目标视频中目标对象的多个第二视频帧，其中，第一时间间隔大于第二时间间隔；对多个第二视频帧进行识别，以确定目标对象的行为信息。本发明解决了由于相关技术中无法准确识别校园危险行为的技术问题。"	"sentence2": "本申请公开了一种图像数据的处理方法、装置、存储介质以及电子设备。其中，该方法包括：获取目标区域内的图像数据；将图像数据输入至神经网络模型得到目标区域内为面部的第一图像数据以及为护肤品的第二图像数据；根据第一图像数据确定面部特征信息，并根据面部特征信息确定面部对应的护理方案；以及根据文字检测算法对第二图像数据进行识别，得到护肤品所包括的材料成分，根据材料成分确定护肤品的存储方法。本申请解决了相关技术基于人工的方式，查找化妆或者护肤方案，并基于人为主观经验判断护肤品的存储方式，存在的查找效率低下，浪费时间，易导致护肤品损坏的技术问题。"	"label": "0"}
{"sentence1": "本发明提供了一种无人机图像的图像分割方法及装置，涉及图像处理技术领域。方法包括：根据无人机采集的第一图像对应的梯度直方图中的梯度幅值分布，以及第一图像中多个子图像对应像素数量和，确定多个子图像对应的多个分割阈值；根据多个分割阈值对多个子图像分别进行图像分割，以得到多个子图像对应的多个图像分割结果；根据无人机的飞行数据确定第一图像与无人机采集的第二图像之间的重复区域，第一图像以及第二图像为无人机在相邻时间间隔采集到的；根据多个图像分割结果对重复区域进行图像匹配，以得到重复区域的识别结果。因此，本发明能够解决现有技术中图像分割技术处理速度慢，且图像分割结果不准确的问题。"	"sentence2": "本发明提供了一种水域动态变化检测方法及装置、电子设备及可读存储介质，涉及图像处理技术领域。方法包括：根据目标区域对应的第一图像获取第一水域图像，以及，根据目标区域对应的第二图像获取第二水域图像，其中，第一图像的第一采集时间与第二图像的第二采集时间不同；通过预先训练完成的全卷积网络，获取第一水域图像对应的第一水体范围特征，以及第二水域图像对应的第二水体范围特征；通过预先训练完成的深度网络，根据第一水体范围特征、第二水体范围特征、第一图像、第二图像以及采集时间信息，确定目标区域对应的变化区域。因此，本发明能够解决现有技术中基于遥感图像检测水域的动态变化区域准确度低的问题。"	"label": "0"}
{"sentence1": "本发明提供了一种水域动态变化检测方法及装置、电子设备及可读存储介质，涉及图像处理技术领域。方法包括：根据目标区域对应的第一图像获取第一水域图像，以及，根据目标区域对应的第二图像获取第二水域图像，其中，第一图像的第一采集时间与第二图像的第二采集时间不同；通过预先训练完成的全卷积网络，获取第一水域图像对应的第一水体范围特征，以及第二水域图像对应的第二水体范围特征；通过预先训练完成的深度网络，根据第一水体范围特征、第二水体范围特征、第一图像、第二图像以及采集时间信息，确定目标区域对应的变化区域。因此，本发明能够解决现有技术中基于遥感图像检测水域的动态变化区域准确度低的问题。"	"sentence2": "本申请公开了一种图像分割阈值确定方法、装置、电子设备，属于图像处理领域。所述方法包括：获取对待分割图像进行初分割得到的初分割结果；根据初分割结果和初始图像分割阈值对对待分割图像进行分割取样，得到多个图像块，图像块包括：图像尺寸小于预设尺寸阈值的第一图像块和大于或等于预设尺寸阈值的第二图像块；采用FCM聚类分割算法对第一图像块进行分割结果判断，获取第一图像分割阈值；采用动态阈值法对第二图像块进行分割结果判断，获取第二图像分割阈值；根据第一图像分割阈值和第二图像分割阈值，确定待分割图像的最终图像分割阈值。本方法实现了针对不同尺寸的图像块动态确定交界区域分割阈值，提升了确定图像分割阈值的准确度。"	"label": "0"}
{"sentence1": "本公开涉及一种数据收集方法和系统、网络功能实体和数据源。该数据收集方法包括：网络功能实体向数据源发送数据收集请求，其中，数据源根据待提供数据的数据量与数据量门限的大小关系，确定数据提供方式。本公开提出一种具有网络数据收集功能的网络功能实体从其他网元收集数据的机制，可以用来改善具有网络数据收集功能的网络功能实体处理大量数据传输时的性能。"	"sentence2": "本发明实施例提供了一种光纤端口的检测方法、装置、电子设备及存储介质，所述方法包括：所述数据采集器获取所述探测端子传输的端口状态标识以及所述电子标签对应的端口位置信息，所述端口状态标识为所述检测传感器根据所述光交箱上的光纤接口是否被占用生成的信号；所述web服务器从当前记录周期的起始时间点起接收所述数据采集器发送的各个所述光纤接口对应的端口状态标识与端口位置信息，并在所述当前记录周期的结束时间点将所述各个所述光纤接口对应的端口状态标识与端口位置信息写入与所述光交箱对应的端口状态表以及记录所述当前记录周期对应的时间段。"	"label": "0"}
{"sentence1": "本公开关于一种图像分割模型训练、图像分割方法、装置及电子设备，该图像分割模型训练方法包括获取表征训练样本和预测样本的类别特征的目标类别特征信息和其关联场景特征信息；对目标类别特征信息和关联场景特征信息进行拼接处理；将拼接处理得到的第一拼接特征信息输入初始生成网络进行图像合成处理；将合成处理得到的第一合成图像输入初始判别网络进行真实性判别；将第一合成图像输入初始图像分割模型的分类网络进行图像分割，得到第一图像分割结果；基于第一图像判别结果、第一图像分割结果和目标类型特征信息训练初始图像分割模型的分类网络，得到目标图像分割模型。利用本公开实施例可以提升训练出的目标图像分割模型的图像分割精度。"	"sentence2": "本公开关于一种图像分割模型训练、图像分割方法、装置及电子设备，该图像分割模型训练方法包括获取表征训练样本和预测样本的类别特征的目标类别特征信息和其关联场景特征信息；对目标类别特征信息和关联场景特征信息进行拼接处理；将拼接处理得到的第一拼接特征信息输入初始生成网络进行图像合成处理；将合成处理得到的第一合成图像输入初始判别网络进行真实性判别；将第一合成图像输入初始图像分割模型的分类网络进行图像分割，得到第一图像分割结果；基于第一图像判别结果、第一图像分割结果和目标类型特征信息训练初始图像分割模型的分类网络，得到目标图像分割模型。利用本公开实施例可以提升训练出的目标图像分割模型的图像分割精度。"	"label": "1"}
{"sentence1": "本公开关于一种图像分割模型训练、图像分割方法、装置及电子设备，该图像分割模型训练方法包括获取表征训练样本和预测样本的类别特征的目标类别特征信息和其关联场景特征信息；对目标类别特征信息和关联场景特征信息进行拼接处理；将拼接处理得到的第一拼接特征信息输入初始生成网络进行图像合成处理；将合成处理得到的第一合成图像输入初始判别网络进行真实性判别；将第一合成图像输入初始图像分割模型的分类网络进行图像分割，得到第一图像分割结果；基于第一图像判别结果、第一图像分割结果和目标类型特征信息训练初始图像分割模型的分类网络，得到目标图像分割模型。利用本公开实施例可以提升训练出的目标图像分割模型的图像分割精度。"	"sentence2": "本公开的实施方式提供了一种图像分割网络的训练方法以及图像分割方法、装置及设备，所述训练方法包括：将第一样本图像输入至第一图像分割网络，得到所述第一样本图像的特征信息，利用所述第一图像分割网络，根据所述特征信息得到目标对象的第一掩膜以及第一样本分类结果，利用所述第一图像分割网络，根据所述第一掩膜以及所述特征信息，得到第二分类结果，根据所述第一掩膜、所述第一分类结果、所述第二分类结果以及标注信息，对所述第一图像分割网络进行训练，得到第二图像分割网络，利用第一分类结果筛除不含目标对象的纯背景样本，并利用第二分类结果监督所述目标对象是否包含被误分割的背景图像，提升了图像分割网络的分割精细度和鲁棒性。"	"label": "1"}
{"sentence1": "本公开提供了用于训练图像分割模型的方法，涉及人工智能技术领域，尤其涉及图像处理和深度学习技术。具体实现方案为：将预先获取的训练样本的样本图像输入至预先获取的初始图像分割模型，得到与输入的样本图像对应的分割结果预测图，其中，该训练样本包括包含前景的样本图像和对应的样本图像分割结果图；基于该样本图像分割结果图和图像分割结果预测图中分别包括的至少一个连通域的匹配，利用预设的语义连通损失函数生成语义连通性损失值；基于该语义连通性损失值和利用预设的分割损失函数确定的分割损失值，生成总损失值；根据该总损失值，调整该初始图像分割模型的参数。"	"sentence2": "本申请实施例提供一种模型训练方法、图像分割方法以及图像分割系统，图像分割系统包括图像分割模型，图像分割模型中包含按顺序排列的多个下采样节点，所述方法包括：获取训练图像；将所述训练图像输入第一个所述下采样节点中，得到第一个所述下采样节点的输出结果，并基于第一个所述下采样节点的输出结果，得到第二个所述下采样节点的输出结果；基于下一个下采样节点之前的所有所述下采样节点的输出结果，得到所述下一个下采样节点的输出结果，其中，所述下一个下采样节点的输出结果中包含最后一个下采样节点的输出结果；基于所述最后一个下采样节点的输出结果，对所述图像分割模型进行调整，得到训练好的所述图像分割模型。"	"label": "0"}
{"sentence1": "本发明公开了图像分类方法、图像分类模型、智能终端及存储介质，其中，上述方法包括：获取待分类图像；获取预先训练好的图像分类模型，基于上述预先训练好的图像分类模型对上述待分类图像进行图像分类并输出分类结果，其中，上述图像分类模型在进行图像分类的过程中所对应的操作函数是满足利普希茨连续条件的函数，且上述图像分类模型在预先训练时直接使用预设的目标学习率开始训练，上述预设的目标学习率在1×到1×的范围之内。与现有技术中相比，本发明中的图像分类方法所使用的图像分类模型不需要进行学习率预热，在进行图像分类时可以减少训练时间，有利于提高模型训练和进行图像分类的效率。"	"sentence2": "本申请提供一种图像分类模型训练方法、图像分类方法、设备及存储介质，具体实现方案包括：获取目标图像分类模型及对目标图像分类模型进行训练的图像训练样本；采用图像训练样本对目标图像分类模型进行训练，并在每次训练时先后执行对目标图像分类模型中的决策函数的学习训练过程及对图像训练样本对应的特征表示的学习训练过程，两个学习训练过程对应的损失函数表示为L2正则化推广形式，并且在对应的损失函数中对决策函数或特征表示进行正交化处理；判断是否满足目标图像分类模型的收敛条件；若确定满足目标图像分类模型的收敛条件，则将满足收敛条件的目标图像分类模型确定为训练至收敛的图像分类模型。"	"label": "0"}
{"sentence1": "本发明提供了一种图像分类模型的训练方法、基于人工智能的图像分类方法、装置及存储介质；其中，图像分类模型的训练方法包括：构建包括多个携带众包标注结果的图像样本的数据集；众包标注结果由多个标注者进行分类结果标注得到；获取图像分类模型的预测结果与真实分类结果之间的关联关系，关联关系指示图像分类模型的预测结果相对真实分类结果的可信度；基于标注者标注的分类结果、以及预测结果与真实分类结果之间的关联关系，构建图像分类模型的损失函数；基于数据集及损失函数，训练图像分类模型基于输入的待分类图像，预测相应的图像类别的性能。通过本发明，能够提高标注样本的利用率，以及提高训练得到的图像分类模型的预测准确度。"	"sentence2": "本申请提供一种图像分类模型训练方法、图像分类方法、设备及存储介质，具体实现方案包括：获取目标图像分类模型及对目标图像分类模型进行训练的图像训练样本；采用图像训练样本对目标图像分类模型进行训练，并在每次训练时先后执行对目标图像分类模型中的决策函数的学习训练过程及对图像训练样本对应的特征表示的学习训练过程，两个学习训练过程对应的损失函数表示为L2正则化推广形式，并且在对应的损失函数中对决策函数或特征表示进行正交化处理；判断是否满足目标图像分类模型的收敛条件；若确定满足目标图像分类模型的收敛条件，则将满足收敛条件的目标图像分类模型确定为训练至收敛的图像分类模型。"	"label": "1"}
{"sentence1": "本发明提供了一种面向数据可视化大屏的知识可视化开发方法及系统，其中，该方法包括：对不同知识可视化功能组件进行划分，根据不同知识可视化功能组件的特性生成知识可视化抽象组件；设计基于知识可视化数据的兄弟组件通信，为组件库通信生成数据流动通道；对组件库中的不同知识可视化抽象组件进行数据格式转换，自动适配当前可视化图表，以格式化知识查询结果；基于格式化知识查询结果，根据知识可视化抽象组件的使用规则，对组件库中的组件进行搭配组合，并设置组件间的交互关系，实现面向数据可视化大屏的知识可视化。本发明解决目前前端可视化组件技术在知识图谱领域实现知识可视化方面的局限性，提高应用的可扩展性和开发效率。"	"sentence2": "本发明公开了一种基于数据可视化场景下实现可视化组件联动的方法及系统，所述方法包括以下步骤：S10，在触发联动的可视化组件上配置联动条件和回调变量；S20，在接收联动的可视化组件上配置使用的回调变量；S30，建立触发联动的可视化组件和接收联动的可视化组件之间的联动关系；S40，改进可视化组件的渲染方式，实现联动时仅渲染可视化组件的可视区域；S50，在触发联动的可视化组件触发联动条件时，通知接收联动的可视化组件调用渲染方法。本方法和系统能够快速完成可视化场景下组件之间的实时联动，并提高了可视化组件渲染效率。"	"label": "0"}
{"sentence1": "本发明将数据以易于理解的方式可视化为三维对象。数据可视化方法是使数据可视化装置的CPU根据属于多个项目的多个数据，以项目的数量与数据数量的乘积将球体对象分割成子区域，计算任意项目与其他项目的相关系数，根据相关系数将各项目重新排列，将重新排列后的各项目的各数据分配给各子区域，通过各子区域表示各数据的值和顺序。"	"sentence2": "本发明提供的基于三维可视化服务平台的快速构建三维可视化应用方法，S1、大数据之多数据源接入，构建数据源层；接入各种信息；构建初始信息存储数据层；作为后续信息融合和可视化的初始数据；S2、对功能进行抽象，构建常用的数据组件层；S3、基于常用组件构建终端服务层，提供数据通讯集成互动服务、数据解析服务、数据三维可视化服务；S4、基于数据服务，结合管理中心业务构建具体的可视化应用，包括场景全景、组件展示、角色配置跟踪、消息展示、人工服务管理、角色调整、运行数据、服务状态跟踪。本发明直接监控来自大数据之多数据源实时监控信息，实现管理中心业务构建具体的可视化应用，适用于多种行业，快速建立管理平台。"	"label": "0"}
{"sentence1": "本发明实施例提供的基于大数据的财务信息可视化处理方法及系统，通过在财务资金类大数据会话匹配的所有可视化任务执行端中存在处于第一刷新状态的可视化任务执行端，且存在处于第二刷新状态的可视化任务执行端的基础上，对处于第一刷新状态的可视化任务执行端传输的信息可视化转换结果暂调于辅助可视化服务系统，规避因为可视化结果标注模块中记录某些可视化任务执行端刷新完毕之前的信息可视化转换结果以及某些可视化任务执行端刷新完毕之后的信息可视化转换结果而造成信息可视化转换结果的标注出现误差，能够在一定程度上保障财务资金类大数据会话的信息可视化转换事件的标注准确性和可信度，提高财务资金信息可视化处理效率。"	"sentence2": "本说明书实施例公开了一种数据可视化方法，包括：显示可视化配置项，获取所述可视化配置项反馈数据，根据所述可视化配置项反馈数据确定可视化配置数据；根据所述可视化配置数据生成可视化配置指令，向服务器发送所述可视化配置指令，以使所述服务器根据所述可视化配置数据生成数据可视化资源文件；获取到数据可视化指令后，获取所述数据可视化指令对应的数据可视化资源文件；运行所述数据可视化指令对应的数据可视化资源文件，以对所述数据可视化指令对应的数据可视化资源文件中的数据可视化资源进行数据可视化展示。"	"label": "0"}
{"sentence1": "本发明提供的基于AI系统的大数据可视化处理方法及系统，涉及人工智能技术领域。在本发明中，提取到可视化视频，以及，对可视化视频进行分割操作，以形成可视化视频对应的每一个可视化视频片段；对分割形成的多个可视化视频片段中的目标可视化视频片段进行聚类操作，以形成至少一个相关视频片段簇，目标可视化视频片段属于多个可视化视频片段中的至少一个可视化视频片段，每一个相关视频片段簇包括至少一个目标可视化视频片段；分别对每一个相关视频片段簇包括的目标可视化视频片段进行可视化处理，以实现对可视化视频的可视化处理。基于上述内容，可以在一定程度上提高视频可视化的可靠度。"	"sentence2": "本发明公开了一种基于智能云端的医养健康系统平台，包括智慧云端医养健康平台，照护系统，AI大数据分析技术；本发明中，通过大数据分析技术、云端运算体系	建立人体建康大数据库	可以达到预测及预防疾病的目的	快速提升医养服务的水平及病患的满意度，同时为专业医疗施治提供辅助参考；通过先进的技术创新，进行健康信息采集分析、云端大数据计算分析，增加分析结果的准确性，进而达到提前预测与预防的作用，实现智慧医养；落实了符合我国环境的“预测、预防、个人化、全民参与”的医养结合模式；智慧医养平台弘扬中医精髓，光大创新中医产业，为大健康产业的发展注入优势能量。"	"label": "0"}
{"sentence1": "本发明公开了一种OCR图像识别的图像处理方法，包括S1.对待识别图像进行预处理，以输出符合预设规范的图像数据；S2.对预处理后的图像进行再处理以确定图像位置并进行图像上的字符定位；S3.进行文字识别、校正，并在字符识别、校正过程中进行反馈式重复识别，以获得最终的OCR识别结果。本方法和系统主要针对机打发票、各种表格、单证进行识别，识别精度高，识别速度快，适应性强，通过图像预处理校正和字符定位，增强OCR中的抗干扰能力，并基于理解度的反馈算法(即反馈模型)可以提高OCR的准确率，对于部分信息缺失以及识别错误有很强的纠正能力；能够相对传统OCR识别技术的识别效果，大大提升识别准确度。"	"sentence2": "本发明公开了一种OCR图像识别的图像处理方法，包括S1.对待识别图像进行预处理，以输出符合预设规范的图像数据；S2.对预处理后的图像进行再处理以确定图像位置并进行图像上的字符定位；S3.进行文字识别、校正，并在字符识别、校正过程中进行反馈式重复识别，以获得最终的OCR识别结果。本方法和系统主要针对机打发票、各种表格、单证进行识别，识别精度高，识别速度快，适应性强，通过图像预处理校正和字符定位，增强OCR中的抗干扰能力，并基于理解度的反馈算法(即反馈模型)可以提高OCR的准确率，对于部分信息缺失以及识别错误有很强的纠正能力；能够相对传统OCR识别技术的识别效果，大大提升识别准确度。"	"label": "1"}
{"sentence1": "本申请适用于图像识别技术领域，提供了图像识别网络训练方法、图像识别方法、装置及终端设备，该图像识别网络训练方法包括：获取第一图像样本和第二图像样本，所述第一图像样本的分辨率大于所述第二图像样本的分辨率；基于所述第一图像样本对第一图像识别网络进行训练；基于所述第二图像样本和训练后的第一图像识别网络，对第二图像识别网络进行训练，训练后的所述第二图像识别网络用于对待识别图像样本进行识别。上述图像识别网络训练方法能够利用分辨率高的第一图像样本的信息优化常规图像识别的精度，尽可能提高网络的识别性能。"	"sentence2": "本说明书实施例公开了一种图像识别模型的训练方法及装置、图像识别方法及装置。其中，训练方法包括：将待训练的第二图像识别模型中的每层卷积神经网络，分别与训练完的第一图像识别模型中的一个子网络相对应。根据训练完的第一图像识别模型中每个子网络的输入和输出，对待训练的第二图像识别模型中的每层卷积神经网络的参数进行初始化处理。将样本图像输入参数初始化处理后的待训练的第二图像识别模型，根据待训练的第二图像识别模型的输出和样本图像的标签，对待训练的第二图像识别模型进行训练。由此，实现了根据训练完的第一图像识别模型，对待训练的第二图像识别模型进行参数初始化处理，以加快对待训练的第二图像识别模型进行的训练。"	"label": "1"}
{"sentence1": "本公开提供了一种图像识别模型的训练与图像识别方法、装置、电子设备和可读存储介质，涉及图像处理、深度学习等人工智能技术领域。图像识别模型的训练方法包括：获取多张第一图像；根据所述多张第一图像中的标识图案，生成多张第二图像；根据所述多张第一图像与所述多张第二图像，构建图像集；使用所述图像集与预设标签对神经网络模型进行训练，得到图像识别模型。图像识别方法包括：获取待识别图像；将所述待识别图像输入图像识别模型，得到所述图像识别模型输出的预测分值；在确定所述预测分值大于目标图像阈值的情况下，确定所述待识别图像中包含标识图案。本公开能够降低图像识别模型的训练成本，提升图像识别模型的识别准确性。"	"sentence2": "本说明书实施例公开了一种图像识别模型的训练方法及装置、图像识别方法及装置。其中，训练方法包括：将待训练的第二图像识别模型中的每层卷积神经网络，分别与训练完的第一图像识别模型中的一个子网络相对应。根据训练完的第一图像识别模型中每个子网络的输入和输出，对待训练的第二图像识别模型中的每层卷积神经网络的参数进行初始化处理。将样本图像输入参数初始化处理后的待训练的第二图像识别模型，根据待训练的第二图像识别模型的输出和样本图像的标签，对待训练的第二图像识别模型进行训练。由此，实现了根据训练完的第一图像识别模型，对待训练的第二图像识别模型进行参数初始化处理，以加快对待训练的第二图像识别模型进行的训练。"	"label": "1"}
{"sentence1": "本发明公开了一种人脸识别方法及系统、人脸识别模型训练方法及系统。其中，人脸识别方法包括：为每个需要识别的用户训练获得人脸识别模型；在设定的人脸姿态范围内，采集当前待识别用户同时刻的带有结构光编码的人脸图像和没有结构光编码的人脸图像；根据带有结构光编码的人脸图像，得到人脸深度图像，根据没有结构光编码的人脸图像，得到人脸灰度图像；利用人脸灰度图像进行标定，根据标定结果对人脸灰度图像和人脸深度图像进行人脸预处理；分别计算经过预处理后的人脸深度图像和人脸灰度图像的特征；将该特征输入到人脸识别模型中进行人脸识别，输出人脸识别结果。本发明所提供的技术方案，能够在降低成本的情况下降低光照对人脸识别的干扰。"	"sentence2": "本申请提供了一种人脸识别方法、人脸识别装置及终端设备，用于人脸识别技术领域。在本申请提供的人脸识别方法中，可以获取目标人脸的可见光图像和近红外图像，并且在人脸识别之前可以先判断人脸所处的光线环境的类型以及人脸的肤色类型，进而基于光线环境以及目标人脸的肤色类型的判断结果来进行人脸识别。基于该方法，在进行人脸识别之前先进行光线环境的判断和肤色类型的判断，从而可以根据光线环境和/或肤色的情况分情况进行人脸识别，针对不同的光线环境或不同的肤色类型可以选择更适合该光线环境或肤色类型的人脸识别方式，以提高人脸识别的检出率和正确率，进而可以提高用户体验。"	"label": "1"}
{"sentence1": "本申请提供了一种人脸识别模型训练方法、人脸识别方法及装置。所述人脸识别模型训练方法包括：获取样本人脸图像；根据所述样本人脸图像对初始人脸识别模型进行训练，得到用于对图像中的人脸位置进行检测的预训练人脸识别模型；利用第一训练神经网络模型和第二训练神经网络模型根据所述样本人脸图像对所述预训练识别模型进行二次训练，得到目标人脸识别模型。本申请可以提高畸变的人脸检测效率以及被遮挡的人脸的检测准确率。"	"sentence2": "本申请涉及生物识别领域，基于深度学习训练人脸识别模型。具体公开了一种人脸识别模型的训练方法、人脸识别方法、装置、设备及存储介质，该方法包括：对预设的卷积神经网络进行训练，以构建特征提取网络；将特征提取网络与预设的分类网络建立连接，以得到第一卷积神经网络模型；冻结第一卷积神经网络模型的特征提取网络的权重参数；对第一卷积神经网络模型中的分类网络进行迭代训练，以得到第二卷积神经网络模型；解冻第二卷积神经网络模型的特征提取网络的权重参数；对解冻后的第二卷积神经网络模型进行训练，以得到人脸识别模型。该方法可以提高人脸识别速度，提高模型的稳定性。"	"label": "1"}
{"sentence1": "本实用新型涉及人脸识别领域，具体为一种可调人脸识别仪高度的人脸识别装置，包括底座，所述底座的顶部固定连接有支柱，所述支柱的一端固定连接有固定块，所述固定块的顶部开设有第一固定槽，所述第一固定槽的内壁活动连接有固定箱，所述固定块的一侧开设有固定孔，所述固定箱的一侧开设有第二固定槽，所述固定孔的内壁活动连接有固定螺栓。该可调人脸识别仪高度的人脸识别装置，通过设置的固定箱、滑块、齿条、活动杆、活动板、人脸识别装置本体、电机架、电机、转轴和齿轮，齿轮和齿条可以更加方便活动杆进行上下位置进行调节，使工作人员使用起来更加的便捷和方便，进一步的满足了人们的使用需求，给人们的工作带来了便利。"	"sentence2": "本实用新型涉及人脸识别技术领域，尤其为一种可调人脸识别仪高度的人脸识别装置，包括底箱，所述底箱内腔的左侧固定安装有第一伺服电机，所述第一伺服电机的输出端固定安装有螺纹杆，所述螺纹杆的外侧螺纹连接有螺纹套；本实用新型通过底箱、第一伺服电机、螺纹杆、第一滑块、连接座、竖箱、第二伺服电机、主动齿轮、齿牙、履带、从动齿轮、连接杆、连接块、人脸识别仪本体和控制面板的设置，解决了现有的人脸识别仪无法调节其高度，传统的识别仪均为固定安装设置，由于不同人群的身高差异，在进行人脸识别时，不同身高的人群分别需要踮脚或者弯腰来配合识别仪，不仅降低了识别效果，而且为人们使用带来不便的问题。"	"label": "0"}
{"sentence1": "本发明提供了一种表格识别方法、装置、设备及存储介质，方法包括：获取用户在屏幕上书写时收集的轨迹点序列，并对轨迹点序列进行预处理；从预处理后的轨迹点序列中确定出表格轨迹点以及文本轨迹点；将表格轨迹点渲染成图像，得到纯表格图像，并将文本轨迹点渲染成图像，得到文本图像；对纯表格图像进行表格识别，得到表格识别结果，并对文本图像进行文本识别，得到文本识别结果；将表格识别结果与文本识别结果匹配，得到匹配结果；基于包含表格识别结果、文本识别结果以及匹配结果的识别信息，生成包含文本内容的表格。本发明提供的表格识别方法可还原出用户书写的包含文本内容的表格。"	"sentence2": "本公开涉及一种表格识别方法、装置、可读介质和电子设备，该方法包括：获取表格图像，根据表格图像，通过表格识别模型，确定表格图像对应的表格结构信息，根据表格结构信息，生成表格图像对应的目标表格，其中，表格识别模型用于获取表格图像的图像特征，并对图像特征进行编码，得到特征编码序列，并根据特征编码序列和预设位置编码向量，确定目标特征序列，并根据目标特征序列，确定表格结构信息。本公开通过表格识别模型基于自顶向下的方式，来捕捉全局结构，并输出准确的表格结构信息，能够实现端到端的表格结构识别，同时可以避免繁琐的后处理，提高了对表格结构识别的通用性和识别效果，并且能够提高生成的目标表格的准确性。"	"label": "1"}
{"sentence1": "本申请涉及一种图像语义分割模型训练方法、图像语义分割方法及装置。该方法包括：根据待分割图像中所有像素的标签真值，对待分割图像进行边缘检测，得到待分割图像每个类别的物体边缘图像；依据待分割图像每个类别的物体边缘图像，获得待训练的图像语义分割模型预测待分割图像中各个类别的每个像素对应的权重；根据待分割图像中各个类别的每个像素对应的权重，获得图像语义分割模型预测待分割图像中各类别的每个像素的损失值；根据损失值，调整图像语义分割模型的参数，获得训练好的图像语义分割模型。本申请提供的方案，能够提高图像语义分割模型的训练效果，提高图像语义分割模型的语义分割准确率。"	"sentence2": "本发明实施例涉及计算机视觉技术领域，提供一种语义分割网络训练方法、图像语义分割方法及装置，所述语义分割网络训练方法包括：获取待训练图像；将待训练图像输入预先建立的语义分割网络，利用语义分割网络的前部网络层对待训练图像进行特征提取，得到包含待训练图像的区块、整体和边缘特征的特征图；将包含待训练图像的区块、整体和边缘特征的特征图输入语义分割网络的后部网络层进行图像像素分类，得到包含分割像素类型的语义分割图；依据语义分割图对语义分割网络进行参数更新。与现有技术相比，本发明实施例对待训练图像的边缘特征单独进行了提取及还原，提高了分割区域边缘处的训练识别效果。"	"label": "1"}
{"sentence1": "本公开提供了一种语义分割模型的训练方法和语义分割方法，涉及人工智能领域，具体涉及计算机视觉、图像识别和深度学习领域。语义分割模型的训练方法的具体实现方案为：根据无标签的第一图像，采用语义分割模型得到针对第一图像的多个第一掩膜特征图和与多个第一掩膜特征图对应的多个第一类别信息；根据第一图像，采用语义分割模型的教师模型得到针对第一图像的多个第二掩膜特征图和与多个第二掩膜特征图对应的多个第二类别信息；根据多个第二掩膜特征图和多个第二类别信息，确定针对第一图像的伪标签信息；以及根据多个第一掩膜特征图、多个第一类别信息和伪标签信息，对语义分割模型进行训练。其中，教师模型与语义分割模型的网络结构相同。"	"sentence2": "本公开实施例公开了一种语义分割模型的训练方法、图像的语义分割方法和装置，其中，方法包括：基于第一半监督语义分割模型对第一有标签训练图像数据的第一处理结果及对第一无标签训练图像数据的第二处理结果，对第一半监督语义分割模型进行更新，获得第二半监督语义分割模型；基于第二处理结果，采用预设主动学习规则，确定至少一个待标注图像；基于获取的各待标注图像及对应的标签对第一有标签训练图像数据和第一无标签训练图像数据进行更新；基于更新后的第二有标签训练图像数据和第二无标签训练图像数据对第二半监督语义分割模型进行训练，获得目标语义分割模型。本公开实施例可以有效改善有标签数据的分布，从而有效提高语义分割模型的性能。"	"label": "1"}
{"sentence1": "本申请实施例提供了一种风电设备功率分析方法、装置、电子设备及存储介质。方法包括：获取风电设备的多个候选输出功率和各候选输出功率的预测概率；基于多个候选输出功率和各候选输出功率的预测概率，计算风电设备的预测输出功率；判断风电设备是否为功率敏感节点；在风电设备为功率敏感节点时获取风电设备的传输能耗；基于预测输出功率和传输能耗计算风电设备的综合功率。本申请实施例中，基于多个候选输出功率及对应的预测概率计算风电设备的预测输出功率，使得得到的预测输出功率更加准确；对于属于功率敏感节点的风电设备再进一步计算综合功率，从而降低计算量；综合功率的计算结合了预测输出功率和传输能耗，使得得到的综合功率更加准确。"	"sentence2": "本公开提供了一种软件的识别方法、装置及计算机可读存储介质，涉及软件安全技术领域，所述方法包括：获取彼此不同的多个特征，多个特征包括样本正常软件集合的第一组特征和样本非正常软件集合的第二组特征；针对多个特征中每个特征，确定第一比值与第二比值的差值的绝对值，第一比值为样本正常软件集合中具有该特征的样本正常软件的数量与样本正常软件集合中样本正常软件的总数量的比值，第二比值为样本非正常软件集合中具有该特征的样本非正常软件的数量与样本非正常软件集合中样本非正常软件的总数量的比值；从多个特征中确定绝对值大于参考值的第三组特征；基于第三组特征确定训练样本，并利用训练样本对软件识别模型进行训练。"	"label": "0"}
{"sentence1": "本公开提供了一种语义分割模型训练方法、语义分割方法、装置及电子设备，涉及人工智能技术领域，尤其涉及计算机视觉和深度学习技术，具体可用于3D视觉场景下。具体实现方案为：在训练语义分割模型时，通过使用3D语义分割与2D语义分割一致性损失函数，使得3D分割结果与2D分割结果尽可能一致，从而利用3D信息来引导2D的语义分割，进而能够提升训练的模型的精度与鲁棒性。"	"sentence2": "本发明公开了一种3D语义分割的方法，通过摄像机获取待测场景的2D图像，利用Mask‑Rcnn对所述2D图像进行2D语义分割，获得2D语义分割图像；通过雷达获取待测场景雷达点云图；根据所述2D语义分割图像和雷达点云图，生成3D语义分割图像明显提高了3D语义分割的速度，并且由于2D语义分割的技术Mask‑Rcnn发展时间更久，较为成熟，相较于直接对3D图像进行语义分割，其结果也更加准确，同时利用雷达提供待测图像的三维信息，成功实现2D语义分割图像到3D语义分割图像的转化，并且雷达测量所得的数据精度高，能够保证转化之后3D语义分割图像的精度，最终实现高效准确地进行3D语义分割。"	"label": "1"}
{"sentence1": "本发明公开一种图像语义分割方法及装置，以解决现有技术中图像语义分割速度慢、效率低的问题。该方法包括：接收图像；对所述图像进行语义分割，得到初始语义分割结果；将包含初始语义分割结果的图像信息输入至预先训练得到的卷积神经网络中进行语义分割后处理，得到最终语义分割结果。本发明技术方案，通过卷积神经网络对初始语义分割结果进行后处理，能够提高图像语义分割的速度和效率。"	"sentence2": "本公开实施例公开了一种语义分割方法、装置、电子设备及存储介质，所述方法包括：获取待分割图像；利用预先构建的图像语义分割模型对所述待分割图像进行语义分割，获得语义分割结果；其中，所述图像语义分割模型利用未经标注的目标域样本图像集以及对应有标注标签的源域样本图像集构建得到，所述待分割图像属于所述目标域样本图像集对应的目标域；输出所述语义分割结果。该技术方案能够构建出准确度更高的图像语义分割模型，进而能够利用构建出的图像语义分割模型对目标域的待分割图像进行高质量的语义分割。"	"label": "1"}
{"sentence1": "本申请公开了一种图像语义分割网络的训练方法、装置、设备及存储介质，涉及图像语义分割领域。该方法包括：根据训练图像集训练第一图像语义分割网络，训练图像集中的训练图像包含标注信息；通过掩膜网络对第一图像语义分割网络的网络权重进行掩膜处理，得到第二图像语义分割网络，掩膜网络用于筛选第一图像语义分割网络中对图像的特征分布不敏感的网络权重；根据训练图像集和测试图像集，对第二图像语义分割网络进行训练，训练图像集与测试图像集的分布不同。本申请实施例中，由于掩膜网络能够过滤对特征分布敏感的网络权重，因此经过网络权重筛选的第二图像语义分割网络对测试图像集也具有更好的泛化性，从而提高对测试图像集的测试准确性。"	"sentence2": "本公开实施例公开了一种语义分割模型的训练方法、图像的语义分割方法和装置，其中，方法包括：基于第一半监督语义分割模型对第一有标签训练图像数据的第一处理结果及对第一无标签训练图像数据的第二处理结果，对第一半监督语义分割模型进行更新，获得第二半监督语义分割模型；基于第二处理结果，采用预设主动学习规则，确定至少一个待标注图像；基于获取的各待标注图像及对应的标签对第一有标签训练图像数据和第一无标签训练图像数据进行更新；基于更新后的第二有标签训练图像数据和第二无标签训练图像数据对第二半监督语义分割模型进行训练，获得目标语义分割模型。本公开实施例可以有效改善有标签数据的分布，从而有效提高语义分割模型的性能。"	"label": "1"}
{"sentence1": "本申请公开了一种数据处理方法、装置、存储介质以及电子设备。其中，该方法包括：获取各个数据节点传入的各个数据；根据映射关系将各个数据映射存入至对应的数据分片；确定存储区域的优先级，其中，存储区域包括：固态驱动器以及硬盘驱动器；将数据分片中存储的数据优先输入到固态驱动器中的多个缓冲区域，在固态驱动器的缓冲区域的占用率达到预设阈值后，将剩余数据写入硬盘驱动器。本申请解决了由于大数据在云计算的过程中对多用户、多任务和多优先级的访问流产生的访问数据倾斜现象造成的存储数据发生严重倾斜，以及引发热数据竞争和冷数据存储资源浪费的技术问题。"	"sentence2": "本发明提供了一种数据类别的识别的方法、装置、电子设备、存储介质及程序产品，涉及网络技术与安全领域。所述方法包括：将待识别数据输入多个识别单位，一个识别单位用于识别出一种数据类别；获取所述多个识别单位各自对所述待识别数据的识别比率；根据所述多个识别单位各自对所述待识别数据的识别比率，以及所述多个识别单位各自的权重，得到所述多个识别单位各自的最终权重；将最终权重最高的识别单位识别出的数据类别，确定为所述待识别数据的数据类别。"	"label": "0"}
{"sentence1": "本发明实施例提供了一种数据获取方法、装置、电子设备及存储介质，方法包括：通过第一线程采用预设的交互流程与用户进行语音交互的过程中，若需要获取用户数据，则新建第二线程开始获取用户数据，若第二线程建立成功，中断交互流程，通过第一线程采用预设的等待交互流程与用户进行语音交互，若用户数据获取完成，结束等待交互流程，将用户数据返回给用户。本发明实施例中，在需要获取用户数据时，通过第二线程获取用户数据，通过第一线程采用预设的等待交互流程与用户进行语音交互，可以在获取用户数据的过程中，同时给用户提供交互，避免出现长时间的空白音，缓解用户在等待过程中的焦虑情绪，提高用户的使用体验。"	"sentence2": "本公开提出一种数据同步方法和系统、及信息互通网关和网络设备，涉及通信技术领域。本公开的一种数据同步方法，包括：信息互通网关IWF获取来自第一网络的连接请求；IWF开放第一网络对第一网络对应的第一存储路径的访问权限；根据第一网络的数据获取请求，将对应的第一存储路径中存储的待同步数据发送给第一网络，其中，待同步数据为IWF从位于第二网络数据管理设备的、与第一网络对应的第二存储路径获取。通过这样的方法，提高了第二网络的安全性，保障第二网络的数据管理和安全需求。"	"label": "0"}
{"sentence1": "本公开提供了一种企业合作群体数据分类方法，涉及互联网技术领域。该企业合作群体数据分类方法，先构建企业生态合作关系网络模型，接着计算企业节点之间的友邻强度，再通过节点的邻域信息构建企业加权度，最后利用K‑shell算法对企业合作群体数据进行分类，得到企业的合作群体。相比现有技术中依据经验对企业合作群体数据进行分类，本实施例所提供的一种企业合作群体数据分类方法，可以更加科学和准确的对企业合作群体进行分类划分。"	"sentence2": "本发明涉及设备维护技术领域，具体涉及一种基于人工智能的网元设备故障预测方法及系统，包括：步骤S1，采集网元设备的多个特征的历史数据；步骤S2，对所述历史数据通过分类模型进行处理得到一历史数据分类集合，所述历史数据分类集合包括所述历史数据的故障类型及对应的概率；步骤S3，依据所述历史数据预测预定时间后的特征数据，对所述预定时间后的特征数据通过所述分类模型进行处理得到一预测数据集合，所述预测数据集合包括可能发生的故障类型及对应的概率；步骤S4，基于所述历史数据分类集合和所述预测数据集合进行加权累加得到判断集合，所述判断集合包括故障类型及对应的概率。"	"label": "0"}
{"sentence1": "本发明实施例提供一种基于5G技术的火电厂安全监控系统，基于安全问题决策网络，得到待定安全问题的问题时空域轨迹、非问题时空域轨迹以及非问题时空域轨迹的轨迹向量，并依据问题时空域轨迹的覆盖分区，得到与其存在联系的目标轨迹向量，进而基于目标轨迹向量所对应的轨迹分区与问题时空域轨迹的共享特征数量，来确定问题时空域轨迹的问题类型是否为紧急监控类型，进而提高安全监控的可靠性。"	"sentence2": "本发明实施例提供一种基于5G技术的火电厂监控数据处理方法及系统，通过以预警状态属性分布作为基础依据，确定预警火电厂状态活动的预警状态活动特征与至少两个第一衍生火电厂状态活动的预警状态活动特征之间的联系信息，进而保证后续生成的预警活动特征数据库具有基础火电厂监控数据中预警火电厂状态活动的活动特征，与预警火电厂状态活动之间具有相对应的强联系关系，并且可以保证该预警活动特征数据库匹配目标火电厂配置环境，由此可以便于依据预警活动特征数据库中所对应的预警火电厂状态活动对应的火电厂态势图谱进行火电厂运行组件的优化配置。"	"label": "1"}
{"sentence1": "本发明公开了一种车路协同场景下自动驾驶车辆的数据采集方法，涉及无人驾驶技术领域，包括，车端生成数据包；车端通过无线网络与路端设备建立连接，并在完成连接后将数据包传输至路端设备；路端设备通过有线网络与云端服务器连接，路端设备在接收到数据包后将其上传至云端服务器。本发明在车路协同的场景下，通过路端设备将车端内的数据上传到云端服务器，有效降低了人工成本和数据流量成本。"	"sentence2": "本发明公开了一种基于车路系统的车道级辅助驾驶方法，涉及道路交通技术领域，车辆驶入车路协同驾驶区域，需要获取辅助驾驶服务时，通过车载OBU或通讯设备向附近的路侧通信设备发出导航服务请求；RSU或路侧通信设备将接收到的请求信息，反馈至路侧系统，路侧系统通过请求的车辆车牌信息在路侧系统数据库中进行查找匹配；匹配成功后，路侧系统将实时计算得到的车辆位置信息，同时将车辆周围以及行车路线上的感知信息发送至车辆通讯终端，并根据实时的感知信息，给出车辆最佳的行驶辅助信息提示。在车路协同的技术辅助支持下，只需要车辆提供简单的通讯设备，实现在不使用昂贵传感器的前提下，即可获得车道级的辅助驾驶服务。"	"label": "0"}
{"sentence1": "本发明公开了一种视频播放方法、装置、非易失性存储介质及电子设备。其中，该方法包括：依据第一预设频率，确定目标对象的流量数据；在播放目标视频的过程中，以第二预设频率确定网络带宽；依据流量数据和网络带宽，确定目标视频的传输码率；依据传输码率继续播放目标视频。本发明解决了由于相关技术中在确定视频流码率时未考虑消耗的数据流量造成的用户的数据流量消耗过大的技术问题。"	"sentence2": "本发明公开了一种视频播放方法、装置、电子设备及非易失性存储。其中，该方法包括：视频播放设备接收目标终端设备发送的播放指令，其中，播放指令中包括第一目标视频的第一播放地址；确定第二目标视频的第二播放地址；依据第二播放地址，播放第二目标视频，并在播放第二目标视频之后，依据第一播放地址，播放第一目标视频。本发明解决了现有家庭媒体终端通过DLNA(DIGITALLIVING NETWORK ALLIANCE	数字生活网络联盟)协议实现媒体资源共享场景中运营商沦为纯粹的管道和显示终端，在投屏过程中无运营节点，没有参与度的技术问题。"	"label": "1"}
{"sentence1": "本发明公开了一种数据识别方法、装置、电子设备及非易失性存储介质。其中，该方法包括：获取目标流量数据中的报文体；通过敏感信息识别模型对目标流量数据的报文体进行检测，其中，检测结果包括报文体中所包含的敏感信息的类别，以及敏感信息的保密等级；依据检测结果，确定目标流量数据对应的类别和保密等级。本发明解决了由于相关技术中人工投入大造成的耗时耗力的同时无法实时跟踪敏感数据的变化情况的技术问题。"	"sentence2": "本发明公开了一种数据加载方法、装置、电子设备及非易失性存储介质。其中，该方法包括：确定目标用户的行为特征信息；依据目标用户的行为特征信息，确定目标用户的目标用户类别；确定目标用户类别对应的活跃用户，其中，活跃用户为目标用户类别的用户中目标分值最高的用户，目标分值为用户对应的各个系统功能的分值之和，各个系统功能的分值为依据用户调用系统功能的次数确定的；将活跃用户对应的服务数据加载到内存中，其中，服务数据用于在加载完成后向目标用户提供与服务数据对应的系统功能。本发明解决了由于现有技术中不能依据目标对象来确定加载到内存中的服务数据造成的不能及时为用户提供不同功能的页面的技术问题。"	"label": "1"}
{"sentence1": "本发明实施例提供了一种故障定位方法、装置、电子设备及存储介质，在针对目标程序的持续集成过程中的目标环节发生故障的情况下，获取目标环节的运行日志，作为目标运行日志；基于预先训练的故障识别模型对目标运行日志进行处理，得到目标运行日志对应的故障，作为目标故障；识别模型为基于发生故障的样本环节的样本运行日志和样本运行日志对应的样本故障进行训练得到的；在预设的故障与解决方案的对应关系中，确定目标故障对应的解决方案，作为目标解决方案。基于上述处理，可以自动确定目标环节的目标故障和目标解决方案，无需由人工对运行日志进行分析，可以降低进行故障定位的成本，进而降低进行故障处理的成本。"	"sentence2": "本发明实施例提供了一种故障追踪系统、方法、电子设备及可读介质，包括Jaeger组件，用于采集调用服务的过程中生成的链路信息，并将链路信息存储至Elasticsearch组件；Filebeat组件，用于采集调用服务的过程中生成的日志信息，并将日志信息存储至Elasticsearch组件；故障信息显示模块，用于根据Elasticsearch组件中的链路信息，判断调用服务的过程中是否发生故障；若发生故障，根据链路信息中的目标第一标识字段，从Elasticsearch组件中查找与目标第一标识字段对应的目标第二标识字段的日志信息作为故障日志信息，并进行展示。本发明实现故障追踪的方法，仅对链路信息与日志信息配置标识字段，并不用在链路上的每个节点设置描述信息，“侵入性”较小，对于需高频迭代的系统环境有着较好适应性。"	"label": "0"}
{"sentence1": "本发明实施例提供了一种数据的处理方法及装置、电子设备和存储介质；方法包括：在接收到用于生成识别码的、包括第一用户信息的生成请求时，可以先生成与第一用户信息存在对应关系的第一字符串；然后对第一字符串进行脱敏处理，生成第二字符串；再对第二字符串进行紧凑化处理，生成并返回与第一用户信息对应的第一目标识别码。通过本发明实施例，可以使得所生成的用于标记用户的识别码既不会泄露用户的信息，又容易被用户记住。"	"sentence2": "本发明实施例提供了一种数据处理方法、装置、设备以及存储介质，涉及网络技术与安全技术领域。具体实现方案为：响应于接收到服务消费者所发送的第一数据获取请求，确定第一数据获取请求所指示的目标网络功能NF单元与指定时间窗口；确定指定时间窗口下的可信时间窗口；其中，可信时间窗口为指定时间窗口内、除异常时间段内的时间之外的时间窗口；获取目标NF单元在可信时间窗口内产生的数据，作为第一数据；利用第一数据，生成对应于第一数据获取请求的请求结果，并将请求结果反馈给服务消费者。可见，通过本方案，能够充分利用异常NF单元的有效数据。"	"label": "0"}
{"sentence1": "本申请公开了一种目标检测模型训练方法、装置、目标检测方法及装置，属于图像目标检测领域。该方法包括利用超过第一预设数量的无标注图像数据自监督训练目标检测模型，得到自监督目标检测模型；利用不超过第二预设数量的目标检测标注数据训练自监督目标检测模型，得到自训练目标检测模型；将无标注图像数据输入到自训练目标检测模型中，得到对应的伪标注数据；利用伪标注数据有监督地训练自训练目标检测模型，得到最终目标检测模型。本申请在通过结合自监督与自训练实现大规模高质量目标检测领域的数据扩增，从而提升目标检测模型的效果。"	"sentence2": "本公开提供了一种目标检测模型的训练方法和目标检测方法，以及对应的装置、电子设备、计算机可读存储介质及计算机程序产品，涉及计算机视觉和深度学习等人工智能技术领域。该方法包括：获取从目标检测场景采集到的包含目标检测对象的无标注数据集；利用无标注数据集对自监督算法进行训练，得到第一预训练模型；利用与目标检测对象对应的目标检测算法，在公开样本集上对继承了第一预训练模型的网络骨干参数的第二预训练模型进行训练；响应于经训练的第二预训练模型在无标注数据上对目标检测对象的检测能力满足预设要求，输出为目标检测模型。应用该方法得到的目标检测模型训练提升了对目标检测场景的目标检测对象的检测效果"	"label": "1"}
{"sentence1": "本公开提供了一种目标检测模型的训练方法和目标检测方法，以及对应的装置、电子设备、计算机可读存储介质及计算机程序产品，涉及计算机视觉和深度学习等人工智能技术领域。该方法包括：获取从目标检测场景采集到的包含目标检测对象的无标注数据集；利用无标注数据集对自监督算法进行训练，得到第一预训练模型；利用与目标检测对象对应的目标检测算法，在公开样本集上对继承了第一预训练模型的网络骨干参数的第二预训练模型进行训练；响应于经训练的第二预训练模型在无标注数据上对目标检测对象的检测能力满足预设要求，输出为目标检测模型。应用该方法得到的目标检测模型训练提升了对目标检测场景的目标检测对象的检测效果。"	"sentence2": "本申请实施例提供了一种目标检测模型的训练方法、目标检测方法、装置和介质，其中的训练方法具体包括：利用特征提取单元，对图像样本进行特征提取；利用特征融合单元，对图像特征进行融合处理；分别对融合图像特征进行第一随机掩码处理和第二随机掩码处理，以得到第一掩码融合图像特征和第二掩码融合图像特征；利用第一检测单元，对第一掩码融合图像特征进行目标检测，得到第一检测结果，利用第二检测单元，对第二掩码融合图像特征进行目标检测，得到第二检测结果；根据第一检测结果和第二检测结果之间的匹配信息，确定损失信息，并根据损失信息，对目标检测模型的参数进行更新。本申请实施例可以使目标检测模型在环境发生变化的情况下更加鲁棒。"	"label": "1"}
{"sentence1": "本发明申请属于计算机技术领域，具体涉及一种小目标检测方法、小目标检测系统。其中的小目标检测方法包括：使用注意力机制调整相邻两层特征图中上层特征图的融合比例，得到融合特征图；基于所述融合特征图进行小目标检测，得到小目标检测结果。本申请的检测方法通过在特征融合的过程中使用注意力调整上层特征图的融合比例，筛选出适合小目标所在位置的语义特征，大幅提升了小目标检测的精度。"	"sentence2": "本发明公开了一种基于注意力机制的上下文特征融合筛选的小目标检测方法，该方法包括四个步骤：（1）将基于弱监督学习的图像分割标注与目标检测标注匹配，然后构造适用于基于注意力机制的上下文特征融合和筛选的小目标检测数据集；（2）构建基于语义分割和目标检测的多任务深度网络及其交互共享结构；（3）通过语义可视化分析优化小目标检测网络上下文特征融合和筛选能力；（4）训练基于注意力机制的上下文特征融合和筛选的神经网络模型进行小目标检测。本发明对图像中的小目标检测具有较好准确度，优于其它小目标检测方法。"	"label": "1"}
{"sentence1": "本申请公开了一种日志数据收集方法及日志数据收集系统，属于日志数据处理领域。方法包括：日志数据收集方法应用于日志数据收集系统，日志数据收集系统包括用户终端、服务器、以及日志分析平台，日志数据收集方法包括：用户终端在指定数据库中存储日志数据；当触发日志数据上传条件时，用户终端将制定数据库中的日志数据上报至服务器；服务器接收用户终端上报的日志数据，存储并整合日志数据；当日志分析平台接收到日志查询请求时，日志分析平台向服务器发送日志数据获取请求，服务器根据日志数据获取请求，将目标日志数据发送至日志分析平台；日志分析平台显示目标日志数据。采用本申请，解决了因为日至频繁上传导致用户终端耗电量较大的问题"	"sentence2": "一种日志数据收集方法、日志数据收集装置、存储介质以及日志数据收集系统。该日志数据收集方法，包括：获取在应用容器环境下至少一个容器产生的日志数据；将日志数据传输至日志缓存单元中进行缓存；通过日志采集单元采集日志缓存单元中缓存的日志数据，并将日志数据传输至日志存储单元上进行存储。该日志数据收集方法可以解决在应用容器环境下产生的日志数据保存不全的问题。"	"label": "1"}
{"sentence1": "本发明公开了日志数据处理方法、装置、计算机程序产品及存储介质，该方法包括：获取至少一个输入路径的日志数据，其中，所述日志数据包括监控数据以及业务数据；采用数据预处理组件对各个输入路径的所述日志数据进行预处理，以将各个路径的所述日志数据转化成具有预设数据格式的目标日志数据，所述数据预处理组件由用户根据需求手动配置；基于数据压缩组件对所述目标日志数据进行压缩，并将压缩后的所述目标日志数据发送至对应的服务器，通过上述方案解决了日志数据处理过程繁琐的问题，提高日志数据处理效率。"	"sentence2": "本申请公开了一种日志数据存储系统、方法、设备及介质，涉及工业互联网领域，日志数据存储系统包括：时间索引确定模块，用于基于预设时间命令从预设时间索引表和/或预设时间索引备份表中确定出对应的目标时间索引；与所述时间索引确定模块连接的日志数据存储模块，用于将待存储日志数据的日志头和日志内容存储至与所述目标时间索引对应的预设日志数据区；与所述日志数据存储模块连接的日志信息存储模块，用于存储所述待存储日志数据的预设信息字段，并利用所述预设信息字段确定所述待存储日志数据在所述预设日志数据区的存储位置。通过上述日志数据存储系统，实现了合理存储日志数据的目的，进而可以提高后续查询效率。"	"label": "1"}
{"sentence1": "本发明提供了漏洞检测方法、漏洞检测装置及服务器。该方法包括：获取样本数据，将多个样本数据分别输入至目标程序中运行，以确定至少一条运行路径；对各个样本数据进行编译处理，并基于编译结果构建新的样本数据集合；将样本数据集合中的各个新的样本数据分别输入至目标程序中运行，以确定新的运行路径；基于新的运行路径对目标程序进行检测，以确定目标程序中存在的漏洞。基于已有的样本数据，编译出更多的样本数据，大大减少了根据编码规则生成样本数据的次数，减少了漏洞检测时由于生成样本数据所耗费的时间和资源，同时提高了确定运行路径的效率，进而提高了漏洞检测时的检测效率。"	"sentence2": "本发明公开了一种WEB漏洞检测方法、装置及系统，至少能够解决现有技术中的WEB漏洞检测方式无法更加灵活而全面地检测漏洞的技术问题。该WEB漏洞检测方法包括：获取并展示与待检测网站相关的发布信息，其中，发布信息中包括与待检测网站相关的待检测地址；获取针对待检测网站提交的漏洞描述信息，漏洞描述信息是漏洞检测终端针对待检测网站检测出的漏洞的描述信息；根据漏洞描述信息对漏洞进行确认；将已确认漏洞的漏洞描述信息发送至与待检测网站相对应的漏洞接收服务器。"	"label": "1"}
{"sentence1": "本发明涉及智能合约安全领域，公开了一种基于自监督学习的智能合约漏洞检测方法，目的在于从字节码层面获取有效的智能合约漏洞相关结构化表征，通过自监督学习方法学习与漏洞相关的关键特征，提高智能合约漏洞检测的鲁棒性。所述方法包括：收集智能合约字节码；构建智能合约操作码程序依赖图；提取漏洞相关程序依赖图切片，构建自监督学习数据集和漏洞检测模型训练数据集；使用自监督学习数据集训练自监督学习模型，提取程序依赖图切片特征；使用漏洞检测模型数据集训练智能合约漏洞检测模型；使用训练好的自监督学习模型提取待测智能合约漏洞相关特征，输入到训练好的智能合约漏洞检测模型中进行漏洞检测。"	"sentence2": "本发明涉及智能合约安全领域，公开了一种基于人工智能的智能合约漏洞检测方法，目的在于降低智能合约漏洞检测的误报率，所述方法包括：获取无标签智能合约数据集；根据智能合约漏洞类型，获取有标签智能合约数据集；将智能合约数据集中的智能合约字节码转化为操作码序列，将操作码序列作为训练样本，包括无标签样本和有标签样本；智能合约漏洞检测模型包括预训练模型和漏洞分类模型；利用无标签训练样本对预训练模型进行训练利用有标签训练样本对智能合约漏洞检测模型进行训练，得到训练好的智能合约漏洞检测模型；将待检测智能合约转化为操作码序列，并将其输入训练好的智能合约漏洞检测模型中，得到智能合约对应的漏洞检测结果。"	"label": "1"}
{"sentence1": "本发明公开了一种WEB漏洞检测方法、装置及系统，至少能够解决现有技术中的WEB漏洞检测方式无法更加灵活而全面地检测漏洞的技术问题。该WEB漏洞检测方法包括：获取并展示与待检测网站相关的发布信息，其中，发布信息中包括与待检测网站相关的待检测地址；获取针对待检测网站提交的漏洞描述信息，漏洞描述信息是漏洞检测终端针对待检测网站检测出的漏洞的描述信息；根据漏洞描述信息对漏洞进行确认；将已确认漏洞的漏洞描述信息发送至与待检测网站相对应的漏洞接收服务器。"	"sentence2": "本申请涉及一种Web漏洞扫描方法、装置、系统、电子装置和存储介质，其中，该Web漏洞扫描方法包括：获取第一Web请求数据；依次对每个该第一Web请求数据进行清洗以去除所有该第一Web请求数据中的重复数据，并得到清洗后的第二Web请求数据；依次对该第二Web请求数据进行漏洞扫描，进而获取Web漏洞扫描结果。通过本申请，解决了Web漏洞扫描的效率低的问题，实现了高效、灵活的WEB漏洞扫描。"	"label": "1"}
{"sentence1": "本发明涉及互联网信息完全技术领域，具体涉及一种web漏洞扫描方法，其解决了现有的web漏洞扫描方法存在的扫描接口不全，效率低下的问题包括以下步骤：获取漏洞扫描任务，漏洞扫描任务包含待扫描网站所包含的目标接口信息；确定每个目标接口信息对应的目标网页；对每个目标网页进行web漏洞扫描。本发明通过采用非主动爬虫即采用捕获用户的扫描请求并发送到后端进行安全检测。能够根据用户的请求使用代理进行接口的配置对网站进行全面的安全检测，不会出现接口遗漏的情况，使漏洞检测更加的严谨可靠。"	"sentence2": "本申请公开了一种WEB漏洞检测方法及相关组件，包括：获取与用户的测试需求对应的目标测试脚本；其中，所述目标测试脚本为预先创建对目标应用服务器进行自动化测试的脚本；运行所述目标测试脚本；将所述目标测试脚本在运行过程中生成的请求流量输入至漏洞扫描工具，以使所述漏洞扫描工具基于所述请求流量检测所述目标应用服务器是否存在WEB漏洞。可见，本申请能够解决现有漏洞扫描工具爬虫针对前后端分离的WEB应用框架支持不足的问题，且操作简单无需增加额外复杂配置，从而增强爬虫能力以提高WEB漏洞检出效率。"	"label": "1"}
{"sentence1": "本发明公开一种基于图片数据扩充的识别器处理方法，属于机器学习领域，包括如下步骤：数据集准备：将已有的多种类型的图片数据制成数据集，并贴上标签；数据扩充：先将图片与标签组成的数据集输入网络，生成网络完成数据的扩充，将扩充后的数据集与原始数据一起送入，训练识别器的权重参数；反馈：根据识别器对原始数据的测试结果，反馈到数据扩充模块，动态调整数据扩充模块的权重参数；以一批数据全部训练完为一个周期，如此反复循环扩充，反馈步骤，直至达到预设的训练周期数。本发明利用数据扩充的方法，先对有限数量的样本扩充，再用原始数据与扩充后的数据一起训练识别器的权重参数；该方法提高了识别器在样本个数较少场景下的识别准确率。"	"sentence2": "本发明公开了一种基于生成对抗网络的矿物图像数据扩充方法及装置，本发明方便部署、易于操作，具体而言，本发明的图像在原有图像的基础上生成，能模拟一些矿物可能存在的共生情况，再进一步使用CGAN网络，较比采用裁剪、翻转、旋转等手段存在的“不会改变原始数据分布，而且对图像的清晰度也有一定影响，对样本分布不平衡的数据集不能起到平衡作用”的特性，显然本发明采用的手段不受规则限制，在一定程度上可以改变原始数据的分布，同时不影响图像的清晰度，而且对一些样本数较少的数据可以起到扩充作用，使整体数据分布达到平衡。基于本发明获得的矿物图像，可以弥补一些矿物图像数据过少，导致网络模型难以训练问题。"	"label": "1"}
{"sentence1": "本申请公开了一种物体缺陷检测模型的训练方法、物体缺陷检测方法及装置，该物体缺陷检测模型的训练方法包括：获取物体的待训练图像，并通过物体缺陷检测模型的特征提取子网络对待训练图像进行特征提取，得到待训练图像的特征图；通过物体缺陷检测模型的分类子网络对待训练图像的特征图进行分类，得到图像的分类结果和分类损失值；通过物体缺陷检测模型的缺陷检测子网络对有缺陷待训练图像进行缺陷检测，得到有缺陷图像的缺陷检测结果和缺陷检测损失值；根据分类损失值和缺陷检测损失值，利用梯度下降算法对物体缺陷检测模型的参数进行优化，得到训练后的物体缺陷检测模型。本申请的训练方法缩短了模型训练的整体耗时，并且提升了模型的检测精度。"	"sentence2": "本申请公开了一种缺陷检测网络的训练方法、缺陷检测方法及相关设备，该方法包括：获取训练样本图像与缺陷样本图像，训练样本图像为不包含缺陷的图像，缺陷样本图像为在训练样本图像中加入缺陷生成的图像；将缺陷样本图像输入缺陷检测网络，得到重建样本图像，重建样本图像为不包含缺陷的图像；采用缺陷检测网络对重建样本图像与缺陷样本图像进行处理，得到样本缺陷检测图像，样本缺陷检测图像由对缺陷样本图像中的缺陷进行预测得到；基于样本缺陷检测图像、重建样本图像以及训练样本图像，对缺陷检测网络进行训练，得到训练后的缺陷检测网络。通过上述方式，本申请能够实现无监督学习，提升缺陷检测的准确率。"	"label": "1"}
{"sentence1": "本发明公开了一种表面缺陷检测模型训练方法、表面缺陷检测方法及系统，其中表面缺陷检测模型训练方法包括：获取产品的正常图片和与产品无关的外部图片；将所述正常图片和所述外部图片输入到基于深度神经网络的表面缺陷检测模型中，对基于深度神经网络的表面缺陷检测模型进行训练，得到表面缺陷检测模型。本发明无需采集带有缺陷的产品图片，仅需采集产品的正常图片和与产品无关的外部图片就能训练得到表面缺陷检测模型，解决了现有技术中带有缺陷的产品图片采集困难、集采成本高以及缺陷与否阈值难以确定等问题，模型的可靠性较高，适于大范围推广应用。"	"sentence2": "本申请公开了一种缺陷检测网络的训练方法、缺陷检测方法及相关设备，该方法包括：获取训练样本图像与缺陷样本图像，训练样本图像为不包含缺陷的图像，缺陷样本图像为在训练样本图像中加入缺陷生成的图像；将缺陷样本图像输入缺陷检测网络，得到重建样本图像，重建样本图像为不包含缺陷的图像；采用缺陷检测网络对重建样本图像与缺陷样本图像进行处理，得到样本缺陷检测图像，样本缺陷检测图像由对缺陷样本图像中的缺陷进行预测得到；基于样本缺陷检测图像、重建样本图像以及训练样本图像，对缺陷检测网络进行训练，得到训练后的缺陷检测网络。通过上述方式，本申请能够实现无监督学习，提升缺陷检测的准确率。"	"label": "1"}
{"sentence1": "本申请提供了一种基于影像进行火灾检测的方法，可应用于公共安全领域或人工智能领域，包括：采集目标区域的实时影像；根据目标区域的实时影像，基于火灾检测模型，确定目标区域的火灾检测结果；当火灾检测结果表征目标区域发生火灾，根据目标区域的实时影像，基于火灾分级模型，确定目标区域的火灾分级结果。该方法通过构建火灾检测模型，快速地检测出场景内可能发生的火灾，并通过构建火灾分级模型，确定火灾的分级结果，从而提升火灾检测的准确度。"	"sentence2": "本发明提供一种基于视频图像处理的火灾检测方法及其火灾检测装置，火灾检测装置包括火灾视频采集模块、火灾检测模块、火灾分析模块、火灾判断模块以及火灾报警模块。火灾检测方法通过更新背景、构建火焰颜色特征信息和提取火焰特征等方式进行火灾预警。更新背景模型能够在一定程度上过滤掉光照、“鬼影”等情况的影响，并且通过构建火焰颜色特征信息获取“可疑火焰区域”，最后根据设定的特征匹配规则再次进行确认并进行火灾预警。本发明专利综合了火焰的纹理和空域等特征信息，并提出了使用对提取到的四个火焰特征进行线性融合的方法对火焰进行再次鉴别，在保证正确检测率的基础上，降低了虚假报警率。"	"label": "1"}
{"sentence1": "本实用新型涉及一种火灾检测系统，包括火灾检测装置以及与所述火灾检测装置无线通信连接的监控终端，所述监控终端连接监控显示屏，所述火灾检测装置安装在无人飞行器上，所述火灾检测装置包括视频采集器以及传感器阵列以及为所述视频采集器与传感器阵列提供工作用电的供电模块，所述视频采集器通过视频编码器连接所述控制器，所述传感器阵列通过AD转换器连接所述控制器，所述控制器连接无线收发器，所述无线收发器连接收发天线，所述传感器阵列安装在所述视频采集器的表面安装孔中。本实用新型由无人飞行器携带视频采集器以及传感器阵列进行相应的区域的火灾预警检测，并将检测的数据传送到监控终端，在监控显示屏上进行显示。"	"sentence2": "本发明涉及NB‑IoT、无人机和物联网技术领域，具体提供了一种基于NB‑IoT和无人机的森林火灾检测系统及方法。与现有技术相比，本发明由NB‑IoT基站、火灾检测终端、无人机以及云中心组成，NB‑IoT基站用于接收数据储存到本地，以及发出火灾告警、数据的暂存、数据的上报、数据的展示和异常分析；火灾检测终端用于设定不同的上报频率，选择不同时间，定时唤醒内部的NB‑IoT通信模块和定位模块，上报给NB‑IoT基站；无人机用于对未上报数据的火灾检测终端进行有针对性的设备异常巡检或新设备投放；所述云中心用于收集来自林区基站的数据，为林区管理人员提供火灾告警、地图展示、状态监控、基站的运行管理、数据分析以及数据洞察。利用NB‑IoT与无人机和云中心结合，对森林防火及预测有良好的推广价值。"	"label": "1"}
{"sentence1": "本发明公开了一种基于颜色边缘深度感知的火灾检测方法及系统，包括：获取待识别图像，并将所述待识别图像输入至火灾检测模型，以使所述火灾检测模型对所述待识别图像进行特征提取，获得所述待识别图像的第一颜色特征图和第一边缘特征图，并对所述第一颜色特征图和所述第一边缘特征图合并后的第一特征图进行隐式特征提取，继而根据隐式特征提取结果，输出火灾检测结果。本发明所公开的火灾检测模型为一种二阶段特征提取架构，包括显式特征提取阶段与隐式特征提取阶段，实现对图像颜色、边缘、空间细节和深度的特征提取。同时，通过对火灾检测模型内部架构的优化，进一步简化模型，降低模型的计算量，提升模型的处理速度与准确率。"	"sentence2": "本发明提出一种森林火灾检测装置和方法，包括图像采集模块，用于采集原始图像后发送给火灾检测模块进行处理；火灾检测模块，用于将原始图像从RGB颜色空间转换为HSV颜色空间后得到HSV图像，再对HSV图像进行区域特征聚类算法和样本熵值算法，计算得到图像中是否存在真实火灾；火灾报警模块，用于检测到图像中存在真实火灾时，进行报警。本发明利用采集的图像即可检测是否存在火灾，相比现有的集中于视频序列差异进行分析的森林火灾检测方法，本发明使用的算法处理的数据量较小，不需要多帧复杂视频比较，降低了数据传输和运算量，提高了识别的效率和准确性，更适宜进行野外大尺度环境检测和远距离高速图像数据传输。"	"label": "1"}
{"sentence1": "本发明涉及一种基于深度学习的眼底图像病灶分割方法，属于医学影像领域。该方法包括：S1：使用眼底图像作为原始数据集，并采用SMOTE增强原始数据集，分为训练集和验证集；S2：采用U‑Net网络结构作为框架，编码器由Swin‑Transformer构成，解码器部分由DUpsampling模块构成；S3：使用残差网络结构改进编码器部分；S4：训练改进后的U‑Net网络，使用log‑cosh dice loss损失函数来计算病症分割的损失值；S5：根据优化后的U‑Net网络模型，输入测试眼底图像数据，输出病征分割图像。本发明能提高眼底图像细节特征捕捉能力，图像分割的效率和准确性。"	"sentence2": "本公开提供一种眼底出血病灶提取方法及装置，包括通过类别识别模型，对目标眼部图像中的眼底出血病灶进行类型识别，得到类型识别结果；在类型识别结果为眼底出血病灶属于第一类别的情况下，通过预训练的眼底出血病灶检测模型，对目标眼部图像进行检测，得到眼底出血病灶区域的第一初始图像；通过预训练的病灶分割模型，对第一初始图像进行分割，得到眼底出血病灶的第一图像；基于预设的图像处理算法，对目标眼部图像进行眼底出血病灶区域的提取，得到眼底出血病灶的第二图像；对第一初始图像、第一图像和所述第二图像进行取交集处理，得到目标眼部图像对应的眼底出血病灶分割结果。提升了眼底出血病灶分割结果的准确性。"	"label": "1"}
{"sentence1": "本发明涉及人工智能技术领域，公开了基于眼底OCT影像的病灶提取方法、装置、设备及存储介质，用于对眼底OCT影像的病灶区域进行分割处理，避免了病灶区域凹槽填补不全和假阳性的问题。本发明方法包括：获取原始眼底光学相干断层扫描技术OCT影像；对原始眼底OCT影像进行分割预处理，得到预处理的眼底OCT图像；在预处理的眼底OCT图像中生成一个初始闭合曲线，初始闭合曲线的内部包括目标眼底病灶；通过预置的形态学蛇形曲线演化算法确定初始闭合曲线的初始曲线函数；根据初始曲线函数对初始闭合曲线进行演化，得到目标闭合曲线，目标闭合曲线的目标曲线函数表示目标眼底病灶的轮廓；对目标闭合曲线的内部进行凹槽填充，得到目标眼底病灶的病灶图像。"	"sentence2": "一种基于眼底OCT影像的病灶提取方法、装置、设备及存储介质，用于对眼底OCT影像的病灶区域进行分割处理，避免了病灶区域凹槽填补不全和假阳性问题。该病灶提取方法包括：获取原始眼底光学相干断层扫描技术OCT影像（101）；对原始眼底OCT影像进行分割预处理，得到预处理的眼底OCT图像（102）；在预处理的眼底OCT图像中生成一个初始闭合曲线，初始闭合曲线的内部包括目标眼底病灶（103）；通过预置的形态学蛇形曲线演化算法确定初始闭合曲线的初始曲线函数（104）；根据初始曲线函数对初始闭合曲线进行演化，得到目标闭合曲线，目标闭合曲线的目标曲线函数表示目标眼底病灶的轮廓（105）；对目标闭合曲线的内部进行凹槽填充，得到目标眼底病灶的病灶图像（106）。"	"label": "1"}
{"sentence1": "本发明公开了一种智能电网大数据可视化分析的系统，其中，所述系统包括：显示模块、监测模块、可视化分析模块；所述显示模块：用于根据用户的业务决策需求、应用情景和大屏情况灵活定制可视化决策主题，提供顶级大屏显示；所述监测模块：用于基于显示模块的显示内容，对生产运行态势监测、用电态势监测、电网安全态势监测、应急指挥来进行监测；所述可视化分析模块：用于透过监测模块监测的内容收集数据，对电网运维可视化分析、和电网数据进行可视化分析。本发明实施中，为电力行业管理决策者提供及时、准确的多维数据分析结果信息，直观展现数据变化趋势，更好地支持电网安全、可靠、经济、高效运行提供辅助决策。"	"sentence2": "本发明公开了一种电力大数据可视化分析系统，用于解决如何对电力大数据进行分批处理并结合可析值合理选取对应的数据处理终端处理，提高电力大数据可视化处理的效率的问题；包括数据采集模块、服务器和可视化分析模块；数据采集模块用于采集用电用户的电力大数据并将电力大数据发送至服务器内存储，可视化分析模块用于获取服务器内存储的电力大数据并进行可视化分析；通过将电力大数据进行分类以及分批处理并结合初选终端的传输间距、预设型号值、购买时长、处理总次数和分效值得到初选终端的可析值，通过可析值选取对应的数据处理终端对分批数据进行可视化分析处理，方便对电力大数据进行处理，提高电力大数据可视化处理的效率。"	"label": "1"}
{"sentence1": "本公开提供一种基于共享密钥进行数据通信的方法、装置、设备和介质，其中，方法包括：获取远端终端设备的标识信息；根据远端终端设备的标识信息生成终端应用标识；根据终端应用标识和应用平台密钥生成相应的应用密钥；将终端应用标识、应用密钥和应用密钥标识反馈至远端终端设备，远端终端设备被配置为通过应用会话请求向中继应用管理平台发送应用密钥标识和终端应用标识，以供中继应用管理平台被配置为能够根据终端应用标识和应用平台密钥生成相应的应用密钥，终端与中继应用管理平台基于应用密钥进行数据通信。通过本公开实施例，在不需要对核心网做升级改造的前提下，满足了远端UE与应用管理平台的安全通信需求，扩展了在近域通信的应用场景。"	"sentence2": "本申请提供了一种密钥验证方法、装置、电子设备及存储介质，该方法包括：接收目标终端发送的第一密钥；对第一密钥进行分割，得到多个字符；对于多个字符中的任一字符，将字符按照第一字符转换方式进行转换，得到转换后的第一字符，并从第一字符中确定第二字符；将所确定的多个第二字符分别按照第二字符转换方式进行字符转换，得到多个转换后的第三字符；基于多个转换后的第三字符，确定第一密钥对应的第二密钥；将第二密钥与预先存储的目标终端的目标密钥进行匹配，并在第二密钥与目标密钥相匹配时，确定密钥验证成功。通过本申请实施例提供的技术方案，可以提高用户账号的安全度，并可以降低用户密钥被暴力破解的可能性。"	"label": "0"}
{"sentence1": "本公开实施例提供了一种传感器标定方法、系统、装置、电子设备及介质，涉及标定技术领域，本公开实施例的技术方案包括：获取目标点云和目标图像，然后将目标点云和目标图像输入标定模型，得到粗标定变换矩阵。再确定粗标定变换矩阵对应的匹配度，其中匹配度为使用粗标定变换矩阵将目标点云投影到目标图像的坐标系，投影后的目标点云与目标图像之间的匹配度。之后对粗标定变换矩阵进行第一指定变换，得到第一变换矩阵，若第一变换矩阵对应的匹配度大于粗标定变换矩阵对应的匹配度，则将第一变换矩阵作为标定结果；否则，将粗标定变换矩阵作为所述标定结果。从而简化激光雷达与相机的标定过程，以适应自动驾驶领域中对传感器的标定。"	"sentence2": "本公开提供了一种端口映射方法、装置、电子设备及存储介质，涉及网络技术领域技术领域。该方法包括，获取容器管理平台推送的一个或多个应用程序所携带的网络地址；将每个应用程序所携带的目的IP地址和目的端口信息与各个容器的容器IP地址和容器端口信息进行匹配；根据每个应用程序所携带的源IP地址、源端口信息、访问应用程序的终端IP地址以及各自匹配成功的容器IP地址和容器端口信息，将每个应用程序推送到匹配成功的容器上。本公开能够克服手动配置工业网关端口的映射规造成业务中断的问题，保障业务运行的连续性、可靠性。"	"label": "0"}
{"sentence1": "本发明创造提供一种安防监控卫士系统，包括监控服务器、摄像头、图像分析模块、报警主机、视频监控主机和控制室电脑，所述监控服务器上连接有摄像头、报警主机、视频监控主机；所述控制室电脑与图像分析模块、监控服务器相连接；所述报警主机上连接有烟雾传感器和红外传感器，所述传感器根据需要设置在需要予以报警提醒的各监控点。该发明系统能够针对各种场合环境进行监控，并且能够提供一些强有力的监控数据，一旦出现异常情况则可以报警提醒，共同维护工厂或者家庭环境的安全性，本安防系统既可以用以监控人员，并且可以监控电力、气体等环境，共同维护安全可靠的环境。"	"sentence2": "本发明公开了一种公路监控系统的远端监控装置及信息发布方法及监控方法，属于公路监控技术领域，本发明要解决的技术问题为：监控数据的无线传输、系统中所有设备的统一监控、设备状态的实时监控和故障诊断及报警。公路监控系统的远端监控装置，包括：用于与公路监控系统的监控中心实现人机交互的人机界面单元、用于处理信号及发布信息的信号处理及信息发布单元、用于连接公路监控系统的可变情报板并发布信息的信息发布接口、用于连接公路监控系统的信息采集设备并输入信息的信息输入接口、用于缓存数据的本地数据缓存单元；人机界面单元通过冗余配置的总线与信号处理及信息发布单元相联；信息发布接口、信息输入接口均采用冗余配置。"	"label": "1"}
{"sentence1": "本公开提供了一种活体检测模型训练方法、活体检测方法、装置和电子设备，涉及人工智能技术领域，具体为深度学习、图像处理、计算机视觉技术领域。该方法包括：通过活体检测模型中的特征提取网络对样本图像中的样本人脸区域进行特征提取得到样本人脸特征；通过动态路由网络根据样本人脸特征从至少两个候选活体检测网络中选择目标活体检测网络；通过目标活体检测网络根据样本人脸特征确定样本图像的预测活体信息；根据目标活体检测网络、预测活体信息、样本图像的标注攻击类型和样本图像的标注活体信息，对特征提取网络、动态路由网络和目标活体检测网络进行训练。通过上述技术方案能够提高活体检测的准确性。"	"sentence2": "一种活体检测方法和活体检测装置，该方法包括：获取针对待测对象拍摄的图像，对图像进行人脸检测，得到人脸图像；对人脸图像进行预处理，得到待测人脸图像；利用训练好的活体检测模型对待测人脸图像进行活体检测并输出活体检测结果；其中，活体检测模型基于可扩展高效目标检测网络对待测人脸图像进行特征提取得到多尺度特征，并基于多尺度特征得到待测对象的活体检测结果，可扩展高效目标检测网络包括主干网络、特征网络和预测网络，主干网络、特征网络和预测网络能够统一缩放。该方法和装置基于活体检测模型对待测人脸图像提取多尺度特征来表征真人或者假体信息，使得该活体检测模型能够分析人脸区域的细致纹理信息，从而提高活体检测能力。"	"label": "1"}
{"sentence1": "本发明公开了一种活体检测方法、装置及活体检测终端，一种活体检测方法包括：接收待处理图像，进行人脸检测；发送交互指示，所述交互指示至少用于指示待检测用户与所述活体检测终端进行可见光交互；接收交互反馈；确定所述交互反馈与所述交互指示是否匹配，如果匹配，则确定活体检测通过，否则确定活体检测未通过。可见，本发明实施例中，除了基于从摄像头获取的视频图像进行活体检测之外，还增加了对待检测用户与活体检测终端之间交互的监测，该交互至少包括可见光交互，来判断用于活体检测的视频图像是否为摄像头实际采集到的图像，提高了活体检测的准确性和安全性。"	"sentence2": "本申请公开了一种活体检测方法、活体检测装置、电子设备以及计算机存储介质，该活体检测方法包括：获取每个光谱通道对应的裁剪图像，裁剪图像基于待检测对象的多光谱图像获得；将裁剪图像输入训练完成的主干神经网络进行活体检测，得到第一概率值；若第一概率值不大于第一概率阈值，则获取每个光谱通道的权重值；将目标光谱通道所对应的裁剪图像输入目标单通道神经网络进行活体检测，以得到待检测对象的活体检测结果，目标光谱通道为权重值最高的光谱通道，目标单通道神经网络为训练完成的单通道神经网络中与目标光谱通道对应的单通道神经网络。该方法能够提高活体检测方法的鲁棒性，得到准确度较高的活体检测结果。"	"label": "0"}
{"sentence1": "本申请涉及一种图像实例分割模型训练方法、装置、计算机设备和存储介质。所述方法包括：获取训练样本，将训练样本输入到初始图像实例分割模型中，得到各个候选特征点对应的候选实例分割掩膜和候选实例类别置信度；计算候选实例分割掩膜和实例分割掩膜标签的相似距离，并基于相似距离和候选实例类别置信度进行计算，得到各个候选特征点对应的图像实例分割准确性，并从各个候选特征点中确定目标特征点；基于目标特征点对应的候选实例分割掩膜和候选实例类别置信度进行分割损失计算，得到初始图像实例分割损失信息；基于初始图像实例分割损失信息进行更新并循环迭代，得到目标图像实例分割模型。采用本方法能够提高图像实例分割的准确性。"	"sentence2": "本申请实施例提供一种训练实例分割模型的方法以及实例分割方法，所述训练实例分割模型的方法包括：将初始编码和所述训练图像的特征图输入被训练的网络模型，得到一维预测编码；获取一维真值编码；根据所述一维预测编码和所述一维真值编码得到本次预测结果的损失值，并至少通过确认所述损失值满足设定要求时终止对所述网络模型的训练过程，得到目标实例分割模型。通过本申请的一些实施例在图像的实例分割时能够实现框和掩码的并行预测，且尽可能用小的计算代价来表征更高分辨率的掩码。"	"label": "1"}
{"sentence1": "本申请实施例提供一种训练实例分割模型的方法以及实例分割方法，所述训练实例分割模型的方法包括：将初始编码和所述训练图像的特征图输入被训练的网络模型，得到一维预测编码；获取一维真值编码；根据所述一维预测编码和所述一维真值编码得到本次预测结果的损失值，并至少通过确认所述损失值满足设定要求时终止对所述网络模型的训练过程，得到目标实例分割模型。通过本申请的一些实施例在图像的实例分割时能够实现框和掩码的并行预测，且尽可能用小的计算代价来表征更高分辨率的掩码。"	"sentence2": "本发明公开了一种基于神经网络的实例分割方法和装置以及存储介质。其中，该方法包括：通过获取视频流中的目标图片；将目标图片输入至目标实例分割神经网络中，输出第一实例集合，其中，实例分割神经网络包括：检测网络、特征图处理层以及掩码处理层，检测网络用于获取实例边界框的参数，特征图处理层将边界框的参数进行处理，得到目标参数，掩码处理层根据目标参数对目标图片进行实例分割；根据第一实例集合中的目标实例之间的重叠度确定第一实例集合中目标实例的相似实例；确定相似实例中大于第一预定阈值的实例，得到目标图片中目标实例的至少一个实例图片，进而解决了现有技术中，实例分割计算速度较低的技术问题。"	"label": "1"}
{"sentence1": "本公开实施例提供了干扰信号检测方法、装置、电子设备及存储介质，基于ATG上行资源的分配规则，确定待监测的子载波的频段，得到待监测频段，得到待监测频段之后，该待监测频段仅用于对ATG终端的上行信号中的待监测频段进行检测，IMT基站并不会将待监测频段分配给IMT终端进行通信，以此可以得到IMT基站是否受到ATG终端的上行干扰的检测结果。"	"sentence2": "本公开提供了一种网卡切换方法、装置、电子设备及可读存储介质，属于通信技术领域。该方法应用于虚拟网卡和两个以上物理网卡的电子设备，且该物理网卡通过虚拟网卡从接入网络连接网元，在电子设备切换连接网元的物理网卡时，获取虚拟网卡的原始网卡配置以及已协商IPsec隧道的状态参数，并通过该虚拟网卡在接入网络中请求目标网卡配置。原始网卡配置为切换该物理网卡前虚拟网卡的网卡配置，IPsec隧道用于虚拟网卡与网元间的数据传输。该方法向网元屏蔽了物理网卡切换导致的网络变化，使得其不影响虚拟网卡与网元的交互，在切换物理网卡后可以恢复已协商的IPsec隧道，无需重新协商，降低切换物理网卡的时延，并减少网元负载。"	"label": "0"}
{"sentence1": "本发明实施例提供了一种光模块性能的预测方法、装置、电子设备和存储介质，该方法包括：获取待预测性能的目标光模块的历史特征集合；历史特征集合包括在预设的历史时间段内，针对目标光模块记录的至少一个第一历史特征数据；将历史特征集合输入预设预测模型，得到目标预测特征集合；预设预测模型中的目标定阶参数是采用粒子群优化算法PSO迭代计算至预设迭代次数时确定的；根据目标预测特征集合，生成针对目标光模块的性能预测结果。通过本发明实施例，实现了通过设定迭代次数来建立针对光模块性能的预测模型，既适用于自动化的场景，又减少了确定预测模型中的定阶参数所需要消耗的时间和资源，从而提高了对光模块性能进行预测的效率。"	"sentence2": "本发明实施例提供了一种卫星终端的位置信息处理方法和卫星终端，所述卫星终端与卫星网络通信连接，所述卫星终端包括应用处理AP模块、通信处理CP模块和定位模块，包括：所述AP模块从所述定位模块获取所述卫星终端的第一位置信息，存储所述第一位置信息并向所述CP模块发起入网请求；所述AP模块在未重新获取到所述定位模块发送的位置信息的情况下，将所述第一位置信息作为定位信息发送至所述CP模块。本发明实施例通过AP模块先获取卫星终端的位置信息，再发起卫星网络的入网请求，从而对卫星终端开机时定位时机进行调整，从而避免CP模块获取定位信息的时长超过与卫星网络的信令交互时长，导致卫星网络无法获取准确有效的卫星终端定位信息的问题。"	"label": "0"}
{"sentence1": "本申请公开了一种花卉识别分类方法及装置，本申请提供的方案拍摄花卉获取图像，或者通过相册直接选择获取图像；然后进行预处理，对图像进行预处理后得到花卉对象；最后，将预处理完成的花卉图像通过花卉识别模型得到最终的分类结果，而本申请的花卉识别模型采用Transformer架构设计模型，利用其自注意力机制从图像全局提取特征，将注意力集中于花卉部分而忽略复杂的背景，从而实现准确提取花卉特征，进而实现准确分类，解决了现有的分类方法采用卷积方式提取图像局部特征，难以同时关注到局部和全局的关键特征，特征提取能力不完善，导致分类不准确的技术问题。"	"sentence2": "本公开是关于一种基于语义分割的多种花卉识别方法，其中方法包括如下步骤：采集包含多个花卉品种的图片，选择几种常见品种的花卉作为识别类型；对采集的图片进行清洗和整理；对整理后的图片按照花卉的品种进行像素级别的类别标记，针对每一张图片生成一个标签图片，构建一个像素级别的花卉标签图像数据集；使用SegNet语义分割网络作为多种花卉识别模型，用花卉标签图像数据集对所述网络进行迭代训练与模型验证，得到最终的分类模型；将一张新的含有多个花卉品种的图片作为输入，用训练好的网络模型对输入的图片进行花卉品种识别，模型输出图片中包含的多个花卉品种名称。本公开能够快速、有效地同时识别一张图片中的多个花卉品种。"	"label": "0"}
{"sentence1": "本发明实施例提供了一种资源调度方法、装置、设备以及存储介质，涉及计算机技术领域。具体实现方案为：响应于接收到待处理的目标任务，预测所述GPU集群的各个节点分别对应的指定任务的参考资源数据；其中，每一节点对应的指定任务为该节点当前正在处理的任务；针对所述各个节点中的每一节点，基于该节点对应的指定任务的参考资源数据，确定该节点在所述目标时间段所对应的可分配资源，作为该节点对应的待利用资源；基于各个节点分别对应的待利用资源，从所述各个节点中选取符合所述目标任务的资源需求的目标节点；调用所述目标节点的待利用资源处理所述目标任务。可见，通过本方案，可以提升资源池的利用率。"	"sentence2": "本公开提供了一种终端接入控制方法、装置、网络侧设备以及存储介质，其中的方法包括：获取驻留在服务小区的终端的标识信息，基于标识信息确定终端为本网终端或异网终端；根据标识信息获取与本网终端相对应的本网业务量、与异网终端相对应的异网业务量；基于本网业务量和异网业务量，控制异网终端驻留在服务小区或重选至其它小区。本公开基于本网业务量和异网业务量控制异网终端驻留在服务小区或重选至其它小区，能够在漫游场景下平衡本网终端与异网终端驻留率，可以保障本网用户的通信质量和用户体验并为异网用户提供漫游服务。"	"label": "0"}
{"sentence1": "本揭示提供了指纹识别装置、指纹识别方法以及指纹识别装置的制造方法。指纹识别装置包括指纹识别单元、控制电路单元以及连接组件。指纹识别单元包括至少一热敏导线层及用于通过至少一热敏导线层感测用户手指的指纹。控制电路单元设置在指纹识别单元的一侧以及电性连接指纹识别单元。连接组件连接指纹识别单元和控制电路单元。本揭示通过至少一热敏导线层实现指纹识别，可以直观反馈出指纹图形、指纹识别的灵敏度高及精准。"	"sentence2": "本公开提供了一种指纹识别装置、指纹识别模块及指纹识别装置的控制方法，包括一基板、一指纹识别感测元件、一第一驱动组件、以及一控制电路。指纹识别感测元件是设置于基板上，配置以接收一使用者的一手指的指纹信息。第一驱动组件是设置于基板上。控制电路配置以发送一控制信号至第一驱动组件。当手指位于指纹识别装置上时，第一驱动组件配置以根据控制信号产生形变以驱动指纹识别感测元件，以使指纹识别感测元件依序地沿着不同方向相对于基板运动。"	"label": "1"}
{"sentence1": "本发明公开了一种指纹识别方法、指纹识别电路及移动终端，其方法包括：检测操作体距离指纹感应区域的感应距离；若检测到的感应距离小于第一预设距离阈值，则唤醒指纹识别模块；在唤醒指纹识别模块后，若检测到的感应距离小于第二预设距离阈值，则控制指纹识别模块对操作体进行指纹识别；其中，第二预设距离阈值小于第一预设距离阈值。本发明在操作体距离指纹感应区域一定距离之内时唤醒指纹识别模块，使其处于待命状态，当操作体进一步进入指纹感应区域内时，直接采集操作体的指纹信息并进行识别，这样提前唤醒指纹识别模块，并在操作体进入指纹感应区域时进行指纹采集和识别，缩短了指纹识别的响应时间，实现了操作体的快速指纹识别。"	"sentence2": "本申请公开了一种指纹识别方法、指纹识别装置、智能设备及存储介质，指纹识别方法包括在检测到用户的指纹输入时，获取第一指纹信息；对第一指纹信息进行指纹识别，获得第一指纹识别率；当第一指纹识别率小于第一阈值且大于第二阈值时，发出第一提示信息，第一提示信息用于提示用户输入第二指纹信息，第二指纹信息和第一指纹信息为不同手指的指纹信息；对用户输入的第二指纹信息进行指纹识别，获得第二指纹识别率；当第二指纹识别率大于或等于第三阈值时，确认指纹识别通过，第三阈值小于第一阈值。本方法实现了通过对用户的不同手指的指纹信息设置不同的指纹识别阈值，并对用户的不同手指进行指纹识别，提高了指纹识别的识别成功率。"	"label": "1"}
{"sentence1": "本申请公开了一种模型训练方法及装置、系统。其中，该方法包括：第一服务器对利用第一预设模型获取到的目标数据进行特征提取，得到目标数据的多个特征数据，并将多个特征数据存储到目标数据库中；第一服务器接收目标终端发送的待训练模型，并根据待训练模型从目标数据库中确定与待训练模型匹配的目标特征数据，并将目标特征数据发送至第二服务器；第一服务器接收由第二服务器训练得到的目标模型，并将目标模型转发至目标终端，其中，目标模型是由第二服务器从目标数据库中提取目标特征数据，并使用目标特征数据对待训练模型训练得到的。本申请解决了由于缺乏数据保护的方法导致的训练数据的安全性低的技术问题。"	"sentence2": "本公开实施例提供了一种基站小区确定方法、装置、电子设备及存储介质。方案如下：获取基站台账数据，并获取第一时间范围内目标交通线上各地级市中用户所对应的用户信令数据；针对每一用户，根据基站台账数据，以及该用户所在每一第一地级市的用户信令数据，计算该用户在每一第一地级市所对应的移动速度；基于每一用户在各第一地级市所对应的移动速度，筛选出乘坐目标交通线上指定交通工具的多个种子用户；根据多个种子用户对应的用户信令数据，确定位于目标交通线沿线上的目标基站小区。通过本公开实施例提供的技术方案，实现了目标交通线上沿线基站小区的确定，降低了人力资源消耗，提高了确定出的基站小区的准确性。"	"label": "0"}
{"sentence1": "本公开涉及一种声纹识别模型的训练方法及装置、声纹识别方法及装置，涉及语音数据处理领域。声纹识别模型的训练方法包括：获取声纹识别数据集；根据所述声纹识别数据集中的语音数据，生成第一训练数据集和第二训练数据集，其中，所述第一训练数据集为从声纹识别数据集中随机抽取出部分语音数据，所述第二训练数据集为声纹识别数据集中的全部语音数据；利用所述第一训练数据集，通过神经网络架构搜索算法，搜索得到声纹识别模型；利用所述第二训练数据集，训练所述声纹识别模型。根据本公开，训练的声纹识别模型更精简有效，提高了声纹识别的效率和准确率。"	"sentence2": "本申请提供一种声纹识别模型训练方法、声纹识别方法及相关设备，声纹识别模型训练方法，包括：将第一声纹数据分别输入至所述教师网络和所述学生网络中，进行第N次迭代训练；所述教师网络已根据第二声纹数据训练收敛，且所述第二声纹数据的时长大于所述第一声纹数据的时长；计算所述教师网络输出的第一特征向量和所述学生网络输出的第二特征向量的第一均值向量；在所述第一均值向量对应的输出值满足第一预设条件的情况下，将进行第N次迭代训练后的待训练模型确定为声纹识别模型，所述声纹识别模型包括进行第N次迭代训练后的教师网络和学生网络。这样，提高了声纹识别模型的准确度。"	"label": "1"}
{"sentence1": "本发明涉及一种文本相似度检测方法，属于自然语言处理技术领域。本发明先用常规的Simhash算法对文本进行相似度计算；然后引入N‑Gram语言模型对文本关键词进行组合，使关键词具有上下文衔接关系，再次用Simhash算法对文本进行相似度计算；其次，又引入最长公共子串作为评判相似的标准之一，对文本进行相似度计算；最后，给予以上计算所得的相似度相应的权重，进行最终相似度的叠加计算。本发明与现有技术相比，主要解决了Simhash算法对短文本的支持性差、生成指纹过程中有效信息丢失等现象，增加文本相似度检测的准确性与可靠性。"	"sentence2": "本发明涉及一种文本相似度检测方法，属于自然语言处理技术领域。本发明先用常规的Simhash算法对文本进行相似度计算；然后引入N?Gram语言模型对文本关键词进行组合，使关键词具有上下文衔接关系，再次用Simhash算法对文本进行相似度计算；其次，又引入最长公共子串作为评判相似的标准之一，对文本进行相似度计算；最后，给予以上计算所得的相似度相应的权重，进行最终相似度的叠加计算。本发明与现有技术相比，主要解决了Simhash算法对短文本的支持性差、生成指纹过程中有效信息丢失等现象，增加文本相似度检测的准确性与可靠性。"	"label": "1"}
{"sentence1": "本发明公开了一种文本相似度检测方法，包含如下步骤：根据百度百科词条的分类标签构建类词典；输入需要对比的两篇中文文献，并分别对两篇中文文献进行预处理；将两篇所述中文文献中的词语进行过滤，去除重复词语，生成词项集，并将所述词项集中的词项分为专业词汇集和普通词汇集；将两篇所述中文文献的中的两个句子中的专业词汇对齐，并且将两个句子中的普通词汇对齐，并分别计算各个词汇相对于其对应性质的词汇的相似度；计算两篇所述中文文献中各个句子的相似度。本发明的方法很大程度上节省了人力资源，提高了计算机网络系统对中文的判别准确度和判别速度。"	"sentence2": "本发明公开了一种文本相似度检测方法，包含如下步骤：根据百度百科词条的分类标签构建类词典；输入需要对比的两篇中文文献，并分别对两篇中文文献进行预处理；将两篇所述中文文献中的词语进行过滤，去除重复词语，生成词项集，并将所述词项集中的词项分为专业词汇集和普通词汇集；将两篇所述中文文献的中的两个句子中的专业词汇对齐，并且将两个句子中的普通词汇对齐，并分别计算各个词汇相对于其对应性质的词汇的相似度；计算两篇所述中文文献中各个句子的相似度。本发明的方法很大程度上节省了人力资源，提高了计算机网络系统对中文的判别准确度和判别速度。"	"label": "1"}
{"sentence1": "本实用新型实施例提供了一种固定装置。固定装置包括至少两个紧固件；至少两个紧固件中的一个紧固件可拆卸连接在天线的第一端，至少两个紧固件中的另一个紧固件可拆卸连接在天线的第二端，第一端和第二端为天线相对的两端；紧固件的两个端部伸出于天线的两侧，紧固件远离天线的两个端部上开设有安装孔，安装孔用于固定紧固件。这样，可以间接的将天线固定在预定的安装位置。综上所述，可以借助本实用新型实施例提供的固定装置将天线安装在室内预定的安装位置，无序其它件进行配合安装，整个过程快速简便，且不受场景的限制，有利于提升天线安装的效率，降低天线安装的成本。"	"sentence2": "本发明公开了一种业务指标确定方法、装置、电子设备及非易失性存储介质。其中，该方法包括：确定第一目标区域，以及第一目标区域中的第一目标基站；确定与第一目标基站对应的人流数据和业务数据；依据人流数据和业务数据，确定目标业务指标。本发明解决了由于传统区域覆盖基站检索方法仅检索区域内部的基站且通常都是暴力检索造成的覆盖基站检索误差、基站检索性能低、洞察指标单一等技术问题。"	"label": "0"}
{"sentence1": "本发明实施例提供了一种主副卡推荐方法、装置、电子设备和可读存储介质，所述方法包括：获取所需分析的目标用户的目标用户信息，并根据所述目标用户信息确定目标用户特征信息；将所述目标用户特征信息输入预建立的分类模型中，得到针对所述目标用户办理主副卡的意向类别分析结果；根据所述意向类别分析结果向所述目标用户推送针对主副卡的推荐内容。通过采用上述方法，通过采用分类模型对用户数据进行分析，可以识别出具有办理主副卡需求的用户，且进一步确定该用户在具有办理主副卡意向的多个用户类型中所属的用户类型，基于该用户类型可以对用户进行有针对性的推荐服务，可以实现个性化推荐服务，提升推荐效果。"	"sentence2": "本公开提供一种制冷系统节能方法及模型强化学习训练方法、装置；涉及网络通信技术领域。该方法包括：将目标样本的当前状态信息输入所述第一网络和第二网络，采用状态预测模型，对目标样本状态变化进行预测，确定第一状态信息；在制冷系统的仿真环境中，运行获得第二状态信息；基于第一状态信息和第二状态信息，获得优化状态信息，进而训练第一网络和第二网络。本公开可以解决相关技术中IDC机房制冷系统节能方式精确性差及能耗过大的问题。"	"label": "0"}
{"sentence1": "本申请揭示了一种网络模型的训练方法、语音对象的性别识别方法及装置，该方法包括：获取语音样本数据集中包含的语音样本对的声学特征，语音样本对包括正语音样本对和负语音样本对；将各语音样本对的声学特征输入网络模型中，得到各语音样本对中包含的语音样本的性别特征；根据正语音样本对中包含的语音样本的性别特征确定第一损失函数的损失值，以及根据负语音样本对中包含的语音样本的性别特征确定第二损失函数的损失值；以第一损失函数的损失值变大且第二损失函数的损失值变小为目标训练网络模型，直至根据训练后的网络模型确定出的第一损失函数的损失值与第二损失函数的损失值之和小于预设损失阈值。本申请提高了网络模型的训练效率。"	"sentence2": "本公开是关于一种分布式调用链的处理方法及装置、存储介质、电子设备，涉及计算机技术领域，该方法包括：拦截原始日志数据，并对所述原始日志数据进行解析，得到所述原始日志数据中包括的具有第一数据格式的分布式调用链；对所述具有第一数据格式的分布式调用链进行格式转换，得到具有第二数据格式的分布式调用链；基于预设的压缩算法对所述具有第二数据格式的分布式调用链进行数据压缩，得到压缩后的分布式调用链；将所述压缩后的分布式调用链发送至Kafka集群，以使得所述Kafka集群对所述压缩后的分布式调用链进行存储。本公开提高了数据的完整性。"	"label": "0"}
{"sentence1": "本发明公开了一种控制方法，其用于车辆检测系统，车辆检测系统包括终端、车辆检测器及服务器，终端包括第一无线通信模块，车辆检测器包括与第一无线通信模块匹配的第二无线通信模块。控制方法包括连接步骤及获取步骤。连接步骤包括：连接第一无线通信模块与第二无线通信模块。获取步骤包括：在第一无线通信模块与第二无线通信模块匹配连接时获取预存在服务器的车辆身份信息，车辆身份信息对应于终端。上述控制方法，由于在第一无线通信模块与第二无线通信模块匹配连接时可以读取对应于终端的车辆身份信息，用户无需手工输入车辆身份信息，相关人员可通过在服务器获取车辆身份信息来对车辆进行管理，操作比较方便。本发明还公开了一种车辆检测器及一种车辆检测系统。"	"sentence2": "本申请公开了一种车辆检测方法、用户设备、服务器及车辆检测系统，该车辆检测方法通过用户设备向服务器发送用户的登录请求，服务器在成功验证该用户的合法性后返回车型选择数据，用户设备基于该车型选择数据显示相关的车型选择界面，并基于用户在该车型选择界面选定的车型，向服务器发送相应的车型数据，由服务器返回与该车型数据相关的车辆检测界面，在服务器接收到用户在该车辆检测界面输入的车辆检测指令时，由服务器控制相关车载终端执行相应的车辆检测操作，之后通过该用户设备显示该车载终端反馈的车辆检测操作结果。本申请方案能够有效提高车辆检测的安全性。"	"label": "1"}
{"sentence1": "本实用新型公开了一种戏剧文学创作用多功能工具架，包括箱体，所述箱体顶端安装有储物盒，所述储物盒内部开设有板槽，所述储物盒外部一侧安装有铭牌框，所述箱体顶端两侧均安装有支撑架，所述支撑架外部安装有卡环，两个所述支撑架之间安装有固定杆，所述固定杆内部开设有缓冲筒，本实用新型结构科学合理，使用安全方便，设置有储物盒和板槽，便于储物盒对不同大小形状的工具进行放置，扩大了储物盒使用时的适用范围，设置有卡环，便于根据悬挂物品的大小对固定杆的高度进行调整，提高了支撑架的空间利用率，扩大了装置悬挂摆放的容量，设置有缓冲筒，解决了悬挂物品较重容易使挂钩受到损坏，导致物品容易脱落，影响使用的问题"	"sentence2": "本实用新型公开一种戏剧文学创作用工具架，包括有底座、连接座、滑竿和上盖，所述底座、连接座、滑竿和上盖从下到上依次设置，所述底座与连接座转动连接，所述连接座与滑竿固定连接，所述滑竿与上盖可拆卸连接，所述滑竿上设有放置板，所述放置板设有一个以上、且两两拼接呈一伞状，所述放置板与滑竿之间设有滑块和限位块，所述滑块与放置板固定连接，所述限位块固接于滑块上方，所述滑块与滑竿滑动连接，所述放置板上设有限位条，所述限位条上设有卡爪，所述限位条设有一个以上；该戏剧文学创作用工具架结构新颖、使用方便，能够将各个戏剧创作中的工具进行分类摆放，满足戏剧工作者的工作需求。"	"label": "1"}
{"sentence1": "本发明公开了一种基于深度自学习的垃圾短信过滤方法及系统，方法包括：获取若干条样本短信，将短信内容进行预处理后生成对应的样本向量，对样本向量进行编码；移动终端获取编码后的样本向量通过深度自学习编码器网络进行训练并测试，根据测试结果在样本向量中提取垃圾短信的特征；移动终端对接收到的短信进行检测，若检测到存在垃圾短信的特征，则判定收到的短信为垃圾短信并进行过滤掉垃圾短信。本发明通过大量训练短信样本后，能够从内容里抽取出有利于分类的特征，当学习阶段结束后，可以利用该特征对短信进行有效的过滤，通过不断的短信样本训练方式，提高了垃圾短信过滤效率。"	"sentence2": "本公开提供了一种短信过滤方法、装置、电子设备及可读存储介质，属于网络安全技术领域。该方法在接收到第一短信时，先对第一短信进行解析获得其短信中心地址长度，并根据短信中心地址长度对第一短信进行过滤获得第二短信，再采用基于卷积神经网络构建的文本分类模型对第二短信进行文本过滤，并获得目标短信；通过短信中心地址长度进行一次过滤获得第二短信，有效初步筛除垃圾短信，再基于卷积神经网络构建的文本分类模型进行二次过滤获得目标短信，能提高对大量短信的过滤效率、识别准确率，改善短信泛滥对硬件资源的占用，并有效保护数据安全，而且先滤除部分短信，也能减少文本过滤的数据量，降低运行文本分类模型所需的硬件开销"	"label": "1"}
{"sentence1": "本发明提供一种跨粒度交互学习的微表情图像标注方法及装置，涉及图像处理技术领域，包括步骤：获取待标注的微表情图像序列；获取预设数量的已标注的微表情图像，将已标注的微表情图像和待标注的微表情图像序列输入至预训练的特征提取器模型；标注待标注的每个微表情的类别；获取每种微表情类别对应的标准置信分数；获取已识别的微表情的置信分数并与对应类别的微表情的标准置信分数比较，输出大于等于标准置信分数的微表情；更新待标注的微表情图像序列，直至将所有的微表情完成标注后输出已标注的微表情图像集合。实现了教学场景下对学生微表情进行高效、准确的自动标注，避免了人工标注的主观性、采集的微表情的歧义性，节省大量的人力物力。"	"sentence2": "本申请提供了一种微表情特征提取方法、装置、设备及可读存储介质，其中，微表情特征提取方法包括：获取包含人脸区域的目标图像，其中，目标图像为待提取微表情特征的单幅图像，或者为待提取微表情特征的多幅图像中的任一幅图像，或者为待提取微表情特征的视频中的任一帧图像；从目标图像获取微表情预测特征，其中，微表情预测特征为目标图像中与微表情有关的特征；根据微表情预测特征和预先构建的微表情特征提取模型，确定目标图像中人脸的目标微表情特征。本申请提供的微表情特征提取方法能够从包含人脸区域的目标图像中提取出准确有效的微表情特征。"	"label": "1"}
{"sentence1": "本发明公开一种基于多层次图卷积网络的微表情识别方法及装置，该方法步骤包括：S01.获取不同类别的微表情数据构成微表情数据集并进行数据预处理；S02.从预处理后的微表情数据集中提取各微表情数据的光流特征和人脸关键点特征，得到微表情特征数据；S03.将提取的微表情特征数据输入至基于多层次图卷积网络的微表情识别模型中进行训练，得到训练后的微表情识别模型，基于多层次图卷积网络的微表情识别模型包括时空卷积模块、自注意力模块和双重图卷积模块；S04.将待识别的微表情视频数据进行预处理后输入至训练后的微表情识别模型中，得到识别结果。本发明具有实现方法简单、计算量小、识别精度以及效率高等优点。"	"sentence2": "本申请涉及基于融合深度特征的微表情识别方法，包括：输入微表情视频文件，得到仅包含人脸的微表情帧序列；对微表情序列归一化和灰度化，得到微表情预处理序列；掩盖微表情预处理序列中不活跃的区域，得到微表情活跃帧序列；使用光流法对微表情活跃帧序列的相邻帧提取光流，得到光流序列；构建能够提取微表情活跃帧序列特征和光流序列特征的深度神经网络模型，将所述微表情活跃帧序列特征和光流序列特征融合得到用于识别微表情的特征；将微表情活跃帧序列以及光流序列作为深度神经网络模型的输入，对深度神经网络模型进行学习优化；将待测试的视频文件经过上述步骤后，送入学习优化后的深度神经网络模型提取特征进行微表情识别。"	"label": "1"}
{"sentence1": "本公开提供一种森林火灾监测方法及装置、电子设备、存储介质；涉及通信技术领域。所述森林火灾监测方法包括：获取由多种传感器采集的森林环境数据；在当前森林环境数据中确定异常森林环境数据；响应于当前森林环境数据为异常森林环境数据，向云端发送所述当前森林环境数据，以使所述云端根据所述当前森林环境数据确定当前环境状态。本公开可以有效减少正常环境数据上传云端，有利于减轻云端压力。"	"sentence2": "本发明公开了一种室内导航系统和方法，涉及室内导航技术领域。该系统包括：导航灯带和自动导引运输车；所述导航灯带铺设在所述室内的地面上，所述导航灯带包括多个第一光信号发射机，所述第一光信号发射机用于发送导航信息；所述自动导引运输车包括控制模块和安装在车底的第一光信号接收机，所述第一光信号接收机用于接收所述导航信息，所述控制模块用于控制所述自动导引运输车根据所述导航信息进行导航。该实施方式通过可见光通信，不受电磁干扰影响；所使用的光源是LED光源，制作成本低廉；当导航灯带上的第一光信号发射机出现故障时，只需将故障部分替换即可，有效降低了维护难度和维护成本。"	"label": "0"}
{"sentence1": "本申请公开了一种应用程序跨资源池访问异常的检测方法及装置。其中，该方法包括：获取源资源池对应的应用程序访问注册表项的目标访问记录，目标访问记录用于反映应用程序访问目标资源池的访问记录；从目标访问记录中提取应用程序在检测周期内的多个时段内访问注册表项的多个第一访问频次，并对多个第一访问频次进行加权，得到第一频次；从目标访问记录中提取应用程序在历史周期的多个时段内访问注册表项的多个第二访问频次，对第二访问频次进行加权，得到第二频次，并基于第二频次确定检测参数；将第一频次与检测参数进行对比，基于对比结果确定应用程序是否访问异常。本申请解决了应用程序跨资源池访问异常检测覆盖率低的技术问题。"	"sentence2": "本发明实施例提供了一种告警生成方法、装置、电子设备及存储介质，属于信息处理技术领域。本发明实施例中，根据告警事件的时序特征，将各个告警事件表示成高维向量，从而可以通过向量之间的距离来衡量告警之间的相似性，可以克服传统方式中的数据不对齐问题。根据多个告警事件各自对应的高维向量之间的相似度，可以衡量各个告警事件之间的相似性，由此得到的告警信息可以滤除相似冗余告警、分析告警事件之间的根因关系、以及定位根故障告警，智能地生成告警信息，可以减少时间和人力成本，提高运维效率。并且，将各个告警事件表示成高维向量，具有良好的可视化特征，可以提高运维效率。"	"label": "0"}
{"sentence1": "本申请公开了一种云存储资源池调度方法及装置、系统。其中，该方法包括：接收容器集群发送的请求信息，其中，请求信息用于获取云存储资源；从请求信息中确定容器集群所需云存储资源的需求信息；基于需求信息和预设的评分策略，从预设的云存储资源池中选取评分最高的目标资源，其中，云存储资源池中包含多种资源，其中，评分用于表示云存储资源与需求信息的匹配程度；将目标资源发送给容器集群。本申请解决了容器集群所需的云存储资源分配准确性低的技术问题。"	"sentence2": "本公开提供了一种混合联邦学习方法、装置、电子设备及存储介质，涉及机器学习技术领域。该方法包括：获取中心节点所在参与组中第一边缘节点的质量分，质量分基于第一边缘节点在历史参与混合联邦学习中得到的参与得分确定，参与得分基于第一边缘节点参与混合联邦学习得到的质量参数确定；根据第一边缘节点的质量分，从第一边缘节点中确定参与本轮混合联邦学习的第二边缘节点；根据第二边缘节点进行本轮混合联邦学习。此种方式，可以使得参与混合联邦学习的节点是质量分满足要求的边缘节点，避免了质量分不满足要求的边缘节点参与组内混合联邦学习而导致混合联邦学习效率较低的问题，提高了混合联邦学习的效率。"	"label": "0"}
{"sentence1": "本公开是关于微表情识别方法及装置。该方法包括：提取待识别微表情图像的待识别特征向量，其中，待识别特征向量包括：待识别微表情图像中的形状特征向量和/或待识别微表情图像中的纹理特征向量；进而，根据待识别特征向量和预设微表情库中的每个预设表情的预设特征向量，确定待识别微表情图像与每个预设表情属于同种表情类别的相似概率；当待识别微表情图像与预设微表情库中的第一预设表情属于同种表情类别的相似概率大于预设阈值时，确定待识别微表情图像的表情类别为第一预设表情的表情类别。其中，通过相似概率来确定待识别微表情图像的表情类别，可以有效提升对待识别微表情图像的表情类别识别的准确性。"	"sentence2": "本申请提供了一种微表情特征提取方法、装置、设备及可读存储介质，其中，微表情特征提取方法包括：获取包含人脸区域的目标图像，其中，目标图像为待提取微表情特征的单幅图像，或者为待提取微表情特征的多幅图像中的任一幅图像，或者为待提取微表情特征的视频中的任一帧图像；从目标图像获取微表情预测特征，其中，微表情预测特征为目标图像中与微表情有关的特征；根据微表情预测特征和预先构建的微表情特征提取模型，确定目标图像中人脸的目标微表情特征。本申请提供的微表情特征提取方法能够从包含人脸区域的目标图像中提取出准确有效的微表情特征。"	"label": "1"}
{"sentence1": "本公开实施例中提供业务鉴权方法、装置、设备、系统及介质，该方法包括：连接网关接收移动终端通过无线局域网关传输的第一业务鉴权请求，转发至移动通信网络；连接网关从移动通信网络获得关于移动终端的第一业务鉴权结果消息；响应于第一业务鉴权结果消息指示业务鉴权成功，连接网关向宽带固网系统发送第二业务鉴权请求，以请求对无线局域网关进行业务鉴权；连接网关从宽带固网系统获得关于无线局域网关的第二业务鉴权结果消息；响应于第一业务鉴权结果消息和第二业务鉴权结果消息均指示业务鉴权成功，连接网关允许移动终端与移动通信网络建立宽带移动通话业务的连接。"	"sentence2": "本申请公开了一种文本数据管理方法、装置、电子设备及非易失性存储介质。其中，该方法包括：依据第一处理规则，清除待处理文本数据中的干扰数据，得到第一目标文本数据；依据第二处理规则，清除第一目标文本数据中的干扰数据，得到第二目标文本数据；确定第二目标文本数据和第三目标文本数据的相似度信息；在第二目标文本数据和第三目标文本数据的相似度信息符合第一预设相似度要求的情况下，确定第二目标文本数据和第三目标文本数据对应同一目标词条。本申请解决了由于相关技术中在确定文本数据相似度时没有考虑文本数据所属的技术领域和文本格式造成的无法准确确定不同文本数据之间的相似度的技术问题。"	"label": "0"}
{"sentence1": "本发明公开了一种令牌生成方法、装置、非易失性存储介质及处理器。其中，该方法包括：接收客户端发送的访问请求；基于访问请求，生成第一波长和第二波长；基于目标二轴晶的物理特性，确定在目标二轴晶中，第一波长和第二波长分别对应的第一光轴角和第二光轴角；根据第一光轴角与第二光轴角，确定用于生成访问令牌的目标加密方法，并根据访问请求和目标加密方法，生成目标访问令牌。本发明解决了简单令牌无法保护用户信息安全的技术问题。"	"sentence2": "本发明公开了一种令牌的生成方法、校验方法及装置，在生成令牌中，通过对数据信息进行压缩、加密处理，可以提高令牌中传递的信息的安全性，避免发生泄露，同时还可以实现最小化后端存储的内容，减少资源的占用；并且，由于客户端的标识与密钥对应设置，而并不是像现有技术中那样采用统一的密钥，从而可以实现多密钥签发的校验，提供更好的安全性能；此外，在对令牌进行校验时，由于令牌经过了压缩、加密处理，所以在实现用户校验的同时，还可以提高信息的安全性。"	"label": "1"}
{"sentence1": "本发明公开了一种数据处理方法、装置、电子设备及计算机可读存储介质。其中，该方法包括：获取待加密数据；选取与待加密数据对应的目标化合物；确定用于合成目标化合物的预定化学方程式；确定预定化学方程式中的化学元素和反应条件；依据预定化学方程式中的化学元素和反应条件，加密待加密数据，得到密文数据。本发明解决了相关技术中对待加密数据进行加密时，存在的加密方式单一，容易被破解的技术问题。"	"sentence2": "本发明公开了一种数据处理方法、装置、电子设备及计算机可读存储介质。其中，该方法包括：获取一个或多个设备的信号参数，其中，信号参数包括一个或多个设备传输信号的信号类型，一个或多个设备传输信号的信号强度，一个或多个设备接入同一个无线接入点；获取一个或多个设备的设备参数，其中，设备参数包括一个或多个设备的设备型号，一个或多个设备在单位时间内传输的数据量；依据信号参数与设备参数，确定通信负载程度；在通信负载程度大于预定阈值的情况下，控制一个或多个设备，以降低通信负载程度。本发明解决了相关技术中难以综合性地对通信过程中的通信负载压力进行评估的技术问题。"	"label": "0"}
{"sentence1": "本发明公开了一种数据处理方法、装置、电子设备及计算机可读存储介质。其中，该方法包括：获取待加密数据；选取与待加密数据对应的目标化合物；确定用于合成目标化合物的预定化学方程式；确定预定化学方程式中的化学元素和反应条件；依据预定化学方程式中的化学元素和反应条件，加密待加密数据，得到密文数据。本发明解决了相关技术中对待加密数据进行加密时，存在的加密方式单一，容易被破解的技术问题。"	"sentence2": "本发明公开了一种数据处理方法、装置、电子设备及计算机可读存储介质。其中，该方法包括：获取待加密数据；依据待加密数据，建立预定数量的第一虚拟微粒；将第一虚拟微粒放置于虚拟平面中的预定位置处；分配第一预定冲力至第一虚拟微粒，以使第一虚拟微粒在虚拟平面中做无规律运动；在第一虚拟微粒中任意两个或两个以上的虚拟微粒相撞的情况下，确定相撞的第一位置坐标；依据第一位置坐标，对待加密数据进行加密。本发明解决了相关技术中对待加密数据进行加密保护时，存在的加密方式简单，加密后的数据易被破解的技术问题。"	"label": "1"}
{"sentence1": "本发明公开了一种数据处理方法、装置、电子设备及计算机可读存储介质。其中，该方法包括：接收终端发送的加密请求，其中，加密请求用于请求对待加密数据进行加密；响应加密请求，向多个光感设备发送采集光照强度值指令；接收多个光感设备发送的多个光照强度值；依据多个光照强度值，对待加密数据进行加密，得到密文数据；将密文数据发送至终端。本发明解决了相关技术中对待加密数据进行加密时，出现的加密方式单一，易被破解的技术问题。"	"sentence2": "本发明公开了一种数据处理方法、装置、电子设备及计算机可读存储介质。其中，该方法包括：获取待加密数据；选取与待加密数据对应的目标化合物；确定用于合成目标化合物的预定化学方程式；确定预定化学方程式中的化学元素和反应条件；依据预定化学方程式中的化学元素和反应条件，加密待加密数据，得到密文数据。本发明解决了相关技术中对待加密数据进行加密时，存在的加密方式单一，容易被破解的技术问题。"	"label": "0"}
{"sentence1": "本发明公开了一种数据处理方法、装置、电子设备及计算机可读存储介质。其中，该方法包括：接收终端发送的加密请求，其中，加密请求用于请求对待加密数据进行加密；响应加密请求，向多个光感设备发送采集光照强度值指令；接收多个光感设备发送的多个光照强度值；依据多个光照强度值，对待加密数据进行加密，得到密文数据；将密文数据发送至终端。本发明解决了相关技术中对待加密数据进行加密时，出现的加密方式单一，易被破解的技术问题。"	"sentence2": "本发明公开了一种数据处理方法、装置、电子设备及计算机可读存储介质。其中，该方法包括：接收终端发送的加密请求，其中，加密请求用于请求对待加密数据进行加密；响应加密请求，向多个光感设备发送采集光照强度值指令；接收多个光感设备发送的多个光照强度值；依据多个光照强度值，对待加密数据进行加密，得到密文数据；将密文数据发送至终端。本发明解决了相关技术中对待加密数据进行加密时，出现的加密方式单一，易被破解的技术问题。"	"label": "1"}
{"sentence1": "本公开提供一种译码方法和译码装置。译码方法包括：将待译码比特序列分为m个待译码子段；独立地对m个待译码子段进行译码处理，以分别得到m个a子段的a比特序列的出现概率最大的2s条待选路径；利用a比特序列的2s条待选路径的组合，得到相应v子段的v比特序列的出现概率最大的r条备选路径；利用v比特序列的出现概率最大的多条备选路径的组合	得到v比特序列的出现概率最大的q条备选路径；对v比特序列的q条备选路径中出现概率最大的s条备选路径拆分为m个v子段，对m个v子段中包括的相应的a子段的s条备选路径进行路径分裂，以得到下一个a比特的2s条待选路径；根据v比特序列的出现概率最大的Lmax条备选路径得到相应的译码结果。"	"sentence2": "本公开提供一种译码方法和译码器。译码方法包括：将接收到的长度为N的待译码比特序列分为长度为n的m个待译码横向子段，其中N、m和n均为2的整次幂；独立地对m个待译码横向子段进行译码处理，以得到m个a横向子段；分别将m个a横向子段中的位置相同的比特进行组合，以生成n个a纵向子段；对n个a纵向子段进行校验以得到m个a横向子段的校验结果；将m个a横向子段的校验结果进行处理以得到译码比特序列。本公开通过将横向子段中的突发干扰错误分散到不同的纵向子段中进行校验，从而有效减小突发干扰错误对译码结果的影响。"	"label": "1"}
{"sentence1": "本公开提供一种译码方法和译码器。译码方法包括：对接收到的待译码比特序列依据对数似然比进行判决译码，以得到第一译码比特序列；若第一译码比特序列没有通过校验，则检测待译码比特序列中是否存在对数似然比绝对值不小于预设门限的待译码比特；若存在对数似然比绝对值不小于预设门限的待译码比特，则对对数似然比绝对值不小于预设门限的待译码比特进行判决，以得到判决结果；对判决结果和待译码比特序列中的对数似然比绝对值小于预设门限的待译码比特进行校验码辅助的SCL译码，以得到译码结果。本公开能够有效提高译码效率。"	"sentence2": "本公开提供一种译码方法和译码器。译码方法包括：将接收到的长度为N的待译码比特序列分为长度为n的m个待译码横向子段，其中N、m和n均为2的整次幂；独立地对m个待译码横向子段进行译码处理，以得到m个a横向子段；分别将m个a横向子段中的位置相同的比特进行组合，以生成n个a纵向子段；对n个a纵向子段进行校验以得到m个a横向子段的校验结果；将m个a横向子段的校验结果进行处理以得到译码比特序列。本公开通过将横向子段中的突发干扰错误分散到不同的纵向子段中进行校验，从而有效减小突发干扰错误对译码结果的影响。"	"label": "0"}
{"sentence1": "本申请公开了一种数据加密方法及装置。其中，该方法包括：获取待加密数据和密码表；基于密码表对待加密数据进行加密，得到第一加密结果；基于第一加密结果构建目标粒子和目标磁场，确定目标粒子在目标磁场中的运动周期；基于运动周期和第一加密结果确定待加密数据的第二加密结果。本申请解决了现有数据加密技术的安全性较差，难以满足用户需求的技术问题。"	"sentence2": "本申请公开了一种数据加密方法及装置。其中，该方法包括：获取入参数据中的第一目标时间、目标地点、待加密数据；从第一目标时间之前的历史时间段选择任意一个时间作为偏移时间；基于偏移时间与目标地点生成第一偏移信息；获取目标地点在偏移时间内的环境信息数组，并从环境信息数组中选择多种目标环境变量进行组合，生成密钥；基于第一偏移信息与密钥对待加密数据进行加密。本申请解决了由于现有技术无法为数据提供更可靠的加密造成的数据泄露的技术问题。"	"label": "0"}
{"sentence1": "本申请公开了一种数据加密的方法、装置和电子设备。其中，该方法包括：获取目标数据的发送时间；依据所述发送时间从数据库中查询与所述发送时间对应的第一角度，其中，所述第一角度是由时针、分针和秒针中的任意两个组成的角度；依据所述第一角度生成加密密钥，并通过所述加密密钥对所述目标数据进行加密。本申请解决了现有加密算法生成的加密密钥固定不变，通过逆向破解逻辑获取密钥生成算法，对通讯安全造成不利影响的技术问题。"	"sentence2": "本申请公开了一种数据加密方法及装置。其中，该方法包括：获取待加密数据和密码表；基于密码表对待加密数据进行加密，得到第一加密结果；基于第一加密结果构建目标粒子和目标磁场，确定目标粒子在目标磁场中的运动周期；基于运动周期和第一加密结果确定待加密数据的第二加密结果。本申请解决了现有数据加密技术的安全性较差，难以满足用户需求的技术问题。"	"label": "0"}
{"sentence1": "本发明公开了一种数据处理方法、装置、电子设备及计算机可读存储介质。其中，该方法包括：获取待加密数据；依据待加密数据，建立预定数量的第一虚拟微粒；将第一虚拟微粒放置于虚拟平面中的预定位置处；分配第一预定冲力至第一虚拟微粒，以使第一虚拟微粒在虚拟平面中做无规律运动；在第一虚拟微粒中任意两个或两个以上的虚拟微粒相撞的情况下，确定相撞的第一位置坐标；依据第一位置坐标，对待加密数据进行加密。本发明解决了相关技术中对待加密数据进行加密保护时，存在的加密方式简单，加密后的数据易被破解的技术问题。"	"sentence2": "本发明公开了一种数据处理方法、装置、电子设备及计算机可读存储介质。其中，该方法包括：接收加密终端发送的加密请求，其中，加密请求用于请求对待加密数据进行加密，加密请求携带有第一目标对象的通信号码；响应于加密请求，确定通信号码的归属地；依据通信号码的归属地，确定非对称密钥，其中，非对称密钥包括：公钥与私钥；将公钥发送至加密终端，以使加密终端使用公钥对待加密数据进行加密，得到加密数据。本发明解决了相关技术中使用静态密钥对数据进行加密传输时，出现的密钥易被破解，导致数据泄露的技术问题。"	"label": "0"}
{"sentence1": "本发明涉及气象预测技术，目的是为了解决现有的气象预测装置无法携带，不能满足单个用于移动情况下对天气进行实时预测分析的需求的问题。本发明提供一种微型气象预测装置包括气象数据采集模块及智能移动终端，气象数据采集模块包括能量采集及存储模块、第一蓝牙模块，智能移动终端包括定位模块、远程气象数据获取模块、处理分析模块及第二蓝牙模块，能量采集及存储模块与第一蓝牙模块连接，定位模块、远程气象数据获取模块、第二蓝牙模块与处理分析模块连接；处理分析模块根据远程气象数据获取模块获取的环境气象数据及采集的气象数据信息对当前位置的天气变化趋势进行预测。本发明适用于气象预测分析。"	"sentence2": "本发明涉及气象预测技术，目的是为了解决现有的气象预测装置无法携带，不能满足单个用于移动情况下对天气进行实时预测分析的需求的问题。本发明提供一种微型气象预测装置包括气象数据采集模块及智能移动终端，气象数据采集模块包括能量采集及存储模块、第一蓝牙模块，智能移动终端包括定位模块、远程气象数据获取模块、处理分析模块及第二蓝牙模块，能量采集及存储模块与第一蓝牙模块连接，定位模块、远程气象数据获取模块、第二蓝牙模块与处理分析模块连接；处理分析模块根据远程气象数据获取模块获取的环境气象数据及采集的气象数据信息对当前位置的天气变化趋势进行预测。本发明适用于气象预测分析。"	"label": "1"}
{"sentence1": "本发明涉及气象预测技术，目的是为了解决现有的气象预测装置无法携带，不能满足单个用于移动情况下对天气进行实时预测分析的需求的问题。本发明提供一种微型气象预测装置包括气象数据采集模块及智能移动终端，气象数据采集模块包括能量采集及存储模块、第一蓝牙模块，智能移动终端包括定位模块、远程气象数据获取模块、处理分析模块及第二蓝牙模块，能量采集及存储模块与第一蓝牙模块连接，定位模块、远程气象数据获取模块、第二蓝牙模块与处理分析模块连接；处理分析模块根据远程气象数据获取模块获取的环境气象数据及采集的气象数据信息对当前位置的天气变化趋势进行预测。本发明适用于气象预测分析。"	"sentence2": "本发明提供气象预测装置以及气象预测方法。本实施方式的气象预测装置，是将预测对象区域分割成格子状而对每个格子进行气象预测的装置，其具有：通信处理部(12)，以第一时间间隔接收每个格子的观测值；平流模型运算部(14)，将由通信处理部(12)接收的第一观测值作为初始值，使用平流模型以比第一时间间隔短的第二时间间隔对每个格子的预测值进行运算；以及平流模型修正部(15)，在通过通信处理部(12)接收到第一观测值以后的第二观测值的情况下，基于该第二观测值和与该第二观测值的观测时刻对应的预测值之差，对平流模型进行修正。"	"label": "0"}
{"sentence1": "本发明涉及一种基于小波神经网络的配网线路气象预测方法，通过根据气象采集装置的数据构建小波神经网络的拓扑结构，同时获取终端气象采集装置采集的数据，并对数据进行预处理，将预处理后的数据作为小波神经网络的输入，小波神经网络的输出即为气象预测结果。本发明充分考虑了风向、风速、温度、湿度四种要素之间的耦合关系，通过对历史数据的分析，实现对四种气象要素的逐小时短期预测。为10kV配网架空线路舞动在线监测预警的实现提供了技术参考，有助于提高配网线路抵御风险的能力，具有实际意义与理论价值。同时本发明通过粒子群算法对传统小波神经网络进行优化，提高了小波神经网络的性能，提高了模型的预测精度。"	"sentence2": "本申请公开了一种小尺度气象预测方法、装置及介质，涉及电力系统领域，为了解决天气预报的大尺度气象数据难以反映实际微地形的气象数据，获取历史时间段内预设区域的大尺度气象参数数据与小尺度气象参数数据；将大尺度气象特征量作为输入，小尺度气象特征量作为输出，建立全连接神经网络，得到大尺度气象参数与小尺度气象参数的神经网络模型；根据当前的大尺度气象参数数据输入神经网络模型得到小尺度气象参数预测数据。本申请根据当前的大尺度气象参数数据则可得到小尺度气象参数预测数据，实现对区域的小尺度气象预测，相对于直接使用大尺度气象参数，使用小尺度气象参数预测数据更加准确，有助于了解输电线路周围的气候，对线路覆冰做出预警。"	"label": "1"}
{"sentence1": "本说明书实施例公开了一种图像识别模型的训练方法及装置、图像识别方法及装置。其中，训练方法包括：将待训练的第二图像识别模型中的每层卷积神经网络，分别与训练完的第一图像识别模型中的一个子网络相对应。根据训练完的第一图像识别模型中每个子网络的输入和输出，对待训练的第二图像识别模型中的每层卷积神经网络的参数进行初始化处理。将样本图像输入参数初始化处理后的待训练的第二图像识别模型，根据待训练的第二图像识别模型的输出和样本图像的标签，对待训练的第二图像识别模型进行训练。由此，实现了根据训练完的第一图像识别模型，对待训练的第二图像识别模型进行参数初始化处理，以加快对待训练的第二图像识别模型进行的训练。"	"sentence2": "本公开提供了图像识别、图像识别模型的训练方法和装置，涉及人工智能技术领域，具体涉及计算机视觉和深度学习技术领域，可用于智慧城市和智能交通场景下。具体实施方式包括：将标注图像输入第一图像识别模型，将真实图像输入第二图像识别模型，其中，第一图像识别模型和第二图像识别模型为待训练的相同图像识别模型；基于第一图像识别模型中目标处理层的结果和第二图像识别模型中目标处理层的结果，生成第一图像识别模型的损失值；基于损失值，训练第一图像识别模型，得到训练后的第一图像识别模型。本公开可以提高训练的准确度。"	"label": "1"}
{"sentence1": "本申请公开了一种基于机器学习技术实现的模型训练方法，本申请包括获取待训练内容样本图像及待训练风格样本图像；根据待训练内容样本图像以及待训练风格样本图像生成待训练模拟样本图像；通过待训练图像识别模型获取待训练模拟样本图像的第一预测场景标签及第一预测风格标签；通过待训练图像识别模型获取待训练风格样本图像的第二预测场景标签及第二预测风格标签；根据预测标签和标注标签对待训练图像识别模型的模型参数进行更新，直至满足模型训练条件，输出图像识别模型。本申请还提供图像识别的方法及装置。本申请利用已标注的图像样本扩展出更多属于目标域的样本图像，满足目标域中不同场景数据的收集需求，提升图像识别模型的泛化能力。"	"sentence2": "本公开提供了图像识别、图像识别模型的训练方法和装置，涉及人工智能技术领域，具体涉及计算机视觉和深度学习技术领域，可用于智慧城市和智能交通场景下。具体实施方式包括：将标注图像输入第一图像识别模型，将真实图像输入第二图像识别模型，其中，第一图像识别模型和第二图像识别模型为待训练的相同图像识别模型；基于第一图像识别模型中目标处理层的结果和第二图像识别模型中目标处理层的结果，生成第一图像识别模型的损失值；基于损失值，训练第一图像识别模型，得到训练后的第一图像识别模型。本公开可以提高训练的准确度。"	"label": "1"}
{"sentence1": "本申请提供一种告警压缩的方法、装置、设备及存储介质，涉及数据处理技术领域，在本申请实施例中，针对待处理告警，基于告警规则，确定待处理告警与同周期中其他告警为非同源告警后，将待处理告警输入告警压缩分析模型，获取告警压缩分析模型输出的压缩分析信息；其中，告警压缩分析模型是基于带有特征标注信息的历史告警进行训练获得的；基于压缩分析信息，对待处理告警进行压缩处理，生成相应的告警工单。采用告警规则及告警压缩分析模型双引擎分析机制，充分利用告警规则原有业务累积规则，同时又采用深度学习智能分析，保证告警压缩的准确性，即生成的告警工单的准确性，降低告警分析处理过程中的复杂度，减小工作量。"	"sentence2": "本申请提供了一种带权重圆形物体布局方法、装置、电子设备及存储介质，该方法包括：通过拟物策略将各个圆形待布物以及目标容器确定为光滑带弹性的实体；将各个圆形待布物随机装载到目标容器中，得到第一布局构型；通过带粗调和/或精调的拟物算法对第一布局构型进行调整，得到第二布局构型。可见，通过本申请实施例提供的技术方案，在确定各个圆形待布物在目标容器的最优布局构型时，通过拟物策略将带权重圆形物体布局问题转化为无约束的优化问题，并结合带粗调和精调的拟物算法，提高了确定最优布局构型的效率，并有效地提高了最优布局构型的质量。"	"label": "0"}
{"sentence1": "本发明实施例提供了一种通信线路校验方法、装置、电子设备及系统，涉及通信技术领域。该方法应用于通信线路校验系统中的校验设备，包括：确定具有目标工单编号的目标通信线路的待校验项目；基于目标工单编号，从与待校验项目相匹配的各个目标数据源中，获取用于执行待校验项目的各个目标数据；其中，目标数据源包括：业务流程管理子系统、设备管理子系统及地理信息管理子系统中的一个或多个；利用各个目标数据对目标通信线路执行待检验项目，得到校验结果。与现有技术相比，应用本申请实施例提供的方案，可以提高通信线路配置数据与安装数据一致性校验的效率。"	"sentence2": "本实用新型涉及监控技术领域，公开了一种监控系统，用以解决现有技术中存在的监控系统无法切实有效地保障人员的人身安全的问题。该监控系统用于监控生产区域，生产区域包括至少一个次危险区域和至少一个危险区域；监控系统包括多个监测装置、多个报警装置、控制装置；次危险区域和危险区域内分别设置有至少一个监测装置以及至少一个报警装置，监测装置用于监测对应的区域内是否有人员进入，报警装置与监测装置连接，用于若监测装置监测到有人员进入，则进行报警；控制装置与设于危险区域内的监测装置连接，用于若监测装置监测到有人员进入危险区域，则控制生产区域内的生产设备断电。"	"label": "0"}
{"sentence1": "本发明公开了一种图像识别模型训练方法及装置，该方法包括：确定训练好的第一图像识别模型；第一图像识别模型包括有训练好的第一特征编码网络；确定待训练的第二图像识别模型；第二图像识别模型的模型参数少于第一图像识别模型的模型参数；将第二图像识别模型中的第二特征编码网络的网络参数，确定为第一特征编码网络的网络参数；确定损失函数为第一特征编码网络的特征输出和第二特征编码网络的特征输出之间的差异，对第一图像识别模型和第二图像识别模型进行联合训练，得到训练好的第二图像识别模型。可见，通过本发明的方案训练得到的第二图像识别模型可以保持较小的规模的同时达到更好的识别效果。"	"sentence2": "本公开提供了图像识别、图像识别模型的训练方法和装置，涉及人工智能技术领域，具体涉及计算机视觉和深度学习技术领域，可用于智慧城市和智能交通场景下。具体实施方式包括：将标注图像输入第一图像识别模型，将真实图像输入第二图像识别模型，其中，第一图像识别模型和第二图像识别模型为待训练的相同图像识别模型；基于第一图像识别模型中目标处理层的结果和第二图像识别模型中目标处理层的结果，生成第一图像识别模型的损失值；基于损失值，训练第一图像识别模型，得到训练后的第一图像识别模型。本公开可以提高训练的准确度。"	"label": "1"}
{"sentence1": "本申请公开了一种基于AI的图像识别方法、装置、设备及可读存储介质，该方法包括步骤：获取待识别图像，并获取图像识别模型；输入所述待识别图像至所述图像识别模型，得到图像识别结果；其中，所述图像识别模型是基于预设训练数据集对未训练图像识别模型进行迭代训练后得到的；所述未训练图像识别模型是分类器为随机森林分类器的未训练深度神经网络模型。本申请对深度神经网络进行了改进，具体为通过随机森林分类器替换了深度神经网络原有的分类器，而随机森林分类器相较于深度神经网络原有的分类器，分类能力更强，使得使用了随机森林分类器的图像识别模型，在对待识别图像进行识别时得到的图像识别结果更加准确。"	"sentence2": "本发明涉及一种随机森林模型训练的方法及模型训练控制系统，所述随机森林模型训练的方法包括：模型训练控制系统分析模型训练的条件是否已满足；若模型训练的条件已满足，则确定是否需要对随机森林模型进行重构性训练；若需要对所述随机森林模型进行重构性训练，则利用样本数据对所述随机森林模型进行重构性训练；若不需要对所述随机森林模型进行重构性训练，则利用样本数据对所述随机森林模型进行修正性训练。本发明能够减少随机森林模型训练的次数，减轻系统负担并提高系统效能。"	"label": "1"}
{"sentence1": "本发明提供了一种基于随机森林模型的训练方法、小麦识别方法和训练系统，涉及计算机应用技术的技术领域，包括：获取随机森林模型，其中，随机森林模型包括多颗决策树；获取多个训练样本数据，训练样本数据包括类别数据和特征样本数据；依次将多个训练样本数据输入随机森林模型，获得多个预测数据；根据多个预测数据和多个类别数据计算随机森林模型的精度；根据精度对随机森林模型进行优化，获得调优随机森林模型，缓解了利用遥感技术对地物识别效率低的技术问题。"	"sentence2": "本发明提供了一种基于随机森林模型的训练方法、小麦识别方法和训练系统，涉及计算机应用技术的技术领域，包括：获取随机森林模型，其中，随机森林模型包括多颗决策树；获取多个训练样本数据，训练样本数据包括类别数据和特征样本数据；依次将多个训练样本数据输入随机森林模型，获得多个预测数据；根据多个预测数据和多个类别数据计算随机森林模型的精度；根据精度对随机森林模型进行优化，获得调优随机森林模型，缓解了利用遥感技术对地物识别效率低的技术问题。"	"label": "1"}
{"sentence1": "本发明公开了一种路由信息的维护方法及装置，其中方法为：第一网络设备获取待处理路由信息；所述第一网络设备中的转发信息库FIB包括有效存储区和冗余区，所述有效存储区用于维护路由信息，所述有效存储区包括默认路由区和动态路由区；若所述待处理路由信息为已标记维护优先级的路由信息，则所述第一网络设备根据所述待处理路由信息更新所述动态路由区；若所述待处理路由信息为未标记维护优先级的路由信息，则在所述动态路由区有剩余容量时，根据所述待处理路由信息更新所述动态路由区，将路由信息集合中的路由信息发送至所述第二网络设备，所述待处理路由信息用于所述第二网络设备匹配数据包。"	"sentence2": "本发明实施例提供了一种报文处理方法、装置、电子设备及可读存储介质。该方法中，部署在宿主机上的虚拟交换机，响应于从虚拟交换机的第一端口接收的待处理报文，在待处理报文的流类型为核心流量的情况下，基于虚拟交换机的第二端口对应的内存区，将待处理报文传输至宿主机中对应的目标网元，以对待处理报文进行指定处理。基于第二端口对应的内存区，获取处理后的待处理报文，并将处理后的待处理报文转发至核心网络中对应的外部网元。在流类型为边缘流量的情况下，将待处理报文通过第一端口转发至边缘网络中对应的网元。这样，一定程度上可以节省硬件成本。"	"label": "0"}
{"sentence1": "本发明实施例提供了一种报文处理方法、装置、电子设备及可读存储介质。该方法中，部署在宿主机上的虚拟交换机，响应于从虚拟交换机的第一端口接收的待处理报文，在待处理报文的流类型为核心流量的情况下，基于虚拟交换机的第二端口对应的内存区，将待处理报文传输至宿主机中对应的目标网元，以对待处理报文进行指定处理。基于第二端口对应的内存区，获取处理后的待处理报文，并将处理后的待处理报文转发至核心网络中对应的外部网元。在流类型为边缘流量的情况下，将待处理报文通过第一端口转发至边缘网络中对应的网元。这样，一定程度上可以节省硬件成本。"	"sentence2": "本发明是关于一种工单预警方法、装置、电子设备及存储介质，包括：按照预设的时间间隔，对第一时刻的业务词数据进行权值处理；根据第二时刻的业务词数据获取第二时刻的业务词信息量；对业务词信息量和第一时刻的每个业务词数据的得分值进行标准差处理，得到第一时刻的业务词数据和第二时刻的业务词数据之间的相似度；对相似度进行汇总分析，得到第一时刻对应的工单的相似度；根据不同时刻工单的相似度的关系，确定工单业务系统输出的预警信息。本发明通过对当前时刻工单文本与历史时刻工单文本的相似度进行量化分析，衡量工单语义变化率，实时监控，形成告警机制，使得业务管理人员可以快速定位到5G业务发展中的问题，输出工单预警信息。"	"label": "0"}
{"sentence1": "本申请涉及一种模型训练数据获取方法、模型训练方法和装置。所述模型训练数据获取方法包括：获取问题数据，所述问题数据携带有模型处理结果；计算模型训练样本与所述问题数据的相似度；对相似度满足预设条件的模型训练样本进行标签更新；将标签更新后的模型训练样本和问题数据作为模型训练数据。所述模型训练方法包括：根据所述的模型训练数据获取方法获取模型训练数据；根据所述模型训练数据进行模型训练。采用本方法能够提高模型的更新速度。"	"sentence2": "本发明提供能够获得更准确的模型训练信息从而提高训练模型的针对性和准确度、减少模型学习成本的模型训练装置。医用图像数据的模型训练装置具备：训练单元，使用医用图像数据构成的数据集作为训练数据进行学习，获得初始学习模型；评估单元，利用全局指标，对所述初始学习模型的学习进行评估，取得在所述评估中使用的数据集中的异常数据集；分组单元，利用局部指标，对所述评估单元取得的异常数据集进行分组，获得多个异常数据集组；以及模型训练信息确定单元，按照所述分组单元获得的每个异常数据集组，确定模型训练信息。"	"label": "1"}
{"sentence1": "本发明实施例公开了一种模型训练方法、装置和系统，以及预测方法和装置，所述模型训练方法包括：第一设备根据模型训练作业中的模型训练所需要的数据的描述确定参与模型训练的第二设备，向第二设备发送所述模型训练作业中的部分或全部；第一设备执行所述模型训练作业中的第一模型训练代码以实现对于第j个训练步骤，当模型训练未结束时，第一设备向第二设备下发第j个训练步骤对应的模型参数；接收第二设备上传的第j个训练步骤对应的模型参数增量，根据第二设备上传的第j个训练步骤对应的模型参数增量计算第(j+1)个训练步骤对应的模型参数。本发明实施例适用于多种应用场景下的模型训练，减少了占用的带宽，降低了数据安全管理的难度。"	"sentence2": "本发明公开了一种纵向联邦学习模型训练优化方法、装置、终端设备及计算机可读存储介质，通过接收其他数据提供方在第i训练周期发送的模型训练中间结果；根据模型训练中间结果进行多轮本地模型参数更新，并接收其他数据提供方在第i+1训练周期发送的模型训练中间结果继续进行多轮本地模型参数更新。本发明利用其它数据提供方传递的纵向联邦学习一轮模型参数更新的模型训练中间结果进行多轮的本地模型参数的更新，随后再利用其它数据提供方所传递的新的模型训练中间结果，继续进行多轮的本地模型参数的更新，降低了纵向联邦学习中模型训练中间结果的传输次数，从而减少了传输数据总量和传输成本，一定程度上解决了联邦学习的传输效率瓶颈。"	"label": "1"}
{"sentence1": "本申请实施例提供了一种自动化的模型训练方法、装置、设备及计算机可读存储介质，该方法包括：获取模型训练参数，模型训练参数包括数据组件、模型组件和训练组件；根据模型训练参数包括的模型组件，构建至少一个深度学习模型；依据模型训练参数包括的数据组件及训练组件，对任一个深度学习模型进行自动化训练。该方法实现了组件使用方便，减少了模型训练重复性工作，实现了模型训练流程组件拆解，灵活度更高，规范了模型训练流程，实现模型精度提高。"	"sentence2": "本发明公开了一种模型训练方法和装置，涉及计算机技术领域。该方法的一具体实施方式包括：获取模型训练任务的训练配置信息，所述训练配置信息包括：角色信息、环境信息及算法配置信息；根据所述角色信息，在容器平台的集群上创建相应个数的容器；根据所述环境信息，配置所述容器对应的节点的运行环境；利用模型训练框架，在所述节点上启动所述算法配置信息对应的训练模型；利用所述容器平台，调度所述容器，以使所述节点执行所述模型训练任务。该实施方式能够提升模型训练效率且减轻工作人员的工作量。"	"label": "1"}
{"sentence1": "本申请提供一种模型训练方法、设备、系统及存储介质，涉及人工智能领域，在模型训练前，首先确定获取的多个数据集中第一数据集的标签数据为本次模型训练的标签数据，由于第一数据集和第二数据集的标签数据不同，需要对多个数据集中除第一数据集之外的第二数据集的标注数据进行预处理，获取预处理后的第二数据集的标注数据。再根据预处理后的第二数据集的标注数据，以及第一数据集的标注数据，对初始的深度学习模型进行模型训练，在模型损失函数收敛时，获取训练好的深度学习模型。上述方案能够充分利用不同标签数据下的数据集，避免对历史标注数据的浪费。通过对第二数据集的标注数据作预处理，可提升模型的训练效果。"	"sentence2": "本申请实施例提供了一种模型训练方法、设备及计算机可读存储介质；方法包括：获取第一目标样本和第二目标样本；基于第二目标样本，对第一目标样本和第二目标样本的公共样本进行混合，得到混合公共样本；对公共样本和混合公共样本分别进行解密，得到目标样本和目标混合样本；将目标混合样本发送至第二设备，以使第二设备基于目标混合样本与第一设备协同进行模型训练以确定第二模型参数；基于目标样本与第二设备协同进行模型训练，确定第一模型参数，从而完成预测模型的训练，第一模型参数用于与第二模型参数结合完成预测模型的预测任务。通过本申请实施例，能够提升模型训练过程中的数据安全性。"	"label": "1"}
{"sentence1": "本公开提供了一种冷凝水循环系统、智能控制装置及控制方法，属于空调冷凝技术领域。该冷凝水循环系统可以包括第一路由循环系统和第二路由循环系统。其中，第一路由循环系统可以包括依次首尾连接的第一冷却塔、第一水泵、第一热交换单元。第二路由循环系统可以包括依次首尾连接的第二冷却塔、第二水泵、第二热交换单元。第一路由循环系统和第二路由循环系统之间可以通过连通管路连接。当冷凝水循环系统发生故障时，可以通过切换第一路由循环系统或者第二路由循环系统以使得冷凝水循环系统在不停机的情况下依然能够继续正常工作。"	"sentence2": "本发明提供了基于AVS的可变码率控制方法及装置，涉及视频编码技术领域。方法包括：确定视频序列中第i个图像组的目标比特数；确定第i个图像组中，待编码帧相邻的前一已编码帧的场景切换因子；基于第i个图像组中，待编码帧相邻的前一已编码帧的场景切换因子、第i个图像组的目标比特数、待编码帧相邻的前一已编码帧的编码比特数、第i个图像组中已编码的比特数、第i个图像组中已编码的码流的实际码率、帧率，调整第i个图像组中，编码待编码帧之前剩余的目标比特数；确定第i个图像组中，待编码帧的目标比特数。本申请与场景贴合度更高，针对运动剧烈、场景切换频繁、纹理比较复杂的视频序列适应性好，且编码复杂度低。"	"label": "0"}
{"sentence1": "本发明公开了一种图像加密和解密方法和装置、存储介质及电子装置，其中，上述方法包括：获取待处理的目标图像及目标图像的上传时间戳；确定与目标图像相匹配的字符串明文，及与上传时间戳相匹配的密钥字符串；将密钥字符串分割为多个密钥子字符串，并将多个密钥子字符串与字符串明文进行组合拼接，得到候选字符串；利用密钥字符串对候选字符串进行加密，得到目标加密字符串；将目标加密字符串及上传时间戳发送至服务器。采用上述技术方案，解决了现有技术中图像数据安全性低的问题。"	"sentence2": "本公开提供了一种汽车驾驶事故预测方法、装置、电子设备及存储介质，涉及车辆技术领域。所述方法包括：实时采集汽车驾驶过程中的行车数据；将所述行车数据输入预先构建的动态融合模型，以得到汽车驾驶事故预测值；根据得到的汽车驾驶事故预测值与预设的驾驶安全阈值之间的关系，动态预测汽车驾驶风险。本公开提供了一种汽车驾驶事故预测方法、装置、电子设备及存储介质，采集汽车驾驶过程中的行车数据，将采集到的行车数据输入预先构建的动态融合模型，自动预测汽车驾驶过程中发生交通事故的预测值，动态预测汽车驾驶风险，降低交通事故发生的几率，提升用户体验。"	"label": "0"}
{"sentence1": "本申请公开了一种通信方法、装置、存储介质以及处理器。其中，该方法包括：建立与数据库的通信信道；对通信信道进行划分得到多个子分路信道；接收客户端转发的目标对象的目标数据，根据目标数据的目标数据量确定子分路信道的目标数量，通过目标数量的子分路信道将目标数据发送至数据库。本申请解决了相关技术中存储与传输设备数据处理能力有限，造成的数据传输速度较慢，容易造成数据阻塞，影响用户使用体验的技术问题。"	"sentence2": "本申请提供一种用户行程识别方法、装置、电子设备和可读介质。该方法包括：获取目标用户的通信记录数据以及目标基站的工程参数数据，通信记录数据包括通信时间，工程参数数据包括目标基站的基站场景以及基站位置信息，基站场景表示目标用户的出行方式；将通信记录数据以及工程参数数据进行数据关联，得到目标用户的关联数据；根据目标位置以及关联数据中的通信时间、基站场景、基站位置信息，对关联数据进行分组，得到数据分组，每个数据分组对应于一个基站场景；根据目标用户所属的数据分组中对应的基站场景，确定目标用户的行程。该方法能够降低行程识别的投入成本，提高统计效率。"	"label": "0"}
{"sentence1": "本申请公开了分布式的模型训练方法、装置、电子设备、计算机可读存储介质及计算机程序产品，涉及深度学习技术领域。该方法的一具体实施方式包括：针对分布式第一训练器所获取的每批次的训练样本，通过分布式第二训练器进行模型训练，得到梯度信息；根据梯度信息，对分布式内置参数服务器中的目标参数进行更新；响应于确定预设数量的训练样本完成训练，通过分布式第一训练器进行分布式内置参数服务器与分布式参数服务器之间的参数交互，进行初始模型的参数更新，直至初始模型训练完成。该实施方式提供了分布式的模型训练方法，提高了模型的训练速度。"	"sentence2": "本发明涉及数据分类技术领域，具体提供了一种模型训练方法、装置以及计算机可读存储介质，旨在解决代价敏感学习算法与数据增强方法无法进行有效的结合，导致数据分类模型的精准度和性能无法一同得到提升的技术问题。为此目的，根据本发明实施例的方法，可以采用代价敏感学习算法并且根据初始训练样本组对第一分类模型进行模型训练，得到初始数据分类模型；对初始训练样本组中的训练样本进行数据增强处理，以生成增强样本；采用知识蒸馏算法，使初始数据分类模型指导第二分类模型使用增强样本进行模型训练，得到最终的数据分类模型。通过上述步骤，可以将代价敏感学习算法和数据增强方法进行有效的结合，同时提升了模型分类的精准度和性能。"	"label": "1"}
{"sentence1": "本申请实施例公开了一种模型训练及图像处理方法、装置和存储介质，模型训练方法包括：获取样本图像；采用预设图像数据转换方式，对样本图像进行数据转换处理，得到不支持通用图像识别标准识别的预处理的样本图像；利用预处理的样本图像，对待训练图像处理模型进行模型训练，得到训练后的图像处理模型；训练后的图像处理模型，用于对采用预设图像数据转换方式转换的图像进行处理。"	"sentence2": "本公开实施例是关于一种模型训练方法、图文数据处理方法及装置、电子设备、存储介质，涉及图像处理技术领域，该模型训练方法包括：获取图文数据对，并根据所述图文数据对获取原始图文数据集；将所述原始图文数据集中的每个图像进行图像标注，得到每个图像对应的标注文本；对所述原始图文数据集中每个图像的原始文本以及标注文本进行组合，得到增强文本；根据每个图像以及所述增强文本构成的图文增强数据集对图文预训练模型进行训练，得到训练好的图文预训练模型。本公开实施例中的技术方案，能够提高模型训练的准确性"	"label": "1"}
{"sentence1": "本申请的实施例揭示了一种数据访问方法及装置、电子设备、计算机可读存储介质。该方法包括：接收客户端发送的数据访问请求，数据访问请求中携带有第一JWT令牌，第一JWT令牌中包括过期时间和偏移时间，偏移时间位于客户端登录的登录时间和过期时间之间的时间区间内，以及记录接收数据访问请求的时间，并将所记录的时间作为访问时间；根据访问时间、过期时间以及偏移时间之间的关系，确定第一JWT令牌是否满足续签条件；若确定第一JWT令牌满足续签条件，则获取与数据访问请求对应的目标数据，并发送目标数据至客户端。本申请的实施例中客户端无须每次访问服务端都刷新JWT令牌，有助于提高运行效率。"	"sentence2": "本发明公开了一种路线定位方法、装置、非易失性存储介质及处理器。其中，该方法包括：在目标对象与定位系统断开连接的情况下，采集目标对象的第一行驶数据，其中，第一行驶数据为目标对象与定位系统断开连接后产生的数据；发送第一行驶数据至云服务器；接收云服务器返回的定位数据，其中，定位数据用于描述目标对象与定位系统断开连接时目标对象的行驶路线信息。本发明解决了当对象与定位系统失联时，无法准确定位对象的行驶路线的技术问题。"	"label": "0"}
{"sentence1": "本发明实施例提供了一种IP信息查询方法及装置，该方法包括从检测到的IP信息查询请求中确定出对应的IP地址，按照设定的掩码位，对IP地址进行按位切分处理，确定出第一IP字符串，确定第一级联式IP记录中是否存在所述第一IP字符串，若是，则在确定第一级联式IP记录中不存在与第一IP字符串关联的IP信息时，将IP地址与第二级联式IP记录中的各IP地址进行匹配，以此确定出IP地址对应的IP信息。如此，该方案通过针对IP地址进行按掩码位进行切分，可以有效地节省因针对IP地址进行转换运算所耗费的时间，且只针对第一级联式IP记录中未存储IP信息的IP地址进行第二级查询，从而可以有效地提高IP信息的查询效率。"	"sentence2": "本公开涉及网络虚拟化技术领域，公开了一种分配NAT IP的方法、装置及存储介质，该方法为：基于任意一个客户端发出的针对目标业务的首个用户报文，解析出报文特征信息，若不存在与报文特征信息对应的NAT IP，则基于报文特征信息生成地址请求事件，并发送给编排控制器，在接收到编排控制器返回的NAT IP后，基于报文特征信息和NAT IP，建立客户端与NAT IP的对应关系，基于客户端发出的目标用户报文，解析出目标报文特征信息，在对应关系中查找与目标报文特征信息对应的NAT IP，并分配给目标用户报文，上述根据需求为客户端分配NAT IP的方式，避免了编排控制器的高并发和NAT IP资源的浪费。"	"label": "0"}
{"sentence1": "本发明实施例提供了一种数据推荐方法及装置，涉及数据处理技术领域，所述方法包括：确定作为推荐对象的目标用户所属的目标用户类；针对每一候选数据，采用表征每一同类用户对该候选数据的需求程度的第一表示值，以及每一同类用户与所述目标用户的相似度，获得表征所述目标用户对该候选数据的预期需求程度的第二表示值，其中，所述同类用户为：所述目标用户类中除所述目标用户外的各用户；根据所获得的第二表示值，从各候选数据中确定待推荐数据；将所确定的待推荐数据推荐给目标用户。应用本发明实施例提供的方案能够实现数据推荐。"	"sentence2": "本发明实施例提供的基于人脸识别的签到方法、装置、电子设备及存储介质，应用于信息技术领域，可以获取待识别的图像；对所述待识别的图像进行人脸的检测，得到人脸区域图像和对应的人脸特征信息；根据所述人脸特征信息对所述人脸区域图像进行变换，得到预设规格的人脸图像；将所述预设规格的人脸图像与多个预设人员对应预设人脸图像进行匹配，得到相匹配的预设人脸图像；将所述相匹配的预设人脸图像对应的预设人员标记为已签到。从而通过根据所述人脸特征信息对所述人脸区域图像进行变换，得到预设规格的人脸图像，再通过该预设规格的人脸图像进行识别和签到，不但可以提高签到的效率，还可以提高签到的准确率。"	"label": "0"}
{"sentence1": "本申请公开了一种语音模型训练方法、装置和电子设备，属于语音处理技术领域。该方法包括：获取训练数据集；将训练数据集中的训练语音数据，分别输入初始唤醒模型和预先训练好的语音识别模型中，得到初始唤醒模型的第一输出数据和语音识别模型的第二输出数据，初始唤醒模型与语音识别模型除建模单元外的其他部分结构相同；根据第一输出数据、第二输出数据和训练语音数据中的标注数据，计算模型训练损失值；基于模型训练损失值，对初始唤醒模型的模型参数进行调节，以使初始唤醒模型趋于收敛，得到训练好的唤醒模型。本申请实施例可使得训练得到的唤醒模型性能较为稳定。"	"sentence2": "本公开是关于一种语音识别模型训练方法、语音识别方法、装置及存储介质。其中，语音识别模型训练方法包括：获取多通道语音样本集，将所述多通道语音样本集输入到第一深度残差网络编码器中，得到第一样本特征集，对所述多通道语音样本集进行转换处理，得到单通道语音样本集，将所述单通道语音样本集输入到第二深度残差网络编码器中，得到第二样本特征集；从所述第一样本特征集和所述第二样本特征集中选择目标样本特征集；将所述目标样本特征集输入至预设的递归神经网络模型，对所述递归神经网络模型进行训练直至收敛，得到语音识别模型。通过本公开的语音识别模型训练方法进行语音识别，能够提高语音识别性能。"	"label": "1"}
{"sentence1": "本发明实施例提供了一种文本纠错模型训练、文本纠错方法及相关装置，文本纠错模型训练方法包括：利用文本纠错模型获取噪声文本；获取噪声单词的噪声单词特征，噪声单词特征包括噪声单词字母依赖信息以及噪声文本的单词依赖信息；根据噪声单词特征获取各个训练可能预测单词及其训练单词预测概率，根据各个训练单词预测概率和与噪声单词对应的准确单词的单词准确概率，获取对应的单词相似度；根据各个单词相似度获取文本相似度，根据文本相似度对文本纠错模型的参数进行调整，直至所得到的文本相似度满足相似度阈值，结束文本纠错模型的训练。本发明实施例所提供的文本纠错模型训练、文本纠错方法及相关装置，可以对文本的纠错效果。"	"sentence2": "本发明实施例提供了一种文本纠错模型训练、文本纠错方法及相关装置，文本纠错模型训练方法包括：利用文本纠错模型获取噪声文本；获取噪声单词的噪声单词特征，噪声单词特征包括噪声单词字母依赖信息以及噪声文本的单词依赖信息；根据噪声单词特征获取各个训练可能预测单词及其训练单词预测概率，根据各个训练单词预测概率和与噪声单词对应的准确单词的单词准确概率，获取对应的单词相似度；根据各个单词相似度获取文本相似度，根据文本相似度对文本纠错模型的参数进行调整，直至所得到的文本相似度满足相似度阈值，结束文本纠错模型的训练。本发明实施例所提供的文本纠错模型训练、文本纠错方法及相关装置，可以对文本的纠错效果。"	"label": "1"}
{"sentence1": "本发明公开了一种基于区块链的非同质化通证的处理方法及装置，使用区块链技术，可以有效实现分布式和去中心化，使得数据具有不可篡改、全程留痕、可以追溯、集体维护、以及公开透明等优点。使用双重交易锁，由用户和发行方分别控制，保证了两者相互制约，避免了一方作恶的情况；也即：保证发行方无法篡改虚拟商品、保护了用户的虚拟资产，同时保证了用户的唯一性和不可篡改性，有效杜绝了薅羊毛的行为。"	"sentence2": "本发明提供了基于区块链的边缘计算终端认证方法、系统及设备。本发明能够利用边缘节点作为区块链节点构建区块链，任意一个边缘节点在接收到终端的认证请求的情况下，能够从区块链中获取到终端的第一认证交易记录，利用第一认证交易记录对所述待认证信息认证，在认证通过的情况下，向所述终端发送认证通过信息，并对待认证信息构建第二认证交易记录，并将第二认证交易记录上传区块链。本发明能够提升终端认证的可靠性，而且在节省中心节点的情况下，节省终端认证链路的复杂度，节省终端认证效率。"	"label": "0"}
{"sentence1": "本公开提供了一种投诉工单处理方法、装置、存储介质及电子设备，涉及互联网技术领域。投诉工单处理方法，包括：获取新增投诉工单；确定所述新增投诉工单是否具有相似的历史投诉工单；若所述新增投诉工单具有相似的历史投诉工单，对所述新增投诉工单的客户的情绪进行分类；根据所述客户的情绪分类确定所述新增投诉工单是否具备自动处理条件；若根据所述客户的情绪分类确定所述新增投诉工单具备自动处理条件，输出所述新增投诉工单的投诉处理方案。本公开实施例可提高投诉工单的处理效率，降低人力成本。"	"sentence2": "本申请涉及网络通信领域，揭示了一种云原生网元的配置方法、系统、计算机可读介质及电子设备。该方法包括：基于预定容器管理平台提供的对API的扩展服务创建与网元配置对应的定制对象，其中，所述定制对象包括配置参数定制字段；接收对定制对象的配置请求，得到向定制对象提交的与配置参数定制字段对应的配置参数；获取由网络配置定制控制器发来的配置信息，并将配置信息写入至数据库中；根据接收到来自配置代理的配置信息获取请求，从数据库中提取配置信息，并将配置信息转发给配置代理，以使配置代理根据配置信息对云原生网元进行配置。此方法对云原生网元的配置效率高，对用户十分友好。"	"label": "0"}
{"sentence1": "本公开提供一种SRv6‑TE业务的链路调优方法、装置、电子设备和可读介质，其中，SRv6‑TE业务的链路调优方法包括：获取终端的SRv6‑TE业务监控指标；确定所述终端的用户等级；根据所述SRv6‑TE业务监控指标和所述用户等级确定所述终端的业务网络劣化度；根据所述业务网络劣化度进行链路调优。通过本公开实施例，可以通过对网络质量劣化程度进行量化分析，为触发业务链路优化提供了客观的依据，提高了业务链路优化的可靠性和准确性。"	"sentence2": "本发明公开了一种基于车路协同的盲区障碍物紧急避让方法，涉及自动驾驶技术领域，包括获取盲区位置信息；基于所述盲区位置信息判断车辆前方是否存在盲区，若存在，则进行下一步骤，若不存在，则结束；获取对应盲区内的障碍物信息，判断是否存在处于移动状态的障碍物，若存在，则进行下一步骤，若不存在，则结束；判断处于移动状态的障碍物的预测轨迹是否与车辆的运动轨迹相交，若相交，则车辆对其进行避让，若不相交，则车辆正常行驶。本发明中自动驾驶车辆能够提前监测到前方的盲区以及盲区中的障碍物，与现有方案相比感知范围更远，且增加了自动驾驶在盲区出车场景下的安全性。"	"label": "0"}
{"sentence1": "本申请提供一种数据迁移方法、装置、介质及电子设备，涉及数据库技术领域，包括：获取待迁移数据库的数据库表结构；根据第一预设规则对数据库表结构进行合法性校验，得到校验结果；若校验结果用于表示数据库表结构符合第一预设规则，则将待迁移数据库中的待迁移数据模拟迁移至目标数据库中；根据待迁移数据库中的待迁移数据和目标数据库中的待迁移数据确定模拟迁移准确度；若模拟迁移准确度符合第二预设规则，则将待迁移数据库中的待迁移数据迁移至目标数据库中。可见，实施上述方法可以提升数据迁移方案的通用性，提升正式迁移过程中的迁移准确率。"	"sentence2": "本发明涉及检测赌博APP的方法和系统以及存储介质。检测赌博APP的方法包括：利用相似度匹配算法，计算待检测APP的静态特征与APP特征黑库中的静态特征之间的相似度，其中所述静态特征包括APP名称、包名、开发者签名、图标、smali源码和strings.xml中的至少一个的APP静态特征；在相似度大于第一预定阈值的情况下，动态安装、运行APK，获取动态加载后的APP小图和首页页面；提取图像矩阵，利用小目标优化后的目标检测模型获取赌博元素特征向量；获取图像文本，计算LDA主题词向量，使用特征选取方法选取分类词向量，利用自定义文本分类模型计算文本特征作为文本特征向量；融合赌博元素特征向量和文本特征向量，利用分类模型计算待检测的APP疑似为赌博APP的疑似概率。"	"label": "0"}
{"sentence1": "本发明提供一种医学图像分割模型训练方法、介质及电子设备。其中，所述医学图像分割模型训练方法包括：获取待分割的医学图像；采用AI医学图像分割模型对所述医学图像进行第一分割，获得第一分割结果；根据接收到的分割指令对所述第一分割结果进行第二分割，获得第二分割结果；所述第二分割结果用于对所述AI医学图像分割模型进行训练；获取所述第一分割结果和所述第二分割结果之间的差值，所述第一分割结果和所述第二分割结果之间的差值用于获取所述AI医学图像分割模型的分割准确度，和/或用于确定所述第二分割的分割作业量。所述医学图像分割模型训练方法能够在实际应用中对所述AI医学图像分割模型进行再训练。"	"sentence2": "本发明提供一种医学图像分割模型的训练方法、介质及电子设备。所述方法包括：对所述医学图像分割模型进行第一阶段的训练，其中，所述第一阶段的训练包括多轮训练；对所述医学图像分割模型进行第二阶段的训练，以完成对所述医学图像分割模型的训练，其中，所述第二阶段的训练包括多轮训练。所述方法可以直接利用所述普通样本和所述困难样本完成对所述医学图像分割模型的训练。"	"label": "1"}
{"sentence1": "本发明提供一种医学图像分割模型的训练方法、介质及电子设备。所述方法包括：对所述医学图像分割模型进行第一阶段的训练，其中，所述第一阶段的训练包括多轮训练；对所述医学图像分割模型进行第二阶段的训练，以完成对所述医学图像分割模型的训练，其中，所述第二阶段的训练包括多轮训练。所述方法可以直接利用所述普通样本和所述困难样本完成对所述医学图像分割模型的训练。"	"sentence2": "本发明提供一种医学图像分割模型的训练方法、介质及电子设备。所述方法包括：对所述医学图像分割模型进行第一阶段的训练，其中，所述第一阶段的训练包括多轮训练；对所述医学图像分割模型进行第二阶段的训练，以完成对所述医学图像分割模型的训练，其中，所述第二阶段的训练包括多轮训练。所述方法可以直接利用所述普通样本和所述困难样本完成对所述医学图像分割模型的训练。"	"label": "1"}
{"sentence1": "本说明书公开了一种医学图像分割模型训练方法，所述方法包括：将待分割医学图像输入初始医学图像分割模型，获取第一图像；接收用户对第一图像的修改轨迹；将第一图像和修改轨迹作为训练样本，将第一图像对应的标准医学分割图像作为标签，训练初始医学图像分割模型，得到目标医学图像分割模型。"	"sentence2": "本发明提供了一种医学图像分割方法、系统、电子设备及存储介质，医学图像分割方法，包括：根据预设像素阈值对所述待分割医学图像进行初步分割，并对初步分割得到的医学图像进行边缘检测及特征增强，提取得到第一医学分割图像；根据预设优化目标，优化所述第一医学分割图像，得到目标器官组织的图像。本发明提供的医学图像分割方法、系统、电子设备及存储介质，不仅通用性强，减少了繁琐的人机交互操作，而且分割精度高，能够更好的辅助医生提高诊断效率和准确性。"	"label": "1"}
{"sentence1": "本公开实施例提供了一种路径切换方法及相关设备。由第一源基站执行的方法包括：根据第一远端UE通过第一源中继UE上报的第一测量结果，确定将第一远端UE从第一源中继UE下切换到第一目标基站下；向第一目标基站发送第一切换请求消息，接收第一目标基站发送的第一切换请求确认消息；通过第一源中继UE向第一远端UE发送第一RRC重配置消息，以便第一远端UE完成RRC重配置；向第一源中继UE发送第二RRC重配置消息，以便第一源中继UE完成RRC重配置，或者，若第一源中继UE不存在业务且不存在通过第一源中继UE与第一源基站连接的远端UE，向第一源中继UE发送RRC释放消息；接收第一目标基站发送的UE上下文释放消息，释放第一远端UE的上下文。"	"sentence2": "本公开涉及一种网络互访的通信方法、装置和系统，涉及通信技术领域。该网络互访的通信方法，包括：在终端发起访问远端网络的业务的情况下，本地SMF实体，根据终端要访问的业务的标识信息，判断业务是否属于自身服务范围；在业务不属于自身范围内的情况下，本地SMF实体，向AMF实体发送标识信息；本地SMF实体，根据AMF实体返回的根据标识信息选择的拜访地SMF实体的相关信息，与拜访地SMF实体建立远端网络和本地网络的互访通信。本公开的技术方案能够实现终端在非漫游场景下，同时访问本地网络和远端网络，无需依赖企业内部网络，从而提高通信性能。"	"label": "0"}
{"sentence1": "本公开提供了一种无线切片接纳方法、装置、存储介质及电子设备，涉及通信技术领域。克服了相关技术中网络配置开通跟踪区覆盖粒度以下切片时导致终端反复进行会话建立或切换失败发生掉话的问题。涉及的无线切片接纳方法，包括：在与网络侧设备在进行NG接口建链的过程中，获取网络侧设备的每个跟踪区绑定的每个小区对应的切片标识信息；根据终端接入的允许切片标识信息以及终端所属小区的跟踪区绑定的切片的切片标识信息确定终端的基站未接受切片标识信息。本公开实施例实现了网络节点对基站/小区覆盖粒度无线切片的接纳及管理，满足切片业务及网络运营的精细化要求。"	"sentence2": "本公开属于互联网技术领域，涉及一种WebShell免杀方法及装置、存储介质、电子设备。该方法包括：获取敏感关键字，并对敏感关键字进行变量名设置得到目标关键字；对目标关键字和敏感关键字进行加密处理得到加密关键字，并对加密关键字进行拼接处理得到WebShell文件；对WebShell文件进行查杀处理确定WebShell文件通过查杀处理。本公开实现了对敏感关键字的动态设置和使用，从变量名这一维度帮助WebShell文件绕过后续的查杀处理，对目标关键字和敏感关键字进行加密处理，帮助目标关键字和敏感关键字抹去关键字的特征，将查杀系统或查杀工具重点关注的敏感关键字隐藏，使得查杀系统或查杀工具无法根据关键字的特征来进行查杀处理，取得WebShell文件免查杀的效果，以实现进一步的深入渗透。"	"label": "0"}
{"sentence1": "本公开提供一种用于生成路径信息的方法和网络设备。用于生成路径信息的方法包括：在接收到第二AS中的尾端设备发送的包括VPNSID的第一BGP报文后，从第一BGP报文的自治域路径属性信息中提取出第一BGP报文在传输过程中所经过的自治域标识集合和第一颜色参数；在接收到包括BSID&nbsp;TLV的第二BGP报文后，从BSID&nbsp;TLV中提取出第二颜色参数，其中第一AS中的第一ASBR设备和第二AS中的第二ASBR设备在完成VPN业务配置和SR策略配置后发送包括BSID&nbsp;TLV的第二报文；若第一颜色参数和第二颜色参数相同，则从第二BGP报文的自治域路径属性信息中提取出发送第二BGP报文的AS标识；根据AS标识和自治域标识集合的对应关系、BSID&nbsp;TLV、头端连接的AS子TLV和尾端连接的AS子TLV，以生成路径信息。"	"sentence2": "本公开提供一种用于实现小基站共享的方法和系统。用于实现小基站共享的方法包括：小基站在接收到用户终端发送的接入请求后，向对应的第一小基站网关发送初始终端消息，其中小基站和第一小基站网关归属于第一运营商；若用户终端归属于第二运营商，则第一小基站网关将初始终端消息通过安全隧道发送给第二运营商的第二小基站网关；第二小基站网关在接收到初始终端消息后，终结安全隧道，并将初始终端消息转发到对应的第二运营商核心网设备，以便核心网设备建立用户终端的上下文信息；第二小基站网关将核心网设备发送的初始上下文建立请求通过第一小基站网关发送给小基站，以便在小基站和第二运营商核心网之间建立用于信息透传的GTP隧道。"	"label": "0"}
{"sentence1": "本公开涉及基于5G行业专网的认证方法及终端、计算机可存储介质，涉及网络技术领域。基于5G行业专网的认证方法，在终端的可信执行环境中执行，所述终端的可信执行环境独立于所述终端的富执行环境，所述认证方法包括：获取所述终端的用户永久标识符SUPI；根据所述终端的SUPI，生成用户隐藏标识符SUCI，所述SUCI用于核心网设备对所述终端的可信执行环境进行认证；接收来自所述核心网设备的鉴权令牌AUTN，所述AUTN由所述核心网设备在根据所述SUCI对所述终端的可信执行环境认证成功的情况下生成；根据所述AUTN，对所述核心网设备进行认证。根据本公开，可以提高终端的可信执行环境的安全性。"	"sentence2": "本公开提供一种小区关断方法、开启方法、装置以及电子设备和计算机可读存储介质。其中，在小区关断方法中，第一小区服务多个第一设备，所述第一小区与第二小区是相邻小区；该小区关断方法可以包括：获取所述多个第一设备通过目标应用上传的第一应用信息；获取所述第一小区的第一负载信息和所述第二小区的第二负载信息；根据所述第一应用信息、所述第一负载信息和所述第二负载信息所述第一小区满足关断条件；关断所述第一小区，以便所述多个第一设备转移至所述第二小区内驻留。本公开实施例可以基于第一小区内设备上传的应用信息、第一小区的负载信息以及第一小区的邻区的负载信息确定是否对第一小区进行关断，从而减少第一小区关断对邻区的影响。"	"label": "0"}
{"sentence1": "本发明提供一种医学图像分割方法、介质及电子设备。所述医学图像分割方法包括：获取目标医学图像；利用脊椎分割模型对所述目标医学图像进行处理，以获取每一节段所述目标脊椎的实际骨性标记点；获取每一节段所述目标脊椎的参考图谱；根据每一节段所述目标脊椎的实际骨性标记点及其参考骨性标记点，对所述参考医学图像和所述目标医学图像进行配准，以得到配准后的医学图像；根据所述参考图谱的脊椎分割掩码以及所述配准后的医学图谱，获取所述目标医学图像的初始分割结果；对所述目标医学图像进行图切分割以得到所述目标医学图像的最终分割结果。所述医学图像分割方法能够实现对所述目标医学图像的自动分割"	"sentence2": "本发明提供一种医学图像分割方法、介质及电子设备。所述医学图像分割方法包括：获取目标医学图像；利用脊椎分割模型对所述目标医学图像进行处理，以获取每一节段所述目标脊椎的实际骨性标记点；获取每一节段所述目标脊椎的参考图谱；根据所述参考图谱的脊椎分割掩码以及所述配准后的医学图谱，获取所述目标医学图像的初始分割结果；对所述目标医学图像进行图切分割以得到所述目标医学图像的最终分割结果。所述医学图像分割方法能够实现对所述目标医学图像的自动分割"	"label": "1"}
{"sentence1": "本申请提供的一种医学图像分割方法包括：获取待检测医学图像；将所述待检测医学图像输入已训练的分割模型，其中，所述分割模型包括编码器和解码器，所述编码器包括多个第一层级结构，所述多个第一层级结构包括第一输入层、至少一个第一中间层和第一输出层，所述解码器包括第二输入层、至少一个第二中间层和第二输出层，其中，任意第二中间层的输入包括所述第二中间层的前一层的输出与至少两个第一层级结构的输出的融合结果；通过所述分割模型对所述待检测医学图像进行处理，获得所述分割模型的输出结果，所述输出结果包括关于待检测医学图像中的医学特征区域的分割结果。通过上述方法，可以提升对医学图像进行图像分割的准确性。"	"sentence2": "本发明提供了一种基于多层级神经网络的医学图像分割系统及方法，属于医学图像处理技术领域，本发明将待分割的原始医学图像输入图像初始化模型进行初始特征的提取，然后将初始特征输入到多层级深度特征提取模型中，提取出图像的多层级深层特征，然后将深层特征输入到多层级分割模型中，同时将多层级深度特征提取模块中的深层特征，通过金字塔池化长连接模型，输入到多层级分割模型中，由多层级分割模型根据图像中逐个像素的分类情况，输出高精度分割后的医学图像，本发明提供的分割方法提升了医学图像深度特征提取效率，并能够提高医学影像分割的精度。"	"label": "1"}
{"sentence1": "本申请公开了一种疾病分类模型的训练方法、疾病分类的方法及相关产品。该训练方法包括：获取带样本标签的医学样本图像；根据多个待分类病种之间的混淆关系和所述样本标签，生成用于对所述疾病分类模型进行训练的训练标签；以及使用带训练标签的医学样本图像对所述疾病分类模型进行训练。根据本申请实施例的训练方法，使得疾病分类模型能够学习到易混淆病种之间的细微差别，有利于训练后的疾病分类模型能够更好的适应多病种分类任务"	"sentence2": "本公开涉及一种获取疾病分类推荐的方法，该方法包括：响应于用户的输入操作，获取疾病信息；将所述疾病信息与预先训练的样本集匹配，获取与所述疾病信息匹配的疾病分类数据以及所述疾病分类数据的权重；以及根据所述疾病分类数据的权重进行排序，将排序后的疾病分类数据推荐给用户。在本公开提供技术方案中，对用户常用的疾病分类数据进行统计计数，使得推荐内容更符合用户的习惯，提高疾病分类的效率和准确率。通过引入了历史数据，通过历史数据中的关联的相关疾病分类数据形成疾病分类数据优选集合，提高历史数据利用率以及提升疾病分类有效利用和统计分析"	"label": "1"}
{"sentence1": "本公开提供了一种切换配置方法、系统、基站和存储介质，涉及无线通信技术领域。该方法包括：源基站在确定为终端同时配置CHO和DAPS&nbsp;HO方式的情况下，向每个候选基站发送切换请求消息，其中，切换请求消息中包括配置CHO和DAPS&nbsp;HO方式的DRB的第一配置信息；接收每个候选基站发送的切换请求响应消息，其中，切换请求响应消息中包括指示接受配置CHO和DAPS&nbsp;HO方式的第二配置信息；以及向终端发送无线资源控制重配置消息，以便终端在候选基站中选择目标基站进行切换，其中，无线资源控制重配置消息中包括配置了CHO和DAPS&nbsp;HO方式的DRB的第三配置信息。本公开满足了终端高可靠性且零毫秒时延的切换的需求，提高了用户在移动性场景中的服务体验。"	"sentence2": "本公开涉及资源分配方法、装置以及介质。一种资源池中的资源分配方法，包括：在对计算作业请求进行资源分配时，获取资源池的资源状态信息和与所述计算作业请求相对应的资源需求，其中，所述资源状态信息包括资源池中的每个资源节点的资源信息；根据所述资源状态信息构建资源分配树，并基于所述资源需求和所述资源分配树确定与所述计算作业请求相对应的资源分配方案，其中，所述资源分配树的根节点表征所述资源状态信息和所述计算作业请求，叶子节点表征在对应的资源节点被分配所述计算作业请求后每个资源节点的剩余资源的资源状态信息；以及根据所述资源分配方案，对所述计算作业请求进行资源分配。"	"label": "0"}
{"sentence1": "本公开实施例提供了一种近域通信中继节点发现方法及相关设备。该方法包括：远端用户设备向至少一个中继用户设备发送发现请求消息，发现请求消息包括RSC信息，以用于确定备选中继用户设备；所述远端用户设备从所述备选中继用户设备接收所述备选中继用户设备的分析信息，所述分析信息是所述备选中继用户设备从核心网的分析网元获取的；所述远端用户设备根据所述备选中继用户设备的分析信息，从所述备选中继用户设备中确定目标中继用户设备。"	"sentence2": "本公开提供一种译码方法和译码器。译码方法包括：将接收到的长度为N的待译码比特序列分为长度为n的m个待译码横向子段，其中N、m和n均为2的整次幂；独立地对m个待译码横向子段进行译码处理，以得到m个a横向子段；分别将m个a横向子段中的位置相同的比特进行组合，以生成n个a纵向子段；对n个a纵向子段进行校验以得到m个a横向子段的校验结果；将m个a横向子段的校验结果进行处理以得到译码比特序列。本公开通过将横向子段中的突发干扰错误分散到不同的纵向子段中进行校验，从而有效减小突发干扰错误对译码结果的影响。"	"label": "0"}
{"sentence1": "本公开涉及一种5G基站深度休眠唤醒方法和装置、存储介质。该5G基站深度休眠唤醒方法包括：采集4G和5G深度包检测数据；根据4G和5G深度包检测数据确定潜在活跃5G用户的相关信息；根据潜在活跃5G用户的相关信息，预测5G用户数量和业务流量情况；根据预测的5G用户数量和业务流量情况，预判4G网络质量或5G用户体验是否受到影响；在4G网络质量或5G用户体验受到影响的情况下，自动唤醒与4G小区对应的共站址同覆盖5G小区。本公开通过引入4G下的5G用户精准识别机制，并通过引入预测能力，可以提前唤醒关联的5G小区，本公开支持4G/5G协同精准唤醒。"	"sentence2": "本公开提供了一种GPS模拟信号生成方法、装置、存储介质和电子设备，涉及通信技术领域。该GPS模拟信号生成方法确定接收机在不同时刻接收到的GPS模拟卫星发射的初始伪噪声码的相位，得到多个相位，然后根据多个相位与相邻两个相位之间的间隔时长确定得到多个码片速率，接着控制码片编程器按照各码片速率生成各码片，并根据多个码片生成目标伪噪声码，确定目标伪噪声码在各时刻的实际相位，得到多个实际相位，最后基于多个实际相位生成GPS模拟信号。本公开提供的一种GPS模拟信号生成方法，解决了现有技术中存在的GPS模拟信号生成复杂度高的技术问题，达到了降低GPS模拟信号生成的复杂度的技术效果。"	"label": "0"}
{"sentence1": "本公开提出了一种自动添加国际疾病分类编码的方法、系统、装置和介质。其中，一种自动添加国际疾病分类编码的方法包括：获取病历数据；通过病历数据获取各个病历元素的向量表示；获取国际疾病分类中的各个疾病的向量表示；基于各个病历元素的向量表示和国际疾病分类中的各个疾病的向量表示，获取病历的向量表示；基于病历的向量表示，获取将国际疾病分类中的各个疾病编码添加到病历中的各个概率；以及基于所述各个概率，获取是否自动将各个概率对应的国际疾病分类中的各个国际疾病分类编码添加到所述病历中的指示。"	"sentence2": "本发明公开了一种疾病分类编码识别方法、装置、计算机设备及存储介质，其中，所述疾病分类编码识别方法应用于计算机设备，包括：获取诊断数据；将所述诊断数据映射至疾病分类编码所在的表示空间，得到所述诊断数据对应的中间向量；基于由疾病分类编码对应中间向量构建的向量矩阵，对所述诊断数据对应的中间向量进行相似性度量，得到所述向量矩阵中的中间向量与所述诊断数据对应的中间向量之间的相似度；根据所述向量矩阵中的中间向量与所述诊断数据对应的中间向量之间的相似度，确定所述诊断数据对应的疾病分类编码。采用本发明所提供的疾病分类编码识别方法、装置、计算机设备及存储介质解决了现有技术中疾病分类编码识别的准确率不高的问题。"	"label": "1"}
{"sentence1": "本发明的实施方式提供了一种自动化的国际疾病分类编码方法。该方法包括：输入中文疾病诊断信息；对中文疾病诊断信息进行自然语言处理，得到一个或多个待编码名称；基于标准术语库和扩充术语库，查找与待编码名称相匹配的标准术语或扩充术语，并将匹配成功的标准术语或扩充术语的编码，确定为待编码名称的编码；其中，标准术语是所要参考的ICD版本中包含的各个疾病术语，扩充术语是标准术语的俗称、别称或缩略语，或标准术语的子类疾病术语，或新产生的疾病术语。通过本发明上述实施方式的方法，可以自动完成ICD编码，无需人工参与，具有编码速度高、成本低、正确率高等优点。此外，本发明的实施方式还提供了一种自动化的国际疾病分类编码系统。"	"sentence2": "本公开提出了一种自动添加国际疾病分类编码的方法、系统、装置和介质。其中，一种自动添加国际疾病分类编码的方法包括：获取病历数据；通过病历数据获取各个病历元素的向量表示；获取国际疾病分类中的各个疾病的向量表示；基于各个病历元素的向量表示和国际疾病分类中的各个疾病的向量表示，获取病历的向量表示；基于病历的向量表示，获取将国际疾病分类中的各个疾病编码添加到病历中的各个概率；以及基于所述各个概率，获取是否自动将各个概率对应的国际疾病分类中的各个国际疾病分类编码添加到所述病历中的指示。"	"label": "1"}
{"sentence1": "本公开提出了一种自动添加国际疾病分类编码的方法、系统、装置和介质。其中，一种自动添加国际疾病分类编码的方法包括：获取病历数据；通过病历数据获取各个病历元素的向量表示；获取国际疾病分类中的各个疾病的向量表示；基于各个病历元素的向量表示和国际疾病分类中的各个疾病的向量表示，获取病历的向量表示；基于病历的向量表示，获取将国际疾病分类中的各个疾病编码添加到病历中的各个概率；以及基于所述各个概率，获取是否自动将各个概率对应的国际疾病分类中的各个国际疾病分类编码添加到所述病历中的指示。"	"sentence2": "本发明的实施方式提供了一种自动化的国际疾病分类编码方法。该方法包括：输入中文疾病诊断信息；对中文疾病诊断信息进行自然语言处理，得到一个或多个待编码名称；基于标准术语库和扩充术语库，查找与待编码名称相匹配的标准术语或扩充术语，并将匹配成功的标准术语或扩充术语的编码，确定为待编码名称的编码；其中，标准术语是所要参考的ICD版本中包含的各个疾病术语，扩充术语是标准术语的俗称、别称或缩略语，或标准术语的子类疾病术语，或新产生的疾病术语。通过本发明上述实施方式的方法，可以自动完成ICD编码，无需人工参与，具有编码速度高、成本低、正确率高等优点。此外，本发明的实施方式还提供了一种自动化的国际疾病分类编码系统。"	"label": "1"}
{"sentence1": "本公开提供了一种会话绑定方法、系统以及存储介质，其中的方法包括：PCF向NRF发送网元注册消息，SMF在终端创建PDU会话时，选取目标PCF完成用户PDU会话创建；UPF向NEF发送第二网络能力调用请求；NEF基于第二网络能力调用请求中携带的用户号段信息，向NRF发送查询请求，用以获取PCF可用信息；NEF向初始PCF发送第二网络能力调用请求，初始PCF基于第二网络能力调用请求执行会话绑定操作。本公开的方法、系统以及存储介质，能够避免现有方案中ipDomain信息未规划、PCF或BSF异厂家对接等问题，同时可简化能力调用流程，不需限制SMF选择PCF，可适用于无BSF方案或多PCF部署场景。"	"sentence2": "本公开提供了一种终端间业务变更方法、装置、设备及存储介质，涉及通信技术领域。该方法包括：接收网络侧发送的业务变更信令，业务变更信令中包括目标终端的标识和通信配置信息，目标终端是待与源终端之间进行业务变更的终端，目标终端和源终端属于同一用户；基于目标终端的标识，向目标终端转发通信配置信息，以使目标终端根据通信配置信息进行通信配置后，与源终端之间进行业务变更。"	"label": "0"}
{"sentence1": "本公开提供了一种用于路由子网的通信方法和通信系统。该方法包括：SMF获得群组内的第一用户设备所对应的第一路由子网的第一子网特征，第一子网特征包括第一路由子网的第一IP地址段；SMF在建立用户级会话和群组级会话的过程中，向第一UPF和第二UPF同步对应的用户设备会话的上下文信息，其中，第一用户设备会话的上下文信息包含第一子网特征，以及向第一UPF和第二UPF分别下发转发策略，转发策略包含基于第一IP地址段的路由匹配策略，第一用户设备和第二用户设备属于同一群组；和根据用户级会话和群组级会话建立群组通信。"	"sentence2": "本公开是关于数据检测技术领域，主要涉及一种液位检测装置及进水盘，该液位检测装置包括箱体、液位开关和风机启停电路，其中：箱体包括底板和向背离底板的一侧延伸的侧壁，侧壁设有开口，开口沿侧壁的厚度方向贯穿侧壁；液位开关包括沿垂直于底板的方向正对设置的第一磁体和第二磁体，第一磁体和第二磁体至少延伸至箱体内，第一磁体位于第二磁体远离底板的一侧；第一磁体和第二磁体能够在箱体内的液位上升时分离，并在箱体内的液位下降时相互吸合；风机启停电路连接于液位开关；风机启停电路在第一磁体和第二磁体分离时控制风机运行，并在第一磁体和第二磁体吸合时控制风机停止运行。本公开的液位检测装置可延长风机的使用寿命。"	"label": "0"}
{"sentence1": "本公开提供了一种小区切换方法、基站、终端和通信系统，涉及通信技术领域，所述方法包括：响应于终端发送的第一测量报告，源基站向终端当前接入的小区的多个邻区中的每个邻区对应的目标基站发送终端的第一切换请求，以便每个邻区对应的目标基站在接收到来自终端的接入请求时允许终端接入；响应于所述第一测量报告，源基站向终端发送所述多个邻区的配置信息和优先级信息，以便终端根据所述优先级信息确定每个邻区的优先级，并根据所述配置信息按照所述优先级依次向每个邻区对应的目标基站发送接入请求，直至接入某一邻区。"	"sentence2": "本公开实施例提供一种无线通信方法及相关设备。该方法包括：网络设备将多段具有不同子载波间隔的非连续频谱配置为虚拟带宽V‑BW，将V‑BW划分为多个虚拟带宽部分V‑BWP；网络设备通过第一配置消息将V‑BW的配置信息和多个V‑BWP的配置信息发送至终端；网络设备通过第二配置消息将为终端配置的下行V‑BWP的配置信息以及PDSCH跨时隙调度配置信息发送至终端；网络设备根据下行V‑BWP与传输PDCCH相关的资源配置信息，向终端发送PDCCH，PDCCH中的下行控制信息DCI包括下行V‑BWP中的激活V‑BWP的配置信息以及PDSCH跨时隙调度信息，PDSCH跨时隙调度信息基于PDSCH跨时隙调度配置信息生成；网络设备根据下行V‑BWP与传输物理下行共享信道PDSCH相关的资源配置信息、PDSCH跨时隙调度配置信息以及PDSCH跨时隙调度信息向终端发送PDSCH。"	"label": "0"}
{"sentence1": "本公开提供一种短消息服务中心提醒信息服务化实现方法、装置和系统。短消息服务中心提醒信息服务化实现方法包括：在短消息传送失败的情况下，从网络仓库功能NRF实体查询能够提供短消息提醒信息服务的统一数据管理UDM实体；向UDM实体发送用于订阅短消息提醒信息服务的订阅请求；在接收到UDM实体发送的短消息提醒信息后，将短消息提醒信息发送给短消息服务中心SC，以便SC将短消息发送给相应的短消息接收终端。"	"sentence2": "本公开提供了一种订单推送方法、装置、存储介质及设备，涉及移动通信技术领域。该订单推送方法包括：获取开卡订单以及获取开卡订单对应的集成电路卡识别码，开卡订单中携带有订单信息；对订单信息以及集成电路卡识别码进行校验，得到目标校验结果；若目标校验结果为通过，则将开卡订单和集成电路卡识别码推送至用户识别卡管理平台，以使用户识别卡管理平台执行集成电路卡识别码对应的用户识别卡的发货操作。本公开实施例的技术方案通过对开卡订单的订单信息和集成电路卡识别码进行提前校验，避免因为异常的开卡订单以及集成电路卡识别码导致后续用户识别卡的激活失败，进而提高用户识别卡的激活率，从而避免因为激活失败造成的成本浪费。"	"label": "0"}
{"sentence1": "本发明提供一种国际疾病分类标记方法、装置、计算机设备及存储介质，通过对获取的待标记的目标疾病描述信息，在预先创建的平行语料库中查找与之相对应的至少一个目标ICD代码，并按照设定的规则，在查找到的至少一个目标ICD代码中选择为目标疾病描述信息进行标记的最终ICD代码，利用所述最终ICD代码对所述待标记的目标疾病描述信息进行分类标记。本发明可以自动在平行语料库中为目标疾病描述信息选择最终的ICD代码，提高了标记效率，且按照设定规则进行选择，保证了标记的统一性。"	"sentence2": "本发明的实施方式提供了一种自动化的国际疾病分类编码方法。该方法包括：输入中文疾病诊断信息；对中文疾病诊断信息进行自然语言处理，得到一个或多个待编码名称；基于标准术语库和扩充术语库，查找与待编码名称相匹配的标准术语或扩充术语，并将匹配成功的标准术语或扩充术语的编码，确定为待编码名称的编码；其中，标准术语是所要参考的ICD版本中包含的各个疾病术语，扩充术语是标准术语的俗称、别称或缩略语，或标准术语的子类疾病术语，或新产生的疾病术语。通过本发明上述实施方式的方法，可以自动完成ICD编码，无需人工参与，具有编码速度高、成本低、正确率高等优点。此外，本发明的实施方式还提供了一种自动化的国际疾病分类编码系统。"	"label": "1"}
{"sentence1": "本发明涉及数据可视化技术领域，具体公开了一种大数据中心数据可视化系统，其中，包括：数据采集模块，数据采集模块用于实时采集多个被监控设备的状态信息；数据处理模块，数据处理模块用于处理状态信息，并生成处理结果；数据管理模块，数据管理模块用于存储状态信息和处理结果；数据可视化模块，数据可视化模块用于根据运维实际业务场景分别以不同的web页面显示处理结果和状态信息种。本发明还公开了一种大数据中心数据可视化方法。本发明提供的大数据中心数据可视化系统从多个视角对被监控设备进行组织和集中可视化展现，方便了不同人员在不同场景下完成业务时，能够快速获取和确认状况，及时发现故障。"	"sentence2": "本发明提出了一种数据可视化展示平台，包括应用服务器、web服务器和数据库；所述应用服务器和数据库连接并利用数据持久化实现数据的高效访问，将数据库中数据和可视化组件进行关联和配置，保存并生成可预览、发布和离线部署的数据可视化应用，所述web服务器连接应用服务器接收外部数据可视化请求并进行数据可视化展示；通过预置应用模板，增加数据可视化的复用性和易用性，在提高数据可视化展示效率的同时节省人力资源成本；为数据可视化项目开发流程中业务人员、需求人员、开发人员提供图形可视化的操作界面，简化开发流程、降低技术开发难度，减少重复沟通，提高项目交付效率。"	"label": "1"}
{"sentence1": "本申请涉及一种天气预测模型的生成方法、装置、计算机设备和存储介质，以及一种天气预测方法、装置、计算机设备和存储介质。所述天气预测模型的生成方法包括：获取历史时间点对应的多个位置点的历史气象数据，多个位置点中包括观测位置点；对多个位置点的历史气象数据进行空间网格化处理，生成历史时间点对应的气象样本数据；获取历史时间点对应的观测位置点的天气现象标签数据；通过历史时间点对应的气象样本数据和天气现象标签数据对初始天气预测模型进行训练，得到预测天气现象是否发生的天气预测模型。本方法通过采用历史气象数据训练天气预测模型，可以有效地获取气象数据和天气现象之间的关系，从而能够实现根据气象数据自动预测天气现象。"	"sentence2": "本申请提出一种天气预测方法、装置、电子设备及存储介质，方法包括：从历史天气数据中提取得到天气数据序列；将天气数据序列输入到预先训练的天气预测模型中，得到预测的目标天气数据；其中，天气预测模型是利用天气序列样本，对基于卷积神经网络和Transformer网络构建的TransUNet模型进行天气序列预测训练得到的。采用本申请的技术方案，天气预测模型是从历史数据中让模型学习到所需的预测能力，不需要消耗大量的计算资源，能够提高天气预测模型的预测速度，从而提高天气预测的效率。"	"label": "1"}
{"sentence1": "本实用新型提供了一种一体化节能电源柜，该一体化节能电源柜包括柜体以及设置在柜体外部的太阳能电池板；柜体内部设置有削峰填谷节能单元、监控单元和供电单元，削峰填谷节能单元通过监控单元连接供电单元；太阳能电池板连接供电单元。该一体化节能电源柜可以在用电低谷时段为供电单元充电，储存电能，在用电高峰时段利用供电单元为基站供电，合理规划基站用电；而且通过外部设置太阳能电池板，为站点节能另辟蹊径，大幅度改善5G基站耗电高的问题，节约用电成本。"	"sentence2": "本实用新型提供了一种一体化智能电源柜，该一体化智能电源柜包括柜体以及设置在所述柜体内部的监控单元、配电开关、整流单元、供电单元、分纤盒和波分复用盒；配电开关分别连接整流单元和供电单元，监控单元连接整流单元；分纤盒用于引入终端光缆。该一体化智能电源柜将监控单元、配电开关、整流单元、供电单元、分纤盒以及波分复用盒集成于一体，集成度高；而且可以通过监控单元连接管理平台，实时掌控状态信息，支持远程进行调控部署，简化维护步骤，智能化程度高。"	"label": "0"}
{"sentence1": "本公开提供了一种语音识别方法、装置、存储介质和电子设备，涉及人工智能技术领域。该语音识别方法先将待识别语音通话的媒体流划分为主叫媒体流与被叫媒体流，分别对主叫媒体流与被叫媒体流进行切片，在得到多个主叫音频切片与多个被叫音频切片后，分别对多个主叫音频切片与多个被叫音频切片进行语音识别，最后对多个识别文本进行整合即可得到待识别语音通话对应的目标通话记录，避免了传统技术中存在的目前的语音识别方法准确率较低的技术问题，达到了提高语音识别准确性的技术效果。"	"sentence2": "本公开提供了一种图像分类方法及装置、存储介质及电子设备，涉及计算机技术领域。该方法包括获取目标图像和模糊池化原型网络以及每个图像类别的原型表示；基于模糊池化原型网络对目标图像进行特征提取得到目标图像的嵌入表示；以及根据目标图像的嵌入表示和每个图像类别的原型表示得到目标图像的类别。该方法可以缓解原始最大池化过程中的信息混叠现象，使用模糊池化后能在网络的稳定性上达到更好的效果，从而提高了分类结果的一致性，进而提高了分类的准确性，相比于传统图像分类方法的分类精度更高。进一步地，通过模糊池化可以对图像的高频噪声信息产生滤波的作用，使得本网络能够尽可能的提取到目标图像的泛化信息，增加了模型的泛化能力。"	"label": "0"}
{"sentence1": "本公开提出一种基于NG接口的小区切换方法和系统及基站和核心网设备，涉及无线通信领域。源基站向核心网设备发送切换需求消息，其包含第一条件切换信息；核心网设备基于所述切换需求消息，向候选目标基站发送切换请求消息，其包含第一条件切换信息。此外，候选目标基站判决是否接受当前切换请求，若接受，向核心网设备反馈切换请求确认消息，其包含第二条件切换信息。核心网设备基于切换请求确认消息，向源基站反馈切换命令消息，其包含第二条件切换信息。在基于NG接口切换流程中增加条件切换信息，源基站、核心网、候选目标基站之间可以交互条件切换信息，支持基于NG接口的条件切换，提高基于NG接口切换的可靠性。"	"sentence2": "本公开提出一种用户面网元选择的方法、装置、系统和相关网元，涉及通信领域。当会话从5G网络移动到4G网络时，或者，当在4G网络建立新的会话时，SGW‑C获取融合网元PGW‑C/SMF为所述终端选择的融合网元PGW‑U/UPF的标识信息，并根据融合网元PGW‑U/UPF的标识信息，为所述终端优先选择与所述融合网元PGW‑U/UPF合设的SGW‑U，使得SGW‑C选择的用户面网元SGW‑U与融合网元PGW‑C/SMF选择的用户面网元PGW‑U/UPF是同一实体，避免网络资源浪费，提升用户体验。"	"label": "0"}
{"sentence1": "本公开实施例公开了训练方法、用户欠费离网预测方法及装置，通过建立用户欠费离网预测模型，并通过上述训练方法对建立的用户欠费离网预测模型进行训练，可以得到训练后的用户欠费离网预测模型。这样可以通过训练后的用户欠费离网预测模型，来预测用户在未来(例如，数月后)是否会欠费离网，以得到存在欠费离网可能性的高风险用户。之后，可以利用监控单元在实际业务发生时对高风险用户进行监控，可以有效地提高对高风险用户进行限制的效率。大大降低了移动通信用户的欠费离网率，减少了移动通信运营商的坏账。"	"sentence2": "本公开提供了一种定位指纹的采集方法、装置、系统及定位方法，涉及定位技术领域，所述方法包括：获取移动设备在移动的过程中相对于参考位置的偏移信息，所述移动设备上设置有至少一个终端，每个终端在所述移动设备移动的过程中采集无线信号信息；根据所述偏移信息，确定所述移动设备在第一坐标系下的第一位置坐标，所述第一坐标系的原点为所述参考位置；根据每个终端相对于所述移动设备的相对位置和所述第一位置坐标，确定该终端在所述第一坐标系下的第二位置坐标；将所述第二位置坐标和在所述第二位置坐标处采集的无线信号信息对应地存储为第一定位指纹，所述定位指纹包括所述第一定位指纹。"	"label": "0"}
{"sentence1": "本公开提供了一种屏下指纹摄像组件、LCD屏下指纹组件以及移动终端。其中屏下指纹摄像组件，用于针对LCD屏组件上方的指纹采集指纹图像；LCD屏组件包括：出光部，出光部包括显示区域和非显示区域；及，背光部，背光部位于出光部下方；摄像组件设置于非显示区域下方投影区域内；摄像组件包括摄像头，摄像头倾斜设置并朝向显示区域。通过将摄像组件倾斜设置在LCD屏的非显示区域下方的投影区域内，采集在显示区域的指纹图像，从而实现了屏下指纹采集功能并保证了LCD屏的正常显示效果，也保证了应用LCD屏的移动终端的屏占比。"	"sentence2": "本实用新型提供一种屏下指纹识别装置、LCD指纹识别系统和电子设备，屏下指纹识别装置应用于具有液晶显示屏幕的电子设备，屏下指纹识别装置位于液晶显示屏幕之下，屏下指纹识别装置的指纹检测区域至少部分位于液晶显示屏幕的显示区域；屏下指纹识别装置包括用于发射探测光的检测光源、以及位于液晶显示屏幕之下的指纹识别模组；探测光照射到指纹检测区域上方的手指并形成携带有指纹信息的指纹检测光，指纹识别模组用于接收透过液晶显示屏幕的指纹检测光以获取手指的指纹图像，从而实现采用LCD屏幕的电子设备的屏下指纹识别。"	"label": "1"}
{"sentence1": "本实用新型提供一种屏下指纹识别装置、LCD指纹识别系统和电子设备，屏下指纹识别装置应用于具有液晶显示屏幕和中框的电子设备，屏下指纹识别装置的指纹检测区域至少部分位于液晶显示屏幕的显示区域。屏下指纹识别装置包括检测光源组件、以及位于液晶显示屏幕之下的指纹识别模组；检测光源组件用于以倾斜方式设置在中框上并位于液晶显示屏幕的边缘区域下方，以向指纹检测区域发射探测光，探测光照射到指纹检测区域上方的手指并经手指反射形成携带有指纹信息的指纹检测光，指纹识别模组用于接收透过透光区域的指纹检测光以获取手指的指纹图像，从而实现采用LCD屏幕的电子设备的屏下指纹识别。"	"sentence2": "本实用新型提供一种屏下指纹识别装置、LCD指纹识别系统和电子设备，屏下指纹识别装置应用于具有液晶显示屏幕的电子设备，屏下指纹识别装置位于液晶显示屏幕之下，屏下指纹识别装置的指纹检测区域至少部分位于液晶显示屏幕的显示区域；屏下指纹识别装置包括用于发射探测光的检测光源、以及位于液晶显示屏幕之下的指纹识别模组；探测光照射到指纹检测区域上方的手指并形成携带有指纹信息的指纹检测光，指纹识别模组用于接收透过液晶显示屏幕的指纹检测光以获取手指的指纹图像，从而实现采用LCD屏幕的电子设备的屏下指纹识别。"	"label": "1"}
{"sentence1": "本发明涉及光学镜头技术领域，具体是一种屏下指纹镜头检测设备。包括外框架、上Z轴机构、XY轴机构、下Z轴机构和准直仪机构，上Z轴机构、XY轴机构、下Z轴机构和准直仪机构均固定在外框架内部的主基板上；上Z轴机构与光源发生器通过光源线连接；下Z轴机构上设置有用于检测屏下指纹镜头的检测组件；XY轴机构上放置有待检测的屏下指纹镜头，XY轴机构设置在上Z轴机构和下Z轴机构之间，以使光源线的光源发射面的轴线、检测组件的接收光源面的轴线、屏下指纹镜头的轴线重合；准直仪机构用于校准上Z轴机构、下Z轴机构、XY轴机构的水平度。本发明能够满足当前市面各种规格的屏下指纹镜头的检测。"	"sentence2": "本发明涉及光学镜头技术领域，具体是一种屏下指纹镜头检测设备。包括外框架、上Z轴机构、XY轴机构、下Z轴机构和准直仪机构，上Z轴机构、XY轴机构、下Z轴机构和准直仪机构均固定在外框架内部的主基板上；上Z轴机构与光源发生器通过光源线连接；下Z轴机构上设置有用于检测屏下指纹镜头的检测组件；XY轴机构上放置有待检测的屏下指纹镜头，XY轴机构设置在上Z轴机构和下Z轴机构之间，以使光源线的光源发射面的轴线、检测组件的接收光源面的轴线、屏下指纹镜头的轴线重合；准直仪机构用于校准上Z轴机构、下Z轴机构、XY轴机构的水平度。本发明能够满足当前市面各种规格的屏下指纹镜头的检测。"	"label": "1"}
{"sentence1": "本公开公开了一种实现设备远程控制的方法、装置和系统，涉及控制领域。该方法包括：接收CA发送的数字证书，其中，数字证书中包括被授权可对设备进行控制的指令集；以及将申请执行的控制指令和数字证书发送至设备安全模块，以使设备安全模块验证数字证书后，提取数字证书中的指令集，若控制指令与指令集匹配，则将控制指令发送至设备。本公开能够提高设备远程控制的安全性。"	"sentence2": "本公开是关于一种基站的重叠覆盖率计算方法及装置、存储介质、电子设备，涉及通信技术领域，该方法包括：获取第一测量报告数据以及第二测量报告数据；根据所述用户设备的经纬度信息，确定所述第一测量报告数据以及第二测量报告数据所属的当前栅格区域，并根据所述第一测量报告数据计算所述当前栅格区域的邻区信号强度；根据邻区信号强度确定所述当前栅格区域是否属于重叠覆盖栅格，并在确定所述当前栅格区域属于所述重叠覆盖栅格时，计算所述当前基站的重叠覆盖率；根据所述当前基站的重叠覆盖率，确定所述当前基站是否为可拆除基站，并在确定所述当前基站为非可拆除基站时，对所述当前基站的当前功率进行调整。该方法提高了功率的调整效率。"	"label": "0"}
{"sentence1": "本发明公开了一种VPN加速方法、装置、系统及其存储介质，其中所述VPN加速方法包括接收用户发起的VPN连接请求；创建VPN通道以及至少一个VPN加速通道；实时读取所述用户的当前访问IP，并针对所述当前访问IP对所述VPN通道和所述至少一个VPN加速通道进行测速对比；根据测速对比的结果，选取所述当前访问IP的最优加速通道；将所述用户的访问路由切换至最优加速通道；以及返回步骤循环执行实时读取用户的当前访问IP。通过本发明的VPN加速方法和装置，可以在用户访问及切换不同海外网站的过程中自动选择最优加速通道，从而提升用户的网络体验。"	"sentence2": "本公开提供了一种载波选择方法、装置、系统和基站，涉及通信技术领域，所述方法包括：根据终端上报的测量数据中所述终端在多个时刻的位置数据，确定与所述终端可接入的多个载波一一对应的多个移动参数，其中，每个载波对应的移动参数与所述终端向该载波覆盖的区域移动的概率之间具有第一单调变化关系；确定每个载波的候选参数，其中，每个载波的候选参数与该载波对应的移动参数之间具有所述第一单调变化关系；根据每个载波的候选参数从所述多个载波中选择一个载波作为所述终端接入的载波。"	"label": "0"}
{"sentence1": "本发明公开了一种VPN加速方法、装置、系统及其存储介质，其中所述VPN加速方法包括接收用户发起的VPN连接请求；创建VPN通道以及至少一个VPN加速通道；实时读取所述用户的当前访问IP，并针对所述当前访问IP对所述VPN通道和所述至少一个VPN加速通道进行测速对比；根据测速对比的结果，选取所述当前访问IP的最优加速通道；将所述用户的访问路由切换至最优加速通道；以及返回步骤循环执行实时读取用户的当前访问IP。通过本发明的VPN加速方法和装置，可以在用户访问及切换不同海外网站的过程中自动选择最优加速通道，从而提升用户的网络体验。"	"sentence2": "本发明提供的基于智能路由的网络软件加速系统，其中，所述路由器端包括：加速服务端模块，用于接收到用户端加速控制命令时，输出VPN连接控制指令；开源VPN客户端模块，网络连接于多个开源VPN加速服务器，用于接收所述VPN连接控制指令并据以连接开源VPN加速服务器来创建至用户端的用于加速的VPN隧道；从而，可以加速路由器内网的各种用户终端设备如（PC、手机、平板电脑）运行的网络软件例如网络游戏等，稳定性及移植性佳，且只要对协议做一些专用性的变化，即可以使服务器更专用，防止被恶意盗用，从而通过上述如内网专用、服务器专用等方式使运行更加稳定，为目标用户提供更好的软件加速服务。"	"label": "1"}
{"sentence1": "本发明实施例公开了一种手机支付安全验证方法，用于手机支付风险控制手段单一、移动支付风险高的问题。本发明实施例中一种手机支付安全验证方法，包括：获取手机支付请求，所述手机支付请求包括银行卡信息和手机信息；根据所述银行卡信息向银行服务器获取银行卡历史位置信息；根据所述手机信息向后台服务器获取手机位置信息；对比所述银行卡历史位置信息和所述手机位置信息，得到对比结果；判断所述对比结果是否满足预设条件，若是，则执行所述手机支付请求，若否，则拒绝所述手机支付请求。"	"sentence2": "本发明公开了一种安全手机支付系统，包括：获取手机支付请求，所述手机支付请求包括手机信息以及手机当前位置信息；根据所述手机信息向后台服务器获取手机用户预设的交易位置信息；根据预设的交易位置信息与手机当前位置信息进行分析，得到分析结果；判断当前位置信息是否位于预设的交易位置范围内，若是，则执行所述手机支付请求，若否，则拒绝所述手机支付请求。采用该系统能够设定交易的位置信息，即使手机被盗或遗失，获得该手机的人也无法通过手机进行交易行为，从而提高了手机支付系统的安全性"	"label": "1"}
{"sentence1": "一种手机支付系统，包括远程银行交易中心、收银终端、手机支付终端，收银终端和手机终端都设有无线通信装置，无线通信装置之间相互通讯，远程银行交易中心通过通讯线与收银终端连接。手机支付系统手机支付终端内的密钥模块存储了用户的所有银行卡的信息，使用户的手机集成了银行卡功能，随身携带手机既能随时随地完成银行卡支付的功能，使用方便，容易实现，易于普及。"	"sentence2": "本发明公开的基于手机支付账务的方法，涉及了基于手机的四种支付方式，主要是将手机号的账户区划分为话费区和储蓄账户区，话费区主要是用于支付话费，而储蓄账户区可以实现账务的支付，在支付过程中只需依赖手机，通过短信、通话、上网及软件任意一种形式都可以完成支付，此外。还可以通过储蓄账户区向话费去缴纳话费。本发明的基于手机支付账务的方法无需将手机号与银行卡绑定就可以实现手机支付账务的功能。"	"label": "1"}
{"sentence1": "本发明公开了一种红外线手机支付终端、支付方法及系统，为解决现有手机支付模式操作麻烦、容易出错的问题而设计；其系统包括：支付方手机终端、被支付方POS机终端及银行网络移动支付服务器，所述被支付方POS机终端，用于向支付方手机终端通过红外线信号发送支付请求；所述支付方手机终端，用于接收所述支付请求，并根据支付请求向银行网络移动支付服务器发送支付指令；所述银行网络移动支付服务器，接收所述支付请求，处理相关账务信息，并将操作结果发送给所述被支付方POS机终端和支付方手机终端。本发明适用于消费者与商家之间的消费结算。"	"sentence2": "本发明公开了一种红外线手机支付终端、支付方法及系统，为解决现有手机支付模式操作麻烦、容易出错的问题而设计；其系统包括：支付方手机终端、被支付方手机终端及银行网络移动支付服务器，所述被支付方手机终端，用于向支付方手机终端通过红外线信号发送支付请求；所述支付方手机终端，用于接收所述支付请求，并根据支付请求向银行网络移动支付服务器发送支付指令；所述银行网络移动支付服务器，接收所述支付请求，处理相关账务信息，并将操作结果发送给所述被支付方手机终端和支付方手机终端。本发明适用于消费者与商家之间的消费结算，也适用于个人与个人之间的支付转账。"	"label": "1"}
{"sentence1": "本公开涉及计算机技术领域，具体涉及一种资源采集方法、资源采集装置、计算机可读存储介质及电子设备，上述方法包括：实时扫描资源服务器得到待处理文件列表，根据待处理文件列表确定第一待下载文件列表；根据文件的规格信息将第一待下载文件列表中的多个文件划分为至少一个文件组；采用流式框架下载至少一个文件组中的多个文件，并将文件组中的多个文件合并为文件块；将文件块存储至数据平台的存储区域中，以完成资源采集的过程。通过本公开实施例的技术方案，可以解决资源采集时延迟较高的问题。"	"sentence2": "本申请的实施例揭示了一种号码处理方法及装置、电子设备、计算机可读存储介质，该方法包括：根据多个待识别号码的基础属性信息，从多个待识别号码中确定出初始识别号码，其中基础属性信息表征和待识别号码的账号相关联的信息；根据初始识别号码的位置信息集合中含有的多个位置信息，从初始识别号码中确定出疑似号码，其中位置信息表征对初始识别号码在使用过程中进行定位所得到的信息；根据疑似号码的通话数据，从疑似号码中确定出含有特征信息的目标号码。本申请实施例的技术方案极大地优化了号码处理方案，能够提升号码识别的效率和准确率。"	"label": "0"}
{"sentence1": "本公开涉及一种图像特征的传输方法、装置和系统，涉及通信技术领域。该传输方法包括：利用机器学习模型，提取待处理图像对于各通道的特征矩阵；根据各特征矩阵之间的相关程度与第一阈值的比较结果，确定一个或多个关联矩阵对；根据信息量大小，在各关联矩阵对的两个特征矩阵中确定表征矩阵和被表征矩阵；确定各表征矩阵与各被表征矩阵的对应关系；将各表征矩阵、对应关系、各被表征矩阵中的最大特征值和最小特征值进行量化处理和编码处理后，传输给译码端。"	"sentence2": "本公开涉及一种图像特征的传输方法、装置和系统，涉及通信技术领域。该传输方法包括：利用机器学习模型，提取待处理图像的第一特征信息，第一特征信息包含各通道的特征矩阵；根据各特征矩阵的信息量，确定冗余特征矩阵；将冗余特征矩阵从第一特征信息中删除，生成第二特征信息；将编码后的第二特征信息和冗余特征矩阵的相关信息传输给译码端。"	"label": "1"}
{"sentence1": "本公开提供了一种用于开通业务的方法及其系统。该方法包括：SPS系统根据用户需要开通的业务参数获得业务开通信息，并基于业务开通信息生成业务开通二维码；SPS系统将ONU注册OLT的认证方式和注册关键参数传递给OLT设备，并将用户基本信息、业务开通码和业务开通关键参数传递给业务管理平台；多媒体终端通过摄像头扫描业务开通二维码以识别业务开通信息；在多媒体终端内部的ONU模块根据ONU注册OLT的认证方式和注册关键参数，向OLT设备发起注册认证；ONU模块在向OLT设备注册认证成功后，与业务管理平台建立连接，并向业务管理平台发起业务开通请求；业务管理平台在确定用户合法后，将业务开通关键参数下发给ONU模块以便ONU模块完成自动配置。"	"sentence2": "本公开提供了一种邻近服务WLAN中继接入方法、装置、电子设备及存储介质，涉及通信技术领域。该方法包括：建立数据网络标识DNN信息与中继终端辅助信息之间的映射关系；当远程终端与中继终端建立基于WLAN的邻近服务通信时，基于映射关系，根据中继终端辅助信息接入相应DNN信息的业务数据网络。本公开能够实现静态映射的邻近服务WLAN中继接入。"	"label": "0"}
{"sentence1": "本公开实施例提供一种人体动作识别方法、装置、电子设备及可读介质，该方法包括：获取待识别视频；对第n个视频帧和第n+1个视频帧进行关键点检测，获得第n个视频帧中目标人体的骨架关键点数据和第n+1个视频帧中的骨架关键点数据；根据第n个视频帧中目标人体的骨架关键点数据对目标人体进行目标跟踪，获得目标人体在第n+1个视频帧中的预测位置；根据第n+1个视频帧中的骨架关键点数据和目标人体在第n+1个视频帧中的预测位置确定所述目标人体的骨架关键点轨迹列表；根据目标人体的骨架关键点轨迹列表确定目标人体的动作识别结果。本公开实施例提供的人体动作识别方法、装置、电子设备及计算机可读介质，能够获得准确的动作识别结果。"	"sentence2": "本发明提供了告警装置以及绞合型热电偶线传感器，该绞合型热电偶线传感器包括：正极导线，包括包覆有第一绝缘层的正极第一段导线以及未被所述第一绝缘层包覆的正极第二段导线；负极导线，包括包覆有第二绝缘层的负极第一段导线以及未被所述第二绝缘层包覆的负极第二段导线，其中，所述正极第一段导线与负极第一段导线绞合形成绞合段，所述正极第二段导线与负极第二段导线绞合形成固定测温工作端。本发明能够优化温度传感器，以对通信机房电力电缆起火燃烧进行检测和告警。"	"label": "0"}
{"sentence1": "本公开属于人工智能技术领域，涉及一种目标检测方法及装置、存储介质、电子设备。该方法包括：获取待检测图像，并将待检测图像输入至预先训练好的图像优化模型中，以使预先训练好的图像优化模型输出优化图像；对优化图像进行语义信息提取得到图像语义信息，并对图像语义信息进行特征融合处理得到融合信息；对融合信息进行多尺度目标检测得到待检测图像中的检测目标。本公开从根源上解决了直接对低分辨率或者目标遮挡的待检测图像进行目标检测带来的目标检测准确率低，甚至漏检的情况发生，提高了目标检测对前景特征信息的提取速度和关注度，也提高了目标检测精度，并且，能够更进一步兼顾多尺寸的目标检测精度，丰富了目标检测的应用场景。"	"sentence2": "本发明提供了基于微服务网关的请求处理方法、系统、设备及存储介质，其中，方法包括：至少一服务端的后台服务执行业务，根据业务的执行结果生成一业务状态信息，并反馈到服务端，服务端将业务状态信息通过响应报文发送到微服务网关；微服务网关接收到响应报文后至少解析出业务状态信息中的业务状态码；微服务网关根据预设映射关规则，获得对应业务状态码中的超文本传输协议状态码；微服务网关将超文本传输协议状态码加入一超文本传输协议状态码响应体中；微服务网关将超文本传输协议状态码响应体发送到客户端。本发明能够将HTTP状态码的处理与后端服务解耦合，对HTTP状态码进行统一处理，方便状态码的管理和更新，防止状态码的滥用。"	"label": "0"}
{"sentence1": "本公开提供了一种流量自适应采集方法及装置、存储介质及电子设备，涉及数据通信技术领域。该方法由流量转发设备执行，流量转发设备包括硬件芯片和中央处理器；该方法包括：硬件芯片获取流量转发设备的目标端口的多个流量阈值和对应的采集上报周期；硬件芯片以毫秒级的读取周期监测目标端口的流量值；硬件芯片将流量值与多个流量阈值相比较；硬件芯片基于比较的结果确定采集上报周期以按照采集上报周期将流量值采集上报至中央处理器；以及中央处理器对流量值进行网络遥测Telemetry报文封装上报至采集控制系统。本公开可以提高流量采集的效率和精度，有效反映了网络资源的实时使用状况。"	"sentence2": "本公开提供了一种网络用户迁移方法、装置、存储介质及电子设备，涉及通信技术领域。其中，网络用户迁移方法包括：确定双模射频拉远单元RRU所覆盖小区内以第一通信网络进行通信的第一用户的第一用户速率需求以及以第二通信网络进行通信的第二用户的第二用户速率需求，其中，所述第一通信网络所使用的频段高于所述第二通信网络所使用的频段；响应于所述第一用户速率需求不高于第一速率阈值且所述第二用户速率需求不高于第二速率阈值，向所述RRU发送用户迁移消息，其中，所述用户迁移消息用于指示所述第一用户迁移至所述第二通信网络。本公开实施例解决了相关技术中频段高的通信网络耗能较大的问题，在不影响用户速率需求的基础上可节能降耗。"	"label": "0"}
{"sentence1": "本公开涉及一种纤芯使用分析方法和系统、光路监测系统和存储介质。该纤芯使用分析方法包括：根据资源管理系统指定开通一条光路后，通过外接终端发送特定光脉冲编码信号到所述光路；获取光信号监测设备接收到的光脉冲信号数据，其中，多个光信号监测设备分别设置在所述光路的每一光缆段的两端；将光脉冲信号数据与光路开通工单进行比对，判断光路开通使用的纤芯是否与工单一致。本公开可以避免外线人员在光路开通时随意换纤，防止资源系统中纤芯的使用数据与实际不一致，提高资源系统数据的准确性。"	"sentence2": "本公开提供了一种流量劫持点检测方法、装置、电子设备及存储介质，涉及网络安全技术领域。该方法包括：向业务服务器发送多个测试请求包，其中，每个测试请求包对应不同的TTL值，每个测试请求包的TTL值用于表征每个测试请求包被发送后所经过路由设备的跳数；在发送每个测试请求包后，采集传输路径上各个路由设备返回的流量信息，其中，所述传输路径用于将测试请求包路由至所述业务服务器；根据各个路由设备返回的流量信息，确定流量劫持点，其中，所述流量劫持点为所述传输路径上没有将测试请求包转发至下一跳路由设备或所述业务服务器的路由设备。本发明能快速定位流量劫持点的位置。"	"label": "0"}
{"sentence1": "本发明公开了一种NFC手机支付终端、支付方法及系统，为解决现有手机支付模式操作麻烦、容易出错的问题而设计；其系统包括：支付方手机终端、被支付方手机终端及银行移动支付服务器，所述被支付方手机终端，用于向支付方手机终端通过NFC信号发送支付请求；所述支付方手机终端，用于接收所述支付请求，并根据支付请求向银行移动支付服务器发送支付指令；所述银行移动支付服务器，接收所述支付请求，处理相关账务信息，并将操作结果发送给所述被支付方手机终端和支付方手机终端。本发明适用于消费者与商家之间的消费结算，也适用于个人与个人之间的支付转账。"	"sentence2": "本发明提供一种NFC手机支付电子票系统，该NFC手机支付电子票系统通过设置通信子系统、卡管子系统、交易处理子系统、结算处理子系统、安全认证子系统、数据库、数据维护子系统及综合管理子系统等模块可以很好地解决通信运营商平台对接的问题，实现通信运营商电子票CAP开发及加载、空中发卡、充值、退票等功能，并且实现了第三方支付平台对接和受理终端识别及消费，同时解决了通信运营商、第三方支付接入及电子票交易的管理问题及解决通信运营商、第三方支付、电子票运营方的清结算及管理问题。"	"label": "1"}
{"sentence1": "本实用新型公开了一种具有USB接口、SD接口和无线功能的手机支付卡，包括主板和安装于主板上的USB接口、SIM接口、天线、SD控制器、SIM控制器、无线发射与接收器、智能芯片和储存芯片，所述SIM接口设置于所述主板的一侧，所述USB接口和所述天线相对设置于所述主板的两端，所述SD控制器分别与所述USB接口、所述储存芯片和所述智能芯片通信连接，所述无线发射与接收器分别与所述智能芯片和所述天线通信连接，所述SIM控制器分别与所述智能芯片、所述储存芯片和所述SIM接口通信连接。本实用新型具有支付更加安全可靠，能防止短信欺诈，有利十提高手机支付的安全性，对推动手机支付业务的加速发展具有重要意义。"	"sentence2": "本实用新型公开了一种具有SD接口和无线手机支付的智能卡，包括主板和安装于所述主板上的智能芯片、SD接口、天线、无线发射与接收器、存储芯片和SD控制器，所述SD接口和所述天线分别相对设置于所述主板的两端，所述无线发射与接收器分别与所述智能芯片和所述天线通信连接，所述SD接口、所述储存芯片和所述智能芯片均与SD控制器通信连接。本实用新型具有支付更加安全可靠，能防止短信欺诈，有利十提高手机支付的安全性，对推动手机支付业务的加速发展具有重要意义。"	"label": "1"}
{"sentence1": "本实用新型公开了一种具有USB接口、SD接口和无线功能的手机支付卡，包括主板和安装于主板上的USB接口、SIM接口、天线、SD控制器、SIM控制器、无线发射与接收器、智能芯片和储存芯片，所述SIM接口设置于所述主板的一侧，所述USB接口和所述天线相对设置于所述主板的两端，所述SD控制器分别与所述USB接口、所述储存芯片和所述智能芯片通信连接，所述无线发射与接收器分别与所述智能芯片和所述天线通信连接，所述SIM控制器分别与所述智能芯片、所述储存芯片和所述SIM接口通信连接。本实用新型具有支付更加安全可靠，能防止短信欺诈，有利十提高手机支付的安全性，对推动手机支付业务的加速发展具有重要意义。"	"sentence2": "本实用新型公开了一种具有USB接口和SIM接口的手机支付卡，包括主板和安装于所述主板上的智能芯片、USB接口、SIM接口、存储芯片、SIM控制器和USB控制器，所述USB接口和所述SIM接口相对设置于所述主板的两端，所述SIM接口与所述SIM控制器通信连接，所述USB接口与所述USB控制器通讯连接，所述储存芯片分别与所述USB控制器和所述SIM控制器通讯连接，所述智能芯片分别与所述SIM控制器和所述USB控制器通讯连接。本实用新型具有支付更加安全可靠，能防止短信欺诈，有利十提高手机支付的安全性，对推动手机支付业务的加速发展具有重要意义。"	"label": "1"}
{"sentence1": "本实用新型公开了一种用于RF-SIM卡和RF-SD卡手机支付的手机贴膜卡，粘贴于手机背壳上，用于与POS消费机终端进行支付数据传输，所述手机内安装有RF-SIM卡和RF-SD卡，所述手机贴膜卡包括安全芯片、第一RFID射频芯片、第二RFID射频芯片和SD控制器，所述安全芯片分别与所述第一RFID射频芯片和第二RFID射频芯片无线通讯连接，所述安全芯片与所述SD控制器通讯连接，所述SD控制器与所述RF-SD卡通讯连接，所述第二RFID射频芯片与所述RF-SIM卡无线通讯连接，所述第一RFID射频芯片与所述POS消费机终端之间通过通信接口无线通信连接。本实用新型成本较低、安装快捷方便和便于扩展的优点。"	"sentence2": "本实用新型公开了一种用于RF-SD卡和RF-USB接口卡手机支付的手机贴膜卡，粘贴于手机背壳上，用于与POS消费机终端进行支付数据传输，所述手机内安装有RF-SD卡和RF-USB接口卡，所述手机贴膜卡包括安全芯片、RFID射频芯片、SD控制器和USB控制器，所述安全芯片与所述RFID射频芯片无线通讯连接，所述安全芯片分别与所述SD控制器和所述USB控制器通讯连接，所述SD控制器与所述RF-SD卡通讯连接，所述USB控制器与所述RF-USB接口卡通讯连接，所述RFID射频芯片与所述POS消费机终端之间通过通信接口无线通信连接。本实用新型成本较低、安装快捷方便和便于扩展的优点。"	"label": "1"}
{"sentence1": "本公开提供一种重选策略调整方法和装置、基站。重选策略调整方法包括：根据第一运营商的专属载波的PRB占用率、激活用户数、非激活用户数和RRC连接数确定第一运营商的专属载波负载量；根据第二运营商的专属载波的PRB占用率、激活用户数、非激活用户数和RRC连接数确定第二运营商的专属载波负载量；根据第一运营商的专属载波负载量和第二运营商的专属载波负载量的大小，动态调整第一运营商的专属载波负载量和第二运营商的专属载波的重选策略。本公开能够有效预测载波负载瞬间变重的情况发生，有效提升网络资源利用率和用户体验。"	"sentence2": "本公开提供了一种数据发送方法、装置、存储介质及电子设备，涉及通信技术领域。其中，数据发送方法包括：确定推流节点在上一数据发送周期的数据发送质量指标，其中，所述数据发送质量表示所述推流节点数据发送速率与网络带宽的匹配程度；根据所述数据发送质量指标确定所述推流节点下一数据发送周期的目标数据量；在所述下一数据发送周期将所述目标数据量的数据发送至流服务端设备。解决了相关技术中推流端不能使数据发送速率与网络带宽变化相匹配的问题，实现了推流节点的数据发送速率与网络带宽变化情况动态匹配。"	"label": "0"}
{"sentence1": "本公开提供一种IP地址管理方法、NEF实体和通信系统。IP地址管理方法包括：向AF实体提供固定IP业务签约订阅服务，以便为AF实体分配固定IP地址及端口号；向SMF实体订阅用户终端的PDU会话建立事件；若接收到SMF实体发送的第一通知消息，则从第一通知消息中提取出用户号段信息、DNN和动态IP地址信息，其中SMF实体在用户终端请求建立PDU会话时，从动态IP地址池中为用户终端分配动态IP地址，并发送第一通知消息；建立动态IP地址、用户号段、固定IP地址和固定IP端口号之间的映射关系；将映射关系发送给NAT实体，以便NAT实体根据映射关系进行从动态IP地址到对应的固定IP地址的替换，从而实现基于固定IP地址的数据路由转发。本公开能有效提升固定IP地址的使用率。"	"sentence2": "本公开涉及一种计算机输入输出方法和系统、智能终端和智能接口装置。该智能接口装置分别与智能终端和计算机连接；智能接口装置，用于将智能终端作为计算机的输入输出设备，实现计算机的输入输出功能。本公开可以通过智能终端实现传统KVM的功能及USB接口可移动存储器的功能，解决了传统KVM设备携带及操作不便的问题，达到了快速对计算机系统进行初始化及运行维护的目的。"	"label": "0"}
{"sentence1": "本发明的一个方面涉及用于诈骗类应用检测的方法和装置。公开了一种用于诈骗类应用检测的方法，包括：通过对已知类别的样本应用进行反编译获得多个逻辑相关文件和多个界面设计相关文件；对所述多个逻辑相关文件和所述多个界面设计相关文件进行归一化处理，得到多个矩阵，其中每个矩阵与所述多个逻辑相关文件和所述多个界面相关文件中的一个文件相对应；按照文件类型对所述多个矩阵进行特征融合，从而得到多个特征矩阵，其中每个特征矩阵与所述文件类型中的一个文件类型相对应；以及将所述多个特征矩阵输入卷积神经网络进行训练并生成分类检测模型。"	"sentence2": "本公开提供了一种用于ONU的上行业务传输能力的配置方法和光线路终端。方法包括：采集与ONU的用户端口连接的多个工业网元的上行业务特征和设备身份信息，上行业务特征包括每个工业网元的上行业务的发送周期和带宽需求信息；基于所采集的上行业务特征和设备身份信息，获得多个工业网元的上行业务的发送周期的最大值，并计算在该最大值的发送周期中，多个工业网元在周期性传输数据时所占用的时隙资源的总和；在发送周期的最大值小于该时隙资源的总和的情况下，将多个工业网元中数据传输量最大的工业网元部署到其他PON端口之下，否则，为多个工业网元的上行业务分配时隙资源；以及生成上行DBA调度报文，并将上行DBA调度报文下发至ONU。"	"label": "0"}
{"sentence1": "本公开提供一种耦合装置。耦合装置包括：第一耦合器，具有第一端口、第二端口、第一耦合端口和第一隔离端口，其中将第一端口作为耦合装置的输入端口，将第一隔离端口作为耦合装置的隔离端口；第二耦合器，具有第三端口、第四端口和第二耦合端口，其中将第二耦合端口作为耦合装置的耦合端口，第三端口与第一耦合端口电连接；功分器，具有与第二端口电连接的第五端口，与第四端口电连接的第六端口，和第七端口，其中将第七端口作为耦合装置的输出端口。本公开能够有效实现室分系统的信号平衡。"	"sentence2": "本公开涉及宽带提速技术领域，具体涉及一种宽带提速方法及装置、计算机可读存储介质及电子设备，方法应用于宽带提速平台，包括：接收由用户服务端发送的提速请求，提取请求中包括用户的宽带账号和提速需求；根据宽带账号确定提速请求对应的目标宽带服务平台；根据服务信息确定目标宽带服务平台是否能够满足提速需求；在目标宽带服务平台能够完成提速需求时，将提速请求发送至目标宽带服务平台，以使得目标宽带服务平台根据提速需求完成对宽带账号的提速。本公开实施例的技术方案能够统一为互联网服务提供商提供动态调整用户带宽的能力。"	"label": "0"}
{"sentence1": "本发明基于手机支付的点餐配餐方法主要用于餐饮行业点餐、配餐及付费使用，它主要包括顾客的手机、放置在餐桌上的点餐器、放置在餐桌上的二维码、放置在配餐间的后台计算机；其方法是：顾客在座位上用点餐器点出需要的食品，点餐器将此食品明细、单价及总价信息传输给后台计算机，然后顾客用自己的手机扫描餐桌上的二维码，顾客按照点餐器上显示的总价金额在自己的手机上输入总价金额并付款，付款成功后，后台计算机收到顾客手机传来的付费金额，并将此餐桌的付费金额与点餐器传来的该餐桌的点餐总价进行比对，如果金额一致，后台计算机则显示付款完成，可以配餐，后台计算机打印出显示餐桌编号的配餐单给配餐工作人员，工作人员就可以配餐了。"	"sentence2": "本发明基于手机支付的自动点餐、配餐、送餐装置主要用于餐饮行业点餐、配餐及付费使用，它主要包括顾客的手机、放置在餐桌上的点餐器、放置在餐桌上的二维码、放置在配餐间的后台计算机；其方法是：顾客在座位上用点餐器点出需要的食品，点餐器将此食品明细、单价及总价信息传输给后台计算机，然后顾客用自己的手机扫描餐桌上的二维码，顾客按照点餐器上显示的总价金额在自己的手机上输入总价金额并付款，付款成功后，后台计算机收到顾客手机传来的付费金额，并将此餐桌的付费金额与点餐器传来的该餐桌的点餐总价进行比对，如果金额一致，后台计算机则显示付款完成，可以配餐，后台计算机打印出显示餐桌编号的配餐单给配餐工作人员，工作人员就可以配餐了。"	"label": "1"}
{"sentence1": "本实用新型公开了一种带有可替换广告位的人脸支付装置，涉及人脸支付技术领域，包括支撑底座，所述支撑底座的顶部固定安装有人脸支付装置本体，所述人脸支付装置本体的顶部设置有拍摄镜头组，所述人脸支付装置本体的内腔上设置有位于拍摄镜头组下方清洁机构，所述人脸支付装置本体的顶部固定安装有广告位外壳。本实用新型通过采用拉块、移动卡块、弹出弹簧和广告纸贴合板的结合，拉动广告位外壳上的拉块，使得移动卡块从广告纸贴合板的顶部移开，通过弹出弹簧，将广告纸贴合板从广告位外壳内弹出，即可对广告纸贴合板上的广告纸进行更换，解决使用者在日常使用中对广告纸进行更换比较麻烦的问题，提升本实用新型的实用性。"	"sentence2": "本实用新型公开了一种户外人脸支付设备，包括：人脸支付设备和遮光棚，所述人脸支付设备设有触摸屏，所述触摸屏上方设有摄像头，两侧设有滑槽，所述滑槽内安装擦板，所述擦板下方连接吸水海绵，两端连接滑块，所述滑块与滑槽配合，所述擦板横跨触摸屏，所述触摸屏下方设有安装槽，所述安装槽大小与擦板配合，所述人脸支付设备在触摸屏下方设有接水罐，所述安装槽联通接水罐，所述遮光棚安装在人脸支付设备上部，并且遮光棚前后两侧分别连接前端板和后端板，所述前端板与人脸支付设备固定连接，后端板一端与前端板旋转铰接，并且连接处设有阻尼转轴。本实用新型自带清洁功能，人们可以使用擦板擦去触摸屏表面的水渍，同时还设有遮光棚。"	"label": "1"}
{"sentence1": "本发明提供了一种人脸支付的控制方法、装置、设备及存储介质，方法包括：获取用户的人脸图像；根据所述人脸图像对所述用户进行身份认证；在身份认证通过后，获取所述用户的第一面部表情；根据所述第一面部表情对所述用户的支付行为进行控制。本发明的人脸支付的控制方法、装置、设备及存储介质，通过人脸图像对所述用户进行身份认证，在身份认证通过后，进一步根据所述第一面部表情对所述用户的支付行为进行控制，有效地克服了现有技术中存在的人脸支付不具备良好的抗攻击能力的缺陷，让人脸支付变得更加安全可靠程度，加速了人脸支付的落地和推广，进一步提高了该方法使用的稳定可靠性，有利于市场的推广与应用。"	"sentence2": "本发明揭示了一种人脸支付认证系统及方法，所述认证系统包括人脸原始数据绑定、面部质量评估、面部姿态纠正、人脸识别、支付数据智能处理五大模块；人脸原始数据绑定用以标准的用户人脸信息，作为原始绑定数据；面部质量评估对采集数据面部综合质量评估	筛选比对数据；面部姿态纠正是以不损失面部数据为前提，纠正偏离姿态；人脸识别以采集需要比对的人脸信息，提取面部特征信息，并与比对数据库中的对应面部特征信息进行比对，判断是否为同一人；支付数据智能处理用以在人脸支付认证交易成功后，对人脸信息进行综合评估和判断。本发明提出的脸支付认证系统及方法，可提高支付的安全性、便捷性，同时提高系统识别的精确度。"	"label": "1"}
{"sentence1": "本实用新型提供一种人脸支付系统，包括人脸支付终端以及与该人脸支付终端连接的服务器；人脸支付终端包括采集装置与处理器；服务器包括人脸识别模块、语音识别模块与密码识别模块；采集装置用于采集活体人脸图像、语音信息与支付密码；采集装置连接人脸识别模块用于验证活体人脸图像；采集装置连接语音识别模块用于验证语音信息；采集装置连接密码识别模块用于验证支付密码；处理器分别连接人脸识别模块、语音识别模块与密码识别模块用于根据验证信息完成支付交易。通过语音识别、人脸识别、活体检测以及密码验证多种方式相结合方法，杜绝了使用人脸支付时容易被盗或模仿现象；提高了支付系统整体的安全性"	"sentence2": "本公开提供了一种人脸支付方法及装置、存储介质，其中，所述方法包括：对采集到的第一人脸进行活体检测，确定活体检测结果；在所述活体检测结果指示所述第一人脸属于活体的情况下，对所述第一人脸进行人脸识别，确定人脸识别结果；基于所述人脸识别结果进行人脸支付。本公开可以在人脸支付过程中，甄别属于非活体的人脸，降低使用属于非活体的人脸进行支付所带来的经济损失。"	"label": "1"}
{"sentence1": "本公开提供一种用于异常用户识别的方法、介质及装置。提供了一种训练用于异常用户识别的分类器的方法，所述方法包括：基于用户数据采样得到用户数据集，其中，用户数据集中包括有标记数据和无标记数据；基于用户数据集构造用户数据图，其中，用户数据图中的点指示有标记数据和无标记数据；基于用户数据图对图半监督GCN模型进行训练，以得到图特征；根据用户特征属性对有监督分类器进行训练，以提取特征组合；将图特征和特征组合进行拼接，并基于拼接得到的特征训练集成分类器。"	"sentence2": "本公开提供一种用于图像标注的方法、介质及装置。提供了一种在边缘端执行的用于图像标注的方法，所述方法包括：获取图像数据，其中，图像数据包括未标记数据；对图像数据进行弱标记查询，以得到弱标记数据；基于当前的模型对图像数据进行伪标记，以得到伪标记数据；判断监督控制状态；以及基于监督控制状态，从未标记数据池、弱标记数据池、伪标记数据池和/或强标记数据池中选择图像数据传送到云端，以用于模型的更新。"	"label": "0"}
{"sentence1": "本公开实施例提供了一种业务故障定位方法及相关设备。该方法包括：获取目标业务在当前采集周期内的端到端的带内遥测性能指标数据和端口数据；对目标业务在当前采集周期内的端到端的带内遥测性能指标数据和端口数据进行端到端业务质量分类评估处理，获得端到端业务质量结果；若端到端业务质量结果为第一端到端业务状态，则获取目标业务在当前采集周期内的各逐跳链路的带内遥测性能指标数据和端口数据；对目标业务在当前采集周期内的各逐跳链路的带内遥测性能指标数据和端口数据进行逐跳链路质量分类评估处理，获得各逐跳链路的逐跳链路业务质量结果；根据各逐跳链路的逐跳链路业务质量结果，定位目标业务在当前采集周期内的故障链路。"	"sentence2": "本公开涉及一种流量管理方法、装置和非易失性计算机可读存储介质，涉及通信技术领域。该流量管理方法，包括：判断针对当前服务发起请求的各用户的可调用请求数量a(t)，是否达到各用户的第一请求数量限制条件；判断未达到请求限制数量的a(t)的总量，是否达到当前服务的批量管理限制条件；在未达到批量管理限制条件的情况下，完成相应的请求；在达到批量管理限制条件的情况下，拒绝或限流当前服务。"	"label": "0"}
{"sentence1": "本公开提供了一种用于云平台的全链路性能监控的方法和系统。方法包括：对云平台的业务层、分布式应用层和基础设施层分别进行划分，以使得业务层、分布式应用层和基础设施层分别包括不同的节点；记录和监控每个节点的日志信息，日志信息包括节点被调用时的跟踪标识、调用的开始时间、调用方信息、请求的服务名、调用耗时和调用结果；将从云平台的用户层的客户端发起服务请求到服务器返回该服务请求的响应信息的过程中所调用的节点串联成调用链路，其中，调用链路包含唯一的跟踪标识；获得日志信息中与调用链路的跟踪标识对应的节点的调用耗时；以及根据与调用链路的跟踪标识对应的节点的调用耗时确定该节点是否出现故障。"	"sentence2": "本公开提供了一种性能评估方法及装置，属于通信技术领域。该方法包括：基于提供网络数据分析功能的网络功能实体提供的服务的服务类型，确定该网络功能实体的性能指标；该网络功能实体的性能指标为根据目标类型的服务的请求次数确定的；基于该网络功能实体的性能指标，评估该网络功能实体的性能。其中，目标类型的服务包括以下至少一项：分析服务、数据收集服务和模型相关服务。基于本公开实施例提供的性能评估方法，可以解决无法合理管理NWDAF的问题。"	"label": "0"}
{"sentence1": "本公开提供了一种业务工单处理方法、装置、系统、介质与电子设备，涉及计算机技术领域。所述业务工单处理方法包括：向计费子系统发送当前异常业务工单获取请求，当前异常业务工单获取请求包括当前异常业务工单获取时段；若接收到计费子系统返回的当前异常业务工单，则生成与当前异常业务工单对应的业务工单处理指令，当前异常业务工单为当前异常业务工单获取时段内服务编排子系统未处理的业务工单；将业务工单处理指令发送至网元子系统，以使网元子系统根据业务工单处理指令执行对应的业务操作。本公开提供了一种异常业务工单的处理方案，减少了业务工单处理滞后的情况发生，提升用户使用业务产品状态调整时效性。"	"sentence2": "本公开涉及一种服务质量的控制方法和装置，涉及通信技术领域。该控制方法包括：根据发起QoS提速请求的用户的终端标识信息和位置信息，获取用户的提速特征向量；根据提速特征向量，利用预测模型，预测QoS提速请求的提速结果信息；根据提速结果信息，确定QoS提速请求的处理策略，以便对QoS提速请求进行QoS保障控制。"	"label": "0"}
{"sentence1": "本公开提供了一种实时修音方法、装置以及存储介质，其中的方法包括：采集与伴奏乐曲文件相对应的演唱实时音频；基于预设的修音判决策略在伴奏乐曲文件中确定需要进行修音的音符位置；在伴奏乐曲文件的播放过程中，根据预设的修音模式在音符位置处，对演唱实时音频进行修音处理；将演唱实时音频和伴奏乐曲进行合成处理，生成演唱音频。本公开的方法、装置以及存储介质，能够根据伴奏乐曲文件的解析结果生成初始的动态均衡器的修音参数，在直播中帮助演唱者解决对于高音的发声缺陷，并且不需要调音师人工干预动态均衡器的参数调整。"	"sentence2": "本公开提供出账处理方法、装置、介质与设备，涉及计算机与通信技术领域。其中，一种出账处理方法包括：当接收到目标用户的立即出账请求信息时，根据所述目标用户的实时计费话单，确定所述目标用户所产生的实时计费话单费用；根据所述目标用户的非实时计费话单，确定出所述目标用户所产生的非实时计费话单费用；将所述实时计费话单费用以及所述非实时计费话单费用停止计费，并推送至账务处理平台，以使所述账务处理平台对所述实时计费话单费用以及所述非实时计费话单费用进行立即出账。本公开通过实现用户立即出账的通信业务需求，能够减轻月末集中出账造成的系统压力，提升出账效率。"	"label": "0"}
{"sentence1": "一种人脸支付收银机，其主显示屏和客显示屏均通过一转轴组件分别与颈件转动连接，转轴组件包括一分别设在主显示屏和客显示屏背部的第一转动轴座、分别设在颈件的左侧或者右侧的第二转动轴座及转轴件，第一转动轴座与第一转动轴座相对侧面的两侧分别设有第一凸起和第二凸起，第一凸起和第二凸起之间形成一凹槽；转轴件包括第一转轴、分别设置在第一转轴两侧的第二转轴及第三转轴，第一转轴能相对第二转轴及第三转轴阻尼旋转，而第一转轴固定在固定台上，第二转轴和第三转轴分别固定在第一凸起和第二凸起上，第一转动轴座通过转轴件与第二转动轴座转动连接在一起，主显示屏和客显示屏能相对颈件旋转，可根据需要调整主显屏和客显屏的可视角度。"	"sentence2": "一种人脸支付收银机，其显示屏顶部设有一摄像头组件，摄像头组件通过一转轴组件与客显示屏转动连接，转轴组件包括一设在客显示屏背部的连接座及一设置在摄像头组件下方的转轴盒，连接座包括一盖板及扣合在盖板上的前盖，转轴盒通过一转轴件转动连接在盖板上；转轴件包括转一转轴及套设在转轴上的转轴环，转轴与转轴环阻尼连接，转轴的两端分别延伸出转轴环的两侧，转轴环上设有一转动板，转动板通过转轴环可相对转轴阻尼转动；转轴盒包括一底壳及一扣合在底壳上与底壳形成一容纳空间的前壳，转轴的两端分别设置在底壳上，转动板伸入连接座内并设置在盖板上，实现摄像头组件能相对客显示屏阻尼旋转，可根据实际需要调整摄像头组件的拍摄角度。"	"label": "1"}
{"sentence1": "本申请实施例属于人工智能领域，涉及一种基于人工智能的微表情识别方法，包括：获取待识别的微表情图像，将微表情图像输入至的深度神经网络模型内的第一输入层；基于机器视觉算法对微表情图像进行特征提取得到微表情组合特征；通过堆叠降噪自编码网络对微表情组合特征进行降噪处理，得到微表情特征向量；通过深度堆叠网络对微表情特征向量进行特征提取，得到的目标微表情特征向量；通过分类器对目标微表情特征向量进行分类识别处理，生成微表情识别结果。本申请还提供一种基于人工智能的微表情识别装置、计算机设备及存储介质。此外，本申请还涉及区块链技术，微表情识别结果可存储于区块链中。本申请能够保证生成的微表情识别结果的识别精确度。"	"sentence2": "本发明提供一种微表情训练方法、装置、存储介质及电子设备。本发明提供的微表情训练方法，包括：先获取用户第一微表情的现实视频，并通过预设的神经网络模型对现实视频进行微表情特征提取，以获取第一微表情对应的微表情特征，然后，根据微表情特征以及预设标准微表情模型库确定与第一微表情匹配的第一标准微表情，并根据第一标准微表情生成第一虚拟视频，最后，将第一虚拟视频叠加显示在现实视频中。本发明提供的微表情训练方法，通过增强现实的方式同时直观地展示用户自身的微表情以及对应的标准微表情，以使得用户能够自行根据二者的区别进行微表情调整，从而提高用户微表情管理的能力。"	"label": "1"}
{"sentence1": "本发明提供微表情识别方法及装置，涉及信息安全技术领域。所述方法包括：获得待识别视频；对所述待识别视频进行关键帧图像抽取，获得N个关键帧图像；其中，N为大于等于2的正整数；从每个关键帧图像中截取人脸微表情关键区域，获得每个关键帧图像的微表情关键区域图；对N个关键帧图像的微表情关键区域图进行加密，获得微表情加密信息；发送微表情识别请求以进行微表情识别，所述微表情识别请求包括微表情加密信息。所述装置用于执行上述方法。本发明实施例提供的微表情识别方法及装置，能够提高微表情识别过程中信息传输的安全性。"	"sentence2": "本发明提供微表情识别方法及装置，涉及信息安全技术领域。所述方法包括：获得待识别视频；对所述待识别视频进行关键帧图像抽取，获得N个关键帧图像；其中，N为大于等于2的正整数；从每个关键帧图像中截取人脸微表情关键区域，获得每个关键帧图像的微表情关键区域图；对N个关键帧图像的微表情关键区域图进行加密，获得微表情加密信息；发送微表情识别请求以进行微表情识别，所述微表情识别请求包括微表情加密信息。所述装置用于执行上述方法。本发明实施例提供的微表情识别方法及装置，能够提高微表情识别过程中信息传输的安全性。"	"label": "1"}
{"sentence1": "本公开是关于微表情识别方法及装置。该方法包括：提取待识别微表情图像的待识别特征向量，其中，待识别特征向量包括：待识别微表情图像中的形状特征向量和/或待识别微表情图像中的纹理特征向量；进而，根据待识别特征向量和预设微表情库中的每个预设表情的预设特征向量，确定待识别微表情图像与每个预设表情属于同种表情类别的相似概率；当待识别微表情图像与预设微表情库中的第一预设表情属于同种表情类别的相似概率大于预设阈值时，确定待识别微表情图像的表情类别为第一预设表情的表情类别。其中，通过相似概率来确定待识别微表情图像的表情类别，可以有效提升对待识别微表情图像的表情类别识别的准确性。"	"sentence2": "本公开是关于微表情识别方法及装置。该方法包括：提取待识别微表情图像的待识别特征向量，其中，待识别特征向量包括：待识别微表情图像中的形状特征向量和/或待识别微表情图像中的纹理特征向量；进而，根据待识别特征向量和预设微表情库中的每个预设表情的预设特征向量，确定待识别微表情图像与每个预设表情属于同种表情类别的相似概率；当待识别微表情图像与预设微表情库中的第一预设表情属于同种表情类别的相似概率大于预设阈值时，确定待识别微表情图像的表情类别为第一预设表情的表情类别。其中，通过相似概率来确定待识别微表情图像的表情类别，可以有效提升对待识别微表情图像的表情类别识别的准确性。"	"label": "1"}
{"sentence1": "本公开提供了一种家居产品展示装置，涉及家居技术领域。该装置包括：展示装置本体，所述展示装置本体包括多个展示单元，多个所述展示单元用于展示家居产品；控制开关，所述控制开关与所述展示装置本体中的展示单元连接，用于控制所述家居产品的电路通断；其中，所述展示单元包括照明组件，所述照明组件包括灯座和灯体，所述灯座上设置有限位块，所述灯体上设置有限位环，所述灯座与所述灯体通过所述限位块和所述限位环连接。本公开通过展示装置本体和控制开关的连接，可以根据家居产品的实际使用情况进行模拟展示，更真实地展现家居产品实际的使用效果，可以提高用户的体验感受，且方便直观。"	"sentence2": "本实用新型涉及一种面向电力的5G无线通信网络设备，包括通信基站，所述通信基站上表面设有插接至通信基站内的防筑巢机构，所述防筑巢机构包括外套管，所述外套管内固定安装有复位弹簧，所述复位弹簧上表面固定安装有中心柱，所述中心柱外周壁套接有磁环。该面向电力的5G无线通信网络设备，通过设置防筑巢机构，使其可以通过鸟类停留时增加的重力驱动防筑巢机构内部的扬声器启动，从而对其顶部的鸟类进行驱赶，避免其在通信基站上方筑巢，从而可以对通信基站进行保护，降低通信基站的维护频率，而通过设置清扫机构，其不仅可以与扬声器一同完成对鸟类的驱赶，同时还可减小下雪时积雪对防筑巢机构产生的影响。"	"label": "0"}
{"sentence1": "本公开提供了一种骚扰标记数据处理方法、装置、电子设备和介质，涉及通信技术领域。其中，骚扰标记数据处理方法包括：对接收到的骚扰标记数据执行可靠性检测，将通过所述可靠性检测的所述骚扰标记数据记为可信标记数据；为所述可信标记数据添加时间戳信息，以及计算所述可信标记数据的第一哈希值；基于所述可信标记数据、对应的所述时间戳信息以及对应的所述第一哈希值，生成Merkle哈希树；将所述Merkle哈希树作为一个数据单元进行存储。通过本公开的技术方案，有利于提升获取到的标记数据的可信度，进而有利于提升对骚扰电话的预防效果。"	"sentence2": "本申请实施例中提供端口连接控制方法、管理方法、装置及存储介质，客户端在与所述服务端之间的无流量交互状态达到第一预设时长，则向服务端发送认证信息包作为心跳数据包；其中，所述心跳数据包为认证信息包，所述心跳数据包包含用于设置所述端口的开放时长的时间控制信息。故而，一方面可以利用认证信息包携带的认证信息来提升网络安全性，另一方面可以根据所述时间控制信息来对应设置所述端口的开放时长以控制网络资源消耗，从而可以实现长连接下的持续认证，解决现有技术的问题。"	"label": "0"}
{"sentence1": "本公开提供一种子网业务的通信方法、装置、电子设备和可读介质，其中，方法包括：接收边缘网关发送的子网业务的开通请求；根据开通请求携带的信息对边缘网关进行认证；若确定开通请求携带的信息通过认证，则触发用户数据库根据开通请求进行数据更新，数据更新的对象包括子网关联用户号码、边缘网关的标识、注册鉴权信息和服务节点地址中的至少一种；若接收到用户数据库反馈的数据更新成功响应，则向边缘网关发送配置模板，配置模板用于指示边缘网关在本地配置数据更新的对象；接收到边缘网关反馈的本地配置成功响应，确定子网业务开通成功。通过本公开实施例，节省了核心网的资源占用，降低了业务时延，提升了通信效率和质量。"	"sentence2": "本公开提供了一种用于基站设备安装的吊装装置。该吊装装置包括：支撑运输车(1)、限位板(3)、固定圈(4)、挑线板(5)、吊装滑轮箱(6)和双向自锁防坠式滑轮(7)；其中，所述支撑运输车(1)上方设置有限位板(3)，所述限位板(3)一侧外表面活动安装有固定圈(4)，所述固定圈(4)用于固定信号塔，所述限位板(3)另一侧外表面固定安装有挑线板(5)，所述挑线板(5)下表面活动安装有吊装滑轮箱(6)，所述吊装滑轮箱(6)下方设置有双向自锁防坠式滑轮(7)。该吊装装置可以减少在吊装时因为天气缘故产生的晃动，避免设备在吊装过程中损坏，提高基站设备的安装效率。"	"label": "0"}
{"sentence1": "本公开提供的数据加密方法、数据加密设备、电子设备、程序及介质，属于信息安全技术领域。所述方法包括：响应于接收到的数据加密指令，获取待处理数据和加密参数；在待处理数据的数据长度小于数据长度阈值时，根据待处理数据的数据长度对默认数据处理长度进行调小处理，得到目标数据处理长度；以及，在加密参数的有效参数长度小于参数长度阈值时，根据有效参数长度对默认循环次数进行调小处理，得目标循环次数；将按照目标数据处理长度从待处理数据中提取的数据，基于目标循环次数对读取到的待处理数据循环执行RSA加密处理，得到加密数据。从而减少了RSA数据加密过程中的无效计算量，减少了数据加密耗时，提高了数据加密效率。"	"sentence2": "本发明公开了一种数据加密、解密方法、系统及数据加密、解密装置，其中，所述数据加密方法应用于数据加密装置中，所述数据加密装置与数据解密装置协商得到预设冗余数据；所述数据加密方法包括：接收待传输的原始数据；生成指定长度的随机内容，并将生成的所述随机内容添加至所述原始数据中，以形成新数据；基于所述新数据的长度以及所述预设冗余数据，生成所述新数据的加密密钥；利用所述加密密钥对所述新数据进行加密，并将加密后的数据发送至所述数据解密装置处。本申请提供的技术方案，能够提高数据流量在传输过程中的安全性。"	"label": "1"}
{"sentence1": "本发明实施例提供一种数据传输处理方法和数据传输器。本发明实施例涉及通信技术领域，用以解决网络中数据传输处理的时延问题。方法包括数据传输器接收数据传输请求，数据传输请求由数据传输器或者另一数据传输器发送，传输请求中携带有虚拟内存起始地址以及内存长度；数据传输器将数据传输请求发送给内存管理器，并指示内存管理器从内存资源池中申请传输内存，内存资源池由数据传输器通过基本输入输出系统BIOS从服务器内存中提前申请建立；数据传输器指示内存管理器使用传输内存与数据传输器或者另一数据传输器进行数据传输。本发明实施例提供的数据传输处理方法和数据传输器，可以应用于对时延性能要求较高的数据传输设备"	"sentence2": "本发明提出了一种数据传输方法，用于终端，终端包括多个操作系统，其中，每个操作系统对应一个传输模块，方法包括：当接收到将终端中的数据传输至目标终端的数据传输命令时，确定数据的目标传输模式；当目标传输模式为安全传输模式时，将终端的当前操作系统切换至多个操作系统中的指定操作系统，并通过指定操作系统建立与目标终端之间的连接；判断目标终端是否支持安全传输；在判断结果为目标终端支持安全传输时，将所述数据通过安全传输模式传输至所述目标终端。相应地，本发明还提供了一种数据传输装置和数据传输系统。通过本发明的技术方案，能够确保用户的安全数据可以安全传输及存储，避免受到其他操作系统的恶意袭击"	"label": "1"}
{"sentence1": "公开一种机器学习装置和机器学习装置的机器学习方法。包括机器学习分类器的机器学习装置的机器学习方法包括：在机器学习装置接收图像和与所述图像相关联的第一类信息；通过经由使用机器学习分类器对所述图像执行分类，在机器学习装置生成与所述图像相关联的第二类信息；在生成第二类信息时，通过当与所述图像一起接收到引导图时执行第一学习操作，并当没有与所述图像一起接收到引导图时在机器学习装置执行与第一学习操作不同的第二学习操作，来在机器学习装置更新机器学习分类器。"	"sentence2": "一种训练具有多个参数的机器学习模型的方法，其中该机器学习模型已经在第一机器学习任务上进行训练以确定该机器学习模型的参数的第一值。该方法包括：对于每一个参数，确定参数对机器学习模型在第一机器学习任务上实现可接受性能的重要性的相应度量；获得用于在第二、不同的机器学习任务上训练机器学习模型的训练数据；以及，通过在训练数据上训练机器学习模型，在第二机器学习任务上训练机器学习模型以调节参数的第一值，使得机器学习模型在第二机器学习任务上实现可接受性能水平，同时在第一机器学习任务上保持可接受性能水平。"	"label": "1"}
{"sentence1": "本公开提供了一种载波选择方法、装置、系统和基站，涉及通信技术领域，所述方法包括：根据终端上报的测量数据中所述终端在多个时刻的位置数据，确定与所述终端可接入的多个载波一一对应的多个移动参数，其中，每个载波对应的移动参数与所述终端向该载波覆盖的区域移动的概率之间具有第一单调变化关系；确定每个载波的候选参数，其中，每个载波的候选参数与该载波对应的移动参数之间具有所述第一单调变化关系；根据每个载波的候选参数从所述多个载波中选择一个载波作为所述终端接入的载波。"	"sentence2": "本公开提出一种报文转发方法、装置、节点和存储介质，涉及互联网技术领域。本公开的一种报文转发方法包括：源端的SRv6节点获取报文从源端到目的端的路径上除源端的SRv6节点外的SRv6节点的数量，以及路径上各个SRv6节点的最大分段标识深度MSD的最小值；根据除源端SRv6节点外的SRv6节点的数量和MSD的最小值，确定报文的分段标识SID深度；通过SID按照路径顺序承载路径上的SRv6节点的地址，设置报文的当前的目的地址字段为下一跳的SRv6节点地址，并发送报文。通过这样的方法，避免设置的MSD过长导致的浪费随路开销、难以被相关节点处理等情况，实现降低随路报文的SID开销，并提高可靠性。"	"label": "0"}
{"sentence1": "本申请的实施例揭示了一种号码处理方法及装置、电子设备、计算机可读存储介质，该方法包括：根据多个待识别号码的基础属性信息，从多个待识别号码中确定出初始识别号码，其中基础属性信息表征和待识别号码的账号相关联的信息；根据初始识别号码的位置信息集合中含有的多个位置信息，从初始识别号码中确定出疑似号码，其中位置信息表征对初始识别号码在使用过程中进行定位所得到的信息；根据疑似号码的通话数据，从疑似号码中确定出含有特征信息的目标号码。本申请实施例的技术方案极大地优化了号码处理方案，能够提升号码识别的效率和准确率。"	"sentence2": "本发明提供网络切片选择方法、系统、设备及存储介质，其中，方法包括：接入网关接收终端设备基于更新IP包头发送的至少一个目标业务的联网需求，从更新IP包头中提取终端设备的设备标识和所述目标业务的业务标识对所述终端设备的设备标识进行接入认证，在接入认证通过的情况下，根据业务标识选择对应的目标网络切片。本发明能够在接入网关实现终端设备的设备接入认证以及基于业务标识的网络切片选择，解决了现有技术中设备接入认证及网络切片选择多头分散管理的问题。由于设备接入认证及网络切片选择集中在一端执行，能够确保时间管理上的一致性，有利于提升终端设备与网络切片的联网配置效率。"	"label": "0"}
{"sentence1": "本发明提供了基于社群检测异常账户的方法、系统、设备及存储介质，其中，方法包括：获取日志样本数据集，其中至少包括用户账户与实体的交互信息和关联参数；将用户账户和实体标识分别作为第一节点和第二节点，根据交互信息通过第一边连接第一节点和第二节点形成一无向有权的二分图，通过对二分图投影获得关于第一节点的一带边权重的投影图；通过社区发现算法对投影图中的第一节点进行社群簇划分，获得社群图；根据社群图的任一社群簇中的任一第一节点与位于其他社群簇中的邻节点的集合获得第一节点的异常值，从而判断异常账户。本发明能够从日志数据中提取用户与实体的交互行为，检测异常用户的主要依据特征，能有效检测未知异常模式。"	"sentence2": "本公开提供了一种流量统计方法及其系统、计算机可读存储介质。该方法包括：在用户上线访问业务的过程中，当时间达到上报周期时，基站向AMF发送第一流量信息，并且UPF向SMF上报第二流量信息，其中，在用户上线访问业务的过程中，业务流量被基站分流，使得业务流量中的专网业务流量被转发至专网设备，业务流量中的公网业务流量被转发至UPF；AMF将接收的第一流量信息发送至SMF；SMF在接收到第一流量信息和第二流量信息后，根据计费策略计算用户的流量信息与计费信息，并将用户的流量信息与计费信息发送至CHF；以及CHF根据用户的流量信息与计费信息执行计费。本公开可以尽可能地解决在基站分流方案下核心网无法完整统计业务流量的问题。"	"label": "0"}
{"sentence1": "本申请涉及一种图像语义分割模型训练方法、图像语义分割方法及装置。该方法包括：根据图像中各类别像素的像素占比，获得待训练的图像语义分割模型预测所述图像中各类别像素的权重；根据所述图像中各类别像素的权重，获得图像语义分割模型预测所述图像中各类别像素的损失值；根据所述损失值，调整图像语义分割模型的参数，获得训练好的图像语义分割模型。本申请提供的方案，能够提高图像语义分割模型的训练效果，提高图像语义分割模型的语义分割准确率。"	"sentence2": "本申请涉及一种图像语义分割模型训练方法、图像语义分割方法及装置。该方法包括：根据待分割图像中所有像素的标签真值，对待分割图像进行边缘检测，得到待分割图像每个类别的物体边缘图像；依据待分割图像每个类别的物体边缘图像，获得待训练的图像语义分割模型预测待分割图像中各个类别的每个像素对应的权重；根据待分割图像中各个类别的每个像素对应的权重，获得图像语义分割模型预测待分割图像中各类别的每个像素的损失值；根据损失值，调整图像语义分割模型的参数，获得训练好的图像语义分割模型。本申请提供的方案，能够提高图像语义分割模型的训练效果，提高图像语义分割模型的语义分割准确率"	"label": "1"}
{"sentence1": "本申请公开了一种图像语义分割网络的训练方法、装置、设备及存储介质，涉及图像语义分割领域。该方法包括：根据训练图像集训练第一图像语义分割网络，训练图像集中的训练图像包含标注信息；通过掩膜网络对第一图像语义分割网络的网络权重进行掩膜处理，得到第二图像语义分割网络，掩膜网络用于筛选第一图像语义分割网络中对图像的特征分布不敏感的网络权重；根据训练图像集和测试图像集，对第二图像语义分割网络进行训练，训练图像集与测试图像集的分布不同。本申请实施例中，由于掩膜网络能够过滤对特征分布敏感的网络权重，因此经过网络权重筛选的第二图像语义分割网络对测试图像集也具有更好的泛化性，从而提高对测试图像集的测试准确性。"	"sentence2": "本发明公开了一种半监督域适应图像语义分割方法、系统、设备及存储介质，它们是一一对应的方案，方案中：构建了跨域联合训练框架，通过使用源域标注图像数据和目标域标注图像数据分别对一个图像语义分割网络进行初始化与监督训练，使得两个监督训练后的图像语义分割网络具有互补性，并通过联合训练的交叉伪标签监督实现互补学习，同时，还将偏源域的第一图像语义分割网络向偏目标域的第二图像语义分割网络对齐，提高图像语义分割网络的目标域性能，从而提升在目标域图像中的语义分割质量。"	"label": "1"}
{"sentence1": "本发明公开了一种半监督域适应图像语义分割方法、系统、设备及存储介质，它们是一一对应的方案，方案中：构建了跨域联合训练框架，通过使用源域标注图像数据和目标域标注图像数据分别对一个图像语义分割网络进行初始化与监督训练，使得两个监督训练后的图像语义分割网络具有互补性，并通过联合训练的交叉伪标签监督实现互补学习，同时，还将偏源域的第一图像语义分割网络向偏目标域的第二图像语义分割网络对齐，提高图像语义分割网络的目标域性能，从而提升在目标域图像中的语义分割质量。"	"sentence2": "本发明基于超分辨率和域自适应的无监督遥感图像语义分割方法，属于遥感图像语义分割方法技术领域；所要解决的技术问题为：提供基于超分辨率和域自适应的无监督遥感图像语义分割方法的改进；解决上述技术问题采用的技术方案为：包括如下步骤：获取源域低分辨率遥感图像数据集和目标域高分辨率遥感图像数据集，将获取的目标域图像数据集按照设定的比例划分为训练图像和测试图像两部分；搭建遥感图像语义分割网络和超分辨率网络；对搭建好的超分辨率网络进行网络预训练与参数优化；训练遥感图像语义分割网络；将经过预处理的测试集数据输入到已经训练好的遥感图像语义分割网络中，输出遥感图像的精确分割结果；本发明应用于遥感图像处理。"	"label": "1"}
{"sentence1": "本申请提供境外电视信号传输系统、方法、装置、终端及存储介质，系统包括：境外电视信号处理系统，用于接入境外电视信号并转换成第一视频传输流；光线路终端，用于传输境内电视信号的第二组播流，且与境外电视信号处理系统通信连接以能引入第一视频传输流；光线路终端还与各用户的数字视频变换设备通信连接并分权分域地管理，以仅向权限允许的请求境外电视播放的目标用户提供相应的第一组播流。通过将境外电视信号的第一视频传输流通过光线路终端混入IPTV网络，并通过在光线路终端安全隔离地提供第一组播流给目标用户，避免泄漏至非目标用户；此外，还可通过将境外电视信号处理系统连接至监管平台以利于监管。"	"sentence2": "本申请的实施例揭示了一种工业网络中业务数据的传输方法及装置、设备、存储介质。该方法包括：接收工业设备在进行时间同步时发送的同步帧，所述同步帧携带用于表征所述工业设备自身业务的VLAN标识；在预设的映射表中记录所述VLAN标识与所述工业设备的设备标识之间的对应关系；接收所述工业设备发送的业务数据；从所述映射表中查找所述工业设备的设备标识，若查找到所述工业设备的设备标识，则获取所述工业设备的设备标识所对应的VLAN标识，并根据所述VLAN标识对应的虚拟局域网对所述业务数据进行转发处理。本申请的实施例能够在基于PROFINET的PON环境下实现用VLAN对IRT业务进行管理。"	"label": "0"}
{"sentence1": "本公开涉及一种容器镜像层下载拦截方法，包含步骤：编排管理系统启用容器且需要从公网下载容器镜像时，主机级拦截器拦截容器镜像层下载请求，通过主机级拦截器上的缓存表判断镜像层的chainID是否存在；如果判断主机级拦截器上的缓存表中存在镜像层的chainID，则不需要下载，重用镜像层；如果判断主机级拦截器上的缓存表中不存在镜像层的chainID，则：通过集群级拦截器上的缓存表判断镜像层的chainID是否存在；如果判断集群级拦截器上的缓存表中存在镜像层的chainID，则将镜像层的下载请求导向存储镜像层的集群内主机；否则从公网下载镜像层，避免了现有容器镜像下载机制中存在的多次重复下载已有镜像层的问题，节约了不必要的主机和集群资源消耗。"	"sentence2": "本公开涉及部署服务的方法及装置、计算机可存储介质，涉及计算机技术领域。部署服务的方法包括：接收来自用户的部署请求，所述部署请求包括用于部署所述服务的服务部署图和目标平台的标识，所述服务部署图采用图形方式描述用于部署所述服务的操作的信息；根据所述服务部署图，利用图像识别模型，生成基于计算机语言的标准部署方案，所述标准部署方案包括用于部署所述服务的操作的信息；根据所述标准部署方案，生成与所述目标平台的标识对应的部署代码，所述部署代码用于在所述目标平台部署所述服务；执行所述部署代码，以在所述目标平台中部署所述服务。"	"label": "0"}
{"sentence1": "本公开提供了一种共享基站定位方法、装置、存储介质及电子设备，以至少解决相关技术中定位共享基站效率较低的问题，其中，共享基站定位方法包括：指示目标区域内的第一基站的用户设备配置共享方频段进行异频测量；确定共享方小区的信号强度是否满足第一预设条件；若所述信号强度满足第一预设条件，确定共享方小区内信号强度满足第一预设条件的第一用户设备的覆盖情况是否满足第二预设条件；若所述第一用户设备的覆盖情况满足第二预设条件，根据所述第一基站的用户设备的网络测试数据预测第一基站与共享方的基站共享后目标区域的目标网络覆盖情况；根据目标网络覆盖情况以及共享方的基站的位置信息对第二基站进行定位。本公开实施例提高了共享基站定位效率。"	"sentence2": "本发明提供了交通道路标牌识别方法、装置、设备及存储介质，该方法包括：响应于所述采集模块的采集视野中，存在道路标牌，依次计算采集模块自当前时刻采集的图像的道路标牌类型置信度；根据所计算的道路标牌类型置信度，选取最终帧图像；对所述最终帧图像进行道路标牌信息识别。本发明能够降低对现场分析算力的需求，优化道路标牌的识别。"	"label": "0"}
{"sentence1": "本发明提供了交通道路标牌识别方法、装置、设备及存储介质，该方法包括：响应于所述采集模块的采集视野中，存在道路标牌，依次计算采集模块自当前时刻采集的图像的道路标牌类型置信度；根据所计算的道路标牌类型置信度，选取最终帧图像；对所述最终帧图像进行道路标牌信息识别。本发明能够降低对现场分析算力的需求，优化道路标牌的识别。"	"sentence2": "本公开涉及一种纤芯使用分析方法和系统、光路监测系统和存储介质。该纤芯使用分析方法包括：根据资源管理系统指定开通一条光路后，通过外接终端发送特定光脉冲编码信号到所述光路；获取光信号监测设备接收到的光脉冲信号数据，其中，多个光信号监测设备分别设置在所述光路的每一光缆段的两端；将光脉冲信号数据与光路开通工单进行比对，判断光路开通使用的纤芯是否与工单一致。本公开可以避免外线人员在光路开通时随意换纤，防止资源系统中纤芯的使用数据与实际不一致，提高资源系统数据的准确性。"	"label": "0"}
